# Supplementary material for: Paternal DNA methylation is remodeled to maternal levels in rice zygote
Source: Nat Commun. 2023 Oct 18;14:6571. doi: 10.1038/s41467-023-42394-0 (PMC10584822; doi:10.1038/s41467-023-42394-0)
Supplement: Supplementary file 5 — Supplementary Data 1 [file 41467_2023_42394_MOESM5_ESM.xlsx]

## Sheet: a3
Supplementary Data 1a: 78 Hyper CHG methylated gene expression, commonly found in hybrid MZ and inbred MH63 zygotes versus MH63 Egg.
Gene_ID	annotation	Gene expression (TPM)
		MH63.E1	MH63.E2	MH63.E3	MZ-Z1	MZ.Z2	MZ.Z3
OsMH_01G0311500	ribosomal protein L24, putative, expressed	221.827	205.445	206.905	518.134	525.849	537.954
OsMH_07G0218100	F-box-like/WD repeat-containing protein TBL1XR1-A, putative, expressed	86.4978	69.4666	69.8318	49.1361	56.7885	57.9294
OsMH_01G0314800	expressed protein	80.7649	80.5192	80.8438	285.755	254.529	273.185
OsMH_03G0562000	expressed protein	16.6795	10.5918	18.0087	12.71	15.4924	14.8463
OsMH_04G0236800	tRNA methyltransferase complex GCD14 subunit, putative, expressed	14.0543	24.7357	23.3258	0.497862	1.18673	0.102352
OsMH_01G0311400	kinesin motor domain containing protein, expressed	10.5767	8.46266	8.90206	6.34693	6.74577	6.20776
OsMH_10G0104700	expressed protein	8.21682	13.1628	11.5543	0.303901	0.129356	1.01524
OsMH_01G0397500	expressed protein	6.05642	6.31125	7.60605	1.97843	2.08846	1.9523
OsMH_04G0251500	IN2-2 protein, putative, expressed	5.00508	5.98355	5.40009	0.298641	0.326873	0.657807
OsMH_06G0342300	cysteine synthase, putative, expressed	4.56954	4.06673	4.41009	12.4008	13.0746	10.9011
OsMH_04G0180300	amine oxidase precursor, putative, expressed	3.41733	2.42098	3.04501	0.466066	0.661273	0.479075
OsMH_06G0023600	dehydration response related protein, putative, expressed	3.34324	2.93311	2.78064	0.895923	0.490309	1.31561
OsMH_08G0072600	expressed protein	3.03132	1.86571	2.64348	1.27206	1.08291	0.523027
OsMH_06G0210600	expressed protein	3.02577	0	1.24736	1.98078	0	0
OsMH_01G0381000	transmembrane amino acid transporter protein, putative, expressed	2.73622	0.547327	1.59799	0.398052	0.677726	0.511453
OsMH_01G0205900	expressed protein	2.60236	1.21462	1.07281	0.567869	0.644572	0.778292
OsMH_05G0366900	expressed protein	2.5654	3.51608	1.95846	0.207334	0.264757	0.213121
OsMH_11G0289700	expressed protein	2.51026	7.53194	2.58711	0	2.3316	0
OsMH_10G0173000	expressed protein	2.49998	0.277818	0	0	1.29003	0.934589
OsMH_03G0005100	expressed protein	2.42542	2.22365	3.43705	0.771835	0.2816	0.566699
OsMH_04G0017200	rust-resistance protein Lr21, putative, expressed	2.27249	2.27284	2.69087	0.158262	0.359277	0.325358
OsMH_03G0409700	expressed protein	2.24924	5.84892	1.85447	0.490813	0.835662	0.504512
OsMH_09G0081400	protein kinase domain containing protein, expressed	2.21735	2.77212	3.31358	0.604819	0.772327	0.55953
OsMH_01G0249300	expressed protein	2.054	2.7318	2.56727	0.572181	0.426213	0.539139
OsMH_03G0142200	expressed protein	1.97072	0.927537	1.49341	0.822126	0.646042	0.455039
OsMH_11G0327000	expressed protein	1.90483	1.79306	0.808352	1.1614	1.09278	1.44514
OsMH_02G0175000	expressed protein	1.74085	1.04467	0.358828	0.759752	0	0.390479
OsMH_04G0342400	OsFBL17 - F-box domain and LRR containing protein, expressed	1.72625	1.11715	1.52792	0.531796	0.39613	0.250543
OsMH_10G0210100	expressed protein	1.58853	3.00101	2.72859	7.51046	6.06581	5.54263
OsMH_06G0255000	expressed protein	1.36595	0.487914	1.1061	0	0.453118	0.109424
OsMH_03G0569800	hypothetical protein	1.28691	1.71614	1.54735	0	0.597657	0.481096
OsMH_01G0241800	expressed protein	1.28691	0.321776	1.3263	1.05307	0.896486	1.80411
OsMH_04G0081500	expressed protein	1.21031	0	0.207893	0.440174	0.374722	0.45246
OsMH_07G0150400	expressed protein	1.10908	0.184875	0.762021	0.806718	0.858453	2.2804
OsMH_10G0165400	TKL_IRAK_DUF26-lc.27 - DUF26 kinases have homology to DUF26 containing loci, expressed	1.07725	0.875401	0.763282	0.734594	0.500291	0.528569
OsMH_03G0226100	expressed protein	1.03389	0.517023	0.532769	0.752025	0.880278	0.773016
OsMH_03G0293700	cysteine-rich receptor-like protein kinase 28 precursor, putative	0.982709	1.34026	1.01279	0.682308	0.829788	0.701352
OsMH_11G0199600	expressed protein	0.95911	0.639505	0.32949	0.697634	1.7817	1.43421
OsMH_08G0312400	transporter, putative, expressed	0.955438	1.06176	0.601752	0.405395	0.936739	0.53577
OsMH_01G0344600	pentatricopeptide, putative, expressed	0.892013	1.03489	0.845773	0.506086	0.530256	0.400163
OsMH_05G0124400	expressed protein	0.817687	0.817812	0	0	1.51898	0.458525
OsMH_07G0315900	expressed protein	0.794263	0.52959	0.545718	1.73318	0.245911	0
OsMH_07G0351400	TKL_IRAK_DUF26-ld.4 - DUF26 kinases have homology to DUF26 containing loci	0.769317	0.595692	0.895173	0.893527	0.437958	0.417485
OsMH_09G0070200	expressed protein	0.73918	0.511818	0.644606	0.806493	0.68657	0.510156
OsMH_12G0137900	stripe rust resistance protein Yr10, putative, expressed	0.700754	0.749196	0.572783	0.263644	0.269329	0.216802
OsMH_10G0270400	hypothetical protein	0.657321	0.657422	0.677443	0.47812	0.203513	0.491465
OsMH_07G0313500	expressed protein	0.607564	1.21531	0.417442	0.441927	0.564322	0.681393
OsMH_03G0585700	expressed protein	0.605153	0.302623	0	0.990391	0.843124	1.35738
OsMH_08G0069100	expressed protein	0.538864	0.718595	0.925599	1.56783	0.834186	1.00724
OsMH_01G0058600	expressed protein	0.537914	1.07599	0.55438	0.586898	0	0
OsMH_11G0062500	expressed protein	0.535424	0.762691	0.869525	0.601884	0.602808	0.673274
OsMH_11G0006800	retrotransposon protein, putative, Ty3-gypsy subclass, expressed	0.479254	0.862789	0.493924	1.35953	0.356115	0.859986
OsMH_05G0423500	expressed protein	0.456583	1.06552	0.313706	3.65318	2.26179	1.70688
OsMH_01G0350900	expressed protein	0.449848	0.449917	0	0.981626	0.417831	0.504512
OsMH_11G0020600	conserved hypothetical protein	0.440111	0.330134	1.70094	0.600237	0.510984	0.123398
OsMH_06G0238400	expressed protein	0.398053	0.663523	0.319074	0.772091	0.903766	0.644834
OsMH_03G0236800	GDSL-like lipase/acylhydrolase, putative, expressed	0.394602	0.242869	0.531814	0.496772	0.535679	0.238298
OsMH_04G0232300	expressed protein	0.373771	0.373828	1.92606	2.03904	1.38867	0.41919
OsMH_01G0213400	retrotransposon protein, putative, unclassified, expressed	0.306222	1.0209	0.946788	1.22506	0.663664	0.801344
OsMH_09G0082100	BTBN18 - Bric-a-Brac, Tramtrack, Broad Complex BTB domain with non-phototropic hypocotyl 3 NPH3 domain, expressed	0.294115	0.14708	0.454677	1.12314	0.728485	0.549758
OsMH_01G0434900	expressed protein	0.292143	0.876562	0	0.637493	0.5427	0.327643
OsMH_09G0277000	expressed protein	0.273295	0.273337	0.563322	0	0	0.61301
OsMH_03G0280400	expressed protein	0.267541	0.802747	0.551462	0	0.745499	1.20021
OsMH_02G0277100	expressed protein	0.242061	0	0.997884	0.264104	0.674499	0.542951
OsMH_08G0156800	OsFBX282 - F-box domain containing protein, expressed	0.239527	0.0798544	0.329145	0.696903	0.444957	0.537266
OsMH_10G0099500	expressed protein	0.235337	0.470747	0	0.770304	0.87435	0.52787
OsMH_07G0441000	gibberellin receptor GID1L2, putative, expressed	0.175447	0.210569	0.108491	0.459417	0.423696	0.11806
OsMH_02G0161300	glycosyl hydrolases family 16, putative, expressed	0.133888	0.803451	0	0.438241	0.621794	0.300316
OsMH_02G0191400	resistance protein candidate, putative, expressed	0.0742447	0.297024	0.229552	0.729051	0.689604	0.333067
OsMH_09G0005300	hypothetical protein	0	0	0	0.821657	1.04922	0.422296
OsMH_04G0228600	expressed protein	0	0	0.722606	3.05997	0	1.96586
OsMH_05G0078400	expressed protein	0	1.55635	0.534581	0	0.96357	0.290867
OsMH_06G0022100	expressed protein	0	0	0.443974	0.235008	0.60019	0.96627
OsMH_03G0246100	expressed protein	0	0	0	1.18004	0.502286	0
OsMH_05G0338800	expressed protein	0	0	0	0.792312	0.674499	3.25771
OsMH_07G0111800	expressed protein	0	0.660268	0.453584	1.68066	5.10984	3.70194
OsMH_09G0055800	expressed protein	0	0	0.160702	0.170128	0.434493	0.524631
OsMH_10G0243800	expressed protein	0	0	0	0.309843	0	0.318491

## Sheet: a4
Supplementary Data 1b: 168 Hyper CHG methylated gene expression, commonly found in hybrid ZM and inbred ZS97 zygotes versus ZS97 Egg.
Gene_ID	annotation	Gene expression (TPM)
		ZS97.E1	ZS97.E2	ZS97.E3	ZM.Z1	ZM.Z2	ZM.Z3
OsMH_09G0223700	ES43 protein, putative, expressed	288.581	274.596	258.619	171.529	173.077	179.107
OsMH_08G0224600	enoyl-acyl-carrier-protein reductase NADH, chloroplast precursor, expressed	139.34	136.405	149.041	134.338	147.748	140.977
OsMH_10G0304000	tetratricopeptide repeat protein 1, putative, expressed	120.876	122.181	114.078	66.5304	70.3913	67.2285
OsMH_12G0282700	vesicle tethering family protein, putative, expressed	55.988	52.179	46.8724	35.121	32.4076	35.9232
OsMH_03G0183400	expressed protein	39.7586	33.7305	32.0726	24.9535	21.8102	24.9871
OsMH_03G0173300	expressed protein	24.5285	24.0082	24.5059	16.8949	16.1252	16.0986
OsMH_01G0468500	prenyltransferase, putative, expressed	21.5637	18.8755	20.9941	12.7484	12.7432	10.8671
OsMH_10G0363600	expressed protein	21.2294	20.8871	21.6952	24.2399	23.4287	22.2063
OsMH_01G0295400	expressed protein	21.0266	21.7983	20.4522	31.565	33.9706	33.2006
OsMH_03G0296700	jmjC domain containing protein, expressed	20.6961	23.4002	22.1953	15.3046	15.0513	14.5495
OsMH_08G0233600	EDM2, putative, expressed	15.8521	15.7459	16.0552	15.3567	15.138	15.6018
OsMH_07G0318400	targeting protein-related, putative, expressed	13.3469	11.5441	10.3154	9.55069	8.83238	11.209
OsMH_06G0400900	expressed protein	12.9309	12.102	11.8527	11.633	12.9123	13.514
OsMH_06G0250600	expressed protein	11.6107	9.77125	9.42891	11.6385	11.6093	12.2958
OsMH_06G0055200	OsSub49 - Putative Subtilisin homologue, expressed	10.0482	9.64184	8.39126	13.9338	13.6842	14.0763
OsMH_03G0472000	BTB/POZ domain containing protein, putative	10.0478	11.1005	9.50496	3.15715	3.18187	3.30591
OsMH_05G0200500	glycosyl hydrolase family 10 protein, putative, expressed	8.79752	5.73272	5.8629	0.295541	0.231947	0.246995
OsMH_01G0517100	retrotransposon protein, putative, unclassified, expressed	8.55485	5.79921	6.3497	9.90047	10.043	12.4716
OsMH_05G0346100	membrane associated DUF588 domain containing protein, putative, expressed	7.69728	7.55635	7.86843	2.5725	3.26218	4.07949
OsMH_01G0587500	expressed protein	7.62255	9.9107	11.9796	6.59326	6.28133	5.01433
OsMH_02G0495700	tetraspanin family protein, putative, expressed	6.80294	8.57656	9.76269	12.3454	11.4199	9.34456
OsMH_09G0247200	pentatricopeptide, putative, expressed	6.01968	4.83894	5.10667	3.27921	3.92167	4.33456
OsMH_03G0098200	expressed protein	4.60222	3.8164	3.59888	3.56086	3.36894	4.3339
OsMH_02G0526200	xyloglucan fucosyltransferase, putative, expressed	4.45262	3.57749	3.55163	2.62193	2.38673	2.74765
OsMH_03G0278600	myb-like DNA-binding domain containing protein, putative, expressed	4.29994	6.06567	5.70991	3.17542	3.56855	2.61644
OsMH_09G0070600	glycosyl hydrolases, putative, expressed	4.21373	2.08845	2.54063	7.02187	4.83413	5.47869
OsMH_02G0261300	ubiquitin carboxyl-terminal hydrolase, family 1, putative, expressed	4.08924	4.28992	4.39055	5.16851	5.38372	5.06933
OsMH_06G0241900	expressed protein	3.10455	2.44941	2.39107	1.09143	0.494178	0.701651
OsMH_04G0005700	erythronate-4-phosphate dehydrogenase domain containing protein, expressed	2.99575	2.6956	2.83273	2.24345	2.72491	2.82729
OsMH_04G0323200	nucleoside-diphosphate-sugar epimerase, putative, expressed	2.67358	2.12839	3.09267	0.835482	0.924711	1.22768
OsMH_08G0228600	expressed protein	2.25536	1.44277	1.79694	0	0	0
OsMH_06G0280900	expressed protein	2.10666	0	0.89518	0.45576	1.1923	0.544138
OsMH_09G0026400	expressed protein	1.602	1.5486	1.70184	2.88818	2.72004	1.93101
OsMH_01G0110700	expressed protein	1.44502	1.97203	1.07455	0	0.0511147	0.139965
OsMH_07G0349900	expressed protein	1.06169	0.88848	1.1917	0.541722	0.566873	0.439802
OsMH_01G0034000	Ser/Thr protein kinase, putative, expressed	1.03389	1.16752	1.12926	1.4334	1.50407	1.213
OsMH_02G0228900	expressed protein	0.786037	0.37247	0.278342	0.212567	0.185363	0.197389
OsMH_05G0109400	NB-ARC domain containing protein, expressed	0.764506	0.444601	0.701405	0.733003	0.491689	0.875141
OsMH_04G0544700	B3 DNA binding domain containing protein, expressed	0.757376	0.97942	0.960303	0.63427	0.812363	0.820367
OsMH_02G0096400	serine acetyltransferase protein, putative, expressed	0.748851	0.127746	0.159104	0.56703	0.635739	1.01548
OsMH_02G0565800	expressed protein	0.726644	0.546871	0.771931	2.35806	1.90509	1.71127
OsMH_02G0081400	cytochrome P450 71D8, putative, expressed	0.700917	1.15832	0.822163	0.150059	0.113637	0.198016
OsMH_07G0027900	transporter, major facilitator superfamily domain containing protein, expressed	0.600042	0.74802	1.32391	0.499288	0.685741	0.804743
OsMH_07G0072300	expressed protein	0.532516	0	0	0	0	0
OsMH_11G0300600	expressed protein	0.487388	0.277143	0.172588	0.0878691	0	0
OsMH_11G0349100	expressed protein	0.446957	0.596708	0.598677	0.48348	0.598039	0.47057
OsMH_07G0195400	expressed protein	0.416752	0	0	0	0	0
OsMH_04G0224500	expressed protein	0.375894	0	0	0.101652	0.0664825	0.060682
OsMH_05G0195800	expressed protein	0.369375	0.819148	0.706313	2.79691	2.61318	2.00356
OsMH_01G0096700	expressed protein	0.313415	0	0.332948	0.508539	0	0
OsMH_06G0198800	glycine rich protein family protein, putative, expressed	0.279862	0.159138	0.0991015	0.0504552	0.0659972	0.120478
OsMH_11G0310100	hypothetical protein	0.255041	0	0.406404	0.137941	0	0.0823446
OsMH_10G0067300	wall-associated receptor kinase-like 4 precursor, putative, expressed	0.233077	0.198802	0.123802	0.126061	0.329786	0
OsMH_09G0081800	expressed protein	0.232371	0.198199	0.740558	0.377038	0	0
OsMH_05G0150700	SHR5-receptor-like kinase, putative, expressed	0.223999	0.143294	0.0892347	0.136295	0.099044	0.0180805
OsMH_02G0458300	expressed protein	0.210666	0	0	0.11394	0	0
OsMH_01G0314000	polygalacturonase, putative, expressed	0.205033	0.349764	0.145207	0.0739291	0.0483509	0.0441324
OsMH_02G0504500	expressed protein	0.19512	0	0.10364	0	0	0.0629981
OsMH_09G0198900	senescence-induced receptor-like serine/threonine-protein kinase precursor, putative, expressed	0.174278	0.111487	0.0925698	0	0.0616474	0.0844032
OsMH_01G0103300	GDSL-like lipase/acylhydrolase, putative, expressed	0.155828	0.0379751	0.0236486	0.0722407	0	0.0862491
OsMH_11G0129900	anthocyanin regulatory Lc protein, putative, expressed	0.144441	0	0	0.0520815	0	0.217632
OsMH_04G0439100	expressed protein	0.126399	0	0.134277	0.888733	0.268268	0.652965
OsMH_06G0279700	expressed protein	0.122496	0.313446	0	0	0	0
OsMH_09G0082200	expressed protein	0.114794	0.0979128	0	0	0.0812121	0
OsMH_01G0321300	OsFBX12 - F-box domain containing protein, expressed	0.110176	0.0939738	0	0	0	0
OsMH_03G0399700	expressed protein	0.109338	0.0932592	0.116152	1.36013	1.08293	1.62388
OsMH_11G0242100	OsSCP62 - Putative Serine Carboxypeptidase homologue, expressed	0.102425	0.087363	0	0.0830961	0.0362309	0.0330698
OsMH_03G0355900	MATE efflux family protein, putative, expressed	0.0564117	0.0481161	0	0.0610214	0	0
OsMH_12G0270500	expressed protein	0.0552466	0	0.11738	0.209164	0.0781696	0.0356747
OsMH_12G0149900	expressed protein	0.0474519	0	0	0.0769942	0	0.0306414
OsMH_01G0620900	S-locus-specific glycoprotein precursor, putative, expressed	0.0468146	0	0.0994645	0.02532	0	0.0604598
OsMH_03G0602900	pentatricopeptide, putative, expressed	0.042978	0	0	0.00774833	0	0
OsMH_11G0444200	receptor-like protein kinase 5 precursor, putative, expressed	0.0140926	0.0120202	0.0449126	0	0	0
OsMH_03G0251300	zinc finger, C3HC4 type domain containing protein, expressed	0	0	0	0.140591	0	0
OsMH_05G0138900	transposon protein, putative, unclassified, expressed	0	0.0384288	0	0.0731038	0.0318741	0.174559
OsMH_11G0319800	Ser/Thr protein phosphatase family protein, putative, expressed	0	0	0	0	0	0
OsMH_09G0190800	senescence-induced receptor-like serine/threonine-protein kinase precursor, putative, expressed	0	0	0	0.0456597	0.0895867	0.0545136
OsMH_09G0192300	senescence-induced receptor-like serine/threonine-protein kinase precursor, putative, expressed	0	0.0513524	0.159895	0	0.06389	0.0388772
OsMH_06G0194700	SAM dependent carboxyl methyltransferase, putative, expressed	0	0	0	0.0484135	0.0633265	0
OsMH_01G0256100	retrotransposon, putative, centromere-specific, expressed	0	0	0	0.235649	0	0
OsMH_07G0293300	retrotransposon protein, putative, unclassified	0	0	0.13487	0.0686659	0	0.163962
OsMH_11G0444500	receptor-like protein kinase precursor, putative, expressed	0	0	0	0	0	0
OsMH_11G0332300	receptor-like protein kinase 2 precursor, putative, expressed	0	0.0882008	0	0.0372858	0.0731566	0
OsMH_09G0265900	protein binding protein, putative, expressed	0	0.182245	0.0756607	0.0385209	0	0.0919812
OsMH_02G0372100	lecithin:cholesterol acyltransferase, putative, expressed	0	0	0.0786813	0.100147	0.157195	0.0478267
OsMH_05G0143200	hypothetical protein	0	0	0	0	0.160502	0
OsMH_06G0405200	hypothetical protein	0	0	0	0.0745939	0	0.0222646
OsMH_10G0339500	glutathione S-transferase, putative, expressed	0	0.0719976	0	0	0.0199057	0.036338
OsMH_02G0449700	glucosyltransferase, putative, expressed	0	0	0	0	0	0
OsMH_03G0420200	F-box/LRR-repeat protein 16, putative, expressed	0	0	0	0.145524	0.19035	0
OsMH_01G0347800	expressed protein	0	0	0	0	0	0
OsMH_02G0405300	expressed protein	0	0	0	0	0	0
OsMH_02G0486200	expressed protein	0	0.20187	0	0.128007	0	0
OsMH_03G0305500	expressed protein	0	0	0	0	0	0
OsMH_04G0364700	expressed protein	0	0	0	0	0.104729	0
OsMH_05G0060100	expressed protein	0	0	0	0	0.182046	0.0830814
OsMH_05G0139400	expressed protein	0	0	0	0	0.17277	0
OsMH_05G0178400	expressed protein	0	0	0	0.317405	0.138392	0.252635
OsMH_06G0076300	expressed protein	0	0	0	0.0432323	0	0.0516156
OsMH_06G0322800	expressed protein	0	0	0	0.089771	0.176135	0
OsMH_07G0118200	expressed protein	0	0	0.199172	0	0.13264	0.121067
OsMH_08G0249600	expressed protein	0	0	0	0	0	0
OsMH_08G0290700	expressed protein	0	0	0	0	0.0777217	0.0709406
OsMH_09G0170100	expressed protein	0	0	0	0	0	0
OsMH_09G0366200	expressed protein	0	0	0	0.11149	0	0
OsMH_12G0244000	expressed protein	0	0	1.09344	0	0	0
OsMH_12G0283800	expressed protein	0	0	0.0947226	0.144677	0.189243	0.115155
OsMH_01G0038500	expressed protein	0	0	0	0.126446	0	0.30193
OsMH_01G0058100	expressed protein	0	0	0	0	0	0
OsMH_01G0148300	expressed protein	0	0	0	0	0.0700599	0
OsMH_01G0234400	expressed protein	0	0	0	0.118837	0	0.0709406
OsMH_01G0234500	expressed protein	0	0	0	0	0	0
OsMH_01G0273600	expressed protein	0	0.140557	0	0	0	0
OsMH_01G0551200	expressed protein	0	0	0	0	0	0
OsMH_01G0567000	expressed protein	0	0	0	0	0.294835	0
OsMH_02G0261200	expressed protein	0	0	0	0	0	0
OsMH_02G0283500	expressed protein	0	0	0	0	0	0
OsMH_02G0410200	expressed protein	0	0	0	0.280864	0	0.279439
OsMH_03G0332200	expressed protein	0	0	0	0.382251	0.624997	0.34228
OsMH_03G0437500	expressed protein	0	0.561423	0	0	0	0
OsMH_03G0437700	expressed protein	0	0	0	0	0.139102	0
OsMH_03G0461800	expressed protein	0	0	0.19033	0	0.253503	0
OsMH_03G0480200	expressed protein	0	0	0	0.782532	0	0
OsMH_03G0484900	expressed protein	0	0	0	0	0	0
OsMH_04G0022000	expressed protein	0	0	0.168309	0	0	0
OsMH_04G0124800	expressed protein	0	0	0	0	0	0
OsMH_04G0321200	expressed protein	0	0	0	0	0	0
OsMH_05G0013200	expressed protein	0	0	0	0.102153	0.6681	0
OsMH_05G0024500	expressed protein	0	0	0	0	0	0.143111
OsMH_05G0124400	expressed protein	0	0.263026	0	0.166786	0	0
OsMH_05G0151600	expressed protein	0	0	0	0	0	0
OsMH_05G0233600	expressed protein	0	0	0.245366	0.249845	0.490208	0.447439
OsMH_05G0249500	expressed protein	0	0	0	0	0	0
OsMH_05G0334100	expressed protein	0	0	0	0	0.0877827	0
OsMH_06G0226400	expressed protein	0	0	0	0	0	0
OsMH_06G0231500	expressed protein	0	0.0815533	0.101573	0	0.135286	0
OsMH_06G0295100	expressed protein	0	0	0	0	0	0
OsMH_06G0322900	expressed protein	0	0	0	0	0	0
OsMH_07G0159100	expressed protein	0	0	0	0	0	0
OsMH_07G0179700	expressed protein	0	0	0	0.108856	0.213582	0
OsMH_07G0194600	expressed protein	0	0	0	0.216011	0.141275	0.515797
OsMH_08G0346700	expressed protein	0	0	0	0	0	0
OsMH_09G0005800	expressed protein	0	0.123875	0	0.0785496	0.102746	0.187563
OsMH_09G0095900	expressed protein	0	0	0	0.0547153	0	0.0653253
OsMH_09G0096000	expressed protein	0	0	0	0	0	0
OsMH_09G0153800	expressed protein	0	0	0	0	0	0
OsMH_09G0331800	expressed protein	0	0.113159	0	0	0	0
OsMH_09G0382200	expressed protein	0	0	0	0	0.192375	0
OsMH_10G0178800	expressed protein	0	0	0	0	0.202424	0
OsMH_10G0180200	expressed protein	0	0	0	0	0	0
OsMH_10G0326000	expressed protein	0	0	0	0.470111	0	0
OsMH_10G0354700	expressed protein	0	0	0	0	0	0
OsMH_11G0133700	expressed protein	0	0	0	0.0611714	0.0266714	0.0243444
OsMH_11G0269200	expressed protein	0	0	0	0.065211	0	0
OsMH_11G0279600	expressed protein	0	0	0	0.216011	0	0
OsMH_11G0288600	expressed protein	0	0	0	0	0	0
OsMH_11G0402000	expressed protein	0	0	0	0	0.126456	0
OsMH_12G0027700	expressed protein	0	0	0	0	0	0
OsMH_12G0263200	expressed protein	0	0	0	0	0	0
OsMH_12G0269300	expressed protein	0	0	0	0	0.281087	0.256562
OsMH_04G0007700	exostosin family protein, putative, expressed	0	0	0	0.0342762	0	0.0818455
OsMH_02G0310900	esterase/lipase/thioesterase, putative	0	0	0	0	0	0
OsMH_05G0273400	esterase, putative, expressed	0	0.0366214	0	0	0	0.0277248
OsMH_10G0077900	cytochrome P450, putative, expressed	0	0	0	0.0321173	0.0420106	0
OsMH_02G0540100	CXE carboxylesterase, putative, expressed	0	0.0494001	0.123053	0.0626499	0	0.373992
OsMH_08G0353000	ARID/BRIGHT DNA-binding domain containing protein, expressed	0	0.413961	0.773368	0.0656237	0	0
OsMH_10G0235700	agenet domain containing protein, expressed	0	0	0	0.0599338	0.0783955	0.0238519

## Sheet: b3
Supplementary Data 1c: 206 Hyper CHG methylated gene expression, commonly found in hybrid MZ and inbred ZS97 zygotes versus ZS97 Sperm
Gene_ID	annotation	Gene expression (TPM)
		ZS97.S1	ZS97.S2	ZS97.S3	MZ.Z1	MZ.Z2	MZ.Z3
OsMH_06G0420900	pollen allergen, putative, expressed	1407.66	1505.83	1512.91	4.70016	4.00126	4.34821
OsMH_04G0550000	EF hand family protein, putative, expressed	165.867	150.723	167.252	90.4088	80.5192	89.2542
OsMH_10G0374200	expressed protein	110.391	100.682	111.921	7.00892	7.39355	5.16848
OsMH_02G0228900	expressed protein	109.337	115.043	114.822	10.1069	10.9164	12.1422
OsMH_08G0094800	histone-like transcription factor and archaeal histone family protein, expressed	108.745	105.625	104.748	1.25017	1.64478	1.28506
OsMH_11G0455500	helicase conserved C-terminal domain containing protein, expressed	94.8323	95.359	97.6125	41.9897	45.0173	42.291
OsMH_01G0475500	lipid phosphatase protein, putative, expressed	88.8338	87.1968	88.3738	0.744732	0.475495	0.637933
OsMH_10G0303400	expressed protein	87.7678	81.7492	80.1892	14.6962	14.9133	14.805
OsMH_11G0205100	expressed protein	79.9206	78.4285	76.0761	1.86114	0.633757	0.382617
OsMH_02G0202700	PE-PGRS family protein, putative, expressed	57.1469	49.4095	54.6823	0.215805	0.367431	0.887314
OsMH_02G0460800	hydrolase, putative, expressed	52.9105	53.9274	54.3819	42.2185	42.9536	47.719
OsMH_06G0099700	OsMADS55 - MADS-box family gene with MIKCc type-box, expressed	47.8801	39.3472	45.4128	0.774787	1.31916	0.895965
OsMH_01G0344700	auxin-induced protein 5NG4, putative, expressed	40.2713	34.0278	35.1293	0.55378	0.55715	0.258744
OsMH_11G0104100	cell wall adhesin, putative, expressed	35.1058	40.5258	38.2281	1.30669	1.18655	1.16408
OsMH_03G0165200	expressed protein	20.6751	20.4965	20.7237	5.1616	5.84802	5.28616
OsMH_11G0089800	OsFBX416 - F-box domain containing protein, expressed	18.0082	17.1086	18.1901	1.26833	0.959761	0.643816
OsMH_02G0316100	expressed protein	16.705	15.7652	15.9406	1.43263	1.31717	1.35481
OsMH_04G0298300	SWIB/MDM2 domain containing protein, expressed	15.0591	12.9574	13.0861	103.907	102.47	112.154
OsMH_05G0346100	membrane associated DUF588 domain containing protein, putative, expressed	11.4502	12.4357	11.056	3.15124	2.86151	3.77907
OsMH_01G0356500	agenet domain containing protein, expressed	11.1597	10.5719	12.0831	0.713336	0.354238	0.549935
OsMH_04G0237700	expressed protein	10.3737	12.9793	7.12765	0.71105	0.907979	1.82724
OsMH_06G0342300	cysteine synthase, putative, expressed	10.1417	11.1169	10.0236	12.4008	13.0746	10.9011
OsMH_04G0434000	expressed protein	6.8701	6.5082	4.37559	0.462182	2.36075	1.42525
OsMH_06G0276700	expressed protein	6.39079	8.9691	7.42233	0.429937	0.366007	0.441937
OsMH_11G0026800	MATE efflux family protein, putative, expressed	4.15848	4.53713	4.32256	0.15628	0.443471	0.481925
OsMH_12G0058100	expressed protein	3.79773	3.88549	3.99527	1.37965	0.9396	0.709078
OsMH_06G0194800	SAM dependent carboxyl methyltransferase, putative, expressed	3.75275	4.13681	3.20943	1.05347	0.738557	0.891775
OsMH_10G0275100	expressed protein	3.67088	3.88187	3.79964	0.310132	0.660041	0.159394
OsMH_01G0058400	POEI39 - Pollen Ole e I allergen and extensin family protein precursor, putative, expressed	3.54931	4.55989	2.75421	1.23641	1.42848	1.18014
OsMH_10G0347800	expressed protein	3.03019	2.77646	2.8642	11.73	14.7483	14.5616
OsMH_08G0181800	expressed protein	2.83303	2.05231	3.14671	0.605405	0.601282	1.03717
OsMH_10G0237500	dof zinc finger domain containing protein, putative, expressed	2.4986	2.48734	2.5703	0.615388	0.589368	0.474424
OsMH_04G0376600	expressed protein	2.45598	2.57813	2.61864	0.120569	0.205282	0.371804
OsMH_12G0303800	lipozygenase protein, putative, expressed	2.1247	2.74985	2.51249	0.48921	0.740384	0.502864
OsMH_02G0381100	oxidoreductase, short chain dehydrogenase/reductase family, putative, expressed	2.11388	1.50189	2.37588	0.85326	0.726383	0.438538
OsMH_04G0004300	zinc finger C-x8-C-x5-C-x3-H type family protein, expressed	1.80733	2.22576	1.88914	23.5818	25.7578	21.7091
OsMH_05G0143400	SHR5-receptor-like kinase, putative, expressed	1.75141	1.60648	1.65915	0.55546	0.515853	0.415247
OsMH_01G0397500	expressed protein	1.53576	1.33105	1.47638	1.97843	2.08846	1.9523
OsMH_02G0056900	receptor-like protein kinase 2 precursor, putative, expressed	1.38012	1.17333	0.94861	0.642788	0.328325	0.231255
OsMH_06G0247300	expressed protein	1.26898	0.756897	1.42626	0.256109	0.508729	0.789773
OsMH_04G0260000	expressed protein	1.12567	0.533186	0.498169	1.02234	0.21758	0.394078
OsMH_04G0251800	terpene synthase, putative, expressed	0.991356	1.69044	1.20337	1.08043	0.689828	0.64784
OsMH_09G0292400	OsSCP42 - Putative Serine Carboxypeptidase homologue, expressed	0.855535	0.922258	0.835577	1.07173	0.364946	0.385574
OsMH_05G0271100	expressed protein	0.795979	0.723888	0.676346	0.636163	0.738502	0.713367
OsMH_04G0141100	formin-like protein 20, putative, expressed	0.705832	0.668651	0.621432	0.854721	0.485085	0.658933
OsMH_11G0062500	expressed protein	0.652972	0.923248	0.739383	0.601884	0.602808	0.673274
OsMH_08G0359800	hypothetical protein	0.634718	0.7926	0.904707	0.471644	0.267675	0.430941
OsMH_04G0402300	Os4bglu16 - monolignol beta-glucoside homologue, expressed	0.61497	0.568705	0.562829	1.30321	1.17735	1.58563
OsMH_07G0097600	transporter family protein, putative, expressed	0.56763	0.235257	0.502414	0.644406	1.09717	1.05983
OsMH_02G0311400	expressed protein	0.441452	0.557597	0.595402	0.267286	0.568854	0.274747
OsMH_01G0031800	hypothetical protein	0.381672	0	0	0.693273	1.18037	0
OsMH_01G0109200	OsGH3.3 - Probable indole-3-acetic acid-amido synthetase, expressed	0.374717	0.516332	0.654715	2.22755	2.79181	2.95756
OsMH_11G0106300	disease resistance protein RPM1, putative, expressed	0.363417	0.430342	0.459519	1.76031	1.76393	1.52671
OsMH_05G0204500	expressed protein	0.343076	0.650008	0	0.623167	2.12202	0
OsMH_10G0165500	retrotransposon protein, putative, Ty3-gypsy subclass, expressed	0.238545	0.451959	0	3.03307	0.737733	0.89078
OsMH_05G0326800	expressed protein	0.151407	0	0	0.36669	0.936494	0.942312
OsMH_04G0040700	expressed protein	0.150289	0.142373	0.228038	0.341234	0.348593	0.491062
OsMH_10G0033200	expressed protein	0.123452	0.116949	0.124878	1.56968	1.71806	0.691495
OsMH_04G0560200	expressed protein	0.10033	0.095045	0	2.55137	0.155142	0.561982
OsMH_04G0293100	OsWAK60 - OsWAK receptor-like protein kinase, expressed	0.0855288	0.210661	0.190337	0.372853	0.55547	0.351322
OsMH_04G0229100	expressed protein	0.0614361	0	0.0932188	0	0.0474999	0.057354
OsMH_04G0183800	methyl-CpG binding domain containing protein, expressed	0.0590215	0	0	4.60991	3.92444	4.62838
OsMH_06G0153100	expressed protein	0.0574303	0	0.0290469	0.573743	0.888055	0.536143
OsMH_04G0463800	expressed protein	0.0505526	0.0478897	0.0511366	0.275473	0.312682	1.03826
OsMH_11G0069700	ion channel nompc, putative, expressed	0.0469029	0.0444322	0	0.937144	0.507687	0.262718
OsMH_08G0184700	flavonol sulfotransferase, putative, expressed	0.0428845	0.121876	0	1.01265	0.663131	0.880771
OsMH_04G0549900	choline transporter-related, putative, expressed	0.0376263	0	0	18.1797	19.2583	17.4577
OsMH_06G0405200	hypothetical protein	0.0274584	0	0.0277756	0.448882	0.849189	0.717751
OsMH_09G0192300	senescence-induced receptor-like serine/threonine-protein kinase precursor, putative, expressed	0.0239731	0	0.0485001	1.43699	0.704331	0.492365
OsMH_04G0033800	expressed protein	0.0234574	0	0	0.553909	0.398999	0.394179
OsMH_10G0339500	glutathione S-transferase, putative, expressed	0.0224074	0.0636811	0.0226662	0.651216	0.62368	0.460207
OsMH_12G0215100	alpha-DOX2, putative, expressed	0.02052	0	0.020757	0.596364	0.539418	0.459757
OsMH_12G0253600	expressed protein	0.013099	0.012409	0.039751	0.90414	0.850719	0.660346
OsMH_04G0229200	ubiquitin carboxyl-terminal hydrolase, family 1, putative, expressed	0	0	0	0.16003	0.136234	0.187996
OsMH_06G0076900	transposon protein, putative, CACTA, En/Spm sub-class, expressed	0	0	0	0.86999	0.370313	0.447137
OsMH_08G0065200	transferase family protein, putative, expressed	0	0.0458405	0	0.17579	0.448953	0.722788
OsMH_11G0345000	stripe rust resistance protein Yr10, putative, expressed	0	0	0.0240487	0.582976	0.82715	0.377304
OsMH_07G0471400	stress responsive protein, putative, expressed	0	0.191031	0	0.54943	0.623642	0.0941275
OsMH_12G0124200	S-locus-specific glycoprotein S13 precursor, putative, expressed	0	0.0355785	0	0.477531	0.464599	0.631106
OsMH_04G0307800	serine/threonine-protein kinase NAK, putative, expressed	0	0	0	0.458543	0.613422	0.269338
OsMH_02G0096400	serine acetyltransferase protein, putative, expressed	0	0.11299	0.0603252	0.433296	1.19882	0.556737
OsMH_03G0305000	retrotransposon protein, putative, unclassified, expressed	0	0	0	0.606141	0	0.623059
OsMH_03G0056900	retrotransposon protein, putative, unclassified	0	0	0	0.477091	0.710762	0.61301
OsMH_11G0310500	plant protein of unknown function domain containing protein, expressed	0	0.0182686	0	0.4904	0.447299	0.468081
OsMH_07G0467100	peroxidase precursor, putative, expressed	0	0	0.0230668	0.662726	0.811011	0.553494
OsMH_04G0294400	OsWAK43 - OsWAK receptor-like protein kinase, expressed	0	0.0177674	0	0.476945	0.551034	0.490257
OsMH_11G0207800	OsSCP50 - Putative Serine Carboxypeptidase homologue, expressed	0	0	0.0882471	1.03001	1.2141	0.977313
OsMH_05G0333900	MYB family transcription factor, putative, expressed	0	0	0	0.417007	1.065	0.857292
OsMH_07G0114300	MYB family transcription factor, putative, expressed	0	0	0	0.427287	0.800253	0.527056
OsMH_01G0382000	lectin receptor-type protein kinase, putative, expressed	0	0	0	1.05642	0	2.17181
OsMH_01G0391300	hypothetical protein	0	0	0	0	0	0.850894
OsMH_02G0470300	hypothetical protein	0	0	0.0733646	0.131738	0.224299	0
OsMH_05G0127800	hypothetical protein	0	0	0	2.0168	0	0
OsMH_06G0307500	hypothetical protein	0	0	0.125555	0.676364	0.767722	0.92699
OsMH_07G0112900	hypothetical protein	0	0	0	0.724992	0.308594	0.745228
OsMH_07G0336200	hypothetical protein	0	0	0	1.47898	1.25906	0.760132
OsMH_11G0313100	hypothetical protein	0	0	0	1.24957	0.900111	1.08684
OsMH_07G0346200	glucan endo-1,3-beta-glucosidase precursor, putative, expressed	0	0.0395696	0	0.379356	0.581305	0.233967
OsMH_01G0187600	expressed protein	0	0	0	0.520769	0.886665	1.07061
OsMH_01G0303900	expressed protein	0	0	0	0.533287	0	1.09634
OsMH_01G0372600	expressed protein	0	0.294156	0.3141	2.25608	0	0
OsMH_01G0375400	expressed protein	0	0	0.0427791	0.998621	0.915525	0.631689
OsMH_02G0057100	expressed protein	0	0	0	0	0.221666	0.267652
OsMH_02G0072400	expressed protein	0	0.370838	0	1.06657	0.30266	1.09634
OsMH_02G0185400	expressed protein	0	0	0	1.22342	0.173584	0.628786
OsMH_02G0363000	expressed protein	0	0	0	0.351024	0	0
OsMH_02G0423500	expressed protein	0	0	0	0	0	0
OsMH_03G0464800	expressed protein	0	0	0	0.894546	0.380765	0
OsMH_04G0437300	expressed protein	0	0	0	0.160294	0.955215	0.164769
OsMH_05G0014500	expressed protein	0	0.0513164	0.0821935	1.08234	1.54963	1.76997
OsMH_05G0084100	expressed protein	0	0	0	1.15546	2.95093	0.593853
OsMH_05G0115200	expressed protein	0	0	0	0	0.429227	0
OsMH_05G0304200	expressed protein	0	0	0	0	0.850719	0
OsMH_06G0279700	expressed protein	0	0	0	0.885972	0.754232	0.728561
OsMH_06G0303900	expressed protein	0	0	0	0.639945	0.363192	0.877075
OsMH_06G0405300	expressed protein	0	0	0	2.64104	0.449666	1.0859
OsMH_06G0408400	expressed protein	0	0	0.25955	0	0.793528	0.95815
OsMH_06G0467000	expressed protein	0	0	0	1.68675	1.89749	2.91035
OsMH_08G0092300	expressed protein	0	0	0	0	0.32562	0
OsMH_08G0169800	expressed protein	0	0	0	0.429937	1.09802	0
OsMH_08G0242600	expressed protein	0	0.0763202	0	0.292675	0.373733	0
OsMH_09G0082200	expressed protein	0	0.0866028	0	0.166054	0.565448	0
OsMH_09G0214900	expressed protein	0	0	0	0.909211	0	1.40188
OsMH_10G0099300	expressed protein	0	0.124678	0	1.43436	1.22108	0.982929
OsMH_10G0122700	expressed protein	0	0	0	0	0.290553	0.35083
OsMH_11G0023300	expressed protein	0	0	0	0.181842	0.154803	0.747671
OsMH_11G0151400	expressed protein	0	0	0	0	1.27608	1.54081
OsMH_11G0202300	expressed protein	0	0	0	0.827789	1.76175	0.850894
OsMH_11G0234100	expressed protein	0	0	0	1.27012	0.360419	0
OsMH_11G0388600	expressed protein	0	0	0	0.456685	0.777556	0.234716
OsMH_12G0205300	expressed protein	0	0.0496431	0.0530089	0.0951863	0.32413	0.684902
OsMH_12G0222400	expressed protein	0	0	0	2.0168	1.28768	1.55482
OsMH_12G0294600	expressed protein	0	0.0169518	0	0.325035	0.166022	0.200465
OsMH_12G0294700	expressed protein	0	0	0	0	0	0
OsMH_01G0091300	expressed protein	0	0	0.147782	0	0.225909	0
OsMH_01G0096700	expressed protein	0	0.236447	0	1.3601	0.385953	0
OsMH_01G0119800	expressed protein	0	0	0	0	0	0.850894
OsMH_01G0133000	expressed protein	0	0	0	0	0.357689	0.431893
OsMH_01G0175300	expressed protein	0	0	0	0	1.37253	0.331453
OsMH_01G0273600	expressed protein	0	0	0	0.238375	0.405859	0.245028
OsMH_01G0298700	expressed protein	0	0	0	1.08986	0.206179	1.12028
OsMH_01G0358800	expressed protein	0	0	0	2.05414	1.1658	1.40765
OsMH_01G0442200	expressed protein	0	0.282658	0	0.180658	0.153795	0.1857
OsMH_02G0238400	expressed protein	0	0	0	0	0.597657	0.721644
OsMH_02G0258000	expressed protein	0	0	0	0	0.462891	0.558921
OsMH_02G0268400	expressed protein	0	0	0	0	0.396764	0
OsMH_02G0304100	expressed protein	0	0.24307	0	0.699099	0.99191	0.479075
OsMH_02G0310100	expressed protein	0	0	0	0	1.00457	0.606488
OsMH_02G0487100	expressed protein	0	0	0	0	0.925783	0.372614
OsMH_03G0022700	expressed protein	0	0	0	1.68066	1.90767	1.15172
OsMH_03G0113000	expressed protein	0	0	0	1.34182	0	1.37927
OsMH_03G0125400	expressed protein	0	0	0	1.04645	0.668136	0
OsMH_03G0378900	expressed protein	0	0	0	0.128384	0.109294	0
OsMH_04G0106600	expressed protein	0	0	0	0	0.5427	0
OsMH_04G0163100	expressed protein	0	0	0	0.0934226	0	0
OsMH_04G0445900	expressed protein	0	0.0711863	0.152025	0.409481	0.348593	0.42091
OsMH_05G0029900	expressed protein	0	0	0	0	0.366007	0.441937
OsMH_05G0317200	expressed protein	0	0	0	0	0	0.584717
OsMH_05G0334100	expressed protein	0	0	0	0.358977	0.611196	0.737992
OsMH_06G0082800	expressed protein	0	0	0	0.205414	0	1.68918
OsMH_06G0131700	expressed protein	0	0	0	0.348817	0.890848	0.358553
OsMH_06G0150200	expressed protein	0	0	0	0.380745	0.32413	1.17412
OsMH_06G0153200	expressed protein	0	0	0	0.457103	0.778268	1.40959
OsMH_06G0156200	expressed protein	0	0	0	0.240095	0.408787	0
OsMH_06G0268000	expressed protein	0	0	0	0.423373	0.360419	0.43519
OsMH_06G0293100	expressed protein	0	0	0	0.948066	0	0.243632
OsMH_06G0298300	expressed protein	0	0	0	0	0	0.780958
OsMH_06G0387400	expressed protein	0	0	0	1.04645	0.296949	0.47807
OsMH_06G0388100	expressed protein	0	0.28639	0	1.64738	0	2.82227
OsMH_07G0112800	expressed protein	0	0	0	0.652493	1.66641	0
OsMH_07G0127900	expressed protein	0	0	0	0	0	0.924485
OsMH_07G0133900	expressed protein	0	0	0	0.538465	0.229199	0.830241
OsMH_07G0141000	expressed protein	0	0	0	0.225455	0.383861	0
OsMH_07G0144300	expressed protein	0	0	0	0	0.437175	1.58361
OsMH_07G0236000	expressed protein	0	0	0	0.880347	0.999258	0.15082
OsMH_07G0243100	expressed protein	0	0	0	0	0	1.34141
OsMH_07G0326400	expressed protein	0	0	0	0.652493	0.55547	0.670705
OsMH_08G0026200	expressed protein	0	0	0	0	1.01175	0
OsMH_08G0092400	expressed protein	0	0	0	0	0.433164	0
OsMH_08G0188700	expressed protein	0	0	0.0958216	0.344127	0.878871	1.0612
OsMH_08G0303900	expressed protein	0	0	0	0.128087	0.76329	0.789976
OsMH_08G0381100	expressed protein	0	0	0	0.287367	0	1.18155
OsMH_09G0101200	expressed protein	0	0	0	1.81842	0	0
OsMH_09G0261500	expressed protein	0	0	0	0	0	0
OsMH_09G0276000	expressed protein	0	0	0	0	1.59151	0
OsMH_09G0298000	expressed protein	0	0	0	0.338182	0.575792	0
OsMH_10G0033100	expressed protein	0	0	0	0.799931	0	0
OsMH_10G0091000	expressed protein	0	0	0	0	0	0.934589
OsMH_10G0261300	expressed protein	0	0	0	0.749967	1.00328	0.550643
OsMH_10G0269400	expressed protein	0	0.0595785	0.031809	0.34271	1.02113	0.352275
OsMH_11G0023400	expressed protein	0	0	0	0.34606	0.117841	0.284575
OsMH_11G0064600	expressed protein	0	0	0	1.70652	1.45277	1.75415
OsMH_11G0075400	expressed protein	0	0	0	0.362496	0	0.372614
OsMH_11G0106500	expressed protein	0	0	0	1.41484	0.481785	0.581734
OsMH_11G0279900	expressed protein	0	0	0	1.27255	0	0.98105
OsMH_12G0234000	expressed protein	0	0	0	0	0.267507	0
OsMH_12G0269300	expressed protein	0	0	0	0.862102	0.978548	1.47694
OsMH_12G0323700	expressed protein	0	0	0.571972	0.513536	0.87435	0.52787
OsMH_12G0343100	expressed protein	0	0	0	0.399006	0.849189	0.820286
OsMH_02G0110600	cytochrome P450 71D6, putative, expressed	0	0	0	0.772988	0.82256	0.397282
OsMH_05G0104100	chalcone synthase, putative, expressed	0	0.0199348	0.0212863	0.420455	0.390475	0.510771
OsMH_10G0240800	BURP domain containing protein, expressed	0	0	0	0.264104	0.224833	0.542951
OsMH_11G0070800	ankyrin repeat family protein, putative, expressed	0	0	0	0.786136	0.736165	0.606059
OsMH_09G0209900	amine oxidase, flavin-containing, domain containing protein, expressed	0	0	0.1047	1.03403	0.800253	0.483135
OsMH_06G0275900	alcohol oxidase-related, putative, expressed	0	0	0.1047	0	0.960303	0.579762
OsMH_05G0083900	acid phosphatase family, putative, expressed	0	0	0	0	0.778268	1.56621

## Sheet: b4
Supplementary Data 1e: 867 Hyper CHG methylated gene expression, commonly found in hybrid ZM and inbred MH63 zygotes versus MH63 Sperm.
Gene_ID	annotation	Gene expression (TPM)
		MH63.S1	MH63.S2	MH63.S3	ZM.Z1	ZM.Z2	ZM.Z3
OsMH_07G0043000	expressed protein	1532.8	1489.33	1454.8	280.22	317.04	361.223
OsMH_02G0421300	vacuolar-processing enzyme precursor, putative, expressed	1051.62	1028.69	1010.18	2.08878	2.67587	3.54791
OsMH_01G0187000	expressed protein	592.985	626.419	615.689	28.2246	31.9366	30.6661
OsMH_07G0452200	SNF2 family N-terminal domain containing protein, expressed	447.044	442.865	448.389	26.7521	24.7972	24.0693
OsMH_07G0218100	F-box-like/WD repeat-containing protein TBL1XR1-A, putative, expressed	324.138	322.946	321.475	103.853	117.093	112.068
OsMH_01G0325700	expressed protein	265.126	252.77	249.548	421.75	417.237	388.608
OsMH_10G0298500	zinc finger, C3HC4 type domain containing protein, expressed	214.802	208.131	213.168	115.108	120.005	121.822
OsMH_02G0331900	ubiquinol-cytochrome C reductase hinge protein, putative, expressed	192.182	197.8	191.459	147.622	162.177	159.328
OsMH_12G0153500	tetratricopeptide-like helical, putative, expressed	144.296	143.168	144.098	12.315	11.8537	11.5647
OsMH_05G0273200	expressed protein	136.21	142.902	143.494	0	0	0.0913589
OsMH_02G0346700	NAD dependent epimerase/dehydratase family protein, putative, expressed	122.165	120.668	123.808	72.3103	79.1041	83.1765
OsMH_01G0217100	inorganic H+ pyrophosphatase, putative, expressed	116.353	115.949	118.16	1.50954	1.43602	1.25612
OsMH_01G0317100	lipase family protein, putative, expressed	113.025	110.898	107.743	32.1024	33.6036	32.0459
OsMH_10G0137500	expressed protein	112.876	117.296	115.39	76.958	77.9633	76.2562
OsMH_03G0446800	expressed protein	97.4666	90.3905	102.312	0	0.502312	0
OsMH_06G0368600	expressed protein	87.8815	85.2044	84.884	0.125394	0	0.0187137
OsMH_05G0120400	expressed protein	85.1164	84.2554	82.69	48.7325	52.5268	51.4267
OsMH_03G0530100	transcriptional adaptor, putative, expressed	82.9686	81.6099	83.0719	86.8203	89.5387	88.4475
OsMH_01G0545200	transmembrane protein 49, putative, expressed	76.1102	76.0495	74.6524	8.94605	8.88568	9.44136
OsMH_03G0574600	pheophorbide a oxygenase, chloroplast precursor, putative, expressed	71.4836	69.734	70.7802	2.85541	2.47499	2.08106
OsMH_01G0270900	PRAS-rich protein, putative, expressed	70.59	69.072	68.3454	165.429	151.024	154.46
OsMH_08G0178700	expressed protein	65.882	66.4099	66.0428	24.9901	23.3912	24.7412
OsMH_07G0455700	expressed protein	63.429	60.4298	60.4608	67.6482	71.2699	77.964
OsMH_05G0320300	PB1 domain containing protein, expressed	61.4974	60.0215	62.2332	8.36415	8.46815	10.0989
OsMH_06G0254200	OsIAA22 - Auxin-responsive Aux/IAA gene family member, expressed	61.2754	58.6138	59.2281	13.8812	13.5071	12.1987
OsMH_05G0120700	tyrosine protein kinase domain containing protein, putative, expressed	59.1913	58.8504	59.541	13.4373	14.2201	15.2245
OsMH_11G0126400	thiol protease SEN102 precursor, putative, expressed	57.8442	59.0012	56.1236	0	0.251544	0.114799
OsMH_01G0187100	expressed protein	57.273	54.6986	52.972	0	0	0.143111
OsMH_01G0311500	ribosomal protein L24, putative, expressed	54.3045	56.7	59.6027	241.949	247.196	251.52
OsMH_03G0467600	ankyrin, putative, expressed	46.9732	43.3515	44.0618	62.6005	67.2913	63.795
OsMH_06G0428200	pollen allergen, putative, expressed	45.8927	43.1473	43.9551	0.108856	0	0.259929
OsMH_09G0241000	HMG-Y-related protein A, putative, expressed	45.4737	50.16	51.2292	202.587	202.673	230.928
OsMH_10G0153900	expressed protein	44.0118	46.0342	44.8273	1.21473	1.216	1.76105
OsMH_06G0265200	expressed protein	43.7835	43.7355	43.8661	2.40319	2.56944	2.24546
OsMH_11G0353400	zinc finger family protein, putative, expressed	41.7703	43.2869	44.0844	18.0497	20.8664	19.9284
OsMH_02G0437600	expressed protein	40.4998	41.7785	41.5306	26.674	29.0019	32.3392
OsMH_02G0025700	dnaJ domain containing protein, expressed	38.8834	39.9682	38.712	25.1761	27.4215	25.6093
OsMH_05G0441700	transcription factor, putative, expressed	37.0896	33.9629	34.8211	7.28062	7.78211	8.43295
OsMH_06G0339200	inositol oxygenase, putative, expressed	35.9778	36.5211	35.6352	27.9391	27.6696	30.2706
OsMH_01G0416700	CAMK_CAMK_like.9 - CAMK includes calcium/calmodulin depedent protein kinases, expressed	34.0449	36.8936	33.0814	138.33	141.963	138.492
OsMH_09G0014500	expressed protein	33.5212	33.9251	36.4117	145.287	141.271	135.514
OsMH_04G0272200	expressed protein	32.9781	28.873	29.2883	0	0.093966	0.0857677
OsMH_12G0085400	expressed protein	32.6407	26.5213	25.9208	0	0	0
OsMH_02G0228900	expressed protein	30.0129	31.7825	31.913	0.212567	0.185363	0.197389
OsMH_03G0451000	expressed protein	27.9218	25.6975	26.7906	14.7343	13.384	13.6089
OsMH_06G0230400	retrotransposon protein, putative, unclassified, expressed	26.1378	25.1311	25.4339	17.3118	14.7128	15.7502
OsMH_10G0190000	expressed protein	26.0314	23.2467	23.6865	49.6166	50.5771	42.046
OsMH_06G0055200	OsSub49 - Putative Subtilisin homologue, expressed	25.4962	23.5994	25.0027	13.9338	13.6842	14.0763
OsMH_05G0369900	monocopper oxidase, putative, expressed	24.993	26.796	25.6116	1.28832	1.90985	1.57232
OsMH_07G0083100	plasma membrane ATPase, putative, expressed	24.7503	25.161	23.731	140.512	176.071	181.305
OsMH_07G0433000	cytochrome P450 72A1, putative, expressed	24.5084	24.7566	25.3738	1.46754	1.32109	1.76543
OsMH_06G0099700	OsMADS55 - MADS-box family gene with MIKCc type-box, expressed	23.5318	22.3941	23.8269	0.144846	0.142098	0.2594
OsMH_02G0558700	expressed protein	23.2807	23.0498	23.4363	6.11458	6.05777	6.19442
OsMH_03G0492600	homologous-pairing protein meu13, putative, expressed	21.7328	23.5547	22.2489	4.58343	5.31161	3.87215
OsMH_08G0300000	DC1 domain containing protein, expressed	21.5205	18.9626	18.9857	1.6043	1.85075	1.78238
OsMH_04G0250400	eukaryotic aspartyl protease domain containing protein, expressed	20.8377	20.0955	18.8075	0	0.0594843	0
OsMH_01G0549000	D-mannose binding lectin family protein, expressed	19.0506	18.7486	19.1857	2.4655	1.90658	1.85132
OsMH_04G0439100	expressed protein	18.7486	17.9891	17.6457	0.888733	0.268268	0.652965
OsMH_12G0192900	expressed protein	17.4616	19.0453	18.8962	0.117491	0	0.140273
OsMH_02G0540400	cyclin-related protein, putative, expressed	16.7415	17.4247	17.5521	0.355493	0.328234	0.349529
OsMH_03G0296700	jmjC domain containing protein, expressed	15.5545	16.5708	16.4095	15.3046	15.0513	14.5495
OsMH_02G0559200	expressed protein	15.2814	13.653	12.8971	0.0558951	0	0
OsMH_10G0363000	expressed protein	14.6852	14.7919	13.8751	0.0965414	0.12628	0.0922096
OsMH_01G0362300	peptidyl-prolyl cis-trans isomerase, FKBP-type, putative, expressed	14.6429	14.4904	14.9926	0.0223862	0.0878459	0.0801815
OsMH_04G0225000	RNA recognition motif containing protein, putative, expressed	13.8636	13.1267	13.8959	21.8779	23.1415	22.7265
OsMH_04G0180300	amine oxidase precursor, putative, expressed	13.506	13.1566	12.1819	0.363044	0.15196	0.329417
OsMH_06G0407400	exostosin family domain containing protein, expressed	12.9124	13.6232	14.071	0.984064	0.844719	0.954595
OsMH_10G0277300	expressed protein	12.7799	11.5446	13.0214	11.8078	12.086	8.95746
OsMH_02G0264500	rRNA-processing protein FCF, putative, expressed	12.5498	10.7411	12.1922	36.9633	38.7672	37.8885
OsMH_11G0051900	expressed protein	12.2839	11.7371	12.1413	2.21486	2.25877	1.69418
OsMH_01G0115200	cytochrome P450, putative, expressed	12.0478	11.5844	12.3918	0.0269956	0.0176556	0
OsMH_04G0550000	EF hand family protein, putative, expressed	11.4326	12.2795	12.034	1.73924	1.98332	1.49082
OsMH_04G0543900	heat shock protein DnaJ, putative, expressed	11.1338	11.4669	11.4194	6.98501	7.07353	6.7298
OsMH_11G0292700	expressed protein	10.8977	9.14428	8.91512	0.147072	0.192375	0
OsMH_12G0167000	expressed protein	10.2252	9.08842	9.68003	0	0.101973	0.372305
OsMH_04G0352000	expressed protein	9.93029	10.6798	8.75313	0.0832815	0.0544676	0
OsMH_01G0105800	DJ-1 family protein, putative, expressed	9.90181	10.9011	10.0273	4.96625	5.43825	5.40676
OsMH_08G0130200	ankyrin, putative, expressed	9.53614	9.68613	9.6014	14.0891	14.2795	13.2285
OsMH_07G0469100	vacuolar-sorting receptor precursor, putative, expressed	9.40636	9.62351	9.52227	0.955305	1.06671	1.00146
OsMH_11G0130700	expressed protein	9.31006	12.5829	10.9232	0.241129	0	0.0959623
OsMH_12G0027900	major facilitator superfamily antiporter, putative, expressed	9.23332	8.59652	8.73158	24.9291	24.8998	21.5829
OsMH_08G0344400	expressed protein	9.20415	8.75898	8.24137	2.08932	2.9685	1.89235
OsMH_08G0125400	DNA binding protein, putative, expressed	9.14008	11.1326	9.3961	0.160173	0.125707	0.305972
OsMH_07G0442700	expressed protein	8.79067	8.28025	8.90672	5.12921	5.70075	4.37684
OsMH_05G0356300	expressed protein	8.29629	9.38784	7.75348	10.6462	11.0836	11.1542
OsMH_09G0229500	pyruvate kinase-like, putative, expressed	7.99234	7.93284	7.92066	8.18007	7.88873	8.03334
OsMH_02G0306200	expressed protein	7.7513	7.48702	7.03914	0.0760529	0.0663199	0.0908005
OsMH_02G0179000	lysine ketoglutarate reductase trans-splicing related 1, putative, expressed	7.15596	6.75307	7.14317	43.1972	46.6841	42.1094
OsMH_01G0446600	expressed protein	7.06469	12.8276	9.84771	0	0	0
OsMH_06G0342300	cysteine synthase, putative, expressed	7.00325	7.16503	6.29401	0.805682	0.816225	0.90533
OsMH_01G0328700	callose synthase, putative, expressed	6.91254	6.81442	7.13699	1.04694	1.11816	0.81419
OsMH_11G0077500	pectinesterase family protein, expressed	6.91111	7.1074	7.66913	0	0	0
OsMH_08G0410300	expressed protein	6.8292	5.37226	7.56922	0	0	0.33011
OsMH_01G0311400	kinesin motor domain containing protein, expressed	6.71885	6.79462	7.1504	17.5106	17.6276	17.9441
OsMH_08G0292400	expressed protein	6.32481	6.53383	6.1646	4.34358	3.66552	5.35314
OsMH_01G0297000	expressed protein	6.11632	3.5835	4.81228	2.01723	2.00534	3.37175
OsMH_08G0066700	PolI-like DNA polymerase, putative, expressed	6.0101	5.74752	5.73534	7.95619	8.14521	7.76898
OsMH_01G0144400	expressed protein	5.938	4.50839	7.19103	0.15323	0.20043	0.0914714
OsMH_11G0001400	AGC_PVPK_like_kin82y.18 - ACG kinases include homologs to PKA, PKG and PKC, expressed	5.36915	4.98004	4.79996	0.716156	0.801173	1.46255
OsMH_07G0068300	expressed protein	5.3596	6.16485	6.03943	1.71203	1.7552	2.51358
OsMH_12G0129200	expressed protein	5.34898	4.6048	4.40251	0	0	0
OsMH_02G0560300	ribosomal protein S15 containing protein, expressed	4.996	4.92553	5.15874	33.0438	33.9687	31.3042
OsMH_12G0152900	expressed protein	4.88968	5.54397	4.33952	64.5512	67.586	74.0444
OsMH_04G0290000	disease resistance protein RGA2, putative, expressed	4.79658	4.37359	4.36285	0	0	0
OsMH_02G0269200	aspartic proteinase-like protein 2 precursor, putative, expressed	4.70041	4.1645	4.8627	0.760085	0.82131	0.868019
OsMH_05G0203900	double-stranded RNA binding motif containing protein, expressed	4.63992	4.65831	5.04869	25.8708	25.7852	25.493
OsMH_03G0425800	expressed protein	4.55414	4.58069	4.72369	3.96285	4.47347	6.31919
OsMH_11G0124600	expressed protein	4.49182	2.98754	4.10405	0.753424	2.39337	2.44156
OsMH_07G0204300	expressed protein	4.3475	1.59397	5.14665	0	0.208653	0
OsMH_03G0477200	expressed protein	4.28782	5.19038	5.15657	0	0	0
OsMH_07G0231600	cytochrome P450 72A1, putative, expressed	4.15521	4.49756	3.26669	2.15847	2.01116	1.69448
OsMH_03G0263800	expressed protein	4.15276	3.00029	2.81433	0.176236	0.076841	0
OsMH_08G0359800	hypothetical protein	3.9718	4.28572	4.61688	0.0979706	0.0256298	0.0467873
OsMH_11G0443400	tetratricopeptide repeat domain containing protein, expressed	3.93475	3.59862	3.83107	0.0483758	0	0.0577565
OsMH_12G0001000	RNase P subunit p30, putative, expressed	3.82605	3.5661	3.65531	6.31405	6.23014	5.87874
OsMH_06G0093500	emp24/gp25L/p24 family protein, putative, expressed	3.56907	3.4177	3.5407	51.4504	54.1708	53.3976
OsMH_03G0105800	retrotransposon protein, putative, Ty3-gypsy subclass, expressed	3.53089	3.66139	3.12369	1.35335	1.51254	1.63623
OsMH_08G0031100	plastocyanin-like domain containing protein, putative, expressed	3.52438	3.89357	3.39435	4.55889	3.64672	3.93564
OsMH_12G0299200	expressed protein	3.4518	2.90442	2.73771	0.589506	0.506031	0.483875
OsMH_02G0551300	expressed protein	3.3305	3.48649	4.46043	0	0.0774996	0
OsMH_08G0291900	proton pump interactor, putative, expressed	3.21234	2.91209	3.3485	0.433528	0.737191	0.646993
OsMH_09G0020300	expressed protein	3.19655	2.82012	3.48413	50.459	53.2084	54.7217
OsMH_06G0431700	hydrolase, putative, expressed	2.98593	2.97814	2.87557	3.55291	2.89304	4.18568
OsMH_09G0194500	light repressible receptor protein kinase, putative, expressed	2.96036	2.80296	3.61296	0.20733	0.23929	0.262095
OsMH_10G0031800	OsFBX344 - F-box domain containing protein, expressed	2.93821	2.71213	2.6676	5.09261	4.27894	4.3661
OsMH_09G0377900	retrotransposon protein, putative, unclassified, expressed	2.93039	2.17403	3.03573	4.33577	4.02482	5.17653
OsMH_01G0115400	expressed protein	2.82366	3.13963	2.19272	0	0	0
OsMH_04G0133700	expressed protein	2.82298	2.45338	2.24351	0.0849881	0.111167	0.101468
OsMH_08G0424600	expressed protein	2.74676	2.43269	3.24941	0.196949	0.515233	0.205747
OsMH_06G0225100	retrotransposon protein, putative, unclassified, expressed	2.63683	2.81474	2.50867	1.7362	1.68819	1.5409
OsMH_04G0260000	expressed protein	2.6045	2.70558	2.38251	0.0955627	0.124999	0.17114
OsMH_07G0193200	expressed protein	2.58108	2.72987	2.57161	4.68872	5.08591	4.64218
OsMH_11G0242100	OsSCP62 - Putative Serine Carboxypeptidase homologue, expressed	2.50064	2.21424	2.46438	0.0830961	0.0362309	0.0330698
OsMH_02G0273900	NB-ARC domain containing protein	2.49415	3.22452	2.69751	0.048404	0.0316571	0.0866852
OsMH_04G0354100	expressed protein	2.44981	1.44135	1.86653	0.0763641	0	0.0303907
OsMH_05G0013600	expressed protein	2.3491	2.654	2.63671	0.122584	0.320688	0.25612
OsMH_04G0270500	expressed protein	2.34642	2.23007	2.16281	0.067857	0.0532556	0.0324061
OsMH_11G0016800	expressed protein	2.33822	2.33313	1.77286	0.0338934	0	0.0202329
OsMH_01G0139900	pectinesterase, putative, expressed	2.11941	1.73844	1.66754	0	0	0.0333819
OsMH_06G0384400	NAP domain containing protein, putative, expressed	2.09324	1.59178	2.9536	0	0	0.0611315
OsMH_06G0401200	expressed protein	2.05768	1.11767	1.47631	0	0	0
OsMH_09G0221800	expressed protein	2.05586	2.50949	2.59602	0.043888	0.0287036	0.0785977
OsMH_04G0024300	subtilisin-like protease precursor, putative, expressed	1.99639	2.15703	1.9614	0.0422344	0.0828662	0.0252121
OsMH_11G0095000	expressed protein	1.96775	1.72054	2.53434	0.0281754	0	0.033639
OsMH_08G0388500	OsFBX300 - F-box domain containing protein, expressed	1.93682	1.85611	1.49026	0.0245846	0.0321575	0
OsMH_10G0237500	dof zinc finger domain containing protein, putative, expressed	1.8862	1.85214	2.81202	0.287616	0.150485	0.515082
OsMH_02G0559300	expressed protein	1.88336	2.29149	3.02679	0	0	0
OsMH_12G0319900	zinc finger, C3HC4 type domain containing protein, expressed	1.83194	1.50023	1.42893	6.97671	7.82725	8.3625
OsMH_11G0062500	expressed protein	1.67428	1.80782	1.8961	0.0661893	0.112551	0.0632193
OsMH_12G0205300	expressed protein	1.66715	1.69914	1.84421	0.03559	0	0.0424913
OsMH_04G0197800	expressed protein	1.60007	1.19192	1.52191	0.214707	0.070211	0
OsMH_12G0307500	expressed protein	1.58726	1.5428	1.64627	2.80364	2.25595	2.48851
OsMH_08G0119100	zinc finger domain, LSD1 subclass family protein, expressed	1.58588	1.77985	1.73611	42.5059	44.1955	42.6657
OsMH_07G0410100	stress responsive A/B Barrel domain containing protein, expressed	1.57694	1.74736	1.24454	2.77729	3.54197	2.90136
OsMH_08G0400300	expressed protein	1.56328	2.08126	2.86366	0.0390529	0.0510826	0.0466257
OsMH_06G0470400	NBS-LRR disease resistance protein, putative, expressed	1.47717	1.34035	1.1236	0.347932	0.406838	0.295815
OsMH_12G0109200	expressed protein	1.47181	1.91867	3.37912	0	0	0
OsMH_01G0331000	tRNA methyltransferase, putative, expressed	1.45866	1.62987	1.65271	8.11839	9.33902	8.94909
OsMH_06G0401300	ligA, putative, expressed	1.38826	1.00541	1.68218	0.090555	0.710695	0.973032
OsMH_03G0106900	expressed protein	1.38789	1.44741	1.43389	0.814776	0.721435	0.73332
OsMH_08G0127400	MBTB24 - Bric-a-Brac, Tramtrack, Broad Complex BTB domain with Meprin and TRAF Homology MATH domain, expressed	1.38046	1.53493	0.885562	0.0476715	0	0.0569156
OsMH_09G0009700	Citrate transporter protein, putative, expressed	1.29872	1.43867	1.42086	7.25918	7.97827	7.88903
OsMH_04G0005700	erythronate-4-phosphate dehydrogenase domain containing protein, expressed	1.28899	1.20589	1.68859	2.24345	2.72491	2.82729
OsMH_04G0560200	expressed protein	1.27675	1.21046	0.6662	0.0681394	0.356515	0
OsMH_04G0294000	wall-associated receptor kinase, putative, expressed	1.26265	1.16716	1.00144	0.0673866	0.0352576	0.0804537
OsMH_04G0081600	expressed protein	1.25822	0.668242	1.28389	0	0	0
OsMH_01G0397500	expressed protein	1.24745	1.38801	1.29459	2.25618	2.01259	2.04013
OsMH_02G0155500	aminotransferase domain containing protein, putative, expressed	1.2312	0.99425	1.15069	4.40072	4.18335	3.95582
OsMH_10G0313900	expressed protein	1.19666	1.16137	1.10069	1.08147	1.08414	1.12714
OsMH_10G0039000	expressed protein	1.1354	1.31566	2.89639	0.148122	0.387498	0.176845
OsMH_03G0593900	expressed protein	1.08379	1.04654	1.24413	0.989725	0.678121	0.562688
OsMH_03G0040300	expressed protein	1.06401	0.91486	0.71466	5.03698	5.30212	5.52182
OsMH_02G0542400	expressed protein	1.04316	0.890949	0.825853	0.126703	0	0
OsMH_07G0391100	expressed protein	0.969664	1.53493	1.19263	0.081322	0	0.194183
OsMH_11G0327000	expressed protein	0.875949	0.735888	0.983196	0.159985	0.119581	0.0272869
OsMH_02G0080500	expressed protein	0.833592	0.633895	0.737624	0.0203905	0.0266714	0.0243444
OsMH_01G0085200	retrotransposon protein, putative, unclassified, expressed	0.823147	0.715374	0.967426	18.3631	17.7438	15.8385
OsMH_11G0199500	expressed protein	0.763292	0.359318	0.486787	0.0248945	0.0325629	0.0297218
OsMH_08G0312400	transporter, putative, expressed	0.756141	0.721253	0.762154	0	0	0
OsMH_10G0076400	white-brown complex homolog protein 11, putative, expressed	0.741793	0.69072	1.25703	0.0414742	0.108499	0
OsMH_01G0380900	histone deacetylase 19, putative, expressed	0.718235	0.374519	0.518253	0.313225	0.157581	0.143832
OsMH_04G0039600	protein kinase, putative, expressed	0.704953	0.355735	0.783143	0	0.139699	0.0318776
OsMH_04G0072600	expressed protein	0.692617	0.722321	0.55656	0	0	0
OsMH_04G0040400	expressed protein	0.601301	0.599423	0.324828	0	0.0543221	0
OsMH_11G0344100	stripe rust resistance protein Yr10, putative, expressed	0.576185	0.658006	0.491972	1.12939	0.848337	0.847749
OsMH_04G0004300	zinc finger C-x8-C-x5-C-x3-H type family protein, expressed	0.574979	0.567839	1.10007	17.4093	18.0624	17.5123
OsMH_07G0452300	DEAD-box ATP-dependent RNA helicase, putative, expressed	0.510701	0.221918	0.293128	0.0999378	0.0653611	0
OsMH_08G0159600	expressed protein	0.494833	0.396965	0.786518	0.0893841	0	0.160075
OsMH_06G0268800	expressed protein	0.490209	0.611256	0.367	0.525518	1.01473	0.717054
OsMH_08G0227700	OsFBX286 - F-box domain containing protein, expressed	0.48441	0.270635	0.291278	0.162502	0.0708529	0.0323356
OsMH_11G0023400	expressed protein	0.462849	0.574642	0.63253	0	0	0
OsMH_05G0143400	SHR5-receptor-like kinase, putative, expressed	0.450254	0.335403	0.38765	0.151044	0.0740891	0.202875
OsMH_06G0258600	GDSL-like lipase/acylhydrolase, putative, expressed	0.430774	0.499165	0.76923	0	0	0
OsMH_01G0005000	expressed protein	0.427013	0.51027	0.367641	2.46505	1.14766	1.29694
OsMH_03G0465000	ribosome inactivating protein, putative, expressed	0.416576	0.396845	0.459813	0.075248	0.0246068	0.0673796
OsMH_10G0018900	oxidoreductase, aldo/keto reductase family protein, putative, expressed	0.389802	0.39926	0.591301	0.0817279	0.0427612	0.0975759
OsMH_06G0349600	expressed protein	0.383951	0	0	0	0.196557	0
OsMH_03G0246300	hypothetical protein	0.379822	0	0	0	0	0.266218
OsMH_01G0016000	elongation factor Tu, putative, expressed	0.373192	0.380737	0.433061	10.24	10.0239	9.55303
OsMH_03G0609500	plastid terminal oxidase, putative, expressed	0.354473	0.550111	0.581307	0	0	0
OsMH_01G0181600	expressed protein	0.3502	0.365219	0.160804	0.349502	0.430269	0.490911
OsMH_06G0177800	expressed protein	0.321122	0	0	0	0	0
OsMH_03G0418600	expressed protein	0.318708	0.830941	0.548789	0	0	0
OsMH_03G0005100	expressed protein	0.316015	0.0915467	0.523998	2.10257	1.50993	2.06729
OsMH_08G0344500	expressed protein	0.304513	0.198483	1.04869	0	0	0.426867
OsMH_08G0341200	expressed protein	0.296836	1.16087	0.340751	0	0	0
OsMH_06G0038100	pectate lyase precursor, putative, expressed	0.282588	0.184192	0	0.0414742	0.0542497	0.14855
OsMH_10G0258000	expressed protein	0.279079	0.225216	0.274601	0.421295	0.36738	0.391214
OsMH_11G0064600	expressed protein	0.271719	0	0	0	0	0
OsMH_05G0388300	GDSL-like lipase/acylhydrolase, putative, expressed	0.260096	0.326954	0.330566	1.83231	1.66915	1.54956
OsMH_08G0317400	expressed protein	0.247017	1.44906	0.567124	0.145015	0.379369	0.692539
OsMH_03G0429400	expressed protein	0.241942	0	0.138868	0	0.185787	0.169577
OsMH_01G0254400	expressed protein	0.227893	1.18833	1.17724	0	0	0
OsMH_02G0238400	expressed protein	0.223566	0	0	0	0.171676	0
OsMH_04G0053500	expressed protein	0.219856	0.163775	0.0360546	0.258138	0	0.0440277
OsMH_09G0027700	expressed protein	0.207785	0	0	0	0	0
OsMH_12G0239500	LTPL110 - Protease inhibitor/seed storage/LTP family protein precursor, putative, expressed	0.204182	0	0	0	0.313582	0
OsMH_04G0139900	expressed protein	0.201465	0.96298	0.462541	0.394241	0.103136	0.376552
OsMH_08G0030900	WD domain, G-beta repeat domain containing protein, expressed	0.181871	0.0395148	0.0347964	0	0.046553	0
OsMH_02G0132000	expressed protein	0.176617	0	0	0.207371	0	0
OsMH_04G0529200	ABC transporter, ATP-binding protein, putative, expressed	0.174007	0.226837	0.233043	0	0	0
OsMH_12G0330100	expressed protein	0.169824	0	0	0	0	0
OsMH_12G0267600	expressed protein	0.16741	0.218237	0	0	0	0.117338
OsMH_11G0391500	expressed protein	0.165063	0.430355	0	0	0	0
OsMH_01G0639000	expressed protein	0.162034	0	0	0.190249	0.248852	0
OsMH_12G0065900	expressed protein	0.16154	0.402026	0.134865	0.0689704	0.0225539	0.0205861
OsMH_02G0280600	hypothetical protein	0.160561	0	0	0	0	0.45015
OsMH_05G0150700	SHR5-receptor-like kinase, putative, expressed	0.154777	0.201768	0.0888375	0.136295	0.099044	0.0180805
OsMH_01G0249300	expressed protein	0.151842	0.128662	0.13073	1.33711	1.20097	1.1494
OsMH_02G0226000	expressed protein	0.147181	0.191867	0.168956	0	0.22604	0.618957
OsMH_11G0201100	expressed protein	0.136384	0	0	0.320264	0.104729	0.191184
OsMH_02G0177300	expressed protein	0.130828	0.341096	0.150183	0.153608	0	0.183395
OsMH_03G0131200	expressed protein	0.127063	0	0	0.149188	0	0
OsMH_12G0002900	expressed protein	0.118535	0.154523	0.136072	0	0	0
OsMH_01G0175100	transferase family protein, putative, expressed	0.114793	0.0213779	0.0564755	0	0.0251856	0
OsMH_04G0203100	expressed protein	0.11108	0.0724025	0.191271	0	0	0.0778562
OsMH_02G0286900	expressed protein	0.107693	0	0.123626	0	0	0.150965
OsMH_03G0385800	expressed protein	0.106717	0	0	0	0	0
OsMH_11G0322900	conserved hypothetical protein	0.103893	0.451451	0.477052	0	0	0.0485456
OsMH_05G0425900	expressed protein	0.101476	0.0755917	0.0832067	0.0170209	0.0890556	0.0812857
OsMH_05G0214900	expressed protein	0.0992232	0.0431161	0.0759352	0.155334	0.304774	0
OsMH_08G0204600	expressed protein	0.0981207	0	0.563186	0.230412	0	0.137546
OsMH_12G0307600	expressed protein	0.0975786	0.381613	0.22403	0	0.149861	0
OsMH_09G0212000	transporter, putative, expressed	0.096293	0.502113	0.386887	0.254385	0.406688	0.236222
OsMH_08G0070600	expressed protein	0.0924698	0	0	0	0	0
OsMH_04G0141100	formin-like protein 20, putative, expressed	0.0907281	0.0887054	0.199622	0.0177544	0.0580583	0.0529929
OsMH_02G0135700	expressed protein	0.0892007	0	0.102397	2.72305	2.4659	1.87563
OsMH_07G0178900	expressed protein	0.0870036	0	0.0998754	0	0	0
OsMH_05G0084800	expressed protein	0.0861548	0.0374374	0.065934	1.1633	0.860056	1.00643
OsMH_11G0159400	expressed protein	0.0859452	0.0560194	0.0986603	0.0504552	0	0.120478
OsMH_11G0069700	ion channel nompc, putative, expressed	0.0813905	0	0	0.573376	0.458331	0.722592
OsMH_12G0029300	transcription initiation factor, putative, expressed	0.0804635	0.0524464	0.138551	0.141711	0.123576	0
OsMH_08G0059100	hypothetical protein	0.0799173	0.104181	0.0305802	0.187666	0.204562	0.112028
OsMH_02G0422900	expressed protein	0.0767901	0	0	0.270484	0.117934	0
OsMH_04G0067200	expressed protein	0.0751563	0.0489872	0	0.132364	0.115425	0.210709
OsMH_09G0162600	expressed protein	0.0738985	0	0.0282771	0.028922	0	0.103591
OsMH_03G0008700	possible lysine decarboxylase domain containing protein, expressed	0.0737442	0	0	0.0432925	0.113256	0
OsMH_10G0093000	expressed protein	0.0697174	0.0908842	0	0.081857	0.107072	0
OsMH_06G0479600	expressed protein	0.0692617	0	0	5.69254	3.93576	3.98074
OsMH_09G0255800	expressed protein	0.0683239	0	0	0	0.104932	0
OsMH_04G0404900	OsWAK51 - OsWAK receptor-like protein kinase, expressed	0.0673541	0	0	0.0790822	0.0344808	0.0944171
OsMH_10G0071700	expressed protein	0.0669005	0	0	0	0	0
OsMH_08G0304300	integral membrane protein DUF6 containing protein, expressed	0.065657	0.0427955	0	0.115634	0	0.0920382
OsMH_06G0369600	transposon protein, putative, unclassified, expressed	0.0639918	0	0	0.0751344	0.196557	0
OsMH_10G0103200	expressed protein	0.062409	0	0.071642	0.073276	0	0
OsMH_09G0115800	expressed protein	0.0598703	0.0780474	0	0.210886	0.0919487	0.0839263
OsMH_10G0319400	expressed protein	0.059668	0	0	0.0700578	0	0
OsMH_05G0271100	expressed protein	0.0552505	0	0	0	0.0282845	0
OsMH_07G0114300	MYB family transcription factor, putative, expressed	0.0544275	0	0	0.12781	0	0.0381483
OsMH_04G0256800	expressed protein	0.0535204	0	0	0	0	0
OsMH_06G0105100	expressed protein	0.0533587	0	0	0.0626499	0	0.0747984
OsMH_09G0082200	expressed protein	0.0528794	0	0	0	0.0812121	0
OsMH_03G0593800	OsMan04 - Endo-Beta-Mannanase, expressed	0.0527216	0.0114547	0.0706084	0.0206339	0	0.0492702
OsMH_11G0135400	laccase precursor protein, putative, expressed	0.0508251	0	0	0.0596751	0.117086	0.0712468
OsMH_01G0374500	anthocyanin regulatory protein, putative, expressed	0.0502706	0	0	0.059024	0.308822	0.140939
OsMH_09G0026400	expressed protein	0.049197	0.128267	0	2.88818	2.72004	1.93101
OsMH_11G0014400	expressed protein	0.0476486	0.0621151	0	0.0559454	0.292714	0.0667939
OsMH_08G0005000	cytochrome P450, putative, expressed	0.0470352	0	0	0.0276127	0	0.0659341
OsMH_09G0212100	transporter, putative, expressed	0.0450874	0.00979605	0.00862631	4.26153	3.7854	3.30766
OsMH_11G0372200	expressed protein	0.0449408	0.234341	0.206358	0.158298	0	0.0629981
OsMH_10G0105100	LTPL87 - Protease inhibitor/seed storage/LTP family protein precursor, putative, expressed	0.0432532	0.0563853	0	0.101569	0	0
OsMH_04G0489400	dehydrogenase, putative, expressed	0.0421857	0	0.0968537	75.8819	74.1182	66.2915
OsMH_11G0344600	stripe rust resistance protein Yr10, putative, expressed	0.0413882	0	0.00950228	0.087471	0.0381384	0.0348109
OsMH_09G0195300	expressed protein	0.0406017	0	0	0.0476715	0.062356	0.0569156
OsMH_06G0186700	expressed protein	0.0397787	0	0	0.0934104	0.061092	0
OsMH_09G0070200	expressed protein	0.0395117	0.0257539	0.0453573	0	0	0
OsMH_10G0243900	expressed protein	0.0391613	0	0	0.0919605	0.0601438	0
OsMH_02G0372600	expressed protein	0.0389884	0	0	0.0457773	0.0598783	0
OsMH_11G0447200	stripe rust resistance protein Yr10, putative, expressed	0.0388312	0	0.0668642	0.136778	0.149092	0.108867
OsMH_04G0066100	expressed protein	0.0384787	0	0.0441715	0	0.0590956	0.0539396
OsMH_12G0013400	hydrolase, alpha/beta fold family protein, putative, expressed	0.0366173	0	0	0.38694	0.224947	0.10266
OsMH_10G0269400	expressed protein	0.0363784	0.0474232	0.0208802	0.0427129	0.027935	0.0254977
OsMH_04G0102500	expressed protein	0.0358978	0.0374374	0.0412087	0.615369	0.430028	0.382445
OsMH_03G0250100	expressed protein	0.0339649	0	0	0.0199395	0.0260816	0.023806
OsMH_04G0549900	choline transporter-related, putative, expressed	0.0326465	0.0567443	0.0124921	17.019	17.9662	16.536
OsMH_07G0176900	OsFBX233 - F-box domain containing protein, expressed	0.0322294	0	0.14799	0.0378414	0.0989958	0
OsMH_01G0127700	expressed protein	0.0318804	0	0	0.299453	0.146886	0.40221
OsMH_03G0171800	asparagine synthetase, putative, expressed	0.0312874	0	0	0.0367353	0.0480511	0
OsMH_03G0420600	zinc finger protein-related, putative, expressed	0.0305126	0	0	0.0895642	0	0.0427727
OsMH_09G0051500	retrotransposon protein, putative, unclassified, expressed	0.0297336	0	0.0170662	0.0174555	0.0684971	0.0416806
OsMH_06G0132100	potassium channel AKT1, putative, expressed	0.0296338	0	0	0.0347938	0	0
OsMH_04G0055600	expressed protein	0.0293872	0.0383095	0	0	0	0
OsMH_11G0392800	Leucine Rich Repeat family protein, expressed	0.0292898	0.114547	0	0.0343899	0	0
OsMH_01G0177400	expressed protein	0.0286716	0	0	0.0336641	0.0880677	0.080384
OsMH_08G0428200	expressed protein	0.0281089	0.0366429	0	0.165017	0.431695	0.354628
OsMH_09G0192300	senescence-induced receptor-like serine/threonine-protein kinase precursor, putative, expressed	0.0277337	0.0542308	0.0159184	0	0.06389	0.0388772
OsMH_07G0349900	expressed protein	0.027683	0	0	0.541722	0.566873	0.439802
OsMH_03G0240000	expressed protein	0.025897	0	0	0.0304063	0.0397725	0
OsMH_03G0418800	expressed protein	0.0254492	0	0	0.0597611	0	0
OsMH_12G0303200	resistance protein T10rga2-1A, putative, expressed	0.0252371	0.0164496	0	0	0.0775181	0
OsMH_09G0212400	expressed protein	0.025231	0	0.0868916	0.148122	0.0387498	0.035369
OsMH_07G0344200	expressed protein	0.0242273	0	0	0.0568919	0	0.0679239
OsMH_04G0065100	AGAP002737-PA, putative, expressed	0.0235385	0	0	0.110549	0	0
OsMH_08G0270600	carotenoid cleavage dioxygenase, putative, expressed	0.022068	0.00958933	0	0.0431843	0.112973	0.0721815
OsMH_06G0409600	cytochrome P450, putative, expressed	0.0220313	0.0143601	0	0.0388012	0.0338356	0.0463252
OsMH_04G0040700	expressed protein	0.0217331	0	0	0.0765521	0.0333776	0
OsMH_03G0236800	GDSL-like lipase/acylhydrolase, putative, expressed	0.0210928	0.068742	0.0363201	0.334336	0.518309	0.384384
OsMH_08G0421900	expressed protein	0.0209015	0	0.143962	0.0736228	0.0963013	0.175798
OsMH_06G0231200	cycloartenol synthase, putative, expressed	0.0198521	0.038819	0.0455782	0.186471	0.182933	0.153058
OsMH_06G0194800	SAM dependent carboxyl methyltransferase, putative, expressed	0.0197338	0	0	0.0695098	0.0303071	0.0276629
OsMH_09G0081400	protein kinase domain containing protein, expressed	0.0192603	0.0502159	0	0.0226141	0.02958	0
OsMH_01G0706000	carboxyl-terminal peptidase, putative, expressed	0.0184682	0	0.0212005	0.0433679	0	0.0776662
OsMH_05G0311100	cytochrome P450 51, putative, expressed	0.018208	0	0.0209018	0.0213785	0.111855	0.025524
OsMH_11G0326600	disease resistance protein RPM1, putative, expressed	0.0181892	0.0237116	0	0.0427129	0	0.0509954
OsMH_11G0369700	disease resistance protein RPM1, putative, expressed	0.0181705	0.0473745	0	0.0213345	0.0279062	0.101886
OsMH_06G0183900	estradiol 17-beta-dehydrogenase 12, putative, expressed	0.0171807	0.0223969	0	5.10359	4.169	5.70789
OsMH_09G0292400	OsSCP42 - Putative Serine Carboxypeptidase homologue, expressed	0.0170645	0	0	0.0801434	0.10483	0.023921
OsMH_11G0014700	chalcone--flavonone isomerase, putative, expressed	0.0162282	0	0	0.019054	0	0.0454976
OsMH_05G0271400	expressed protein	0.0156022	0	0	0.036638	0	0
OsMH_07G0346100	glucan endo-1,3-beta-glucosidase precursor, putative, expressed	0.015296	0	0	0.0359188	0.0234915	0.0428838
OsMH_12G0318000	tetratricopeptide-like helical, putative, expressed	0.0144492	0	0.0331738	4.46184	5.14832	4.25353
OsMH_11G0444900	receptor kinase, putative, expressed	0.0139582	0.018196	0	0.0491659	0.0428739	0.0195666
OsMH_04G0348000	oxidoreductase, aldo/keto reductase family protein, putative, expressed	0.0136771	0	0.0157006	1.36499	1.55439	1.80223
OsMH_04G0040200	kinase, putative, expressed	0.0133531	0	0	0.203817	0.143554	0.262058
OsMH_07G0454100	tyrosine-specific transport protein, putative, expressed	0.0125766	0.0327899	0.0288745	0.103366	0.0965756	0.334968
OsMH_09G0243800	agenet domain-containing protein, putative, expressed	0.0125438	0	0.0719982	0.103096	0.0192648	0.08792
OsMH_03G0519900	XRCC4, putative, expressed	0.0117017	0.0610176	0.0537315	10.7578	10.5313	9.36637
OsMH_05G0404100	expressed protein	0.0114645	0.0099635	0.00438688	0.121147	0.0821669	0.112497
OsMH_12G0076200	tRNA pseudouridine synthase family protein, putative, expressed	0.00829709	0	0.0190492	12.6839	14.0806	13.4337
OsMH_12G0048800	retrotransposon protein, putative, unclassified, expressed	0.00694524	0.00905387	0	0.521893	0.607989	0.477057
OsMH_01G0085100	ZOS1-04 - C2H2 zinc finger protein, expressed	0	0.0203093	0.0357684	2.067	1.96199	2.5115
OsMH_07G0215600	zinc finger family protein, putative, expressed	0	0	0	24.2747	22.9833	22.3548
OsMH_02G0277400	XRN 5-3 exonuclease N-terminus family protein, expressed	0	0	0	0.0199204	0.0781696	0.0475663
OsMH_09G0029400	white-brown complex homolog protein 11, putative, expressed	0	0.0541953	0	0.0976246	0.0957724	0.0291388
OsMH_12G0257900	universal stress protein domain containing protein, putative, expressed	0	0.0745917	0	0	0	0.320842
OsMH_06G0404200	UBA and UBX domain-containing protein, putative, expressed	0	0	0	17.102	14.3913	12.421
OsMH_07G0301100	TKL_IRAK_DUF26-la.2 - DUF26 kinases have homology to DUF26 containing loci, expressed	0	0.0316989	0.0279138	0.142752	0.336104	0.10226
OsMH_04G0006700	terpene synthase, putative, expressed	0	0	0	0.0722757	0.0472696	0.0862908
OsMH_04G0251800	terpene synthase, putative, expressed	0	0	0	0.100992	0	0
OsMH_04G0254300	terpene synthase, putative, expressed	0	0	0	0	0.0485335	0.0295327
OsMH_04G0257600	terpene synthase, putative, expressed	0	0	0	0	0.0432154	0.15778
OsMH_11G0282800	sulfotransferase domain containing protein, expressed	0	0	0	0.0366812	0	0.0875882
OsMH_11G0370000	snRNP protein, putative, expressed	0	0	0	1.39734	1.78888	1.57956
OsMH_12G0124200	S-locus-specific glycoprotein S13 precursor, putative, expressed	0	0	0	0.0255069	0.200183	0.0913589
OsMH_09G0190800	senescence-induced receptor-like serine/threonine-protein kinase precursor, putative, expressed	0	0	0	0.0456597	0.0895867	0.0545136
OsMH_09G0195400	senescence-induced receptor-like serine/threonine-protein kinase precursor, putative, expressed	0	0	0	0.069979	0.0610233	0.111398
OsMH_04G0056100	S-domain receptor-like protein kinase, putative, expressed	0	0	0	0.0746834	0.0651257	0
OsMH_11G0127900	S-adenosyl-L-methionine:benzoic acid/salicylic acid carboxyl methyltransferase, putative, expressed	0	0	0	0	0.0545772	0.0498154
OsMH_03G0455800	RPD1, putative, expressed	0	0	0	0.0871307	0	0
OsMH_08G0055500	ribosomal protein L13, putative, expressed	0	0	0	0	0	0
OsMH_03G0365900	retrotransposon, putative, centromere-specific	0	0	0	0	0	0.202937
OsMH_04G0250100	retrotransposon protein, putative, unclassified, expressed	0	0	0.0480443	0	0	0
OsMH_05G0202900	retrotransposon protein, putative, unclassified, expressed	0	0	0	0	0	0
OsMH_05G0467700	retrotransposon protein, putative, unclassified, expressed	0	0.140819	0	0.0634162	0	0.0757134
OsMH_06G0328100	retrotransposon protein, putative, unclassified, expressed	0	0	0	0	0	0
OsMH_07G0398000	retrotransposon protein, putative, unclassified, expressed	0	0	0	0	0.072333	0.0660221
OsMH_04G0168500	retrotransposon protein, putative, unclassified	0	0	0	0	0	0
OsMH_08G0184600	retrotransposon protein, putative, Ty3-gypsy subclass, expressed	0	0.261636	0	0	0	0.844032
OsMH_08G0323700	retrotransposon protein, putative, Ty3-gypsy subclass, expressed	0	0	0	2.54804	2.46123	1.73167
OsMH_11G0275400	reticuline oxidase-like protein precursor, putative, expressed	0	0	0.0299037	0.275271	0.520093	0.584266
OsMH_02G0056900	receptor-like protein kinase 2 precursor, putative, expressed	0	0	0	0.156219	0.220059	0.129124
OsMH_11G0332300	receptor-like protein kinase 2 precursor, putative, expressed	0	0	0	0.0372858	0.0731566	0
OsMH_02G0132400	receptor-like kinase, putative, expressed	0	0.0232958	0	0.0419638	0.10978	0.0250505
OsMH_07G0097500	PROLM25 - Prolamin precursor, expressed	0	0	0	0	0.174436	0.0796086
OsMH_08G0404300	polygalacturonase inhibitor 1 precursor, putative, expressed	0	0	0	0.223782	0	0.178117
OsMH_08G0172400	pectate lyase family protein, expressed	0	0	0	0.684111	0.615203	0.663624
OsMH_08G0395300	OsWAK73 - OsWAK receptor-like protein kinase, expressed	0	0.014417	0.0126955	0.714177	0.628441	0.697634
OsMH_07G0144400	OsWAK67 - OsWAK short gene, expressed	0	0	0.0672585	0.206377	0.0599886	0.109509
OsMH_04G0278600	OsWAK38 - OsWAK receptor-like protein kinase, expressed	0	0	0	0.135494	0.0506376	0.184878
OsMH_11G0323000	OsWAK116 - OsWAK receptor-like cytoplasmic kinase OsWAK-RLCK, expressed	0	0	0	0.229107	0.0691569	0.042082
OsMH_10G0089800	OsWAK109 - OsWAK receptor-like protein kinase, expressed	0	0	0	0.0554468	0.0362632	0.0661986
OsMH_10G0053700	OsWAK104 - OsWAK receptor-like protein kinase, expressed	0	0.0307396	0	0.0276864	0.108644	0.0330551
OsMH_10G0005700	OsSCP44 - Putative Serine Carboxypeptidase homologue, expressed	0	0	0.0148351	0.379337	0.277864	0.253621
OsMH_03G0358300	OsMADS86 - MADS-box family gene with M-gamma type-box, expressed	0	0	0	0.314198	0.513728	0.562688
OsMH_03G0229400	OsFBX85 - F-box domain containing protein, expressed	0	0	0	0	0	0
OsMH_10G0031000	OsFBX346 - F-box domain containing protein, expressed	0	0.0805034	0	1.30513	1.84942	1.08209
OsMH_08G0279800	OsFBX289 - F-box domain containing protein, expressed	0	0	0	0.086213	0.0225539	0.0411723
OsMH_07G0354900	OsFBX243 - F-box domain containing protein, expressed	0	0	0	0	0	0
OsMH_04G0300300	OsFBX131 - F-box domain containing protein, expressed	0	0	0	0	0.0245696	0
OsMH_08G0083400	OsFBL42 - F-box domain and LRR containing protein, expressed	0	0	0	0.0433831	0	0
OsMH_04G0106100	OsFBD9 - F-box and FBD domain containing protein, expressed	0	0.0195533	0.0172184	16.757	17.4728	16.7263
OsMH_07G0276100	O-methyltransferase, putative, expressed	0	0.0366235	0	0.0329858	0.0431466	0.0787644
OsMH_03G0549800	no apical meristem protein, putative, expressed	0	0	0.0667297	0.0341258	0.0446377	0
OsMH_05G0334200	No apical meristem protein, putative, expressed	0	0	0	0.26586	0.397434	0.226724
OsMH_02G0166800	NAM, putative, expressed	0	0	0	0	0.0368044	0.10078
OsMH_01G0688100	NADPH quinone oxidoreductase, putative, expressed	0	0	0	0.0470941	0	0
OsMH_11G0126300	NADP-dependent oxidoreductase, putative, expressed	0	0	0	0.0402923	0.0527037	0.0481054
OsMH_12G0095900	NADP-dependent oxidoreductase, putative, expressed	0	0.0263533	0	0.0237357	0.0620943	0.085015
OsMH_02G0530700	mitogen-activated protein kinase kinase kinase 1, putative, expressed	0	0	0	4.02988	3.34943	3.20755
OsMH_04G0091700	methyl-CpG binding domain containing protein, expressed	0	0	0	0.191302	0.350321	0.456795
OsMH_10G0255600	MBTB53 - Bric-a-Brac, Tramtrack, Broad Complex BTB domain with Meprin and TRAF Homology MATH domain, expressed	0	0	0	0	0.116917	0.0355722
OsMH_06G0219300	MATE efflux family protein, putative, expressed	0	0	0	0.795619	0.680456	0.913365
OsMH_06G0219700	MATE domain containing protein, expressed	0	0	0	0.0780568	0.153152	0
OsMH_02G0186700	loricrin, putative, expressed	0	0	0	0.138761	0	0.220892
OsMH_04G0519900	leucine-rich repeat family protein, putative, expressed	0	0	0	0.018744	0.0081726	0
OsMH_02G0372100	lecithin:cholesterol acyltransferase, putative, expressed	0	0	0	0.100147	0.157195	0.0478267
OsMH_09G0165000	inositol monophosphatase family protein, putative, expressed	0	0	0	0.262495	0	0
OsMH_01G0374400	hypothetical protein	0	0	0	0	0.701505	0
OsMH_01G0466500	hypothetical protein	0	0	0	0.39879	0	0.714181
OsMH_02G0174900	hypothetical protein	0	0	0	0	0	0
OsMH_02G0246500	hypothetical protein	0	0	0	0	0.268563	0
OsMH_02G0483900	hypothetical protein	0	0	0.126717	0	0	0
OsMH_04G0245800	hypothetical protein	0	0	0	0	0.159558	0
OsMH_04G0272300	hypothetical protein	0	0.142123	0	0	0	0
OsMH_05G0110600	hypothetical protein	0	0	0	0	0	0
OsMH_05G0134700	hypothetical protein	0	0	0	0	0	0
OsMH_05G0143200	hypothetical protein	0	0	0	0	0.160502	0
OsMH_06G0079800	hypothetical protein	0	0	0	0	0.167437	0.152829
OsMH_06G0307500	hypothetical protein	0	0	0	0.0842972	0	0.100643
OsMH_06G0372200	hypothetical protein	0	0.24757	0	0	0	0
OsMH_07G0030600	hypothetical protein	0	0	0	0	0.437498	0
OsMH_07G0184200	hypothetical protein	0	0.091729	0	0.247854	0	0
OsMH_07G0278100	hypothetical protein	0	0	0	0	0	0.166163
OsMH_07G0319900	hypothetical protein	0	0	0	0	0.203946	0
OsMH_08G0282600	hypothetical protein	0	0	0	0.128802	0	0.153778
OsMH_08G0355600	hypothetical protein	0	0	0	0	0	0.281344
OsMH_09G0013200	hypothetical protein	0	0	0	0	0	0
OsMH_10G0009500	hypothetical protein	0	0	0	0.88243	0.577125	0
OsMH_10G0209500	hypothetical protein	0	0	0	0	0.205491	0.187563
OsMH_11G0065700	hypothetical protein	0	0.343642	0	0	0	0
OsMH_11G0291800	hypothetical protein	0	0	0	0.599338	0.313582	0.429334
OsMH_11G0310100	hypothetical protein	0	0	0.134865	0.137941	0	0.0823446
OsMH_12G0108000	hypothetical protein	0	0	0	0	0	0
OsMH_12G0130000	hypothetical protein	0	0	0	0.0787817	0.171749	0.282175
OsMH_03G0600900	heat shock protein DnaJ, putative, expressed	0	0	0	0	0.053186	0
OsMH_06G0342500	glycosyl transferase, group 1 domain containing protein, expressed	0	0	0	0	0	0
OsMH_05G0200500	glycosyl hydrolase family 10 protein, putative, expressed	0	0	0	0.295541	0.231947	0.246995
OsMH_06G0198800	glycine rich protein family protein, putative, expressed	0	0	0	0.0504552	0.0659972	0.120478
OsMH_01G0143700	flowering promoting factor-like 1, putative, expressed	0	0	0	0	0	0
OsMH_01G0176200	fibroin heavy chain precursor, putative, expressed	0	0	0	0	0.100836	0
OsMH_01G0112000	expressed protein	0	0	0	0	0	0.0897039
OsMH_01G0192300	expressed protein	0	0	0	0	0	0
OsMH_01G0243100	expressed protein	0	0	0	0	0	0
OsMH_01G0272800	expressed protein	0	0	0	0.180323	0	0
OsMH_01G0306400	expressed protein	0	0	0	0	0	0
OsMH_01G0332200	expressed protein	0	0	0	2.26388	1.89519	1.62172
OsMH_01G0433900	expressed protein	0	0	0	0.13871	0	0
OsMH_01G0634900	expressed protein	0	0	0	0	0	0
OsMH_02G0057100	expressed protein	0	0	0	0	0.127347	0
OsMH_02G0165200	expressed protein	0	0.0780474	0	0.351476	0.183897	0.419632
OsMH_02G0208700	expressed protein	0	0	0	0.319032	0	0
OsMH_02G0283100	expressed protein	0	0	0	0.0720455	0	0
OsMH_02G0287500	expressed protein	0	0	0	0.0124249	0.0487565	0.074171
OsMH_02G0299900	expressed protein	0	0	0	0.0416826	0.0545223	0.0746481
OsMH_02G0314900	expressed protein	0	0	0	0	0	0
OsMH_02G0332800	expressed protein	0	0	0	0	0	0.139091
OsMH_02G0337400	expressed protein	0	0.0516233	0	0	0	0.0555118
OsMH_02G0360800	expressed protein	0	0	0	0	0	0.112198
OsMH_02G0362700	expressed protein	0	0	0	110.4	96.8745	93.6098
OsMH_02G0460900	expressed protein	0	0	0	0.115206	0	0
OsMH_02G0584400	expressed protein	0	0	0	0	0.24659	0
OsMH_03G0032900	expressed protein	0	0	0	0	0	0.140672
OsMH_03G0130000	expressed protein	0	0.0281926	0	9.47135	9.59888	8.79171
OsMH_03G0194200	expressed protein	0	0	0	0	0	0
OsMH_03G0252300	expressed protein	0	0	0	0.445959	0.291665	0.798654
OsMH_03G0420000	expressed protein	0	0	0	0.363809	0.6345	0.144785
OsMH_03G0463700	expressed protein	0	0	0	0.149188	0.0650476	0.118745
OsMH_03G0498800	expressed protein	0	0	0.054945	0.168594	0.147018	0
OsMH_03G0522800	expressed protein	0	0.0860174	0.151492	0.154947	0.101338	0
OsMH_04G0038700	expressed protein	0	0	0	0.028201	0	0
OsMH_04G0092900	expressed protein	0	0	0	0	0.180431	0
OsMH_04G0107800	expressed protein	0	0	0	0	0.195143	0
OsMH_04G0127000	expressed protein	0	0	0	0	0.178258	0
OsMH_04G0137300	expressed protein	0	0	0.149445	0.0509511	0.0666458	0.0608311
OsMH_04G0175300	expressed protein	0	0	0	0.0868267	0.0567862	0.0518317
OsMH_04G0215300	expressed protein	0	0	0	0	0.285525	0
OsMH_04G0224500	expressed protein	0	0	0.0496929	0.101652	0.0664825	0.060682
OsMH_04G0231900	expressed protein	0	0	0	0	0	0
OsMH_04G0244000	expressed protein	0	0	0	0.190249	0.248852	0
OsMH_04G0255300	expressed protein	0	0	0.110389	0	0.147685	0
OsMH_04G0354200	expressed protein	0	0	0	0	0.44467	0
OsMH_04G0425900	expressed protein	0	0	0	0.137332	0	0
OsMH_04G0545100	expressed protein	0	0	0	0	0	0
OsMH_05G0007300	expressed protein	0	0	0.0744026	0.228298	0.149311	0.181712
OsMH_05G0078400	expressed protein	0	0	0.206885	0	0	0
OsMH_05G0134800	expressed protein	0	0	0	0	0	0.143943
OsMH_05G0218700	expressed protein	0	0	0	0	0	0
OsMH_05G0245500	expressed protein	0	0	0	0	0	0
OsMH_05G0250100	expressed protein	0	0	0	0.505783	0.330791	0
OsMH_05G0366800	expressed protein	0	0.106101	0	0	0	0
OsMH_05G0366900	expressed protein	0	0	0	0.0387609	0	0
OsMH_05G0370700	expressed protein	0	0	0	0	0	0.55429
OsMH_06G0089500	expressed protein	0	0	0	0	0	0
OsMH_06G0123200	expressed protein	0	0	0	0	0	0
OsMH_06G0148100	expressed protein	0	0	0	0.203305	0.0886433	0.161819
OsMH_06G0199700	expressed protein	0	0	0	0.0499689	0.130722	0
OsMH_06G0219400	expressed protein	0	0	0	0.168594	0	0
OsMH_06G0276700	expressed protein	0	0	0	0	0.21027	0
OsMH_06G0277100	expressed protein	0	0	0	0	0	0.133109
OsMH_06G0279700	expressed protein	0	0	0	0	0	0
OsMH_06G0321800	expressed protein	0	0	0	0	0	0
OsMH_06G0326700	expressed protein	0	0	0	0.190249	0	0
OsMH_06G0337500	expressed protein	0	0	0.136072	0	0	0
OsMH_06G0354200	expressed protein	0	0	0	0	0	0
OsMH_06G0386900	expressed protein	0	0.120544	0	0.108571	0	0.129624
OsMH_06G0387100	expressed protein	0	0	0	0.068894	0.0901158	0
OsMH_06G0423300	expressed protein	0	0	0	0.0712615	0.0466063	0.2127
OsMH_06G0449300	expressed protein	0	0	0.193092	0	0	0
OsMH_06G0467000	expressed protein	0	0.0250079	0	0.292812	0.353546	0.349592
OsMH_07G0031400	expressed protein	0	0	0	0.410636	0	0.735394
OsMH_07G0043200	expressed protein	0	0	0	0.163284	0	0
OsMH_07G0092900	expressed protein	0	0	0	0	0	0
OsMH_07G0094700	expressed protein	0	0	0	0.292072	0	0
OsMH_07G0176500	expressed protein	0	0	0	0	0	0
OsMH_07G0177100	expressed protein	0	0	0	0	0	0
OsMH_07G0265300	expressed protein	0	0	0	0	0	0
OsMH_08G0029800	expressed protein	0	0	0	0	0	0
OsMH_08G0092300	expressed protein	0	0	0	0	0	0
OsMH_08G0129200	expressed protein	0	0	0	0.169359	0.295371	0.2696
OsMH_08G0130300	expressed protein	0	0	0	0	0.162749	0
OsMH_08G0167600	expressed protein	0	0	0	0.0692391	0	0
OsMH_08G0181800	expressed protein	0	0	0	0	0.0493478	0.135127
OsMH_08G0249600	expressed protein	0	0	0	0	0	0
OsMH_08G0251700	expressed protein	0	0	0	0.372523	0	0.148253
OsMH_08G0289000	expressed protein	0	0	0	2.85135	2.48645	1.85687
OsMH_08G0299900	expressed protein	0	0	0	0	0	0
OsMH_08G0321200	expressed protein	0	0	0	0	0	0
OsMH_08G0360000	expressed protein	0	0	0	0	0	0
OsMH_08G0383500	expressed protein	0	0	0	0.916557	1.94819	1.64143
OsMH_08G0391700	expressed protein	0	0	0	0	0	0
OsMH_09G0012700	expressed protein	0	0	0	0	0	0
OsMH_09G0019500	expressed protein	0	0	0	0	0	0
OsMH_09G0020200	expressed protein	0	0	0	0.0624611	0	0.0745731
OsMH_09G0049600	expressed protein	0	0	0	0	0	0
OsMH_09G0081200	expressed protein	0	0	0	0.0500896	0.065519	0.299013
OsMH_09G0095100	expressed protein	0	0	0	0	0.19102	0.174354
OsMH_09G0096200	expressed protein	0	0	0	0	0	0.315392
OsMH_09G0101800	expressed protein	0	0	0	0	0	0
OsMH_09G0123700	expressed protein	0	0	0	0	0	0
OsMH_09G0189200	expressed protein	0	0	0	0	0	0
OsMH_09G0209000	expressed protein	0	0	0	0.090555	0	0
OsMH_09G0301600	expressed protein	0	0	0	0	0.343353	0
OsMH_09G0366200	expressed protein	0	0	0	0.11149	0	0
OsMH_10G0038000	expressed protein	0	0.0127958	0	0	0.0150749	0
OsMH_10G0074200	expressed protein	0	0	0	0.272857	0	0
OsMH_10G0081700	expressed protein	0	0	0	0	0.0663199	0
OsMH_10G0122700	expressed protein	0	0	0	0.0638065	0	0.0761793
OsMH_10G0172900	expressed protein	0	0	0	0	0	0
OsMH_10G0202200	expressed protein	0	0	0	0	0	0
OsMH_10G0207200	expressed protein	0	0	0	0	0	0.0723926
OsMH_10G0209100	expressed protein	0	0	0	0.402662	0	0
OsMH_10G0266300	expressed protein	0	0	0	0	0.493179	0
OsMH_10G0269700	expressed protein	0	0	0	0	0	0
OsMH_11G0012400	expressed protein	0	0	0	0.0290029	0	0
OsMH_11G0023300	expressed protein	0	0.0754885	0	0.135981	0	0
OsMH_11G0154800	expressed protein	0	0	0	0	0	0
OsMH_11G0247600	expressed protein	0	0	0	0.102153	0	0.121962
OsMH_11G0249800	expressed protein	0	0	0	0	0.22604	0
OsMH_11G0255000	expressed protein	0	0	0	0	0.0975714	0
OsMH_11G0275500	expressed protein	0	0	0	0	0	0
OsMH_11G0287100	expressed protein	0	0	0	0	0.188367	0
OsMH_11G0289700	expressed protein	0	0	0	0	0	0
OsMH_11G0386300	expressed protein	0	0	0	0	0.112086	0
OsMH_12G0126800	expressed protein	0	0	0	0.14524	0.0316633	0
OsMH_12G0140600	expressed protein	0	0	0	0.0839559	0.109817	0.050118
OsMH_12G0179100	expressed protein	0	0	0	0	0	0
OsMH_12G0183200	expressed protein	0	0	0	0.409285	0.178453	0
OsMH_12G0222400	expressed protein	0	0	0	0.188519	0.24659	0
OsMH_12G0253600	expressed protein	0	0.0098773	0	0.284679	0.256005	0.233669
OsMH_12G0260400	expressed protein	0	0	0	0	0	0
OsMH_12G0286700	expressed protein	0	0.0582886	0	0.104998	0	0
OsMH_12G0339100	expressed protein	0	0	0	0	0	0
OsMH_02G0310900	esterase/lipase/thioesterase, putative	0	0	0	0	0	0
OsMH_01G0671400	DUF567 domain containing protein, putative, expressed	0	0	0	0.586899	0.255895	0
OsMH_07G0089400	disease resistance protein RPM1, putative, expressed	0	0	0	0.0215862	0.0188236	0
OsMH_04G0272000	dehydrogenase, putative, expressed	0	0.0374374	0.065934	0.134875	0	0.161029
OsMH_04G0078900	cytochrome P450, putative, expressed	0	0	0	0.0333752	0.0873118	0
OsMH_08G0004700	cytochrome P450, putative, expressed	0	0	0	0	0	0.0409905
OsMH_10G0077900	cytochrome P450, putative, expressed	0	0.0713185	0	0.0321173	0.0420106	0
OsMH_01G0547800	cyclic nucleotide-gated ion channel 2, putative, expressed	0	0.0311978	0.0274725	0.280991	0.514564	0.60386
OsMH_08G0215900	cyclase family protein, putative, expressed	0	0.0375187	0	8.12701	7.86783	8.04879
OsMH_08G0078300	Cupin domain containing protein, expressed	0	0	0	0.060458	0.0790812	0
OsMH_05G0104100	chalcone synthase, putative, expressed	0	0.0158677	0	0.0571664	0	0
OsMH_07G0072700	bZIP transcription factor domain containing protein, expressed	0	0	0	0.330911	0.566026	0.486251
OsMH_06G0120700	BURP domain containing protein, expressed	0	0	0	0.136428	0	0
OsMH_10G0240800	BURP domain containing protein, expressed	0	0	0	0	0	0.117897
OsMH_07G0211000	aspartokinase, chloroplast precursor, putative, expressed	0	0.0608296	0.026783	47.6378	50.989	55.4363
OsMH_05G0264100	amino acid transporter family protein, putative, expressed	0	0.0442485	0	0.0398535	0	0.190326
OsMH_06G0262900	acyl-CoA dehydrogenase domain protein, putative, expressed	0	0.0650089	0	79.4548	79.2301	84.1315
OsMH_01G0015900	expressed protein	0	0	0	0	0	0
OsMH_01G0132200	expressed protein	0	0.0497278	0	0.0447886	0.175755	0.374315
OsMH_01G0145700	expressed protein	0	0	0	0.165897	0	0.198066
OsMH_01G0170600	expressed protein	0	0	0.0296414	0.0303174	0.0793125	0
OsMH_01G0171300	expressed protein	0	0	0	0	0	0
OsMH_01G0176300	expressed protein	0	0	0	0	0.0880677	0
OsMH_01G0181700	expressed protein	0	0	0	0	0	0
OsMH_01G0193400	expressed protein	0	0.0139006	0	7.06121	8.27011	8.43047
OsMH_01G0215200	expressed protein	0	0	0	0.0942595	0	0.0562688
OsMH_01G0222800	expressed protein	0	0	0	0	0	0
OsMH_01G0235700	expressed protein	0	0	0	0	0	0.0963357
OsMH_01G0241800	expressed protein	0	0	0	0.262495	0.858382	0.470094
OsMH_01G0245600	expressed protein	0	0	0	0.0794525	0	0.284578
OsMH_01G0247500	expressed protein	0	0	0	0	0	0
OsMH_01G0254200	expressed protein	0	0	0	0	0	0
OsMH_01G0257400	expressed protein	0	0	0	0	0	0
OsMH_01G0258000	expressed protein	0	0	0	0	0	0
OsMH_01G0268800	expressed protein	0	0	0	13.1504	15.5472	16.6062
OsMH_01G0294600	expressed protein	0	0	0	0	0	0
OsMH_01G0306500	expressed protein	0	0	0	0	0	0
OsMH_01G0307200	expressed protein	0	0	0	0	0	0
OsMH_01G0367100	expressed protein	0	0	0	0.109143	0.142762	0.130307
OsMH_01G0387700	expressed protein	0	0	0	0	0	0
OsMH_01G0544500	expressed protein	0	0	0	0	0	0
OsMH_01G0703300	expressed protein	0	0	0	0	0	0.08508
OsMH_01G0703400	expressed protein	0	0	0	0.210529	0	0
OsMH_02G0041600	expressed protein	0	0	0	0	0	0
OsMH_02G0045700	expressed protein	0	0	0	0	0	0
OsMH_02G0051200	expressed protein	0	0.28078	0	0	0	0
OsMH_02G0104900	expressed protein	0	0	0	0.298376	0	0
OsMH_02G0113900	expressed protein	0	0	0	0	0	0
OsMH_02G0143400	expressed protein	0	0.198483	0	0.178768	0.233835	0
OsMH_02G0158200	expressed protein	0	0	0	0	0	0
OsMH_02G0179100	expressed protein	0	0	0	0	0	0
OsMH_02G0194600	expressed protein	0	0	0	0	0	0
OsMH_02G0206900	expressed protein	0	0.179875	0	0	0	0
OsMH_02G0209000	expressed protein	0	0.0691411	0	0	0.081456	0
OsMH_02G0251900	expressed protein	0	0	0	0	0	0
OsMH_02G0262200	expressed protein	0	0	0.101713	0.104032	0	0.124205
OsMH_02G0301100	expressed protein	0	0	0	0	0	0
OsMH_02G0302200	expressed protein	0	0	0	0	0.126162	0
OsMH_02G0303100	expressed protein	0	0	0	0	0	0
OsMH_02G0311400	expressed protein	0	0	0	0	0.0653611	0.119317
OsMH_02G0330100	expressed protein	0	0.244936	0.107844	0	0	0
OsMH_02G0331200	expressed protein	0	0	0	0.0646016	0	0
OsMH_02G0338400	expressed protein	0	0	0	0	0	0
OsMH_02G0339200	expressed protein	0	0	0	0	0	0
OsMH_02G0347200	expressed protein	0	0	0	0	0.188367	0.171932
OsMH_02G0374100	expressed protein	0	0	0.131654	0	0	0
OsMH_02G0391400	expressed protein	0	0.149506	0.394962	3.23176	3.34657	4.66227
OsMH_02G0395000	expressed protein	0	0	0	0.304957	0	0
OsMH_02G0399000	expressed protein	0	0	0	0	0.160502	0
OsMH_02G0445300	expressed protein	0	0	0	0	0	0.221056
OsMH_02G0446300	expressed protein	0	0	0	0	0	0
OsMH_02G0448000	expressed protein	0	0	0	0	0	0
OsMH_02G0456500	expressed protein	0	0	0	0	0	0
OsMH_02G0524100	expressed protein	0	0	0	0.957097	0	0
OsMH_03G0170700	expressed protein	0	0	0	0	0	0
OsMH_03G0240200	expressed protein	0	0.081742	0	0	0	0
OsMH_03G0246200	expressed protein	0	0	0	0	0	0
OsMH_03G0281000	expressed protein	0	0	0	0	0	0
OsMH_03G0302500	expressed protein	0	0	0.296703	0	0	0
OsMH_03G0302700	expressed protein	0	0.07195	0	0	0.16953	0.154739
OsMH_03G0303900	expressed protein	0	0	0	0	0	0
OsMH_03G0344600	expressed protein	0	0	0	0	0	0
OsMH_03G0355400	expressed protein	0	0	0	0.300538	0	0
OsMH_03G0373200	expressed protein	0	0	0	0.121983	0	0.145637
OsMH_03G0398000	expressed protein	0	0	0	0	0	0
OsMH_03G0398100	expressed protein	0	0.442769	0	0	0	0
OsMH_03G0409700	expressed protein	0	0	0	0	0	0.438199
OsMH_03G0514200	expressed protein	0	0	0	0	0	0
OsMH_03G0617100	expressed protein	0	0	0	0	0.129784	0
OsMH_04G0035800	expressed protein	0	0	0	0.418931	0	0
OsMH_04G0036800	expressed protein	0	0	0	0	0	0
OsMH_04G0054500	expressed protein	0	0	0	0	0	0
OsMH_04G0067100	expressed protein	0	0.124454	0	0.224185	0	0
OsMH_04G0069400	expressed protein	0	0	0	0.165897	0.216999	0
OsMH_04G0088000	expressed protein	0	0	0	0.0922332	0	0
OsMH_04G0124800	expressed protein	0	0	0	0	0	0
OsMH_04G0131300	expressed protein	0	0	0	0.168594	0	0.201287
OsMH_04G0153800	expressed protein	0	0	0	0.0584144	0.152816	0.0697416
OsMH_04G0186700	expressed protein	0	0	0	0	0	0
OsMH_04G0189300	expressed protein	0	0	0	0	0.173877	0.158707
OsMH_04G0203300	expressed protein	0	0	0	0	0	0.0699386
OsMH_04G0212700	expressed protein	0	0	0	0	0	0
OsMH_04G0229700	expressed protein	0	0	0	0	0	0.194947
OsMH_04G0230200	expressed protein	0	0	0	0	0	0
OsMH_04G0231000	expressed protein	0	0	0	0	0.103136	0
OsMH_04G0231700	expressed protein	0	0	0	0.193203	0.0421193	0.0384445
OsMH_04G0240900	expressed protein	0	0	0.445598	0	0	0.272069
OsMH_04G0247600	expressed protein	0	0	0	0	0	0
OsMH_04G0248600	expressed protein	0	0	0	0	0	0
OsMH_04G0276400	expressed protein	0	0	0	0	0	0
OsMH_04G0291200	expressed protein	0	0	0	0	0	0
OsMH_04G0297700	expressed protein	0	0	0	0.0797581	0	0
OsMH_04G0303000	expressed protein	0	0	0	0	0	0.60386
OsMH_04G0311700	expressed protein	0	0	0	0.0337738	0.0883546	0
OsMH_04G0424800	expressed protein	0	0	0	0.168594	0.441055	0.201287
OsMH_04G0497700	expressed protein	0	0	0	0.0914872	0.359005	0
OsMH_05G0007200	expressed protein	0	0.117469	0	0	0	0.126318
OsMH_05G0011000	expressed protein	0	0	0	0	0	0.187563
OsMH_05G0015400	expressed protein	0	0	0	0	0.248852	0
OsMH_05G0031500	expressed protein	0	0	0	0	0	0
OsMH_05G0084700	expressed protein	0	0	0	0	0	0
OsMH_05G0118200	expressed protein	0	0	0	0	0	0
OsMH_05G0122900	expressed protein	0	0	0	0	0	0
OsMH_05G0124400	expressed protein	0	0	0	0.166786	0	0
OsMH_05G0133300	expressed protein	0	0.107589	0	0	0	0.231386
OsMH_05G0146100	expressed protein	0	0	0	0	0.196557	0
OsMH_05G0150600	expressed protein	0	0	0	0.17724	0.463673	0
OsMH_05G0173300	expressed protein	0	0	0	0	0	0
OsMH_05G0209500	expressed protein	0	0	0	0	0	0
OsMH_05G0217800	expressed protein	0	0.120544	0	0	0	0
OsMH_05G0238100	expressed protein	0	0	0	0	0	0
OsMH_05G0238200	expressed protein	0	0	0	0	0	0
OsMH_05G0280100	expressed protein	0	0	0	0	0	0
OsMH_05G0286100	expressed protein	0	0	0	0	0	0
OsMH_05G0334300	expressed protein	0	0	0	0	0	0
OsMH_06G0026700	expressed protein	0	0	0.289639	0	0	0
OsMH_06G0119500	expressed protein	0	0	0	0	0.334875	0
OsMH_06G0145800	expressed protein	0	0.116283	0	0.104733	0.136994	0
OsMH_06G0150600	expressed protein	0	0	0	0	0.103136	0
OsMH_06G0161900	expressed protein	0	0	0	0	0	0
OsMH_06G0177700	expressed protein	0	0	0	0	0	0
OsMH_06G0179700	expressed protein	0	0	0	0	0	0
OsMH_06G0185900	expressed protein	0	0	0	0.103686	0.135624	0
OsMH_06G0187300	expressed protein	0	0	0	0.402662	0	0
OsMH_06G0212700	expressed protein	0	0	0	0.262495	0	0
OsMH_06G0215800	expressed protein	0	0	0	0	0	0.28957
OsMH_06G0221800	expressed protein	0	0	0	0.0587453	0.076841	0.140273
OsMH_06G0224700	expressed protein	0	0	0	0	0	0.245131
OsMH_06G0231500	expressed protein	0	0	0	0	0.135286	0
OsMH_06G0254300	expressed protein	0	0	0.0770901	0	0	0
OsMH_06G0256100	expressed protein	0	0	0	0.154754	0	0
OsMH_06G0292500	expressed protein	0	0	0.132514	0	0	0.323638
OsMH_06G0321700	expressed protein	0	0	0	0	0	0
OsMH_06G0322900	expressed protein	0	0	0	0	0	0
OsMH_06G0382600	expressed protein	0	0	0	0	0	0
OsMH_06G0387400	expressed protein	0	0	0.0425046	0	0.170597	0.103808
OsMH_06G0399700	expressed protein	0	0	0	0.216011	0	0
OsMH_06G0479700	expressed protein	0	0	0	0	0	0
OsMH_07G0092600	expressed protein	0	0	0	0	0	0.215915
OsMH_07G0108200	expressed protein	0	0	0.16091	0	0	0
OsMH_07G0109800	expressed protein	0	0	0	0	0.233835	0
OsMH_07G0129400	expressed protein	0	0	0	0	0	0
OsMH_07G0137400	expressed protein	0	0	0	0.274664	0	0.491886
OsMH_07G0150400	expressed protein	0	0	0	0.452446	0.887723	0.0900301
OsMH_07G0159100	expressed protein	0	0	0.0885358	0	0	0
OsMH_07G0165200	expressed protein	0	0.0749967	0	0.0675476	0	0
OsMH_07G0186600	expressed protein	0	0	0	0	0.427163	0
OsMH_07G0190800	expressed protein	0	0	0	0	0	0
OsMH_07G0218600	expressed protein	0	0	0	0	0	0
OsMH_07G0231700	expressed protein	0	0	0	0	0	0
OsMH_07G0261600	expressed protein	0	0.0858037	0	0.0772811	0	0.184534
OsMH_07G0276700	expressed protein	0	0	0	0	0	0
OsMH_07G0299900	expressed protein	0	0	0	0	0	0
OsMH_07G0327900	expressed protein	0	0	0	0	0.24659	0.112538
OsMH_07G0334100	expressed protein	0	0	0	0	0	0
OsMH_07G0334200	expressed protein	0	0	0.309537	0.158298	0.20706	0
OsMH_07G0434700	expressed protein	0	0.145721	0	0.262495	0	0
OsMH_08G0030600	expressed protein	0	0	0	0	0.126162	0.0575774
OsMH_08G0069100	expressed protein	0	0	0.071642	0	0	0
OsMH_08G0078600	expressed protein	0	0	0.026985	0.0138002	0.0902557	0.0988573
OsMH_08G0092400	expressed protein	0	0	0	0	0	0.22714
OsMH_08G0100900	expressed protein	0	0	0	0	0	0
OsMH_08G0116300	expressed protein	0	0	0	0.314198	0	0
OsMH_08G0116500	expressed protein	0	0	0	0.195633	0.255895	0
OsMH_08G0144600	expressed protein	0	0	0	0	0	0
OsMH_08G0148800	expressed protein	0	0	0	0.149188	0	0
OsMH_08G0161100	expressed protein	0	0	0	0	0	0
OsMH_08G0180600	expressed protein	0	0	0	0	0.216999	0.198066
OsMH_08G0181200	expressed protein	0	0	0	0.230412	0	0
OsMH_08G0188700	expressed protein	0	0	0.0628998	0	0.168303	0
OsMH_08G0211200	expressed protein	0	0	0	0.39879	0	0
OsMH_08G0228700	expressed protein	0	0	0	0	0	0
OsMH_08G0248300	expressed protein	0	0	0	0.116719	0	0
OsMH_08G0298800	expressed protein	0	0	0	0	0	0
OsMH_08G0300700	expressed protein	0	0	0	0.213785	0.838913	0
OsMH_08G0310600	expressed protein	0	0	0	0	0	0
OsMH_08G0323600	expressed protein	0	0	0	0.151735	0.0661582	0.120772
OsMH_08G0328800	expressed protein	0	0.0947489	0	0	0	0
OsMH_08G0332900	expressed protein	0	0	0	0	0	0
OsMH_08G0338600	expressed protein	0	0	0	0	0	0
OsMH_08G0351500	expressed protein	0	0	0	0	0	0.401485
OsMH_08G0392100	expressed protein	0	0	0	0	0.167437	0
OsMH_08G0403200	expressed protein	0	0	0	0.0717547	0	0
OsMH_08G0438600	expressed protein	0	0	0	0	0.106372	0
OsMH_09G0008900	expressed protein	0	0	0	1.529	1.24999	1.36912
OsMH_09G0011100	expressed protein	0	0	0	0.288015	0	0
OsMH_09G0013900	expressed protein	0	0	0	0	0	0
OsMH_09G0018600	expressed protein	0	0	0	0	0	0
OsMH_09G0026700	expressed protein	0	0	0	0.39879	0.173877	0
OsMH_09G0031600	expressed protein	0	0	0	0	0.469695	0.214357
OsMH_09G0038100	expressed protein	0	0	0	0	0	0
OsMH_09G0081800	expressed protein	0	0.418618	0.245754	0.377038	0	0
OsMH_09G0096900	expressed protein	0	0	0	0	0	0
OsMH_09G0155900	expressed protein	0	0	0	0	0	0
OsMH_09G0163400	expressed protein	0	0	0.259932	0.531721	0	0.317414
OsMH_09G0165200	expressed protein	0	0	0	0	0	0
OsMH_09G0175000	expressed protein	0	0	0	0	0	0
OsMH_09G0178100	expressed protein	0	0	0	0	0	0
OsMH_09G0178600	expressed protein	0	0	0	0	0	0
OsMH_09G0191900	expressed protein	0	0	0	0	0	0
OsMH_09G0222300	expressed protein	0	0.114547	0.201738	0	0.13495	0
OsMH_09G0227600	expressed protein	0	0	0	0	0	0
OsMH_09G0230800	expressed protein	0	0	0	0	0	0
OsMH_09G0239200	expressed protein	0	0	0	0	0	0
OsMH_09G0258100	expressed protein	0	0	0	0	0	0.0750251
OsMH_09G0261500	expressed protein	0	0	0	0	0	0
OsMH_09G0353700	expressed protein	0	0	0.0306728	0.0313723	0.0820722	0
OsMH_10G0005800	expressed protein	0	0	0	0.0969023	0	0
OsMH_10G0020500	expressed protein	0	0	0	0.135242	0.0884506	0.2422
OsMH_10G0032300	expressed protein	0	0	0	0	0.218749	0
OsMH_10G0044800	expressed protein	0	0	0	0.3411	0.514812	0.532548
OsMH_10G0098800	expressed protein	0	0	0	0.069979	0.0610233	0
OsMH_10G0122600	expressed protein	0	0	0	0	0	0.121962
OsMH_10G0137400	expressed protein	0	0	0	0	0	0
OsMH_10G0140600	expressed protein	0	0	0	0	0	0.12762
OsMH_10G0188600	expressed protein	0	0	0	0	0	0
OsMH_10G0189900	expressed protein	0	0	0	0.151366	0	0
OsMH_10G0197500	expressed protein	0	0	0	0.0198441	0.0259568	0.0710764
OsMH_10G0214400	expressed protein	0	0	0	0.0759601	0.0993585	0
OsMH_10G0233700	expressed protein	0	0	0	0	0	0.202937
OsMH_10G0252300	expressed protein	0	0	0	0.0293496	0.051187	0.0116803
OsMH_10G0278700	expressed protein	0	0	0	0.325714	0	0
OsMH_10G0290200	expressed protein	0	0	0	0	0	0.0812635
OsMH_10G0297400	expressed protein	0	0	0.102917	0	0	0
OsMH_10G0299200	expressed protein	0	0	0	0.190249	0	0
OsMH_10G0343700	expressed protein	0	0	0	0	0.113335	0.15517
OsMH_11G0003400	expressed protein	0	0.24757	0	0	0	0
OsMH_11G0067400	expressed protein	0	0	0	0	0	0
OsMH_11G0067500	expressed protein	0	0	0.0901098	0	0.120555	0.110037
OsMH_11G0072100	expressed protein	0	0	0	0	0.0788513	0
OsMH_11G0090800	expressed protein	0	0	0	0	0	0
OsMH_11G0099200	expressed protein	0	0	0	0.171854	0	0
OsMH_11G0101600	expressed protein	0	0	0	0.763329	0.582436	0.835402
OsMH_11G0133700	expressed protein	0	0	0	0.0611714	0.0266714	0.0243444
OsMH_11G0143000	expressed protein	0	0	0	0.167912	0	0
OsMH_11G0151500	expressed protein	0	0	0	0.145015	0	0
OsMH_11G0155500	expressed protein	0	0.109638	0	0.0987481	0	0
OsMH_11G0156200	expressed protein	0	0	0	0.0251257	0	0.0599958
OsMH_11G0168200	expressed protein	0	0	0	0	0	0
OsMH_11G0168300	expressed protein	0	0	0	0	0	0.0745731
OsMH_11G0177800	expressed protein	0	0	0	0	0	0
OsMH_11G0203500	expressed protein	0	0	0	0	0	0
OsMH_11G0203600	expressed protein	0	0	0	0.144509	0.378047	0.345063
OsMH_11G0208800	expressed protein	0	0	0	0.121983	0	0
OsMH_11G0221800	expressed protein	0	0	0	0.155918	0	0
OsMH_11G0252600	expressed protein	0	0	0	0	0	0.0456514
OsMH_11G0288600	expressed protein	0	0	0	0	0	0
OsMH_11G0329900	expressed protein	0	0	0	0	0	0
OsMH_11G0339000	expressed protein	0	0	0	0	0	0.124413
OsMH_11G0345700	expressed protein	0	0	0	0	0	0
OsMH_11G0394100	expressed protein	0	0	0	0.0951243	0	0
OsMH_11G0433700	expressed protein	0	0	0	0	0	0
OsMH_12G0006100	expressed protein	0	0	0.0457324	5.7066	5.07826	5.36119
OsMH_12G0016600	expressed protein	0	0	0	0	0	0
OsMH_12G0017100	expressed protein	0	0	0	0.365949	0	0.291274
OsMH_12G0051300	expressed protein	0	0.0806915	0	0.0726768	0.190128	0
OsMH_12G0066600	expressed protein	0	0	0	0.287572	0	0.114445
OsMH_12G0070700	expressed protein	0	0	0	0	0	0
OsMH_12G0075400	expressed protein	0	0	0	0	0	0
OsMH_12G0075600	expressed protein	0	0	0	0.377038	0	0
OsMH_12G0086500	expressed protein	0	0	0	0.132083	0	0
OsMH_12G0092000	expressed protein	0	0	0	0	0	0
OsMH_12G0102200	expressed protein	0	0	0	0	0.437498	0
OsMH_12G0126600	expressed protein	0	0	0	0	0	0
OsMH_12G0129300	expressed protein	0	0	0	0	0	0
OsMH_12G0148000	expressed protein	0	0	0	0	0	0
OsMH_12G0150400	expressed protein	0	0	0.0440435	0.135144	0.117849	0.16135
OsMH_12G0153600	expressed protein	0	0	0	0	0	0
OsMH_12G0207000	expressed protein	0	0	0	0	0.140543	0
OsMH_12G0215500	expressed protein	0	0	0.0415465	0	0.0555837	0
OsMH_12G0221300	expressed protein	0	0	0	0.165897	0.216999	0.594198
OsMH_12G0234100	expressed protein	0	0	0	0	0	0
OsMH_12G0275900	expressed protein	0	0	0	0	0	0
OsMH_12G0289300	expressed protein	0	0	0	0	0	0
OsMH_12G0290400	expressed protein	0	0	0	0	0	0

## Sheet: b4 GO results
Supplementary Data 1f: 867 Hyper CHG methylated gene GO results
ID	Description	pvalue	p.adjust	qvalue	geneID
GO:0007166	cell surface receptor signaling pathway	0.00025083	0.0274659	0.024687	OsMH_04G0294000/OsMH_08G0395300/OsMH_07G0144400/OsMH_04G0404900/OsMH_04G0278600/OsMH_11G0323000/OsMH_10G0089800/OsMH_10G0053700/OsMH_12G0130000/OsMH_11G0322900
GO:0016104	triterpenoid biosynthetic process	0.000714481	0.0391179	0.03516	OsMH_11G0156200/OsMH_11G0327000/OsMH_06G0231200
GO:0009626	plant-type hypersensitive response	0.00130893	0.0521191	0.0468458	OsMH_11G0344600/OsMH_11G0447200/OsMH_12G0307500/OsMH_01G0193400/OsMH_11G0133700/OsMH_08G0300000
GO:0060548	negative regulation of cell death	0.00151394	0.0552588	0.0496678	OsMH_11G0344600/OsMH_11G0447200/OsMH_12G0307500/OsMH_08G0300000
GO:0002758	innate immune response-activating signal transduction	0.00322913	0.0867515	0.0779742	OsMH_11G0344600/OsMH_11G0447200/OsMH_12G0307500/OsMH_08G0300000
GO:0016485	protein processing	0.00537626	0.0867515	0.0779742	OsMH_04G0039600/OsMH_02G0155500
GO:0045727	positive regulation of translation	0.00537626	0.0867515	0.0779742	OsMH_12G0222400/OsMH_08G0248300
GO:0006334	nucleosome assembly	0.00553841	0.0867515	0.0779742	OsMH_08G0119100/OsMH_06G0384400/OsMH_09G0241000
GO:0042631	cellular response to water deprivation	0.00594188	0.0867515	0.0779742	OsMH_11G0370000/OsMH_10G0255600/OsMH_08G0127400/OsMH_10G0252300
GO:0071472	cellular response to salt stress	0.00594188	0.0867515	0.0779742	OsMH_11G0370000/OsMH_10G0255600/OsMH_08G0127400/OsMH_10G0252300
GO:0009308	amine metabolic process	0.00776858	0.10311	0.0926778	OsMH_06G0268800/OsMH_04G0180300

## Sheet: a1
Supplementary Data 1a: 48 Hyper CG methylated gene expression, commonly found in hybrid MZ and inbred MH63 zygotes versus MH63 Egg.
Gene_ID	annotation	Gene expression (TPM)
		MH63.E1	MH63.E2	MH63.E3	MZ.Z1	MZ.Z2	MZ.Z3
OsMH_01G0468500	prenyltransferase, putative, expressed	39.0287	45.7224	44.0911	3.42449	3.42229	3.13746
OsMH_04G0081600	expressed protein	17.3019	17.0363	19.2139	87.0707	72.7533	68.8932
OsMH_02G0236900	expressed protein	3.5192	3.51974	2.01496	0.42663	0.726383	0.438538
OsMH_01G0181600	expressed protein	3.32614	1.51211	0.986837	0.109971	0.327665	0.2826
OsMH_10G0193400	FAD binding protein, putative, expressed	2.38279	2.48385	2.10985	0.292932	0.654608	0.564579
OsMH_04G0356700	expressed protein	2.10633	3.05465	2.38789	0.114907	0.489105	0.236229
OsMH_10G0099300	expressed protein	1.97196	2.84883	3.83884	1.43436	1.22108	0.982929
OsMH_04G0342400	OsFBL17 - F-box domain and LRR containing protein, expressed	1.72625	1.11715	1.52792	0.531796	0.39613	0.250543
OsMH_01G0537400	expressed protein	1.65759	0.552615	1.13889	34.6637	30.7923	32.223
OsMH_11G0056900	expressed protein	1.49102	2.2783	2.13426	2.0335	1.7696	1.81156
OsMH_01G0604100	laccase precursor protein, putative, expressed	1.42137	1.23454	1.19504	1.75486	1.07701	1.30045
OsMH_08G0293100	expressed protein	1.09449	0	0.187998	0.597078	0.338863	0.613743
OsMH_11G0199600	expressed protein	0.95911	0.639505	0.32949	0.697634	1.7817	1.43421
OsMH_01G0145500	expressed protein	0.950147	0.475146	0	2.07334	0.441261	1.06561
OsMH_01G0665300	expressed protein	0.874753	0.291629	0	0	0.270831	0
OsMH_12G0222800	transferase family protein, putative, expressed	0.834694	0.667857	0.430122	0.455352	0.310114	0.374449
OsMH_06G0252500	expressed protein	0.833326	0	0	0	0.774015	0
OsMH_11G0161600	expressed protein	0.833326	2.50036	0.572556	0.606141	0	0.31153
OsMH_03G0563600	expressed protein	0.808296	0	0	0.587935	0.500512	0.302173
OsMH_04G0269900	expressed protein	0.762493	0	0	0.831928	0.236075	0.570099
OsMH_08G0345600	expressed protein	0.693175	0.231094	0	0.504199	0.858453	1.55482
OsMH_07G0159100	expressed protein	0.665933	1.9981	1.60141	0.484383	0.206179	0.248952
OsMH_11G0364700	expressed protein	0.543667	2.71875	0.280155	0.889763	0.252486	0.304866
OsMH_10G0186500	ribosomal protein S12 containing protein, expressed	0.536023	0.134026	0.966755	0.877253	0.622341	0.601159
OsMH_11G0137700	expressed protein	0.49246	1.80596	1.35343	0.358204	0.30494	1.28871
OsMH_12G0333400	expressed protein	0.457954	3.20617	0.943944	0	0	0
OsMH_10G0185600	hypothetical protein	0.430787	0.215426	0.665961	0.705024	0.60019	0.483135
OsMH_01G0271600	expressed protein	0.427167	0.854464	0.660364	1.16517	0.198382	2.39537
OsMH_02G0449700	glucosyltransferase, putative, expressed	0.416663	0.138909	0	0.909211	0.387008	0.467294
OsMH_08G0037600	expressed protein	0.416663	0	0	0	0.774015	0.467294
OsMH_09G0365500	expressed protein	0.363092	0.363147	0.374207	0.396156	0.674499	0
OsMH_02G0484300	expressed protein	0.332785	0.0832089	0.428714	1.90622	2.00915	2.61257
OsMH_09G0082100	BTBN18 - Bric-a-Brac, Tramtrack, Broad Complex BTB domain with non-phototropic hypocotyl 3 NPH3 domain, expressed	0.294115	0.14708	0.454677	1.12314	0.728485	0.549758
OsMH_12G0061700	expressed protein	0.277775	0	0.572556	2.72763	1.29003	0.623059
OsMH_02G0504500	expressed protein	0.258691	0.258731	0	0.846746	0.720838	1.88582
OsMH_04G0042900	expressed protein	0	0	0	0.367297	0.312682	0.755098
OsMH_01G0181700	expressed protein	0	0	0	0	0	0
OsMH_01G0578600	expressed protein	0	0.518782	0	1.13187	0.160595	0.193911
OsMH_02G0465100	expressed protein	0	0	1.15564	3.26246	0.694337	0.41919
OsMH_02G0523800	expressed protein	0	0	0.563322	1.19273	0.507687	1.83903
OsMH_04G0073400	expressed protein	0	0.85807	0	0.468033	0.199219	0.962193
OsMH_04G0314300	expressed protein	0	0	0	0	0	0
OsMH_05G0145600	expressed protein	0	0.897187	0	0.652493	0	1.34141
OsMH_07G0402700	expressed protein	0	0.770312	0.793771	0.840331	0.715378	1.29568
OsMH_09G0234700	expressed protein	0	0.716065	0.368936	0.390577	0.664999	0.401478
OsMH_09G0314900	expressed protein	0	0	0	0.140766	0.359504	0.868171
OsMH_11G0170600	expressed protein	0	0.552615	0	0.90427	0.513206	0.619673
OsMH_11G0348300	expressed protein	0	1.78388	0	0.486508	0	1.00017

## Sheet: a2
Supplementary Data 1b: 60 Hyper CG methylated gene expression, commonly found in hybrid ZM and inbred ZS97 zygotes versus ZS97 Egg.
Gene_ID	annotation	Gene expression (TPM)
		ZS97.E1	ZS97.E2	ZS97.E3	ZM.Z1	ZM.Z2	ZM.Z3
OsMH_01G0270900	PRAS-rich protein, putative, expressed	103.768	87.2429	87.8995	165.429	151.024	154.46
OsMH_09G0169000	expressed protein	43.6037	54.5048	55.1062	58.4163	50.3494	50.1638
OsMH_03G0183400	expressed protein	39.7586	33.7305	32.0726	24.9535	21.8102	24.9871
OsMH_06G0058600	AP-1 complex subunit gamma-1, putative, expressed	29.2887	28.3112	30.6307	24.1695	24.9562	26.0418
OsMH_03G0454000	ras-related protein, putative, expressed	16.9229	18.2094	17.6457	15.7992	16.9085	16.1394
OsMH_03G0507600	GTPase of unknown function domain containing protein, putative, expressed	11.3119	15.4839	16.229	14.0443	14.5754	11.3458
OsMH_10G0313900	expressed protein	1.90121	1.66357	1.34937	1.08147	1.08414	1.12714
OsMH_12G0091800	expressed protein	1.15925	1.64796	1.91567	1.53264	2.36925	0.831745
OsMH_03G0372100	expressed protein	0.572256	0	0	0.309509	0	0
OsMH_07G0272800	expressed protein	0.467575	0.997039	0.745074	0	0.0826977	0
OsMH_11G0349100	expressed protein	0.446957	0.596708	0.598677	0.48348	0.598039	0.47057
OsMH_04G0437300	expressed protein	0.44325	0.094517	0.117719	0.299669	0.235187	0.930224
OsMH_12G0067300	expressed protein	0.365154	0.311456	0.193956	0	0	0
OsMH_04G0270200	expressed protein	0.346456	0.531914	0.294439	0.33729	0.294125	0.357951
OsMH_10G0131600	expressed protein	0.265337	0	0	0	0	0
OsMH_01G0196700	hypothetical protein	0.260824	0	0	0	0.184523	0
OsMH_07G0091700	expressed protein	0.239258	0.35713	0.571882	0.161756	0.126949	0.154498
OsMH_04G0010600	expressed protein	0.205033	0.174882	0	0	0	0
OsMH_01G0604100	laccase precursor protein, putative, expressed	0.169277	0.192511	0.209798	0.213627	0.379229	0.236834
OsMH_12G0332900	OsFBX460 - F-box domain containing protein, expressed	0.149284	0.0318328	0.118941	0.0908342	0.0264032	0.0602489
OsMH_07G0334900	expressed protein	0.0881406	0	0	0.0476715	0	0.0569156
OsMH_12G0271400	expressed protein	0.0745067	0.0381301	0.01583	0.0564165	0	0.0384893
OsMH_05G0421000	retrotransposon protein, putative, unclassified, expressed	0.069333	0	0	0	0	0
OsMH_12G0149900	expressed protein	0.0474519	0	0	0.0769942	0	0.0306414
OsMH_04G0414800	AP2 domain containing protein, expressed	0.0273996	0	0.0582144	0.0889156	0.0387683	0.0530787
OsMH_11G0010000	retrotransposon protein, putative, Ty3-gypsy subclass	0	0	0	0	0.126752	0.115693
OsMH_02G0372100	lecithin:cholesterol acyltransferase, putative, expressed	0	0	0.0786813	0.100147	0.157195	0.0478267
OsMH_11G0313100	hypothetical protein	0	0	0	0.143758	0.376081	0.0858172
OsMH_01G0132300	expressed protein	0	0	0	0.0547153	0.0715695	0
OsMH_02G0579600	expressed protein	0	0	0.442725	0.112702	0	0
OsMH_03G0172900	expressed protein	0	0	0	0	0	0
OsMH_04G0414900	expressed protein	0	0	0	0	0	0
OsMH_06G0076300	expressed protein	0	0	0	0.0432323	0	0.0516156
OsMH_09G0009900	expressed protein	0	0	0	0	0	0
OsMH_10G0131700	expressed protein	0	0	0	0	0	0
OsMH_10G0180100	expressed protein	0	0	0	0	0	0
OsMH_02G0283500	expressed protein	0	0	0	0	0	0
OsMH_03G0461800	expressed protein	0	0	0.19033	0	0.253503	0
OsMH_03G0574000	expressed protein	0	0	0	0.134221	0	0.160248
OsMH_04G0106700	expressed protein	0	0	0	0.154754	0.101212	0.0923816
OsMH_04G0183500	expressed protein	0	0	0	0.147072	0	0
OsMH_04G0230000	expressed protein	0	0	0	0.110304	0	0
OsMH_04G0447500	expressed protein	0	0	0	0.0794525	0	0.189719
OsMH_05G0050600	expressed protein	0	0	0	0.280231	0	0.167286
OsMH_05G0125700	expressed protein	0	0.0722716	0.0900126	0.11457	0.0299722	0.164143
OsMH_05G0145600	expressed protein	0	0.19237	0.479185	0	0.159558	0
OsMH_05G0321000	expressed protein	0	0	0	0	0.301387	0
OsMH_07G0110800	expressed protein	0	0	0	0	0	0
OsMH_07G0133800	expressed protein	0	0	0.158485	0.322756	0.105544	0.0963357
OsMH_07G0159100	expressed protein	0	0	0	0	0	0
OsMH_09G0096000	expressed protein	0	0	0	0	0	0
OsMH_09G0153800	expressed protein	0	0	0	0	0	0
OsMH_09G0290200	expressed protein	0	0	0	0	0	0
OsMH_10G0203100	expressed protein	0	0	0	0.120565	0	0.287887
OsMH_10G0288700	expressed protein	0	0.215151	0	0	0	0
OsMH_10G0302800	expressed protein	0	0	0	0	0.182046	0
OsMH_10G0328800	expressed protein	0	0	0	0	0	0
OsMH_11G0057900	expressed protein	0	0	0	0.0735358	0.192375	0
OsMH_11G0096200	expressed protein	0	0	0	0	0	0
OsMH_11G0448500	expressed protein	0	0	0	0	0.0872182	0

## Sheet: b1
Supplementary Data 1c: 164 Hyper CG methylated gene expression, commonly found in hybrid MZ and inbred ZS97 zygotes versus ZS97 Sperm
Gene_ID	annotation	Gene expression (TPM)
		ZS97.S1	ZS97.S2	ZS97.S3	MZ.Z1	MZ.Z2	MZ.Z3
OsMH_12G0351700	transketolase, putative, expressed	214.437	199.821	196.744	16.1292	16.8625	15.9977
OsMH_02G0069000	cytidylyltransferase domain containing protein, expressed	197.262	189.208	201.956	60.0877	65.7153	67.2628
OsMH_04G0311100	cytochrome b-c1 complex subunit Rieske, mitochondrial precursor, putative, expressed	170.782	174.871	169.235	54.2625	59.0255	55.877
OsMH_02G0222200	protein transporter, putative, expressed	135.334	133.749	140.805	27.4947	28.715	26.4411
OsMH_12G0149500	Regulator of chromosome condensation domain containing protein, expressed	110.057	114.835	116.433	17.7592	19.0396	19.6704
OsMH_06G0463500	cadmium/zinc-transporting ATPase 4, putative, expressed	98.7211	96.2398	98.5787	5.13261	4.19739	4.15423
OsMH_11G0455500	helicase conserved C-terminal domain containing protein, expressed	94.8323	95.359	97.6125	41.9897	45.0173	42.291
OsMH_09G0218800	expressed protein	93.9274	108.687	113.438	62.3053	56.3843	57.6216
OsMH_07G0142000	WD domain, G-beta repeat domain containing protein, expressed	90.5025	87.05	87.3362	39.7057	49.7187	48.696
OsMH_03G0587500	DnaK family protein, putative, expressed	85.2959	82.411	90.4166	308.795	307.076	310.04
OsMH_02G0492000	SET domain-containing protein, putative, expressed	84.4149	79.3713	85.4589	11.1047	12.0341	12.2414
OsMH_03G0211300	60S ribosomal protein L22-2, putative, expressed	83.9338	95.9766	94.3141	1497.84	1547.82	1556.07
OsMH_11G0091000	dehydrogenase, putative, expressed	82.9988	85.5885	86.9748	497.586	529.279	533.752
OsMH_11G0097900	GHMP kinases ATP-binding protein, putative, expressed	67.2778	71.8231	66.9207	2.03674	2.00063	1.12731
OsMH_03G0289300	expressed protein	62.255	57.0116	60.9065	18.8821	20.9961	21.2083
OsMH_11G0050900	expressed protein	61.4756	53.3842	55.8955	1.17049	0.846979	0.962531
OsMH_03G0106000	expressed protein	58.7354	55.4544	60.0988	14.8092	15.6608	15.1172
OsMH_05G0374100	OsCam2 - Calmodulin, expressed	53.8008	61.5769	61.5032	923.658	948.834	962.882
OsMH_03G0138200	expressed protein	50.5566	47.8934	49.3618	11.3973	9.76434	11.6408
OsMH_04G0023000	dehydrogenase E1 component domain containing protein, expressed	49.6779	47.7753	48.4542	42.5012	38.971	43.1345
OsMH_06G0233100	expressed protein	45.4639	44.8237	42.9231	0.611712	1.04151	0.943179
OsMH_01G0560400	zinc finger, C3HC4 type domain containing protein, expressed	35.6376	35.2872	32.064	0.813224	1.24614	0.501553
OsMH_06G0466800	protein kinase APK1B, chloroplast precursor, putative, expressed	25.3916	24.8937	22.2926	1.2183	1.22235	1.61011
OsMH_11G0048800	cyclin-T1-3, putative, expressed	24.1362	26.5462	23.9337	63.0489	69.5756	72.1632
OsMH_12G0123800	expressed protein	23.1303	23.6549	26.8097	0.159145	0.609662	0.408966
OsMH_07G0447700	expressed protein	19.7442	18.6016	18.6077	0.726046	0.618086	0.963986
OsMH_12G0091800	expressed protein	16.002	12.1467	12.8665	2.23586	0.634467	1.14914
OsMH_04G0550200	expressed protein	15.9879	16.6603	18.8363	0.854136	0.145426	0.877976
OsMH_03G0544400	CSLC9 - cellulose synthase-like family C, expressed	15.0613	14.2679	15.2833	78.1952	79.478	76.4364
OsMH_08G0254000	OsFBX288 - F-box domain containing protein, expressed	14.9199	13.0821	11.8632	0.378149	0.858453	0.388704
OsMH_01G0147100	zinc finger, C3HC4 type domain containing protein, expressed	14.0182	13.3645	14.1078	19.1621	19.6859	19.8305
OsMH_01G0039100	MYB family transcription factor, putative, expressed	13.2198	12.938	12.9616	4.99554	4.78432	3.73453
OsMH_02G0550500	ankyrin repeat-rich protein, putative, expressed	12.7286	12.6593	13.8574	18.4421	18.9321	17.7023
OsMH_05G0264800	expressed protein	12.5192	11.6529	12.9583	5.88332	4.50202	5.43599
OsMH_09G0003600	expressed protein	12.4922	12.0463	13.0645	4.42972	5.3872	5.34323
OsMH_01G0356500	agenet domain containing protein, expressed	11.1597	10.5719	12.0831	0.713336	0.354238	0.549935
OsMH_02G0376400	expressed protein	10.5398	10.591	9.75514	3.33288	4.46489	4.6741
OsMH_04G0237700	expressed protein	10.3737	12.9793	7.12765	0.71105	0.907979	1.82724
OsMH_05G0356300	expressed protein	10.2638	10.0515	10.6521	3.63182	4.65828	4.57938
OsMH_05G0389500	jacalin-like lectin domain containing protein, expressed	10.0032	9.98337	10.1865	5.1046	6.25968	5.68433
OsMH_09G0354200	nodulin, putative, expressed	9.72049	9.37095	9.31222	49.8534	51.9895	53.1132
OsMH_10G0358700	expressed protein	9.57946	8.92074	9.56214	4.16949	4.27617	4.38711
OsMH_12G0314200	SCARECROW, putative, expressed	9.50692	9.45927	9.22361	12.2726	13.5912	14.6246
OsMH_08G0392200	WD-40 repeat family protein, putative, expressed	8.68157	8.95078	8.25433	30.7585	32.3041	34.1945
OsMH_12G0139300	expressed protein	8.51191	8.31164	7.74922	0.951455	1.01247	1.34477
OsMH_12G0316500	nucleotide pyrophosphatase/phosphodiesterase, putative, expressed	8.22116	8.05495	8.3478	0.852774	0.871164	0.759699
OsMH_03G0184700	phytochrome B, putative, expressed	7.9493	8.15163	7.75098	15.7789	16.5374	16.4488
OsMH_03G0054400	PPR repeat domain containing protein, putative, expressed	7.59625	7.03278	7.00691	11.9742	12.0756	12.3652
OsMH_09G0284600	emp24/gp25L/p24 family protein, putative, expressed	7.52887	6.96246	8.82471	0	0	0.223131
OsMH_03G0184500	tetratricopeptide repeat domain containing protein, expressed	7.22369	7.67126	7.20889	13.055	13.7608	13.9181
OsMH_02G0502900	expressed protein	7.21442	7.4557	7.24248	0.496377	0.338054	0.612278
OsMH_06G0276700	expressed protein	6.39079	8.9691	7.42233	0.429937	0.366007	0.441937
OsMH_04G0410100	MIF4G domain containing protein, putative, expressed	5.8137	6.76119	5.54618	1.03025	1.60794	0.353003
OsMH_03G0157900	expressed protein	5.69702	6.46035	6.27382	0.560736	0.173584	0.104798
OsMH_06G0339200	inositol oxygenase, putative, expressed	5.1383	6.55027	5.58267	96.5013	98.8767	100.024
OsMH_04G0556100	OsFBT6 - F-box and tubby domain containing protein, expressed	4.47504	4.84492	4.01863	50.0152	70.5399	68.463
OsMH_09G0146900	expressed protein	4.26816	5.28743	3.98535	8.3491	10.6614	8.58214
OsMH_06G0027400	hydrolase, alpha/beta fold family domain containing protein, expressed	4.00006	4.57879	5.12527	0.908218	0.979349	0.684617
OsMH_03G0256900	expressed protein	3.96918	4.52387	5.83435	286.922	288.276	298.289
OsMH_10G0318100	shikimate/quinate 5-dehydrogenase, putative, expressed	3.6534	3.64121	3.61861	85.5085	90.6832	88.7479
OsMH_12G0318300	heparanase-like protein precursor, putative, expressed	3.14765	3.47882	3.02251	0.497168	0.423241	0.212935
OsMH_07G0369800	peptidyl-prolyl cis-trans isomerase CYP37, chloroplast precursor, putative, expressed	3.08834	2.23564	2.8293	0.158765	0.270314	0.271994
OsMH_03G0068200	lipoxygenase protein, putative, expressed	3.00515	2.53053	2.92727	3.23471	4.25352	4.86875
OsMH_11G0242100	OsSCP62 - Putative Serine Carboxypeptidase homologue, expressed	2.40627	2.70451	2.3103	0.370404	0.693719	0.380743
OsMH_04G0324600	HVA22, putative, expressed	2.40529	2.40517	2.90617	0.606804	0.826519	1.12273
OsMH_06G0205600	expressed protein	2.32057	1.50412	3.08865	1.55293	0	1.36824
OsMH_09G0280700	expressed protein	2.31902	1.09843	1.36839	0	0	0.360822
OsMH_09G0340000	expressed protein	2.11816	2.64025	3.0072	36.6521	36.3737	36.2874
OsMH_11G0436500	transposon protein, putative, CACTA, En/Spm sub-class, expressed	1.97523	2.19864	2.09795	55.0732	59.3304	55.3196
OsMH_02G0371500	glycerophosphoryl diester phosphodiesterase family protein, putative, expressed	1.93979	1.75011	1.61959	48.8251	47.4212	50.4753
OsMH_05G0349300	kinesin motor domain containing protein, putative, expressed	1.85442	1.45842	1.61039	0.635545	0.459886	0.424635
OsMH_04G0004300	zinc finger C-x8-C-x5-C-x3-H type family protein, expressed	1.80733	2.22576	1.88914	23.5818	25.7578	21.7091
OsMH_10G0347700	expressed protein	1.61881	1.57735	1.47376	1.68024	1.60919	1.55442
OsMH_03G0505300	fip1 motif family protein, expressed	1.54333	1.89204	2.20399	14.8411	15.7695	16.8092
OsMH_06G0158800	expressed protein	1.45833	0.60441	0.737588	24.6681	27.0605	27.3988
OsMH_10G0319900	protein transport protein-related, putative, expressed	1.13138	0.861253	1.10358	6.75231	7.06037	8.41192
OsMH_11G0093400	protein kinase domain containing protein, expressed	1.09928	1.13901	0.938236	0.623985	0.690561	0.481051
OsMH_02G0230100	expressed protein	1.0602	0.401741	0.107245	1.15546	0.491822	1.18771
OsMH_11G0057900	expressed protein	0.974482	1.43601	1.31432	2.36008	0.837144	1.41514
OsMH_08G0359800	hypothetical protein	0.634718	0.7926	0.904707	0.471644	0.267675	0.430941
OsMH_04G0357600	multidrug resistance protein, putative, expressed	0.590873	0.862314	0.646161	44.4681	40.992	43.801
OsMH_07G0097600	transporter family protein, putative, expressed	0.56763	0.235257	0.502414	0.644406	1.09717	1.05983
OsMH_10G0231100	conserved hypothetical protein	0.541699	0.615797	0.712344	0.983948	1.00517	0.910271
OsMH_01G0109200	OsGH3.3 - Probable indole-3-acetic acid-amido synthetase, expressed	0.374717	0.516332	0.654715	2.22755	2.79181	2.95756
OsMH_01G0400500	nodulin MtN3 family protein, putative, expressed	0.289191	0	0	21.1429	18.1109	19.8432
OsMH_01G0139900	pectinesterase, putative, expressed	0.288184	0.468006	0.124934	0.67302	0.636606	0.691806
OsMH_03G0122400	expressed protein	0.281677	0.373575	0.284931	2.04656	1.91647	2.52442
OsMH_04G0008700	expressed protein	0.240108	0.34119	0.728646	1.67185	1.48514	1.27021
OsMH_03G0199900	RNA-binding zinc finger protein, putative, expressed	0.225496	0.142411	0.253445	13.38	12.7465	13.7067
OsMH_05G0451200	expressed protein	0.208659	0.395335	0.105535	1.13703	0.48398	0.584384
OsMH_08G0359900	expressed protein	0.148945	0	0	0	0.230317	0.278097
OsMH_06G0313500	expressed protein	0.14136	0	0	0.770304	0.437175	0.52787
OsMH_04G0486400	serine/threonine-protein kinase HT1, putative, expressed	0.133141	0.294299	0.0897863	41.9995	44.3326	47.1492
OsMH_10G0120000	nodulin, putative, expressed	0.116172	0.055026	0	0.738554	0.538915	0.542263
OsMH_02G0156200	expressed protein	0.0763344	0.0361567	0	0.346637	0.118037	0.498837
OsMH_12G0265200	flavin monooxygenase, putative, expressed	0.0584565	0	0	0.955629	0.542354	0.218289
OsMH_07G0412800	transcription initiation factor IID, putative, expressed	0.03534	0	0	0	0.327881	0.461886
OsMH_05G0273400	esterase, putative, expressed	0.0341923	0.161956	0	3.91276	3.38382	3.83045
OsMH_02G0121400	transposon protein, putative, unclassified, expressed	0.017528	0.0996281	0	0.15919	0.379454	0.621807
OsMH_08G0329300	ZIM motif family protein, expressed	0	0	0	2.04878	3.38256	3.44612
OsMH_05G0358100	transposon protein, putative, unclassified, expressed	0	0	0	1.41005	0	0
OsMH_08G0065200	transferase family protein, putative, expressed	0	0.0458405	0	0.17579	0.448953	0.722788
OsMH_02G0014700	remorin family protein, putative, expressed	0	0.0847422	0	76.4496	83.2716	79.6691
OsMH_03G0158000	protein kinase APK1A, chloroplast precursor, putative, expressed	0	0	0	0.381618	0.0541456	0.130757
OsMH_11G0310500	plant protein of unknown function domain containing protein, expressed	0	0.0182686	0	0.4904	0.447299	0.468081
OsMH_08G0374200	patatin, putative, expressed	0	0	0	0.966515	0.24684	0.248373
OsMH_02G0442700	OsFBDUF13 - F-box and DUF domain containing protein, expressed	0	0	0	81.9977	88.4284	89.0936
OsMH_11G0324900	methyltransferase, putative, expressed	0	0	0	0.67091	0.761531	1.14939
OsMH_04G0519900	leucine-rich repeat family protein, putative, expressed	0	0	0	0.0334208	0.170708	0.0687073
OsMH_10G0265000	lectin-like receptor kinase, putative, expressed	0	0	0	0.0305743	0	0
OsMH_02G0126800	lectin protein kinase family protein, putative, expressed	0	0	0	0.331313	0.0564097	0.272449
OsMH_05G0366300	KH domain-containing protein, putative, expressed	0	0	0.0728455	0.392419	0.389746	0.605058
OsMH_02G0376500	inorganic phosphate transporter 2-1, chloroplast precursor, putative, expressed	0	0	0	0	0	0
OsMH_02G0368600	hypothetical protein	0	0	0	0.878024	0.747466	0.451266
OsMH_05G0431600	hypothetical protein	0	0	0	0	0	0
OsMH_09G0205900	GTP binding protein, putative, expressed	0	0.0345309	0.110616	115.801	121.973	113.861
OsMH_12G0018000	GRAS family transcription factor domain containing protein, expressed	0	0.0229688	0	7.61903	5.96123	7.74115
OsMH_02G0449700	glucosyltransferase, putative, expressed	0	0	0	0.909211	0.387008	0.467294
OsMH_01G0303900	expressed protein	0	0	0	0.533287	0	1.09634
OsMH_01G0373900	expressed protein	0	0	0	1.2605	1.07307	0.431893
OsMH_01G0600200	expressed protein	0	0	0	0.816951	0.231824	0.653141
OsMH_03G0049400	expressed protein	0	0	0	0.277541	0.708814	0.213965
OsMH_04G0246800	expressed protein	0	0	0.118339	1.48748	0.5427	1.09214
OsMH_04G0301400	expressed protein	0	0.0383625	0.122891	0.588455	0.500954	0.52927
OsMH_05G0068800	expressed protein	0	0	0.753329	1.80364	0.767722	1.39049
OsMH_05G0317800	expressed protein	0	0	0	0.454605	0.387008	0.467294
OsMH_06G0279700	expressed protein	0	0	0	0.885972	0.754232	0.728561
OsMH_07G0098000	expressed protein	0	0	0	5.63545	6.70286	6.32683
OsMH_08G0172200	expressed protein	0	0	0	0	0.312682	0
OsMH_08G0274300	expressed protein	0	0	0	1.28981	0.686263	0.497179
OsMH_10G0074600	expressed protein	0	0	0	1.49897	0.638039	0.770404
OsMH_11G0082100	expressed protein	0	0	0	1.07346	0.628263	0.689636
OsMH_01G0152600	expressed protein	0	0	0	0	0.575792	0
OsMH_01G0197100	expressed protein	0	0	0	2.24088	0.476918	1.72757
OsMH_01G0442200	expressed protein	0	0.282658	0	0.180658	0.153795	0.1857
OsMH_02G0006900	expressed protein	0	0	0	0	0.390206	0.471156
OsMH_02G0127900	expressed protein	0	0	0	1.58462	0	0.814427
OsMH_02G0501100	expressed protein	0	0	0	0.313344	0.266751	0.96627
OsMH_03G0113000	expressed protein	0	0	0	1.34182	0	1.37927
OsMH_03G0131200	expressed protein	0	0	0	0.399006	0	0.820286
OsMH_03G0154300	expressed protein	0	0.208096	0	0	0.339676	0
OsMH_04G0194700	expressed protein	0	0	0	3.11584	0.795757	0.640561
OsMH_04G0510800	expressed protein	0	0	0	2.05414	0	0
OsMH_05G0055400	expressed protein	0	0.115701	0	0.443695	0.566579	0
OsMH_06G0001800	expressed protein	0	0	0	0.644905	1.09802	1.32581
OsMH_06G0131700	expressed protein	0	0	0	0.348817	0.890848	0.358553
OsMH_06G0259500	expressed protein	0	0	0	0.770304	0	0
OsMH_06G0388100	expressed protein	0	0.28639	0	1.64738	0	2.82227
OsMH_07G0138900	expressed protein	0	1.11251	0	0	1.81596	2.19269
OsMH_07G0366600	expressed protein	0	0	0	0.880347	0.749443	0
OsMH_09G0117900	expressed protein	0	0	0	0.85326	0.242128	1.75415
OsMH_09G0183300	expressed protein	0	0.380597	0.406401	1.45952	0	0.75013
OsMH_10G0014900	expressed protein	0	0	0	0.76091	0.539805	0.65179
OsMH_10G0045500	expressed protein	0	0	0	0	0.458397	0.553494
OsMH_10G0187100	expressed protein	0	0	0	2.28709	0	0.587731
OsMH_11G0018300	expressed protein	0	0	0	1.32052	0.140521	0.678689
OsMH_11G0288500	expressed protein	0	0	0	0	0.568854	1.0303
OsMH_12G0183900	expressed protein	0	0	0	0	1.13771	0
OsMH_12G0343100	expressed protein	0	0	0	0.399006	0.849189	0.820286
OsMH_11G0262900	cytochrome P450, putative, expressed	0	0.0333498	0	1.08707	0.925427	0.985951
OsMH_08G0294300	conserved hypothetical protein	0	0	0	1.58462	0.122636	0
OsMH_04G0073800	avr9/Cf-9 rapidly elicited protein 137, putative, expressed	0	0	0	1.08555	0.504074	0.91297
OsMH_06G0275900	alcohol oxidase-related, putative, expressed	0	0	0.1047	0	0.960303	0.579762
OsMH_05G0083900	acid phosphatase family, putative, expressed	0	0	0	0	0.778268	1.56621

## Sheet: b2
Supplementary Data 1e: 565 Hyper CG methylated gene expression, commonly found in hybrid ZM and inbred MH63 zygotes versus MH63 Sperm.
Gene_ID	annotation	Gene expression (TPM)
		MH63.S1	MH63.S2	MH63.S3	ZM.Z1	ZM.Z2	ZM.Z3
OsMH_04G0537900	phosphatidylinositol 3- and 4-kinase family protein, putative, expressed	921.693	881.17	884.607	79.9284	73.1355	65.6558
OsMH_06G0385600	zinc finger A20 and AN1 domain-containing stress-associated protein, putative, expressed	562.545	540.451	543.939	432.253	360.342	293.05
OsMH_07G0438000	eukaryotic translation initiation factor 6, putative, expressed	558.722	538.597	550.815	339.029	350.984	333.624
OsMH_01G0399800	mitochondrial chaperone BCS1, putative, expressed	555.449	552.85	553.875	3.31952	3.65178	4.02419
OsMH_04G0005300	arginase, putative, expressed	514.761	508.203	506.428	76.7184	77.0507	75.9208
OsMH_01G0019900	expressed protein	484.047	476.236	461.07	15.0553	16.1653	17.3183
OsMH_10G0081400	FAD binding domain of DNA photolyase domain containing protein, expressed	441.59	445.694	440.332	12.0467	10.1807	10.8954
OsMH_08G0068500	diacylglycerol kinase, putative, expressed	401.973	416.822	418.124	14.4593	14.1998	14.6385
OsMH_08G0029600	tryptophan synthase beta chain 1, putative, expressed	312.278	312.825	322.352	92.1802	92.9695	93.6044
OsMH_12G0369200	expressed protein	224.691	219.772	218.069	29.5635	31.3887	28.5304
OsMH_05G0068800	expressed protein	145.889	133.839	136.813	0	0	0.402573
OsMH_12G0153500	tetratricopeptide-like helical, putative, expressed	144.296	143.168	144.098	12.315	11.8537	11.5647
OsMH_04G0435500	PAP fibrillin family domain containing protein, expressed	142.363	148.887	141.402	0.670881	1.04629	1.29388
OsMH_05G0273200	expressed protein	136.21	142.902	143.494	0	0	0.0913589
OsMH_08G0252400	lipid phosphatase protein, putative, expressed	135.179	124.471	125.397	24.5646	24.5356	22.3688
OsMH_02G0542900	CCR4-NOT transcription factor, putative, expressed	119.444	121.622	122.814	16.2325	13.9333	15.5269
OsMH_01G0317100	lipase family protein, putative, expressed	113.025	110.898	107.743	32.1024	33.6036	32.0459
OsMH_02G0044700	Homeobox domain containing protein, expressed	105.018	105.667	105.336	53.0172	54.6986	58.3815
OsMH_06G0463500	cadmium/zinc-transporting ATPase 4, putative, expressed	104.722	108.197	106.195	0.861318	0.988275	0.992255
OsMH_12G0211300	FACT complex subunit SPT16, putative, expressed	100.937	101.845	101.542	7.07652	8.15485	8.41346
OsMH_03G0446800	expressed protein	97.4666	90.3905	102.312	0	0.502312	0
OsMH_01G0003700	expressed protein	96.8471	95.4953	92.3142	48.5427	52.559	51.677
OsMH_05G0093800	cytochrome P450, putative, expressed	96.4678	97.6552	97.2248	7.8775	8.14921	8.09978
OsMH_01G0038300	vacuolar protein sorting-associating protein 4B, putative, expressed	95.942	99.0253	100.753	59.9072	60.2537	60.5852
OsMH_05G0034600	expressed protein	95.5526	103.827	101.202	0	0	0
OsMH_12G0282700	vesicle tethering family protein, putative, expressed	93.187	93.3873	93.8248	35.121	32.4076	35.9232
OsMH_06G0436000	peptidyl-prolyl cis-trans isomerase-like 4, putative, expressed	92.2961	87.2934	87.3927	30.8894	29.4213	26.4595
OsMH_11G0438500	expressed protein	91.0292	80.1406	86.8916	0	0	0
OsMH_07G0095200	cleavage and polyadenylation specificity factor, putative, expressed	89.5307	88.39	85.3774	10.8972	10.683	10.8058
OsMH_06G0368600	expressed protein	87.8815	85.2044	84.884	0.125394	0	0.0187137
OsMH_06G0438700	expressed protein	83.1726	78.039	83.7008	1.19992	1.20734	1.2673
OsMH_02G0033600	histone acetyltransferase HAC1, putative, expressed	79.9587	78.4005	80.8418	28.0778	28.0927	27.8618
OsMH_06G0438200	expressed protein	77.5234	83.1317	77.8582	0	0	0.101468
OsMH_05G0042400	double-stranded RNA binding motif containing protein, expressed	76.7646	72.8135	72.3428	7.85869	9.69401	9.31971
OsMH_03G0425500	expressed protein	76.0004	78.3875	79.096	39.9308	43.8623	48.1094
OsMH_02G0492000	SET domain-containing protein, putative, expressed	73.5823	71.5631	72.4032	22.4025	23.3579	22.9494
OsMH_07G0142000	WD domain, G-beta repeat domain containing protein, expressed	73.3564	66.2812	67.2367	79.0602	83.3267	83.7936
OsMH_07G0430300	RNA recognition motif containing protein, putative, expressed	71.4794	77.431	74.9647	31.3038	28.9217	32.0754
OsMH_12G0351700	transketolase, putative, expressed	69.07	65.9003	64.3411	70.3051	66.5666	64.3589
OsMH_02G0048600	expressed protein	66.8795	64.6454	65.4189	15.5336	16.867	16.2692
OsMH_03G0332200	expressed protein	65.6007	68.8598	73.1571	0.382251	0.624997	0.34228
OsMH_05G0206900	Papain family cysteine protease domain containing protein, expressed	65.3228	63.6663	64.3207	71.5129	77.2076	74.7233
OsMH_09G0053400	expressed protein	62.5867	62.6643	63.0715	0.122271	0.0959606	0.175176
OsMH_06G0254200	OsIAA22 - Auxin-responsive Aux/IAA gene family member, expressed	61.2754	58.6138	59.2281	13.8812	13.5071	12.1987
OsMH_11G0126400	thiol protease SEN102 precursor, putative, expressed	57.8442	59.0012	56.1236	0	0.251544	0.114799
OsMH_12G0309100	60S ribosomal protein L8, putative, expressed	57.1048	66.501	61.5284	1997.3	1960.19	2160.24
OsMH_10G0201600	cellulase, putative, expressed	56.5065	55.0843	54.3159	0.104011	0.187068	0.155224
OsMH_12G0248100	prefoldin subunit, putative, expressed	56.245	58.8865	55.9534	238.942	240.786	247.631
OsMH_12G0187500	expressed protein	55.2812	50.1923	57.1746	0	0	0
OsMH_12G0308400	expressed protein	53.8802	52.7131	50.9545	13.9514	13.7745	13.6938
OsMH_10G0222400	expressed protein	53.0896	56.6526	52.7642	10.6954	9.86116	12.6596
OsMH_05G0034500	MYB family transcription factor, putative, expressed	51.2903	51.3025	49.8404	1.94763	2.32604	2.5275
OsMH_06G0233100	expressed protein	50.0632	50.2803	54.1156	0	0	0
OsMH_10G0057600	OsFBX375 - F-box domain containing protein, expressed	49.2723	45.3074	46.2557	14.0074	12.1524	11.1348
OsMH_10G0223800	expressed protein	47.208	48.654	48.5287	15.5044	14.9285	14.9115
OsMH_03G0558200	chaperone protein dnaJ, putative, expressed	46.3776	47.3292	46.9587	156.352	156.311	162.867
OsMH_07G0261500	AT hook motif family protein, expressed	45.221	44.9573	43.508	3.9421	3.19796	3.36019
OsMH_07G0421900	CAMK_CAMK_like.7 - CAMK includes calcium/calmodulin depedent protein kinases, expressed	44.1958	43.2605	43.5463	11.6464	10.2931	9.77088
OsMH_10G0153900	expressed protein	44.0118	46.0342	44.8273	1.21473	1.216	1.76105
OsMH_10G0293300	expressed protein	43.8095	46.5973	43.2981	0.0674743	0	0.0268528
OsMH_11G0308100	respiratory burst oxidase, putative, expressed	42.6609	41.338	38.9415	5.81597	4.82948	5.5199
OsMH_08G0392200	WD-40 repeat family protein, putative, expressed	40.8124	39.1855	39.2322	2.45845	2.26192	2.66156
OsMH_04G0366600	expressed protein	40.4727	40.2752	40.3565	10.8347	10.5012	11.2831
OsMH_02G0073300	calmodulin binding protein, putative, expressed	40.2015	42.4525	40.704	54.9188	60.8594	59.6643
OsMH_05G0035200	protein binding protein, putative, expressed	38.871	39.1535	40.6736	38.5662	38.9681	36.4324
OsMH_06G0339200	inositol oxygenase, putative, expressed	35.9778	36.5211	35.6352	27.9391	27.6696	30.2706
OsMH_04G0272200	expressed protein	32.9781	28.873	29.2883	0	0.093966	0.0857677
OsMH_01G0453100	CGMC_MAPKCMGC_2.6 - CGMC includes CDA, MAPK, GSK3, and CLKC kinases, expressed	32.6592	33.6393	32.0865	63.1163	65.5841	66.0627
OsMH_10G0105600	expressed protein	32.1696	24.9427	35.9635	0	0	0
OsMH_04G0450000	dehydration response related protein, putative, expressed	31.1008	31.0824	31.0117	56.2092	57.5639	55.2877
OsMH_02G0047000	DEAD-box ATP-dependent RNA helicase 35A, putative, expressed	30.3886	26.0713	28.7722	54.6963	55.5604	58.0727
OsMH_03G0107600	expressed protein	28.8633	28.2778	25.8536	0.0695876	0	0.166163
OsMH_03G0451000	expressed protein	27.9218	25.6975	26.7906	14.7343	13.384	13.6089
OsMH_07G0366900	myosin-Vb, putative, expressed	27.9196	28.4482	27.169	14.8293	15.4499	16.3049
OsMH_02G0076200	ubiquitin carboxyl-terminal hydrolase, family 1, putative, expressed	27.6663	26.3173	30.1811	84.4577	77.4604	79.9159
OsMH_08G0396600	glycerophosphoryl diester phosphodiesterase family protein, putative, expressed	25.8381	28.0838	26.0138	1.12064	0.963261	1.39528
OsMH_08G0342400	ZOS8-05 - C2H2 zinc finger protein, expressed	25.5308	27.4122	25.9456	7.08347	5.37126	6.74111
OsMH_10G0056100	expressed protein	23.596	21.7194	22.5724	0.0992998	0.129888	0.118555
OsMH_08G0355100	cyclin-dependent kinase C-3, putative, expressed	21.9949	20.9075	20.9673	0.540968	0.572823	0.49209
OsMH_03G0492600	homologous-pairing protein meu13, putative, expressed	21.7328	23.5547	22.2489	4.58343	5.31161	3.87215
OsMH_07G0112200	expressed protein	20.963	18.7204	17.243	0	0	0.694157
OsMH_03G0405700	single-stranded DNA-binding protein, putative, expressed	20.7312	21.5944	21.1603	10.0159	10.2575	10.7994
OsMH_06G0274000	VHS and GAT domain containing protein, expressed	20.3789	20.7113	22.7352	22.0225	22.2124	23.6858
OsMH_04G0210300	expressed protein	20.0288	20.7691	24.455	0	0.279638	0.12762
OsMH_11G0393300	myristoyl-acyl carrier protein thioesterase, chloroplast precursor, putative, expressed	18.4323	16.7963	18.4134	14.42	14.4474	14.6803
OsMH_02G0346100	ACT domain containing protein, putative, expressed	18.352	18.9706	17.9703	6.71409	7.52766	8.12256
OsMH_02G0156700	3-hydroxyacyl-CoA dehydrogenase, putative, expressed	17.7854	16.1014	17.1218	28.6823	27.4881	22.2644
OsMH_05G0263800	chaperone protein dnaJ 49, putative, expressed	17.5728	17.5976	17.3507	3.62844	4.05578	2.97336
OsMH_12G0192900	expressed protein	17.4616	19.0453	18.8962	0.117491	0	0.140273
OsMH_06G0035800	OsWAK61 - OsWAK receptor-like protein kinase, expressed	17.1471	18.2972	17.9116	15.0241	14.1552	14.1991
OsMH_08G0402700	ethylene-insensitive 3, putative, expressed	16.7135	15.9795	15.3921	16.7747	16.1271	15.8637
OsMH_10G0305900	myosin-2 heavy chain, non muscle, putative, expressed	16.5098	17.4184	16.6563	49.7885	52.7653	51.4465
OsMH_07G0000500	expressed protein	16.387	15.568	16.3083	22.9034	23.9564	25.0874
OsMH_11G0262400	MCM2 - Putative minichromosome maintenance MCM complex subunit 2, expressed	15.6787	15.8639	15.4599	82.8311	81.5499	91.0736
OsMH_07G0277800	expressed protein	15.4273	14.8062	15.3792	25.0177	27.7241	28.9331
OsMH_12G0297200	lipase class 3 family protein, putative, expressed	15.3774	16.2486	14.3906	0.560715	0.880122	0.903749
OsMH_05G0110900	retrotransposon protein, putative, unclassified, expressed	15.3525	13.0839	14.3854	97.7445	93.9595	88.8285
OsMH_01G0251000	expressed protein	15.3053	14.9921	15.1072	0	0.0240469	0.0548721
OsMH_08G0078200	Cupin domain containing protein, expressed	15.2313	14.2068	14.9528	0.182795	0.0797009	0
OsMH_10G0363000	expressed protein	14.6852	14.7919	13.8751	0.0965414	0.12628	0.0922096
OsMH_07G0452100	F-box domain containing protein, expressed	14.506	13.4904	12.943	30.5087	32.9315	30.5018
OsMH_05G0036500	CGMC_MAPKCGMC_2.1 - CGMC includes CDA, MAPK, GSK3, and CLKC kinases, expressed	14.4646	13.6363	14.3716	20.1418	20.3079	21.2918
OsMH_03G0056300	ubiquitin carboxyl-terminal hydrolase domain containing protein, expressed	14.1129	14.121	13.5402	61.969	61.5802	57.9621
OsMH_03G0479900	expressed protein	13.6679	13.421	17.9314	0.104207	0	0.37324
OsMH_12G0123800	expressed protein	13.6074	13.7417	13.5553	0.119008	0.311333	0.142085
OsMH_04G0500900	polyphenol oxidase protein, putative, expressed	13.4787	13.2119	13.1015	0.0151587	0.0198281	0.0542945
OsMH_01G0145400	phosphoadenosine phosphosulfate, putative, expressed	13.1714	12.3791	13.7981	20.2247	22.3847	20.896
OsMH_12G0210100	expressed protein	12.9175	13.7171	13.8144	37.2023	39.014	37.3163
OsMH_07G0398400	zinc finger family protein, putative, expressed	12.8728	13.3918	12.7423	4.41039	4.95222	4.76864
OsMH_01G0313800	expressed protein	12.5511	10.5812	12.1648	0	0	0
OsMH_01G0071600	OsIAA1 - Auxin-responsive Aux/IAA gene family member, expressed	12.393	14.4442	12.7797	10.2966	10.565	8.17097
OsMH_06G0486600	PAZ domain containing protein, putative, expressed	12.3627	12.9407	12.8987	5.62101	5.14673	5.17141
OsMH_11G0354100	HVA22, putative, expressed	12.1012	11.5145	11.8743	283.85	265.03	232.3
OsMH_10G0015400	expressed protein	11.4635	14.075	13.1594	0.0782532	0	0
OsMH_04G0550000	EF hand family protein, putative, expressed	11.4326	12.2795	12.034	1.73924	1.98332	1.49082
OsMH_04G0289900	kinesin motor domain containing protein, putative, expressed	10.973	10.6034	11.1871	7.38787	7.04146	6.15819
OsMH_04G0298300	SWIB/MDM2 domain containing protein, expressed	10.9127	11.1267	12.0351	83.7645	88.9763	88.5889
OsMH_01G0667800	exostosin family domain containing protein, expressed	10.8158	8.52838	9.30032	8.01422	7.58998	7.60919
OsMH_06G0074500	expressed protein	10.7407	9.44792	9.44404	19.7405	20.1055	16.0631
OsMH_02G0550500	ankyrin repeat-rich protein, putative, expressed	10.5582	10.1328	9.59206	4.15756	3.84656	5.35723
OsMH_02G0577500	AT hook motif domain containing protein, expressed	10.3783	9.55994	9.55069	531.654	585.726	578.568
OsMH_03G0092700	CUE domain containing protein, expressed	10.2666	11.5486	10.3628	28.5996	27.4695	27.6037
OsMH_01G0071200	aminotransferase, classes I and II, domain containing protein, expressed	10.2608	9.29524	11.1799	46.1707	46.2666	47.9996
OsMH_09G0379700	potassium transporter, putative, expressed	10.1802	11.1359	10.7035	6.03102	5.37352	5.03514
OsMH_05G0264800	expressed protein	10.1466	9.38522	9.83528	29.6597	26.7692	28.742
OsMH_12G0298500	drought induced 19 protein, putative, expressed	10.0167	13.0579	12.4568	62.8647	64.8311	62.7965
OsMH_04G0352000	expressed protein	9.93029	10.6798	8.75313	0.0832815	0.0544676	0
OsMH_01G0105800	DJ-1 family protein, putative, expressed	9.90181	10.9011	10.0273	4.96625	5.43825	5.40676
OsMH_09G0368700	bromodomain domain containing protein, expressed	9.77545	10.698	10.2611	18.7014	18.6788	18.702
OsMH_11G0437400	MYB family transcription factor, putative, expressed	9.59008	11.1622	10.8516	0.522784	0.894226	0.480122
OsMH_02G0135100	splicing factor 3 subunit 1, putative, expressed	9.53304	9.7917	9.29671	18.5931	20.1398	19.4118
OsMH_07G0456600	beta-amylase, putative, expressed	9.00556	8.75599	9.87133	0.326503	0.394225	0.149929
OsMH_03G0473800	plasma membrane ATPase, putative, expressed	8.78267	8.82994	7.96776	14.7263	15.2183	15.3628
OsMH_12G0307700	tetratricopeptide repeat domain containing protein, expressed	8.76762	8.66979	9.03305	18.7126	18.7717	18.5897
OsMH_03G0467900	homeobox domain containing protein, expressed	8.73831	8.64248	8.59666	8.87423	9.26225	9.11101
OsMH_07G0148500	WD domain, G-beta repeat domain containing protein, expressed	8.73549	9.23739	9.66075	25.4141	26.2115	29.2333
OsMH_01G0039100	MYB family transcription factor, putative, expressed	8.36989	8.22454	8.11403	7.45007	8.41232	7.67836
OsMH_08G0016000	succinate dehydrogenase iron-sulfur subunit 2,mitochondrial precursor, putative, expressed	8.34578	8.9597	8.19173	51.8565	52.4546	56.0871
OsMH_01G0196300	MLA6 protein, putative, expressed	8.24079	8.35548	8.33879	0.35836	0.468748	0.484897
OsMH_01G0120500	cyclin-A1, putative, expressed	7.99325	7.79945	7.25274	2.58511	2.09501	2.18061
OsMH_02G0306200	expressed protein	7.7513	7.48702	7.03914	0.0760529	0.0663199	0.0908005
OsMH_09G0243300	MSH-like DNA mismatch repair protein, putative, expressed	7.54573	7.03938	7.14622	14.6599	17.2925	17.9159
OsMH_01G0643800	cyclin-related protein, putative, expressed	7.5307	8.29568	8.54612	15.2175	14.641	13.6047
OsMH_11G0300600	expressed protein	7.48379	7.02427	6.09959	0.0878691	0	0
OsMH_02G0052400	expressed protein	7.42942	7.02097	6.86684	2.47446	2.61549	2.35746
OsMH_03G0166200	serine/threonine-protein kinase, putative, expressed	7.40031	7.21892	6.24133	0.561527	0.657182	0.882124
OsMH_05G0027000	TKL_IRAK_DUF26-lf.3 - DUF26 kinases have homology to DUF26 containing loci, expressed	7.2485	7.59415	6.66181	0.0261063	0.034148	0
OsMH_03G0303300	NAD dependent epimerase/dehydratase family protein, putative, expressed	7.11808	8.23528	8.98828	19.4835	20.2241	19.8316
OsMH_06G0379500	OsFBL30 - F-box domain and LRR containing protein, expressed	7.06469	6.12819	6.58547	0.467754	0.448682	0.372305
OsMH_04G0383300	expressed protein	6.42877	7.78728	7.20572	12.7139	11.9994	11.5107
OsMH_03G0453800	pleckstrin homology domain-containing protein, putative, expressed	5.68113	6.15364	5.68503	49.804	51.0022	51.6371
OsMH_12G0008400	expressed protein	5.49693	5.25778	5.63808	0	0.199815	0
OsMH_12G0035000	zinc finger, C3HC4 type domain containing protein, expressed	5.44228	5.88986	5.89381	1.20565	2.68095	1.43943
OsMH_12G0129200	expressed protein	5.34898	4.6048	4.40251	0	0	0
OsMH_02G0557300	protein phosphatase 2C, putative, expressed	5.2127	5.59371	5.29064	0.485151	0.829855	0.757452
OsMH_08G0025500	tetratricopeptide repeat domain containing protein, expressed	5.18584	4.30041	4.56609	2.62999	3.37758	3.10192
OsMH_03G0570000	nodulin, putative, expressed	5.14211	6.00504	5.97665	0.100625	0.197431	0.120137
OsMH_04G0486400	serine/threonine-protein kinase HT1, putative, expressed	5.03154	3.98235	4.83292	126.954	126.004	124.007
OsMH_04G0371900	leucine rich repeat containing protein, expressed	5.01825	5.56751	5.76067	36.8253	35.6654	34.5743
OsMH_04G0495300	OsFBK15 - F-box domain and kelch repeat containing protein, expressed	4.9501	4.82993	4.72577	24.7572	26.5697	26.4332
OsMH_02G0368100	expressed protein	4.80534	5.02791	5.3711	0.148476	0	0
OsMH_01G0122800	KH domain containing protein, putative, expressed	4.69708	4.16656	5.06971	33.0771	33.0838	32.0894
OsMH_05G0203900	double-stranded RNA binding motif containing protein, expressed	4.63992	4.65831	5.04869	25.8708	25.7852	25.493
OsMH_05G0040700	transporter, monovalent cation:proton antiporter-2 family, putative, expressed	4.63519	4.96724	4.50746	2.55065	2.69405	3.09411
OsMH_02G0175500	expressed protein	4.56666	3.99462	4.1665	17.0985	19.6012	18.7459
OsMH_11G0336100	expressed protein	4.54049	3.86241	4.24046	24.2611	25.9429	19.3643
OsMH_08G0393700	pentatricopeptide, putative, expressed	4.50417	4.42721	4.39414	2.82164	3.4035	3.42931
OsMH_03G0039400	xyloglucan galactosyltransferase KATAMARI1, putative, expressed	4.4373	3.42094	4.24482	12.7448	12.1274	11.5375
OsMH_01G0344700	auxin-induced protein 5NG4, putative, expressed	4.42479	5.05761	4.14082	1.43058	1.40343	1.46078
OsMH_07G0204300	expressed protein	4.3475	1.59397	5.14665	0	0.208653	0
OsMH_03G0477200	expressed protein	4.28782	5.19038	5.15657	0	0	0
OsMH_01G0329500	MDR-like ABC transporter, putative, expressed	4.20477	3.78315	5.25622	6.01214	6.49729	6.81636
OsMH_03G0122400	expressed protein	4.13845	3.52581	4.56368	0	0.0500459	0
OsMH_10G0223200	red chlorophyll catabolite reductase, putative, expressed	3.97299	2.58961	3.10962	27.5222	28.2897	27.7455
OsMH_10G0084800	S10/S20 domain containing ribosomal protein, putative, expressed	3.91017	4.7465	4.68856	272.711	270.357	298.586
OsMH_05G0000700	DNA-binding protein-related, putative, expressed	3.79949	3.60878	3.73398	107.513	109.69	111.47
OsMH_08G0415000	BTB/POZ domain containing protein, expressed	3.71325	3.76493	3.8072	0.0745269	0.0243709	0
OsMH_09G0259500	expressed protein	3.68175	3.86052	3.30765	8.73965	7.00657	6.05867
OsMH_07G0329600	expressed protein	3.53612	3.67891	3.74702	0.279452	0.174063	0.349529
OsMH_06G0221000	lectin protein kinase family protein, putative, expressed	3.46414	4.05857	3.95986	1.52739	1.66116	2.70463
OsMH_03G0043600	ZOS3-01 - C2H2 zinc finger protein, expressed	3.38345	3.14226	3.32552	12.9823	12.0228	13.0508
OsMH_06G0268900	expressed protein	3.33361	4.47108	3.8636	0	0.0492284	0
OsMH_09G0340000	expressed protein	3.26724	3.25044	3.10906	30.1592	30.239	30.9453
OsMH_06G0431700	hydrolase, putative, expressed	2.98593	2.97814	2.87557	3.55291	2.89304	4.18568
OsMH_01G0110800	inactive receptor kinase At2g26730 precursor, putative, expressed	2.83389	2.61016	2.80176	5.85868	5.83776	5.93033
OsMH_02G0580100	expressed protein	2.81857	3.1002	2.83112	10.7324	11.4682	10.5911
OsMH_10G0030100	expressed protein	2.81228	3.18267	2.57203	0	0	0
OsMH_08G0424600	expressed protein	2.74676	2.43269	3.24941	0.196949	0.515233	0.205747
OsMH_01G0434900	expressed protein	2.74061	3.30804	2.56347	0.119179	0	0.142289
OsMH_10G0315000	hydrolase, alpha/beta fold family domain containing protein, expressed	2.71092	2.86662	2.89829	18.606	19.209	20.061
OsMH_06G0225100	retrotransposon protein, putative, unclassified, expressed	2.63683	2.81474	2.50867	1.7362	1.68819	1.5409
OsMH_06G0322700	expressed protein	2.57277	2.17549	2.55429	0	0.106791	0.194947
OsMH_03G0203100	TKL_IRAK_CrRLK1L-1.8 - The CrRLK1L-1 subfamily has homology to the CrRLK1L homolog, expressed	2.54851	2.36936	2.0184	43.2371	39.8074	35.005
OsMH_08G0398500	expressed protein	2.50645	2.65954	2.07431	0.0684393	0	0
OsMH_11G0242100	OsSCP62 - Putative Serine Carboxypeptidase homologue, expressed	2.50064	2.21424	2.46438	0.0830961	0.0362309	0.0330698
OsMH_02G0273900	NB-ARC domain containing protein	2.49415	3.22452	2.69751	0.048404	0.0316571	0.0866852
OsMH_09G0380300	expressed protein	2.48479	2.06691	2.14609	12.5867	13.1202	12.5395
OsMH_08G0335700	expressed protein	2.45637	2.49492	2.15375	0.230019	0.312445	0.26406
OsMH_04G0354100	expressed protein	2.44981	1.44135	1.86653	0.0763641	0	0.0303907
OsMH_02G0571200	Myosin head domain containing protein, expressed	2.43756	2.18719	2.31668	13.7525	14.16	13.4571
OsMH_04G0293700	F-box/LRR-repeat protein 14, putative, expressed	2.40719	2.3733	2.12087	5.51019	5.15711	4.4236
OsMH_11G0443500	hypothetical protein	2.33312	1.88572	2.06229	2.61611	2.36491	2.51834
OsMH_01G0391900	transmembrane amino acid transporter protein, putative, expressed	2.30982	2.27796	2.09818	0.0235828	0.0925412	0.0563115
OsMH_07G0086700	phosphoacetylglucosamine mutase, putative, expressed	2.179	1.7681	2.01641	18.0656	18.9521	19.4804
OsMH_11G0042100	expressed protein	2.12376	2.23614	2.15666	12.5637	12.8794	11.8321
OsMH_01G0139900	pectinesterase, putative, expressed	2.11941	1.73844	1.66754	0	0	0.0333819
OsMH_06G0401200	expressed protein	2.05768	1.11767	1.47631	0	0	0
OsMH_11G0095000	expressed protein	1.96775	1.72054	2.53434	0.0281754	0	0.033639
OsMH_02G0009100	tetratricopeptide repeat domain containing protein, expressed	1.96015	2.39556	2.50797	78.8489	84.5731	82.976
OsMH_12G0341500	KIP1, putative, expressed	1.95681	1.77455	1.69287	49.4361	51.6268	53.4302
OsMH_08G0388500	OsFBX300 - F-box domain containing protein, expressed	1.93682	1.85611	1.49026	0.0245846	0.0321575	0
OsMH_08G0037300	OsDegp11 - Putative Deg protease homologue, expressed	1.91454	2.06917	1.9348	62.3074	69.0101	68.7237
OsMH_05G0089100	ABC transporter, ATP-binding protein, putative, expressed	1.85508	2.39601	2.38468	3.22198	3.22977	3.3794
OsMH_10G0347700	expressed protein	1.83261	1.9705	1.70449	1.80619	1.6846	1.74389
OsMH_12G0319900	zinc finger, C3HC4 type domain containing protein, expressed	1.83194	1.50023	1.42893	6.97671	7.82725	8.3625
OsMH_06G0462200	CGMC_MAPKCMGC_2_SLT2y_ERK.2 - CGMC includes CDA, MAPK, GSK3, and CLKC kinases, expressed	1.81116	1.62032	1.54914	18.409	18.8165	20.784
OsMH_07G0469000	B3 DNA binding domain containing protein, putative, expressed	1.7706	1.48108	1.93092	20.9103	20.4626	21.3455
OsMH_05G0195400	sugar porter, putative, expressed	1.72243	2.03153	1.60063	8.57091	8.81768	7.47347
OsMH_12G0205300	expressed protein	1.66715	1.69914	1.84421	0.03559	0	0.0424913
OsMH_06G0199600	transporter, monovalent cation:proton antiporter-2 family, putative, expressed	1.66656	1.19865	1.45133	0.0674743	0.0882588	0.0402792
OsMH_12G0307500	expressed protein	1.58726	1.5428	1.64627	2.80364	2.25595	2.48851
OsMH_08G0400300	expressed protein	1.56328	2.08126	2.86366	0.0390529	0.0510826	0.0466257
OsMH_12G0178600	expressed protein	1.50648	1.52901	1.63054	9.27358	10.2131	9.59358
OsMH_12G0109200	expressed protein	1.47181	1.91867	3.37912	0	0	0
OsMH_01G0331000	tRNA methyltransferase, putative, expressed	1.45866	1.62987	1.65271	8.11839	9.33902	8.94909
OsMH_11G0080300	expressed protein	1.45721	1.43251	1.74136	1.99143	2.25633	2.2269
OsMH_04G0339300	OsPDIL1-2 protein disulfide isomerase PDIL1-2, expressed	1.4348	1.29148	1.09805	1.5242	1.25918	1.29299
OsMH_06G0012500	expressed protein	1.41176	1.8979	1.94981	15.3327	16.092	16.9144
OsMH_06G0401300	ligA, putative, expressed	1.38826	1.00541	1.68218	0.090555	0.710695	0.973032
OsMH_03G0106900	expressed protein	1.38789	1.44741	1.43389	0.814776	0.721435	0.73332
OsMH_04G0560200	expressed protein	1.27675	1.21046	0.6662	0.0681394	0.356515	0
OsMH_04G0081600	expressed protein	1.25822	0.668242	1.28389	0	0	0
OsMH_01G0397500	expressed protein	1.24745	1.38801	1.29459	2.25618	2.01259	2.04013
OsMH_10G0022000	Ser/Thr protein phosphatase family protein, putative, expressed	1.10033	0.937878	1.36028	0.0993791	0	0
OsMH_03G0036700	expressed protein	1.09852	1.55137	1.11392	10.2109	10.0101	9.88106
OsMH_02G0051400	phytosulfokine receptor precursor, putative, expressed	1.09287	0.933405	1.29781	3.58401	3.64623	2.61494
OsMH_03G0593900	expressed protein	1.08379	1.04654	1.24413	0.989725	0.678121	0.562688
OsMH_02G0502900	expressed protein	1.07488	1.03031	1.41536	3.5263	3.20449	3.27944
OsMH_01G0013900	expressed protein	1.0685	1.22904	1.01013	0	0	0
OsMH_12G0253700	pumilio-family RNA binding repeat domain containing protein, expressed	1.06074	0.843164	0.861279	0.0303766	0.0397337	0
OsMH_02G0542400	expressed protein	1.04316	0.890949	0.825853	0.126703	0	0
OsMH_02G0051600	expressed protein	0.979847	1.02187	0.618645	1.8695	2.33251	2.23202
OsMH_07G0391100	expressed protein	0.969664	1.53493	1.19263	0.081322	0	0.194183
OsMH_03G0199900	RNA-binding zinc finger protein, putative, expressed	0.942024	0.755711	0.815203	33.0115	33.0306	32.2616
OsMH_06G0130200	membrane attack complex component/perforin/complement C9, putative, expressed	0.905236	1.10475	0.840173	0.452281	0.32538	0.35099
OsMH_02G0034000	rust resistance-like protein RP1, putative, expressed	0.895398	1.0943	1.05356	0.985604	0.756333	0.768793
OsMH_08G0039000	expressed protein	0.835609	1.23785	0.87203	34.2497	36.7498	35.9927
OsMH_02G0080500	expressed protein	0.833592	0.633895	0.737624	0.0203905	0.0266714	0.0243444
OsMH_10G0076400	white-brown complex homolog protein 11, putative, expressed	0.741793	0.69072	1.25703	0.0414742	0.108499	0
OsMH_10G0201100	RGH2B, putative, expressed	0.717737	0.603644	0.744188	1.10096	1.24453	0.97367
OsMH_04G0039600	protein kinase, putative, expressed	0.704953	0.355735	0.783143	0	0.139699	0.0318776
OsMH_01G0116300	expressed protein	0.701589	0.854949	1.22559	22.9756	23.1194	23.2617
OsMH_05G0314400	KH domain containing protein, putative, expressed	0.676628	0.474955	0.507863	7.5778	9.31251	10.4335
OsMH_02G0149400	NBS-LRR disease resistance protein, putative, expressed	0.612868	0.715933	0.520801	0.121488	0.146687	0.211991
OsMH_11G0344100	stripe rust resistance protein Yr10, putative, expressed	0.576185	0.658006	0.491972	1.12939	0.848337	0.847749
OsMH_07G0457100	expressed protein	0.565455	0.846336	0.793358	26.8763	24.0586	22.0182
OsMH_12G0252900	terpene synthase, putative, expressed	0.556416	0.327577	0.515109	0.168594	0.0826977	0.0503217
OsMH_03G0620700	expressed protein	0.517143	0.479904	0.422599	1.16292	1.13076	1.33928
OsMH_02G0047400	expressed protein	0.507938	0.548641	0.666383	2.48777	2.474	2.7464
OsMH_07G0294500	ATROPGEF7/ROPGEF7, putative, expressed	0.502515	0.55027	0.623009	8.30743	8.55112	8.7349
OsMH_12G0049500	amino acid permease family protein, putative, expressed	0.483883	0.473096	0.249962	4.80078	5.20203	4.57858
OsMH_07G0448000	expressed protein	0.468896	0.407504	0.627977	0	0	0
OsMH_01G0399700	expressed protein	0.458581	0.448357	0.54836	5.09267	7.68847	6.50876
OsMH_05G0143400	SHR5-receptor-like kinase, putative, expressed	0.450254	0.335403	0.38765	0.151044	0.0740891	0.202875
OsMH_01G0005000	expressed protein	0.427013	0.51027	0.367641	2.46505	1.14766	1.29694
OsMH_06G0227900	expressed protein	0.416855	0.271708	0.546887	0.05244	0.0685933	0.0208696
OsMH_11G0406800	calmodulin binding protein, putative, expressed	0.406042	0.494611	0.404985	0.0781549	0.0715606	0.065317
OsMH_07G0095300	pentatricopeptide, putative, expressed	0.405499	0.151032	0.0886649	1.17893	1.0676	1.00152
OsMH_09G0201900	AGAP009532-PA, putative, expressed	0.40388	0.67693	0.816875	17.0714	17.545	17.7666
OsMH_03G0069900	ABC transporter, ATP-binding protein, putative, expressed	0.401925	0.419162	0.31638	0.0404495	0.0529093	0.0804885
OsMH_04G0293100	OsWAK60 - OsWAK receptor-like protein kinase, expressed	0.395781	0.593335	0.374826	0.0580871	0.060784	0.0693509
OsMH_10G0018900	oxidoreductase, aldo/keto reductase family protein, putative, expressed	0.389802	0.39926	0.591301	0.0817279	0.0427612	0.0975759
OsMH_03G0056200	homeodomain protein, putative, expressed	0.387967	0.421464	0.625631	0.35791	0.326293	0.46616
OsMH_07G0123500	cadmium/zinc-transporting ATPase, putative, expressed	0.375965	0.321108	0.416705	0	0.0199106	0.0545203
OsMH_01G0016000	elongation factor Tu, putative, expressed	0.373192	0.380737	0.433061	10.24	10.0239	9.55303
OsMH_03G0609500	plastid terminal oxidase, putative, expressed	0.354473	0.550111	0.581307	0	0	0
OsMH_05G0002700	expressed protein	0.343888	0.620717	0.637696	10.7464	10.5629	8.71422
OsMH_05G0035100	expressed protein	0.328896	0.364439	0.283166	0.0386166	0.0252559	0.0230524
OsMH_02G0329700	expressed protein	0.32874	0.378131	0.288581	41.0277	40.2121	42.3692
OsMH_04G0357600	multidrug resistance protein, putative, expressed	0.323306	0.240837	0.190871	16.9845	16.8963	18.8795
OsMH_01G0620800	serine/threonine-protein kinase receptor precursor, putative, expressed	0.32324	0.25055	0.170488	0.0307723	0.0268342	0.0979717
OsMH_03G0005100	expressed protein	0.316015	0.0915467	0.523998	2.10257	1.50993	2.06729
OsMH_10G0060800	receptor-like protein kinase precursor, putative, expressed	0.288043	0.221446	0.271309	5.57595	6.5449	5.29055
OsMH_03G0169100	metallothionein, putative, expressed	0.282211	0.306578	0.431951	6.70987	5.27327	6.19781
OsMH_10G0258000	expressed protein	0.279079	0.225216	0.274601	0.421295	0.36738	0.391214
OsMH_06G0201800	chlorophyll A-B binding protein, putative, expressed	0.269112	0.545715	0.652177	0.140432	0.18369	0.461074
OsMH_07G0182900	PsbP, putative, expressed	0.242866	0.158301	0.139398	8.03186	8.76533	10.2135
OsMH_03G0215500	nucleolar protein NOP5-1, putative, expressed	0.238038	0.169259	0.223572	369.012	360.677	359.725
OsMH_06G0444800	glutamate receptor, putative, expressed	0.231376	0.443565	0.468719	1.32636	1.96486	1.60264
OsMH_12G0221900	expressed protein	0.220772	0	0	4.40663	2.71249	1.85687
OsMH_05G0207000	NC domain-containing protein, putative, expressed	0.205236	0.0445913	0.0392667	0	0.0525336	0
OsMH_12G0239500	LTPL110 - Protease inhibitor/seed storage/LTP family protein precursor, putative, expressed	0.204182	0	0	0	0.313582	0
OsMH_02G0156800	leucine rich repeat protein, putative, expressed	0.202585	0.2881	0.338264	0	0	0
OsMH_12G0097500	NADP-dependent oxidoreductase, putative, expressed	0.170645	0	0	0	0	0.0598026
OsMH_03G0395300	expressed protein	0.163535	0.42637	0	0	0.502312	0
OsMH_10G0015300	expressed protein	0.159835	0.416724	0.275222	0.093833	0.122737	0
OsMH_01G0309700	expressed protein	0.147454	0.256297	0.169269	12.7827	12.8327	12.2299
OsMH_05G0038100	CRS1/YhbY domain containing protein, putative, expressed	0.140582	0.329874	0.274346	2.52543	2.61245	2.22686
OsMH_03G0056100	DRD1, putative, expressed	0.13837	0.0971281	0.134404	3.6367	4.59346	5.07301
OsMH_12G0047900	rhoGAP domain containing protein, expressed	0.12897	0.168126	0.283764	28.8216	28.6049	26.9227
OsMH_02G0088700	bZIP transcription factor domain containing protein, expressed	0.125856	0.191411	0.505663	0.0246284	0	0.0882124
OsMH_08G0403400	Os8bglu27 - beta-glucosidase homologue, similar to Os4bglu12 exoglucanase, expressed	0.123545	0.140922	0.106367	0.0362642	0.0474349	0.0216482
OsMH_12G0306400	xaa-Pro aminopeptidase, putative, expressed	0.115638	0.120597	0.0265491	0.583825	0.426231	0.778086
OsMH_07G0318600	expressed protein	0.115436	1.20387	0.530057	0.135537	0	0
OsMH_11G0453800	cyclin, putative, expressed	0.108354	0	0	0.190832	0.16641	0.151891
OsMH_04G0287400	nitrate-induced NOI protein, expressed	0.0997838	0	0	2.25531	2.5669	1.95828
OsMH_08G0275600	expressed protein	0.0997838	0.130079	0	0	0	0
OsMH_02G0021000	inhibitor I family protein, putative, expressed	0.0992232	0	0.227806	0	0	0
OsMH_10G0030300	expressed protein	0.0983028	0	0	0	0	0
OsMH_12G0307600	expressed protein	0.0975786	0.381613	0.22403	0	0.149861	0
OsMH_01G0071800	zinc finger family protein, putative, expressed	0.0972562	0.0760704	0.178632	2.76342	2.98732	2.26315
OsMH_07G0186500	transposon protein, putative, unclassified, expressed	0.0853224	0	0.195891	0.300538	0.262076	0.119605
OsMH_08G0303200	HOTHEAD precursor, putative, expressed	0.085107	0.0792473	0.0837413	4.35393	4.59342	4.90848
OsMH_07G0294400	zinc finger protein, putative, expressed	0.0822432	0.0268032	0.070808	3.93498	3.66296	3.28573
OsMH_08G0108200	expressed protein	0.0732852	0	0	0.0860461	0	0
OsMH_10G0093000	expressed protein	0.0697174	0.0908842	0	0.081857	0.107072	0
OsMH_01G0400300	nodulin MtN3 family protein, putative, expressed	0.0692617	0	0	0.081322	0	0.0970913
OsMH_04G0259500	expressed protein	0.0689014	0	0	0.080899	0.105819	0.193172
OsMH_07G0110800	expressed protein	0.065902	0	0	0	0	0
OsMH_03G0201700	expressed protein	0.0642245	0.167447	0	152.022	143.91	156.292
OsMH_12G0297700	pathogenesis-related Bet v I family protein, putative, expressed	0.0627787	0	0	0.14742	0.0964154	0.176007
OsMH_09G0115800	expressed protein	0.0598703	0.0780474	0	0.210886	0.0919487	0.0839263
OsMH_08G0368100	expressed protein	0.0589707	0.0384374	0	0	0.135851	0.0413327
OsMH_10G0086900	expressed protein	0.0581616	0	0	0.068289	0	0.163062
OsMH_06G0105100	expressed protein	0.0533587	0	0	0.0626499	0	0.0747984
OsMH_03G0593800	OsMan04 - Endo-Beta-Mannanase, expressed	0.0527216	0.0114547	0.0706084	0.0206339	0	0.0492702
OsMH_02G0048800	expressed protein	0.0508984	0	0	9.92034	11.96	11.2019
OsMH_08G0005000	cytochrome P450, putative, expressed	0.0470352	0	0	0.0276127	0	0.0659341
OsMH_07G0479800	MRH1, putative, expressed	0.0459741	0.0898984	0.0263879	18.488	18.7109	16.015
OsMH_04G0291500	MATE efflux family protein, putative, expressed	0.0446881	0.0582558	0.0170998	0	0	0
OsMH_10G0203400	expressed protein	0.04273	0	0	30.1524	35.0436	29.4703
OsMH_04G0489400	dehydrogenase, putative, expressed	0.0421857	0	0.0968537	75.8819	74.1182	66.2915
OsMH_07G0412800	transcription initiation factor IID, putative, expressed	0.0408836	0.0266481	0	0	0	0
OsMH_06G0186700	expressed protein	0.0397787	0	0	0.0934104	0.061092	0
OsMH_04G0549900	choline transporter-related, putative, expressed	0.0326465	0.0567443	0.0124921	17.019	17.9662	16.536
OsMH_01G0127700	expressed protein	0.0318804	0	0	0.299453	0.146886	0.40221
OsMH_06G0073800	pentatricopeptide, putative, expressed	0.0309493	0	0	0.145354	0.213893	0.216924
OsMH_07G0016100	expressed protein	0.0301395	0.0294676	0.00864961	0.14155	0.127292	0.22181
OsMH_11G0392800	Leucine Rich Repeat family protein, expressed	0.0292898	0.114547	0	0.0343899	0	0
OsMH_08G0428200	expressed protein	0.0281089	0.0366429	0	0.165017	0.431695	0.354628
OsMH_06G0151100	amidase family protein, putative, expressed	0.0262303	0	0.0301109	0.0307977	0.161138	0
OsMH_02G0014700	remorin family protein, putative, expressed	0.0258717	0	0	51.2453	50.1439	53.6026
OsMH_02G0016100	NBS-LRR disease resistance protein, putative, expressed	0.0254053	0.0066237	0.0116655	4.70105	4.63526	4.22372
OsMH_09G0339600	expressed protein	0.0253195	0.0220044	0.00968845	0.545018	0.518475	0.544224
OsMH_12G0303200	resistance protein T10rga2-1A, putative, expressed	0.0252371	0.0164496	0	0	0.0775181	0
OsMH_02G0052000	phytosulfokine receptor precursor, putative, expressed	0.0248407	0.0323825	0.0855473	0.52499	0.648555	0.417861
OsMH_11G0274300	expressed protein	0.0243666	0.0158823	0.0699288	3.3187	3.96675	3.26201
OsMH_07G0344200	expressed protein	0.0242273	0	0	0.0568919	0	0.0679239
OsMH_04G0255700	terpene synthase, putative, expressed	0.0239698	0	0.027516	0.0281435	0.0184064	0.0336009
OsMH_07G0346000	glucan endo-1,3-beta-glucosidase precursor, putative, expressed	0.0225086	0	0.0775158	0.0264279	0.0691373	0.0315526
OsMH_08G0421900	expressed protein	0.0209015	0	0.143962	0.0736228	0.0963013	0.175798
OsMH_07G0328000	cytochrome P450, putative, expressed	0.0195373	0	0.0149518	1.29225	1.38025	1.46066
OsMH_12G0209900	UDP-glucose 6-dehydrogenase, putative, expressed	0.0194441	0	0.178566	24.0855	24.487	25.8395
OsMH_11G0321600	NB-ARC domain containing protein, expressed	0.0185522	0.0241849	0.021297	0.152479	0.22794	0.260066
OsMH_11G0369700	disease resistance protein RPM1, putative, expressed	0.0181705	0.0473745	0	0.0213345	0.0279062	0.101886
OsMH_03G0453700	pattern formation protein EMB30, putative, expressed	0.0176265	0	0	0.124174	0.189495	0.370633
OsMH_11G0326900	leucine-rich repeat receptor protein kinase EXS precursor, putative, expressed	0.0162357	0	0.0279565	0.0571883	0.0498695	0.0455185
OsMH_11G0014700	chalcone--flavonone isomerase, putative, expressed	0.0162282	0	0	0.019054	0	0.0454976
OsMH_10G0033900	MLA6 protein, putative, expressed	0.0154521	0	0.0354763	0	0.0237313	0.0216608
OsMH_01G0309600	AP-3 complex subunit delta, putative, expressed	0.0153314	0	0.0351991	9.32449	8.52361	10.058
OsMH_07G0346100	glucan endo-1,3-beta-glucosidase precursor, putative, expressed	0.015296	0	0	0.0359188	0.0234915	0.0428838
OsMH_12G0318000	tetratricopeptide-like helical, putative, expressed	0.0144492	0	0.0331738	4.46184	5.14832	4.25353
OsMH_07G0116800	expressed protein	0.0143825	0	0.0330207	2.39794	2.23095	2.96373
OsMH_10G0042800	expressed protein	0.0143552	0.00935681	0	0.0758469	0.0110234	0.0201232
OsMH_10G0032600	STE_MEKK_ste11_MAP3K.22 - STE kinases include homologs to sterile 7, sterile 11 and sterile 20 from yeast, expressed	0.0141181	0	0	0.0497293	0.0216825	0.0395816
OsMH_04G0348000	oxidoreductase, aldo/keto reductase family protein, putative, expressed	0.0136771	0	0.0157006	1.36499	1.55439	1.80223
OsMH_05G0422600	MDR-like ABC transporter, putative, expressed	0.0135755	0	0.00779197	0.199242	0.260615	0.142726
OsMH_03G0482800	BRCA1 C Terminus domain containing protein, expressed	0.01337	0	0	67.8312	68.4384	62.8047
OsMH_07G0098000	expressed protein	0.0127276	0	0	5.85799	5.86413	6.423
OsMH_06G0468500	expressed protein	0.0120888	0	0.0555091	1.1355	1.61524	1.2879
OsMH_11G0156800	cycloartenol synthase, putative, expressed	0.0103649	0.0270235	0	0.0973573	0.0795917	0.116236
OsMH_09G0066200	white-brown complex homolog protein 11, putative, expressed	0	0	0.0413769	0	0	0.0505271
OsMH_10G0323700	UP-9A, putative, expressed	0	0.0585852	0	0.105532	0	0
OsMH_01G0463500	ubiquitin-conjugating enzyme E2, putative, expressed	0	0	0.0470411	0.0481139	0	0.0574438
OsMH_10G0227600	tyrosine protein kinase domain containing protein, putative, expressed	0	0	0	2.84096	2.19931	1.83437
OsMH_07G0121100	transmembrane amino acid transporter protein, putative, expressed	0	0.0369764	0	40.1643	38.9012	37.1374
OsMH_07G0301100	TKL_IRAK_DUF26-la.2 - DUF26 kinases have homology to DUF26 containing loci, expressed	0	0.0316989	0.0279138	0.142752	0.336104	0.10226
OsMH_04G0254300	terpene synthase, putative, expressed	0	0	0	0	0.0485335	0.0295327
OsMH_09G0320800	ternary complex factor MIP1, putative, expressed	0	0	0	0.0652338	0.199099	0.207689
OsMH_07G0042400	sulfotransferase domain containing protein, expressed	0	0	0	0.0273336	0.0357533	0.0326339
OsMH_02G0413600	stage II sporulation protein E, putative, expressed	0	0	0	0	0.154999	0
OsMH_11G0127900	S-adenosyl-L-methionine:benzoic acid/salicylic acid carboxyl methyltransferase, putative, expressed	0	0	0	0	0.0545772	0.0498154
OsMH_03G0455800	RPD1, putative, expressed	0	0	0	0.0871307	0	0
OsMH_12G0156100	ribulose bisphosphate carboxylase small chain, chloroplast precursor, putative, expressed	0	0.0376825	0	0.339396	0.310759	0.364688
OsMH_07G0184400	ribosomal RNA apurinic site specific lyase, putative	0	0	0	0.0661822	0.173137	0
OsMH_11G0080400	receptor-like protein kinase 5 precursor, putative, expressed	0	0	0	0	0	0
OsMH_11G0444200	receptor-like protein kinase 5 precursor, putative, expressed	0	0	0	0	0	0
OsMH_11G0332300	receptor-like protein kinase 2 precursor, putative, expressed	0	0	0	0.0372858	0.0731566	0
OsMH_01G0115900	receptor protein kinase, putative, expressed	0	0	0	0.0162051	0.0211968	0.0193474
OsMH_12G0246300	protein of unknown function DUF502 domain containing protein, expressed	0	0	0	18.606	18.655	19.4413
OsMH_08G0404300	polygalacturonase inhibitor 1 precursor, putative, expressed	0	0	0	0.223782	0	0.178117
OsMH_07G0297300	POEI2 - Pollen Ole e I allergen and extensin family protein precursor, putative, expressed	0	0	0	0	0.270347	0
OsMH_10G0051900	POEI11 - Pollen Ole e I allergen and extensin family protein precursor, expressed	0	0	0	0	0.0686126	0
OsMH_07G0297200	phosphoribosyl transferase, putative, expressed	0	0	0.10283	0.0525877	0	0.0627851
OsMH_06G0416400	phospholipase D. Active site motif family protein, expressed	0	0.0297981	0.0262399	9.15188	9.5487	8.90785
OsMH_01G0194600	pentatricopeptide, putative, expressed	0	0	0	0.572848	0.449583	0.273572
OsMH_03G0059600	pentatricopeptide, putative, expressed	0	0	0.0136285	1.21272	1.05752	0.965256
OsMH_06G0129100	pentatricopeptide, putative, expressed	0	0	0	5.43214	5.86335	4.75159
OsMH_01G0678000	pentatricopeptide repeat protein PPR1106-17, putative, expressed	0	0	0	1.35684	1.06488	1.26896
OsMH_08G0374200	patatin, putative, expressed	0	0.0200616	0	0.16262	0.259983	0.215727
OsMH_08G0395300	OsWAK73 - OsWAK receptor-like protein kinase, expressed	0	0.014417	0.0126955	0.714177	0.628441	0.697634
OsMH_02G0565200	OsWAK23 - OsWAK short gene, expressed	0	0	0	0	0	0
OsMH_10G0089800	OsWAK109 - OsWAK receptor-like protein kinase, expressed	0	0	0	0.0554468	0.0362632	0.0661986
OsMH_03G0358300	OsMADS86 - MADS-box family gene with M-gamma type-box, expressed	0	0	0	0.314198	0.513728	0.562688
OsMH_10G0031000	OsFBX346 - F-box domain containing protein, expressed	0	0.0805034	0	1.30513	1.84942	1.08209
OsMH_07G0354900	OsFBX243 - F-box domain containing protein, expressed	0	0	0	0	0	0
OsMH_06G0062600	OsFBX189 - F-box domain containing protein, expressed	0	0	0	0	0	0
OsMH_10G0120000	nodulin, putative, expressed	0	0	0	0.0394491	0.0516009	0.0470988
OsMH_11G0323700	NB-ARC domain containing protein, expressed	0	0	0	0.327428	0.325498	0.328373
OsMH_02G0166800	NAM, putative, expressed	0	0	0	0	0.0368044	0.10078
OsMH_12G0095900	NADP-dependent oxidoreductase, putative, expressed	0	0.0263533	0	0.0237357	0.0620943	0.085015
OsMH_12G0325400	MYB family transcription factor, putative, expressed	0	0.0665754	0	10.4035	10.0002	9.87944
OsMH_06G0328000	mki67 protein, putative, expressed	0	0	0	0	0	0
OsMH_07G0406200	mitochondrial import inner membrane translocase subunit Tim17, putative, expressed	0	0	0	0	0	0
OsMH_10G0358100	LTPL146 - Protease inhibitor/seed storage/LTP family protein precursor, expressed	0	0	0	0	0	0
OsMH_12G0240000	LTPL111 - Protease inhibitor/seed storage/LTP family protein precursor, expressed	0	0	0	0.100666	0.131674	0
OsMH_07G0028600	legume lectins beta domain containing protein, expressed	0	0.0286725	0	0.0516491	0.101338	0
OsMH_07G0027600	lectin-like receptor kinase, putative, expressed	0	0	0	0	0	0
OsMH_01G0466500	hypothetical protein	0	0	0	0.39879	0	0.714181
OsMH_08G0375700	hypothetical protein	0	0	0	0	0	0
OsMH_10G0009500	hypothetical protein	0	0	0	0.88243	0.577125	0
OsMH_10G0227900	hypothetical protein	0	0.0899374	0.079198	0.0810043	0.211913	0
OsMH_03G0600900	heat shock protein DnaJ, putative, expressed	0	0	0	0	0.053186	0
OsMH_06G0274300	heat shock factor protein HSF8, putative, expressed	0	0	0	0	0	0
OsMH_12G0247100	growth regulating factor protein, putative, expressed	0	0	0	23.1324	22.8759	24.915
OsMH_02G0100400	glucosyltransferase, putative, expressed	0	0	0	0	0	0.515797
OsMH_01G0143700	flowering promoting factor-like 1, putative, expressed	0	0	0	0	0	0
OsMH_09G0197400	flavonol synthase/flavanone 3-hydroxylase, putative, expressed	0	0	0	0.261292	0.155354	0.17016
OsMH_12G0364800	FGGY family of carbohydrate kinases, putative, expressed	0	0.0781357	0.0229352	4.90278	3.86621	3.89299
OsMH_08G0355000	ferric reductase, putative, expressed	0	0	0	0.0436366	0	0.0173661
OsMH_07G0048800	FAD dependent oxidoreductase domain containing protein, expressed	0	0	0	0.180323	0.157246	0.107645
OsMH_01G0037400	expressed protein	0	0	0	0	0	0.172531
OsMH_01G0641900	expressed protein	0	0	0	0	0	0
OsMH_02G0187600	expressed protein	0	0	0	0	0	0
OsMH_02G0559600	expressed protein	0	0	0	0	0	0
OsMH_03G0130000	expressed protein	0	0.0281926	0	9.47135	9.59888	8.79171
OsMH_03G0130100	expressed protein	0	0	0	0	0	0
OsMH_03G0417500	expressed protein	0	0	0	7.72859	7.45683	6.76056
OsMH_04G0255300	expressed protein	0	0	0.110389	0	0.147685	0
OsMH_04G0287600	expressed protein	0	0.114833	0.151681	6.56761	5.27616	4.93931
OsMH_04G0312000	expressed protein	0	0	0	0.0599338	0.0522637	0.0238519
OsMH_04G0354200	expressed protein	0	0	0	0	0.44467	0
OsMH_05G0236000	expressed protein	0	0	0	17.1799	16.1829	16.9411
OsMH_05G0332000	expressed protein	0	0	0	0	0	0
OsMH_05G0385700	expressed protein	0	0	0	0	0.0812121	0.22238
OsMH_06G0053300	expressed protein	0	0	0.0897111	0	0	0.2191
OsMH_06G0199700	expressed protein	0	0	0	0.0499689	0.130722	0
OsMH_06G0368700	expressed protein	0	0	0	0	0	0
OsMH_06G0467000	expressed protein	0	0.0250079	0	0.292812	0.353546	0.349592
OsMH_07G0048900	expressed protein	0	0	0	0.363037	0.172678	0.433434
OsMH_07G0120400	expressed protein	0	0	0	0.0206476	0.0540156	0.0493029
OsMH_07G0176500	expressed protein	0	0	0	0	0	0
OsMH_07G0471000	expressed protein	0	0	0	0	0	0
OsMH_08G0118400	expressed protein	0	0	0	0.582503	0.457161	0
OsMH_08G0232600	expressed protein	0	0	0	0	0	0.0768095
OsMH_08G0321200	expressed protein	0	0	0	0	0	0
OsMH_08G0343400	expressed protein	0	0	0	0	0	0
OsMH_08G0404900	expressed protein	0	0	0	0	0	0
OsMH_09G0366200	expressed protein	0	0	0	0.11149	0	0
OsMH_10G0165300	expressed protein	0	0	0	0.0595894	0	0
OsMH_10G0202200	expressed protein	0	0	0	0	0	0
OsMH_11G0052400	expressed protein	0	0	0	0.435653	0.170955	0.468119
OsMH_11G0394200	expressed protein	0	0	0	0	0	0.242728
OsMH_12G0123200	expressed protein	0	0	0	4.56782	3.96562	4.99509
OsMH_12G0173300	expressed protein	0	0	0	0	0.112551	0
OsMH_12G0185700	expressed protein	0	0	0	0	0.319116	0
OsMH_12G0188700	expressed protein	0	0	0	0	0	0
OsMH_12G0246000	expressed protein	0	0	0	0	0	0
OsMH_03G0433500	expansin precursor, putative, expressed	0	0	0	49.1741	43.9058	48.8881
OsMH_12G0252700	ent-kaurene synthase B, chloroplast precursor, putative	0	0	0	0.0252583	0.0660776	0.0603125
OsMH_12G0248200	disease resistance protein RPM1, putative, expressed	0	0	0.0169615	0.0173484	0	0
OsMH_03G0077000	dehydrogenase, putative, expressed	0	0.0408952	0	1.38125	1.24061	1.37424
OsMH_04G0078900	cytochrome P450, putative, expressed	0	0	0	0.0333752	0.0873118	0
OsMH_08G0004700	cytochrome P450, putative, expressed	0	0	0	0	0	0.0409905
OsMH_01G0547800	cyclic nucleotide-gated ion channel 2, putative, expressed	0	0.0311978	0.0274725	0.280991	0.514564	0.60386
OsMH_03G0275200	conserved hypothetical protein	0	0	0	0	0	0
OsMH_07G0240100	conserved hypothetical protein	0	0.350619	0.205835	0	0	0
OsMH_10G0201300	cellulase, putative, expressed	0	0	0	0.734905	0.543333	0.534077
OsMH_06G0175300	cadmium tolerance factor, putative, expressed	0	0	0	1.12147	1.12993	1.28466
OsMH_10G0240800	BURP domain containing protein, expressed	0	0	0	0	0	0.117897
OsMH_06G0072300	BTBN14 - Bric-a-Brac, Tramtrack, Broad Complex BTB domain with non-phototropic hypocotyl 3 NPH3 domain, expressed	0	0	0	10.4403	9.48732	10.4285
OsMH_01G0015900	expressed protein	0	0	0	0	0	0
OsMH_01G0086000	expressed protein	0	0	0	0	0	0
OsMH_01G0086500	expressed protein	0	0	0	0	0	0
OsMH_01G0096700	expressed protein	0	0	0	0.508539	0	0
OsMH_01G0152600	expressed protein	0	0	0	0	0	0
OsMH_01G0163400	expressed protein	0	0.252087	0	0	0	0.271076
OsMH_01G0208500	expressed protein	0	0	0	0	0	0
OsMH_01G0246400	expressed protein	0	0	0	0.307216	0.803699	0.641881
OsMH_01G0396800	expressed protein	0	0	0	0.148122	0	0
OsMH_01G0399900	expressed protein	0	0	0	0	0	0
OsMH_01G0407000	expressed protein	0	0	0	0	0	0
OsMH_01G0434600	expressed protein	0	0	0	4.16375	3.20372	3.80147
OsMH_01G0450100	expressed protein	0	0	0	0	0	0.121962
OsMH_01G0541100	expressed protein	0	0	0	0	0	0
OsMH_01G0666000	expressed protein	0	0	0	0	0	0
OsMH_02G0051200	expressed protein	0	0.28078	0	0	0	0
OsMH_02G0123700	expressed protein	0	0	0	0	0	0
OsMH_02G0276300	expressed protein	0	0	0	0	0	0
OsMH_02G0317400	expressed protein	0	0	0	0	0	0
OsMH_02G0330100	expressed protein	0	0.244936	0.107844	0	0	0
OsMH_02G0361900	expressed protein	0	0	0	0	0	0.294741
OsMH_02G0367400	expressed protein	0	0	0	0	0	0
OsMH_02G0438400	expressed protein	0	0	0.102917	0	0	0.125676
OsMH_02G0523900	expressed protein	0	0	0	0	0	0.293576
OsMH_02G0529600	expressed protein	0	0	0	0	0	0
OsMH_03G0123700	expressed protein	0	0	0	0.105802	0	0
OsMH_03G0395400	expressed protein	0	0	0	0	0	0
OsMH_03G0464700	expressed protein	0	0	0	0	0	0
OsMH_03G0617100	expressed protein	0	0	0	0	0.129784	0
OsMH_04G0039100	expressed protein	0	0	0	0.309509	0.404849	0
OsMH_04G0229700	expressed protein	0	0	0	0	0	0.194947
OsMH_04G0250900	expressed protein	0	0	0	0	0	0
OsMH_04G0314300	expressed protein	0	0	0	0	0	0
OsMH_04G0461900	expressed protein	0	0	0	0.201331	0	0.240372
OsMH_04G0497700	expressed protein	0	0	0	0.0914872	0.359005	0
OsMH_05G0011000	expressed protein	0	0	0	0	0	0.187563
OsMH_05G0055400	expressed protein	0	0	0	0	0	0
OsMH_05G0084700	expressed protein	0	0	0	0	0	0
OsMH_05G0209400	expressed protein	0	0	0	0	0	0
OsMH_05G0209500	expressed protein	0	0	0	0	0	0
OsMH_05G0422700	expressed protein	0	0	0.0416889	2.21726	2.39829	1.78178
OsMH_06G0124900	expressed protein	0	0	0	0	0	0.161819
OsMH_06G0150600	expressed protein	0	0	0	0	0.103136	0
OsMH_06G0239600	expressed protein	0	0	0	0	0	0
OsMH_06G0320700	expressed protein	0	0	0	0	0	0
OsMH_06G0321700	expressed protein	0	0	0	0	0	0
OsMH_06G0370800	expressed protein	0	0	0	0.0829484	0.216999	0
OsMH_07G0027300	expressed protein	0	0	0	0.0248398	0.0162457	0.0148283
OsMH_07G0144300	expressed protein	0	0	0	0	0	0
OsMH_07G0155300	expressed protein	0	0	0	0.296244	0	0
OsMH_07G0176700	expressed protein	0	0	0	0	0	0
OsMH_07G0186600	expressed protein	0	0	0	0	0.427163	0
OsMH_07G0398500	expressed protein	0	0	0	0	0	0
OsMH_07G0434700	expressed protein	0	0.145721	0	0.262495	0	0
OsMH_08G0110100	expressed protein	0	0	0	0.142035	0	0
OsMH_08G0161100	expressed protein	0	0	0	0	0	0
OsMH_08G0328800	expressed protein	0	0.0947489	0	0	0	0
OsMH_08G0403200	expressed protein	0	0	0	0.0717547	0	0
OsMH_09G0019600	expressed protein	0	0	0	0	0	0
OsMH_09G0031600	expressed protein	0	0	0	0	0.469695	0.214357
OsMH_09G0047100	expressed protein	0	0	0	0	0.11397	0
OsMH_09G0075800	expressed protein	0	0	0.0582049	0	0.0778704	0
OsMH_09G0122100	expressed protein	0	0	0	0.109143	0	0.130307
OsMH_09G0183300	expressed protein	0	0	0	0	0	0
OsMH_09G0257200	expressed protein	0	0	0	0	0.216999	0
OsMH_10G0028100	expressed protein	0	0	0	0	0	0
OsMH_10G0045200	expressed protein	0	0	0	0	0	0
OsMH_10G0098800	expressed protein	0	0	0	0.069979	0.0610233	0
OsMH_10G0122600	expressed protein	0	0	0	0	0	0.121962
OsMH_10G0250500	expressed protein	0	0.198483	0	0	0.233835	0
OsMH_10G0252300	expressed protein	0	0	0	0.0293496	0.051187	0.0116803
OsMH_10G0275900	expressed protein	0	0	0	0	0	0.157696
OsMH_10G0324900	expressed protein	0	0	0	0.142035	0.371573	0
OsMH_11G0003400	expressed protein	0	0.24757	0	0	0	0
OsMH_11G0057900	expressed protein	0	0	0	0.0735358	0.192375	0
OsMH_11G0198200	expressed protein	0	0	0	0	0	0
OsMH_11G0394100	expressed protein	0	0	0	0.0951243	0	0
OsMH_12G0129300	expressed protein	0	0	0	0	0	0
OsMH_12G0134400	expressed protein	0	0	0	0.201331	0	0.240372
OsMH_12G0139300	expressed protein	0	0	0.0434768	0.26681	0.756161	0.584005
OsMH_12G0150400	expressed protein	0	0	0.0440435	0.135144	0.117849	0.16135
OsMH_12G0153600	expressed protein	0	0	0	0	0	0
OsMH_12G0211200	expressed protein	0	0	0	0	0.269899	0.123175
OsMH_12G0306600	expressed protein	0	0	0	0	0	0

## Sheet: b2 GO results
Supplementary Data 1f: 565 Hyper CG methylated gene GO results
ID	Description	pvalue	p.adjust	qvalue	geneID
GO:0007015	actin filament organization	4.92592e-06	0.00128597	0.00116786	OsMH_06G0225100/OsMH_07G0366900/OsMH_10G0305900/OsMH_02G0571200/OsMH_10G0201300/OsMH_10G0201600
GO:0010540	basipetal auxin transport	2.68285e-05	0.00228043	0.00207098	OsMH_04G0357600/OsMH_05G0422600/OsMH_06G0072300/OsMH_03G0069900
GO:0071704	organic substance metabolic process	0.000311532	0.0132401	0.012024	OsMH_07G0086700/OsMH_03G0593800/OsMH_10G0201300/OsMH_10G0201600
GO:0009733	response to auxin	0.000961439	0.0288432	0.026194	OsMH_01G0071600/OsMH_04G0357600/OsMH_05G0422600/OsMH_02G0044700/OsMH_01G0143700/OsMH_03G0425500/OsMH_02G0088700/OsMH_03G0069900
GO:0006812	cation transport	0.00114387	0.0324097	0.0294329	OsMH_05G0040700/OsMH_06G0199600/OsMH_03G0593800/OsMH_07G0123500/OsMH_06G0463500
GO:0007049	cell cycle	0.00188721	0.0438494	0.039822	OsMH_01G0038300/OsMH_08G0025500/OsMH_11G0262400/OsMH_01G0120500/OsMH_11G0453800/OsMH_01G0005000
GO:0016102	diterpenoid biosynthetic process	0.00485311	0.0927774	0.084256	OsMH_04G0254300/OsMH_04G0255700/OsMH_12G0252900/OsMH_12G0252700
GO:0008361	regulation of cell size	0.00545749	0.0927774	0.084256	OsMH_04G0357600/OsMH_03G0069900
GO:0019853	L-ascorbic acid biosynthetic process	0.00924912	0.131029	0.118995	OsMH_04G0348000/OsMH_06G0339200
GO:0055075	potassium ion homeostasis	0.00924912	0.131029	0.118995	OsMH_01G0038300/OsMH_06G0199600
