# Supplementary material for: Paternal DNA methylation is remodeled to maternal levels in rice zygote
Source: Nat Commun. 2023 Oct 18;14:6571. doi: 10.1038/s41467-023-42394-0 (PMC10584822; doi:10.1038/s41467-023-42394-0)
Supplement: Supplementary file 6 — Supplementary Data 2 [file 41467_2023_42394_MOESM6_ESM.xlsx]

## Sheet: up-regulated
Supplementary Data 2a. The up-regulated genes commonly detected in the reciprocal hybrid zygotes (ZM zygote versus ZS97 egg and MZ zygote versus MH63 egg).
MH63RS3 Locus	log2FC(MZ-Zvs.MH-E)	padj(MZ-Zvs.MH-E)	log2FC(ZM-Zvs.ZS-E)	padj(ZM-Zvs.ZS-E)	MSU Locus	Gene symbol	Gene annotation
OsMH_01G0000200	2.02641	1.62e-75	1.1526	2.53e-82	LOC_Os01g01060		"40S ribosomal protein S5, putative, expressed"
OsMH_01G0007400	2.91326	3.03e-59	1.6283	8.33e-11	LOC_Os01g01870		"helix-loop-helix DNA-binding domain containing protein, expressed"
OsMH_01G0027400	2.20509	7.34e-08	4.39949	2.53e-15	LOC_Os01g03940		expressed protein
OsMH_01G0032800	6.60634	2.52e-24	1.90073	8.37e-06	LOC_Os01g04370	HSP16.9A	"hsp20/alpha crystallin family protein, putative, expressed"
OsMH_01G0043400	1.83513	5.11e-22	1.52229	0.000705	LOC_Os01g05450		expressed protein
OsMH_01G0045900	3.50995	1.95e-16	1.74114	0.000122	LOC_Os01g05610		"Core histone H2A/H2B/H3/H4 domain containing protein, putative, expressed"
OsMH_01G0048400	1.37608	4.49e-13	1.29562	1.24e-49	LOC_Os01g05900		"Core histone H2A/H2B/H3/H4 domain containing protein, putative, expressed"
OsMH_01G0049600	1.27986	1.14e-10	1.57772	1.07e-116	LOC_Os01g06010		"Core histone H2A/H2B/H3/H4 domain containing protein, putative, expressed"
OsMH_01G0069300	1.11811	1.23e-09	1.06389	9.47e-49	LOC_Os01g08020	BOR2	"boron transporter protein, putative, expressed"
OsMH_01G0072600	1.52224	5.87e-09	1.06854	1.14e-10	LOC_Os01g08440	UGT75K1	"UDP-glucoronosyl and UDP-glucosyl transferase domain containing protein, expressed"
OsMH_01G0085200	2.12263	2.25e-24	1.25234	2.9e-35	LOC_Os01g09860		"retrotransposon protein, putative, unclassified, expressed"
OsMH_01G0089900	1.08983	6.47e-06	1.17416	7.44e-07	LOC_Os01g10370	ERF39	"AP2 domain containing protein, expressed"
OsMH_01G0091000	2.55909	5.08e-11	6.51208	8.18e-09	LOC_Os01g10470	RALF3	"RALFL17 - Rapid ALkalinization Factor RALF family protein precursor, expressed"
OsMH_01G0119100	1.65431	9.11e-08	2.04445	1.61e-08	LOC_Os01g13130	TIP4;2	"aquaporin protein, putative, expressed"
OsMH_01G0133700	3.62431	1.2e-37	3.03037	2.78e-12	LOC_Os01g14440	WRKY1	"WRKY1, expressed"
OsMH_01G0139300	1.33921	1.74e-27	1.16998	1.98e-106	LOC_Os01g14980		"RPA3 - Putative single-stranded DNA binding complex subunit 3, expressed"
OsMH_01G0160800	5.46987	3.19e-86	1.66994	2.01e-08	LOC_Os01g16810	CSA	"MYB family transcription factor, putative, expressed"
OsMH_01G0169000	1.0813	4.42e-18	1.20806	2.91e-65	LOC_Os01g18050	TUB1	"tubulin/FtsZ domain containing protein, putative, expressed"
OsMH_01G0169200	2.04053	3.34e-32	2.34049	4.34e-62	LOC_Os01g18060		"sugar transporter superfamily, putative, expressed"
OsMH_01G0180000	2.02118	1.93e-31	1.48744	4.01e-20	LOC_Os01g19220		"beta-D-xylosidase, putative, expressed"
OsMH_01G0195100	4.21149	4.39e-177	1.5864	3.87e-30	LOC_Os01g21120	ERF68	"AP2 domain containing protein, expressed"
OsMH_01G0196600	2.89664	4.94e-56	2.56629	2.49e-36	LOC_Os01g21250	LEA9	"late embryogenesis abundant protein, putative, expressed"
OsMH_01G0257500	6.09451	6.84e-139	1.11436	0.00366927	LOC_Os01g27190		"C2 domain containing protein, putative, expressed"
OsMH_01G0296800	1.48877	1.11e-15	1.4774	6.94e-56	LOC_Os01g31800		"Core histone H2A/H2B/H3/H4 domain containing protein, putative, expressed"
OsMH_01G0301000	3.01832	5.54e-48	1.46727	1.22e-12	LOC_Os01g32170		"pentatricopeptide, putative, expressed"
OsMH_01G0328600	1.60697	3.77e-19	1.22059	3.89e-51	LOC_Os01g34870		expressed protein
OsMH_01G0332200	2.28201	0.0054992	5.27191	6.76e-06	LOC_Os01g35310		expressed protein
OsMH_01G0365300	1.01046	0.00183265	2.21451	3.88e-104	LOC_Os01g38510		"protein transport protein Sec61 subunit beta, putative, expressed"
OsMH_01G0396900	1.61036	9.34e-44	1.05196	1.38e-73	LOC_Os01g41880		"hyaluronan/mRNA binding family domain containing protein, expressed"
OsMH_01G0399000	2.49318	1.41e-13	1.88311	1.28e-09	LOC_Os01g41990	CML12	"OsCML12 - Calmodulin-related calcium sensor protein, expressed"
OsMH_01G0400100	3.12702	2.34e-44	1.17848	1.29e-18	LOC_Os01g42070		"kinesin motor domain containing protein, putative, expressed"
OsMH_01G0419000	3.46007	2.4e-81	4.57352	2.06e-07	LOC_Os01g43550	WRKY12	"WRKY12, expressed"
OsMH_01G0428200	1.63737	1.92e-10	1.03549	1.48e-20	LOC_Os01g44394		"mitotic checkpoint protein, putative, expressed"
OsMH_01G0453400	3.74302	3.28e-70	1.57411	1.76e-10	LOC_Os01g47560	WRKY16	"WRKY16, expressed"
OsMH_01G0455500	2.93733	1.53e-91	1.15089	1.25e-21	LOC_Os01g47750		"splicing factor U2AF 35 kDa subunit, putative, expressed"
OsMH_01G0462500	4.06362	4.56e-71	1.64156	3.47e-13	LOC_Os01g48500		expressed protein
OsMH_01G0469700	3.20635	1.84e-113	1.29671	6.89e-73	LOC_Os01g49200		"microtubule associated protein, putative, expressed"
OsMH_01G0475600	2.13644	1.92e-49	1.42966	1.85e-32	LOC_Os01g49830	AP2/EREBP127	"B3 DNA binding domain containing protein, expressed"
OsMH_01G0477300	2.96861	1.41e-77	1.1879	3.9e-15	LOC_Os01g50030		"CPuORF25 - conserved peptide uORF-containing transcript, expressed"
OsMH_01G0481300	2.20624	2.43e-37	1.38541	3.69e-19	LOC_Os01g50460	SWEET2B	"nodulin MtN3 family protein, putative, expressed"
OsMH_01G0483900	2.63443	1.72e-13	1.19396	2.73e-05	LOC_Os01g50840		expressed protein
OsMH_01G0484900	2.91831	1.02e-28	1.67329	3.96e-16	LOC_Os01g50940		"helix-loop-helix DNA-binding domain containing protein, expressed"
OsMH_01G0488900	3.03402	1.4e-82	1.61819	2.62e-53	LOC_Os01g51420	CBL10	"calcineurin B, putative, expressed"
OsMH_01G0497100	1.37802	2.11e-23	1.26813	7.48e-40	LOC_Os01g52110		"RING finger and CHY zinc finger domain-containing protein 1, putative, expressed"
OsMH_01G0499500	2.14617	1.38e-88	1.10859	8.2e-94	LOC_Os01g52390		"plasminogen activator inhibitor 1 RNA-binding protein, putative, expressed"
OsMH_01G0508800	2.41357	2.23e-77	1.68374	1.81e-93	LOC_Os01g53294	RBOHA	"respiratory burst oxidase protein B, putative, expressed"
OsMH_01G0511300	2.01686	5.5e-23	1.26185	1.73e-26	LOC_Os01g53610		"selenium-binding protein, related, putative, expressed"
OsMH_01G0518900	4.95579	3.65e-71	2.24337	3.74e-19	LOC_Os01g54340		"plant-specific domain TIGR01615 family protein, expressed"
OsMH_01G0519400	9.94152	3.74e-19	3.91707	7.73e-15	LOC_Os01g54400		"VQ domain containing protein, putative, expressed"
OsMH_01G0522600	1.51418	1.32e-06	1.94675	1.26e-06	LOC_Os01g54700		"retrotransposon protein, putative, unclassified, expressed"
OsMH_01G0532800	4.47816	1.41e-128	3.32668	1.21e-11	LOC_Os01g55610		"peptide transporter PTR2, putative, expressed"
OsMH_01G0537400	5.294	3.09e-53	1.02934	1.07e-05	LOC_Os01g56210	EXO70X5	expressed protein
OsMH_01G0537900	5.29785	7.95e-102	1.11057	3.51e-15	LOC_Os01g56310		"radical SAM enzyme, putative, expressed"
OsMH_01G0541400	3.50165	1.38e-05	1.3115	0.0033524	LOC_Os01g56690		"helix-loop-helix DNA-binding domain containing protein, expressed"
OsMH_01G0558900	2.07446	2.65e-06	3.91896	9.77e-07	LOC_Os01g58640	PAP9B	"nucleotide pyrophosphatase/phosphodiesterase, putative, expressed"
OsMH_01G0564000	1.47887	3.23e-40	1.00638	1.38e-70	LOC_Os01g59150	TUB4	"tubulin/FtsZ domain containing protein, putative, expressed"
OsMH_01G0566500	3.44346	4.88e-06	7.01616	3.88e-10	LOC_Os01g59360	CDPK2	"CAMK_CAMK_like.10 - CAMK includes calcium/calmodulin depedent protein kinases, expressed"
OsMH_01G0572100	1.87675	6.88e-22	1.811	3.96e-13	LOC_Os01g59780	AP2/EREBP79	"AP2 domain containing protein, expressed"
OsMH_01G0579200	1.43835	1.33e-07	5.51138	5.61e-35	LOC_Os01g60600	WRKY108	"WRKY108, expressed"
OsMH_01G0582800	1.16145	1.98e-05	1.40724	1.92e-08	LOC_Os01g60910	CIPK11	"CAMK_KIN1/SNF1/Nim1_like.12 - CAMK includes calcium/calmodulin depedent protein kinases, expressed"
OsMH_01G0596300	3.44132	1.07e-15	3.92783	0.000118	LOC_Os01g62310	WOX5	"homeobox domain containing protein, expressed"
OsMH_01G0602400	1.29237	2.82e-15	1.1112	8.6e-19	LOC_Os01g62920	qSH1	"homeodomain protein, putative, expressed"
OsMH_01G0602800	1.54368	2.12e-18	1.29391	1.24e-14	LOC_Os01g62950		"ras-related protein, putative, expressed"
OsMH_01G0610400	1.57221	6.88e-11	1.10177	9.17e-10	LOC_Os01g63930	CYP94C3	"cytochrome P450, putative, expressed"
OsMH_01G0622900	1.8332	8.63e-40	1.29196	8.53e-19	LOC_Os01g65320		expressed protein
OsMH_01G0628900	2.65887	3.3e-49	2.91599	8.54e-173	LOC_Os01g65830		"acyl-desaturase, chloroplast precursor, putative, expressed"
OsMH_01G0650600	3.75228	1.98e-11	1.44809	1.55e-14	LOC_Os01g67950		"ubiquitin family protein, putative, expressed"
OsMH_01G0665800	1.75175	7.32e-62	1.07114	2.33e-65	LOC_Os01g69970		"WD domain, G-beta repeat domain containing protein, expressed"
OsMH_01G0678500	1.11271	1.79e-08	1.1342	3.64e-67	LOC_Os01g71240	ACA6	"calcium-transporting ATPase, plasma membrane-type, putative, expressed"
OsMH_01G0681200	3.21183	1.09e-115	1.25098	3.42e-22	LOC_Os01g71670	GNS4	"glycosyl hydrolases family 17, putative, expressed"
OsMH_01G0683600	3.72813	3.26e-90	2.15626	2.28e-25	LOC_Os01g72009		expressed protein
OsMH_01G0686500	2.9351	4.95e-23	1.04712	3.87e-08	LOC_Os01g72370	IRO2	"helix-loop-helix DNA-binding domain containing protein, expressed"
OsMH_01G0692600	1.00024	0.00132116	3.5728	2.1e-26	LOC_Os01g72860		"MAC/Perforin domain containing protein, putative, expressed"
OsMH_01G0702600	3.54754	5.27e-50	1.7355	3.78e-07	LOC_Os01g73770	DREB1F	"dehydration-responsive element-binding protein, putative, expressed"
OsMH_02G0005200	1.01328	8.16e-08	1.61562	6.09e-30	LOC_Os02g01550		"OsFBL6 - F-box domain and LRR containing protein, expressed"
OsMH_02G0013900	2.51383	8.72e-104	2.01458	5.3e-210	LOC_Os02g02410		"DnaK family protein, putative, expressed"
OsMH_02G0018900	3.21285	1.9e-60	2.29269	6.06e-25	LOC_Os02g02950		"pentatricopeptide, putative, expressed"
OsMH_02G0020300	1.7601	9.33e-32	1.28127	4.16e-59	LOC_Os02g03090		expressed protein
OsMH_02G0030400	2.54644	1.29e-27	1.92569	1.77e-19	LOC_Os02g04110		expressed protein
OsMH_02G0030600	4.62788	7.39e-194	1.03908	2.65e-25	LOC_Os02g04130	SGL	"DUF1645 domain containing protein, putative, expressed"
OsMH_02G0032400	2.98036	8.44e-48	1.12315	2.52e-08	LOC_Os02g04340	NLP6	"NIN-like protein 2, putative, expressed"
OsMH_02G0065900	1.95223	0.000462	1.56275	2.15e-09	LOC_Os02g07440		"DEFL78 - Defensin and Defensin-like DEFL family, expressed"
OsMH_02G0068800	1.60823	3.85e-07	1.66837	5.49e-09	LOC_Os02g07690		"VQ domain containing protein, putative, expressed"
OsMH_02G0077100	4.04716	1.72e-218	1.62438	5.14e-26	LOC_Os02g08440	WRKY71	"WRKY71, expressed"
OsMH_02G0078300	1.45388	1.49e-17	1.30419	7.66e-47	LOC_Os02g08530		"protein kinase family protein, putative, expressed"
OsMH_02G0082700	1.82519	2.36e-22	2.0122	6.37e-18	LOC_Os02g09480		"myb-like DNA-binding domain containing protein, putative, expressed"
OsMH_02G0083900	2.17534	1.81e-19	1.55833	0.000171	LOC_Os02g09650	ERF134	"AP2 domain containing protein, expressed"
OsMH_02G0087300	1.56016	8.57e-07	2.55522	3.18e-18	LOC_Os02g09980		expressed protein
OsMH_02G0099300	4.44043	1.31e-147	2.79116	9.61e-18	LOC_Os02g11070		"3-ketoacyl-CoA synthase, putative, expressed"
OsMH_02G0112300	1.51063	2.55e-18	2.40033	1.56e-42	LOC_Os02g12730	BGAL7	"beta-galactosidase precursor, putative, expressed"
OsMH_02G0122300	3.1719	7.26e-87	1.2467	1.41e-19	LOC_Os02g13570		"kinesin motor protein-related, putative, expressed"
OsMH_02G0141500	2.85105	1.43e-62	1.81783	8.27e-13	LOC_Os02g15280		"VQ domain containing protein, putative, expressed"
OsMH_02G0149900	2.81192	2.02e-89	1.31934	1.83e-97	LOC_Os02g16500	AGP20	expressed protein
OsMH_02G0211100	2.04197	1.87e-13	1.69407	1.66e-17	LOC_Os02g21920		"CPuORF24 - conserved peptide uORF-containing transcript, expressed"
OsMH_02G0271200	3.12349	1.19e-49	1.4519	4.06e-19	LOC_Os02g27480		"membrane attack complex component/perforin/complement C9, putative, expressed"
OsMH_02G0289500	1.17753	5.71e-09	1.12941	5.43e-34	LOC_Os02g29400		expressed protein
OsMH_02G0299500	1.56335	2.23e-08	1.84194	1.82e-22	LOC_Os02g30200		"PE-PGRS family protein, putative, expressed"
OsMH_02G0346800	3.11702	2.36e-87	1.1758	5.21e-24	LOC_Os02g35060		"RNA methyltransferase protein, putative, expressed"
OsMH_02G0375600	4.15862	7.51e-20	2.2787	2.6e-08	LOC_Os02g37890		"retrotransposon protein, putative, unclassified, expressed"
OsMH_02G0377800	1.75657	4.59e-31	1.10146	4.08e-37	LOC_Os02g38160		"glycosyl transferase family 17 protein, putative, expressed"
OsMH_02G0398600	1.02952	6.87e-16	2.53699	4.17e-173	LOC_Os02g40440	GELP40	"GDSL-like lipase/acylhydrolase, putative, expressed"
OsMH_02G0399100	3.10803	7.19e-97	1.01437	9.9e-32	LOC_Os02g40490		expressed protein
OsMH_02G0400700	1.80612	9.63e-20	1.14489	2.74e-42	LOC_Os02g40664		"zinc finger family protein, putative, expressed"
OsMH_02G0404800	2.21466	2.25e-32	1.29368	7.98e-18	LOC_Os02g41520	PGSIP-B1	"glycosyl transferase 8 domain containing protein, putative, expressed"
OsMH_02G0408500	2.00992	1.11e-09	1.1927	5.88e-11	LOC_Os02g41840		"DUF584 domain containing protein, putative, expressed"
OsMH_02G0408700	2.168	3.64e-19	3.48775	1.57e-56	LOC_Os02g41860	PIP2;2	"aquaporin protein, putative, expressed"
OsMH_02G0417900	2.40112	5.64e-12	1.6332	3.61e-16	LOC_Os02g42660		"sphingolipid delta desaturase, putative, expressed"
OsMH_02G0421000	2.39416	4.48e-32	3.02507	8.31e-21	LOC_Os02g42990	SAUR11	"OsSAUR11 - Auxin-responsive SAUR gene family member, expressed"
OsMH_02G0422200	1.59132	3.17e-15	1.13102	1.52e-26	LOC_Os02g43080		"PPR repeat domain containing protein, putative, expressed"
OsMH_02G0423200	7.12349	6.62e-55	1.35519	0.003289	LOC_Os02g43170		"B-box zinc finger family protein, putative, expressed"
OsMH_02G0424400	1.09	1.52e-05	1.80852	1.8e-09	LOC_Os02g43300	MSL15	expressed protein
OsMH_02G0429600	2.4403	6.19e-23	1.20558	3.67e-05	LOC_Os02g43790	ERF91	"ethylene-responsive transcription factor, putative, expressed"
OsMH_02G0433800	3.67863	7.66e-82	1.48544	1.33e-20	LOC_Os02g44132		expressed protein
OsMH_02G0448400	2.11732	1.48e-29	1.08407	5.75e-11	LOC_Os02g45450	DREB1G	"dehydration-responsive element-binding protein, putative, expressed"
OsMH_02G0467900	2.09472	4.06e-70	1.46459	4.7e-58	LOC_Os02g47130		expressed protein
OsMH_02G0493400	2.99616	2.46e-133	1.80368	2.72e-185	LOC_Os02g49420	FLA21	"fasciclin-like arabinogalactan precursor protein, putative, expressed"
OsMH_02G0495300	3.97689	2.66e-117	2.12056	6.79e-28	LOC_Os02g49600		"BRASSINOSTEROID INSENSITIVE 1-associated receptor kinase 1 precursor, putative, expressed"
OsMH_02G0496600	1.3645	8.26e-19	1.22081	9.26e-50	LOC_Os02g49700	HOX16	"homeobox associated leucine zipper, putative, expressed"
OsMH_02G0503300	5.10748	1.73e-14	2.19918	7.06e-08	LOC_Os02g50250		expressed protein
OsMH_02G0505900	4.77365	1.08e-87	4.57975	1.11e-10	LOC_Os02g50490	GH9B8	"endoglucanase, putative, expressed"
OsMH_02G0516400	2.03601	1.76e-74	2.18743	3.05e-148	LOC_Os02g51620		"glycosyl hydrolase family 3 protein, putative, expressed"
OsMH_02G0519600	2.80643	1.4e-16	1.54845	3.03e-18	LOC_Os02g51890		"RNA recognition motif containing protein, putative, expressed"
OsMH_02G0520500	1.50929	2.5e-13	2.15062	1.2e-21	LOC_Os02g51970		"phosphate-induced protein 1 conserved region domain containing protein, expressed"
OsMH_02G0520800	1.52108	1.26e-12	1.69335	8.3e-12	LOC_Os02g52010		"phosphate-induced protein 1 conserved region domain containing protein, expressed"
OsMH_02G0521100	2.50151	2.72e-94	1.44763	5.05e-50	LOC_Os02g52040	PHI1	"phosphate-induced protein 1 conserved region domain containing protein, expressed"
OsMH_02G0525500	2.18916	1.25e-06	1.14098	6.64e-11	LOC_Os02g52480	KRP1	"cyclin-dependent kinase inhibitor, putative, expressed"
OsMH_02G0541100	6.4538	9.45e-86	3.24519	2.85e-08	LOC_Os02g54050	ERF11	"ethylene-responsive transcription factor, putative, expressed"
OsMH_02G0559900	1.73035	2.24e-33	1.52831	4.45e-23	LOC_Os02g55890		"inorganic H+ pyrophosphatase, putative, expressed"
OsMH_02G0561100	1.74803	7.56e-15	1.37058	4.48e-57	LOC_Os02g56014	RPS30	"40S ribosomal protein S30, putative, expressed"
OsMH_02G0562200	3.26314	5.2e-41	1.0056	7.32e-13	LOC_Os02g56140	LGS1	"helix-loop-helix DNA-binding domain containing protein, expressed"
OsMH_02G0563700	2.11303	1.98e-06	3.25181	1.57e-05	LOC_Os02g56250		"GATA zinc finger domain containing protein, expressed"
OsMH_02G0571700	3.41921	4.93e-135	2.16291	1.43e-197	LOC_Os02g57250	IAA10	"OsIAA10 - Auxin-responsive Aux/IAA gene family member, expressed"
OsMH_02G0573100	1.33444	7.4e-07	1.26218	8.2e-12	LOC_Os02g57350		expressed protein
OsMH_03G0000200	4.93485	2.08e-158	1.17325	1.82e-22	LOC_Os03g01008		expressed protein
OsMH_03G0000400	2.33588	6.44e-24	1.46672	2.77e-19	LOC_Os03g01014	G	expressed protein
OsMH_03G0001500	2.26723	1.16e-28	1.18266	4.03e-38	LOC_Os03g01110		"RNA methyltransferase, TrmH family protein, putative, expressed"
OsMH_03G0009000	3.33851	1.7e-45	2.02076	3.51e-74	LOC_Os03g01900	RPS17	"40S ribosomal protein S17, putative, expressed"
OsMH_03G0012100	1.86249	7.31e-18	1.14424	8.13e-12	LOC_Os03g02255		expressed protein
OsMH_03G0012400	5.52675	3.76e-69	2.03612	3.63e-17	LOC_Os03g02280	S40-4	"DUF584 domain containing protein, putative, expressed"
OsMH_03G0014300	2.126	1.99e-24	1.9044	5.23e-47	LOC_Os03g02530		"OsRhmbd7 - Putative Rhomboid homologue, expressed"
OsMH_03G0027000	2.80672	1.71e-136	4.65323	0	LOC_Os03g03810		"DEF8 - Defensin and Defensin-like DEFL family, expressed"
OsMH_03G0036300	4.54769	1.18e-141	1.48665	3.25e-12	LOC_Os03g04770		"beta-amylase, putative, expressed"
OsMH_03G0037800	2.95813	7.9e-109	1.49064	2.53e-101	LOC_Os03g04970		"T-complex protein, putative, expressed"
OsMH_03G0039800	3.54717	2.66e-47	1.6732	1.16e-13	LOC_Os03g05160	GATA4	"GATA zinc finger domain containing protein, expressed"
OsMH_03G0043300	1.15794	0.00220346	1.42505	7.33e-07	LOC_Os03g05450		expressed protein
OsMH_03G0043400	3.52658	3.97e-103	1.0056	2.25e-30	LOC_Os03g05460		expressed protein
OsMH_03G0053800	1.41274	2.53e-32	1.56054	1.54e-141	LOC_Os03g06670		"Core histone H2A/H2B/H3/H4 domain containing protein, putative, expressed"
OsMH_03G0064400	6.47709	8.54e-55	1.9627	5.38e-05	LOC_Os03g07870		expressed protein
OsMH_03G0068400	3.62507	4.14e-28	3.19905	5.06e-14	LOC_Os03g08250		expressed protein
OsMH_03G0069400	5.65428	3.19e-86	1.22235	1.11e-12	LOC_Os03g08330	TIFY11B	"ZIM domain containing protein, putative, expressed"
OsMH_03G0070800	1.39938	0.00585092	1.38274	3.03e-05	LOC_Os03g08470	ERF62	"AP2 domain containing protein, expressed"
OsMH_03G0085500	2.63733	2.63e-35	2.48412	2.22e-25	LOC_Os03g10140	IDD1	"ZOS3-04 - C2H2 zinc finger protein, expressed"
OsMH_03G0087200	5.73028	2.21e-89	6.07047	3.23e-79	LOC_Os03g10210	HOX12	"homeobox domain containing protein, expressed"
OsMH_03G0088000	1.1147	3.13e-10	1.17354	1.75e-05	LOC_Os03g10260		expressed protein
OsMH_03G0094900	1.3198	1.28e-17	1.21382	4.06e-40	LOC_Os03g10920		"syntaxin 6, N-terminal domain containing protein, expressed"
OsMH_03G0095500	2.83363	1.05e-27	1.00836	0.000188	LOC_Os03g11010	NRAMP2	"natural resistance-associated macrophage protein, putative, expressed"
OsMH_03G0096900	2.89273	0.00546807	1.71532	6.15e-05	LOC_Os03g11160		"cysteine proteinase inhibitor precursor, putative, expressed"
OsMH_03G0100800	1.69652	9.92e-34	1.57653	2.07e-143	LOC_Os03g11540	RPA1	"RPA1B - Putative single-stranded DNA binding complex subunit 1, expressed"
OsMH_03G0109900	3.76511	2.11e-109	1.28235	0.000154	LOC_Os03g12520	RLCK104	"STRUBBELIG-RECEPTOR FAMILY 7 precursor, putative, expressed"
OsMH_03G0113400	3.17739	5.83e-34	3.40575	3.57e-16	LOC_Os03g12820	BOC1	"ATP8, putative, expressed"
OsMH_03G0123200	5.89294	6.36e-252	1.07943	1.55e-08	LOC_Os03g13740		"immediate-early fungal elicitor protein CMPG1, putative, expressed"
OsMH_03G0124000	2.09002	2.41e-33	1.21119	3.36e-13	LOC_Os03g13810		expressed protein
OsMH_03G0127300	3.92404	5.71e-85	1.1896	6.51e-07	LOC_Os03g14170		"3-ketoacyl-CoA synthase, putative, expressed"
OsMH_03G0147200	2.77098	1.05e-61	1.17659	2.06e-27	LOC_Os03g15810		"AAA-type ATPase family protein, putative, expressed"
OsMH_03G0161700	1.87206	1.1e-12	1.21172	9.56e-06	LOC_Os03g17070		"ATP synthase B chain, chloroplast precursor, putative, expressed"
OsMH_03G0162100	1.37369	1.8e-13	1.98675	1.28e-177	LOC_Os03g17100		"Core histone H2A/H2B/H3/H4 domain containing protein, putative, expressed"
OsMH_03G0163100	2.89604	3.26e-58	1.02593	1.47e-12	LOC_Os03g17180	ABCB13	"ABC transporter, ATP-binding protein, putative, expressed"
OsMH_03G0165500	2.34129	6.96e-61	1.12253	1.88e-32	LOC_Os03g17450		"nucleotide binding protein, putative, expressed"
OsMH_03G0167200	2.62603	0.00193945	4.62579	8.89e-05	LOC_Os03g17670		expressed protein
OsMH_03G0172400	3.34155	9.75e-45	1.17563	3.5e-07	LOC_Os03g18190		"importin subunit beta, putative, expressed"
OsMH_03G0180300	2.4888	2.34e-58	1.04516	1.01e-27	LOC_Os03g19070		"long cell-linked locus protein, putative, expressed"
OsMH_03G0181400	2.70999	5.47e-80	1.37983	3.28e-74	LOC_Os03g19200		"DNAJ heat shock N-terminal domain-containing protein, putative, expressed"
OsMH_03G0195400	2.65202	9.16e-07	1.18529	4.85e-09	LOC_Os03g20730		"chaperone protein dnaJ, putative, expressed"
OsMH_03G0201500	1.6731	1.2e-10	2.75038	3.93e-50	LOC_Os03g21380	CML27	"OsCML27 - Calmodulin-related calcium sensor protein, expressed"
OsMH_03G0203700	3.84261	7.9e-113	2.0781	1.75e-13	LOC_Os03g21640		expressed protein
OsMH_03G0207700	1.17405	0.00583296	2.52072	1.93e-16	LOC_Os03g21964		expressed protein
OsMH_03G0228000	2.65098	8.91e-07	4.18661	1.38e-07	LOC_Os03g24050		expressed protein
OsMH_03G0235200	1.54841	6.17e-10	1.30298	1.34e-17	LOC_Os03g24830		"uncharacterized protein HI0077, putative, expressed"
OsMH_03G0251800	3.07093	1.08e-78	1.87329	6.16e-44	LOC_Os03g26450		"F-actin-capping protein subunit beta, putative, expressed"
OsMH_03G0266500	2.62423	6.36e-23	2.07289	1.95e-09	LOC_Os03g28040		"zinc finger, C3HC4 type domain containing protein, expressed"
OsMH_03G0274200	3.89999	1.72e-47	2.31981	7.51e-09	LOC_Os03g29190		"PDI, putative, expressed"
OsMH_03G0274700	3.15134	2.87e-75	1.13538	2.8e-69	LOC_Os03g29240		"PDI, putative, expressed"
OsMH_03G0281300	2.66577	2.43e-11	1.59614	2.53e-08	LOC_Os03g29930		expressed protein
OsMH_03G0290900	2.45718	9.37e-43	1.78053	1.08e-21	LOC_Os03g30950		"acyl-desaturase, chloroplast precursor, putative, expressed"
OsMH_03G0292400	1.02498	3.25e-06	1.05855	3.89e-11	LOC_Os03g31110		"transposon protein, putative, unclassified, expressed"
OsMH_03G0347800	3.73879	1.4e-67	1.33912	2.53e-30	LOC_Os03g36750		"cbbY, putative, expressed"
OsMH_03G0351600	4.08867	2.07e-147	1.16099	1.05e-13	LOC_Os03g37140		expressed protein
OsMH_03G0358000	3.36342	1.66e-77	1.3547	2.51e-19	LOC_Os03g37640		"MATE efflux family protein, putative, expressed"
OsMH_03G0360700	3.66006	1.62e-75	1.08936	4.05e-23	LOC_Os03g37810		expressed protein
OsMH_03G0364100	2.99372	8.44e-82	2.40897	2.42e-57	LOC_Os03g38050		"galactosyltransferase, putative, expressed"
OsMH_03G0384100	1.79711	7.45e-24	1.11473	5.31e-34	LOC_Os03g39740		expressed protein
OsMH_03G0393700	1.59762	2.96e-18	1.5724	2.54e-37	LOC_Os03g40540	BRD1	"cytochrome P450, putative, expressed"
OsMH_03G0402700	3.07694	4.04e-67	2.47215	1.2e-78	LOC_Os03g41229		expressed protein
OsMH_03G0458500	1.14017	2.06e-09	1.65806	1.31e-71	LOC_Os03g46770	GRP3	"RNA recognition motif containing protein, expressed"
OsMH_03G0476800	3.11244	5.47e-26	1.03869	2.98e-05	LOC_Os03g48610		"galactosyltransferase family protein, putative, expressed"
OsMH_03G0482700	1.70618	9.54e-08	1.33259	7.04e-18	LOC_Os03g49200		"WD domain, G-beta repeat domain containing protein, expressed"
OsMH_03G0492200	1.83517	3.82e-14	1.25269	1.2e-20	LOC_Os03g50160	UCL9	"plastocyanin-like domain containing protein, putative, expressed"
OsMH_03G0492500	1.73962	4.92e-27	2.07303	1.78e-22	LOC_Os03g50210		"DUF292 domain containing protein, expressed"
OsMH_03G0492600	1.13441	2.13e-09	1.42494	5.86e-16	LOC_Os03g50220	HOP2	"homologous-pairing protein meu13, putative, expressed"
OsMH_03G0495100	1.35911	0.000194	1.36519	4.84e-09	LOC_Os03g50500		"PPR repeat domain containing protein, putative, expressed"
OsMH_03G0500600	1.90247	1.7e-57	1.29692	5.36e-97	LOC_Os03g51020		expressed protein
OsMH_03G0503400	2.58443	4.81e-30	1.14957	2.37e-19	LOC_Os03g51250	ACP	"adenylyl cyclase-associated protein, putative, expressed"
OsMH_03G0506100	2.20064	6.24e-12	2.23952	2.92e-23	LOC_Os03g51620	OSCA2.3	"DUF221 domain containing protein, expressed"
OsMH_03G0512500	2.67405	6.05e-62	1.25975	6.33e-26	LOC_Os03g52320	GIF3	"GRF-interacting factor 1, putative, expressed"
OsMH_03G0520000	4.8234	7.28e-226	1.306	6.83e-23	LOC_Os03g53020		"helix-loop-helix DNA-binding domain containing protein, expressed"
OsMH_03G0523500	3.21486	3.44e-14	2.24155	3.22e-08	LOC_Os03g53350		"anthocyanin 3-O-beta-glucosyltransferase, putative, expressed"
OsMH_03G0524000	3.48824	1.03e-05	2.25535	2.2e-09	LOC_Os03g53400		"transmembrane BAX inhibitor motif-containing protein, putative, expressed"
OsMH_03G0529800	1.53251	5.13e-22	1.45245	6.42e-47	LOC_Os03g53920		"kinesin motor domain containing protein, putative, expressed"
OsMH_03G0529900	3.31533	2.32e-22	1.4768	4.67e-05	LOC_Os03g53930		expressed protein
OsMH_03G0530200	2.11398	6.37e-25	1.21192	5.03e-19	LOC_Os03g53970		expressed protein
OsMH_03G0549400	2.55917	3.57e-21	1.34793	5.77e-06	LOC_Os03g56540		"heat shock protein DnaJ, putative, expressed"
OsMH_03G0563100	1.8835	5.43e-43	1.01375	2.25e-23	LOC_Os03g57880		"glucan endo-1,3-beta-glucosidase precursor, putative, expressed"
OsMH_03G0565600	1.96078	3.49e-06	1.52904	1.55e-15	LOC_Os03g58120		"PPR repeat domain containing protein, putative, expressed"
OsMH_03G0570200	4.74087	5.16e-237	1.93029	1.69e-39	LOC_Os03g58600	MEL1	"PAZ domain containing protein, putative, expressed"
OsMH_03G0571700	3.24813	4.72e-102	2.07516	3.64e-69	LOC_Os03g58764		"OsFBDUF18 - F-box and DUF domain containing protein, expressed"
OsMH_03G0571900	3.69103	1.03e-10	1.50193	5.75e-05	LOC_Os03g58790		"ATPase, putative, expressed"
OsMH_03G0577400	3.46656	1.78e-21	5.91979	9.35e-16	LOC_Os03g59430		"uncharacterized glycosyltransferase, putative, expressed"
OsMH_03G0583700	5.2052	7.46e-11	1.64204	2.95e-10	LOC_Os03g60220		"DUF567 domain containing protein, putative, expressed"
OsMH_03G0586900	4.01078	5.53e-112	2.32044	6.74e-75	LOC_Os03g60560		"ZOS3-21 - C2H2 zinc finger protein, expressed"
OsMH_03G0587000	4.23865	5.51e-127	1.38181	6.89e-34	LOC_Os03g60570	ZFP15	"ZOS3-22 - C2H2 zinc finger protein, expressed"
OsMH_03G0590200	2.38923	9.84e-40	1.70901	2.12e-09	LOC_Os03g60850		"peptide transporter PTR2, putative, expressed"
OsMH_03G0596400	2.64336	2.94e-86	4.35253	1.38e-177	LOC_Os03g61670		"calreticulin precursor, putative, expressed"
OsMH_03G0613400	3.30009	1.88e-79	1.09657	2.43e-21	LOC_Os03g63420	GRX11	"OsGrx_S14 - glutaredoxin subgroup II, expressed"
OsMH_03G0613600	3.63673	1.23e-50	1.53611	2.07e-18	LOC_Os03g63440		"frigida, putative, expressed"
OsMH_03G0614100	3.35853	4.19e-83	1.56093	6.63e-23	LOC_Os03g63490		"pantoate--beta-alanine ligase, putative, expressed"
OsMH_03G0614500	2.20283	0.00317784	1.51716	4.33e-09	LOC_Os03g63540	AGP31	"lysine-rich arabinogalactan protein 19 precursor, putative, expressed"
OsMH_04G0002000	1.05475	0.0094181	6.33087	3.34e-14	LOC_Os04g01150		"ELMO/CED-12 family protein, putative, expressed"
OsMH_04G0020800	1.31845	5.8e-09	1.25447	1.03e-46	LOC_Os04g02670		expressed protein
OsMH_04G0023000	1.77045	1.23e-36	1.57494	3.29e-103	LOC_Os04g02900		"dehydrogenase E1 component domain containing protein, expressed"
OsMH_04G0075700	4.67922	1.46e-101	1.28054	1.02e-07	LOC_Os04g09540		"acyl-protein thioesterase, putative, expressed"
OsMH_04G0180900	1.02909	1.48e-19	1.49175	3.13e-144	LOC_Os04g20220		"elongation factor Tu, putative, expressed"
OsMH_04G0216900	1.74607	1.07e-26	2.05267	7.41e-87	LOC_Os04g23550		"basic helix-loop-helix family protein, putative, expressed"
OsMH_04G0289100	1.3588	1.11e-23	1.10151	7.96e-33	LOC_Os04g30790		expressed protein
OsMH_04G0288400	3.09043	1.61e-107	1.68338	5.69e-35	LOC_Os04g30890	MSL19	"MYB family transcription factor, putative, expressed"
OsMH_04G0345800	3.79947	1.92e-34	3.73464	1.3e-09	LOC_Os04g36750		"hsp20/alpha crystallin family protein, putative, expressed"
OsMH_04G0350400	2.16608	1.65e-11	1.13093	0.00180076	LOC_Os04g37730		"RING-H2 finger protein ATL3B precursor, putative, expressed"
OsMH_04G0350900	1.45441	2.33e-06	1.29039	5.81e-09	LOC_Os04g37770	AGP4	"transposon protein, putative, CACTA, En/Spm sub-class, expressed"
OsMH_04G0351200	4.56047	2.53e-246	2.63594	1.56e-31	LOC_Os04g37790		expressed protein
OsMH_04G0357000	1.05581	7.49e-07	1.26673	3.35e-22	LOC_Os04g38525	IIP4	expressed protein
OsMH_04G0358200	1.76375	2.81e-52	1.04368	6.52e-68	LOC_Os04g38620		"NAP domain containing protein, putative, expressed"
OsMH_04G0360200	2.3892	1.25e-46	1.47136	5.15e-48	LOC_Os04g38870	GF14B	"14-3-3 protein, putative, expressed"
OsMH_04G0362300	1.2417	6.44e-08	2.12222	1.33e-30	LOC_Os04g39060	CFM2	"CRS1/YhbY domain containing protein, expressed"
OsMH_04G0365700	2.56462	1.91e-47	1.53922	1.56e-71	LOC_Os04g39444		"LSM domain containing protein, expressed"
OsMH_04G0371100	3.5022	5.48e-120	2.82319	2.01e-185	LOC_Os04g40010		"PPR repeat domain containing protein, putative, expressed"
OsMH_04G0385300	3.34643	1.13e-88	1.15318	1.21e-12	LOC_Os04g41570		"ethylene-responsive protein related, putative, expressed"
OsMH_04G0388700	1.54937	1.19e-08	1.27114	6.17e-12	LOC_Os04g41960		"NADP-dependent oxidoreductase, putative, expressed"
OsMH_04G0394600	5.37456	2.76e-150	2.16554	7.65e-13	LOC_Os04g42480	RLCK153	"receptor-like protein kinase At3g46290 precursor, putative, expressed"
OsMH_04G0401000	1.47739	4.12e-21	1.23451	8.76e-65	LOC_Os04g43220	DLN115	"zinc finger, C3HC4 type domain containing protein, expressed"
OsMH_04G0402500	3.31058	1.37e-59	2.13074	3.15e-34	LOC_Os04g43430		"pentatricopeptide, putative, expressed"
OsMH_04G0402600	7.37022	5.1e-63	1.64338	0.000463	LOC_Os04g43450		expressed protein
OsMH_04G0418300	1.92584	0.000149	5.75833	8.27e-12	LOC_Os04g45010		"OsPLIM2b - LIM domain protein, putative actin-binding protein and transcription factor, expressed"
OsMH_04G0420900	3.31518	2.1e-75	1.32724	7.91e-17	LOC_Os04g45270		"aspartyl protease family protein, putative, expressed"
OsMH_04G0422100	3.22087	2.94e-64	1.70878	1.73e-07	LOC_Os04g45340	NAC82	expressed protein
OsMH_04G0429100	3.5595	5.39e-60	2.33416	1.19e-26	LOC_Os04g45950		"amino acid permease family protein, putative, expressed"
OsMH_04G0432200	2.16881	1.51e-28	1.37603	2.71e-15	LOC_Os04g46280		"hydrolase, NUDIX family, domain containing protein, expressed"
OsMH_04G0433700	3.73955	2.4e-45	1.04308	3.84e-05	LOC_Os04g46400	ERF33	"AP2 domain containing protein, expressed"
OsMH_04G0436700	8.24433	4.32e-14	3.71395	0.000228	LOC_Os04g46790		expressed protein
OsMH_04G0441300	3.98136	4.1e-51	1.40737	5.96e-06	LOC_Os04g47330		"rho-GTPase-activating protein-related, putative, expressed"
OsMH_04G0463900	2.27744	1.44e-21	1.14065	1.14e-27	LOC_Os04g49220		"mitochondrial import inner membrane translocase subunit Tim, putative, expressed"
OsMH_04G0464400	1.87505	3.03e-21	1.86611	5.63e-20	LOC_Os04g49270		"tRNA-splicing endonuclease positive effector-related, putative, expressed"
OsMH_04G0467500	3.25829	1.06e-30	1.07877	0.00121529	LOC_Os04g49670		"DUF581 domain containing protein, expressed"
OsMH_04G0481000	3.18243	4.28e-131	1.90865	2.02e-133	LOC_Os04g51450	XTH6	"glycosyl hydrolases family 16, putative, expressed"
OsMH_04G0481900	4.15363	1.97e-78	1.42683	5.89e-10	LOC_Os04g51560	WRKY68	"WRKY68, expressed"
OsMH_04G0487100	1.2691	1.15e-10	1.21705	8.14e-12	LOC_Os04g52000		"protein phosphatase 2C, putative, expressed"
OsMH_04G0491800	2.02184	2.42e-12	1.51097	2.29e-10	LOC_Os04g52520	ISC39	"APO, putative, expressed"
OsMH_04G0494700	3.27285	1.82e-47	2.70021	2.9e-10	LOC_Os04g52750		expressed protein
OsMH_04G0509300	1.75706	2.23e-23	1.39227	1.43e-24	LOC_Os04g54210		expressed protein
OsMH_04G0509900	2.12837	1.05e-29	1.61838	3.54e-51	LOC_Os04g54300		"wound induced protein, putative, expressed"
OsMH_04G0522500	3.20776	4.84e-47	1.62628	1.16e-11	LOC_Os04g55680		"indole-3-acetate beta-glucosyltransferase, putative, expressed"
OsMH_04G0522900	2.86198	7.03e-29	2.13458	1.51e-07	LOC_Os04g55710	ASNASE2	"transposon protein, putative, unclassified, expressed"
OsMH_04G0525700	5.5169	7.13e-64	3.67159	4.01e-11	LOC_Os04g56040		"glycine rich protein family protein, putative, expressed"
OsMH_04G0537200	4.35175	5.5e-242	1.19589	1.45e-40	LOC_Os04g57200		"heavy metal transport/detoxification protein, putative, expressed"
OsMH_04G0538400	5.47207	8.29e-144	3.21947	4.46e-33	LOC_Os04g57350		"EH domain-containing protein 1, putative, expressed"
OsMH_04G0540000	2.62132	1.52e-36	1.1505	6.14e-07	LOC_Os04g57550	PAO4	"amine oxidase, flavin-containing, domain containing protein, expressed"
OsMH_04G0540100	2.18472	5.62e-27	1.24553	1.02e-33	LOC_Os04g57560	PAO5	"amine oxidase, flavin-containing, domain containing protein, expressed"
OsMH_04G0543400	1.43017	5.86e-05	2.52115	5.27e-18	LOC_Os04g57850	BIABP1	"AMP-binding enzyme, putative, expressed"
OsMH_04G0546600	4.21459	8.3e-66	2.07588	2.71e-12	LOC_Os04g58190	DOF17	"dof zinc finger domain containing protein, putative, expressed"
OsMH_04G0550000	7.48443	6.96e-93	4.20304	2.06e-06	LOC_Os04g58480		"EF hand family protein, putative, expressed"
OsMH_04G0552200	3.26055	7.06e-132	1.369	2.62e-54	LOC_Os04g58710		"AMP-binding domain containing protein, expressed"
OsMH_04G0554100	3.89791	3.25e-183	2.27459	1.34e-39	LOC_Os04g58890		expressed protein
OsMH_04G0556300	3.06466	9.03e-15	4.4278	3.01e-08	LOC_Os04g59150		"peroxidase precursor, putative, expressed"
OsMH_05G0001900	2.50728	2.09e-79	1.05097	1.08e-60	LOC_Os05g01230		"zinc finger, C3HC4 type domain containing protein, expressed"
OsMH_05G0012100	2.61748	4.48e-44	1.11816	1.29e-41	LOC_Os05g02300		"Core histone H2A/H2B/H3/H4 domain containing protein, putative, expressed"
OsMH_05G0016300	2.8503	8.24e-103	1.78958	6.34e-110	LOC_Os05g02760		expressed protein
OsMH_05G0016400	3.24368	6.42e-48	1.39712	1.35e-19	LOC_Os05g02770		"glycine-rich cell wall structural protein precursor, putative, expressed"
OsMH_05G0026300	1.08726	5.18e-06	1.1584	6.98e-20	LOC_Os05g03860		"CPuORF3 - conserved peptide uORF-containing transcript, expressed"
OsMH_05G0033800	3.35101	2.7e-55	2.44791	3.49e-28	LOC_Os05g04700		"OsRCI2-6 - Hydrophobic protein LTI6B, expressed"
OsMH_05G0041700	1.82277	3.84e-19	1.55797	9.4e-15	LOC_Os05g05690		"DTA2, putative, expressed"
OsMH_05G0043100	1.3795	3.33e-11	1.53517	1.26e-34	LOC_Os05g05840		"tRNA synthetase class II core domain containing protein, expressed"
OsMH_05G0043200	3.74488	2.84e-64	2.28952	0.00294909	LOC_Os05g05850		expressed protein
OsMH_05G0081100	1.82544	3.47e-09	2.30819	5.46e-16	LOC_Os05g09440		"NADP-dependent malic enzyme, chloroplast precursor, putative, expressed"
OsMH_05G0087700	1.00822	0.00324213	1.72089	2.71e-14	LOC_Os05g10640		"hAT dimerisation domain-containing protein, putative, expressed"
OsMH_05G0102100	1.17635	8.28e-20	1.58438	4.35e-69	LOC_Os05g11980		"timeless protein, expressed"
OsMH_05G0107900	5.29143	5.04e-59	1.21351	1.32e-05	LOC_Os05g12481		expressed protein
OsMH_05G0124600	2.08709	1.76e-39	1.59273	4.58e-140	LOC_Os05g14590	MCM6	"MCM6 - Putative minichromosome maintenance MCM complex subunit 6, expressed"
OsMH_05G0138400	3.56756	2.9e-66	1.17622	3.26e-08	LOC_Os05g16230		expressed protein
OsMH_05G0194500	2.24215	5.63e-41	1.2738	6.34e-22	LOC_Os05g23340		expressed protein
OsMH_05G0221000	4.91826	4.65e-196	3.97147	4.4e-80	LOC_Os05g25770	WRKY45	"WRKY45, expressed"
OsMH_05G0231600	1.3668	0.00043	3.93714	3.67e-11	LOC_Os05g26660	NDA	"NADH-ubiquinone oxidoreductase, mitochondrial precursor, putative, expressed"
OsMH_05G0241700	2.40777	8.79e-37	1.65019	1.69e-57	LOC_Os05g27730	WRKY53	"WRKY53, expressed"
OsMH_05G0243500	4.56517	1.36e-28	1.49619	1.23e-08	LOC_Os05g27790		"membrane associated DUF588 domain containing protein, putative, expressed"
OsMH_05G0254100	3.71668	5.37e-17	1.85135	9.29e-05	LOC_Os05g28830	XOAT9	"PMR5, putative, expressed"
OsMH_05G0255800	1.75577	1.21e-14	1.32168	1.62e-43	LOC_Os05g29010		"POLA4 - Putative DNA polymerase alpha complex subunit, expressed"
OsMH_05G0261400	4.88155	4.49e-46	3.43796	1.21e-06	LOC_Os05g29930	LEA12	"late embryogenesis abundant protein, putative, expressed"
OsMH_05G0268100	3.30822	8.68e-57	1.33907	0.000193	LOC_Os05g30390	BGLU23	"Os5bglu23 - beta-glucosidase homologue, similar to G. max isohydroxyurate hydrolase, likely pseudogene in japonica, expressed"
OsMH_05G0269600	2.03413	0.00189476	6.45912	1.13e-08	LOC_Os05g30500		expressed protein
OsMH_05G0275000	4.46071	1.34e-59	2.14895	1.3e-07	LOC_Os05g30940		"vacuolar calcium binding protein, putative, expressed"
OsMH_05G0278300	3.19264	3.26e-86	1.06978	1.35e-18	LOC_Os05g31290		"acyl carrier protein, putative, expressed"
OsMH_05G0281700	2.04817	1.61e-27	1.51357	5.55e-31	LOC_Os05g31680		expressed protein
OsMH_05G0282600	1.87761	1e-12	1.08857	0.000452	LOC_Os05g31750	ANN3	"annexin, putative, expressed"
OsMH_05G0300900	2.06486	1.76e-68	1.04112	1.01e-47	LOC_Os05g33380		"fructose-bisphospate aldolase isozyme, putative, expressed"
OsMH_05G0302300	1.6947	3.38e-23	1.14542	3.78e-37	LOC_Os05g33460		"mTERF domain containing protein, expressed"
OsMH_05G0314900	2.44082	1.06e-07	1.95271	1.04e-05	LOC_Os05g34730	ERF131	"ethylene-responsive transcription factor ERF020, putative, expressed"
OsMH_05G0323200	3.85211	2.58e-66	2.17372	3.46e-27	LOC_Os05g35500	DLN141	"MYB family transcription factor, putative, expressed"
OsMH_05G0330700	2.00982	1.19e-50	1.66498	4.19e-97	LOC_Os05g36280		"histone H3, putative, expressed"
OsMH_05G0333800	1.87445	3.07e-23	1.08734	6.19e-15	LOC_Os05g37030		expressed protein
OsMH_05G0336000	1.16811	1.91e-05	1.21667	2.1e-07	LOC_Os05g37250	CYP94C4	"cytochrome P450, putative, expressed"
OsMH_05G0345400	2.91948	4.44e-69	1.32603	2.18e-31	LOC_Os05g38140	BHLH58	"basic helix-loop-helix DND-binding domain containing protein, expressed"
OsMH_05G0352900	5.11963	1.15e-48	2.84177	1.51e-23	LOC_Os05g38860		expressed protein
OsMH_05G0355200	3.37414	9.88e-113	1.30253	9.3e-90	LOC_Os05g39050		"Core histone H2A/H2B/H3/H4 domain containing protein, putative, expressed"
OsMH_05G0356800	5.20529	4.88e-30	1.14402	0.000477	LOC_Os05g39250	CRP	"phosphatidylethanolamine-binding protein, putative, expressed"
OsMH_05G0359800	3.78716	1.46e-59	4.29208	8.74e-24	LOC_Os05g39590	ERF43	"AP2 domain containing protein, expressed"
OsMH_05G0363000	3.01138	1.19e-58	2.06108	5.23e-34	LOC_Os05g39930	PUB2	"spotted leaf 11, putative, expressed"
OsMH_05G0369900	3.22793	5.81e-20	1.65117	5.36e-05	LOC_Os05g40740		"monocopper oxidase, putative, expressed"
OsMH_05G0371600	2.11849	3.12e-50	1.14736	1.52e-31	LOC_Os05g40920		expressed protein
OsMH_05G0373800	1.6197	6.39e-43	1.44803	2.05e-130	LOC_Os05g41180		"peptidase, T1 family, putative, expressed"
OsMH_05G0376100	2.97851	7.61e-21	1.24508	6.87e-09	LOC_Os05g41460	OC2	"cysteine proteinase inhibitor precursor protein, putative, expressed"
OsMH_05G0376600	1.22813	2.16e-13	1.18662	4.81e-81	LOC_Os05g41510		"SH2 motif, putative, expressed"
OsMH_05G0383100	3.81698	4.64e-119	3.85475	2.85e-209	LOC_Os05g42240	SPL	expressed protein
OsMH_05G0394800	1.84309	1.74e-49	1.05559	1.21e-54	LOC_Os05g43830		"hydrolase, alpha/beta fold family domain containing protein, expressed"
OsMH_05G0403800	1.34421	1.34e-06	1.87709	7.34e-19	LOC_Os05g44916		"mitochondrial-processing peptidase subunit, mitochondrial precursor, putative, expressed"
OsMH_05G0405800	3.35111	1.73e-43	1.03475	3.47e-07	LOC_Os05g45200	UGT706E2	"anthocyanidin 5,3-O-glucosyltransferase, putative, expressed"
OsMH_05G0410700	2.21758	4.79e-101	1.03254	1.43e-91	LOC_Os05g45660		"plasminogen activator inhibitor 1 RNA-binding protein, putative, expressed"
OsMH_05G0414700	4.45305	9.08e-133	1.3636	1.36e-08	LOC_Os05g46020	WRKY7	"WRKY7, expressed"
OsMH_05G0418000	1.75654	4.86e-21	2.00697	1.43e-66	LOC_Os05g46350		"IQ calmodulin-binding motif domain containing protein, expressed"
OsMH_05G0423100	1.20387	2.08e-17	1.42069	1.61e-52	LOC_Os05g47540		"CPuORF26 - conserved peptide uORF-containing transcript, expressed"
OsMH_05G0424100	1.77029	6.49e-05	2.13915	2.73e-08	LOC_Os05g47660		"lipid phosphatase protein, putative, expressed"
OsMH_05G0430800	3.72475	3.62e-30	1.41905	2.74e-10	LOC_Os05g48360		"membrane attack complex component/perforin/complement C9, putative, expressed"
OsMH_05G0450900	1.38153	6.23e-07	2.60601	6.9e-87	LOC_Os05g50360		"anaphase-promoting complex subunit 10, putative, expressed"
OsMH_05G0451900	2.60376	3.22e-31	1.89045	6.84e-16	LOC_Os05g50440		expressed protein
OsMH_05G0454900	5.67599	4.35e-91	1.7404	6.9e-18	LOC_Os05g50710	LEA8	"late embryogenesis abundant protein, putative, expressed"
OsMH_05G0459500	1.45504	1.98e-37	1.20292	1.02e-104	LOC_Os05g51180		"hyaluronan/mRNA binding family domain containing protein, expressed"
OsMH_05G0462600	2.1291	8.69e-92	1.00257	7.22e-77	LOC_Os05g51500		"eukaryotic translation initiation factor 5B, putative, expressed"
OsMH_05G0462900	2.10947	2.98e-09	1.35789	7.62e-09	LOC_Os05g51520		expressed protein
OsMH_05G0464500	6.8977	3.31e-11	2.15078	4.2e-06	LOC_Os05g51660	PR1-51	"SCP-like extracellular protein, expressed"
OsMH_05G0465600	3.38367	3.81e-42	1.26492	2.06e-05	LOC_Os05g51740		"receptor protein kinase CLAVATA1 precursor, putative, expressed"
OsMH_05G0466000	1.34192	0.00518762	2.40025	1.18e-12	LOC_Os05g51754		expressed protein
OsMH_06G0013000	2.17134	4.17e-48	1.76693	3.32e-91	LOC_Os06g02530		expressed protein
OsMH_06G0017700	1.99504	3.32e-09	1.84058	5.63e-21	LOC_Os06g02980		"ATP synthase F1, epsilon subunit family protein, expressed"
OsMH_06G0023200	1.42999	1.17e-10	1.29091	1.94e-33	LOC_Os06g03720	RNRS2	"ribonucleoside-diphosphate reductase small chain, putative, expressed"
OsMH_06G0027900	5.18338	1.29e-84	1.34173	0.000593	LOC_Os06g04220		expressed protein
OsMH_06G0034100	4.0163	8.88e-51	1.00722	5.86e-11	LOC_Os06g04870	HOX2	"homeobox associated leucine zipper, putative, expressed"
OsMH_06G0035300	2.1421	5.4e-34	2.7092	5.55e-273	LOC_Os06g04950		"early nodulin 93 ENOD93 protein, putative, expressed"
OsMH_06G0036700	3.13901	2.48e-134	1.50347	1.44e-37	LOC_Os06g05140		"pentatricopeptide, putative, expressed"
OsMH_06G0041400	1.46077	6.17e-09	1.37754	1.45e-19	LOC_Os06g05530		"RNA recognition motif containing protein, putative, expressed"
OsMH_06G0067500	2.5063	5.04e-71	1.67447	3.97e-166	LOC_Os06g08080	OVP2	"inorganic H+ pyrophosphatase, putative, expressed"
OsMH_06G0075200	3.14298	4.24e-88	1.38579	5.26e-08	LOC_Os06g08830		"UDP-glucoronosyl and UDP-glucosyl transferase, putative, expressed"
OsMH_06G0075400	1.91239	1.31e-39	1.09419	8.87e-38	LOC_Os06g08840	RSZP21A	"RNA recognition motif containing protein, expressed"
OsMH_06G0093400	3.26942	1.31e-70	5.78702	5.18e-24	LOC_Os06g10750		"integral membrane protein DUF6 containing protein, expressed"
OsMH_06G0097700	2.26475	2.87e-26	1.00884	7.14e-08	LOC_Os06g11060		expressed protein
OsMH_06G0125600	2.01876	3.13e-33	1.22332	5.35e-15	LOC_Os06g13660		"alanyl-tRNA synthetase, putative, expressed"
OsMH_06G0126500	1.91829	2.25e-19	1.0962	1.24e-16	LOC_Os06g13760	GATL7	"glycosyl transferase 8 domain containing protein, putative, expressed"
OsMH_06G0127800	3.12276	1.15e-25	1.91692	1.1e-09	LOC_Os06g13870	PUB39	"U-box protein CMPG1, putative, expressed"
OsMH_06G0133600	3.92895	1.25e-54	1.49044	4.17e-19	LOC_Os06g14470		"RNA recognition motif containing protein, putative, expressed"
OsMH_06G0152100	1.78518	3.54e-07	1.46295	2.21e-10	LOC_Os06g16140		expressed protein
OsMH_06G0165800	5.59186	6.64e-71	2.51985	6.82e-33	LOC_Os06g17450	AGP7	expressed protein
OsMH_06G0187100	1.87253	4.06e-58	1.07149	4.32e-68	LOC_Os06g19980		"MYB family transcription factor, putative, expressed"
OsMH_06G0200000	7.81168	1.82e-27	2.12873	1.99e-05	LOC_Os06g21410		"arabinogalactan peptide 23 precursor, putative, expressed"
OsMH_06G0273700	2.31031	1.2e-34	1.40808	1.41e-22	LOC_Os06g22670		"tesmin/TSO1-like CXC domain containing protein, expressed"
OsMH_06G0329600	2.18792	9.53e-34	2.0547	9.06e-36	LOC_Os06g35650		"reticuline oxidase-like protein precursor, putative, expressed"
OsMH_06G0367200	2.7408	1.56e-24	2.29964	1.32e-10	LOC_Os06g38930		"leucine-rich repeat receptor protein kinase EXS precursor, putative, expressed"
OsMH_06G0369700	1.04425	1.33e-08	1.91984	3.45e-49	LOC_Os06g39260		"solute carrier family 35 member B1, putative, expressed"
OsMH_06G0402900	4.69492	4.09e-50	2.06206	1.69e-12	LOC_Os06g42660		expressed protein
OsMH_06G0406500	3.60475	5.34e-114	1.05521	2.52e-11	LOC_Os06g43090		"MYB transcription factor TaMYB1, putative, expressed"
OsMH_06G0411800	1.30602	9.13e-17	1.58551	2.95e-89	LOC_Os06g43690		"WD repeat-containing protein, putative, expressed"
OsMH_06G0425600	2.19814	8.8e-09	1.59667	9.09e-34	LOC_Os06g44980		expressed protein
OsMH_06G0452600	3.08511	5.84e-58	2.05284	4.32e-15	LOC_Os06g47530	RLCK215	"TKL_IRAK_DUF26-lh.6 - DUF26 kinases have homology to DUF26 containing loci, expressed"
OsMH_06G0453100	1.12812	2.23e-06	1.11592	1.27e-17	LOC_Os06g47570		"PPR repeat containing protein, expressed"
OsMH_06G0459200	2.99054	1.65e-147	1.15783	7.27e-66	LOC_Os06g48200	XTH10	"glycosyl hydrolases family 16, putative, expressed"
OsMH_06G0462900	4.06998	6.26e-60	1.29971	2.03e-12	LOC_Os06g48660		"DEFL21 - Defensin and Defensin-like DEFL family, expressed"
OsMH_06G0471000	1.63674	6.82e-24	1.4309	1.35e-36	LOC_Os06g49430	BWMK1	"CGMC_MAPKCMGC_2.11 - CGMC includes CDA, MAPK, GSK3, and CLKC kinases, expressed"
OsMH_06G0477000	1.93049	3.14e-16	1.65751	9.57e-13	LOC_Os06g50180		"DUF803 domain containing, putative, expressed"
OsMH_06G0478400	1.20804	0.000242	2.70492	1.9e-11	LOC_Os06g50390		"eukaryotic aspartyl protease domain containing protein, expressed"
OsMH_06G0484000	1.5343	1.09e-06	1.87335	2.88e-33	LOC_Os06g51110	CYCB2;2	"cyclin, putative, expressed"
OsMH_06G0487300	1.189	0.000143	2.07614	4.65e-33	LOC_Os06g51360		"lysM domain containing protein, putative, expressed"
OsMH_06G0489000	1.29057	5.04e-25	1.19495	9.08e-46	LOC_Os06g51510		expressed protein
OsMH_07G0008200	2.22509	4.61e-57	1.26213	9.11e-37	LOC_Os07g01850		"NLI interacting factor-like phosphatase, putative, expressed"
OsMH_07G0011900	1.38166	1.14e-15	1.28068	2.87e-32	LOC_Os07g02250		expressed protein
OsMH_07G0030500	2.80287	1.16e-19	1.37906	6.01e-23	LOC_Os07g04240	SDH1	"succinate dehydrogenase flavoprotein subunit,mitochondrial precursor, putative, expressed"
OsMH_07G0037400	1.19039	1.6e-14	1.47113	8.65e-15	LOC_Os07g04910		"reticulon domain containing protein, putative, expressed"
OsMH_07G0046800	1.46403	8.05e-10	1.5171	1.74e-19	LOC_Os07g05950		expressed protein
OsMH_07G0061600	4.31537	6.31e-193	1.09361	4.43e-08	LOC_Os07g07410	2ODD7	"oxidoreductase, 2OG-Fe oxygenase family protein, putative, expressed"
OsMH_07G0073700	2.517	1.64e-66	1.45153	3.94e-100	LOC_Os07g08500	MET1B	"C-5 cytosine-specific DNA methylase, putative, expressed"
OsMH_07G0093600	1.04324	1.37e-06	1.53291	1.72e-43	LOC_Os07g10250		"DEAD-box ATP-dependent RNA helicase 52B, putative, expressed"
OsMH_07G0116900	2.91509	8.83e-24	1.17416	2.96e-09	LOC_Os07g12340	NAC3	"NAC domain-containing protein 67, putative, expressed"
OsMH_07G0304800	1.34045	1.22e-10	1.18406	1.99e-57	LOC_Os07g30970		"nucleoside diphosphate kinase, putative, expressed"
OsMH_07G0310100	2.82834	2e-22	4.12008	1.1e-09	LOC_Os07g31430		"phosphate-induced protein 1 conserved region domain containing protein, expressed"
OsMH_07G0327700	3.66779	2.96e-18	3.42387	9.54e-22	LOC_Os07g33450		"retrotransposon protein, putative, unclassified, expressed"
OsMH_07G0337800	1.50533	2.64e-06	1.3382	5.56e-07	LOC_Os07g34580	XTH1	"glycosyl hydrolases family 16, putative, expressed"
OsMH_07G0341500	2.53234	0.00213084	3.08929	0.00106831	LOC_Os07g34930		"retrotransposon protein, putative, unclassified, expressed"
OsMH_07G0361300	1.6829	5.06e-53	1.3679	3.85e-98	LOC_Os07g36940		"eukaryotic translation initiation factor 4G, putative, expressed"
OsMH_07G0380100	1.21698	1.83e-24	1.00089	3.33e-54	LOC_Os07g38730	TUBA1	"tubulin/FtsZ domain containing protein, putative, expressed"
OsMH_07G0382700	2.6733	1.21e-122	1.63784	9.1e-93	LOC_Os07g39020		"OsSub53 - Putative Subtilisin homologue, expressed"
OsMH_07G0387400	3.80268	1.03e-42	2.88316	2.27e-09	LOC_Os07g39470	CIGR2	"gibberellin response modulator protein, putative, expressed"
OsMH_07G0394300	2.0659	4.5e-41	1.06027	1e-22	LOC_Os07g40130	AGP13	"retrotransposon protein, putative, Ty3-gypsy subclass, expressed"
OsMH_07G0395800	2.99505	0.00203456	5.34974	4.66e-06	LOC_Os07g40250		"sex determination protein tasselseed-2, putative, expressed"
OsMH_07G0396400	3.69984	2.15e-30	3.24868	1.08e-24	LOC_Os07g40290	GH3-8	"OsGH3.8 - Probable indole-3-acetic acid-amido synthetase, expressed"
OsMH_07G0408200	1.14884	0.00670458	2.39529	2.33e-15	LOC_Os07g41590		"gibberellin receptor GID1L2, putative, expressed"
OsMH_07G0409600	1.10616	6.16e-10	1.30657	5.59e-48	LOC_Os07g41730		"OsPOP16 - Putative Prolyl Oligopeptidase homologue, expressed"
OsMH_07G0421900	2.17796	4.03e-26	1.50363	1e-23	LOC_Os07g42940	SAPK2	"CAMK_CAMK_like.7 - CAMK includes calcium/calmodulin depedent protein kinases, expressed"
OsMH_07G0433100	2.51783	4.21e-82	1.24674	4.86e-99	LOC_Os07g44190		"h/ACA ribonucleoprotein complex subunit 4, putative, expressed"
OsMH_07G0449900	4.22296	4.92e-30	1.71974	2.61e-39	LOC_Os07g46350	SCP40	"OsSCP40 - Putative Serine Carboxypeptidase homologue, expressed"
OsMH_07G0456000	2.45683	8.21e-44	1.39469	4.15e-48	LOC_Os07g47070		expressed protein
OsMH_07G0468100	2.01779	3.28e-44	1.06858	7.51e-26	LOC_Os07g48100	CIPK02	"CAMK_KIN1/SNF1/Nim1_like.31 - CAMK includes calcium/calmodulin depedent protein kinases, expressed"
OsMH_07G0474300	3.27275	1.41e-68	1.11938	5.41e-15	LOC_Os07g48700		expressed protein
OsMH_08G0000700	1.13663	8.09e-22	1.48358	7.32e-132	LOC_Os08g01100		"HMG1/2, putative, expressed"
OsMH_08G0035900	4.59515	1.6e-102	1.08243	2.75e-05	LOC_Os08g04770		"AMP-binding domain containing protein, expressed"
OsMH_08G0046700	2.64848	1e-43	2.05091	4.32e-19	LOC_Os08g05720		"integral membrane protein, putative, expressed"
OsMH_08G0054600	1.41929	4.79e-19	1.02915	2.98e-69	LOC_Os08g06480	ASP1	"lissencephaly type-1-like homology motif, putative, expressed"
OsMH_08G0055900	1.79206	1.28e-13	1.1013	9.55e-17	LOC_Os08g06620		"DNA polymerase delta subunit 4 family, putative, expressed"
OsMH_08G0089000	1.7315	1.06e-22	1.17436	2.48e-11	LOC_Os08g10070	RLCK247	"protein kinase, putative, expressed"
OsMH_08G0094100	2.57662	1.03e-55	1.70045	4.68e-110	LOC_Os08g10500		expressed protein
OsMH_08G0123000	1.95581	2.33e-33	1.0976	2.67e-39	LOC_Os08g12820	RPN2A	"proteasome/cyclosome repeat containing protein, expressed"
OsMH_08G0130200	3.17428	1.74e-96	1.05355	1.24e-15	LOC_Os08g13640		"ankyrin, putative, expressed"
OsMH_08G0289000	7.55697	1.99e-15	4.0102	7.83e-05	LOC_Os08g29740		expressed protein
OsMH_08G0291500	3.30737	5.47e-23	4.7703	1.78e-15	LOC_Os08g30020		"membrane protein, putative, expressed"
OsMH_08G0308900	2.45957	3.18e-38	1.32434	9.21e-13	LOC_Os08g31410	SULTR1;3	"sulfate transporter, putative, expressed"
OsMH_08G0310400	3.72801	2.63e-80	1.17992	4.12e-08	LOC_Os08g31510		"DUF581 domain containing protein, expressed"
OsMH_08G0323700	1.74849	5.95e-36	1.27315	0.000343	LOC_Os08g32680		"retrotransposon protein, putative, Ty3-gypsy subclass, expressed"
OsMH_08G0341700	4.3337	1.24e-131	1.03374	9.24e-07	LOC_Os08g34240	CIPK06	"CAMK_KIN1/SNF1/Nim1_like.33 - CAMK includes calcium/calmodulin depedent protein kinases, expressed"
OsMH_08G0343900	5.87884	2.28e-141	1.47444	8.79e-23	LOC_Os08g34460	TET12	"tetraspanin family protein, putative, expressed"
OsMH_08G0350300	3.72246	1.23e-26	3.86228	2.99e-09	LOC_Os08g34790	4CL5	"AMP-binding domain containing protein, expressed"
OsMH_08G0354100	2.22119	9.22e-05	5.53045	1.94e-06	LOC_Os08g35110	SAUR33	"OsSAUR33 - Auxin-responsive SAUR gene family member, expressed"
OsMH_08G0354500	1.68241	4.7e-08	1.42278	5.52e-12	LOC_Os08g35160		"heat shock protein DnaJ, putative, expressed"
OsMH_08G0358800	2.71983	1.64e-33	1.69031	1.27e-21	LOC_Os08g35570		expressed protein
OsMH_08G0372100	3.55951	7.05e-55	1.22996	3.85e-17	LOC_Os08g36920	ERF104	"AP2 domain containing protein, expressed"
OsMH_08G0376200	3.63343	2.82e-253	1.5222	7.49e-119	LOC_Os08g37370		"mitochondrial carrier protein, putative, expressed"
OsMH_08G0379300	4.29866	5.92e-96	2.41362	6.25e-62	LOC_Os08g37660	UCL29	"plastocyanin-like domain containing protein, putative, expressed"
OsMH_08G0384700	2.91278	1.97e-18	1.69035	2.46e-06	LOC_Os08g38130		"cytokinin-O-glucosyltransferase 1, putative, expressed"
OsMH_08G0385000	4.37923	2.01e-34	1.43571	5.36e-07	LOC_Os08g38160		"cytokinin-O-glucosyltransferase, putative, expressed"
OsMH_08G0385800	1.83918	1.2e-21	1.44368	7.97e-22	LOC_Os08g38210		"transcription factor BIM2, putative, expressed"
OsMH_08G0386700	1.88213	4.07e-56	1.1357	1.77e-78	LOC_Os08g38300		"Core histone H2A/H2B/H3/H4 domain containing protein, putative, expressed"
OsMH_08G0390300	4.26537	2.99e-82	2.68226	1.61e-27	LOC_Os08g38700		"C3-BTB2 - Bric-a-Brac, Tramtrack, Broad Complex BTB domain with C3 subfamily conserved sequence, expressed"
OsMH_08G0406100	4.26325	2.04e-06	1.65261	8.54e-07	LOC_Os08g40120		expressed protein
OsMH_08G0407400	2.45797	8.44e-70	1.10886	4.38e-47	LOC_Os08g40250		expressed protein
OsMH_08G0412100	2.13088	7.63e-55	1.20197	8.61e-22	LOC_Os08g40860		"RNA pseudouridine synthase, putative, expressed"
OsMH_08G0446800	2.25958	2.75e-23	2.47889	1.62e-34	LOC_Os08g44620		"zinc-binding protein, putative, expressed"
OsMH_09G0049900	2.15585	5.48e-36	1.56524	4.09e-61	LOC_Os09g06560		"WD domain, G-beta repeat domain containing protein, expressed"
OsMH_09G0083000	2.43593	1.65e-24	1.97851	4.91e-15	LOC_Os09g09450		"PPR repeat domain containing protein, putative, expressed"
OsMH_09G0152400	1.51133	0.00330047	1.91928	1.58e-15	LOC_Os09g14520		"integral membrane protein, putative, expressed"
OsMH_09G0249500	2.43251	0.00986617	1.23483	7.29e-11	LOC_Os09g24810		"ZF-HD protein dimerisation region containing protein, expressed"
OsMH_09G0249700	1.70268	2.95e-16	2.17719	2.13e-17	LOC_Os09g24840		"GASR10 - Gibberellin-regulated GASA/GAST/Snakin family protein precursor, expressed"
OsMH_09G0251000	2.21366	1.15e-34	1.11972	9.95e-10	LOC_Os09g24970		expressed protein
OsMH_09G0252000	4.43794	4.99e-64	7.18155	1.32e-10	LOC_Os09g25060	WRKY76	"WRKY76, expressed"
OsMH_09G0252300	1.62803	1.03e-18	1.51615	8.31e-21	LOC_Os09g25090	CIPK16	"CAMK_KIN1/SNF1/Nim1_like.34 - CAMK includes calcium/calmodulin depedent protein kinases, expressed"
OsMH_09G0252600	4.33224	2.21e-85	1.814	1.31e-26	LOC_Os09g25100		"CAMK_KIN1/SNF1/Nim1_like.35 - CAMK includes calcium/calmodulin depedent protein kinases, expressed"
OsMH_09G0263000	3.36705	4.69e-136	1.27319	2.45e-24	LOC_Os09g26144		"glutamate receptor, putative, expressed"
OsMH_09G0272200	1.65647	3.15e-10	1.19675	2.05e-07	LOC_Os09g27080		"growth regulator related protein, putative, expressed"
OsMH_09G0288200	2.6931	1.71e-30	1.54441	1.52e-14	LOC_Os09g28400	AMY3A	"alpha-amylase precursor, putative, expressed"
OsMH_09G0288300	1.76878	3.27e-21	1.73184	4.96e-84	LOC_Os09g28440	ERF102	"AP2 domain containing protein, expressed"
OsMH_09G0305500	2.93476	0.00605671	5.14462	1.16e-05	LOC_Os09g30030		expressed protein
OsMH_09G0306500	3.11824	9.04e-14	1.62729	2.09e-19	LOC_Os09g30160		"zinc finger, C3HC4 type domain containing protein, expressed"
OsMH_09G0310700	3.34224	3.69e-106	1.06362	7.25e-06	LOC_Os09g30490		"EF hand family protein, expressed"
OsMH_09G0324200	1.35962	1.67e-18	1.02897	3.02e-31	LOC_Os09g32430		"oxidoreductase, putative, expressed"
OsMH_09G0327200	2.52937	2.54e-94	1.13337	3.34e-43	LOC_Os09g32740	UBP1-9	"ubiquitin carboxyl-terminal hydrolase family protein, expressed"
OsMH_09G0342000	3.53352	6.79e-177	1.07857	1.03e-24	LOC_Os09g35020	ERF133	"AP2 domain containing protein, expressed"
OsMH_09G0342100	1.38924	3.94e-07	1.53093	3.67e-29	LOC_Os09g35030	DREB1A	"dehydration-responsive element-binding protein, putative, expressed"
OsMH_09G0344500	1.24087	5.39e-09	1.12683	5.05e-06	LOC_Os09g35720		"generative cell specific-1, putative, expressed"
OsMH_09G0357000	1.4286	1.18e-06	2.04058	5.4e-68	LOC_Os09g36820	MCM10	"MCM10 - Putative minichromosome maintenance MCM protein 10, expressed"
OsMH_09G0358100	2.69942	7.82e-70	1.57822	7.55e-111	LOC_Os09g36900		"WD domain, G-beta repeat domain containing protein, expressed"
OsMH_09G0378000	1.56204	6.03e-05	1.08324	1.54e-11	LOC_Os09g38790	SIP1	"ZOS9-19 - C2H2 zinc finger protein, expressed"
OsMH_09G0383300	5.18884	2.59e-157	3.17114	5.61e-08	LOC_Os09g39440		"inosine-uridine preferring nucleoside hydrolase family protein, putative, expressed"
OsMH_10G0008500	1.07293	1.1e-09	1.50626	1.08e-113	LOC_Os10g01570	CMT2	"C-5 cytosine-specific DNA methylase, putative, expressed"
OsMH_10G0049000	2.18201	7.09e-25	1.42314	1.91e-19	LOC_Os10g05730		"armadillo/beta-catenin repeat family protein, putative, expressed"
OsMH_10G0057700	3.69128	6.48e-85	1.60533	2.72e-06	LOC_Os10g06710		"amidase, putative, expressed"
OsMH_10G0063700	3.63382	1.28e-113	1.12863	6.99e-13	LOC_Os10g07290		"glycosyl hydrolases family 17, putative, expressed"
OsMH_10G0084800	1.70481	2.82e-59	1.03969	2.67e-44	LOC_Os10g08930		"S10/S20 domain containing ribosomal protein, putative, expressed"
OsMH_10G0223100	1.09334	3.25e-05	1.0255	3.12e-15	LOC_Os10g25000		expressed protein
OsMH_10G0241500	1.19722	4.6e-08	1.01204	5.34e-18	LOC_Os10g27060		"SET domain protein 123, putative, expressed"
OsMH_10G0245200	2.32901	2.1e-22	1.21579	3.24e-06	LOC_Os10g27470		"KH domain containing protein, putative, expressed"
OsMH_10G0245400	1.56971	2.4e-06	1.50199	8.99e-31	LOC_Os10g28000		"glutathione reductase, putative, expressed"
OsMH_10G0248200	2.37235	1.58e-30	1.6163	1.15e-65	LOC_Os10g28230		"Core histone H2A/H2B/H3/H4 domain containing protein, putative, expressed"
OsMH_10G0248300	3.273	2.3e-47	1.14137	6.43e-10	LOC_Os10g28240	ACA8	"calcium-transporting ATPase, plasma membrane-type, putative, expressed"
OsMH_10G0261400	4.61528	2.99e-15	1.7695	6.07e-07	LOC_Os10g30150		"universal stress protein domain containing protein, putative, expressed"
OsMH_10G0266800	1.04112	0.00174801	4.83776	1.94e-06	LOC_Os10g30790	PT8	"inorganic phosphate transporter, putative, expressed"
OsMH_10G0292600	1.69442	9.6e-15	1.26389	1.31e-06	LOC_Os10g33440		"NB-ARC domain containing protein, expressed"
OsMH_10G0314700	2.24126	5.68e-48	1.59127	5.11e-32	LOC_Os10g35460	BC1L9	"COBRA, putative, expressed"
OsMH_10G0319600	1.84326	8.81e-15	1.17312	1.18e-09	LOC_Os10g36030		"cytochrome b561, putative, expressed"
OsMH_10G0344700	7.45653	3.41e-126	1.08706	2.25e-07	LOC_Os10g39090		"hydrolase, alpha/beta fold family protein, putative, expressed"
OsMH_10G0349600	2.54573	1.71e-40	1.57688	2.48e-16	LOC_Os10g39660		expressed protein
OsMH_10G0352000	1.51485	1.1e-14	1.39983	7.17e-24	LOC_Os10g39850		"zinc finger, C3HC4 type domain containing protein, expressed"
OsMH_10G0353900	2.56515	1.21e-24	1.69465	2.87e-12	LOC_Os10g40090	EXPB9	"expansin precursor, putative, expressed"
OsMH_10G0360100	1.04876	0.000108	1.86159	4.03e-18	LOC_Os10g40720	EXPB3	"expansin precursor, putative, expressed"
OsMH_11G0032300	3.64218	2.61e-81	1.01354	4.91e-07	LOC_Os11g04010	MC7	"ICE-like protease p20 domain containing protein, putative, expressed"
OsMH_11G0033200	2.28423	3.3e-43	1.23652	6.9e-18	LOC_Os11g04200		"M phase phosphoprotein 10, putative, expressed"
OsMH_11G0039200	3.75231	3.02e-28	1.061	0.000308	LOC_Os11g04850		"DTW domain containing protein, putative, expressed"
OsMH_11G0044100	2.05876	2.1e-68	1.29265	1.09e-69	LOC_Os11g05370	RPL26.1	"60S ribosomal protein L26-1, putative, expressed"
OsMH_11G0044200	4.03361	1.65e-41	1.45217	1.78e-10	LOC_Os11g05380	CYP94C2	"cytochrome P450, putative, expressed"
OsMH_11G0071700	3.25111	1.48e-141	1.35634	2.85e-29	LOC_Os11g08200	ASP1	"eukaryotic aspartyl protease domain containing protein, expressed"
OsMH_11G0073000	1.834	5.76e-36	1.08882	7.35e-48	LOC_Os11g08330	POLD1	"POLD1 - Putative DNA polymerase delta catalytic subunit, expressed"
OsMH_11G0132000	1.65123	0.000875	1.10365	4.68e-07	LOC_Os11g15570		"Ser/Thr protein phosphatase family protein, putative, expressed"
OsMH_11G0153800	3.50359	2.99e-81	1.68564	1.48e-25	LOC_Os11g17930		expressed protein
OsMH_11G0179400	2.25231	1.3e-05	1.12895	0.000351	LOC_Os11g20384		"SacI homology domain containing protein, expressed"
OsMH_11G0239100	1.6423	5.97e-34	1.63172	3.53e-43	LOC_Os11g26990		expressed protein
OsMH_11G0277300	3.16253	1.72e-55	2.55955	4.93e-204	LOC_Os11g30360		expressed protein
OsMH_11G0308100	3.42154	6.58e-82	2.45839	1.08e-32	LOC_Os11g33120	RBOHI	"respiratory burst oxidase, putative, expressed"
OsMH_11G0331500	2.08853	3.73e-20	1.30339	2.05e-08	LOC_Os11g36070		expressed protein
OsMH_11G0348600	1.10789	1.5e-08	1.14798	4.61e-22	LOC_Os11g38150		expressed protein
OsMH_11G0352000	2.3346	1.36e-34	1.98901	1.39e-18	LOC_Os11g38610	UCH	expressed protein
OsMH_11G0363900	3.0304	4.13e-187	1.28207	3.51e-76	LOC_Os11g40590	GRDP1	"DUF1399 containing protein, putative, expressed"
OsMH_11G0392600	2.0079	2.32e-20	1.15894	1.2e-14	LOC_Os11g43750		"polygalacturonase, putative, expressed"
OsMH_12G0003600	2.21979	2.97e-47	1.00838	2.38e-76	LOC_Os12g01390		"clathrin heavy chain, putative, expressed"
OsMH_12G0017500	4.33132	3.31e-16	1.90487	1.61e-16	LOC_Os12g02240		expressed protein
OsMH_12G0012600	1.2462	0.000155	1.28941	9.91e-17	LOC_Os12g02700		"harpin-induced protein 1 domain containing protein, expressed"
OsMH_12G0020400	3.67311	7.11e-21	6.73951	2.2e-09	LOC_Os12g03040	NAC131	"no apical meristem protein, putative, expressed"
OsMH_12G0032400	3.26442	2.64e-17	3.44297	8.11e-09	LOC_Os12g04360		"calmodulin-like protein 1, putative, expressed"
OsMH_12G0041900	3.96118	2.49e-124	1.35458	3.22e-18	LOC_Os12g05330		"protein of unknown function containing protein, expressed"
OsMH_12G0060200	1.23909	2.99e-19	1.17075	1.42e-69	LOC_Os12g07260		"PPR repeat domain containing protein, putative, expressed"
OsMH_12G0060600	2.17719	5.21e-72	1.24411	2.25e-63	LOC_Os12g07300		"N-acetyltransferase 10, putative, expressed"
OsMH_12G0068800	2.3614	2.71e-27	1.43939	4.61e-07	LOC_Os12g08220	HDAC10	"histone deacetylase, putative, expressed"
OsMH_12G0071400	1.50299	1.15e-20	1.19152	1.11e-29	LOC_Os12g08810		"VTC2, putative, expressed"
OsMH_12G0156700	1.26622	1.28e-11	1.31845	3.02e-32	LOC_Os12g19549	TERT	"telomerase reverse transcriptase, putative, expressed"
OsMH_12G0202000	3.05316	2.36e-65	1.05957	6.94e-35	LOC_Os12g25120		"core histone H2A/H2B/H3/H4, putative, expressed"
OsMH_12G0211500	2.05458	1.68e-64	1.87148	5.61e-87	LOC_Os12g26050		hypothetical protein
OsMH_12G0238700	3.58365	8.71e-10	5.62254	2.93e-11	LOC_Os12g28790		expressed protein
OsMH_12G0256100	2.55146	9.96e-25	1.37073	8.82e-07	LOC_Os12g31410		expressed protein
OsMH_12G0264200	1.91614	2.52e-21	1.66522	1.87e-38	LOC_Os12g32610		expressed protein
OsMH_12G0273400	1.42425	6.08e-22	1.02737	1.4e-52	LOC_Os12g34510		"Core histone H2A/H2B/H3/H4 domain containing protein, putative, expressed"
OsMH_12G0304300	2.03299	6.04e-59	1.28562	1.25e-71	LOC_Os12g37400	MCM7	"MCM7 - Putative minichromosome maintenance MCM complex subunit 7, expressed"
OsMH_12G0320000	2.9584	1.38e-56	1.81222	8.83e-21	LOC_Os12g39120		"protein phosphatase 2C, putative, expressed"
OsMH_12G0338500	2.10962	4.44e-61	1.38621	2.3e-47	LOC_Os12g40890	IAA30	"OsIAA30 - Auxin-responsive Aux/IAA gene family member, expressed"
OsMH_12G0347800	2.08307	3.65e-17	1.03701	4.24e-06	LOC_Os12g41780		"glycosyl transferase family 17 protein, putative, expressed"
OsMH_12G0350500	2.65121	1.62e-06	1.40022	1.28e-06	LOC_Os12g42130		"MATE efflux family protein, putative, expressed"
OsMH_01G0045400	5.35497	6.29e-08	2.23445	1.42e-14	NA		NA
OsMH_01G0048600	2.88252	4.11e-61	1.35146	5.16e-72	NA		NA
OsMH_01G0136800	5.58801	5.62e-35	3.94894	4.16e-10	NA		NA
OsMH_01G0359400	2.54935	7.52e-26	3.23428	6.72e-163	NA		NA
OsMH_01G0359500	4.93482	9.02e-12	2.59806	1.54e-57	NA		NA
OsMH_01G0465000	2.71558	2.45e-08	2.30426	9.06e-10	NA		NA
OsMH_01G0480800	2.69043	2.73e-64	1.25578	2.57e-30	NA		NA
OsMH_01G0498600	3.58158	3.09e-44	2.11518	2.03e-23	NA		NA
OsMH_01G0565100	2.15719	3.28e-07	2.58064	0.00313907	NA		NA
OsMH_01G0614800	2.49233	4.76e-50	1.24033	3.33e-45	NA		NA
OsMH_01G0617200	1.88458	2.93e-36	1.67763	2.09e-95	NA		NA
OsMH_01G0677600	2.28813	8.2e-37	1.05616	3.49e-12	NA		NA
OsMH_02G0256300	4.42851	5.24e-47	1.92096	0.000311	NA		NA
OsMH_02G0376400	1.79687	3.8e-11	1.17433	1.18e-13	NA		NA
OsMH_02G0398900	4.93834	3.23e-62	3.52431	2.62e-06	NA		NA
OsMH_02G0547200	3.79558	7.82e-56	1.03966	8.93e-05	NA		NA
OsMH_03G0017500	1.73049	1.02e-18	1.83576	1.07e-199	NA		NA
OsMH_03G0113300	4.1469	2.56e-50	1.57447	7.01e-08	NA		NA
OsMH_03G0161000	1.26538	0.0002	1.50554	3.1e-14	NA		NA
OsMH_03G0270500	1.35012	4.87e-05	1.87519	2.82e-09	NA		NA
OsMH_03G0314000	5.994	2.78e-17	5.23989	3.99e-06	NA		NA
OsMH_03G0363800	1.69068	2.53e-05	1.05235	0.000789	NA		NA
OsMH_03G0412100	2.3499	2.5e-17	3.40836	0.00167031	NA		NA
OsMH_03G0417300	2.59952	5.7e-05	6.26166	3.84e-08	NA		NA
OsMH_03G0472500	3.61553	9.36e-33	2.09266	9.99e-09	NA		NA
OsMH_03G0605200	5.69448	6.09e-13	1.80241	0.000904	NA		NA
OsMH_04G0328200	1.43144	1.47e-17	1.50233	3.93e-96	NA		NA
OsMH_04G0370600	1.72952	9.59e-07	1.04781	0.00795555	NA		NA
OsMH_04G0400700	1.20248	0.000384	1.8371	4.85e-18	NA		NA
OsMH_04G0465200	1.56313	1.74e-33	1.01534	1.74e-37	NA		NA
OsMH_04G0509600	1.72785	1.61e-23	1.60037	1.12e-37	NA		NA
OsMH_04G0509700	2.73889	2.29e-34	3.00754	9.67e-99	NA		NA
OsMH_04G0551900	1.05959	4.12e-07	1.3967	0.000758	NA		NA
OsMH_05G0073400	3.89875	1.26e-84	1.22386	3.01e-19	NA		NA
OsMH_05G0074900	3.87307	3.58e-06	1.51949	9.8e-06	NA		NA
OsMH_05G0282900	1.44878	0.00345842	1.21815	1.1e-06	NA		NA
OsMH_05G0439000	5.67892	1.96e-132	1.51461	7.94e-16	NA		NA
OsMH_05G0459000	4.43006	1.7e-82	1.42613	1.31e-24	NA		NA
OsMH_06G0124800	3.36681	1.15e-56	1.67984	2.1e-12	NA		NA
OsMH_06G0254700	1.75397	9.62e-08	1.1241	1.25e-14	NA		NA
OsMH_06G0485600	1.92885	2.34e-12	1.02538	0.00770447	NA		NA
OsMH_07G0077800	1.89042	8.38e-40	1.27716	1.48e-46	NA		NA
OsMH_07G0199500	5.74623	6.53e-16	6.59682	5.02e-09	NA		NA
OsMH_07G0231300	6.19511	1.06e-37	6.70492	2.53e-09	NA		NA
OsMH_07G0384300	4.29762	1.86e-18	1.51152	3.79e-05	NA		NA
OsMH_07G0390900	1.07472	2.32e-05	1.15243	4.28e-05	NA		NA
OsMH_07G0396900	2.23824	2.23e-06	1.18421	2.81e-05	NA		NA
OsMH_07G0454300	1.61781	0.000331	1.47735	1.04e-06	NA		NA
OsMH_08G0198600	2.48218	4.05e-48	1.38301	1.32e-16	NA		NA
OsMH_08G0418400	2.82709	2.94e-14	1.26967	9.6e-05	NA		NA
OsMH_08G0439400	1.2206	0.00102141	1.03089	0.00127067	NA		NA
OsMH_09G0331300	1.95875	1.86e-34	1.16633	5.01e-34	NA		NA
OsMH_09G0344900	2.87546	5.11e-60	1.60672	2.88e-05	NA		NA
OsMH_10G0000200	2.00457	5.87e-05	3.80276	2.91e-39	NA		NA
OsMH_10G0043200	2.3898	2.26e-38	2.07474	5.92e-21	NA		NA
OsMH_10G0100900	1.93213	1.59e-05	2.46395	7.02e-06	NA		NA
OsMH_10G0154400	4.87227	1.09e-47	1.68684	0.000774	NA		NA
OsMH_10G0222400	3.07163	1.87e-39	1.51913	1.63e-16	NA		NA
OsMH_11G0002000	3.04919	6.56e-66	1.67729	1.36e-26	NA		NA
OsMH_11G0042600	4.04691	1.3e-95	1.09044	2.34e-13	NA		NA
OsMH_11G0059300	4.73833	1.95e-24	3.2204	1.59e-05	NA		NA
OsMH_11G0068400	1.44992	0.00569289	1.30463	6.74e-05	NA		NA
OsMH_11G0088900	3.35107	7.47e-25	4.60492	0.000101	NA		NA
OsMH_11G0129700	1.97477	6.77e-12	5.06701	8.16e-06	NA		NA
OsMH_11G0385200	5.83787	5.66e-30	5.67606	1.21e-06	NA		NA
OsMH_11G0436000	4.512	4.5e-97	4.48722	3.49e-168	NA		NA
OsMH_12G0171600	3.31991	3.57e-47	1.21603	1.34e-09	NA		NA
OsMH_12G0181000	2.21904	0.00294017	2.74415	0.00392112	NA		NA

## Sheet: downregulated
Supplementary Data 2b. The downregulated genes commonly detected in the reciprocal hybrid zygotes (ZM zygote versus ZS97 egg and MZ zygote versus MH63 egg).
MH63RS3 Locus	log2FC(MZ-Zvs.MH-E)	padj(MZ-Zvs.MH-E)	log2FC(ZM-Zvs.ZS-E)	padj(ZM-Zvs.ZS-E)	MSU Locus	Gene symbol	Gene annotation
OsMH_01G0001000	-1.92119	0.000354	-2.61597	1.2e-05	LOC_Os01g01120		"enolase-phosphatase E1, putative, expressed"
OsMH_01G0002400	-3.5439	4.81e-15	-1.78981	1.06e-14	LOC_Os01g01302		"shikimate kinase, putative, expressed"
OsMH_01G0010700	-3.65438	4.96e-25	-2.91706	3.44e-16	LOC_Os01g02200		"armadillo/beta-catenin repeat family protein, putative, expressed"
OsMH_01G0012000	-5.50721	1.14e-22	-5.25249	4.9e-06	LOC_Os01g02320	RLCK4	"protein kinase domain containing protein, expressed"
OsMH_01G0012400	-1.98145	4.09e-10	-1.56932	3.36e-08	LOC_Os01g02350		"receptor-like kinase ARK1AS, putative, expressed"
OsMH_01G0013400	-2.99345	1.18e-16	-2.29362	3.38e-32	LOC_Os01g02420		"protein kinase domain containing protein, expressed"
OsMH_01G0016100	-3.05459	5.43e-08	-4.00222	3.18e-12	LOC_Os01g02690	RLCK14	"resistance-related receptor-like kinase, putative, expressed"
OsMH_01G0017700	-1.9659	2.46e-07	-3.2275	6.99e-11	LOC_Os01g02910		"glycosyltransferase, putative, expressed"
OsMH_01G0019900	-2.69913	6e-73	-1.51164	9.19e-61	LOC_Os01g03110		expressed protein
OsMH_01G0023500	-3.63822	3.62e-07	-1.11014	8.9e-11	LOC_Os01g03500		expressed protein
OsMH_01G0025700	-1.28678	1.77e-05	-1.92858	7.34e-18	LOC_Os01g03710		"mannose-6-phosphate isomerase, putative, expressed"
OsMH_01G0040800	-3.12018	2.26e-23	-2.77566	6.51e-120	LOC_Os01g05130		expressed protein
OsMH_01G0071400	-7.41121	2.99e-12	-1.39589	2.68e-56	LOC_Os01g08300	CDT3	expressed protein
OsMH_01G0077800	-1.8407	2.31e-18	-1.55272	2.65e-57	LOC_Os01g09020		"WD domain, G-beta repeat domain containing protein, expressed"
OsMH_01G0084600	-1.71294	1.04e-05	-1.24503	1.71e-08	LOC_Os01g09800	NH1	"BTBA1 - Bric-a-Brac,Tramtrack, Broad Complex BTB domain with Ankyrin repeat region, expressed"
OsMH_01G0090700	-2.78877	2.39e-25	-2.00763	2.95e-26	LOC_Os01g10450		"protein kinase domain containing protein, expressed"
OsMH_01G0092500	-2.64812	6.04e-10	-1.4186	5.36e-19	LOC_Os01g10580		"B-box zinc finger family protein, putative, expressed"
OsMH_01G0098900	-1.80237	1.4e-10	-1.22511	4.88e-08	LOC_Os01g11260		"phospho-N-acetylmuramoyl-pentapeptide-transferase, putative, expressed"
OsMH_01G0106500	-2.79384	9.82e-06	-6.94958	4.16e-10	LOC_Os01g11940	FTL1	"osFTL1 FT-Like1 homologous to Flowering Locus T gene; contains Pfam profile PF01161: Phosphatidylethanolamine-binding protein, expressed"
OsMH_01G0111000	-2.07624	1.17e-06	-2.49495	9.11e-13	LOC_Os01g12400		"S-locus lectin protein kinase family protein, putative, expressed"
OsMH_01G0123500	-1.446	1.41e-13	-1.46272	7.79e-72	LOC_Os01g13520	ARF16	"auxin response factor 1, putative, expressed"
OsMH_01G0128800	-2.06355	5.11e-05	-4.77258	1.15e-07	LOC_Os01g14030		"DUF260 domain containing protein, putative, expressed"
OsMH_01G0150100	-3.30905	5.34e-23	-1.25645	8.58e-29	LOC_Os01g15900		expressed protein
OsMH_01G0155700	-1.7677	4.33e-07	-1.05101	0.00017	LOC_Os01g16370		"NBS-LRR type disease resistance protein, putative, expressed"
OsMH_01G0167300	-2.74198	2.06e-51	-1.19026	1.06e-59	LOC_Os01g17390		"OsFBX5 - F-box domain containing protein, expressed"
OsMH_01G0167400	-2.68023	3.09e-17	-4.11624	9.26e-25	LOC_Os01g17396		expressed protein
OsMH_01G0172000	-1.20459	0.00263357	-1.35801	1.12e-19	LOC_Os01g18280		"SNF7 domain containing protein, putative, expressed"
OsMH_01G0179500	-3.5735	1.68e-10	-2.42851	2.81e-15	LOC_Os01g19140		"O-sialoglycoprotein endopeptidase, putative, expressed"
OsMH_01G0195600	-2.04216	7.05e-08	-1.22296	1.79e-13	LOC_Os01g21144		expressed protein
OsMH_01G0243200	-3.22324	1.51e-20	-1.08358	5.3e-17	LOC_Os01g25440		"thiamin pyrophosphokinase 1, putative, expressed"
OsMH_01G0275900	-1.5794	1.41e-25	-1.00102	6.65e-32	LOC_Os01g29220		expressed protein
OsMH_01G0278300	-1.17002	1.77e-07	-1.95203	2.35e-35	LOC_Os01g29409		"tRNA methyltransferase, putative, expressed"
OsMH_01G0295700	-1.94689	2.56e-23	-2.24317	1.32e-24	LOC_Os01g31690	PSBO	"oxygen-evolving enhancer protein 1, chloroplast precursor, putative, expressed"
OsMH_01G0315000	-2.99991	7.31e-06	-1.02553	6.06e-05	LOC_Os01g33490		"OsFBX10 - F-box domain containing protein, expressed"
OsMH_01G0345000	-2.34753	1.36e-05	-5.74689	1.25e-08	LOC_Os01g36610		expressed protein
OsMH_01G0368200	-2.48135	0.00394345	-5.73999	1.2e-06	LOC_Os01g38660		expressed protein
OsMH_01G0371500	-2.23853	0.000864	-1.50636	4.74e-07	LOC_Os01g39020	HSFA7	"HSF-type DNA-binding domain containing protein, expressed"
OsMH_01G0374800	-3.02236	1.5e-25	-1.17784	5.64e-10	LOC_Os01g39600		expressed protein
OsMH_01G0383300	-2.3405	1.21e-07	-1.00482	1.99e-08	LOC_Os01g40640		"S1 RNA binding domain containing protein, expressed"
OsMH_01G0391000	-2.92107	3.06e-15	-1.70299	8.35e-31	LOC_Os01g41250		"OsFBX17 - F-box domain containing protein, expressed"
OsMH_01G0394300	-6.16629	2.83e-39	-5.5956	3.21e-26	LOC_Os01g41710	CAB2R	"chlorophyll A-B binding protein, putative, expressed"
OsMH_01G0396100	-1.32076	3.48e-20	-1.10785	4.48e-29	LOC_Os01g41800	CYP72A31	"cytochrome P450, putative, expressed"
OsMH_01G0402300	-1.01741	0.00095	-1.44231	5.81e-10	LOC_Os01g42210	AGP29	"LTPL47 - Protease inhibitor/seed storage/LTP family protein precursor, putative, expressed"
OsMH_01G0414900	-1.40105	0.00602762	-4.83085	5.87e-08	LOC_Os01g43260		expressed protein
OsMH_01G0418100	-1.3061	0.000113	-2.37828	1.97e-25	LOC_Os01g43510		expressed protein
OsMH_01G0438000	-1.39202	1.23e-07	-1.01425	6.06e-39	LOC_Os01g45910	NTT1	"plastidic ATP/ADP-transporter, putative, expressed"
OsMH_01G0440100	-1.76801	0.000673	-2.05132	0.000159	LOC_Os01g46080	GELP18	"GDSL-like lipase/acylhydrolase, putative, expressed"
OsMH_01G0448900	-2.08226	0.00432243	-2.8162	6.27e-05	LOC_Os01g47180		"3-5 exonuclease domain-containing protein, putative, expressed"
OsMH_01G0456500	-2.61712	1.84e-06	-2.34911	2.98e-14	LOC_Os01g47840		"S-locus-like receptor protein kinase, putative, expressed"
OsMH_01G0500300	-3.24049	2.5e-15	-2.94704	3.23e-47	LOC_Os01g52450	HXK9	"hexokinase, putative, expressed"
OsMH_01G0503100	-2.11082	7.13e-10	-1.14254	0.000201	LOC_Os01g52680	MADS32	"OsMADS32 - MADS-box family gene with MIKCc type-box, expressed"
OsMH_01G0506000	-2.1944	0.000484	-1.13685	1.12e-07	LOC_Os01g52980		"OsFBX23 - F-box domain containing protein, expressed"
OsMH_01G0507700	-2.22281	8.27e-10	-1.21107	0.000238	LOC_Os01g53200	YUCCA3	"flavin monooxygenase, putative, expressed"
OsMH_01G0534800	-2.68072	7.18e-14	-2.82788	2.31e-25	LOC_Os01g55880		"hemimethylated DNA binding domain containing protein, expressed"
OsMH_01G0549100	-1.7624	0.00617511	-1.2188	9.69e-10	LOC_Os01g57550		"nodulation protein-related, putative, expressed"
OsMH_01G0595400	-1.43639	0.000592	-1.91482	1.39e-18	LOC_Os01g62200		"domain of unknown function DUF966 domain containing protein, expressed"
OsMH_01G0596100	-1.6087	1.03e-19	-2.26445	5.16e-100	LOC_Os01g62280		expressed protein
OsMH_01G0601100	-3.40327	5.61e-60	-1.413	2.11e-36	LOC_Os01g62810		"regulator of chromosome condensation, putative, expressed"
OsMH_01G0601700	-1.92079	1.81e-13	-1.69299	1.32e-25	LOC_Os01g62860	ARK1	"oxidoreductase, aldo/keto reductase family protein, putative, expressed"
OsMH_01G0637000	-1.65816	3.65e-07	-1.01548	6.81e-09	LOC_Os01g66600	STR13	"rhodanese-like, putative, expressed"
OsMH_01G0653400	-2.51218	6.31e-06	-1.17742	4.21e-08	LOC_Os01g68240		expressed protein
OsMH_01G0656300	-1.61351	1.4e-09	-1.11186	4.95e-15	LOC_Os01g68480	TRXH10	"thioredoxin, putative, expressed"
OsMH_01G0657100	-1.62865	4.44e-20	-3.11403	1.86e-165	LOC_Os01g68570		expressed protein
OsMH_01G0662500	-2.03898	6.12e-19	-1.63474	4.52e-25	LOC_Os01g69100		expressed protein
OsMH_01G0668200	-3.60909	7.85e-05	-5.03026	1.31e-05	LOC_Os01g70240	HMP8	expressed protein
OsMH_01G0693900	-2.74712	3.9e-06	-5.96989	1.3e-07	LOC_Os01g72950		expressed protein
OsMH_01G0697100	-2.6875	2.71e-13	-1.39533	2.71e-11	LOC_Os01g73120		expressed protein
OsMH_01G0702000	-1.28235	0.00227804	-1.65948	8.2e-20	LOC_Os01g73680		"aspartyl aminopeptidase, putative, expressed"
OsMH_02G0022200	-2.70627	4.11e-12	-1.21822	8.43e-11	LOC_Os02g03250		expressed protein
OsMH_02G0023000	-3.39644	6.25e-16	-1.43036	2.31e-17	LOC_Os02g03340		"RNA polymerase II transcription factor B subunit 4, putative, expressed"
OsMH_02G0037200	-1.54828	6.71e-13	-1.22952	3.6e-34	LOC_Os02g04840	CAP1	"GHMP kinases ATP-binding protein, putative, expressed"
OsMH_02G0040600	-2.15917	0.00458618	-1.14428	4.97e-18	LOC_Os02g05190		expressed protein
OsMH_02G0047900	-2.86946	7.72e-06	-1.17915	2.19e-13	LOC_Os02g05710		expressed protein
OsMH_02G0054300	-1.38789	7.46e-08	-1.08517	1.12e-18	LOC_Os02g06390		expressed protein
OsMH_02G0066600	-1.91348	3.24e-09	-1.38804	3.97e-50	LOC_Os02g07495		expressed protein
OsMH_02G0068500	-3.82552	1.31e-13	-1.85977	1.96e-06	LOC_Os02g07650		"zinc-binding protein, putative, expressed"
OsMH_02G0070300	-1.53048	3.25e-14	-1.1091	1.14e-19	LOC_Os02g07840	RISBZ4	"bZIP transcription factor domain containing protein, expressed"
OsMH_02G0074600	-1.38293	0.00110089	-2.45738	1.99e-13	LOC_Os02g08230		"WAX2, putative, expressed"
OsMH_02G0077700	-1.21979	9.25e-07	-4.00908	5.78e-35	LOC_Os02g08490	CLPB-M	"chaperone protein clpB 1, putative, expressed"
OsMH_02G0077900	-3.43609	1.39e-14	-1.86905	4.29e-20	LOC_Os02g08500	DLC1	"two-component response regulator, putative, expressed"
OsMH_02G0091900	-2.08502	2.29e-09	-3.11099	7.48e-10	LOC_Os02g10420		expressed protein
OsMH_02G0092500	-1.5712	0.00969598	-2.94792	1.24e-15	LOC_Os02g10500		expressed protein
OsMH_02G0101500	-1.14138	1.06e-09	-1.0493	2.49e-61	LOC_Os02g11740	NTT2	"plastidic ATP/ADP-transporter, putative, expressed"
OsMH_02G0109100	-2.09452	1.79e-05	-7.26509	1.2e-10	LOC_Os02g12450		"receptor-like protein kinase 2 precursor, putative, expressed"
OsMH_02G0118600	-1.37	1.57e-06	-1.40174	1.35e-25	LOC_Os02g13300		"mitochondrial carrier protein, putative, expressed"
OsMH_02G0127700	-2.09208	2.83e-09	-2.24325	4.43e-18	LOC_Os02g14090		"berberine and berberine like domain containing protein, expressed"
OsMH_02G0144400	-1.91907	0.000603	-1.16246	0.00339065	LOC_Os02g15690		"polygalacturonase, putative, expressed"
OsMH_02G0145600	-3.30618	1.64e-05	-1.18882	3.54e-05	LOC_Os02g15730	UCL3	"plastocyanin-like domain containing protein, putative, expressed"
OsMH_02G0147700	-1.27343	1.69e-07	-3.06936	1.94e-32	LOC_Os02g15930		expressed protein
OsMH_02G0149500	-1.87222	2.53e-06	-2.06861	6.03e-10	LOC_Os02g16450		expressed protein
OsMH_02G0151600	-1.81851	0.00381064	-5.68665	1.71e-08	LOC_Os02g16610		"harpin-induced protein 1 domain containing protein, expressed"
OsMH_02G0162500	-3.20997	8.79e-23	-1.96549	2.19e-28	LOC_Os02g17970		"AGC_PKA/PKG_like.1 - ACG kinases include homologs to PKA, PKG and PKC, expressed"
OsMH_02G0167800	-2.49728	6.47e-05	-6.76756	3.2e-09	LOC_Os02g18530		expressed protein
OsMH_02G0210500	-1.16779	3.53e-07	-1.20255	9.55e-23	LOC_Os02g21870		expressed protein
OsMH_02G0212500	-3.01639	2.11e-26	-1.16135	2.18e-32	LOC_Os02g22090		"pattern formation protein EMB30, putative, expressed"
OsMH_02G0239300	-3.31193	2.23e-11	-2.55524	1.04e-11	LOC_Os02g25230	TAC4	expressed protein
OsMH_02G0245200	-3.20183	4.86e-10	-5.77098	4.01e-17	LOC_Os02g25650		expressed protein
OsMH_02G0266400	-1.27893	9.94e-24	-1.11509	3.35e-100	LOC_Os02g27030		"cysteine proteinase 1 precursor, putative, expressed"
OsMH_02G0275700	-2.71013	1.43e-06	-1.68062	1.15e-12	LOC_Os02g27870		expressed protein
OsMH_02G0282200	-3.0229	1.35e-07	-2.62791	1.9e-13	LOC_Os02g28465		expressed protein
OsMH_02G0285500	-1.51324	3.24e-17	-1.67905	2.01e-48	LOC_Os02g28980		"peptidyl-prolyl isomerase, putative, expressed"
OsMH_02G0287000	-4.19503	4.23e-14	-2.06648	4.24e-09	LOC_Os02g29190		"ankyrin, putative, expressed"
OsMH_02G0291100	-1.86624	9.31e-07	-1.0228	6.05e-09	LOC_Os02g29550	ERF140	"AP2 domain containing protein, expressed"
OsMH_02G0301900	-1.63727	8.3e-12	-1.31924	1.02e-44	LOC_Os02g30410		expressed protein
OsMH_02G0308400	-1.2807	2.17e-08	-1.3677	1.63e-50	LOC_Os02g30974		expressed protein
OsMH_02G0320600	-3.10806	3.14e-08	-4.91196	4.31e-10	LOC_Os02g32650		expressed protein
OsMH_02G0344600	-1.42183	0.00512977	-4.20211	1.05e-14	LOC_Os02g34800		"leucine-rich repeat receptor protein kinase EXS precursor, putative, expressed"
OsMH_02G0360600	-3.12285	3.06e-13	-1.55563	3.86e-14	LOC_Os02g36490		expressed protein
OsMH_02G0366200	-3.47061	1.19e-15	-1.17594	5.03e-23	LOC_Os02g37030		"protein binding protein, putative, expressed"
OsMH_02G0367500	-3.09579	5.25e-12	-4.48422	7.58e-24	LOC_Os02g37140		expressed protein
OsMH_02G0375700	-2.41508	4.54e-10	-1.34687	1.95e-30	LOC_Os02g37910		expressed protein
OsMH_02G0376000	-1.06158	7.94e-06	-1.36324	1.08e-43	LOC_Os02g37940		"CRP12 - Cysteine-rich family protein precursor, expressed"
OsMH_02G0376100	-3.01519	9.38e-07	-1.4608	1.22e-09	LOC_Os02g37960		expressed protein
OsMH_02G0384400	-3.95728	4.09e-25	-1.01444	3.64e-09	LOC_Os02g38950		"PPR repeat containing protein, expressed"
OsMH_02G0401800	-1.101	5.13e-07	-1.18029	2.39e-26	LOC_Os02g40700		"enzyme of the cupin superfamily protein, putative, expressed"
OsMH_02G0407700	-3.72443	3.09e-23	-1.43805	2.37e-12	LOC_Os02g41760		"NB-ARC domain containing protein, expressed"
OsMH_02G0407800	-1.9039	3.1e-08	-1.76114	1.97e-13	LOC_Os02g41770	LOGL2	"uncharacterized protein PA4923, putative, expressed"
OsMH_02G0408400	-1.99846	0.00186597	-1.37395	0.000405	LOC_Os02g41830		expressed protein
OsMH_02G0409100	-1.30891	0.000248	-1.08447	5.98e-07	LOC_Os02g41904	CAL1	"DEF7 - Defensin and Defensin-like DEFL family, expressed"
OsMH_02G0424300	-1.59148	0.00469122	-2.07021	1.83e-07	LOC_Os02g43290	RLCK79	"protein kinase domain containing protein, expressed"
OsMH_02G0426200	-2.26137	7.98e-09	-4.29183	6.27e-15	LOC_Os02g43470	GDH3	"glutamate dehydrogenase protein, putative, expressed"
OsMH_02G0426300	-4.72939	3.69e-11	-6.62862	7.38e-09	LOC_Os02g43490		expressed protein
OsMH_02G0444900	-1.92342	3.15e-11	-1.19827	4.31e-12	LOC_Os02g45200	RDD1	"dof zinc finger domain containing protein, putative, expressed"
OsMH_02G0450800	-2.15404	0.00313893	-1.2375	9.09e-09	LOC_Os02g45660		"2-C-methyl-D-erythritol 2,4-cyclodiphosphate synthase, chloroplast precursor, putative, expressed"
OsMH_02G0462400	-1.68153	5.18e-21	-1.32943	3.37e-51	LOC_Os02g46640		"heat shock protein DnaJ, putative, expressed"
OsMH_02G0466500	-2.37777	2.37e-17	-1.34128	6.93e-27	LOC_Os02g47000		expressed protein
OsMH_02G0471700	-3.16526	1.2e-23	-1.02513	9.36e-25	LOC_Os02g47350		"oxidoreductase, short chain dehydrogenase/reductase family, putative, expressed"
OsMH_02G0490700	-1.62095	0.00961252	-1.32375	0.00226567	LOC_Os02g49180		"RNA polymerase subunit, putative, expressed"
OsMH_02G0509500	-1.13292	0.00787956	-3.69242	2.72e-11	LOC_Os02g50900		expressed protein
OsMH_02G0510800	-3.51064	2.19e-12	-2.49323	3.23e-14	LOC_Os02g51020		expressed protein
OsMH_02G0511500	-3.37807	8.33e-49	-1.25942	1.44e-34	LOC_Os02g51080	LYL1	"FAD binding domain containing protein, expressed"
OsMH_02G0512600	-1.97101	3e-15	-1.40719	8.64e-23	LOC_Os02g51160		"hydrolase, acting on carbon-nitrogen, putative, expressed"
OsMH_02G0515900	-2.50781	4.19e-07	-2.40025	4.94e-08	LOC_Os02g51570		"peptidyl-prolyl cis-trans isomerase, FKBP-type, putative, expressed"
OsMH_02G0517100	-4.44506	2.56e-40	-1.0941	5e-08	LOC_Os02g51680	TPP4	"uncharacterized glycosyl hydrolase Rv2006/MT2062, putative, expressed"
OsMH_02G0524000	-1.01671	2.35e-05	-2.32098	2.19e-22	LOC_Os02g52340	MADS22	"OsMADS22 - MADS-box family gene with MIKCc type-box, expressed"
OsMH_02G0528300	-2.00957	0.000429	-1.15194	3.98e-05	LOC_Os02g52830		"lipase, putative, expressed"
OsMH_02G0534000	-2.47318	0.000386	-1.60837	2.21e-05	LOC_Os02g53350		expressed protein
OsMH_02G0536300	-2.06832	0.000623	-1.46189	2.26e-06	LOC_Os02g53590		"DEFL71 - Defensin and Defensin-like DEFL family, expressed"
OsMH_02G0536400	-1.22895	0.00659882	-2.11821	2.27e-62	LOC_Os02g53600		"DEFL75 - Defensin and Defensin-like DEFL family, expressed"
OsMH_02G0537200	-2.24552	1.68e-05	-1.83536	7.08e-07	LOC_Os02g53660	BG3	expressed protein
OsMH_02G0540500	-3.27874	1.32e-41	-1.21905	7.26e-27	LOC_Os02g53994		"DUF1771 domain containing protein, putative, expressed"
OsMH_02G0548000	-2.91076	9.23e-10	-1.28711	0.00158793	LOC_Os02g54670		expressed protein
OsMH_02G0548600	-1.85521	8.65e-07	-1.0464	0.000241	LOC_Os02g54720		expressed protein
OsMH_02G0552800	-1.27806	0.00263505	-3.22717	8.27e-10	LOC_Os02g55050		"OsFBX64 - F-box domain containing protein, expressed"
OsMH_02G0555700	-4.15223	5.14e-19	-3.11881	6.18e-08	LOC_Os02g55380	ERF127	"AP2 domain containing protein, expressed"
OsMH_02G0568600	-2.34509	6.19e-10	-1.55678	8.48e-28	LOC_Os02g56910		"lecithine cholesterol acyltransferase, putative, expressed"
OsMH_02G0568900	-2.21883	0.00247575	-4.12927	0.000302	LOC_Os02g56940		expressed protein
OsMH_02G0569800	-3.42009	7.95e-14	-3.86689	1.29e-31	LOC_Os02g57030		expressed protein
OsMH_02G0573000	-2.62761	9.77e-25	-1.15137	1.53e-06	LOC_Os02g57340		"tetratricopeptide-like helical, putative, expressed"
OsMH_02G0576000	-3.29336	4.02e-19	-1.52651	7.66e-15	LOC_Os02g57660		"phosphatidylinositol-4-phosphate 5-kinase, putative, expressed"
OsMH_02G0577800	-2.01003	3.83e-06	-1.59411	8.59e-10	LOC_Os02g57850		expressed protein
OsMH_02G0582500	-4.42542	7.86e-07	-1.0321	3.44e-07	LOC_Os02g58400		expressed protein
OsMH_03G0005400	-2.0273	0.000433	-1.00541	5.02e-15	LOC_Os03g01540		"DNA binding protein, putative, expressed"
OsMH_03G0005800	-2.14282	2.74e-16	-1.2126	2.73e-20	LOC_Os03g01580		expressed protein
OsMH_03G0007800	-2.69205	1.92e-08	-1.81628	1.19e-13	LOC_Os03g01800	XTH19	"glycosyl hydrolases family 16, putative, expressed"
OsMH_03G0013400	-2.45862	5.36e-07	-2.81445	2.23e-18	LOC_Os03g02410		"GHMP kinases ATP-binding protein, putative, expressed"
OsMH_03G0019600	-2.68958	6.07e-32	-1.14955	3.86e-17	LOC_Os03g02980		"CAMK_CAMK_like_ULKh_APGy.1 - CAMK includes calcium/calmodulin depedent protein kinases, expressed"
OsMH_03G0023200	-1.6531	0.00539371	-1.03157	3.33e-05	LOC_Os03g03470		expressed protein
OsMH_03G0055700	-3.16089	5.56e-14	-1.04228	0.000356	LOC_Os03g06890		"DUF593 domain containing protein, expressed"
OsMH_03G0064500	-4.88876	2.15e-28	-2.09488	7.07e-51	LOC_Os03g07880	HAP2C	"nuclear transcription factor Y subunit, putative, expressed"
OsMH_03G0064600	-4.97183	3.75e-16	-1.24058	1.29e-13	LOC_Os03g07890		"mitochondrial carrier protein, putative, expressed"
OsMH_03G0065500	-2.2528	9.31e-09	-1.29078	3.28e-05	LOC_Os03g07940	PLT10	"AP2 domain containing protein, expressed"
OsMH_03G0065700	-4.68924	6.92e-13	-1.01943	6.45e-07	LOC_Os03g07960		expressed protein
OsMH_03G0072400	-2.76652	3.56e-12	-2.34032	1.75e-22	LOC_Os03g08610		"leucine-rich repeat family protein, putative, expressed"
OsMH_03G0073200	-2.73221	7.53e-10	-1.7736	8.57e-19	LOC_Os03g08680		"pentatricopeptide, putative, expressed"
OsMH_03G0075000	-4.04947	2.29e-16	-1.72227	6.54e-11	LOC_Os03g08840		"zinc finger protein, putative, expressed"
OsMH_03G0080400	-1.78063	4.39e-12	-1.48467	3.1e-48	LOC_Os03g09250	INO1	"inositol-3-phosphate synthase, putative, expressed"
OsMH_03G0084900	-1.22078	3.23e-06	-2.28752	4e-15	LOC_Os03g10090		"transporter family protein, putative, expressed"
OsMH_03G0087600	-2.84392	3.5e-14	-3.07688	1.23e-48	LOC_Os03g10220		"methyladenine glycosylase, putative, expressed"
OsMH_03G0094100	-1.27395	8.37e-06	-1.29071	1.23e-14	LOC_Os03g10850	ISC35	"FAD-linked sulfhydryl oxidase ALR, putative, expressed"
OsMH_03G0094200	-1.56932	5.98e-13	-1.03694	9.79e-12	LOC_Os03g10860		expressed protein
OsMH_03G0097600	-3.05684	2.23e-12	-1.31979	2.66e-11	LOC_Os03g11230		expressed protein
OsMH_03G0104300	-1.84588	9.79e-17	-1.12655	4.51e-21	LOC_Os03g11910		"DnaK family protein, putative, expressed"
OsMH_03G0105200	-4.37041	4.88e-63	-1.27262	1.94e-35	LOC_Os03g12010		expressed protein
OsMH_03G0126100	-1.98991	0.000109	-1.7115	5.77e-05	LOC_Os03g14040		expressed protein
OsMH_03G0132300	-1.65949	0.00863363	-3.25377	0.00109602	LOC_Os03g14570		expressed protein
OsMH_03G0144300	-1.91854	3.4e-07	-1.24159	2.91e-05	LOC_Os03g15530		expressed protein
OsMH_03G0155000	-2.06943	1.44e-11	-2.14762	2.16e-51	LOC_Os03g16460		expressed protein
OsMH_03G0165900	-2.28913	2.27e-10	-1.66976	9.16e-16	LOC_Os03g17510		"pentatricopeptide, putative, expressed"
OsMH_03G0166200	-1.17196	0.00500222	-1.91152	5.79e-10	LOC_Os03g17550	RLCK108	"serine/threonine-protein kinase, putative, expressed"
OsMH_03G0172500	-1.83749	4.56e-10	-1.03814	1.69e-13	LOC_Os03g18200		"heat shock protein DnaJ, putative, expressed"
OsMH_03G0182900	-3.72547	5.61e-07	-1.16658	0.00150707	LOC_Os03g19380		"calvin cycle protein CP12, putative, expressed"
OsMH_03G0185500	-2.99562	9.56e-24	-1.08951	5.55e-09	LOC_Os03g19670	GELP46	"GDSL-like lipase/acylhydrolase, putative, expressed"
OsMH_03G0195200	-2.28351	3.04e-18	-2.1029	7e-51	LOC_Os03g20700	CHLH	"magnesium-chelatase, putative, expressed"
OsMH_03G0199800	-4.85218	5.95e-12	-4.46836	1.06e-08	LOC_Os03g21130		expressed protein
OsMH_03G0208800	-3.9884	2.02e-39	-1.95996	2.98e-62	LOC_Os03g22040		expressed protein
OsMH_03G0251900	-4.80325	2.12e-39	-1.02458	2.79e-26	LOC_Os03g26460		"CS domain containing protein, putative, expressed"
OsMH_03G0257000	-3.69255	6.95e-79	-2.8532	9.62e-157	LOC_Os03g27019		expressed protein
OsMH_03G0289700	-2.31266	1.1e-07	-5.25093	5.4e-14	LOC_Os03g30780		expressed protein
OsMH_03G0291500	-3.84598	1.97e-07	-1.87504	9.98e-07	LOC_Os03g31026		"retrotransposon protein, putative, unclassified, expressed"
OsMH_03G0294100	-1.5089	3.23e-05	-1.08286	9.4e-16	LOC_Os03g31310		"circadian clock coupling factor-related, putative, expressed"
OsMH_03G0327400	-1.53126	3.36e-05	-3.2076	9.14e-15	LOC_Os03g34310		expressed protein
OsMH_03G0368400	-1.90939	0.000207	-1.21697	4.9e-08	LOC_Os03g38440		"transposon protein, putative, unclassified, expressed"
OsMH_03G0412900	-2.11347	3.82e-05	-5.86333	2.29e-07	LOC_Os03g42130	2ODD22	"gibberellin 20 oxidase 2, putative, expressed"
OsMH_03G0425600	-2.28966	0.000164	-1.32004	0.00016	LOC_Os03g43524		expressed protein
OsMH_03G0429500	-3.01655	0.00405922	-1.08903	0.00141226	LOC_Os03g43820		"plant invertase/pectin methylesterase inhibitor domain containing protein, expressed"
OsMH_03G0436400	-1.5127	0.00255628	-1.90491	5.09e-06	LOC_Os03g44540	HAP2H	"nuclear transcription factor Y subunit, putative, expressed"
OsMH_03G0438600	-1.67494	2.21e-12	-1.05414	3.68e-27	LOC_Os03g44780		"elongation factor Tu family protein, putative, expressed"
OsMH_03G0445200	-2.61168	2.27e-05	-1.01591	1.39e-13	LOC_Os03g45410		"TATA-binding protein, putative, expressed"
OsMH_03G0449000	-3.86017	1.23e-11	-3.2882	2.03e-15	LOC_Os03g45800	SAUR14	"OsSAUR14 - Auxin-responsive SAUR gene family member, expressed"
OsMH_03G0460800	-3.56939	3.28e-17	-2.50315	1.04e-25	LOC_Os03g47140	GRF9	"growth regulating factor protein, putative, expressed"
OsMH_03G0475000	-3.87341	3.79e-14	-1.93699	6.75e-12	LOC_Os03g48440		expressed protein
OsMH_03G0476300	-3.13246	1.1e-09	-5.10799	6.23e-07	LOC_Os03g48570		expressed protein
OsMH_03G0493500	-3.48773	2.26e-23	-4.37227	5.21e-18	LOC_Os03g50310		"CCT/B-box zinc finger protein, putative, expressed"
OsMH_03G0501300	-1.09228	1.75e-05	-1.15572	3.35e-19	LOC_Os03g51080		"glutamate decarboxylase, putative, expressed"
OsMH_03G0504000	-1.95119	0.00599912	-2.0259	7.6e-16	LOC_Os03g51350		expressed protein
OsMH_03G0506500	-2.65831	1.1e-10	-1.82858	3.44e-26	LOC_Os03g51660	TAC3	expressed protein
OsMH_03G0523400	-1.88543	1.62e-06	-4.28165	2.01e-09	LOC_Os03g53340	HSFA2A	"HSF-type DNA-binding domain containing protein, expressed"
OsMH_03G0531700	-3.79461	4.68e-24	-2.70006	6.39e-49	LOC_Os03g54100	TPKA	"potassium channel protein, putative, expressed"
OsMH_03G0543700	-4.09072	6.42e-12	-1.15528	4.73e-09	LOC_Os03g55990		"homeobox domain containing protein, expressed"
OsMH_03G0546000	-2.58315	2.79e-34	-1.01949	3.06e-18	LOC_Os03g56234		"myb/SANT domain protein, putative, expressed"
OsMH_03G0546900	-3.29855	2.52e-11	-1.392	1.9e-14	LOC_Os03g56320		expressed protein
OsMH_03G0548000	-2.12774	1.61e-42	-1.04726	2.36e-27	LOC_Os03g56410		expressed protein
OsMH_03G0555300	-2.77158	1.86e-05	-1.91735	2e-05	LOC_Os03g57050		expressed protein
OsMH_03G0579200	-2.59116	5.23e-16	-3.41972	6.46e-11	LOC_Os03g59670		"basic helix-loop-helix, putative, expressed"
OsMH_03G0583500	-1.20331	0.000475	-1.41921	3.03e-14	LOC_Os03g60200		"pentatricopeptide, putative, expressed"
OsMH_03G0601400	-2.82205	0.00105219	-1.20556	1.19e-06	LOC_Os03g62240		expressed protein
OsMH_03G0611700	-2.18577	1.68e-06	-3.19509	2.29e-21	LOC_Os03g63260		"pentatricopeptide, putative, expressed"
OsMH_03G0612700	-1.58266	2.55e-14	-1.41351	9.62e-22	LOC_Os03g63360		"glutathione S-transferase, putative, expressed"
OsMH_03G0620700	-2.12893	6.26e-29	-1.01773	8.48e-09	LOC_Os03g64230		expressed protein
OsMH_04G0004700	-2.75473	6.91e-11	-2.61771	7.69e-42	LOC_Os04g01520	NOPE1	expressed protein
OsMH_04G0028400	-2.46886	3.16e-05	-2.59211	1.2e-07	LOC_Os04g03850		"OsSub39 - Putative Subtilisin homologue, expressed"
OsMH_04G0052900	-3.82159	5.89e-17	-1.69813	8.95e-06	LOC_Os04g06850		expressed protein
OsMH_04G0091200	-2.56743	1.45e-09	-1.08076	1.27e-22	LOC_Os04g11440		"F-box protein interaction domain containing protein, expressed"
OsMH_04G0093200	-2.25375	0.00275319	-3.03295	0.00149303	LOC_Os04g11660		"OsFBX119 - F-box domain containing protein, expressed"
OsMH_04G0094600	-3.77927	3.25e-07	-1.46989	1.08e-15	LOC_Os04g11790		"OsFBX120 - F-box domain containing protein, expressed"
OsMH_04G0184300	-1.66501	2.19e-05	-1.10085	9.02e-14	LOC_Os04g20590		"YL1 nuclear protein C-terminal domain containing protein, expressed"
OsMH_04G0200800	-2.77584	1.2e-07	-3.12012	4.9e-14	LOC_Os04g22230		"SCP-like extracellular protein, expressed"
OsMH_04G0201100	-3.1619	3.63e-08	-1.03928	2.18e-09	LOC_Os04g22330		"SCP-like extracellular protein, expressed"
OsMH_04G0223600	-1.2581	6.8e-05	-2.14677	4.88e-15	LOC_Os04g23890	NPH1B	"AGC_PVPK_like_kin82y.10 - ACG kinases include homologs to PKA, PKG and PKC, expressed"
OsMH_04G0230400	-2.55795	0.0022761	-3.1127	0.000556	LOC_Os04g24810	MADS83	OsMADS83 - MADS-box family gene with M-gamma type-box
OsMH_04G0291000	-1.2963	0.000192	-2.56846	5.59e-14	LOC_Os04g30530		"disease resistance protein RGA2, putative, expressed"
OsMH_04G0289700	-4.93751	4.66e-22	-1.30397	4.81e-15	LOC_Os04g30740		"mitochondrial import inner membrane translocase subunit Tim17, putative, expressed"
OsMH_04G0287200	-2.76616	3.77e-09	-5.04376	1.08e-08	LOC_Os04g31040		"violaxanthin de-epoxidase, putative, expressed"
OsMH_04G0299800	-2.19902	0.00227933	-5.74787	1.12e-06	LOC_Os04g31520	RALF18	"RALFL21 - Rapid ALkalinization Factor RALF family protein precursor, expressed"
OsMH_04G0305100	-3.35112	1.94e-09	-1.52759	0.000119	LOC_Os04g32000		expressed protein
OsMH_04G0308700	-2.84885	1.37e-06	-2.58499	3.91e-17	LOC_Os04g32430		expressed protein
OsMH_04G0323200	-1.3067	0.00172878	-1.05479	0.000362	LOC_Os04g33770		"nucleoside-diphosphate-sugar epimerase, putative, expressed"
OsMH_04G0324100	-2.51912	1.14e-15	-4.37403	6.68e-18	LOC_Os04g33830		"membrane protein, putative, expressed"
OsMH_04G0325600	-3.88399	7.82e-05	-4.56394	6.98e-31	LOC_Os04g33970	2CYSPRXB	"2-Cys peroxiredoxin BAS1, chloroplast precursor, putative, expressed"
OsMH_04G0328400	-1.6299	0.000163	-2.04969	1.91e-10	LOC_Os04g34270		"serine/threonine-protein kinase receptor precursor, putative, expressed"
OsMH_04G0339300	-2.30736	3.59e-11	-1.66933	9.2e-10	LOC_Os04g35600		"OsPDIL1-2 protein disulfide isomerase PDIL1-2, expressed"
OsMH_04G0350600	-1.44996	0.00105885	-1.34306	3.84e-10	LOC_Os04g37750		expressed protein
OsMH_04G0361300	-1.78826	3.32e-29	-1.68066	3.46e-94	LOC_Os04g38970		"protein binding protein, putative, expressed"
OsMH_04G0370400	-1.45654	1.18e-13	-1.62613	1.54e-23	LOC_Os04g39900	BGLU13	"Os4bglu13 - beta-glucosidase homologue, similar to Os4Bglu12 exoglucanase/b-glucosidase, expressed"
OsMH_04G0375000	-1.01861	1.09e-08	-1.57546	7.27e-79	LOC_Os04g40540	PIMT2	"protein-L-isoaspartate O-methyltransferase, putative, expressed"
OsMH_04G0381800	-2.0129	1.2e-38	-1.02656	8.8e-51	LOC_Os04g41160		"protein kinase, putative, expressed"
OsMH_04G0383100	-1.09551	0.0018108	-1.20393	2.41e-06	LOC_Os04g41280		"ankyrin repeat domain containing protein, expressed"
OsMH_04G0390300	-2.98849	2.3e-09	-1.57314	8.09e-23	LOC_Os04g42120		"N-acetyltransferase ESCO2, putative, expressed"
OsMH_04G0391400	-2.96105	3.39e-05	-2.94982	6.97e-16	LOC_Os04g42174		expressed protein
OsMH_04G0409900	-1.84426	0.00225449	-5.40008	2.41e-12	LOC_Os04g44210		expressed protein
OsMH_04G0414200	-2.62062	0.00140583	-3.01857	0.00287605	LOC_Os04g44600		"CRP1 - Cysteine-rich family protein precursor, expressed"
OsMH_04G0414300	-1.50289	6.78e-07	-1.25705	2.02e-37	LOC_Os04g44610	ABCG9	"white-brown complex homolog protein 11, putative, expressed"
OsMH_04G0415400	-2.36583	4.93e-07	-3.98472	3.38e-45	LOC_Os04g44730		"lanC-like protein 2, putative, expressed"
OsMH_04G0427800	-2.61124	1.68e-13	-1.29507	1.47e-35	LOC_Os04g45821		expressed protein
OsMH_04G0428200	-1.63902	2.88e-11	-1.43538	1.22e-27	LOC_Os04g45860	YSL9	"transposon protein, putative, unclassified, expressed"
OsMH_04G0452500	-1.04034	1.74e-08	-1.0412	6.39e-27	LOC_Os04g48460	CYP704A3	"cytochrome P450, putative, expressed"
OsMH_04G0452700	-3.21269	2.21e-14	-1.12971	1.52e-07	LOC_Os04g48480		"exostosin family domain containing protein, expressed"
OsMH_04G0457200	-1.9916	4.97e-05	-1.93774	2.15e-18	LOC_Os04g48820		"deoxyribonuclease tatD, putative, expressed"
OsMH_04G0466400	-3.65487	2.01e-27	-1.19876	7.13e-16	LOC_Os04g49560		"zinc finger family protein, putative, expressed"
OsMH_04G0470900	-3.56901	5e-09	-4.98821	1.51e-05	LOC_Os04g49980	LEA1	"late embryogenesis abundant group 1, putative, expressed"
OsMH_04G0485900	-2.50817	0.000136	-2.27207	4.05e-12	LOC_Os04g51920		"protein disulfide isomerase, putative, expressed"
OsMH_04G0486300	-3.75423	1.96e-28	-1.46202	4.9e-11	LOC_Os04g51940		"YT521-B, putative, expressed"
OsMH_04G0489900	-2.38453	5.73e-05	-2.52516	4.78e-29	LOC_Os04g52330		expressed protein
OsMH_04G0496300	-1.39344	0.00132135	-1.23514	9.96e-27	LOC_Os04g52920	GSD1	"remorin family protein, putative, expressed"
OsMH_04G0504200	-1.00002	0.000101	-1.19898	2.51e-14	LOC_Os04g53612	ISC40	"APO, putative, expressed"
OsMH_04G0515100	-1.56677	1.68e-05	-2.90244	1.76e-14	LOC_Os04g54960		expressed protein
OsMH_04G0521600	-4.38229	1.42e-12	-5.93424	4.28e-07	LOC_Os04g55590	WOX4	"homeobox domain containing protein, expressed"
OsMH_04G0545900	-1.07916	0.00121519	-2.87971	1.95e-09	LOC_Os04g58100		expressed protein
OsMH_04G0546700	-4.54247	9.95e-29	-3.17724	1.36e-24	LOC_Os04g58200	PORA	"protochlorophyllide reductase A, chloroplast precursor, putative, expressed"
OsMH_04G0550800	-1.55413	3.81e-09	-1.74137	3.62e-40	LOC_Os04g58590		"RNA recognition motif containing protein, putative, expressed"
OsMH_04G0559400	-1.95703	0.00473619	-2.38697	6.09e-20	LOC_Os04g59570	YSS1	expressed protein
OsMH_05G0006100	-1.13165	4.31e-08	-1.69465	1.3e-44	LOC_Os05g01730		"drought induced 19 protein, putative, expressed"
OsMH_05G0033000	-1.81709	1.92e-19	-2.07517	6.24e-41	LOC_Os05g04600		"ABC transmembrane transporter domain containing protein, expressed"
OsMH_05G0034900	-2.65685	7.5e-22	-1.2104	2.48e-19	LOC_Os05g04860		"agenet domain containing protein, putative, expressed"
OsMH_05G0044300	-3.13944	2.05e-05	-2.37214	7.92e-06	LOC_Os05g06000		expressed protein
OsMH_05G0048900	-3.68495	2.25e-11	-1.69377	3.88e-07	LOC_Os05g06510		"4Fe-4S binding domain containing protein, expressed"
OsMH_05G0051000	-3.95392	7.86e-08	-2.88845	1.31e-08	LOC_Os05g06780		"LTPL104 - Protease inhibitor/seed storage/LTP family protein precursor, expressed"
OsMH_05G0080900	-1.62198	0.00135542	-4.16076	4.3e-27	LOC_Os05g09410	PHP2	"histidine-containing phosphotransfer protein 4, putative, expressed"
OsMH_05G0083600	-2.63827	1.51e-05	-1.25268	9.65e-05	LOC_Os05g09640		"uncharacterized protein At4g06744 precursor, putative, expressed"
OsMH_05G0096700	-2.04482	8.03e-08	-1.27979	3.76e-21	LOC_Os05g11380	MADS66	"OsMADS66 - MADS-box family gene with MIKCc type-box, expressed"
OsMH_05G0132300	-2.46924	1.26e-14	-2.54228	8.24e-14	LOC_Os05g15510		"cellulase, putative, expressed"
OsMH_05G0135600	-3.36276	4.19e-28	-1.2435	2.7e-16	LOC_Os05g15890		"SNF2 family N-terminal domain containing protein, expressed"
OsMH_05G0198700	-3.51512	4.07e-20	-1.29034	9.14e-12	LOC_Os05g23700		"DNA-binding storekeeper protein-related, putative, expressed"
OsMH_05G0203800	-3.02846	1.08e-06	-1.5775	3.8e-07	LOC_Os05g24150		"tetratricopeptide-like helical, putative, expressed"
OsMH_05G0219900	-3.46687	2.23e-06	-7.35811	3.22e-11	LOC_Os05g25630		"inhibitor I family protein, putative, expressed"
OsMH_05G0223300	-2.93845	1.16e-05	-1.6999	7.87e-14	LOC_Os05g25974		expressed protein
OsMH_05G0272500	-2.95909	9.9e-06	-3.33678	3.8e-16	LOC_Os05g30690		"pentatricopeptide, putative, expressed"
OsMH_05G0273900	-2.46427	4.55e-10	-3.31509	3.54e-49	LOC_Os05g30820	RLCK184	"protein kinase, putative, expressed"
OsMH_05G0274600	-2.10298	7.89e-20	-1.28458	4.7e-27	LOC_Os05g30900		"lipase precursor, putative, expressed"
OsMH_05G0289300	-1.20353	0.00222686	-1.55355	1.28e-22	LOC_Os05g32320		"integral membrane transporter family protein, putative, expressed"
OsMH_05G0298000	-4.04032	3.2e-56	-6.9342	5.8e-35	LOC_Os05g33150	CHIA1;175	"CHIT6 - Chitinase family protein precursor, expressed"
OsMH_05G0302500	-5.59329	1.35e-15	-1.4102	2.7e-29	LOC_Os05g33500		"mTERF domain containing protein, expressed"
OsMH_05G0302800	-3.84061	5.09e-25	-1.26074	1.8e-05	LOC_Os05g33520		expressed protein
OsMH_05G0316400	-1.56411	0.000931	-1.13135	2.42e-08	LOC_Os05g34830	NAC88	"No apical meristem protein, putative, expressed"
OsMH_05G0318700	-4.3447	6.83e-51	-1.10659	7.74e-25	LOC_Os05g35070		"DUF630/DUF632 domains containing protein, putative, expressed"
OsMH_05G0329700	-2.4319	0.000123	-4.14823	6.65e-11	LOC_Os05g36190		"OsFBT7 - F-box and tubby domain containing protein, expressed"
OsMH_05G0331400	-2.46833	1.77e-05	-3.39641	1.82e-07	LOC_Os05g36320		expressed protein
OsMH_05G0349600	-1.49897	2.67e-11	-4.59863	1.68e-53	LOC_Os05g38530	CTHSP70-1	"DnaK family protein, putative, expressed"
OsMH_05G0355800	-2.65931	4.28e-14	-1.82747	1.03e-18	LOC_Os05g39090	CDPK16	"CAMK_CAMK_like.29 - CAMK includes calcium/calmodulin depedent protein kinases, expressed"
OsMH_05G0362400	-1.90286	0.000368	-1.60311	1.01e-17	LOC_Os05g39870	CIPK28	"CAMK_KIN1/SNF1/Nim1_like.24 - CAMK includes calcium/calmodulin depedent protein kinases, expressed"
OsMH_05G0365200	-2.46127	3.57e-23	-1.02784	9.06e-18	LOC_Os05g40220		"transposon protein, putative, unclassified, expressed"
OsMH_05G0374000	-3.43267	1.3e-09	-6.02007	3.15e-07	LOC_Os05g41200	CML9	"OsCML9 - Calmodulin-related calcium sensor protein, expressed"
OsMH_05G0377500	-2.03785	2.66e-06	-1.90247	3.59e-09	LOC_Os05g41580	ACA7	"calcium-transporting ATPase, plasma membrane-type, putative, expressed"
OsMH_05G0377900	-2.26735	1.42e-17	-1.0537	1.73e-30	LOC_Os05g41640	PGK3	"phosphoglycerate kinase protein, putative, expressed"
OsMH_05G0382300	-2.37498	1.19e-08	-1.31258	1.95e-11	LOC_Os05g42140		"methyltransferase domain containing protein, expressed"
OsMH_05G0392000	-1.45765	2.29e-11	-1.33103	1.53e-28	LOC_Os05g43490		"OsFBX169 - F-box domain containing protein, expressed"
OsMH_05G0412600	-2.8122	8.19e-12	-2.1721	1.07e-36	LOC_Os05g45870		"OsFBL25 - F-box domain and LRR containing protein, expressed"
OsMH_05G0417600	-3.75358	3.28e-24	-1.1998	1.08e-16	LOC_Os05g46320		"OsFBX173 - F-box domain containing protein, expressed"
OsMH_05G0418900	-1.90915	3.7e-06	-1.17023	1.37e-18	LOC_Os05g46460		"hydrolase, alpha/beta fold family domain containing protein, expressed"
OsMH_05G0422600	-1.29464	6.52e-06	-2.39326	5.3e-16	LOC_Os05g47490	ABCB18	"MDR-like ABC transporter, putative, expressed"
OsMH_05G0429400	-1.53461	4.34e-15	-1.12266	3.41e-27	LOC_Os05g48200	GLT2	"glutamate synthase, chloroplast precursor, putative, expressed"
OsMH_05G0431200	-4.42836	3.42e-50	-1.14297	1.06e-24	LOC_Os05g48390		"ubiquitin conjugating enzyme protein, putative, expressed"
OsMH_05G0437700	-3.0654	3.47e-06	-1.53858	1.16e-10	LOC_Os05g49020		"60S ribosomal protein L18a-1, putative, expressed"
OsMH_05G0449600	-1.54725	0.00650144	-2.1013	7.45e-11	LOC_Os05g50260		"polygalacturonase, putative, expressed"
OsMH_05G0456400	-1.30218	0.00142494	-5.6429	7.22e-07	LOC_Os05g50850		expressed protein
OsMH_05G0457300	-2.26148	6.74e-06	-3.09867	3.5e-09	LOC_Os05g50960		"polygalacturonase, putative, expressed"
OsMH_06G0006100	-3.98314	5.54e-14	-2.96485	5.13e-05	LOC_Os06g01800		expressed protein
OsMH_06G0008000	-1.09646	0.00961525	-1.07882	0.000556	LOC_Os06g02019	KAO	"cytochrome P450, putative, expressed"
OsMH_06G0025200	-2.85724	5.15e-45	-1.41728	7.74e-45	LOC_Os06g03940	LRD6-6	"spastin, putative, expressed"
OsMH_06G0029200	-4.5584	9.57e-28	-1.47686	1.75e-33	LOC_Os06g04380		"aminomethyltransferase, putative, expressed"
OsMH_06G0030600	-2.00398	0.00955713	-5.532	2.14e-25	LOC_Os06g04500		"cornichon protein, putative, expressed"
OsMH_06G0041500	-3.52464	3.58e-10	-2.53037	2.44e-41	LOC_Os06g05540		expressed protein
OsMH_06G0041600	-2.00551	0.000287	-5.95833	1.44e-07	LOC_Os06g05550	GELP74	"GDSL-like lipase/acylhydrolase, putative, expressed"
OsMH_06G0042400	-2.83328	4.5e-14	-1.79853	5.48e-24	LOC_Os06g05700		"cysteine synthase, putative, expressed"
OsMH_06G0049200	-3.14668	7.08e-09	-1.56831	3.61e-07	LOC_Os06g06250	GELP77	"GDSL-like lipase/acylhydrolase, putative, expressed"
OsMH_06G0051100	-3.16862	3.81e-32	-2.73773	3.09e-33	LOC_Os06g06430		expressed protein
OsMH_06G0052000	-3.08025	4.94e-09	-3.93248	5.01e-32	LOC_Os06g06520	GELP80	"GDSL-like lipase/acylhydrolase, putative, expressed"
OsMH_06G0053200	-3.54607	1.94e-07	-3.27315	6.16e-15	LOC_Os06g06610		expressed protein
OsMH_06G0063600	-1.72132	0.00159192	-4.83696	1.09e-09	LOC_Os06g07550		"PPR repeat domain containing protein, putative, expressed"
OsMH_06G0072300	-1.2273	5.42e-16	-1.14282	3.78e-33	LOC_Os06g08550	NPY2	"BTBN14 - Bric-a-Brac, Tramtrack, Broad Complex BTB domain with non-phototropic hypocotyl 3 NPH3 domain, expressed"
OsMH_06G0087800	-1.06345	7.92e-06	-2.64145	4.31e-92	LOC_Os06g10230	RLCK204	"receptor-like protein kinase 5 precursor, putative, expressed"
OsMH_06G0104600	-2.05319	4.06e-61	-1.1431	1.46e-65	LOC_Os06g11840	TPP8	"trehalose phosphatase, putative, expressed"
OsMH_06G0127700	-2.41547	5.18e-15	-2.57296	2.19e-32	LOC_Os06g13860		"RCD1, putative, expressed"
OsMH_06G0146200	-1.19416	3.33e-06	-1.83319	5.52e-21	LOC_Os06g15410		"angel, putative, expressed"
OsMH_06G0147100	-1.03229	2.46e-05	-1.01288	2.52e-34	LOC_Os06g15480	BZIP47	"transcription factor, putative, expressed"
OsMH_06G0199400	-2.15004	0.000229	-1.46858	0.000307	LOC_Os06g21340		"rho GDP-dissociation inhibitor 1, putative, expressed"
OsMH_06G0201800	-4.34226	2.14e-24	-3.89114	3.25e-19	LOC_Os06g21590	LHCA1	"chlorophyll A-B binding protein, putative, expressed"
OsMH_06G0207400	-2.91235	1.7e-07	-3.62933	9.73e-07	LOC_Os06g22050		"GCRP2 - Glycine and cysteine rich family protein precursor, putative, expressed"
OsMH_06G0241900	-1.62598	0.000882	-1.3433	0.000147	LOC_Os06g27590		expressed protein
OsMH_06G0282800	-1.94046	0.00548201	-4.01343	1.33e-06	LOC_Os06g31270		"polygalacturonase, putative, expressed"
OsMH_06G0300700	-1.8169	2.62e-10	-1.24724	4.11e-27	LOC_Os06g33210		"UAA transporter family domain containing protein, expressed"
OsMH_06G0301100	-2.3851	1.03e-08	-1.95721	5.64e-19	LOC_Os06g33250		"crooked neck, putative, expressed"
OsMH_06G0306700	-3.74105	3.48e-18	-3.85434	6.66e-19	LOC_Os06g33570	CNGC12	"cyclic nucleotide-gated ion channel 1, putative, expressed"
OsMH_06G0335700	-2.49263	2.06e-05	-1.50533	2.25e-07	LOC_Os06g36220		"OsFBX198 - F-box domain containing protein, expressed"
OsMH_06G0377800	-1.90909	1.43e-18	-1.16567	8.53e-20	LOC_Os06g40120	SPX1	"SPX domain containing protein, putative, expressed"
OsMH_06G0378200	-3.57801	3.06e-26	-2.5661	3.39e-11	LOC_Os06g40150	ERF1	"AP2 domain containing protein, expressed"
OsMH_06G0378300	-3.53123	0.000378	-2.3216	0.00375745	LOC_Os06g40160		expressed protein
OsMH_06G0393400	-3.11717	2.73e-05	-4.72213	5.08e-06	LOC_Os06g41740		"transposon protein, putative, CACTA, En/Spm sub-class, expressed"
OsMH_06G0404600	-4.32932	2.27e-10	-3.36663	1.91e-42	LOC_Os06g42850		"extracellular ligand-gated ion channel, putative, expressed"
OsMH_06G0407400	-2.825	1.47e-15	-1.50814	1.02e-07	LOC_Os06g43160		"exostosin family domain containing protein, expressed"
OsMH_06G0417300	-1.23271	0.00638069	-1.82755	2.74e-15	LOC_Os06g44150		"CorA-like magnesium transporter protein, putative, expressed"
OsMH_06G0427200	-2.05903	1.79e-13	-2.08009	1.13e-44	LOC_Os06g45080		"rabGAP/TBC domain-containing protein, putative, expressed"
OsMH_06G0437200	-4.2502	1.44e-11	-1.72945	1.85e-17	LOC_Os06g46010		expressed protein
OsMH_06G0444100	-4.24184	1.95e-28	-1.22092	3.78e-16	LOC_Os06g46590		expressed protein
OsMH_06G0445000	-2.21908	6.59e-06	-1.28624	0.000435	LOC_Os06g46690		"exostosin family protein, putative, expressed"
OsMH_06G0463800	-1.17134	3.97e-11	-1.25656	4.65e-35	LOC_Os06g48760		"UTP--glucose-1-phosphate uridylyltransferase, putative, expressed"
OsMH_06G0465700	-1.69274	0.00130133	-1.50797	3.08e-11	LOC_Os06g48870		"methyl-binding domain protein MBD, putative, expressed"
OsMH_06G0479900	-2.69652	0.00515158	-1.95314	1.91e-05	LOC_Os06g50679		expressed protein
OsMH_06G0485900	-1.89614	1.8e-11	-4.65046	1.63e-13	LOC_Os06g51260	EPR1	"MYB family transcription factor, putative, expressed"
OsMH_06G0487700	-3.83004	3.53e-13	-1.73067	3.08e-23	LOC_Os06g51380		"ROOT HAIRLESS 1, putative, expressed"
OsMH_07G0001400	-1.09627	2.08e-11	-1.064	4.98e-45	LOC_Os07g01150		"fatty acid hydroxylase, putative, expressed"
OsMH_07G0007000	-1.72827	1.38e-21	-1.80544	3.42e-77	LOC_Os07g01720		expressed protein
OsMH_07G0010800	-2.02747	4.11e-12	-1.31674	5.15e-28	LOC_Os07g02100		"flavin-containing monooxygenase family protein, putative, expressed"
OsMH_07G0016300	-2.88998	4.4e-05	-1.24155	0.000745	LOC_Os07g02674		expressed protein
OsMH_07G0016600	-2.75336	4.69e-09	-1.19935	7.3e-12	LOC_Os07g02710		expressed protein
OsMH_07G0020500	-1.80468	0.000167	-3.54914	6.77e-30	LOC_Os07g03100		"OsFBX212 - F-box domain containing protein, expressed"
OsMH_07G0022400	-1.74338	1.11e-15	-1.37349	3.05e-50	LOC_Os07g03270		"heat shock protein DnaJ, putative, expressed"
OsMH_07G0029500	-3.67752	7.07e-15	-2.02194	3.71e-10	LOC_Os07g04160		"peptidyl-prolyl cis-trans isomerase, FKBP-type, putative, expressed"
OsMH_07G0030300	-1.30357	1.63e-05	-1.78836	4.53e-19	LOC_Os07g04220		"wound and phytochrome signaling involved receptor like kinase, putative, expressed"
OsMH_07G0032100	-1.37984	0.0065929	-1.96719	1.63e-05	LOC_Os07g04370		expressed protein
OsMH_07G0036700	-2.73124	6.41e-40	-1.96818	1.18e-18	LOC_Os07g04840	PSBP	"PsbP, putative, expressed"
OsMH_07G0045100	-4.34979	1.58e-30	-1.88271	2.93e-93	LOC_Os07g05670		expressed protein
OsMH_07G0046100	-2.45602	8.37e-07	-1.35426	3.39e-25	LOC_Os07g05870		expressed protein
OsMH_07G0050900	-2.22177	1.48e-06	-2.8685	5.49e-28	LOC_Os07g06490		"DNA binding protein, putative, expressed"
OsMH_07G0069400	-3.1861	2.82e-23	-1.58077	8.99e-37	LOC_Os07g08180		"PPR repeat containing protein, expressed"
OsMH_07G0087900	-1.66045	0.00162296	-2.13514	1.67e-06	LOC_Os07g09830	NAC98	"no apical meristem protein, expressed"
OsMH_07G0089300	-2.57528	3.48e-11	-1.92376	2.14e-08	LOC_Os07g09890	HXK4	"hexokinase, putative, expressed"
OsMH_07G0099500	-4.27522	2.51e-30	-2.68504	9.97e-51	LOC_Os07g10780	REM4.3	"remorin, putative, expressed"
OsMH_07G0140300	-1.86251	1.1e-08	-1.07499	4.91e-18	LOC_Os07g14090		"domain of unknown function domain containing protein, expressed"
OsMH_07G0209700	-2.11115	1.46e-11	-1.15646	5.23e-12	LOC_Os07g20420		"tetratricopeptide-like helical, putative, expressed"
OsMH_07G0226000	-2.0898	3.05e-09	-2.8225	1.43e-28	LOC_Os07g22930	GBSSII	"starch synthase, putative, expressed"
OsMH_07G0238500	-1.704	4.88e-21	-1.3114	6.17e-78	LOC_Os07g24190	CESA3	"CESA3 - cellulose synthase, expressed"
OsMH_07G0245300	-2.59134	2.7e-12	-1.15783	1.76e-21	LOC_Os07g25590	TDC2	"decarboxylase, putative, expressed"
OsMH_07G0254100	-1.75034	0.00363297	-1.37922	2.18e-05	LOC_Os07g26660	PIP2;5	"aquaporin protein, putative, expressed"
OsMH_07G0263800	-1.83695	0.000876	-2.02895	6.31e-06	LOC_Os07g27310		"CRAL/TRIO domain containing protein, expressed"
OsMH_07G0273200	-4.14577	3.79e-17	-1.64664	1.06e-09	LOC_Os07g27770		"transposon protein, putative, unclassified, expressed"
OsMH_07G0292700	-1.92486	1.22e-10	-1.60361	5.11e-28	LOC_Os07g29600		"zinc finger, C3HC4 type, domain containing protein, expressed"
OsMH_07G0298400	-2.52148	2.38e-05	-1.49123	5.14e-16	LOC_Os07g30220		expressed protein
OsMH_07G0298900	-4.28721	5.45e-62	-8.32388	4.89e-14	LOC_Os07g30280		"csAtPR5, putative, expressed"
OsMH_07G0309100	-2.2831	0.00880491	-4.56108	0.000159	LOC_Os07g31320		expressed protein
OsMH_07G0310300	-1.10776	1.08e-07	-1.23887	7.45e-43	LOC_Os07g31440		expressed protein
OsMH_07G0311600	-1.7353	2.49e-06	-1.21432	1.72e-09	LOC_Os07g31550		"powdery mildew resistant protein 5, putative, expressed"
OsMH_07G0320000	-2.66877	2.79e-11	-2.27328	6.34e-22	LOC_Os07g32550		"dimethyladenosine transferase, putative, expressed"
OsMH_07G0323900	-3.1237	3.43e-09	-5.58537	4.44e-08	LOC_Os07g32880		"ATP synthase gamma chain, putative, expressed"
OsMH_07G0329000	-7.08473	5.78e-23	-1.18605	7.54e-17	LOC_Os07g33680		"succinate dehydrogenase subunit 3, putative, expressed"
OsMH_07G0341700	-2.53241	3.57e-09	-2.09647	1.39e-19	LOC_Os07g34950		"uncharacterized membrane protein, putative, expressed"
OsMH_07G0360700	-2.8986	2.64e-09	-1.52863	1.87e-18	LOC_Os07g36870		"OsFBX252 - F-box domain containing protein, expressed"
OsMH_07G0361700	-2.71116	1.42e-09	-2.9279	2.31e-08	LOC_Os07g37030		"cytochrome b6-f complex iron-sulfur subunit, chloroplast precursor, putative, expressed"
OsMH_07G0362600	-2.79086	1.76e-30	-1.09794	3.25e-24	LOC_Os07g37100		"nucleoside transporter, putative, expressed"
OsMH_07G0374300	-3.49616	5.33e-07	-2.91235	1.17e-06	LOC_Os07g38140		expressed protein
OsMH_07G0383100	-1.81623	0.00126783	-5.53521	1.26e-06	LOC_Os07g39060		expressed protein
OsMH_07G0418900	-1.83775	5.35e-16	-1.7642	3.69e-32	LOC_Os07g42730		"EF hand family protein, expressed"
OsMH_07G0437900	-1.75256	1.35e-23	-2.04816	2.89e-76	LOC_Os07g44610		"pyrrolidone-carboxylate peptidase, putative, expressed"
OsMH_07G0445300	-2.20492	3.73e-08	-2.85099	2.18e-22	LOC_Os07g45330		expressed protein
OsMH_07G0445500	-2.27991	5.7e-22	-1.16417	4.48e-32	LOC_Os07g45350		"zinc finger, RING-type, putative, expressed"
OsMH_07G0450400	-2.87534	2.99e-19	-1.13921	1.18e-12	LOC_Os07g46390		"TRAF-type zinc finger domain-containing protein 1, putative, expressed"
OsMH_07G0456500	-3.97779	6.63e-30	-1.2847	2.45e-26	LOC_Os07g47110		"OsFBT11 - F-box and tubby domain containing protein, expressed"
OsMH_07G0461400	-2.20491	2.27e-06	-1.37839	2.5e-13	LOC_Os07g47590	NLA1	expressed protein
OsMH_07G0462600	-2.66951	1.29e-11	-3.08053	2.48e-13	LOC_Os07g47750		"POEI49 - Pollen Ole e I allergen and extensin family protein precursor, expressed"
OsMH_07G0466200	-3.17247	4.08e-05	-4.20206	8.23e-05	LOC_Os07g47940		expressed protein
OsMH_07G0469100	-2.26471	2.54e-05	-2.3217	2.17e-23	LOC_Os07g48229		"vacuolar-sorting receptor precursor, putative, expressed"
OsMH_07G0473900	-1.7176	6.61e-05	-1.01967	8.83e-15	LOC_Os07g48650		"OsSub54 - Putative Subtilisin homologue, expressed"
OsMH_07G0474800	-3.12435	1.35e-45	-1.02582	1.09e-15	LOC_Os07g48750		"alpha-N-arabinofuranosidase, putative, expressed"
OsMH_07G0476000	-3.26761	1.06e-31	-1.49389	1.33e-40	LOC_Os07g48880		"importin subunit alpha-1b, putative, expressed"
OsMH_07G0482100	-2.60195	1.16e-50	-2.40062	3.3e-23	LOC_Os07g49460	HD2	"response regulator receiver domain containing protein, expressed"
OsMH_07G0482300	-2.98898	1.22e-07	-2.52423	2.32e-08	LOC_Os07g49470	RLCK243	"protein kinase APK1B, chloroplast precursor, putative, expressed"
OsMH_08G0006000	-1.8479	6.08e-06	-3.88827	1.31e-82	LOC_Os08g01600		"polygalacturonase, putative, expressed"
OsMH_08G0012100	-3.08553	6.13e-16	-2.55784	3.04e-07	LOC_Os08g02220	GH9B16	"endoglucanase, putative, expressed"
OsMH_08G0025900	-1.38464	0.000636	-1.17305	6.53e-05	LOC_Os08g03676		"pentatricopeptide, putative, expressed"
OsMH_08G0027200	-3.27565	1.09e-07	-3.20656	1.25e-13	LOC_Os08g03850		expressed protein
OsMH_08G0031000	-1.50899	2.37e-09	-1.16895	3.44e-05	LOC_Os08g04300		"fringe-related protein, putative, expressed"
OsMH_08G0051000	-5.05203	4.06e-171	-4.1637	0	LOC_Os08g06110	CCA1	"MYB family transcription factor, putative, expressed"
OsMH_08G0068800	-3.1452	2.82e-40	-1.28843	2.98e-34	LOC_Os08g08140		"receptor-like kinase, putative, expressed"
OsMH_08G0081000	-2.11125	3.29e-08	-1.45264	4.87e-10	LOC_Os08g09260		"tRNA synthetase, putative, expressed"
OsMH_08G0082200	-2.03792	0.00211332	-2.65452	7.64e-17	LOC_Os08g09420		"OsFBX266 - F-box domain containing protein, expressed"
OsMH_08G0095700	-1.65571	0.00111192	-1.91756	3.07e-18	LOC_Os08g10649		"GTPase of unknown function domain containing protein, putative, expressed"
OsMH_08G0122600	-2.57921	8.15e-20	-1.32927	8.36e-25	LOC_Os08g12780	ARE1	"chloroplast envelope membrane protein, putative, expressed"
OsMH_08G0151100	-1.59825	0.00340368	-1.54497	1.3e-15	LOC_Os08g16010		"acetyltransferase, GNAT family, putative, expressed"
OsMH_08G0156300	-3.6639	1.37e-25	-1.10472	2.98e-22	LOC_Os08g16840		"OsFBL45 - F-box domain and LRR containing protein, expressed"
OsMH_08G0165500	-3.32841	1.47e-08	-1.13091	4.19e-11	LOC_Os08g17600		"SNARE domain containing protein, putative, expressed"
OsMH_08G0198400	-2.33879	0.000459	-1.92985	3.42e-21	LOC_Os08g21570		"25.3 kDa vesicle transport protein, putative, expressed"
OsMH_08G0263000	-1.24768	0.000642	-1.2887	1.06e-25	LOC_Os08g27840		"phosphoenolpyruvate carboxylase, putative, expressed"
OsMH_08G0301100	-1.55146	1.51e-06	-3.21924	1.7e-20	LOC_Os08g30770	ABCA4	"ABC transporter, ATP-binding protein, putative, expressed"
OsMH_08G0302200	-1.15381	4e-06	-1.59683	2.6e-21	LOC_Os08g30900		"YDG/SRA domain containing protein, expressed"
OsMH_08G0314200	-1.42766	7.58e-10	-1.12746	2.59e-27	LOC_Os08g31769		expressed protein
OsMH_08G0322500	-1.39098	0.00175239	-1.65418	6.97e-07	LOC_Os08g32540	CYCD1;3	"cyclin, putative, expressed"
OsMH_08G0329200	-1.69465	0.00510608	-2.61261	5.12e-13	LOC_Os08g33154		expressed protein
OsMH_08G0332800	-2.07994	0.000419	-1.55098	0.000139	LOC_Os08g33488	MADS23	"OsMADS23 - MADS-box family gene with MIKCc type-box, expressed"
OsMH_08G0335400	-3.05336	2.67e-22	-1.14457	8.94e-09	LOC_Os08g33740	CSLA11	"CSLA11 - cellulose synthase-like family A, expressed"
OsMH_08G0336400	-2.05507	2.1e-22	-1.94189	7.91e-47	LOC_Os08g33820	DYE1	"chlorophyll A-B binding protein, putative, expressed"
OsMH_08G0342300	-2.31612	2.09e-08	-4.48852	2.8e-07	LOC_Os08g34300		"retrotransposon protein, putative, unclassified, expressed"
OsMH_08G0351600	-1.49827	0.00703152	-3.88415	5.45e-12	LOC_Os08g34890		"OsFBDUF46 - F-box and DUF domain containing protein, expressed"
OsMH_08G0381300	-2.40467	9.31e-09	-2.34343	5.9e-25	LOC_Os08g37820		expressed protein
OsMH_08G0397800	-3.46129	1.3e-06	-6.10066	1.58e-07	LOC_Os08g39480		expressed protein
OsMH_08G0404100	-2.64061	0.000293	-2.01762	0.00174123	LOC_Os08g39930		expressed protein
OsMH_08G0419100	-2.40947	6.7e-05	-1.04993	1.76e-08	LOC_Os08g41610	UBP1-6	"ubiquitin carboxyl-terminal hydrolase domain containing protein, expressed"
OsMH_08G0425200	-1.00225	0.001768	-2.15594	3.2e-10	LOC_Os08g42400		"no apical meristem protein, putative, expressed"
OsMH_08G0439000	-2.69121	8.17e-05	-1.86961	0.000832	LOC_Os08g43630		expressed protein
OsMH_08G0440900	-3.37602	7.27e-07	-1.40245	0.00250277	LOC_Os08g43900		"carrier, putative, expressed"
OsMH_08G0445300	-3.37876	1.17e-10	-1.09259	2.33e-05	LOC_Os08g44400	GRX20	"glutathione S-transferase, N-terminal domain containing protein, expressed"
OsMH_08G0446900	-3.44655	1.72e-11	-4.37866	1.78e-10	LOC_Os08g44640	SCP41	"OsSCP41 - Putative Serine Carboxypeptidase homologue, expressed"
OsMH_08G0447000	-2.47474	4.1e-13	-1.43627	6.18e-21	LOC_Os08g44650		expressed protein
OsMH_08G0452000	-2.50323	2.46e-45	-1.01608	1.08e-24	LOC_Os08g45180		"kinase, pfkB family, putative, expressed"
OsMH_09G0004800	-2.14137	5.22e-13	-1.66332	1.88e-17	LOC_Os09g01680	RAD51D	"DNA repair protein RAD51 homolog 4, putative, expressed"
OsMH_09G0008800	-3.08585	1.86e-06	-1.05502	1.27e-64	LOC_Os09g02160		"DEFL47 - Defensin and Defensin-like DEFL family, expressed"
OsMH_09G0015300	-3.67952	8.71e-37	-1.08267	4.49e-26	LOC_Os09g02729		"phospholipase C, putative, expressed"
OsMH_09G0086700	-3.51037	6.97e-10	-1.31363	3.31e-09	LOC_Os09g09790	ISC3	"Fe-S metabolism associated domain containing protein, expressed"
OsMH_09G0153500	-4.7357	5.13e-24	-1.40442	6.64e-23	LOC_Os09g14600		"peroxisomal membrane protein-related, putative, expressed"
OsMH_09G0171200	-1.77944	7.38e-09	-1.30341	6.46e-22	LOC_Os09g15820		"aldose 1-epimerase, putative, expressed"
OsMH_09G0241500	-2.11866	6.37e-06	-4.46033	3.37e-08	LOC_Os09g23780		expressed protein
OsMH_09G0245400	-3.27934	1.87e-15	-5.67972	6.79e-07	LOC_Os09g24490		"basic helix-loop-helix family protein, putative, expressed"
OsMH_09G0259900	-1.39124	5.46e-05	-2.31042	6.68e-16	LOC_Os09g25900	CSLC2	"CSLC2 - cellulose synthase-like family C, expressed"
OsMH_09G0285300	-3.40379	7.45e-17	-1.09789	1.65e-10	LOC_Os09g28110		"hydroxyproline-rich glycoprotein family protein, putative, expressed"
OsMH_09G0298400	-2.11571	3.47e-26	-1.25464	1.04e-36	LOC_Os09g29380		expressed protein
OsMH_09G0310100	-3.5878	5.99e-07	-4.15932	3.58e-16	LOC_Os09g30462		expressed protein
OsMH_09G0310200	-2.93611	3.79e-12	-1.9643	4.12e-15	LOC_Os09g30474		"BPI/LBP family protein At3g20270 precursor, putative, expressed"
OsMH_09G0314600	-1.59814	0.000311	-4.27169	1.23e-08	LOC_Os09g31210		"AGC_PVPK_like_CDK8.1 - ACG kinases include homologs to PKA, PKG and PKC, expressed"
OsMH_09G0320000	-1.75993	2.26e-09	-3.45266	3.79e-36	LOC_Os09g31482	C3H60	"splicing factor U2AF, putative, expressed"
OsMH_09G0323200	-1.72235	1.69e-05	-1.09755	1.76e-10	LOC_Os09g32290		"FAD dependent oxidoreductase domain containing protein, expressed"
OsMH_09G0325800	-2.98388	4.91e-07	-4.54771	1.74e-17	LOC_Os09g32560		expressed protein
OsMH_09G0326400	-2.67966	1.19e-09	-4.14468	1.38e-11	LOC_Os09g32640		"dehydrogenase, putative, expressed"
OsMH_09G0328400	-2.79385	0.00134343	-2.68366	0.00025	LOC_Os09g32880		"retrotransposon protein, putative, unclassified, expressed"
OsMH_09G0345100	-1.81845	1.83e-08	-2.72343	2.47e-27	LOC_Os09g35790	HSFB2C	"HSF-type DNA-binding domain containing protein, expressed"
OsMH_09G0345600	-3.28233	3.01e-11	-2.55917	1.13e-21	LOC_Os09g35860		"ras-related protein, putative, expressed"
OsMH_09G0346900	-2.11296	1.83e-12	-1.47614	1.14e-13	LOC_Os09g35980	SPK	expressed protein
OsMH_09G0347000	-4.29401	1.4e-10	-1.46629	0.000167	LOC_Os09g36010		expressed protein
OsMH_09G0356200	-1.83273	0.00340526	-2.73315	8.44e-06	LOC_Os09g36735		expressed protein
OsMH_09G0376900	-1.31176	0.00637771	-3.98727	7.05e-10	LOC_Os09g38700		"STRUBBELIG-RECEPTOR FAMILY 5 precursor, putative, expressed"
OsMH_10G0060200	-2.38968	2.48e-09	-1.18014	4.39e-29	LOC_Os10g06720		"aldose 1-epimerase, putative, expressed"
OsMH_10G0124200	-1.62569	3.52e-09	-1.11832	1.06e-11	LOC_Os10g13550	IREN	"endonuclease/exonuclease/phosphatase family domain containing protein, expressed"
OsMH_10G0144600	-2.94517	4.71e-35	-1.18075	1.15e-25	LOC_Os10g16640		expressed protein
OsMH_10G0177700	-4.93099	1.67e-23	-1.78145	5.31e-58	LOC_Os10g19904		expressed protein
OsMH_10G0223300	-2.0475	1.54e-05	-3.5252	3.57e-28	LOC_Os10g25030	RCCR1	"red chlorophyll catabolite reductase, putative, expressed"
OsMH_10G0267100	-1.25774	2.54e-07	-1.74616	1.46e-40	LOC_Os10g30850		"zinc finger, RING-type, putative, expressed"
OsMH_10G0267600	-2.82943	4.08e-41	-1.38771	1.65e-32	LOC_Os10g30890		expressed protein
OsMH_10G0278200	-2.84247	6.11e-16	-1.01899	1.88e-19	LOC_Os10g31940		"inosine triphosphate pyrophosphatase, putative, expressed"
OsMH_10G0316300	-3.64432	1.06e-15	-2.33981	7.87e-43	LOC_Os10g35644		expressed protein
OsMH_10G0333400	-1.28447	0.00422741	-4.85206	5.27e-31	LOC_Os10g37860		expressed protein
OsMH_10G0344800	-1.04919	2.09e-09	-2.26842	6.01e-56	LOC_Os10g39130	MADS56	"OsMADS56 - MADS-box family gene with MIKCc type-box, expressed"
OsMH_10G0345400	-2.22183	7.69e-50	-1.15568	2.35e-48	LOC_Os10g39200		expressed protein
OsMH_10G0348200	-1.92916	8.78e-07	-1.24996	8.1e-19	LOC_Os10g39540		"protein phosphatase 2C, putative, expressed"
OsMH_10G0353100	-1.32475	8e-06	-2.77215	4.49e-24	LOC_Os10g39950		"viral A-type inclusion protein repeat containing protein, expressed"
OsMH_10G0371100	-2.98473	0.000145	-2.62855	2.37e-06	LOC_Os10g41950		"phosphatidylinositol N-acetylglucosaminyltransferase subunit P, putative, expressed"
OsMH_11G0008300	-3.33132	5.54e-15	-2.76477	6.24e-22	LOC_Os11g01830		"staphylococcal nuclease homologue, putative, expressed"
OsMH_11G0011400	-2.78498	6.73e-07	-1.15143	1.75e-10	LOC_Os11g02110		expressed protein
OsMH_11G0012300	-1.35879	3.27e-06	-1.39947	3.73e-27	LOC_Os11g02200		expressed protein
OsMH_11G0013100	-3.95077	9.61e-05	-1.82332	0.00748765	LOC_Os11g02290		expressed protein
OsMH_11G0025900	-1.28585	0.000775	-1.71191	6.61e-29	LOC_Os11g03410		"exostosin family domain containing protein, expressed"
OsMH_11G0028500	-2.96138	2.77e-08	-4.14838	3.78e-24	LOC_Os11g03640		expressed protein
OsMH_11G0029100	-3.64404	5.05e-11	-1.5905	8.79e-15	LOC_Os11g03690		expressed protein
OsMH_11G0050300	-2.40849	2.8e-11	-1.13823	1.95e-12	LOC_Os11g05980		"tetratricopeptide-like helical, putative, expressed"
OsMH_11G0052400	-3.00374	3.52e-07	-1.12384	0.00851717	LOC_Os11g06300		expressed protein
OsMH_11G0059200	-3.00038	2.58e-17	-1.71687	7.45e-51	LOC_Os11g06930		"CBS domain-containing protein, putative, expressed"
OsMH_11G0072800	-1.98801	4.59e-11	-1.69271	6e-44	LOC_Os11g08300	ALDH3H2	"aldehyde dehydrogenase, putative, expressed"
OsMH_11G0098400	-2.90342	8.67e-22	-1.11404	6.48e-22	LOC_Os11g11100	BZIP82	"bZIP transcription factor domain containing protein, expressed"
OsMH_11G0109400	-3.06608	1.79e-15	-1.21316	4.58e-10	LOC_Os11g12800		"glycerophosphoryl diester phosphodiesterase family protein, putative, expressed"
OsMH_11G0116100	-2.37466	5.83e-05	-1.24718	0.000137	LOC_Os11g13850		"rieske domain containing protein, expressed"
OsMH_11G0117100	-1.60002	2.53e-06	-1.57589	4.36e-07	LOC_Os11g13940		"NBS-LRR disease resistance protein, putative, expressed"
OsMH_11G0118000	-1.30747	4.87e-06	-1.05725	9.72e-18	LOC_Os11g14020		"transposon protein, putative, unclassified, expressed"
OsMH_11G0120700	-1.55304	2.28e-32	-1.16668	1.26e-63	LOC_Os11g14300		"la domain containing protein, expressed"
OsMH_11G0140400	-1.35731	1.59e-09	-1.17717	4.03e-31	LOC_Os11g16580		"endonuclease III-like protein 1, putative, expressed"
OsMH_11G0171600	-4.24852	4.03e-18	-1.19455	1.07e-16	LOC_Os11g19780		"O-methyltransferase ZRP4, putative"
OsMH_11G0198000	-1.30445	2.99e-05	-1.90243	1.08e-10	LOC_Os11g22960		expressed protein
OsMH_11G0243700	-3.09977	1.28e-10	-3.59787	1.67e-233	LOC_Os11g27440		"MLA7, putative, expressed"
OsMH_11G0295500	-3.85257	3.91e-40	-1.23413	2.36e-08	LOC_Os11g31980	SCP63	"OsSCP63 - Putative Serine Carboxypeptidase homologue, expressed"
OsMH_11G0305400	-1.80956	2.43e-09	-1.37491	5.53e-23	LOC_Os11g32880		"DEAD-box ATP-dependent RNA helicase, putative, expressed"
OsMH_11G0314800	-3.16485	2.22e-15	-1.78746	4.46e-18	LOC_Os11g34180		"uncharacterized protein family UPF0016 domain containing protein, expressed"
OsMH_11G0317500	-2.63874	5.81e-20	-1.28233	6.24e-14	LOC_Os11g34460	FKF1	"OsFBO10 - F-box and other domain containing protein, expressed"
OsMH_11G0324400	-1.04995	2.08e-05	-1.04555	1.63e-18	LOC_Os11g35320		"BSD domain-containing protein, putative, expressed"
OsMH_11G0334000	-1.22512	4.26e-08	-1.85062	1.25e-55	LOC_Os11g36420		"sialyltransferase family domain containing protein, expressed"
OsMH_11G0337000	-2.21698	8.36e-05	-6.14236	1.49e-16	LOC_Os11g36930		"ZOS11-05 - C2H2 zinc finger protein, expressed"
OsMH_11G0342300	-2.30637	1.29e-19	-1.47102	2.66e-27	LOC_Os11g37560		expressed protein
OsMH_11G0357000	-2.2748	5.48e-06	-3.70295	7.02e-09	LOC_Os11g39370		"BRASSINOSTEROID INSENSITIVE 1-associated receptor kinase 1 precursor, putative, expressed"
OsMH_11G0384900	-1.86285	4.05e-06	-2.51764	1.95e-22	LOC_Os11g42510		"tyrosine aminotransferase, putative, expressed"
OsMH_11G0385300	-2.52841	1.14e-13	-1.28671	4.72e-14	LOC_Os11g42540		"oxidoreductase, aldo/keto reductase family protein, putative, expressed"
OsMH_11G0390700	-3.78203	2.75e-50	-1.2689	2.03e-26	LOC_Os11g43510		"lipase precursor, putative, expressed"
OsMH_11G0443500	-3.87725	4.79e-34	-1.10739	6.6e-13	LOC_Os11g47100		hypothetical protein
OsMH_12G0007700	-2.59861	5.59e-13	-2.22973	1.28e-13	LOC_Os12g01830		"staphylococcal nuclease homologue, putative, expressed"
OsMH_12G0012900	-1.79709	0.00322022	-1.47722	6.45e-09	LOC_Os12g02680		expressed protein
OsMH_12G0011900	-1.59214	6.69e-07	-2.35282	1.31e-13	LOC_Os12g02790		expressed protein
OsMH_12G0035000	-2.96397	0.000252	-2.9007	5.98e-16	LOC_Os12g04650		"zinc finger, C3HC4 type domain containing protein, expressed"
OsMH_12G0037800	-2.92004	1e-19	-1.44556	1.18e-14	LOC_Os12g04940		"splicing factor, putative, expressed"
OsMH_12G0039400	-3.19567	1.46e-07	-6.49535	6.37e-09	LOC_Os12g05060		expressed protein
OsMH_12G0063400	-2.26294	2.88e-40	-1.33912	1.25e-80	LOC_Os12g07540		"growth regulator related protein, putative, expressed"
OsMH_12G0070900	-1.66403	0.00250354	-3.22845	4.23e-13	LOC_Os12g08770	PSAN	"photosystem I reaction center subunit N, chloroplast precursor, putative, expressed"
OsMH_12G0133700	-1.29357	8.12e-08	-1.93479	3.17e-13	LOC_Os12g17090		"stripe rust resistance protein Yr10, putative, expressed"
OsMH_12G0141700	-1.52183	1.04e-08	-1.01157	1.77e-19	LOC_Os12g17830		expressed protein
OsMH_12G0153400	-1.09323	6.17e-09	-1.40067	1.65e-37	LOC_Os12g19180		"ATP binding protein, putative, expressed"
OsMH_12G0181900	-1.84145	4.75e-12	-1.52126	2.2e-05	LOC_Os12g23200	PSAL	"photosystem I reaction center subunit XI, chloroplast precursor, putative, expressed"
OsMH_12G0182500	-1.70574	0.00260011	-2.88152	1.41e-10	LOC_Os12g23280		"heavy metal-associated domain containing protein, expressed"
OsMH_12G0244300	-2.08047	1.36e-05	-5.79958	3.86e-07	LOC_Os12g29570		expressed protein
OsMH_12G0246300	-1.86716	1.92e-12	-1.04317	3.15e-36	LOC_Os12g29750		"protein of unknown function DUF502 domain containing protein, expressed"
OsMH_12G0250800	-1.22116	0.000207	-2.02068	2.43e-11	LOC_Os12g30500		"DUF593 domain containing protein, expressed"
OsMH_12G0251300	-4.66453	7.94e-17	-1.52686	4.8e-19	LOC_Os12g30555		expressed protein
OsMH_12G0264000	-1.4578	0.000108	-1.07295	1.54e-05	LOC_Os12g32590		"NB-ARC domain containing protein, expressed"
OsMH_12G0264800	-1.92156	0.000333	-1.5703	2.35e-13	LOC_Os12g32670		"CC-NBS-LRR resistance protein, putative, expressed"
OsMH_12G0292100	-2.23014	0.000117	-2.99213	1.8e-06	LOC_Os12g36330		expressed protein
OsMH_12G0309900	-1.1049	1.48e-06	-3.54206	1.4e-182	LOC_Os12g38120		"thaumatin family domain containing protein, expressed"
OsMH_12G0333800	-3.34681	3.74e-11	-4.00167	6.71e-17	LOC_Os12g40450	ALDH12B1	"biotin--protein ligase, putative, expressed"
OsMH_12G0346900	-2.0314	0.00432989	-3.11884	9.38e-06	LOC_Os12g41660		expressed protein
OsMH_12G0351800	-3.45217	2.07e-12	-2.40838	2.33e-05	LOC_Os12g42240		expressed protein
OsMH_12G0353400	-3.31432	1.66e-17	-2.23816	2.04e-06	LOC_Os12g42400	HAP2F	"nuclear transcription factor Y subunit, putative, expressed"
OsMH_12G0353500	-2.48609	7.46e-06	-1.34042	2.6e-08	LOC_Os12g42420	PLS3	"DNA binding protein, putative, expressed"
OsMH_12G0358000	-2.7784	7.13e-28	-1.23005	9.16e-22	LOC_Os12g43000		"retrotransposon protein, putative, unclassified, expressed"
OsMH_12G0367000	-3.38163	1.06e-55	-1.41782	3.36e-44	LOC_Os12g43950	WAHD1	"homeobox domain containing protein, expressed"
OsMH_12G0368100	-2.02829	5.42e-06	-2.08119	1.12e-22	LOC_Os12g44060		"nodulin, putative, expressed"
OsMH_12G0368500	-3.48688	4.52e-22	-1.03544	2.32e-12	LOC_Os12g44090		"leucine-rich repeat family protein, putative, expressed"
OsMH_01G0007700	-4.01393	4.3e-05	-2.3319	1.13e-06	NA		NA
OsMH_01G0118200	-2.41637	0.00731624	-1.38356	0.0026696	NA		NA
OsMH_01G0243400	-3.06889	0.000246	-3.08102	1.4e-12	NA		NA
OsMH_01G0261800	-1.22667	4.12e-05	-1.57174	4.04e-32	NA		NA
OsMH_01G0320000	-2.85897	4.64e-05	-1.15964	4.67e-09	NA		NA
OsMH_01G0334600	-3.56977	6.91e-10	-1.14882	7.59e-16	NA		NA
OsMH_01G0360300	-3.50759	4.56e-16	-2.1396	1.43e-20	NA		NA
OsMH_01G0426000	-3.4953	0.000423	-1.1682	0.00541166	NA		NA
OsMH_01G0439400	-1.82381	0.00893745	-3.70473	1.1e-05	NA		NA
OsMH_01G0459100	-2.5504	0.00900618	-2.84776	0.00394586	NA		NA
OsMH_01G0476000	-2.87964	0.00653696	-2.53055	0.00645201	NA		NA
OsMH_01G0499100	-2.16784	7.76e-08	-1.86795	1.43e-28	NA		NA
OsMH_02G0016200	-1.70992	5.51e-14	-1.09889	2.07e-12	NA		NA
OsMH_02G0041300	-2.33068	8.81e-06	-1.19892	1.41e-06	NA		NA
OsMH_02G0070000	-1.79721	4.17e-05	-1.26734	2.34e-06	NA		NA
OsMH_02G0118700	-4.88315	4.51e-10	-1.26488	1.1e-08	NA		NA
OsMH_02G0153800	-1.66687	2.39e-17	-1.40771	2.59e-46	NA		NA
OsMH_02G0157000	-2.58179	0.000158	-6.31492	1.93e-08	NA		NA
OsMH_02G0259000	-4.18087	4.54e-10	-3.39681	7.78e-11	NA		NA
OsMH_02G0262600	-2.66439	2.25e-09	-1.29212	1.25e-06	NA		NA
OsMH_02G0332100	-2.93247	0.000687	-2.1684	7.34e-21	NA		NA
OsMH_02G0385200	-3.57311	1.47e-11	-1.42109	2.39e-15	NA		NA
OsMH_02G0401400	-2.56381	1.75e-06	-1.43034	0.00135391	NA		NA
OsMH_02G0414500	-2.48945	6.32e-07	-1.02926	7.6e-15	NA		NA
OsMH_02G0432400	-2.24526	0.000527	-2.45068	5.93e-05	NA		NA
OsMH_02G0447000	-3.32355	9.03e-06	-3.68235	2.12e-13	NA		NA
OsMH_02G0475700	-2.22829	1.26e-27	-1.0027	3.84e-14	NA		NA
OsMH_02G0515500	-2.1394	0.00857666	-1.04005	0.00414628	NA		NA
OsMH_02G0531200	-3.05142	1.62e-11	-1.71852	1.6e-34	NA		NA
OsMH_02G0535200	-4.78254	1.67e-06	-2.04264	0.000156	NA		NA
OsMH_02G0572000	-1.14982	8.32e-06	-2.79697	1.48e-24	NA		NA
OsMH_03G0015000	-1.54833	0.00966376	-2.34417	1.02e-05	NA		NA
OsMH_03G0114300	-2.66987	0.000494	-4.95299	4.92e-05	NA		NA
OsMH_03G0188100	-3.07157	2.72e-11	-2.65174	1.93e-53	NA		NA
OsMH_03G0196000	-4.6215	4.72e-14	-1.59659	6.46e-23	NA		NA
OsMH_03G0206900	-2.403	0.000184	-4.77542	7.73e-05	NA		NA
OsMH_03G0256800	-2.3496	1.1e-06	-1.54493	1.47e-28	NA		NA
OsMH_03G0294000	-2.40378	1.37e-13	-1.28339	1.13e-26	NA		NA
OsMH_03G0401200	-2.62705	0.00700676	-4.3006	0.000308	NA		NA
OsMH_03G0476400	-1.87692	0.000477	-1.84127	1.81e-06	NA		NA
OsMH_03G0522300	-3.53466	0.000553	-2.06653	0.00139764	NA		NA
OsMH_03G0532500	-1.77133	8.91e-06	-3.23045	8.02e-09	NA		NA
OsMH_04G0199700	-3.73659	6.57e-10	-2.67994	1.89e-09	NA		NA
OsMH_04G0344100	-1.32692	1.16e-05	-1.24425	9.61e-11	NA		NA
OsMH_04G0373500	-1.72966	1.13e-05	-1.06506	8.6e-10	NA		NA
OsMH_04G0448100	-3.37638	1.34e-05	-1.58449	6.47e-05	NA		NA
OsMH_04G0457700	-1.23593	0.000166	-1.239	1.38e-05	NA		NA
OsMH_04G0464200	-1.50756	0.00142161	-5.0012	1.23e-06	NA		NA
OsMH_04G0478300	-3.88084	1.48e-08	-5.49734	6.35e-08	NA		NA
OsMH_04G0499100	-2.4777	0.000114	-1.24	1.78e-17	NA		NA
OsMH_04G0528700	-2.45959	0.00694913	-3.54186	0.000121	NA		NA
OsMH_05G0022000	-2.24881	0.00840117	-2.92905	2.14e-12	NA		NA
OsMH_05G0023100	-2.15414	0.00431537	-6.64127	6.44e-09	NA		NA
OsMH_05G0024100	-3.58081	0.000479	-1.41729	0.000412	NA		NA
OsMH_05G0119400	-4.3332	2.93e-16	-1.56596	1.81e-18	NA		NA
OsMH_05G0201300	-2.70695	0.00106605	-3.00577	4.73e-09	NA		NA
OsMH_05G0259700	-2.43104	0.000663	-6.44842	2.13e-08	NA		NA
OsMH_05G0278000	-3.93341	5.89e-15	-3.68388	1.18e-12	NA		NA
OsMH_05G0324800	-2.62259	5.89e-08	-1.52592	1.17e-09	NA		NA
OsMH_05G0338300	-2.3371	0.00166939	-4.63898	0.000128	NA		NA
OsMH_05G0425500	-2.9301	3.51e-08	-4.8042	1.77e-09	NA		NA
OsMH_05G0433800	-3.11849	0.000231	-6.01283	3.68e-07	NA		NA
OsMH_05G0449700	-1.91892	0.00971373	-4.03223	1.52e-05	NA		NA
OsMH_06G0000600	-4.89496	1.35e-06	-3.66969	6.17e-05	NA		NA
OsMH_06G0028900	-2.56578	8.54e-09	-1.19144	1.14e-09	NA		NA
OsMH_06G0073400	-1.87646	0.00211255	-1.84344	0.000114	NA		NA
OsMH_06G0170200	-1.51574	0.000319	-2.46366	3.46e-10	NA		NA
OsMH_06G0206300	-4.3499	1.58e-09	-4.17102	1.3e-23	NA		NA
OsMH_06G0320100	-2.2118	1.76e-08	-1.33079	3.89e-19	NA		NA
OsMH_06G0362700	-5.15946	2.48e-07	-1.90993	3.73e-06	NA		NA
OsMH_06G0455400	-1.81764	1.25e-07	-1.53896	1.47e-13	NA		NA
OsMH_06G0457600	-4.36933	8.64e-06	-4.31203	2.79e-06	NA		NA
OsMH_07G0045000	-2.99869	9.01e-07	-1.43438	2.62e-17	NA		NA
OsMH_07G0118500	-2.29936	0.00893745	-5.05085	2.9e-05	NA		NA
OsMH_07G0261300	-4.52314	3.62e-06	-1.84333	1.33e-15	NA		NA
OsMH_07G0307700	-2.99155	0.000174	-6.44253	2.16e-08	NA		NA
OsMH_07G0317600	-3.75918	3.81e-05	-1.48982	1.2e-13	NA		NA
OsMH_07G0337400	-3.10476	0.000258	-4.61452	0.000128	NA		NA
OsMH_07G0480400	-3.91398	0.000105	-4.3764	0.000266	NA		NA
OsMH_08G0134800	-2.76633	3.35e-05	-1.66128	2.2e-06	NA		NA
OsMH_08G0189100	-1.76208	0.00584496	-1.07733	1.81e-05	NA		NA
OsMH_08G0229400	-3.51535	9.96e-11	-4.99421	1.39e-06	NA		NA
OsMH_08G0291600	-3.06875	6.79e-06	-3.79222	1.77e-08	NA		NA
OsMH_08G0346200	-3.13436	0.00106978	-4.97371	1.63e-05	NA		NA
OsMH_08G0384300	-1.41383	0.00896258	-2.17023	8.12e-10	NA		NA
OsMH_08G0393400	-1.91819	1.07e-11	-1.99118	5.83e-24	NA		NA
OsMH_08G0431700	-1.70807	0.00774937	-1.54416	0.000268	NA		NA
OsMH_08G0433700	-3.79145	2.86e-07	-1.05617	0.00343968	NA		NA
OsMH_08G0441100	-3.57161	6.13e-09	-1.04103	4.61e-08	NA		NA
OsMH_09G0015400	-2.18401	0.00303556	-2.86756	9.57e-16	NA		NA
OsMH_09G0079500	-3.93941	1.92e-44	-1.00421	0.00997889	NA		NA
OsMH_09G0227400	-2.78502	0.000704	-4.38316	2.44e-10	NA		NA
OsMH_09G0267700	-4.27932	1.18e-05	-1.84056	0.000547	NA		NA
OsMH_09G0371500	-5.33107	5.59e-14	-1.9709	1.01e-85	NA		NA
OsMH_10G0072100	-4.04659	2.53e-13	-4.71315	9.9e-21	NA		NA
OsMH_10G0120300	-2.94283	8.07e-15	-1.01552	7.54e-05	NA		NA
OsMH_10G0124000	-2.71683	1.27e-07	-1.80077	7.94e-11	NA		NA
OsMH_10G0141000	-1.52902	3.31e-28	-1.0229	0.000373	NA		NA
OsMH_10G0251000	-2.6283	0.00113987	-2.67799	0.00159691	NA		NA
OsMH_10G0253900	-3.47862	2.26e-10	-6.71784	7.38e-16	NA		NA
OsMH_10G0281400	-1.74055	0.009481	-1.38157	0.000135	NA		NA
OsMH_10G0285000	-1.96959	0.00492567	-4.97681	3.74e-05	NA		NA
OsMH_10G0330100	-2.91575	0.000182	-1.01557	0.00472936	NA		NA
OsMH_10G0372500	-2.87103	0.000885	-3.72653	6.66e-05	NA		NA
OsMH_11G0026500	-3.07349	6.25e-08	-1.06805	0.000854	NA		NA
OsMH_11G0029400	-1.66577	0.000545	-1.8129	2.81e-07	NA		NA
OsMH_11G0040400	-2.22536	6.86e-09	-1.28251	6.28e-17	NA		NA
OsMH_11G0104900	-1.11834	0.000144	-2.80106	3.03e-48	NA		NA
OsMH_11G0135800	-4.26458	1.17e-28	-1.12889	1.22e-14	NA		NA
OsMH_11G0139500	-2.68955	0.00901767	-4.47673	0.000102	NA		NA
OsMH_11G0184700	-2.83127	2.93e-07	-2.89326	6.45e-31	NA		NA
OsMH_11G0186700	-2.60025	0.00181314	-1.89389	5.6e-12	NA		NA
OsMH_11G0282200	-2.92876	0.000101	-3.88925	0.000507	NA		NA
OsMH_11G0347600	-2.17231	2.23e-07	-5.35528	4.33e-19	NA		NA
OsMH_12G0025500	-1.80234	8.91e-07	-3.32674	3.9e-13	NA		NA
OsMH_12G0068200	-2.30094	0.000325	-2.52013	7.02e-10	NA		NA
OsMH_12G0139300	-3.08744	2.67e-17	-3.91203	7.84e-30	NA		NA
OsMH_12G0152400	-3.16256	1.18e-05	-1.21309	1e-05	NA		NA
OsMH_12G0164100	-3.79311	1.81e-39	-1.44552	0.000344	NA		NA
OsMH_12G0242200	-3.89736	2.35e-07	-4.23614	2.58e-07	NA		NA
OsMH_12G0259300	-2.21327	0.000129	-2.23415	1.02e-22	NA		NA
OsMH_12G0259400	-2.68077	4.1e-16	-1.6648	1.62e-21	NA		NA
OsMH_12G0271700	-6.19571	7.93e-10	-1.29472	1.31e-13	NA		NA
OsMH_12G0313700	-1.91318	2.76e-08	-1.90747	4.85e-30	NA		NA
OsMH_12G0350000	-2.16632	0.00730419	-2.46092	3.69e-08	NA		NA
OsMH_12G0368900	-2.21796	7.54e-08	-2.31592	1.57e-29	NA		NA
