# Supplementary material for: Paternal DNA methylation is remodeled to maternal levels in rice zygote
Source: Nat Commun. 2023 Oct 18;14:6571. doi: 10.1038/s41467-023-42394-0 (PMC10584822; doi:10.1038/s41467-023-42394-0)
Supplement: Supplementary file 7 — Source data [file 41467_2023_42394_MOESM7_ESM.zip]

Archive with 22 entries (22 files):
- Fig. 1a.xlsx
- Fig. 1b.xlsx
- Fig. 2a.xlsx
- Fig. 2b.xlsx
- Fig. 2c.xlsx
- Fig. 3a.xlsx
- Fig. 3b.xlsx
- Fig. 5a.xlsx
- Supplementary Fig. 14d.xlsx
- Supplementary Fig. 15.xlsx
- Supplementary Fig. 2a.xlsx
- Supplementary Fig. 4b.xlsx
- Supplementary Fig. 5a.xlsx
- Supplementary Fig. 5b.xlsx
- Supplementary Fig. 6a.xlsx
- Supplementary Fig. 6b.xlsx
- Supplementary Fig. 6c.xlsx
- Supplementary Fig. 7.xlsx
- Supplementary Fig. 8.xlsx
- Supplementary Fig. 9a.xlsx
- Supplementary Fig. 9b.xlsx
- Supplementary Fig. 9c.xlsx
