# Supplementary material for: Paternal DNA methylation is remodeled to maternal levels in rice zygote
Source: Nat Commun. 2023 Oct 18;14:6571. doi: 10.1038/s41467-023-42394-0 (PMC10584822; doi:10.1038/s41467-023-42394-0)
Supplement: Supplementary file 7 — Source data [file 41467_2023_42394_MOESM7_ESM.zip › Fig. 1a.xlsx]

## Sheet: Fig. 1a
Fig. 1a
Gene
MH-S_CG	ZS-E_CG	ZM-Z_CG	ZM-GE_CG	ZM-seedling_CG	ZM-Panicle_CG		MH-S_CHG	ZS-E_CHG	ZM-Z_CHG	ZM-GE_CHG	ZM-seedling_CHG	ZM-Panicle_CHG		MH-S_CHH	ZS-E_CHH	ZM-Z_CHH	ZM-GE_CHH	ZM-seedling_CHH	ZM-Panicle_CHH
0	0.0282	0.0462	0.0283	0	0		0.0137067	0.0137632	0.0219865	0.0187823	0.00455149	0.00546107		0.463137	0.40614	0.274648	0.303508	0.0594554	0.137047
0	nan	0.894597	0.661359	0.851738	0.877949		0.0101213	0.0083348	0.0240468	0.0181293	0.0051448	0.00572584		0.0172203	0.0103983	0.0210859	0.0206375	0.00292054	0.0129314
0	0	0.00733108	0.0256469	nan	nan		0.0229308	0.0291136	0.0645912	0.0657491	0.0440771	0.06279		0.0113709	0.0122631	0.0206089	0.0219029	0.00308866	0.00622465
0	0	0.0164	0	0	0.0345		0.00823571	0.0385059	0.0201976	0.026479	0.019229	0.0180296		0.0166865	nan	0.258	0.0319821	0.0059311	0.0301054
0	nan	nan	0	0	0		0.0142	0.00502537	0.171233	0.153019	0.0697887	0.102633		0.0153271	nan	0	0.020178	0.00191837	0.00302123
0	0.2184	0.2832	0.42875	0.32845	0.3414		0.0115706	0.01674	0.0851128	0.0583703	0.0285907	0.0469833		0.0129618	0.00676377	0.0190444	0.0259852	0.00154506	0.00232696
0	0.0222	0.0278	0	0	0.013		0.0148417	0.00954924	0.0203546	0.0291689	0	0.00482301		0.0537284	0.0639461	0.0521406	0.0548057	0.0200884	0.0600688
0	0	0.0275	0.008	0	0		0.0240734	0.0111741	0.0139842	0.0271417	0	0.00552		0.0256	0.0303	0.0222	0.0148946	0.0181481	0.00558008
0	nan	0.01156	0.01946	0.00238	0.0139667		0.0359322	0.158558	0.130052	0.113133	0.0239968	0.043697		0.00919365	0.0077746	0.0180714	0.0202725	0.00109206	0.0077746
0	0.0043	0.2528	0.052	0.03555	0.040175		0.0151216	0.00938192	0.0227986	0.0250832	0.00140882	0.00220237		0.0923978	0.04	0.0728528	0.0514267	0.0637106	0.0854878
0	0	0.0098	0.0206667	0	0		0.0207806	0.00693578	0.0169075	0.0285966	0.00071161	0.00659631		0.0253296	0.010246	0.0198591	0.0217517	0.00390311	0.00413184
0	nan	0	0.247086	0.346376	0.32461		0.0132267	0.01285	0.0076	0.026	0	0.0102875		0.0635149	0.0256802	0.0732576	0.0880366	0.0273	0
0	0.0111	0.256318	0.253073	0.109225	0.183795		0.152279	0.187338	0.300887	0.261345	0.219268	0.248177		0.0342857	nan	nan	0.00908901	0	0.00636546
0	0.0176	0.0176125	0.0247404	0	nan		0.016451	0.00984108	0.0178475	0.0205118	0	0.00468949		0.0202628	0.0124392	0.0491694	0.0308023	0.0384759	0.0580212
0	0	0.0154	0.0369	0	0		0.0187262	0.0214216	0.0288998	0.0399779	0.00498665	0.00440364		0.0154926	0.0152899	0.0192065	0.0230352	0.00222862	0.00593846
0	0.0156	0.295074	0.370985	0.30744	0.303148		0.0114063	0.013892	0.0124207	0.0199759	0.00249424	0.0026042		0.0155659	0.0388666	0.0879782	0.0477926	0.0660742	0.0575108
0	0.0341	0.01	0.043	0	0.009		0.0161214	0.0100796	0.0313945	0.0337937	0.0303699	0.039841		0.0169127	0.0126851	0.0193843	0.0228789	0.00388804	0.0122619
0	nan	0.0412	0.0196	0	0		0.0239993	0.0143007	0.024844	0.0237049	0.00473331	0.012021		0.0571138	0.0428566	0.0408414	0.0437052	0.00243422	0.00640843
0	0	0.11937	0.136454	0.0944216	0.0933811		0.0186453	0.00794741	0.0228132	0.0139727	0.00229867	0.00303845		0.0837355	0.0550741	0.0910899	0.0700232	0.0544922	0.08694
0	0.0667	0.111175	0.135053	0.197816	0.200123		0.0153987	0.00677379	0.0142573	0.0282476	0.00400307	0.0121221		0.0166663	0.0126869	0.0262821	0.0304638	0.0077143	0.0405944
0	nan	0.975425	0.747	0.603592	0.79545		0.0395341	0.0181312	0.0153542	0.0457782	0.014227	0.0178236		0.0162979	0.00756751	0.01893	0.0292954	0	0.000377358
0	nan	0.0361	0.0455	0.0120714	0		0.0579904	0.0496255	0.0517888	0.0466516	0.0328826	0.0104769		0.0664417	0.0847538	0.0595963	0.0608294	0.0302138	0.0524923
0	nan	nan	0.5641	0.476086	0.6805		0.0127009	0.0113728	0.0356567	0.0283571	0.0129337	0.0128289		0.0141693	0.0100686	0.0214915	0.0209462	0.00373253	0.00560299
0	0	0.043	0.0317	0	0		0.00356667	0.0065	0.0275333	0.0251667	0	0		0.0500083	0.0279389	0.0451194	0.0378167	0.0314306	0.016688
0	0	0.070434	0.0931179	0.0558208	0.0557736		0.0178408	0.00953946	0.0226973	0.023119	0	0.0036415		0.0142945	0.0203643	0.0353127	0.0289209	0.0124099	0.0297875
0	0	0.335867	0.372533	0.581157	0.643757		nan	nan	nan	nan	nan	nan		0.223429	0.129693	0.110158	0.147283	0.0531739	0.085075
0	0.0789773	0.0467233	0.160595	0.208756	0.100407		0.0183684	0.00575882	0.0280476	0.0249316	0.00308148	0.0196883		0.11007	0.0599984	0.100823	0.0589599	0.067441	0.14142
0	nan	nan	0.23355	0.5451	nan		0.0180851	0.0125898	0.0158739	0.0205	0.00558824	0.00496184		0.0171467	0.00996984	0.0207724	0.0232022	0.00279365	0.00556762
0	0.01135	0.467845	0.32773	0.521503	0.748804		0.01305	0.01338	0.0336167	0.0192833	0.0032	0.00283333		0.201685	0.13434	0.170686	0.123501	0.0449386	0.118226
0	nan	0.0133462	0.740979	0.319167	0.601346		0.0172113	0.0123475	0.0229479	0.0259685	0.00261093	0.00607748		0.0693215	0.0272777	0.0577431	0.0563229	0.0616998	0.0969979
0	0.00676471	0.0116387	0.017521	0.00249076	0		0.014037	0.0117188	0.0194418	0.022943	0.00155104	0.00543216		0.0156576	0.0210376	0.0189891	0.0229639	0.00552139	0.00391165
0	0	0.0438	0.0413	0.50672	0.310333		0.01872	0.00773333	0.037675	0.0280833	0.0090875	0.0261125		0.0375626	0.0375852	0.0839487	0.0596128	0.0475276	0.0932165
0	0	0.008	0.196033	0.312808	0.1166		0.0335103	0.0436355	0.0583278	0.0277147	0.0609399	0.050037		0.0692467	0.128258	0.0826394	0.0897455	0.085705	0.0870661
0	0	0.0266198	0.0423048	0.00659879	0.0100625		0.0160208	0.0084907	0.022746	0.0253445	0.00290007	0.00392976		0.0148447	0.00953633	0.0278133	0.0211569	0.00481448	0.013419
0	0.00945	0.411745	0.141506	0.550376	0.368966		0.0124481	0.4293	0.622667	0.167884	nan	0.415		0.0160604	0.0124599	0.0296923	0.0227121	0.00266575	0.00889668
0	0	0.907993	0.844151	0.959248	0.990747		0.508517	0.65405	0.679167	0.529462	0.455867	0.652425		0.0130697	0.00758333	0.0161689	0.0236606	0.00301136	0.00307087
0	0.0278	0.0111	0.0526	0.0241	0.0167		0.0152498	0.00641417	0.0249571	0.028285	0	0		0.0091841	0.0283042	0.0224528	0.0343689	0.000406886	0.00516224
0	0.0055	0.01075	0.03036	0.003	0.00334		0.00851145	0.0166794	0.040842	0.0250214	0	0		0.122486	0.0550926	0.086021	0.0496599	0.0302743	0.145523
0	0.0108	0.0380189	0.218957	0.0123571	0.0130491		0.0665947	0.080573	0.22009	0.175242	0.07301	0.0374873		0.00845844	0.0070403	0.0165909	0.0167138	0.00213442	0.00533046
0	0	0.0230429	0.0239286	0.0016	0		0.008725	0.0116882	0.0195739	0.01732	0.0037948	0.00436388		0.0448729	0.0253932	0.029521	0.0213518	0.00382091	0.00942883
0	0.00425	0.0227	0.02915	0	0		0.0152687	0.01	0.01525	0.02134	0.000738462	0.00607333		0.0280057	0.00347483	0.0132755	0.0237164	0.00228558	0.00690535
0	0.496778	0.644973	0.563166	0.648082	0.68763		0.0125229	0.00896841	0.0146023	0.0234027	0.00472899	0.0062533		0.0220042	0.0545654	0.0500142	0.0289523	0.0169903	0.04188
0	0.0454667	0.0384791	0.126349	0.048127	0.0385556		0.00818835	0.00281494	0.0209157	0.0393969	0.00158031	0.0106722		0.137234	0.0411772	0.0789835	0.0563633	0.084654	0.0627374
0	0.00723333	0.0275	0.025175	0.00255	0		0.0239931	0.0583459	0.103021	0.0779785	0.0858335	0.089555		0.0129305	0.0101687	0.0250544	0.0187344	0.00180984	0.00402057
0	0.0714	0	0.0155607	0.0266159	0.0125		0.0132919	0.00750079	0.0210047	0.0229259	0.00239953	0.00703913		0.0515265	0.0380055	0.0344507	0.0322701	0.0129299	0.0289873
0	0	0.01938	0.01218	0.00411667	0.00766667		0.0113687	0.00818361	0.0498166	0.039291	0.0300995	0.0435513		0.00872546	0.00604713	0.0206081	0.0177764	0.00262047	0.00655477
0	0.788017	0.930252	0.870323	0.966364	0.99		0.0511555	0.0238859	0.0300668	0.0324373	0.0275057	0.017126		0.0132442	0.0102203	0.0176792	0.0226284	0.0032664	0.00375571
0	0.579867	nan	0.2289	0.502	0.4569		0.0537639	0.100364	0.187362	0.173762	0.232774	0.239323		0.0280487	0.0219989	0.0266402	0.0271082	0.0372641	0.0544055
0	0	0.383126	0.5583	0.322837	0.568187		0.0138355	0.00830219	0.0174953	0.0233118	0.00199168	0.00614613		0.0216662	0.0234189	0.0357663	0.0281104	0.0236389	0.0342175
0	0	0.543586	0.632267	0.564518	0.616216		0.0145629	0.0108971	0.0183409	0.0220613	0.00164149	0.00441649		0.0212851	0.0302801	0.0502225	0.0405336	0.0456291	0.0238888
0	0	0.0246	0.11855	0.04815	0.15255		0.516458	0.01695	0.032847	0.354722	0.41584	0.701731		0.255178	0.138184	0.0880777	0.105232	0.0926694	0.0743176
0	nan	nan	0.433212	0.013	0		0.0218179	0.0111836	0.0318039	0.0241251	0.00574936	0.00885448		0.0142216	0.0101843	0.0198047	0.0234343	0.0030436	0.00333842
0	nan	0.037	nan	0	0		0.01691	0.00815402	0.0435559	0.0200003	0.0136832	0.0203437		0.0159905	0.00921178	0.0235946	0.0252107	0.00363733	0.00654137
0	0.00935	0.00925	0.0259333	0	0.00455		0.0187563	0.00878875	0.0181445	0.0230761	0.00940237	0.00602335		0.0146471	0.0107218	0.0167682	0.02671	0.00401376	0.00752874
0	nan	nan	nan	nan	nan		0.0126884	0.065061	0.0964617	0.07565	0.0362433	0.0850869		0.016694	0.00966316	0.0157842	0.0185505	0	0.0183081
0	nan	0.557141	0.715851	0.7403	0.7391		0.332658	0.532813	0.506392	0.354687	0.287244	0.415516		0.0621162	0.0405062	0.0499076	0.0415206	0.0157799	0.0248014
0	0.0129	0.00785	0.02215	0	0.0106		0.0156077	0.0101321	0.0172978	0.0217932	0.00339302	0.00476673		0.0199787	0.00711001	0.0212601	0.0158086	0.00308805	0.00973358
0	0.40366	0.477442	0.542769	0.346705	0.422087		0.0192228	0.00976383	0.0305985	0.0285738	0.0434037	0.0413991		0.0421786	0.0135456	0.0224146	0.04516	0.0502273	0.0795284
0	nan	0.0191934	0.0193617	0.0154255	0.0131206		0.0160517	0.0105254	0.018218	0.0268493	0.000978428	0.0042527		0.0573842	0.0349111	0.0414238	0.0377134	0.000665793	0.0050428
0	0	0.0095	0.0075	0	0		0.872414	0.769438	0.6233	0.635056	0.538174	0.533333		0.0201414	0.0126668	0.0204069	0.0209551	0.0067516	0.0153258
0	nan	0.321433	0.228775	0.23835	0.25585		0.0154829	0.0153276	0.0195004	0.021468	0.00280754	0.00450117		0.013245	0.0129976	0.0207917	0.0170385	0.00231163	0.00239892
0	0	0.01	0.0325	0	0		0.0216525	0.0168278	0.03454	0.0296671	0.00613722	0.0254478		0.0199609	0.0214052	0.0218251	0.022762	0.00367515	0.00584123
0	0	0.124574	0.028161	0.296639	0.448461		0.0173374	0.0110566	0.0287847	0.0244287	0.00250547	0.00757961		0.0145695	0.0165511	0.0210014	0.0192303	0.00256839	0.00422629
0	0	0.0244312	0.0167318	0	0		0.0133241	0.0102454	0.0163116	0.0196816	0.00115908	0.00526464		0.0507749	0.0287258	0.052716	0.0297055	0.0185666	0.0600727
0	0.0326	0.0079	0.0275	0	0		0.562133	0.5281	0.5618	0.508925	0.7062	0.6211		0.0296188	0.00928519	0.0259287	0.0305804	0.00786377	0.00415185
0	nan	nan	0	0	0		0.8462	nan	0.82622	0.6822	0.66178	0.82264		0.0175333	0.0413785	0.0431446	0.0321224	0.00980603	0.0108139
0	nan	nan	nan	0	0		0.56065	0.63284	0.686725	0.410681	0.546282	0.715233		0.13095	nan	0.062475	0.186357	0.0248155	0.03535
0	0.0785399	0.0055	0.0082	0.00705	0		0	0	0.02518	0.0438833	0.00784286	0.0232667		0.0480632	0.0430455	0.0448479	0.0494347	0.0166543	0.0247525
0	nan	0.0078	0.026	0	0		0.526199	0.5676	0.72815	0.592322	0.4407	0.5962		nan	0.2424	0.0377571	0.0850857	0.0349628	0.0894
0	0.00655288	0.0241983	0.192862	0.105033	0.132037		0.021942	0.0101442	0.029703	0.0266557	0.00387954	0.00657311		0.0547	0.0157606	0.05285	0.0316727	0.0563409	0.0795506
0	0.0301415	0.0339	0.00628868	0.00481132	0.0381283		0.404258	0.51601	0.45412	0.387383	0.295774	0.413106		0.0129471	0.00400797	0.0164674	0.027445	0	0
0	0.860215	0.842188	0.789282	0.860188	nan		0.0333554	0.0162695	0.014455	0.0214596	0.00409683	0.00891718		0.0132387	0.0108382	0.0208371	0.0212695	0.00544412	0.00681644
0	nan	0.0204726	0.00895833	0.00620968	0		0.016894	0.0101816	0.0155491	0.0152861	0	0.00070605		0.015394	0.0121545	0.0219393	0.0224421	0.0027097	0.0103119
0	nan	nan	0.0216375	0	nan		0.0135	0.0094375	0.0252625	0.030275	0	0.0117		0.0169381	0.013083	0.0212781	0.0231972	0.00299228	0.00772957
0	0	0.737346	0.711042	0.721383	0.728355		0.0277232	0.0353751	0.0411905	0.0260862	0.0179415	0.0047471		0.0161366	0.0102877	0.0264236	0.0181547	0.00779806	0.00509935
0	nan	0	0.0357	0	nan		0	0.0118	0.016775	0.025925	0.0067	0.002475		0.0406616	0.0278905	0.0331724	0.032958	0.021028	0.0260415
0	0	0.0247	0.0196	0	0		0.0193149	0.0178194	0.0197474	0.0211254	0.00468118	0.00258352		0.125965	0.059561	0.0711745	0.0720756	0.0261803	0.0760879
0	nan	0.38875	0.17325	0.712881	0.63235		0.5147	0.725	0.514958	0.478214	0.65176	0.75085		0.0128835	0.0107173	0.018981	0.0226951	0.00256987	0.00490954
0	0.2131	0.197042	0.209457	0.0682565	0.0763043		0.0147454	0.00929227	0.0257801	0.0227428	0.00185829	0.0205789		0.0155164	0.0132423	0.0173665	0.0204364	0.00549495	0.00263158
0	0.0171	0.389929	0.01848	0.425227	0.284927		0.0228068	0.00852178	0.0209673	0.0195844	0.00235821	0.00672714		0.0426738	0.0092104	0.0545745	0.0230833	0.0270829	0.0268249
0	0	0.0091	0.0189	0	0.0116		0.00906848	0.0140328	0.0209626	0.0239943	0.00257085	0.00839615		0.0851567	0.0405568	0.0759309	0.0425371	0.0719788	0.0996353
0	0.0312	0.0308651	0.02181	0.00488017	0		0.401262	0.47182	0.490837	0.240845	0.348317	0.466267		0.0176554	0.0165451	0.0194376	0.0240907	0.00793256	0.00695978
0	0	0.0316	0.0227	0.138234	0.152542		nan	nan	0.859167	0.464975	nan	nan		0.0257357	0.0261771	0.0313562	0.0237971	0.0181672	0.017492
0	0.94745	0.4814	0.510686	0.400525	0.48465		0.7668	0.602726	0.701776	0.568404	0.798586	0.857136		0.0264887	0.0155216	0.0211254	0.0227006	0.00616084	0.00570454
0	0	0.0142474	0.0942895	0.0334421	0.0679105		0.5957	0.4002	0.48235	0.2134	0.10755	0.53668		0.163858	0.138729	0.11718	0.0692661	0.045	0.0732955
0	0	0.0151667	0.03166	0	0.00826		0.0343857	0.0157337	0.0162677	0.00635188	0	0.00736842		0.338522	0.0871994	0.0917099	0.2267	0.0118548	0.181394
0	0.00171918	0.0188507	0.0221753	0.00406504	0.00992439		0.0711066	0.3778	0.0817786	0.0241284	0.0547515	0.140049		0.0236022	0.0258668	0.0431195	0.0378598	0.0223648	0.0651346
0	0	0.036925	0.021925	0	0.00606667		nan	0.25	0.5682	0.4894	0.279362	0.44482		0.0185659	0.00674096	0.0413591	0.0262354	0.0159943	0.0189217
0	0.0093	0.0220911	0.0168711	0.00268259	0.00411713		0.107819	0.163332	0.188984	0.0638825	0.029792	0.0100462		0.0156292	0.0102702	0.0226921	0.0224064	0.00124048	0.00548972
0	nan	nan	0.1935	0.5416	0.706325		0.023575	0.0170294	0.0251675	0.030985	0.00708841	0.00139043		0.0184798	0.00959344	0.0177015	0.0268369	0.00145946	0.00647429
0	0	0.06085	0.0176238	0.000366337	0		0.01488	0.0148	0.0153714	0.0336025	0.00605932	0.00331568		0.023494	0.0201024	0.020722	0.0245604	0.0117239	0.0232555
0	0	0.275007	0.179948	0.111061	0.188372		0.0181061	0.00838348	0.0410843	0.0354725	0.0170768	0.0302424		0.0216605	0.00940437	0.0202611	0.0211767	0	0.00767734
0	0.0311667	0.0311076	0.0136353	0.0496758	0		0.1569	0.4345	0.55364	0.309122	0.3125	nan		0.0861169	0.0335155	0.0633247	0.0962066	0.0412487	0.0385671
0	0.129	0.1935	0.1636	0.0336	0.1057		0.0124181	0.010348	0.021732	0.0262938	0.00236172	0.00157921		0.0347784	0.0302801	0.0484563	0.0382087	0.0172344	0.0215006
0	0.0272952	0.0212222	0.0466968	0	0.00222857		0.0182333	0.0106133	0.0187533	0.0183467	0	0.00493333		0.0115566	nan	0.0111	0.0242683	0.00162757	0.00517988
0	0.9936	0.878671	0.899812	0.945766	0.965274		0.0165661	0.00868393	0.0148179	0.0267536	0	0.00271739		0.0076943	0.143936	0.0510896	0.0292293	0.000653188	0.00787617
0	nan	0.46155	0.6174	0.551	0.4359		0.0220604	0.008793	0.0215865	0.0197329	0.000257931	0.00884242		0.0407798	0.0264773	0.0217964	0.0295871	0.00763386	0.0182616
0	0.4615	0.86045	0.85038	0.7964	0.898517		0.0102984	0.00944481	0.0231479	0.0238491	0.00244134	0.00423481		0.014562	0.010278	0.022355	0.02678	0	0.00490583
0	0.735316	0.84405	0.667667	0.643052	0.627238		0.02102	0.0086	0.0997607	0.115518	0.120583	0.141909		0.018196	0.0111993	0.0221929	0.0196602	0.0025673	0.00773443
0	nan	0	0	0	0		0.0161805	0.017393	0.0330477	0.0210486	0.0141953	0.0205411		0.0183146	0.0132171	0.0277362	0.0255108	0.0180509	0.0255066
0	0	0.0524487	0.0455487	0.00789744	0.00891026		0.01458	0.0104	0.02288	0.0258461	0.00295525	0.00765071		0.08	0.1818	0.0494076	0.0448063	0.155402	0.0589066
0	0.403153	0.732151	0.789777	0.763182	0.77666		0.0115875	0.00746606	0.0174723	0.0252653	0.00387454	0.0103044		0.0162825	0.0104099	0.0199921	0.0264307	0.00414884	0.00298145
0	0	0.0174142	0.0262755	0.00700076	0.00605086		0.0946144	0.336574	0.686736	0.288015	0.288727	0.195407		0.0240032	0.0177422	0.0292405	0.0251222	0.00776096	0.00846718
0	0	0.415292	0.0247	0.466919	0.57647		0.512356	0.63098	0.587574	0.503439	0.583274	0.687034		0.0186461	0.017013	0.0420267	0.0310314	0.0765698	0.0578969
0	0.0217	0.0381667	0.0299	0	0.00936667		0.6678	0.54295	0.2761	0.45455	0.3182	0.17905		0.0487351	0.0156119	0.0363533	0.0297037	0.0117902	0.0169274
0	nan	0.02	0.198585	0.216815	0.0137		0.0376197	0.0566579	0.0882511	0.0952705	0.0605372	0.0231435		0.0170838	0.0117125	0.0204419	0.0225375	0.00236834	0.0041652
0	0	0.0202667	0.010475	0	0.0136		0.00962716	0.00549306	0.0168137	0.0296245	0.0025511	0.0033614		0.0150823	0.0125487	0.0229877	0.0205072	0.00303799	0.00534815
0	0.0134483	0.00932222	0.0223148	0.000459259	0		0.0189692	0.00837857	0.0196214	0.0207786	0.00941	0.000769231		0.0638339	0.0545436	0.0522629	0.0506702	0.0204143	0.0382768
0	0.01825	0.03465	0.0429	0.02065	0.01		0.0235559	0.0507484	0.0478923	0.059555	0.136869	0.0355122		0.0241848	0.0163801	0.0311366	0.0330981	0.011248	0.0181404
0	0.0104	0.019	0.01715	0	0		0.243767	0.1787	0.27296	0.18385	0.153133	0.184467		0.0916339	0.046033	0.0633574	0.0413056	0.037553	0.0488567
0	0	0.0154182	0.0293556	0.00313548	0.00657258		0.0129179	0.0145771	0.018318	0.0164957	0.00268508	0.0118275		0.0197617	0.0308845	0.0378701	0.0292988	0.0085919	0.0298055
0	0	0.0199	0.0195	0	0		nan	nan	nan	nan	nan	nan		0.0146613	0.0256761	0.0392611	0.0261484	0.000996724	0.0111685
0	0.0434	0.491726	0.517416	0.332937	0.448904		0.0173345	0.0153747	0.023076	0.023329	0.00461445	0.00584921		0.014181	0.00839565	0.0262297	0.0259198	0.0017552	0.00495745
0	0.640079	0.745006	0.770592	0.705476	0.784444		0.012083	0.0089655	0.0211737	0.0228316	0.00395556	0.00278421		0.0137869	0.0205086	0.0251351	0.0232661	0.00702872	0.0135722
0	0.0481	0.286083	0.160217	0.213475	0.306133		0.0158426	0.0115622	0.0198281	0.0228372	0.00377349	0.00256182		0.0721174	0.0959851	0.113878	0.0638019	0.0632558	0.143792
0	0	0.0113	0.301867	0.22595	0.0244333		0.00480614	0.0106002	0.0175976	0.0246236	0.00319474	0.00383977		0.0377418	0.0241871	0.0764357	0.0230736	0.0121546	0.0415528
0	0	0	0.0455	0	nan		0.0139125	0.00805498	0.0199972	0.0228737	0.00118709	0.00306477		0.0446318	0.00854895	0.0235249	0.0275661	0.00522523	0.0124727
0	0	0.03785	0.00395	0.00705	0		0.022	0.0144846	0.0181615	0.0303154	0.00316923	0.00477692		0.0254186	0.0405576	0.0204242	0.0216912	0.0158454	0.03115
0	0.0087	0.0234333	0.22339	0.173941	0.206271		0.0124926	0.00856786	0.12811	0.101884	0.0564511	0.0321169		0.0152665	0.0134609	0.0200143	0.0252317	0.0029972	0.00351037
0	0.00920034	0.365572	0.408501	0.505973	0.586495		0.0364724	0.106545	0.0579521	0.0971646	0.0752854	0.12359		0.0162231	0	nan	0.0222782	0.0135375	0.00563504
0	0.01445	0.0178	0.01835	0	0		0.012669	0.017879	0.0187155	0.0419716	0.0133094	0.041727		0.0133901	0.00649333	0.0206645	0.0236773	0.00269231	0.0022512
0	0.0169	0.0205625	0.029775	0.003625	0.0014		0.37014	0.4167	0.375	0.4336	nan	0.5		0.0119	0.0180773	0.020094	0.0242734	0.00435106	0.00422121
0	0.0163385	0.0135314	0.01316	0.00146685	0.00632145		0.064979	0.0523477	0.0604696	0.0710191	0.0225676	0.0559903		0.0212802	0.019058	0.0337698	0.0364538	0.0180013	0.0255837
0	nan	0.320903	0.076	0.300017	0.527622		0.084103	0.0917029	0.148508	0.122323	0.0709755	0.0817284		0.021734	0.0330584	0.024181	0.0248822	0.0128792	0.0231975
0	0.0119	0.0224461	0.0162636	0.00518536	0.00723641		0.0142412	0.0104423	0.0241595	0.02971	0.0013417	0.00639961		0.0185968	0.0109919	0.0238074	0.0218919	0.00211417	0.00529253
0	nan	0.0125	0.1007	0.03335	0		0.5587	0.780374	0.66044	0.415028	0.65742	0.7039		0.0126107	0.0080678	0.018832	0.021595	0.00338562	0.0163898
0	0.0395	0.0081	0.0176	0.0144	0.0367		0.015106	0.0146273	0.0402848	0.0262763	0.00305542	0.00970202		0.0146421	0.00854814	0.0224536	0.0263696	0.00522605	0.0035812
0	0	0.0244	0.0345	0.0122	0		0.0157327	0.0123076	0.0178005	0.0255766	0.00319532	0.00660929		0.01852	0.0199033	0.0207141	0.0208839	0.00211708	0.00607129
0	0	0.04305	0.024375	0.00228	0.02712		0.745755	0.77894	0.64961	0.517893	0.681813	0.719122		0.0221936	0.00792973	0.0409569	0.054956	0.0429148	0.123871
0	0	0.0208	0.0121	0.01495	0		0.52804	0.636104	0.414617	0.411524	0.314667	0.240556		0.0179361	0.0117917	0.020261	0.0230709	0.00480818	0.0094471
0	0.01835	0.111667	0.1243	0.0313667	0.0652333		0.016025	0.00868956	0.0183521	0.0221235	0.00435103	0.0376525		0.0510737	0.0499	0.0742153	0.0264125	0.0227176	0.053408
0	0.6774	0.844514	0.426004	0.484771	0.482231		0.0213641	0.00799615	0.0245839	0.0669524	0.0549495	0.0260823		0.0161287	0.0177557	0.0190948	0.0251751	0.00279261	0.0154824
0	nan	0.0338454	0.0274759	0.043004	0.0156483		0.242538	0.20154	0.307145	0.202346	0.113789	0.240746		0.0368152	0.024883	0.0375986	0.0293259	0.0239593	0.0681301
0	0.01665	0.03	0.0279333	0.0087	0.23275		0.116006	0.00729492	0.0182034	0.089533	0.0120588	0.0325426		0.0155353	0.02275	0.0638874	0.0261369	0.02393	0.00438583
0	0.935741	nan	0.9333	nan	0.999508		0.0135662	0.00999984	0.015119	0.0253533	0	0.00283493		0.0163819	0.0311065	0.0412645	0.0295569	0.0120604	0.0212814
0	0.230769	0.0096	0.03175	0.249549	0		0.0117434	0.00954654	0.0148893	0.024956	0	0.00248679		0.219088	0.166098	0.0804521	0.11517	0.0261329	0.0587332
0	0.473965	0.419681	0.387008	0.319599	0.383389		0.0122248	nan	nan	0.0173438	0.0148203	0.00252903		0.0338386	0.0218797	0.033388	0.0289047	0.00845192	0.0208086
0	nan	nan	0.1154	0	0		nan	nan	nan	nan	nan	nan		0.0162962	0.0130648	0.0223681	0.0187432	0.00381049	0.00472865
0	0.399059	0.0245548	0.0237452	0.0378125	0.0797321		nan	nan	nan	nan	nan	nan		0.0189312	0.00893655	0.02975	0.0226456	0.0163558	0.0321592
0	0	0.437097	0.167739	0.221614	0.2187		0.25613	0.34205	0.388172	0.333585	0.214209	0.418612		0.230632	0.148807	0.091736	0.110493	0.0354404	0.0880035
0	0.02275	0.038425	0.0104	0	0		0.47637	0.674579	0.679652	0.575173	0.557531	0.677474		0.0325946	0.0218617	0.0230716	0.02714	0.00816047	0.0199776
0	0	0.0145	0.04285	0	0		nan	nan	0.967	0.4932	0.4194	0.4792		0.0144573	0.00659828	0.022843	0.023909	0.00395153	0.00567509
0	0.01515	0.02825	0.00935	0	0		0.458	0.4521	0.432437	0.48802	0.3053	0.469563		0.0269866	0.0252499	0.0317317	0.0354752	0.0193773	0.0190471
0	0	nan	nan	nan	nan		0.0245399	0.0173953	0.0224878	0.0232216	0.00840676	0.00716014		0.0330436	0.0292959	0.0684811	0.0330618	0.0173039	0.0432659
0	0.0484	0.03	0	0	0		0.0188353	0.0104118	0.0831891	0.0682859	0.273477	0.0859333		0.0362236	0.0182997	0.0282272	0.0253602	0.00354917	0.00983203
0	0	0.22188	0.241744	0.4669	0.44299		0.0178273	0.0169942	0.0114429	0.0155375	0.00461333	0.00543333		0.0289901	0.0172805	0.0687762	0.0470306	0.0290172	0.0714425
0	0.0192	0.0374	0.0449	0	0.0238		0.01672	0.00774	0.0249833	0.0381462	0.00423	0.00189		0.0305194	0.0244732	0.0360494	0.02961	0.0103218	0.0260039
0	0.8462	0.9568	0.932	0.8169	0.9803		0.0149898	0.0111768	0.0200496	0.0280159	0.00296791	0.00930325		0.0592971	0.00829318	0.0541033	0.0338778	0.0192005	0.0579528
0	0.373632	0.437052	0.472686	0.660934	0.709286		0.0168553	0.0113071	0.0214733	0.0215948	0.00889181	0.00515499		0.0105965	0.0150883	0.0162445	0.025322	0.00368369	0.0118141
0	0.0192	0	0.2571	0.1509	0.2603		0.0172052	0.0104609	0.0251175	0.0237685	0.00793775	0.00826804		0.0240241	0.0244791	0.0605445	0.0474027	0.0453006	0.0991254
0	0	0.695072	0.638725	0.645104	0.682368		0.0176029	0.00932046	0.0205195	0.0227086	0.00872119	0.0049088		0.117144	0.025878	0.0594607	0.0816917	0.0376185	0.0362956
0	0	0.3	0.300667	0.305433	0.46925		0.44196	0.185452	0.300542	0.31391	0.497162	0.439237		0.0140421	0.00911754	0.0193439	0.0239754	0.00312245	0.00658868
0	0.0117333	0.0119667	0.0148333	0.00756667	0		nan	0.0077	0.102941	0.038516	0.0141187	0.00854793		0.0162565	0.0114577	0.0238021	0.0248963	0.0112256	0.00595279
0	0	0.37922	0.0703315	0.207985	0.343675		0.0156942	0.00795047	0.0657938	0.0842545	0.0971262	0.181116		0.0162917	0.0133124	0.018743	0.0205237	0.00179454	0.0121012
0	0	0	0.0196518	0.302167	0		nan	nan	nan	nan	nan	nan		0.0252982	0.00966546	0.0216532	0.0308293	0.00836195	0.018392
0	0.0259565	0.0270458	0.0229267	0	0		0.409486	0.451413	0.41108	0.348254	0.0863528	0.111884		0.0138753	0.0139445	0.028484	0.0229334	0.00305423	0.0117798
0	0.00602273	0.0198947	0.0339	0.00423022	0.00256702		0.366814	0.48433	0.592732	0.39243	0.367739	0.510056		0.0259231	0.0153257	0.0237064	0.0310504	0.00215892	0.00696065
0	0.00819945	0.0133384	0.234503	0.18912	0.12472		0.0138544	nan	nan	0.0226779	0.0162365	0.003375		0.0155741	0.0117889	0.0326887	0.0216912	0.00657261	0.0209167
0	0.0278	0	0.0076	0	0		0.0965398	0.205271	0.228589	0.234433	0.285998	0.159819		0.0153346	0.00815028	0.0227613	0.0217443	0.00289277	0.0105274
0	0	0.038	0.0256	0	0		0.0149792	0.0274407	0.028567	0.0288	0.00896709	0.025832		0.0174902	0.0120031	0.0239459	0.0283822	0.000983087	0.00287017
0	0	0.0449	0.0255	0	0.0064		0.0512324	0.0112163	0.00780216	0.0202486	0.0428845	0.037231		0.0109024	0.0128983	0.0287561	0.0275073	0.00586498	0.00528188
0	0	0.647165	0.386247	0.463636	0.68146		0.744693	0.695225	0.730132	0.641906	0.72725	nan		0.036306	0.0239232	0.0298116	0.0488219	0.0113103	0.0947562
0	0.00338	0.02362	0.00506	0.151517	0.005325		0.0165224	0.0114142	0.0251528	0.0262749	0.00743403	0.00994872		0.0287592	0.0171082	0.0233868	0.0261902	0.00518435	0.00699674
0	nan	0.0351	0.0187	0	0.2083		0.59088	0.640962	0.519305	0.561793	0.00245455	0.380608		0.0166237	0.0101155	0.0210843	0.0284507	0.00295951	0.00621185
0	0	0.0167	0.63724	0.643469	0.6778		0.0400234	nan	nan	0.0382128	0.152247	0.0372169		0.01926	0.0353875	0.107262	0.0576571	0.0593792	0.1818
0	0.01515	0.316867	0.2964	0.269067	0.2582		0.156572	0.000136	0.142019	0.169726	0.147928	0.148913		0.0141051	0.0265846	0.0368126	0.0436558	0.0329097	0.0312544
0	0.0177246	0.00675	0.0184896	0.0624382	0.00442077		0.0153245	0.00809371	0.0171185	0.0228036	0	0		0.071142	0.0428283	0.0392728	0.0393278	0.0138531	0.0357714
0	0.0238	0.026	0	0	0.0206		0.0122985	0.0122839	0.0205029	0.031119	0	0		0.0100167	0.00594897	0.0188843	0.0242214	0.00303719	0.00465909
0	0.00336405	0.0172	0.45435	0.585967	0.5		0.67195	0.805597	0.817282	0.748037	0.766779	0.727409		0.103957	0.108802	0.0569437	0.0541168	0.0540777	0.0622248
0	nan	nan	0	0	0		0.0296009	0.0207902	0.0463553	0.0381446	0.0300082	0.0261171		0.0326923	0.0148726	0.0281308	0.0239346	0.0106077	0.0189414
0	0	0.0382	0.0564	0.3963	0.0185		0.023218	0.00894294	0.023607	0.0234862	0.00299701	0.00533173		0.0266248	0.036197	0.0332297	0.0283848	0.00525094	0.0132712
0	nan	0.00916667	0.00723333	0.0251	0		0.0110167	0.00852357	0.0271361	0.0329762	0.0110549	0.0160201		0.0144835	0.00941166	0.0190847	0.0214842	0.00145175	0.00560209
0	0.0354	0.0101	0.01535	0	0		0.0163491	0.0101991	0.0350025	0.03416	0.0197925	0.0234321		0.0128842	0.00865548	0.0209977	0.0278615	0.00552707	0.00539736
0	nan	0.0292	0.0155	0.0141	nan		nan	0.610978	0.829307	0.556126	0.655244	0.7391		0.076232	0.0387058	0.048036	0.0580691	0.0422511	0.0314954
0	0.0303	0.639249	0.96	0.618719	0.661516		0.185322	0.208533	0.25045	0.226928	0.179056	0.233464		0.0135874	0.010467	0.0179085	0.0212059	0.00217318	0.0101363
0	0	0.606693	0.47025	0.596337	0.630282		0.0114412	0.00864385	0.0260114	0.0241026	0.00166677	0.00473637		0.0151542	0.0117539	0.0187572	0.0262498	0.00479424	0.00726465
0	0	0.0128	0.01495	0	0.0164		0.0178364	0.00954545	0.0188667	0.0347182	0.00589	0.00167		0.0190347	0.00824263	0.0207075	0.0241857	0.00171821	0
0	0.785083	0.9626	0.3145	0.19565	0.3684		nan	0.8056	0.68	0.7105	0.66694	0.8067		0.0988857	0.0120233	0.0208882	0.0255865	0.029404	0.0226962
0	0.0183	0.0157	0.522861	0.519382	0.528478		0.0152807	0.0180875	0.0375761	0.0248967	0.00341364	0.00782184		0.0194561	0.00823055	0.0184056	0.0172127	0.00497305	0.00893375
0	nan	0.0391	0.0373	0	0.0118		0.0254588	0.0219758	0.0333541	0.0316682	0.000472727	0.001425		0.306745	0.362739	0.170222	0.282711	0.0213657	0.0409692
0	0	0.01755	0.02845	0.0164	0.00365		nan	nan	nan	nan	0.805587	0.742057		0.0300907	0.0232119	0.030509	0.0293129	0.0135617	0.0453842
0	0	0.00375839	0.0106544	0.00436242	0		0.0154955	0.0118489	0.0245369	0.0292277	0.00508501	0.0128212		0.0248942	0.0189395	0.0315653	0.0221705	0.0050759	0.0137823
0	0	0.0379	0.0608	0.00805	0.00625		0.0177509	0.0161871	0.0212784	0.0231729	0.0359339	0.0473151		0.0792364	0.0998972	0.0806398	0.0711621	0.0218294	0.105894
0	0.0075	0.0103	0.04625	0.0046	0.0212		0.528442	0.634134	0.694597	0.633257	0.569119	nan		0.0218767	0.0244863	0.037974	0.0308877	0.00680845	0.0253384
0	0.2536	0.40226	0.2865	0.325517	0.348317		0.0139896	0.107514	0.0834584	0.0818497	0.0190979	0.0194589		0.095563	nan	0.1218	0.0426017	0.0387263	0.105578
0	0.523361	0.409993	0.516694	0.440819	0.815797		0.512367	0.2051	0.4225	0.348486	0.5	0.2		0.0141832	0.00973821	0.0195352	0.0226976	0.00338637	0.00675721
0	0	0.01722	0.01875	0.0169	0.010675		0.0143563	0.0084875	0.0196294	0.0213278	0.00248462	0.0054625		0.0132243	0.010767	0.0270972	0.0233072	0.00912277	0.0170547
0	0.1795	0.257687	0.0360234	0.195492	0.202479		0.184707	0.0340671	0.110268	0.101902	0.0541431	0.0377969		0.0219286	0.0144708	0.0394522	0.0381341	0.020608	0.0310613
0	nan	0.0299229	0	0	nan		0.486835	0.530535	0.57385	0.52395	0.15	nan		0.129293	0.0576632	0.0655688	0.0584558	0.0575373	0.0483702
0	0.0048	0.046475	0.011625	0.00225	0.01535		0.526934	0.653272	0.579596	0.501908	0.50658	0.634313		0.0354427	0.0246881	0.0559546	0.0392143	0.0169554	0.0209554
0	nan	nan	0.75	nan	nan		0.0119429	0.00608571	0.0192235	0.0220333	0.01588	0.00262941		0.0138894	0.0112385	0.0180364	0.0185739	0.00292431	0.00823868
0	0	0.0326922	0.0313662	0	nan		0.462509	0.0158688	0.0906888	0.175101	0.197616	0.433442		0.0166137	0.00896043	0.0350701	0.0240601	0.022183	0.0128123
0	0	0.0476931	0.377692	0.506535	0.612341		0.0141705	0.00704918	0.0182869	0.00816885	0.00934426	0.0215098		0.0153614	0.0146483	0.020042	0.0205793	0.00290462	0.00602245
0	nan	0.54452	0.53718	0.593833	0.659333		0.0128814	0.0102725	0.0174341	0.0238254	0.00120199	0.00657093		0.0289001	0.0215437	0.0342786	0.0226585	0.00197932	0.0212627
0	0.06665	0.01705	0.01255	0.00545	0		0	0	0.0231333	0.0279667	0.00216667	0.00623333		0.0158631	0.00735079	0.0245904	0.0183381	0.00245964	0.00724757
0	0.0034	0.0234667	0.0291	0	0		0.0199064	0.0100754	0.018855	0.0219152	0	0.0029		0.0183102	0.168531	0.124335	0.0334553	0.103771	0.065835
0	0.0137594	0.0131688	0.0247938	0.00185938	0		0.01327	0.01146	0.01591	0.02476	0.00308889	0.00738		0.013955	0.0130259	0.0213548	0.0226315	0.00397923	0.0112579
0.000200971	0.00074717	0.0190835	0.0304453	0.000128155	nan		0.555483	0.6125	0.745156	0.614263	0.557014	0.616878		0.016635	0.0165389	0.0167935	0.024936	0.0068633	0.0130197
0.000481776	0.0086	0.266361	0.26284	0.0779748	0.08214		0.0162264	0.00966996	0.016857	0.0227817	0.000721785	0.00439229		0.0206256	0.0170085	0.0272736	0.0270786	0.0039156	0.0106647
0.00145	0.0107	0.02235	0.021	0.00415	0.0044		0.016207	0.0371343	0.0395244	0.0219872	0.0163544	0.0163643		0.461714	0.362717	0.1462	0.118898	0.232797	0.177776
0.00148155	0.00198113	0.0330735	0.0154028	0.00367273	0		0.0117207	0.0134258	0.0194844	0.0260216	0.00158716	0.00382626		0.0397093	0.013793	0.0164745	0.0256066	0.00430924	0.00410452
0.00177914	0.00607692	0.0266914	0.0252897	0.00238019	0.0028754		0.0601054	0.05887	0.0282471	0.0225562	0.0493082	0.067803		0.0400067	0.0466437	0.0430957	0.034663	0.00756605	0.062084
0.0018	nan	nan	0.054	0.0163333	0.0173667		0.0122167	0.0156333	0.269512	0.192203	0.220922	0.247078		0.0777821	0.0556213	0.0392513	0.0457876	0.0444938	0.0303653
0.00185	0.0083	0.1	0.0164	0	0.0128		nan	0.87135	0.75715	0.583333	0.6777	0.7862		0.0195019	0.00772757	0.0254702	0.0195833	0.00856765	0.0117779
0.00185781	0.0241	0.309621	0.142626	0.231729	0.267937		0.0142655	0.00948276	0.0210209	0.017829	0.00999998	0.0133648		0.056994	0.0397462	0.0283643	0.0525253	0.01613	0.018125
0.00187941	0.0868971	0.0247492	0.149548	0.146193	0.20084		0.0172535	0.00871228	0.0162258	0.0310679	0.016243	0.0188392		0.0210734	0.00554658	0.0416498	0.0244758	0.00163717	0.00675606
0.0021	0.0261	0.0108	0.0138	0	0		0.0152065	0.00898904	0.0168719	0.0258579	0.00439453	0.000747734		0.0337021	0.0265714	0.0518321	0.0731811	0.0151667	0
0.0021	0.0028	0.0376333	0.02708	0.00331667	0.00953333		0.013325	0.00894375	0.0186875	0.0228	0.00206	0.00816875		0.0267746	0.025805	0.029802	0.0381796	0.0178375	0.0428248
0.00225556	0	0.657892	0.714132	0.540664	0.609598		0.0205057	0.0114006	0.0462447	0.0472905	0.0138606	0.0146638		0.0162083	0.011207	0.0270634	0.0295036	0.00912114	0.0164279
0.00230588	0.0105824	0.0193662	0.0214866	0	0		0.011594	0.00845459	0.0237288	0.0228128	0	0.00948187		0.0135669	0.0129539	0.021479	0.0219358	0.00244202	0.0145714
0.00235	0.013575	0.009425	0.019675	0.0024	0.0061		0.0124473	0.01325	0.016603	0.0225532	0.0023465	0.00150833		0.21043	0.0701584	0.0710942	0.0705506	0.0270795	0.0507276
0.00239434	0.0452	0.0762833	0.0781944	0.135103	0.210633		0.0200471	0.0256917	0.0197052	0.0233626	0.00406189	0.0025927		0.0161976	0.0146563	0.0214612	0.0278782	0.0150629	0.0192808
0.00247273	0.454443	0.649997	0.637855	0.599627	0.593588		0.501891	0.626277	0.63713	0.485122	0.58335	nan		0.0128619	0.0089722	0.0202598	0.0218662	0.0225931	0.0259069
0.00251579	0.0139947	0.0150417	0.0135708	0.00170833	0.0154583		0.4706	0.780286	0.827541	0.659457	0.746626	0.842551		0.0762047	0.029795	0.0675594	0.0397261	0.018775	0.0225395
0.00258868	0.00582632	0.0167326	0.0204997	0.00593469	0		0.0193311	0.0135941	0.0350756	0.0209899	0	0.00468487		0.230192	0.162001	0.117064	0.187712	0.041539	0.0289017
0.00296667	0.463872	0.646849	0.650752	0.707031	0.865973		0.0173588	0.0110235	0.0224941	0.0225882	0.01351	0.0332364		0.0155153	0.00623889	0.017275	0.0192639	0	0.00675676
0.00305	0.0069	0.0425	0.0433333	0.0047	0		0.0131685	0.0100446	0.0369813	0.0408203	0.0150694	0.0217704		nan	nan	nan	nan	nan	nan
0.00306667	0.016525	0.0194718	0.0495242	0.123708	0.13866		0.4348	0.2069	0.5718	0.36655	0.357133	0.499167		0.0378101	0.0449267	0.0410754	0.0365296	0.0296691	0.0210874
0.00307143	0	0.0635	0.022225	0.328802	0.261653		0.0139761	0.0107504	0.0194576	0.0228987	0.0033266	0.00536397		0.0147693	0.00696681	0.0189014	0.0217975	0.0029481	0.00330799
0.00315	0	0.00945	0.02775	0	0		0.0123855	0.0115255	0.0153127	0.0367267	0.00315981	0.00423532		0.013309	0.0109133	0.0227588	0.0271896	0.00438414	0.00928512
0.00336957	0.0128267	0.0178273	0.0138424	0.184659	0.00375758		0.342	0.534733	0.633531	0.366506	0.427282	0.73895		0.0123685	0.00737694	0.0199406	0.0210038	0	0.00545455
0.0034	0.0078	0.835032	0.668068	0.753832	0.822155		0.0146525	0.00544054	0.0248914	0.0268495	0.0065758	0.00983369		0.0163422	0.00960099	0.0198277	0.0235749	0.00505678	0.00672647
0.003425	0.00826	0.01858	0.01828	0	0.0022		0.0112474	nan	nan	0.0230052	0	0.00780667		0.0173512	0.00585069	0.0191432	0.0189553	0.00394484	0.0060434
0.00343333	0	0.24325	0.0209667	0.02858	0.0047		0.530339	0.565631	0.65989	0.612751	0.5902	0.50832		0.0145006	0.00875826	0.0216445	0.0240702	0.00273856	0.00643322
0.0036	0	0.0056	0.013	0	0.00895		0.786019	0.876317	0.751033	0.622003	0.631329	0.73043		0.0176771	0.0112391	0.020849	0.0289989	0.0200792	0.014418
0.003625	0.00421667	0.0273003	0.0507596	0.0115952	0.00464905		0.11575	nan	nan	0.159567	0.5	nan		0.0125033	0.0114525	0.019637	0.0212648	0.0100738	0.0128476
0.00363333	0.00743333	0.0068	0.017625	0.004625	0.01195		0.610751	0.6688	0.656587	0.393016	0.473257	0.710109		0.0164718	0.0152768	0.027254	0.0268119	0.0081778	0.0100529
0.00366667	0.00135	0.02708	0.0085	0.228839	0.191837		0.0163488	0.0566469	0.112835	0.0757661	0.0731568	0.0845213		0.0163792	0.00943199	0.0256532	0.028152	0.00685604	0.00543708
0.0037	nan	0.0350634	0.0275086	0.0088172	0.00655914		0.0371587	0.0556386	0.0834434	0.0727502	0.0147672	0.0345839		0.0681956	0.0434734	0.0511205	0.0571834	0.0216757	0.000104854
0.00375	0.0073	0.0115667	0.0227	0	0		0.11084	0.0145546	0.026662	0.0379723	0.0446125	0.018384		0.0141273	0	0.03	0.0293677	0.00297474	0.00890396
0.0039	0.01115	0.328223	0.15567	0.0952782	0.138629		0.01952	0.0102669	0.0229286	0.0142373	0.00467391	0.00194099		0.0157667	0.0114055	0.0226074	0.0179479	0.00422184	0.0064089
0.00393333	0.010175	0.0241667	0.157197	0.170632	0.248424		0.0121677	0.00981229	0.0198911	0.0242908	0.00153445	0.00531223		0.0403084	0.0251945	0.0377874	0.0398615	0.0163991	0.0325328
0.00395028	0.0156	0.01925	0.0186933	0.00868988	0.0138575		0.488704	0.720696	0.741827	0.517732	0.640332	0.670979		0.014681	nan	nan	0.0306444	0.00373198	0.00254747
0.003975	0.0121333	0.21846	0.21402	0.19294	0.20216		0.8376	0.87405	0.8051	0.627325	0.6585	0.68705		0.0140604	0.00834956	0.021827	0.0242049	0.00279035	0.00518879
0.00403333	0.0134314	0.0164685	0.021677	0.00492978	0.00733146		0.0174437	0.0117776	0.0795376	0.0626124	0.0898807	0.113994		0.0921623	0.104685	0.141316	0.0363503	0.0499547	0.143152
0.00409512	0.608774	0.934581	0.323814	0.22915	0.1136		0.0174125	0.0105	0.01785	0.029375	0.0071125	0.0043375		0.119626	0.165274	0.074093	0.0633622	0.0676652	0.11555
0.0041	0.0073	0.0133	0.0102	0	0.01165		0.0272	0.0649	0.0505653	0.0958332	0.0281074	0.03654		0.0373072	0.0172196	0.042158	0.0341226	0.0166534	0.0318555
0.00410996	0.00630743	0.187576	0.0304821	0.157239	0.175501		0.0180803	0.0102628	0.0221675	0.0237506	0.00140964	0.00341309		0.0230136	0.0186556	0.0380813	0.0408115	0.00669547	0.052239
0.00415	0.01085	0	0.0236	0	0		0.0113697	0.0125771	0.0215869	0.0266488	0.0361284	0.0346043		0.0164629	0.00825345	0.0216088	0.0209943	0.00280607	0.00506952
0.0042	0.0152439	0.0270121	0.0256075	0.00208879	0		nan	nan	0.39445	0.203475	0.4713	0.488		0.0726551	0.0304482	0.066095	0.0512748	0.0327799	0.0305739
0.0042	0.531578	0.518514	0.518245	0.511217	0.515736		0.0140858	0.0196571	0.0419633	0.0275901	0.00431871	0.0166874		0.0222566	0.0176242	0.0157458	0.0303267	0.0136523	0.0262125
0.00425	0.00521697	0.0141472	0.0175838	0.000984133	0.00715867		0.011942	0.00992326	0.0209425	0.0241036	0.00221421	0.00469598		0.0153468	0.00862312	0.035121	0.0228312	0	0
0.0043	0.0272	0.0306	0.14475	0.0305	0		0	0	0.236441	0.264688	0.206317	0.0130319		0.315306	0.358433	0.485825	0.1448	0.0103354	0.0262232
0.00432796	0.0169966	0.0153964	0.0254048	0.00119048	0.00287202		0.0111906	0.0143604	0.0155723	0.0239145	0.00432252	0.00383186		0.0174133	0.0100444	0.0266504	0.0300078	0.0101758	0.0220874
0.00434	0.03036	0.156309	0.179599	0.132158	0.01052		0.466041	0.64101	0.694926	0.607329	0.614005	0.692711		0.0763525	0.0452824	0.040786	0.0507348	0.0534996	0.0635636
0.00437678	0.0058	0.102145	0.0899091	0.0917381	0.113698		0.0148949	0.00855854	0.0192691	0.031678	nan	0.0108219		0.0166853	0.018353	0.0160242	0.0398638	0.00275333	0.00508084
0.0044	0.0156333	0.0234	0.014	0.00813333	0		0.113647	0.236721	0.34044	0.273639	0.0714	0.157863		0.0175108	0.0132582	0.0201032	0.0258345	0.0101703	0.00499239
0.00441875	0.0111891	0.0192219	0.030775	0	0.00389375		0.0109498	0.00827338	0.0382767	0.0215667	0.0240761	0.00827939		0.0392451	nan	0.45075	0.0286869	0.0258447	0.0214319
0.00442826	0.0142935	0.0315783	0.0313478	0.00442826	0.00566087		0.20395	0.4571	0.541633	0.396625	nan	0.4286		0.0222683	0.0125441	0.0191832	0.0248597	0.00447792	0.0125926
0.00444796	0.297033	0.536915	0.159177	0.0558769	0.0308817		0.0147809	0.00909005	0.0337547	0.0189538	0.0259399	0.0271648		0.0385496	0.0326384	0.0371271	0.0338944	0.0136726	0.0134398
0.00452381	0.0105128	0.0270922	0.0274029	0.00609709	0.00713592		0.0152383	0.00998878	0.0227224	0.0207103	0.0085	0		0.0161481	0.0127849	0.0257401	0.0224888	0.00399148	0.0109125
0.00453695	0.00192542	0.162291	0.0999667	0.223788	0.326089		nan	0.3529	0.536667	0.23813	0.468433	0.395916		0.0226547	0.0203411	0.0345916	0.0307965	0.023739	0.020986
0.00456667	0.01045	0.0237667	0.0266667	0.00213333	0.00385		0.0257397	0.0185886	0.125911	0.0829225	0.0778824	0.110823		0.0206638	0.0157802	0.0386336	0.0261058	0.0186071	0.0104901
0.0046303	0.562629	0.69078	0.668229	0.253982	0.468175		0.0178021	0.0113884	0.0343083	0.0326144	0.0150697	0.0197453		0.0128378	0.00908295	0.0261329	0.021816	0.00898116	0.0144661
0.00464878	0.0209976	0.0381951	0.0156683	0.00591463	0		0.241862	0.272056	0.198985	0.130283	0.0769644	0.0997592		0	0.00201176	0.00217059	0.0164706	0	0.00758475
0.00465154	0.00360581	0.0230944	0.0123508	0.0307161	0.00999514		0.61425	nan	0.5199	0.42486	0.4583	0.503533		0.0129939	0.0150132	0.0171885	0.0206032	0.00267036	0.00587755
0.0047	0.00915714	0.0205	0.0213429	0.00392857	0		0.044337	0.0299906	0.0734245	0.0718917	0.00905174	0.0445351		0.0131038	0.0125222	0.0186041	0.0225459	0.00555434	0.0124268
0.00471847	nan	nan	0.0319478	0	0		0.0117496	0.00916782	0.0265316	0.0242506	0.002615	0.0058633		0.0560144	0.0131919	0.0421196	0.0420355	0.0163759	0.0567564
0.00489767	0.0275	0.0260221	0.0392353	0.00322941	0.00642647		0.0129893	0.0388699	0.0879214	0.0213792	0.00196972	0.00581529		0.0146592	0.0104843	0.0211245	0.0242354	0.00853142	0.00523938
0.00490584	0.0134591	0.0553865	0.118346	0.0701662	0.0127085		0.488967	0.629781	0.664264	0.522494	0.58395	0.65		0.0495084	0.0243746	0.0364388	0.0357701	0.0133727	0.023557
0.005	1	0.9238	0.4025	0.4505	0.4416		0.0201444	0.00725942	0.018472	0.0201691	0	0.0034		0.0274976	0.0288111	0.0393447	0.0343553	0.00902334	0.0198073
0.005	0.00325	0.01005	0.02215	0	0		0.0113969	0.0336793	0.029694	0.0286779	0.00655968	0.0158052		0.0475784	0.0607	0.0412139	0.0468333	0.0343583	0.0716759
0.005	0.00793333	0.02	0.0289833	0	0.00432		0.0142306	0.00819263	0.0151761	0.03166	0.0133784	0.0146372		0.0142086	0.0160702	0.0206842	0.0208159	0.00306028	0.00496765
0.00500909	0.00741684	0.0618077	0.0181276	0.0351737	0.0417333		0.029746	0.0178428	0.0647139	0.0635888	0.103239	0.124373		0.0417323	0.0204975	0.028683	0.0279935	0.017999	0.0286742
0.00504493	nan	nan	0.0230043	0	0.00786232		0.0163922	0.0143205	0.0343225	0.0225269	0.00164404	0.00502755		0.00942206	0	nan	0.0154771	0.00216246	0.00273863
0.00506667	0.00725	0.130811	0.147421	0.186613	0.145119		0.0175704	0.0146775	0.0369641	0.0404266	0.0162961	0.029371		0.0190543	0.00373261	0.0174635	0.0181807	0.00290693	0.00786496
0.0051	0.01	0.0268	0.0301	0.0132	0		0.0595261	0.398192	0.462969	0.351573	0.279497	0.389275		0.0174827	0.0121712	0.026804	0.0217767	0.00160575	0.0389436
0.00510345	0	0.580397	0.587904	0.586266	0.657133		nan	nan	nan	nan	nan	nan		0.0135918	0.0121257	0.0215901	0.0225868	0.00172627	0.00727345
0.00510753	0.0239703	0.0236773	0.0290131	0	0.00172489		0.670979	0.634486	0.779836	0.586896	0.733333	0.773569		0.0218317	0.00971667	0.0200596	0.0211888	0.00589083	0.0059575
0.00514414	0.010163	0.0210071	0.0268554	0	0.00554123		0.0111048	0.00984981	0.018153	0.0250105	0.00827782	0.00347775		0.0151819	0.0155626	0.0356311	0.0367096	0.0261181	0.0484192
0.00515586	0.0195358	0.0624449	0.225559	0.322804	0.347669		0.0103051	0.00935797	0.0168013	0.0290987	0.00398571	0.00583673		0.0213608	0.010106	0.0225996	0.0225758	0.00944433	0.00729909
0.0052	0.833833	0.873975	0.356975	0	nan		0.012426	0.00792146	0.0183168	0.0286389	0.00160491	0.00345959		0.0211375	0.00776517	0.0410871	0.0330255	0.0162122	0.0181246
0.00520169	0.0206982	0.0123899	0.0389844	0.00224771	0.0118807		0.0193	0.00916957	0.0192655	0.023602	0.00285333	0.00578403		0.0269321	0.0287407	0.0368403	0.0388738	0.00909869	0.0339808
0.00520833	0	0.0189583	0.0377833	0.00491176	0.0184167		0.0224491	0.0125422	0.0237659	0.0366428	0.0262746	0.0244514		0.0205543	0.0178126	0.0296043	0.0280464	0.0114247	0.0245276
0.005225	0.20456	0.534105	0.379199	0.495969	0.483517		0.616654	0.567167	0.672876	0.504867	0.686833	0.799784		0.0767535	0.0282919	0.057564	0.0619296	0.0252507	0.0453463
0.00522588	0.0184334	0.209963	0.118826	0.185278	0.163847		0.0158166	0.00961964	0.0156922	0.0225	0.00299621	0.00938913		0.0675922	0.0845482	0.0898845	0.0537025	0.049854	0.106538
0.00523333	0.06458	0.352654	0.526361	0.4912	0.53184		0.01265	0.00922941	0.0156971	0.0211383	0.00154131	0.00595873		0.0152829	0.00735766	0.0196171	0.0168405	0.00151596	0.00353723
0.00525	0.01955	0.01745	0.02975	0	0.00765		0.0657517	0.0564256	0.0596852	0.0827787	0.0576617	0.0875896		0.0144484	0.0106865	0.0191735	0.0238264	0.0107354	0.024044
0.0053	0.0164	0.121217	0.103306	0.0936751	0.125795		0.144326	0.181705	0.219286	0.200994	0.143048	0.213903		0.0435404	0.03869	0.0461022	0.0340512	0.00803571	0.0245989
0.0053	0.0128	0.0084	0.029	0	0.0115		0.0167182	0.0663184	0.0550704	0.0340663	0.0581023	0.0754341		0.06157	0.04219	0.0554995	0.0737555	0.0128177	0.0305378
0.005325	0.00978	0.0208316	0.0222	0	0.00758442		0.0173034	0.0148417	0.0208059	0.0227982	0.00366953	0.00231884		0.0161984	0.0116778	0.0187663	0.0197442	0.00313522	0.007339
0.00535	0.4067	0.305733	0.157667	0.132529	0.0985333		0.00918332	0.0410529	0.0548978	0.0310184	0.00380417	0.00677357		0.0121614	0.00960214	0.0160665	0.0229154	0	0.00462811
0.00536	0.02076	0.026125	0.0184	0.0185	0.0027		0.0273	0.0150333	0.0317	0.0257625	0.00442222	0.0043125		0.0232762	0.0156439	0.0322009	0.0262156	0.00262496	0.0401573
0.0054	0.01135	0.02145	0.0159	0	0.0078		0.0349162	0	0.0531979	0.0551383	0.0481267	0.00770846		0.0119	nan	nan	nan	0.0457658	0
0.00546747	0.0216867	0.0229313	0.0227012	0.00237952	0.00783133		0.3161	0.54025	0.734709	0.479877	0.501383	0.478642		0.0189446	0.00962384	0.0322795	0.0255306	0.00411871	0.0151945
0.00549355	0.00470294	0.0117186	0.0250558	0	0		0.01336	0.00427857	0.0179781	0.0290653	0.00440293	0.00910766		0.0263588	0.0112813	0.0239781	0.0212619	0.0028055	0.00833783
0.0055125	0.0177	0.0928823	0.0859113	0.0891405	0.0874373		0.0443977	0.0099	nan	0.043022	0.0161921	0.00629185		0.0175038	0.00957162	0.0236956	0.0217252	0.00892781	0.0131982
0.005525	0.0134873	0.0252025	0.0198517	0	0.00341912		0.154967	0.0076886	0.0455839	0.17871	0.165211	0.132841		0.0732242	0.0236313	0.035209	0.0786603	0.012558	0.0446628
0.0055374	0.00451429	0.0215548	0.0195618	0	0.00567123		0.0174308	0.0184919	0.0349302	0.030624	0.000671019	0.00240313		0.0192297	0.011987	0.0325982	0.0244067	0.0144529	0.00814233
0.00555	0.482733	0.488945	0.518525	0.568677	0.544197		0.0114485	0.0118148	0.0109195	0.0179888	0.00739645	0.00405325		0.0170691	0.0111598	0.0221437	0.0297682	0.000885269	0.00818985
0.00556522	0.0150435	0.0283478	0.031387	0.00725217	0.00561739		0.101474	0.0561227	0.0428138	0.0526012	0.0862308	0.0385227		0.0208189	0.00456667	0.018033	0.02732	0.0197558	0.00351022
0.00559818	0.00816368	0.213253	0.190481	0.523131	0.612159		0.105806	0	0	0.217919	0.0830372	0.153709		0.0443067	0.0374106	0.0917467	0.0322711	0.0378215	0.0997533
0.00569302	0.0105279	0.0327581	0.0253512	0	0		0.02892	0.0252082	0.037998	0.0483542	0.0161596	0.0331768		0.0162989	0.00975427	0.019112	0.0224193	0.00423478	0.00542322
0.00575	0	0.483168	0.43437	0.434859	0.419688		0.742767	0.83741	0.806975	0.653321	0.673216	0.707871		0.0748981	0.0324726	0.0524671	0.044352	0.0533005	0.053888
0.00578621	0.0148129	0.0172494	0.0225494	0.0036931	0		0.312981	0.579219	0.60458	0.53163	0.664077	0.761625		0.0278183	0.0651331	0.0199026	0.0551667	0.00875994	0.0184331
0.00582857	0.118587	0.304609	0.2106	0.28425	0.311144		0.150243	0.255673	0.343361	0.36588	0.269892	0.405939		0.026506	0.0230369	0.0396664	0.0237975	0.0144285	0.0181498
0.00584071	0.00851504	0.0118336	0.0347319	0.00681416	0		0.012445	0.00984685	0.0178883	0.0243419	0.00221088	0.00239865		0.0178313	0.0150277	0.0562941	0.0265098	0.0187704	0.0231496
0.00587294	0.0164093	0.0256417	0.024255	0.0296889	0.00971618		0.4348	0.47178	0.418214	0.3609	0.300014	0.342167		0.015815	0.0128002	0.0229986	0.0230472	0.00324036	0.0104963
0.00588493	0.00144932	0.0183154	0.0135114	0.00203821	0		nan	0.00790714	0.0179262	0.0946167	0.308873	0.180371		0.0165684	0.00778529	0.0167568	0.0374253	0.0188336	0.0355215
0.0059	0.0055	0.012	0.0183	0.0105667	0		0.330704	0.422905	0.467991	0.385583	0.319338	0.493148		0.026153	0.0184897	0.0206057	0.0245155	0.00268411	0.00470557
0.0059	0.125875	0.1251	0.111125	0.018	0.0404		0.33225	0.70395	0.681767	0.521567	0.440667	0.449467		0.0181559	0.020116	0.0227945	0.0308311	0.00203338	0.00566917
0.0059	0.52	0.2747	0.2582	0.2088	0.128		0.0283662	0.032479	0.027465	0.0214323	0.00886701	0.00688817		0.0141275	0.0104387	0.0183465	0.0243463	0.00368371	0.0065175
0.00591818	0.127775	0.152974	0.160181	0.125534	0.145986		0.0246882	0.00914095	0.0727339	0.0278468	0.0469939	0.0578804		0.0161748	0.0112738	0.0229405	0.0231077	0.00205324	0.00681896
0.00595	0.006825	0.017225	0.01775	0.002725	0.0088		0.223983	0.243126	0.390922	0.310964	0.379262	0.427561		0.0167512	0.0103153	0.019167	0.0207547	0.00200344	0.00524299
0.00595	0.0054	0.06005	0.033	0.10295	0		0.0179857	0.00853231	0.0249444	0.0290319	0.00273261	0.00634565		0.0287822	0.0184143	0.0326462	0.0267258	0.00876396	0.0116505
0.00595	0.25	0.168987	0.170586	0.155424	0.170292		0.5582	0.5051	0.63208	0.48044	nan	0.62725		0.080043	0.0386888	0.0564709	0.0356861	0.0446034	0.0326455
0.00595868	0.00648017	0.013719	0.0365884	0	0.00279421		0.0166439	0.00818669	0.0240654	0.0215	0.00674221	0.00865099		0.0144229	0.0112594	0.0224619	0.0175598	0.00233664	0.0115153
0.00599326	0.00795393	0.0160202	0.0152955	0.0058427	0.00224719		0.014795	0.00968785	0.017959	0.0268857	0.026979	0.0357519		0.0203177	0.0261567	0.0293529	0.0209647	0.0114564	0.0501874
0.00604	0	0.0230386	0.0167269	0.149262	0.188202		0.0157276	0.0107621	0.0173103	0.0224207	0.0605137	0.00391304		0.0277058	0.0152383	0.0249243	0.0397424	0.0115798	0.0175099
0.006175	0.117978	0.394962	0.332745	0.358107	0.426109		nan	nan	nan	nan	nan	0.6216		0.0206115	0.010123	0.016829	0.0266207	0.0035803	0.00287066
0.00617851	0.0104826	0.0263347	0.0239281	0.00755656	0.0134543		0.6167	0.78965	0.661483	0.505317	0.656733	0.6864		0.0244606	0.0168184	0.0361827	0.0341563	0.0214956	0.0313349
0.00618	0.0120833	0.277541	0.263489	0.291973	0.344749		0.105514	0.19492	0.260623	0.164476	0.0733897	0.160249		0.0178755	0.0102131	0.0195522	0.02779	0.00801497	0.0243792
0.00619887	0.01635	0.225492	0.235185	0.247031	0.253724		0.0147	0.0061	0.026206	0.0238422	0.015957	0		0.0139778	0.0121887	0.0215846	0.0201588	0.00325263	0.00548891
0.00622301	0.00874687	0.220829	0.193106	0.164154	0.144125		0.0221294	0.00952941	0.0273588	0.0450765	0.00198824	0.00156667		0.0674068	0.0329177	0.0544077	0.038503	0.0465067	0.0463911
0.00623333	0.308367	0.360682	0.306991	0.298341	0.247137		0.0148052	0.00762013	0.0178395	0.025391	0.000993333	0.00726221		0.0130538	0.0180269	0.025386	0.0181419	0.00383333	0.00332473
0.00623494	0.00403614	0.0203747	0.0322578	0.00141687	0.00930723		nan	0.7917	nan	nan	nan	0.74405		0.0163737	0.011383	0.0175965	0.0192244	0.00465768	0.00520329
0.00625	0.01515	0.0569	0.00635	0.619429	0.633129		0.0122667	0.00986667	0.0213167	0.0257167	0	0.00548		0.0188086	0.0101409	0.019412	0.0203069	0.00284663	0.00495695
0.00625	0.0307143	0.258941	0.141401	0.091995	0.136843		0.0135935	0.00876843	0.0185132	0.020817	0.000706333	0.0047274		0.0133065	0.0107805	0.0169861	0.0213133	0.0011976	0.0068194
0.00631096	0.0038726	0.019939	0.0172575	0.0052774	0.00783562		0.433488	0.442229	0.580002	0.352597	0.533158	0.45395		0.0155947	0.0132526	0.0194563	0.0219988	0.00367625	0.00304956
0.00632845	0.0541931	0.181735	0.129092	0.0798799	0.150056		0.0343	0.015225	0.0272111	0.0161667	0.00434444	0.0088		0.0905918	0.0791485	0.0691513	0.0532348	0.0330398	0.0524973
0.00633058	0.011705	0.0335868	0.0164521	0	0		0.0190765	0.0106164	0.021986	0.11581	0.111421	0.0960659		0.0140403	0.00883205	0.0214958	0.0250681	0.0044402	0
0.00635	0.5058	0.471917	0.35424	0.512111	0.556378		nan	nan	0.9677	0.68565	0.26925	0.43435		0.0132926	0.0199495	0.024158	0.0221	0.00243468	0.00512676
0.0063506	0.0859166	0.157687	0.138819	0.0949989	0.110545		0.6364	0.55592	0.678522	0.597616	0.739285	0.553288		0.0223868	0.0106499	0.0286106	0.0266066	0.0149926	0.0246297
0.0064	0.02325	0.06395	0.00945	0	0.0059		0.254079	0.45805	0.550428	0.361852	0.106451	0.487904		0.0141997	0.0170761	0.0161532	0.0249419	0.00276886	0.00513927
0.0064	nan	nan	0.21	0.181805	0.260522		0.0105113	0.00926303	0.0196227	0.0210255	0.00451389	0.00473647		0.0178668	0.00965924	0.0254604	0.0207224	0.00778078	0.0078165
0.00641579	0.00830826	0.0166542	0.0256248	0.0254971	0.0315973		0.0175405	0.00849515	0.0182454	0.0195194	0.00156121	0.0026699		0.0238579	0.0200898	0.0202884	0.0297179	0	nan
0.00642105	0.0103167	0.0109167	0.0149706	0.00658529	0.00556897		0.49978	0.730467	0.715713	0.568825	0.566338	0.719613		0.0148261	0.00931935	0.0198126	0.024851	0.00175125	0.0126969
0.006425	nan	nan	0.029025	nan	nan		0.64425	0.815167	0.7839	0.607725	0.7283	0.537533		0.142825	0.152098	0.0821366	0.0584662	0.121109	0.0880887
0.00644	0.00352273	0.014823	0.0276507	0	0.00283696		0.87025	0.91762	0.660823	0.548558	0.724951	0.680712		0.0179519	0.0130444	0.0268785	0.0349674	0.00771186	0.0139037
0.00645	0.0121333	0.0251667	0.0245333	0.00365	0.00212		0.0551797	0.0746236	0.197243	0.135174	0.0547917	0.123356		0.00599196	0.0105375	0.0143849	0.0201489	0.00291952	0.00461342
0.00645	0.01044	0.00888	0.02638	0.0960857	0.101214		0.0253143	0.00494286	0.0171571	0.0262571	0	0.0093		0.0150973	0.00837102	0.0204645	0.0251037	0.00715704	0.0046548
0.00645987	0.144175	0.278663	0.335549	0.350782	0.27596		0.449719	0.436982	0.622724	0.555323	0.513126	0.661925		0.0138778	0.00833131	0.0180781	0.0196437	0.000898268	0.00786613
0.00647234	0	0.0194865	0.0631574	0.013383	0		0.0152477	0.00720893	0.0172904	0.0201482	0.0104978	0.00408181		0.3608	nan	nan	0.0154952	nan	0.0895333
0.00648837	0.00996279	0.0247884	0.0517953	0.0261186	0		0.55155	0.667081	0.697521	0.527835	0.546296	0.63904		0.0367416	0.0322623	0.0404383	0.0333385	0.0492872	0.0661937
0.0065	0.0124667	0.0151	0.0405	0.107581	0.0603917		nan	nan	0.0225	0.0126	0	0.0123		0.025515	0.0129413	0.018739	0.0272696	0.00491413	0.00501047
0.00656667	0.125542	0.175033	0.13766	0.158133	0.225252		0.0154273	0.00843636	0.0150223	0.0192314	0	0.00783388		0.0138323	0.016288	0.0231577	0.0179703	0.00212968	0.00334352
0.00657534	0.0284625	0.0190548	0.0126643	0.00316837	0.00880102		0.480737	0.752429	0.640178	0.456431	0.58154	0.78555		0.0749516	0.0279559	0.0463639	0.057924	0.035987	0.030073
0.0066	0.0169	0.185543	0.326328	0.324036	0.250736		0.0195076	0.0157725	0.0167122	0.0277123	0.00458344	0.00779296		0.0165148	0.00968498	0.0201589	0.0227521	0.00121685	0.00396406
0.0066	0.0071442	0.0495497	0.0682246	0.0350888	0.0513765		nan	0.235942	0.641565	0.470684	0.301372	0.563558		0.0558357	0.041685	0.0494276	0.0833607	0.0264102	0.0327727
0.00662	0.0179333	0.272026	0.291447	0.296249	0.351874		0.00332779	0.0148222	0.0252002	0.0238478	0.010523	0.00500938		0.0141685	0.00797115	0.026272	0.0242502	0.0164025	0.0138648
0.00665	0.4799	0.477525	0.920733	0.599319	0.635269		0.0170601	0.011404	0.0202124	0.0245775	0.00115427	0.00484772		0.0169178	0.0248047	0.0374795	0.0265441	0.0170466	0.0295718
0.00665455	0.00665455	0.0275818	0.0116636	0	0.000827273		nan	0.50535	0.616636	0.58978	0.8125	0.58782		nan	0.15	0.126923	nan	nan	nan
0.00666	0.364238	0.503982	0.38562	0.480194	0.753436		0.0195698	0.01098	0.0721579	0.0723557	0.0117479	0.0282694		0.254882	0.33997	0.342823	0.182307	0.0955052	0.14133
0.00675	0.4037	0.518367	0.22135	0.12	0.20655		0.438441	0.513727	0.534839	0.443889	0.4762	0.44585		0.0166419	0.0158107	0.0332826	0.0234688	0.0245444	0.015189
0.00678051	0.00879424	0.11113	0.19469	0.0509628	0.0723027		0.0919706	0.0637667	0.11135	0.0742556	0.337195	0.468559		0.0164294	0.0121566	0.0209284	0.0246436	0.00461876	0.0153944
0.0068	0	0.443387	0.26469	0.246035	0.275482		0.0225059	0.00744583	0.0196235	0.0248961	0.00276471	0.004		0.0412889	0.0577364	0.0399529	0.0458465	0.0143643	0.0236401
0.0068	0.0069	0.0084	0.039	0.0119	0		0.34006	0.0176714	0.0193008	0.301763	0.179247	0.325713		0.043041	0.0292392	0.0326227	0.0261708	0.0131921	0.0110413
0.00681053	0.0161421	0.0211053	0.0314684	0	0		0.426712	0.194239	0.37271	0.386643	0.395283	0.526211		0.0170787	0.0122805	0.0200356	0.0298079	0.0517	0
0.00682	0.00404	0.03224	0.01492	0.01398	0		0.0354233	0.0103398	0.0105418	0.0115789	0.00117647	0.000480269		0.0109585	0.0117944	0.0266209	0.0261472	0.00573535	0.0119196
0.00683908	0.0191572	0.0680615	0.0779239	0.0332735	0.0627451		0.569	nan	nan	0.6644	nan	nan		0.0493532	0.0224191	0.02123	0.0190076	0.00581096	0.00496727
0.00687143	0.0163857	0.0246623	0.0319798	0.126235	0.132707		0.0157508	0.0109052	0.019546	0.0224466	0.00257174	0.00319833		0.0885031	0.0352921	0.0489323	0.0800878	0.0600067	0.0357813
0.0069	0.00781457	0.00915298	0.0217364	0	0.00866337		0.00979767	0.00998041	0.0275935	0.0232219	0.0101158	0.0248705		0.0202619	0.011549	0.0254187	0.0260779	0.0148121	0.0291189
0.00692574	0.00848686	0.019403	0.0262961	0.0177388	0.0277027		0.0134522	0.0112327	0.156145	0.208988	0.305583	0.43868		0.0133748	0.0077	0.0363444	0.038145	0.0134748	0.00275269
0.00693333	0.00506667	0.309346	0.232174	0.226481	0.090675		0.0323946	0.0848305	0.0812321	0.0528384	0.048891	0.0603495		0.0186963	0.015585	0.0247289	0.019319	0.00451445	0.00528045
0.00693333	0	0.01435	0.02044	0	0.00295		0.6042	0.6755	0.5421	0.452117	0.684914	0.60854		0.0292596	0.0280098	0.0438758	0.0265399	0.0137368	0.0161763
0.00693333	0	0.0186	0.0151167	0.0087	0.00271429		0.0183286	0.00912077	0.0197158	0.0254113	0.00233361	0.00889875		0.0205933	0.0223127	0.0287935	0.0236197	0.00994428	0.0127668
0.00693918	0.0126649	0.0169375	0.0206983	0.00304929	0.00443396		0.0172576	0.0134112	0.0263355	0.0235996	0.00789992	0.00646938		0.0235891	0.0165828	0.0205669	0.034572	0.00733136	0.00858308
0.00694667	0.012461	0.137629	0.132755	0.200627	0.158535		0.297	0.394533	0.653333	0.488467	0.35945	0.5918		0.0209475	0.0117347	0.0248225	0.0257987	0.00862771	0.0150089
0.00695674	0.0374603	0.0202489	0.045039	0	0.0109652		0.0139477	0.0108563	0.0192717	0.0223215	0.00236922	0.00908622		0.0171954	0.0165182	0.0257362	0.0240815	0.00782182	0.0114048
0.00696871	0.0028385	0.0223753	0.0277718	0.000370476	0.0168382		0.667584	0.7188	0.709061	0.614894	nan	0.6897		0.118792	0.0904542	0.0888754	0.0733596	0.0842408	0.113538
0.00702922	0.00412326	0.0153506	0.0294045	0.00219156	0		0.107505	0.0578303	0.10677	0.129591	0.110908	0.109686		0.00740937	0.0058668	0.0215559	0.0259898	0	0.0105857
0.00705043	0.00712042	0.0260254	0.0291092	0	0.0065		0.0477227	0.0542195	0.0817643	0.0924577	0.0472797	0.0430473		0.3426	0	0.100841	0.045564	0.102906	0.028684
0.0070522	0.0158172	0.252932	0.32828	0.305054	0.287157		0.191237	0.0192143	0.0306286	0.231447	0.489291	0.433675		0.0150138	0.0149732	0.0243885	0.0222585	0.0028763	0.0123079
0.00705899	0.00126609	0.0187082	0.0285668	0.00501367	0.00609338		0.5191	0.51752	0.67066	0.5671	0.2529	0.51844		0.0890473	nan	0.0436705	0.0541264	0.025876	0.0156
0.007075	0.00403333	0.021975	0.019575	0	0.010275		nan	0	0.087838	0.0465806	0.0831159	0.129477		0.0863023	0.0265938	0.0584113	0.0440261	0.03416	0.0716689
0.00708861	0.00756272	0.0257797	0.0288792	0.00317942	0.00493404		0.0175781	0.00775055	0.0194817	0.0244791	0.00264313	0.0032281		0.0250201	0.0100702	0.0262304	0.0206247	0.00653335	0.0236577
0.0070949	0.31735	0.14405	0.0743724	0.0189541	0.0287673		0.0122446	0.0115643	0.0217231	0.0206335	0.00685106	0.00325643		0.0178584	0.0124011	0.0233973	0.0210186	0.00155882	0.0205393
0.00709831	0.0156242	0.011483	0.0214319	0.00123333	0.00607		0.2778	nan	nan	0.364014	0.849086	0.369382		0.0132479	0.0140575	0.0253687	0.0194317	0.00246356	0.0044156
0.00713358	0.00925	0.0186	0.0624394	0	0.098235		0.0138588	0.00981634	0.0280619	0.0270833	0.0119385	0.0217181		0.0145448	0.00938667	0.0186198	0.0225933	0.00354909	0.00633094
0.00714407	0.466551	0.613459	0.663525	0.829754	0.856079		nan	0.3003	0.878943	0.5488	0.0910192	0.294896		0.0156802	0.0111379	0.0140806	0.0240736	0.00358119	0.00539548
0.007175	0.00187131	0.0189563	0.101944	0.00604397	0.00204284		0.0105235	0.00774077	0.0225516	0.0259427	0.00203118	0.00435575		0	0.0015	0.0914492	0.0467391	0.0376697	0.0596447
0.00721667	nan	nan	0.02055	0.01665	0.00434		0.155889	0.0565975	0.233427	0.172068	0.255866	0.222584		0.0419344	0.0425297	0.038695	0.0293661	0.0200719	0.0330539
0.00723333	0.0125667	0.0185	0.0232636	0.00492801	0.00394249		0.0151665	0.0117398	0.0227121	0.0251575	0.00331019	0.00258398		0.0128182	0.00987525	0.0183297	0.0242551	0.00422632	0.00312045
0.00723915	0.00895108	0.0161048	0.0413471	0	0.028777		0.00804701	0.0263549	0.0216725	0.0213783	0.00556151	0.00490358		0.0147294	0.016863	0.0337464	0.0246366	0.0342051	0.0296496
0.00725714	0.00844286	0.0144429	0.0270429	0.00644286	0.0071		0.0471316	0.0463432	0.0459195	0.0605041	0.0298184	0.0384952		0.0143784	0.0115554	0.0272393	0.0255635	0.0334359	0.0329878
0.0072625	0.00646875	0.022125	0.0178688	0.00696875	0.000675		0.0192561	0.0192687	0.0254114	0.0177462	0	0.00458228		0.0116839	0.0105363	0.0175412	0.030856	0	0.00237143
0.00726298	0.0206	0.0208333	0.322461	0.224767	0.0901746		nan	nan	0.0294	0.0345	0	0		0.0448234	0.0276643	0.0554113	0.0344059	0.0228285	0.0490316
0.00729596	0.0114211	0.316716	0.418184	0.576887	0.698001		nan	0.9001	0.55705	0.54614	0.438296	0.615844		0.0581522	0.0138082	0.0566633	0.0349451	0.00994026	0.0130538
0.0073	0.00866667	0.0212564	0.0274077	0.113598	0		0.0171134	0.00875202	0.0212312	0.0248469	0.00176237	0.00326238		0.0528641	0.0174777	0.041798	0.0589887	0.0135473	0.0193104
0.00733333	0.01194	0.020025	0.0243256	0.00262791	0.00132558		0.0124891	0.0110066	0.0222119	0.0255809	0.00807908	0.016125		0.0131185	0.0129252	0.018636	0.020889	0.00632138	0.0106892
0.00734	0.00775	0.25123	0.251772	0.311993	0.299836		0.0144944	0.113528	0.12921	0.122079	0.0957323	0.105567		0.0187601	0.0260635	0.0219686	0.020124	0.0112988	0.021955
0.0073968	0.0710616	0.0968941	0.0669252	0.285238	0.0041		0.0139396	0.00633681	0.0219665	0.0134469	0	0.00388514		0.0147845	0.0102362	0.0220413	0.0224038	0.00400608	0.0111838
0.0074	0.0530292	0.018389	0.0433667	0.00497209	0.005325		0.0343842	0.0242832	0.0636556	0.0533541	0.038818	0.0683014		0.0832944	0.021864	0.0343521	0.0406465	0.0184621	0.0311215
0.00740706	0.00526111	0.153171	0.135796	0.0797623	0.123494		0.00971584	0.0151136	0.0200659	0.0188736	0.00146986	0.00520593		0.0641044	0.0159615	0.0266216	0.0959384	0.0176255	0.0160919
0.00741429	0.0183333	0.0117875	0.0169111	0	0.002575		0.42241	0.378301	0.564261	0.45919	0.345952	0.349986		0.0179912	0.0158561	0.0473658	0.0351773	0.0316702	0.0687413
0.00741667	nan	nan	0.0205425	0.013281	0.00256667		0.0337394	0.0128283	0.0611103	0.0563438	0.0365814	0.0549482		0.0386392	0.0229366	0.032078	0.0271813	0.0126543	0.00993129
0.007425	0.0048	0.089825	0.214176	0.0668	0.00682857		0.498127	0.439197	0.286133	0.257664	0.118212	0.210396		0.0126735	0.0119687	0.02152	0.0211603	0.00114052	0.00663405
0.00744	0.03744	0.06355	0.0407333	0.0069	0.0015		0.55489	0.1481	0.775617	0.536161	0.671465	0.686259		0.0707174	0.0451	0.0490594	0.125305	0.00477333	0
0.00745	0.0222	0.131975	0.239425	0.177825	0.2775		0.0131434	0.00996997	0.0170935	0.0191436	0.00576842	0.00572263		0.0279326	0.0310361	0.0247382	0.0292476	0.0164415	0.0313153
0.00745406	0.0157223	0.0221125	0.141229	0.123714	0.00447143		0.0162307	0.00738529	0.0221393	0.0216276	0.0255004	0.042527		0.015877	0.00829302	0.0187391	0.0251992	0.00230543	0.00386911
0.00746986	0.308421	0.31028	0.272788	0.240028	0.314862		0.0181299	0.00524727	0.0169839	0.0299822	0.00903174	0.0125152		0.013695	0.00671788	0.0208199	0.0253735	0.0017846	0.00516649
0.0075	0.0122667	0.0283667	0.0158333	0.00953333	0.00915		0.015202	0.0109554	0.0184981	0.026712	0	0.00522		0.0571802	0.05225	0.0320177	0.0840428	0.00752419	0.01162
0.00753947	0.00528421	0.0216921	0.0183711	0.00417368	0		0.017305	0.00786	0.014195	0.025945	0.0032375	0.00311667		0.0244706	0.00797616	0.0214152	0.0203477	0.00349705	0.0116223
0.00754	0	0.0110714	0.0362143	0.00577143	0.00594286		0.0074	0.0106569	0.0363757	0.0335356	0.179216	0.218693		0.034227	0.0271124	0.0269117	0.0399826	0.0123867	0.0154484
0.00755	0.009	0.668446	0.740158	0.524046	0.71008		0.0120247	0.0390804	0.0454872	0.0362368	0.0105063	0.026037		0.0306745	nan	nan	0.0409234	0	nan
0.00756161	0.0110139	0.508731	0.442218	0.405686	0.377599		0.311371	nan	nan	0.27998	0.223669	0.35679		0.0201777	0.00999449	0.0199769	0.0265482	0.0299985	0.0242529
0.00758333	0.00608333	0.0281	0.0371167	0.00543333	0.00656667		0.0130179	0.0145092	0.0293324	0.0350955	0.0226179	0.0223876		0.0306472	0.0240987	0.0413215	0.0324697	0.0182947	0.0197233
0.00758929	0.0159375	0.0166518	0.0247375	0.00254464	0.00334821		0.0268299	0.0277511	0.0563711	0.0445552	0.0452682	0.0433435		0.0138253	0.0196163	0.0208522	0.0231892	0.00256987	0.00507446
0.00759725	0.03165	0.0799534	0.055171	0.126351	0.183533		0.0162858	0.00969503	0.0184055	0.0249745	0.0287174	0.038865		0.0263121	0.0130199	0.0346861	0.0309544	0.0342888	0.0411602
0.0076	0.0183	0.0194774	0.0227065	0	0		0.0392997	0.0228755	0.0375698	0.0246546	0.0156556	0.0184194		0.0646898	0.0480728	0.0410382	0.0831253	0.0156391	0.0295829
0.00763225	0.0092116	0.0191415	0.0317387	0.00234339	0.00515276		0.605	0.5478	0.5943	0.656125	0.668313	0.7709		0.212668	0.0546396	0.106709	0.108336	0.14463	0.0664995
0.00765	0.00801667	0.0279833	0.0301	0.0036	0.00664167		0.0142938	0.0210062	0.01846	0.018085	0.00111176	0.00222632		0.127346	0.0329744	0.0823885	0.089601	0.0391364	0.0587484
0.00765288	0.171847	0.267563	0.204074	0.402106	0.461699		0.0207153	0.0115647	0.0197074	0.0211469	0.00217042	0.00799597		0.163619	0.10656	0.113339	0.0907746	0.126914	0.1797
0.00766875	0.0229832	0.0192701	0.0227618	0.00230426	0		0.0172909	0.0109998	0.0225743	0.0251262	0.0047252	0.01051		0.017336	0.00916761	0.0197089	0.0217308	0.0183814	0.0152126
0.00767175	0.180238	0.105377	0.131796	0.0710059	0.0461172		0.00889412	0.0106333	0.0206056	0.0246006	0.00158889	0.00324188		0.0138231	0.00721887	0.0180226	0.0156791	0	0.0030625
0.00771	0.01873	0.0296583	0.0224583	0.00536667	0.00950833		0.0143141	0.0109143	0.0423703	0.0300865	0.0109971	0.0188198		0.0144348	0.00857306	0.0203209	0.0250571	0.000752119	0.00732895
0.00772	0.01364	0.02222	0.10702	0.00334	0.02786		0.0143551	0.0118855	0.0174765	0.015939	0	0.00209877		0.0145953	0.0092412	0.0173167	0.0214299	0.00217844	0.00593226
0.007725	0.005825	0.1038	0.0272	0	0		0.0856833	0.10351	0.188662	0.101695	0.135396	0.166424		0.0356056	0.0307328	0.0221857	0.0340954	0.00504103	0.00668693
0.0077366	0.0102416	0.0242639	0.0172577	0	0.00864124		0.0391475	0.0436247	0.106924	0.0675695	0.0296998	0.0564944		0.013046	0.0139336	0.022788	0.0248994	0.00237036	0.00686365
0.00776667	0.0047	0.0812667	0.02165	0.263756	0.236757		0.0106706	0.00784538	0.0187977	0.0236633	0.00661787	0.00341917		0.0151858	0.00877918	0.0317731	0.0210744	0.00455823	0.00765552
0.00781059	0	0.02915	0.05615	0	0.0056		0.0163335	0.0104647	0.0194661	0.0232296	0.00474287	0.00668889		0.0195595	0.0170464	0.0206707	0.0257877	0.000780234	0.00358686
0.00782212	0.00659135	0.0154769	0.0329288	0.0187837	0		0.0190181	0.0127889	0.0183035	0.0446257	0	0.0130682		0.0146606	0.0151981	0.040997	0.0273938	0.0595048	0.096835
0.00784796	0.024239	0.095487	0.089226	0.126177	0.115129		0.0140231	0.01015	0.0138231	0.0265962	0	0.00971429		0.03876	0.0277857	0.0236912	0.0603168	0.0548814	0.028383
0.00786331	0.0105648	0.0228147	0.0277613	0.0331048	0.00105071		0.0141724	0.0419378	0.0998144	0.0913659	0.0606385	0.0868831		0.0167115	0.0103174	0.0193353	0.0258375	0.00432409	0.0236164
0.00788961	0.0101299	0.0352455	0.0258403	0.00716667	0.00376623		0.0118333	0.0117	0.059071	0.0299513	0.00825236	0.0246774		nan	nan	nan	0.0424818	nan	0.173999
0.0079	0.1321	0.0430562	0.0608	0.0129562	0.00485625		0.0135101	0.0218413	0.0352775	0.075537	0.0518598	0.0740227		0.019155	0.013097	0.0227333	0.022726	0.00217984	0.00540107
0.00791818	0.00260909	0.0178948	0.0229818	0	0.000991379		0.600968	0.709297	0.73478	0.545937	0.1857	0.621687		0.0864455	0.0145234	0.0418108	0.0345452	0.0157387	0.0473878
0.00794274	0.0214266	0.186382	0.133882	0.153926	0.167978		0.747374	0.759717	0.834361	0.667468	0.776693	0.820192		0.0111888	0.00984564	0.0170436	0.0217576	0.00209099	0.00669347
0.00794659	0.00750836	0.0294391	0.0190411	0.00353383	0.00693333		0.01605	0.00935	0.0227333	0.0204333	0.00926667	0.0165		0.0176356	0.00725813	0.019059	0.0274516	0.00735521	0.00863772
0.00798333	0.00693333	0.0313803	0.0129399	0.00320585	0.00525904		0.000219465	0.01264	0.140761	0.0450976	0.156981	0.102403		0.0172053	0.0102682	0.0207708	0.0206519	0.00037594	0.00563172
0.00799877	0	0.0286432	0.0223198	0	0.0079		0.0134863	0.0216691	0.0248724	0.0201188	0.00189486	0.00761576		nan	nan	nan	nan	nan	0.1645
0.008	0.0102095	0.0957333	0.0276976	0.00944215	0.00301433		0.0168716	0.00843909	0.0195434	0.027453	0.00518254	0.0061218		0.0718505	0.0232644	0.0654365	0.040109	0.0128195	0.0232916
0.008	0.00606667	0.0226	0.0206	0.00416	0		0.011543	0.0164132	0.0268561	0.0314679	0.0240698	0.0322708		0.11653	0.125801	0.10421	0.0421922	0.0710613	0.0812288
0.00800628	0	0.0101268	0.0118898	0.00830515	0.00229632		nan	nan	nan	nan	0.1045	0.21		0.0353074	0.0236094	0.029996	0.0442846	0.00689933	0.0113101
0.00801024	0.00961572	0.0207706	0.0293169	0.0110718	0.00226295		0.0154609	0.0112898	0.0322371	0.0287071	0	0.00504082		0.0165644	0.0120804	0.0149619	0.0212569	0.00102344	0.00265864
0.00801667	0.00458	0.03585	0.0423667	0.00286667	0.00763333		0.114653	0.167081	0.148814	0.200243	0.128312	0.0892461		0.0367385	0.0263526	0.0532738	0.05404	0.0270262	0.0316849
0.00802789	0.0052948	0.0191113	0.0260729	0.0686482	0.0623002		0.0162398	nan	nan	0.0595145	0.00853333	0.00608796		0.0486766	0.0328261	0.0366693	0.0373023	0.00898217	0.00919775
0.00804072	0.00452706	0.0237793	0.0250563	0.00332851	0.00932243		0.57276	0.635433	0.820025	0.605837	0.726214	0.733178		0.179059	0.0348994	0.0447053	0.0398564	0.0261571	0.0172258
0.0080542	0.0980696	0.156676	0.189944	0.190377	0.288869		0.0123752	0.0109667	0.0113012	0.0271917	0.0144535	0.0111248		0.06582	0.0421412	0.0484797	0.0320374	0.0201357	0.00313781
0.00807905	0.23048	0.305153	0.142815	0.0824754	0.101713		0.018973	0.0082158	0.0186421	0.0185863	0.00343966	0.00964103		0.0226372	0.0320779	0.0201346	0.021041	0.00231816	0.00382511
0.0080849	0.0128174	0.07174	0.0731927	0.0572258	0.0572459		0.008925	0.005425	0.030925	0.11545	0.0546	0.10808		0.0163799	0.0248722	0.0401464	0.0363494	0.0368299	0.0613499
0.0081	nan	0.647574	0.574104	0.57416	0.979367		nan	0.0488	0.3051	0.59832	0.80324	0.8413		0.0139217	0.00787686	0.0190494	0.0236537	0.002048	0.0037433
0.00810188	0.01245	0.0190312	0.0271486	0.00398909	0.00331844		0.02195	0.0816	0.146529	0.115717	0.053274	0.0728667		0.028901	0.0163124	0.0350372	0.028119	0.0250188	0.0410611
0.00810423	0.0711268	0.0275033	0.161762	0.00475113	0.00924678		0.0145417	0.0117667	0.0220385	0.0298846	0.00253	0.00540833		0.0197681	0.00891677	0.0224681	0.0202129	0	0.00399384
0.00810896	0.0420925	0.0223627	0.024394	0	0.00517612		0.0151207	0.0221529	0.0391493	0.0262416	0.0305351	0.021644		0.0872634	0.0559235	0.0462368	0.0482397	0.0578825	0.0390506
0.00813333	0.00725	0	0.0274333	0	0.00876667		0.0104936	0.00903462	0.0176398	0.0255785	0.00363349	0.0051812		0.0232419	0.0117091	0.0334804	0.0296185	0.0365792	0.0387257
0.00813899	0.0122911	0.0225632	0.0236534	0.00392308	0.00239234		0.0109493	0.00770971	0.0198559	0.0270496	0.00305666	0.00681402		0.021922	0.0183921	0.039628	0.0311923	0.028137	0.0599843
0.0081425	0.0186576	0.0213458	0.0377412	0.00631836	0.00255244		0.443206	0.530874	0.537769	0.455344	0.365122	0.381863		0.0151501	0.0114285	0.0181722	0.023733	0.00316116	0.00706695
0.00814286	0.0032	0.0231619	0.0300619	0.00110952	0		0.0107364	0.0167445	0.0345564	0.0288916	0.0134448	0.0339592		0.0170362	0.0103869	0.0290215	0.0223437	0.00791383	0.00624526
0.00815	0.0287	0.03998	0.03304	0.00936	0.0122		nan	nan	0.8182	0.358626	0.6333	nan		0.00952262	0.00366131	0.0179976	0.018903	0.000433333	0.00541429
0.00817027	0.131051	0.231061	0.230932	0.215684	0.200684		0.0144076	0.00937783	0.0211637	0.0223076	0	0.00107053		0.0161671	0.00933659	0.0175867	0.0201082	0.00357118	0.00335989
0.0081742	0.00765	0.232164	0.0990222	0.250801	0.112428		0.0289	0.0082	0.0157	0.0268	0.0128	0.0095		0.0142991	0.0121029	0.0172331	0.0225216	0	0.00796964
0.0082	nan	0.883567	0.4639	0.327567	0.559033		0.0148677	0.00855132	0.0162553	0.0197927	0.00103146	0.00208991		0.235171	0.158869	0.0633894	0.0894008	0.0241402	0.0516056
0.00820964	0.021763	0.0187258	0.0299648	0.00888473	0		0.0199441	0.0121104	0.0206523	0.0225106	0	0.00490115		0.0239762	0.00904965	0.0173939	0.0226811	0.00188505	0.00306339
0.00821667	0.0095	0.0233286	0.0422165	0.0204574	0.0793286		0.0405096	0.0594392	0.0585601	0.0376039	0.0493669	0.0936776		0.0679996	0.064807	0.0645843	0.0468806	0.0674415	0.0399681
0.00822	0.0104	0.3077	0.344133	0.501751	0.591283		0.0136742	0.0105376	0.0171014	0.022912	0.00124005	0.00474085		0.0976759	0.115783	0.100252	0.022911	0.0542475	0.0485
0.00823333	0.013725	0.0205667	0.0113	0.00472222	0.00446667		0.0438869	0.0279558	0.0854624	0.0651602	0.0352124	0.0441506		0.0634872	0.0567545	0.0699184	0.0450587	0.0424528	0.102694
0.00824609	0.0108295	0.051766	0.0530101	0.0758608	0.0823366		0.462267	0.624533	0.58045	0.450467	0.401875	0.6073		0.0205122	0.0162257	0.0237123	0.028228	0.00115392	0.00416871
0.0082549	0.0185	0.0510246	0.033373	0.134027	0.0149016		0.570975	0.686225	0.7254	0.322196	0.193333	0.312084		0.00685407	0.0118834	0.0192498	0.0201441	0.00243494	0.00428013
0.00825663	0.017253	0.0244221	0.0266407	0.00319095	0		0.01135	0.01576	0.0266461	0.0183125	0	0.00418532		0.00548338	0.000276744	0.0181158	0.0261106	0.00501905	0.0132351
0.00828202	0.0253966	0.0168062	0.0303491	0.0125011	0.0244094		0.471265	0.586768	0.63323	0.589011	0.537	nan		0.024004	0.0177969	0.0299936	0.0292505	0.0115942	0.0299727
0.00829042	0.0195349	0.030385	0.0587799	0.0179494	0.0320225		0.0227399	0.0194371	0.0184656	0.0313262	0.00410595	0.00277989		0.0318601	0.0400765	0.034708	0.0325217	0.00601465	0.0212704
0.0083	0	0.01422	0.03892	0.00463333	0.00248333		0.0134774	0.00650379	0.030505	0.0311337	0.0107408	0.00533821		0.0169548	0.00762195	0.0212029	0.0189312	0.00116792	0.00829565
0.00831127	0.145748	0.0198463	0.0750551	0.0784916	0.0762059		0.0165712	0.00864345	0.0191282	0.0269203	0.0025695	0.00627086		0.0895554	0.0605626	0.0352721	0.0593203	0.00687058	0.0266454
0.008325	0.0171	0.015325	0.017625	0	0.0095		0.297417	0.416433	0.358091	0.346038	0.187891	0.22625		0.0169834	0.008874	0.0185836	0.0248266	0	0.00352933
0.00835	0.0058875	0.0157125	0.0258375	0.000875	0.0011875		0.0161667	0.00691724	0.0216956	0.0198217	0.00397021	0.00402174		0.0346255	0.0353492	0.0565181	0.0404013	0.0179743	0.0146555
0.00835266	0.00663571	0.108913	0.0252	0.108269	0.164038		0.0162543	0.0123169	0.0207696	0.0274605	0.00289946	0.000858643		0.0216667	0.011581	0.0202286	0.026481	0.00516774	0.011339
0.00835547	0.00944105	0.0226918	0.0164012	0.00208724	0.00173218		nan	nan	0.00781285	0.0308801	0.000168857	0.000948815		0.0109905	0.0078411	0.010224	0.0297406	0.00407986	0.0072479
0.00837143	0.0089	0.0653124	0.0702847	0.165904	0.176104		0.0145811	0.00743781	0.0256751	0.0333816	0	0		0.0229553	0.025325	0.0416981	0.0372188	0.0248232	0.0468519
0.00837485	0.017375	0.0117949	0.0372749	0.112008	0.178107		0.0165727	0.01332	0.0181923	0.0235417	0.00275	0.00404545		0.0158667	nan	0.0355936	0.0235121	0.00190367	0.00286697
0.00838571	0.00628333	0.0111004	0.0358333	0	0.00444715		0.01935	0.01115	0.069524	0.040153	0.0740553	0.170533		0.0306893	0.0201347	0.0236062	0.0302923	0.0040101	0.0204713
0.0083913	0.0136106	0.0129913	0.02263	0.00214976	0.00356433		0.0459099	0.0587981	0.0489406	0.0595692	0.114418	0.1706		nan	nan	nan	nan	nan	nan
0.0084	0.005625	0.0201	0.0217333	0.00269957	0		0.01784	0.00591	0.01399	0.02334	0	0.00736		0.0213045	0.0125994	0.0252005	0.0247041	0.0054198	0.0128716
0.0084	nan	0.3527	0.0765	0.361333	0		0.0139216	0.0102968	0.0250917	0.0230347	0.00921859	0.0098363		0.0230988	0.0234383	0.031011	0.0254689	0.00832923	0.00820417
0.0084	0.0821	0.0517	0.0441	0.0303	0.0308		0.550968	0.603192	0.688163	0.615149	0.585501	0.668351		0.0213365	0.0210126	0.0280702	0.0256849	0.00303093	0.0195703
0.0084	1	0.65005	0.721129	0.70432	0.76328		0.0203616	0.0139946	0.0280641	0.0275095	0.00380837	0.0042022		0.0108116	0.0102449	0.0186841	0.0270634	0.00313858	0.00345348
0.00840983	0.0114495	0.0261473	0.0228138	0	0.0050828		0.0199167	0.0099	0.0299857	0.0320571	0	0.00426667		0.0259934	0.0164611	0.0249591	0.0233271	0.00474214	0.00842586
0.00842857	0.0367922	0.203207	0.202158	0.204843	0.167114		0.6202	0.700267	0.705367	0.5697	0.625	0.6713		0.0393319	0.0213177	0.0411581	0.0295033	0.0247141	0.0406059
0.00843333	0.01724	0.0124	0.0328625	0.00878571	0		0.00730964	0.0054006	0.0136687	0.0161301	0.0077	0.00903133		0.0230349	0.0271829	0.0398938	0.0339036	0.00816053	0.0196568
0.00844582	0.881329	0.955083	0.276752	0.353187	0.371423		0.0167934	0.0128091	0.0209169	0.0215564	0.00222339	0.00479155		0.0142237	0.0235436	0.0386317	0.0284026	0.0210741	0.0453316
0.00845	0	0.0375216	0.0338041	0.0116794	0.0429321		0.00675036	0.043121	0.0343173	0.0121896	0.00180898	0.00365585		0.0341139	0.0475319	0.0681737	0.0459417	0.0328618	0.0787351
0.00845	0.010075	0.0188429	0.0264	0.00754286	0.00707143		0.0310364	0.00911398	0.0232211	0.0211362	0.00669914	0.028892		0.0536366	0.0719028	0.0483383	0.060614	0	0.0164697
0.00846	0.0134	0.018943	0.0222575	0.00251437	0.00780201		0.00892308	0.0594889	0.0127158	0.0196158	0.0110718	0.0140435		0.0141069	0.0108512	0.0170672	0.0252076	0.0314999	0.0174764
0.00846345	0.0067304	0.0397142	0.0558508	0.0279164	0.0227523		0.296151	0.165571	0.369179	0.342751	0.402801	0.350038		0.00352258	0.0121695	0.02087	0.0122529	0.00503646	0.00261179
0.00849901	0.00795817	0.0230582	0.0183984	0	0.00497512		0.0156632	0.00645118	0.0223429	0.0207724	0	0.00629045		0.0178084	0.0155636	0.0171739	0.0461207	nan	nan
0.00851744	0.00754416	0.0243644	0.0179331	0.00181495	0.0121142		0.01425	0.0142	0.0106286	0.0256286	0.00264	0.0061		0.0232347	0.00999644	0.0191738	0.0227817	0.00309817	0.00291516
0.00853716	0.0818307	0.0663807	0.0334565	0.089368	0.125025		0.5556	0.5227	0.67055	0.2619	0.530868	0.3486		0.2632	0	0.102125	0.0582416	nan	nan
0.00854	0.0044	0.00800609	0.0163882	0.00181965	0.00206811		0.0082716	0.010034	0.0168615	0.0272167	0.000779494	0.00413142		0.0189311	0.00792221	0.0207271	0.0247911	0.00364813	0.0089839
0.00854962	0.00535115	0.0249122	0.0325763	0.00934733	0.0109435		0.0133995	0.010055	0.0155388	0.0248081	0.0208376	0.0314028		0.0264437	nan	0	0.0452879	0.00126812	0.0392459
0.00858387	0.0198964	0.0308447	0.02097	0.0901267	0.00307097		0.275997	0.330551	0.307762	0.266457	0.116499	0.21282		nan	nan	0	0.0195065	nan	nan
0.0086	0.048725	0.279954	0.49338	0.417288	0.362852		0.00719802	0.00790562	0.0212537	0.0188242	0.0093313	0		0.0336066	0.0317612	0.0240309	0.032045	0.0162036	0.0325936
0.0086	0.0143667	0.0393257	0.0341667	0.00865497	nan		0.0197778	0.00958889	0.01851	0.0248444	0.00328889	0.00324286		0.0112321	0.00991925	0.0253252	0.0211574	0.00545812	0.00474491
0.0086	nan	nan	0.0417383	0	0.00775547		0	0	0.0315	0.0334571	0.00162821	0.00504286		0.0547414	0.0343243	0.04116	0.0318506	0.0171249	0.0244389
0.0086	0.0077	0.0254	0.0048	0	0		0.248	0	0.4155	0.46765	0.395867	nan		0.110741	0.0342456	0.0826167	0.0341323	0.0190159	0.0327515
0.00860517	0.0135776	0.0300638	0.0292181	0.00545259	0		0.272429	0.750269	0.343928	0.295939	nan	0.231333		0.032597	0.0293241	0.0402665	0.0499116	0.0386524	0.0532221
0.00861356	0.00722647	0.00946548	0.0555865	0.0303117	0.0390057		nan	1	0.837515	0.814626	0.896051	0.94107		0.0179685	0.0122402	0.0239236	0.020638	0.0025917	0.00470808
0.00862368	0.0111375	0.017342	0.0266527	0.00211712	0.00277778		0.0194141	0.0424828	0.0657436	0.0541379	0.0389287	0.0638463		0.015625	0.0165977	0.0282098	0.0444491	0.0125963	0.0896124
0.00863333	nan	nan	0.404294	0.50693	1		0.418475	0.00877462	0.0178676	0.0429525	0.242124	0.331414		0.0118912	0.00828289	0.0172158	0.0232482	0.00368128	0.00121921
0.00863333	0.009	0.0203	0.0255	0	0.0115		0.0199782	0.0139505	0.0225179	0.0287249	0.00854279	0.0155857		0.0146668	0.00954009	0.0212859	0.0241204	0.00263101	0.00399225
0.00866649	0.0116072	0.143585	0.128744	0.144096	0.142192		0.0372729	0.232568	0.278241	0.255014	0.237231	0.269565		0.0240492	0.0252596	0.0323096	0.0249531	0.0201599	0.0430706
0.00866667	0.278667	0.426861	0.393517	0.329418	0.358626		0.0155276	0.0104963	0.0194257	0.0264163	0.00177364	0.00377094		nan	nan	0.0544231	0.0371545	0.0687055	0.0367114
0.00866969	0.0512923	0.0618851	0.0541518	0.000778827	0.00376267		0.0204024	0.00679007	0.0230184	0.0313069	0.0283537	0.03681		0.0234965	0.0306695	0.0468907	0.0243626	0.0210393	0.0370023
0.00867006	0.0071879	0.0205401	0.0235287	0	0		0.411844	0.5743	0.558233	0.491467	0.330767	nan		0.015652	0.0108276	0.034292	0.0247986	0.0170263	0.00929222
0.00867051	0.0211	0.0187783	0.0724828	0.00191219	0.00608482		0.0109271	0.00607917	0.0171875	0.0348146	0.00828125	0.0122979		0.0178208	0.00724788	0.0175576	0.0192525	0.00232358	0.00271791
0.00867987	0.0050967	0.0192053	0.0243069	0.00508333	0		0.0149429	0.00695556	0.0168364	0.02346	0.00183168	0.00267631		0.0304194	0.0313855	0.0304965	0.0420104	0.0308444	0.0357
0.00868333	0.271238	0.254406	0.308013	0.432455	0.669043		0.0154948	0.00900636	0.0236671	0.0205096	0.00183151	0.00238983		0.0165622	0.0173464	0.0320534	0.0261839	0.0142368	0.0140357
0.00869565	0.4803	0.546392	0.210309	0.130531	0.2759		0.0162103	0.00942916	0.0213632	0.0215334	0.00194251	0.0139752		0.191162	0.251256	0.097552	0.102381	0.0467048	0.0657882
0.0087	0	0.036525	0.028075	0.00428	0		0.00515447	0.0091	0.0168367	0.0154384	0.0214589	0.0344115		0.0161708	0.010603	0.0212418	0.021228	0.00251975	0.00595675
0.0087	0.0110844	0.0181625	0.0202188	0.341797	0		0.5877	0.5772	0.598125	0.677683	nan	0.7437		0.0162486	0.00961097	0.0195808	0.0254017	0.00201971	0.00537532
0.0087	0.0061	0.02165	0.00865	0	0.0044		0.013513	0.0080942	0.0200493	0.0385493	nan	0		0.0741558	0.0999256	0.0681394	0.0859445	0.0552913	0.0598484
0.00870642	0.0860606	0.100125	0.0727084	0.0322689	0.0297176		0.215151	0.30608	0.258774	0.239368	0.173449	0.199882		0.7142	0.443825	0.211392	0.272904	nan	0.107564
0.00870769	0.00707778	0.0155333	0.0179222	0.00166667	0.01095		0.0158262	nan	nan	0.0471234	0.0189205	0.00280172		0.130783	0.0747391	0.0870117	0.0555743	0.0837599	0.0613678
0.00871311	0.009425	0.010075	0.0463	0	0		0.0121676	0.0178514	0.0210957	0.0180639	0.00326762	0.00304545		0.0388926	0	0.06625	0.0261813	0.0199798	0.0264731
0.00872258	0.00720323	0.0139373	0.0148233	0.00162636	0.00638		0.195983	0.0932787	0.25526	0.0980787	0.219527	0.282963		0.0135446	0.005925	0.012653	0.0276295	0.0049127	0.0029404
0.00872335	0.00821078	0.0351491	0.0173952	0.00541916	0		0.022164	0.0247539	0.0214154	0.0181475	0.00551075	0.00284765		0.0244283	0.0142074	0.0273572	0.0189005	0.0041516	0.0151867
0.00873913	0.0189348	0.0229304	0.272418	0.299125	0.168839		0.0115416	0.00618191	0.0240577	0.0240371	0.000896211	0.00293843		0.0650751	0.0520551	0.0473549	0.0553916	0.0254474	0.0547532
0.00874286	0.01955	0.0176248	0.0303429	0.172297	0.136657		0.01552	0.01098	0.02388	0.02286	0	0.00212		0.0173078	0.0169505	0.0257055	0.0247198	0.0105023	0.0173016
0.00874953	0.0267028	0.036729	0.0373037	0.0064	0		0.0315443	0.0419968	0.0801564	0.0831639	0.0203067	0.0430094		0.0173472	0.0190181	0.019563	0.0241141	0.00233898	0.00754574
0.0088	0.007275	0.023375	0.019925	0.001875	0.006475		0.0105493	0.00942361	0.0166424	0.0198354	0	0.00544839		0.0302664	0.015526	0.0523255	0.0787102	0.0414957	0.010221
0.0088	0.00285	0.015125	0.163708	0.175959	0.240133		0.0214157	0.0209269	0.0453704	0.0336095	0.0210938	0.0201779		0.0271453	0.0258514	0.0333759	0.0474167	0.0173964	0.02068
0.00880146	0.00710838	0.0799255	0.0976034	0.22007	0.174403		0.0115041	0.0105168	0.0164631	0.0184921	0	0.00240458		0.0883307	0.0312	0.0550136	0.0399351	0.0453652	0.0332604
0.00882	0.00483333	0.0212143	0.0310286	0.00358571	0.0049		0.0149699	0.0270812	0.0141284	0.020532	0.00262652	0.0103356		0.0968	0.0258619	0.0219516	0.0496993	0.0107988	0.023016
0.00882	0.02676	0.02395	0.1508	0.123157	0.130157		0.0338392	0.0071126	0.0224368	0.033683	0.00631096	0.0111177		0.037778	0.0325752	0.103565	0.0666056	0.0776474	0.133588
0.00884764	0.0110733	0.0232314	0.0870115	0.00960628	0.0079822		0.10012	0.106816	0.234481	0.203387	0.188321	0.220825		0.1383	nan	nan	0.0288	0.0333	0
0.008875	0.637797	0.660479	0.459346	0.578963	0.68697		0.554132	0.619561	0.539754	0.407045	0.294382	0.282938		0.0212571	0.0218088	0.0386359	0.0321825	0.013668	0.0232805
0.00889492	0.0180144	0.0165831	0.0361322	0.00158898	0.00384409		0.0129475	0.007595	0.0202501	0.0235141	0.00153233	0.00460021		0.0140031	0.00869287	0.0171843	0.0272498	0.00113088	0.00299314
0.0089	1	0.639567	0.233406	0.335624	0.338623		0.0212169	0.0117949	0.0276184	0.0317739	0.00158961	0.00483948		0.0256373	0.0193079	0.0233181	0.0261185	0.0107905	0.013461
0.00890882	0.00411765	0.0238912	0.0225912	0.00540441	0.00669118		0.0160959	0.0105102	0.0163388	0.0154837	0	0.0213		0.0171879	0.00747035	0.0210126	0.0257729	0.0029317	0.00843504
0.0089126	0.0052661	0.021648	0.0202582	0	0.00255906		0.0132251	0.00792761	0.017086	0.04009	0.038878	0.0272926		0.0319529	0.8148	nan	0.0581454	0.0045686	0.039175
0.00895	0.0103958	0.0202625	0.0294333	0.00361667	0.00885		0.576419	0.688796	0.692518	0.602947	0.588329	0.689176		0.0160702	0.00895892	0.0212832	0.023685	0.00161813	0.0106107
0.00896028	0.140397	0.19113	0.171355	0.17431	0.207236		0.0159602	0.00902678	0.0219397	0.0224426	0.00588635	0.00302168		0.0216717	0.021557	0.0210193	0.0256026	0.00433571	0.006575
0.00896233	0.00931973	0.020239	0.0140489	0.00393094	0.00235426		0.0100571	0.00581429	0.0206	0.0288429	0	0		0.0309757	0.019846	0.0173407	0.0511058	0	0.00195254
0.008975	0.013475	0.03045	0.035775	0.01145	0.01225		0.0214857	0.002	0.0178462	0.0456077	0.0124701	0.00984824		0.0891143	0.0355	0.0637797	0.0492591	0.0524295	0.0423319
0.00898378	0.00950816	0.0322257	0.0249149	0	0.00210811		0.605983	0.535363	0.627094	0.406782	0.48677	0.675344		0.0399263	0.0215235	0.0433032	0.0478759	0.0136248	0.0265175
0.00898571	nan	nan	0.0102381	0	0		0.0141857	0.0118599	0.0197065	0.0261333	0.00307286	0.00559124		0.0136009	0.00813237	0.0219558	0.0253256	0.00137526	0.00573479
0.00898659	0.031526	0.0139967	0.0332033	0.00215447	0.00384146		0.616089	0.524565	0.65953	0.535523	0.55626	0.619567		0.0169322	0.018147	0.0357665	0.0332972	0.00469339	0.0315154
0.00899259	0.0696344	0.194939	0.0677942	0.0618651	0.0796838		0.0189358	0.0110448	0.0188769	0.0231988	0.00236906	0.00240774		0.140823	0.100319	0.0843932	0.0790624	0.10122	0.084222
0.00899279	nan	nan	0.0342877	0.0292446	0.0400801		0.011785	0.0110036	0.0193651	0.0256668	0.00168889	0		0.190706	0.0767012	0.124372	0.0702379	0.0492808	0.0968143
0.009	0.0215	0.0288	0.0225	0.008	0		0.501332	0.608026	0.660424	0.573882	0.5847	0.581265		0.0147868	0.01345	0.0234167	0.0242751	0.00286765	0.0140132
0.00900277	0.00636667	0.022562	0.0183836	0	0.00638264		0.0203348	0.00838395	0.0207655	0.0218247	0.00349116	0.00992709		0.0261262	0.00833983	0.02104	0.0198507	0.00945031	0.00973585
0.00901429	0.0385	0.0156	0.0270507	0.194276	0.237574		0.0178127	0.0100211	0.0162608	0.0221046	0.00123821	0.00667342		0.015201	0.00756599	0.020527	0.0211461	0.00268559	0.00424486
0.00901994	0.0112928	0.0146061	0.0223248	0.00091685	0.00426941		0.0109341	0.00789516	0.0542297	0.0154251	0.0163143	0.00756955		0.0121531	0.0077339	0.0215853	0.0200825	0.00101695	0.00662147
0.00904528	0.0066358	0.0247066	0.0152822	0.000518644	0.00345679		0.018397	0.013816	0.0123275	0.0269145	0	0.0174475		0.0845134	0.0338931	0.0457652	0.0626142	0.0305141	0.0565105
0.00904698	0.0137458	0.0514545	0.0356281	0.0788721	0.060872		0.0203068	0.00776047	0.0185709	0.0292544	0.0031517	0.0135383		0.0201775	0.0117224	0.0186855	0.0297065	0.0123106	0.0421998
0.00906	0.00698	0.130807	0.228656	0.103285	0.101745		0.01375	0.00803846	0.0204167	0.0233917	0.00855	0.00378333		0.0303954	0.0160655	0.0255687	0.0431839	0.00613103	0.00111111
0.00906235	0.0128911	0.00753933	0.0186722	0.0008125	0.00307905		0.230985	nan	nan	0.198852	0.112912	0.270249		0.023835	0.0175178	0.0201893	0.0246723	0.0121052	0.0254555
0.00906716	0.00769403	0.0246418	0.0462343	0.00402985	0		0.0209618	0.00891335	0.0179924	0.0211664	0.00355727	0.0031179		0.0142084	0.010927	0.0225185	0.0220391	0.00334619	0.00418727
0.009075	0.009925	0.02034	0.035525	0.309933	0.19852		0.0167048	0.0166714	0.0205683	0.0280831	0.00237527	0.0144143		0.0179313	0.0386727	0.0519917	0.0536813	0.0593095	0.124417
0.00907778	0.00980313	0.0907131	0.0610668	0.107118	0.000858152		nan	nan	nan	0.3939	nan	0.7955		0.0236071	0.0154459	0.0199444	0.0220228	0.0118861	0.00580344
0.00908398	0.0124895	0.0254044	0.0277055	0	0.00428177		0.453567	0.6667	0.771184	0.613197	0.70145	0.594629		0.235825	0.123571	0.119892	0.0650827	0.122075	0.15178
0.00908615	0.00941515	0.0226515	0.0293944	0.000572727	0.00560606		0.014954	0.0100412	0.0253789	0.0274888	0.0266931	0.0265528		0.0238535	0.0217432	0.0277746	0.0282939	0.00557667	0.0180497
0.00908745	0.00819031	0.0694745	0.0255358	0.0822177	0.0633382		0.2784	nan	0.374467	0.3131	0.6923	nan		0.0185057	0.0261571	0.0259373	0.0263973	0.00781499	0.0199385
0.00909055	0.0109383	0.0169124	0.0212239	0.00856816	0.000975622		nan	0.8627	0.7975	0.620102	0.696482	0.81719		0.0237453	0.00972156	0.0348565	0.0222952	0.0223224	0.0182048
0.00909252	0.0108085	0.0221405	0.0258245	0.00573201	0.00241525		0.0541311	0.0892808	0.150541	0.115476	0.10048	0.13494		0.0159071	0.00826568	0.0235337	0.0226661	0.0022854	0.00839386
0.0091	0.019375	0.0443494	0.0659285	0.238376	0.00509121		0.0145455	0.00933224	0.0216443	0.0315229	0.00276574	0.00390256		0.30044	0.293579	0.25064	0.186192	0.0469826	0.111544
0.0091	0.29985	0.177463	0.0907111	0.107249	0.113312		0.017973	nan	nan	0.0205763	0.00169582	0.00450184		0.0202621	0.0244395	0.0319593	0.0367604	0.0110554	0.030115
0.00911083	0.0178647	0.231127	0.243344	0.33148	0.362342		0.0160834	0.00963028	0.0250396	0.028922	0.00924364	0.00559714		0.0250279	0.0130203	0.0265226	0.0339166	0.00429545	0.0123343
0.00911667	0.0110999	0.0292078	0.027874	0.0130625	0.0151716		0.0145157	0.00971451	0.0172016	0.0226628	0.00480588	0.00445263		0.0320462	0.0211523	0.0473193	0.0376842	0.0403479	0.0521381
0.00912477	0.00935229	0.0167	0.027056	0	0		0.6422	0.587175	0.670578	0.600768	0.277265	0.561108		0.0160104	0.0389854	0.0451346	0.0351162	0.0327815	0.0299209
0.00912637	0.0138176	0.0218593	0.0327846	0	0.00455055		0.0161286	0.0129333	0.0210278	0.0125475	0	0.00513861		0.0256807	0.0414874	0.0358618	0.0267624	0.00396825	0.018601
0.00912857	0.0162429	0.0155714	0.0295857	0.005	0.00551429		0.0131393	0.00983582	0.0171748	0.0291674	0.00679759	0.0063886		0.0166689	0.00945019	0.0177455	0.0244877	0.0171527	0.032433
0.00913	0.0189182	0.0194182	0.0280818	0.00796364	0.000825		0.0199976	0.026936	0.019562	0.0219655	0.00389666	0.000860792		0.0307877	0.0234907	0.0279535	0.02579	0.00702863	0.0207711
0.00915	0.86795	0.938275	0.45912	0.495093	0.610252		0.0162814	0.0085056	0.0190972	0.0217797	0.00261918	0.00478965		0.0133185	0.0203148	0.0137055	0.0200072	0.00414141	0.00391304
0.00915	0.0119333	0.326169	0.331283	0.269545	0.394653		0.280013	0.496885	0.43024	0.354255	0.42016	0.478033		0.0252258	0.0184572	0.0224102	0.0233591	0.00204133	0.00801236
0.00915455	0.0147	0.0209014	0.0290808	0.00522727	0		0.01254	0.00802727	0.0191615	0.0208333	0	0.00458462		0.028777	0.0399	0.0291847	0.0527788	0.00740484	0.0228278
0.00916667	0	0.040925	0.0204531	0.00144062	0.00648571		0.0189042	0.0265874	0.0418113	0.0483892	0.0468852	0.0652309		0.0342118	0.0239548	0.0341726	0.0353535	0.00800655	0.0267383
0.00917143	0.00612857	0.106923	0.0237198	0.0663614	0.00308571		0.116422	0.0606796	0.0341568	0.0486002	0.0216149	0.0075366		0.0250376	0.0119568	0.0512769	0.0303451	0.0315568	0.0524028
0.009175	nan	nan	0.01802	0	0		0.019046	0.0124284	0.0238363	0.0282779	0.00300146	0.00616534		0.0171942	0.010279	0.0222875	0.0233025	0.00836457	0.0143065
0.00918149	0.0145089	0.0225016	0.0727092	0.208613	0.238453		0.450967	0.488771	0.5419	0.48548	0.704669	0.786121		0.0189172	0.0039283	0.0211697	0.0241563	0.00198084	0.00303908
0.00918974	0.0268359	0.0227219	0.0462484	0.00582031	0.002275		0.0117646	0.0137956	0.0222688	0.0279965	0.00250247	0.00488211		0.0184476	0.0133833	0.0237549	0.0245827	0.00323735	0.0113168
0.00919906	0.13496	0.534755	0.334673	0.58716	0.529508		0.267734	0.276229	0.361305	0.298963	0.243994	0.310179		0.131872	0.0571228	0.0875192	0.121003	0.0310472	0.0618644
0.0092	0.0206	0.0282156	0.0217753	0.010299	0.0170309		0.15105	0.284382	0.276982	0.226423	0.21129	0.269368		0.0160656	0.00828019	0.0209365	0.0229047	0.0041264	0.00570018
0.00920467	0.0114502	0.0195767	0.0249572	0.00358794	0.00387315		0.049566	0.0592955	0.106125	0.095359	0.0243531	0.0792301		0.0226347	0.0111525	0.0195662	0.0205067	0.00175182	0.0158799
0.00922208	0.0305065	0.0304753	0.00403247	0.0495649	0.00673247		0.0157177	0.00900278	0.0339616	0.0299168	0.0283065	0.0191629		0.0621126	0.109976	0.0533433	0.0528962	0.0337132	0.030229
0.00923333	0.00861667	0.0159833	0.0139667	0.0049696	0.00348333		0.0158667	0.00596667	0.0163667	0.0213167	0.0116	0		0.0252333	nan	nan	0.0680878	0.0132333	0.0073152
0.00925149	0.0178295	0.187686	0.174128	0.170145	0.173345		0.00680819	0.00558	0.0183147	0.0159664	0.0222446	0.0169107		0.0176383	0.0102851	0.0318992	0.0243128	0.0201661	0.02101
0.00925882	0.0149294	0.0198824	0.0160235	0	0		0.423771	0.488682	0.597595	0.576498	0.517515	0.618242		0.020535	0.0126269	0.0199185	0.022333	0.0159982	0.0172624
0.00926667	0.00921429	0.01865	0.049925	0.0575719	0.0853437		0.0206833	0.00719358	0.0270599	0.0513551	0.00401671	0.014674		0.142832	0.0734631	0.0687246	0.0731259	0.0604542	0.0441431
0.00929279	0.0111261	0.0256315	0.0301658	0.0147748	0.00518288		0.540188	0.461349	0.60884	0.400379	0.321433	nan		0.0615805	0.0285458	0.0435037	0.0315506	0.0259975	0.0250968
0.00929689	0.119634	0.0941711	0.179334	0.325868	0.210114		0.0126487	0.00977921	0.0126616	0.0206616	0	0.00141271		0.0495218	0.0295114	0.0514051	0.0317031	0.0160946	0.0466014
0.0093	0.01455	0.01395	0.022425	0.004125	0		0.0113462	0.00718333	0.0265538	0.0233786	0.00396667	0.00851667		0.0727814	0.0640595	0.0528792	0.0545911	0.0310839	0.0176949
0.00930404	0.00412424	0.0212333	0.0295202	0.00787576	0.00727475		0.0424401	0.047683	0.0356568	0.0341203	0.0252589	0.00779724		0.0126302	0.0163191	0.0282831	0.0227037	0.00357974	0.0101522
0.00930786	0.011204	0.130979	0.386687	0.275251	0.370775		0.0160669	0.00457756	0.0128445	0.0192725	0.00168999	0.00757719		0.0250361	0.0101743	0.0311294	0.0199751	0.0181531	0.0254463
0.00930909	0.00804545	0.0250041	0.0193106	0.0290291	0.0315945		0.0209192	0.00950975	0.0167069	0.0305206	0.00361216	0.00499828		0.0207718	0.0271591	0.022287	0.0236061	0.02449	0.00692567
0.00932718	0.00773316	0.0166034	0.0227887	0.0116623	0.00593976		0.0262364	0.0200117	0.0416093	0.0652194	0.0328389	0.0394562		0.0222542	0.0233851	0.0322694	0.0214476	0.0029007	0.013576
0.00933164	0.0237289	0.0311668	0.0487866	0.00442238	0.0148682		0.014953	nan	nan	0.0169985	0	0		0.0183897	0.0108232	0.029704	0.0320366	0.0202668	0.0602271
0.00934155	0.00947743	0.0319007	0.0313003	0.00392508	0.00562345		0.01445	0.00763333	0.0203333	0.0263833	0	0.00626667		0.188082	0.0965172	0.149965	0.16086	0.0452199	0.0959701
0.00935	0.00905455	0.0185077	0.0218615	0.00292308	0.00254167		0.227254	0.216384	0.238566	0.202912	0.155852	0.204282		0.0156856	0.00971765	0.0286026	0.0248981	0.00211192	0.00325818
0.00936	0.4373	0.38065	0.409031	0.59353	0.515586		0.0137848	0.00787592	0.0183586	0.0223448	0.00402323	0.00561023		0.0221943	0.0114403	0.0188716	0.0258165	0.0037973	0.0162489
0.00937696	0.0183453	0.0172775	0.0227662	0.00441176	0.00225627		0.0177857	0.00921429	0.0250571	0.0265292	0	0.0119		0.0294748	0.00905579	0.020747	0.0309641	0.00452113	0.0111355
0.00938924	0.0116347	0.0280869	0.0181044	0.00193227	0.0164976		0.0139653	0.0620148	0.122596	0.0835557	0.00952913	0.0331045		0.0192572	0.0198965	0.0257731	0.0232356	0.00922801	0.0131292
0.0094	0.0224766	0.0150178	0.00136075	0	0		0.301611	0.354225	0.510905	0.342596	0.414238	0.349331		0.12934	0.16494	0.112772	0.0637095	0.0554806	0.0925487
0.0094	0	0.027675	0.0265	0.009225	0.00853333		0.0684765	0.0861089	0.105151	0.114036	0.0858433	0.11736		0.0184508	0.0122763	0.0316633	0.0251422	0.00728183	0.0163714
0.0094	0.01648	0.329836	0.452541	0.24553	0.455552		0.20815	0.7105	0.5377	0.197275	0.136463	0.5455		0.0380963	0.0310694	0.0433468	0.0428686	0.0265897	0.034239
0.00945223	0.0219316	0.0308522	0.0292994	0.00429936	0.0164166		0.0135467	0.00957169	0.0180098	0.0244794	0.000669173	0.00386441		0.0144478	0.00924412	0.0177278	0.0276648	0	0.00433163
0.00946575	0.00918048	0.0877472	0.0830225	0.112366	0.12069		0.0135939	0.0141022	0.0238513	0.0238336	0.00415693	0.00794226		0.0176421	0.0320295	0.0264163	0.0299612	0.0154748	0.0230993
0.00948	0.0294	0.0223717	0.0234783	0.00106024	0.00225904		0.0817968	0.0191794	0.0521532	0.0421798	0.0293886	0.0210294		0.0175569	0.0116336	0.0175993	0.0174708	0	7.88321e-05
0.0095	0.441375	0.466587	0.4268	0.467422	0.477744		0.0175602	0.0121237	0.0280494	0.0212573	0.00149044	0.00678998		0.0204896	0.008243	0.0285569	0.0217632	0.0146939	0.00556442
0.0095	0.0318	0.0056	0.01255	0	0		0.0190237	0.0107243	0.0134396	0.0213671	0.00377748	0.00992829		0.0139858	0.00964096	0.0185583	0.0212253	0.00349978	0.00903678
0.0095	0.0059	0.029	0.0201	0	0.0149		0.702783	0.495181	0.763521	0.623994	0.756413	0.769717		0.111729	0.105914	0.080014	0.0611518	0.0269391	0.0448936
0.0095	0.6291	0.471133	0.308167	0.181833	0.1666		0.0182397	0.00960856	0.0242809	0.0215188	0.00148628	0.00876372		0.0845433	0.0524613	0.0632254	0.04751	0.0777606	0.0548572
0.0095	0	0.0379	0.0279	0	0		0.00891957	nan	nan	0.0344	0.069	0		0.0541715	0.026868	0.076788	0.0624826	0.0378153	0.0794787
0.0095091	0.283593	0.331896	0.358016	0.389983	0.454765		0.0178687	0.0118265	0.0259116	0.0210116	0.00345393	0.00707658		nan	0.162823	nan	0.0881163	nan	0.0548839
0.00951111	0.00772222	0.0206	0.0248222	0	0.00188889		0.0157063	0.0104382	0.0217598	0.0187424	0.00269525	0.00272149		0.0283385	0.0131899	0.0401986	0.033044	0.0235818	0.0392267
0.00952912	0.0132469	0.0335307	0.0228794	0.0113772	0.134067		0.0140471	0.00917701	0.0179	0.024246	0	0.00614286		0.0201974	0.0211368	0.0191656	0.0233198	0.00181871	0.00401515
0.00954848	0.0117561	0.0182375	0.0213123	0.00431688	0.00426838		0.0160492	0.0160171	0.138109	0.0785341	0.0871888	0.167309		0.0166093	0.012392	0.0265755	0.0374999	0.0149127	0.0365921
0.00955	0.01335	0.0102	0.0217	0.237463	0.155167		0.0136199	0.0142483	0.0241861	0.0243921	0.0135077	0.0128991		0.0145236	0.00857636	0.0238612	0.0217382	0.003495	0.00486424
0.00956447	0.0103627	0.047395	0.0376944	0.00451373	0.0205748		0.0155857	0.00891903	0.0244276	0.0268995	0.00196558	0.00602411		0.0152226	0.00903269	0.0178987	0.0235561	0.00435389	0.00640862
0.00957143	0.00882857	0.192425	0.20989	0.156725	0.153752		0.2302	0.3744	0.395315	0.427765	0.36462	0.459965		0.0201134	0.0155575	0.0197719	0.0259726	0.00877001	0.0129867
0.00957778	nan	nan	0.0253461	0.00103355	0.00322248		0.0477576	0.0500367	0.0409501	0.0385862	0.0288606	0.0318425		0.0138743	0.0121555	0.0219771	0.0206372	0.00159267	0.00582342
0.00959103	0.0427526	0.159259	0.0660705	0.0412397	0.0888231		0.649133	0.588957	0.594	0.469622	0.70325	0.6687		0.037166	0.0204807	0.0734717	0.0427171	0.0666309	0.075967
0.00959878	0.0104238	0.0180267	0.0270694	0.174501	0.232213		0.0207297	0.0162432	0.0211216	0.0391351	0.00281892	0.00325405		0.140824	nan	nan	0.0507033	0.0254624	0.155271
0.0096	0.0183	0.029	0.0144	0.0122	0		0.3785	0.520757	0.380439	0.434818	0.324542	0.495012		0.0218765	0.0221985	0.0375302	0.0242119	0.0140018	0.0175589
0.0096	0.95635	0.969025	0.4552	0.4252	0.46805		0.0146399	0.00963462	0.019182	0.0224887	0.00775904	0.00563495		0.0122838	0.00858855	0.0184656	0.0244342	0.00140082	0.00600164
0.0096	0.0103	0.0130667	0.0109667	0.00993333	0.01125		0.0056	0	0.0102646	0.0259212	0.00219577	0		0.0201441	0.0205261	0.022659	0.0213215	0.00523612	0.00945376
0.00962	0.012275	0.101525	0.107975	0.265712	0.252479		0.0150096	0.0126972	0.0240551	0.0276651	0.0120873	0.0135651		nan	0.02085	0.0394	0.035	0.0197611	0.0370406
0.009625	0.013175	0.0227	0.0279	0.00775	0.00806667		0.0139555	0.0119348	0.0226904	0.022434	0.00171569	0.0052248		0.0221993	0.0136043	0.0333509	0.0217343	0.00203725	0.00448659
0.00962581	0.00987903	0.0494081	0.0110548	0	0		0.0137223	0.0214301	0.0178954	0.0286451	0.00297081	0.0177304		0.0174335	0.0119387	0.0155881	0.0210785	0.00278863	0.00515013
0.00965	nan	nan	0.0622926	0.0134028	0.0636167		0.017651	0.0095599	0.0156933	0.0196449	0.00454732	0.00643408		0.0146088	0.00837721	0.0194208	0.0243555	0.0051995	0.00249737
0.00965612	0.0112929	0.0182837	0.0171286	0	0.00898618		0.00644385	0.0142246	0.0285333	0.0222709	0.00157623	0.00888571		0.0145133	0.00730869	0.0410779	0.035428	0.116262	0.124897
0.00966101	0.0106283	0.0207138	0.0275346	0.00419811	0.0047956		0.00653333	0.01785	nan	nan	nan	nan		0.0148098	0.0132425	0.0346349	0.0213522	0.00688539	0.0312196
0.00968333	0.150943	0.144613	0.144193	0.239882	0.263719		0.0114192	0.00937514	0.0316484	0.0377668	0.0137487	0.00300758		0.0177137	0.0147298	0.0255068	0.0213954	0.00925495	0.0126631
0.00969302	0.0172581	0.0295163	0.0387628	0.0121163	0.0107884		0.180917	0.243968	0.599922	0.458409	0.376181	0.579408		0.0145424	0.0116024	0.0297949	0.0247815	0.0115178	0.0211216
0.0097	0.0109667	0.0287772	0.0163587	0	0		0.0218632	0.0094448	0.0361553	0.0323983	0.0104883	0.00604903		0.016501	0.0127867	0.0202235	0.0212893	0.00393709	0.0131024
0.0097	0.1894	0.1434	0.0207	0	0		0.0136056	0.0136291	0.018233	0.0278228	0.00279775	0.00440219		0.0455613	0.0210567	0.0188815	0.0294376	0.020239	0.0301714
0.00970837	0.301836	0.302562	0.316528	0.349987	0		0.0141221	0.00916683	0.0201129	0.0285116	0.00651716	0.00856369		0.0394406	0.0289547	0.0309395	0.0282328	0.00392599	0.0334302
0.00973333	0.32	0.384134	0.0261	0.341175	0.347666		0.495475	0.7213	0.71068	0.39842	0.53832	0.64472		0.0154173	0.0133685	0.0221873	0.0284735	0.00432269	0.00464462
0.00974	0.0117	0.01554	0.02088	0.00126	0.00502		0.0139093	0.00733853	0.0180159	0.0243313	0.0033828	0.00361113		0.0978539	0.0258333	0.0531611	0.0659989	0.0281575	0.0353932
0.00974135	0.0105239	0.151314	0.282124	0.234254	0.245798		0.354862	0.661078	0.680565	0.531105	0.368376	0.676775		0.0281963	0.0142561	0.0264708	0.0258813	0.00928275	0.0134397
0.00975	0.0628	0.3458	0.223762	0.184764	0.225371		0.0146523	0.00998553	0.02077	0.026585	0.00282478	0.00912626		0.0206984	0.00887047	0.018832	0.0235711	0.00244858	0.00377685
0.00975	0.00965	0.027475	0.0379	0	0.00735		0.0367411	0.00890839	0.0205596	0.0544199	0.0255556	0.0683408		0.0416766	0.0108483	0.0306222	0.0292052	0.00259354	0.0185325
0.0097502	0.367637	0.429478	0.420775	0.524003	0.409337		0.83182	0.886036	0.799817	0.646459	0.668125	0.775844		0.02565	0.7917	0.8077	0.124875	0.00174902	0.0198301
0.00975025	0.0114086	0.0200166	0.0261965	0.00374794	0.00259259		0.17855	0.010176	0.0972015	0.068328	0.0657234	0.0944141		0.0427729	0.037	nan	0.133501	0.0305719	0.0664675
0.00975192	0.00773977	0.0208315	0.0154159	0	0.00243516		0.0168665	0.00926263	0.0184141	0.018277	0.00357086	0.0051736		0.0121675	0.00762228	0.0204506	0.0238434	0.0005327	0.00661323
0.00975681	0.0106381	0.0294107	0.0265156	0.00105923	0.00480979		0.0245961	0.0115886	0.0152639	0.0207212	0.00232278	0.00222567		0.0199	0.05	0.0190381	0.0574571	0.0652752	0.00895714
0.00976277	0.680294	0.55779	0.352951	0.26768	0.300827		0.0342992	0.0111919	0.0396264	0.0325324	0.0188216	0.0160776		0.0377259	0.00690399	0.0277031	0.0356923	0.0257428	0.0416829
0.00977	0.01194	0.0185	0.02258	0.00236	0.00804		0.0152757	0.0103754	0.0162911	0.0272589	0.00448139	0.00703167		0.0148473	0.17645	0.0610189	0.0387576	0.00443333	0.0313975
0.00977034	0.00928	0.0204748	0.0237871	0.00103241	0.00361305		0.0173143	0.00878571	0.0276857	0.0419857	0.00972143	0.0195385		0.107203	0.0959464	0.101373	0.0581578	0.0620812	0.193126
0.00977143	0.0101143	0.0338994	0.0875387	0.0732109	0.00367143		0.032686	0.0795834	0.0608039	0.0496746	0.0212775	0.0345957		0.0160555	0.0603085	0.0599305	0.0610798	0.0449482	0.108982
0.00977232	0.00735376	0.0160373	0.0187581	0.00610404	0.0179515		0.0140764	0.0106674	0.0267537	0.0261984	0.00308526	0.00491827		0.0156646	0.00628952	0.0177945	0.0208415	0.0100733	0.020091
0.009775	0.0071	0.0166024	0.0212932	0.00348123	0.00102389		0.0146075	0.0107676	0.0211676	0.0219838	0.00131317	0.00676456		0.0224317	0.00451697	0.0182068	0.0219075	0.00240676	0.00883899
0.00978934	0.010332	0.16492	0.0735789	0.136862	0		0.0143567	0.0128133	0.0186867	0.02717	0	0.0026		0.0217106	0.012068	0.0308299	0.0314451	0.0101423	0.0321944
0.00979355	0.00555426	0.0200362	0.0436489	0	0.0143117		0.0153694	0.00297304	0.0241818	0.0235067	0.00362066	0.00653816		0.013952	0.00915667	0.0203887	0.020968	0.003552	0.004634
0.0098	0.2328	0.2269	0.2759	0.2	0.2041		0.014275	0.00865782	0.0183174	0.0216962	0.0010475	0.0050913		0.0312403	0	0.0447605	0.0260395	0.00288217	0.00660166
0.0098	0.0104	0.0159	0.02345	0.462475	0		0.0178452	0.0272503	0.0151632	0.0308624	0.0127697	0.0194702		0.023175	0.0153636	0.0205955	0.0183178	0.00268601	0.00407088
0.0098125	0.00591429	0.012525	0.0255375	0.0018125	0.0046375		0.0279938	0.00984874	0.169701	0.198546	0.204829	0.0804682		0.0167383	0.00920646	0.0180597	0.0268601	0.00220454	0.0150069
0.00981806	0.0518681	0.0319179	0.0181036	0.0542	0.0877932		0.0155825	0.0144474	0.0268728	0.0309364	0.0139612	0.0066518		0.0297286	0.0377759	0.038082	0.0293082	0.00941233	0.0077771
0.00982459	0.015423	0.01869	0.0241189	0.0063308	0.000542671		0.3516	0.5385	0.5179	0.27435	0.35475	0.51456		0.0554911	0.0385417	0.0390277	0.0432592	0.0167624	0.0269038
0.00984615	0.00303846	0.309042	0.173879	0.273283	0.258691		0.01465	0.0116625	0.0166296	0.0189402	0.00336363	0.0240439		0.0220062	0.0218404	0.0228678	0.0277622	0.0159478	0.01594
0.00985899	0.01645	0.021787	0.0237942	0.00485612	0.0052518		0	0.49225	0.552367	0.207479	0.113651	0.220314		0.0127547	0.00436085	0.0173304	0.022888	0.00227269	0.00516399
0.00986275	0.00425294	0.0196221	0.0308647	0	0.00264706		0.011169	0.00725615	0.0219027	0.0257295	0.00612189	0.019968		0.350944	0.314224	0.263683	0.330325	0.0401317	0.0500005
0.00987143	nan	nan	0.025072	0.00926667	0.0101703		0.0168684	0.0120288	0.0232346	0.0413164	0.0271213	0.033093		0.019625	nan	nan	0.0217042	0.00130691	0.034397
0.00987152	0.132035	0.326326	0.357501	0.483983	0.50897		0.0169431	nan	nan	0.0323125	0.00881818	0.0066974		0.0151612	0.0297912	0.0508234	0.037755	0.03573	0.0716345
0.00987153	0.015986	0.0189282	0.0241496	0.00244791	0.0108379		nan	nan	nan	nan	nan	nan		0.0164948	0.0125122	0.0225911	0.0228561	0.0167864	0.0321397
0.00989	0.00736364	0.0273305	0.0607899	0.0503203	0.0516464		0.0178944	0.0133643	0.0203029	0.0251384	0.00810218	0.00312269		0.0567907	0.0363086	0.0350984	0.0291984	0.00321999	0.0107854
0.009894	0.0103946	0.305483	0.314833	0.355967	0.391093		0.014925	0.00892667	0.0135588	0.0250882	0.014953	0.0145155		0.0126489	0.0121748	0.0219462	0.0259205	0.00750647	0.0218017
0.0098954	0.0152138	0.0193598	0.0242471	0	0.00285862		0.166077	0.208506	0.21261	0.212436	0.0907065	0.0971109		0.0375643	0.06295	0.0192918	0.0312724	0.00514791	0.0107421
0.00989853	0.0100985	0.0190632	0.0189721	0.00261029	0		0.0162908	0.0109288	0.0209322	0.029519	0.0101855	0.00753957		0.0645086	0.038885	0.0541273	0.0443028	0.0190797	0.0456019
0.0099	0.0106	0.0152143	0.02845	0.0103714	0.0158667		0.0133581	0.00852864	0.0123115	0.0305787	0.00841429	0.00534709		0.0171734	0.0123542	0.0206351	0.0250192	0.0017939	0.0130908
0.0099	0.020575	0.01865	0.02305	0	0.002225		nan	nan	0.792067	0.706387	nan	0.820133		0.0461209	0.034909	0.0247707	0.0347065	0.0122175	0.045503
0.0099	0.00894	0.0249465	0.0320079	0.00214882	0.00797549		0.169226	0.473841	0.621969	0.395223	0.270932	0.369736		0.0639	0.0303129	0.0457393	0.0442884	0.0255713	0.021565
0.00993333	0.00786667	0.0221	0.124746	0.181518	0.172936		0.0188	0.01175	0.0213308	0.0301846	0.00259167	0.00419		0.0185667	0.00989865	0.0228516	0.0234199	0.00652306	0.00316406
0.00995	0.0103	0.03895	0.01725	0.0053	0.00435		nan	0	0.00624675	0.0603559	0.0774088	0.0643833		0.018468	0.0132737	0.0416605	0.032021	0.0137286	0.0289872
0.00996	0.0145749	0.0250172	0.0189312	0.00171533	0.0179571		0.0166636	0.0258	0.0403667	0.0300333	0.0138875	0.0378444		0.0153262	0.0115806	0.0170221	0.0268335	0.00032846	0.00275791
0.00996033	0.01066	0.0172313	0.0504608	0.0591674	0.0887474		0.043036	0.107553	0.158427	0.114433	0.0831292	0.0661654		0.0182746	0.0105961	0.0304486	0.0271732	0.00251509	0.0206775
0.0099625	nan	nan	0.0239	0	0.008925		0.0154469	0.00740089	0.0207204	0.0251655	0	0.0104839		0.0943762	0.0501595	0.0605476	0.0539103	0.0634454	0.0430191
0.009975	0.00723374	0.0197007	0.0203881	0.00276845	0.0037		0.297085	0.252851	0.263002	0.189951	0.121385	0.230402		0.0197411	0.0149041	0.0254107	0.0220226	0.00626957	0.00568642
0.00997812	0.00867593	0.0201422	0.0272368	0.00635854	0.00349015		0.0077	0.0164629	0.0175025	0.0140836	0.00249623	0.0151258		0.012732	0.015178	0.0149482	0.024375	0.00216063	0.00524929
0.00998948	nan	0	0.0388011	0.145247	0.0291441		0.01255	0.0091	0.01537	0.02537	0.00222	0.00415556		0.0155449	0.0119416	0.0325325	0.0266838	0.005	0.00350254
0.01	0.0154	0.0161	0.0182	0.0083	0.00515		0.431333	0.557127	0.639073	0.557512	0.533417	0.593706		0.0216627	0.0127858	0.0233163	0.0196464	0.00295732	0.00501899
0.01	0.00675	0.523233	0.344251	0.619362	0.6071		0.0160768	0.00600318	0.0204097	0.0245165	0.00421394	0.009006		0.0543821	0.0331127	0.0391828	0.0322955	0.0152869	0.0316235
0.0100017	0.013803	0.013888	0.0257393	0.00780419	0.00823353		0.59102	0.765254	0.63696	0.473849	0.721325	0.601614		0.0167957	0.015694	0.030608	0.0217926	0.00695998	0.0117752
0.010009	0.0051	0.0217656	0.0144053	0.00469339	0		0.0172103	0.00778441	0.0309706	0.0539954	0.0432658	0.0450491		0.0160988	0.0124484	0.0208329	0.0218194	0.00557588	0.00540658
0.0100122	0.0745059	0.0777479	0.090124	0.113079	0.143212		0.0307516	0.00444071	0.123238	0.0747328	0.0686399	0.0708034		0.0265281	0.0134996	0.0253524	0.023828	0.00711578	0.0223911
0.0100127	0.0056498	0.016794	0.0265877	0.00353821	0.00438566		0.0175276	0.00423333	0.0289	0.0177333	nan	0		0.0177291	0.0163863	0.0240386	0.0243626	0.00288386	0.00476972
0.0100333	0.68785	0.639767	0.437167	0.2771	0.2437		0.46985	nan	0.3654	0.246398	0.2609	0.498692		0.0161165	0.00928885	0.0226118	0.0201581	0.00345365	0.00489107
0.010038	0.0068719	0.0170767	0.0165753	0.00752924	0.010883		0.85535	0.8375	0.885932	0.803382	0.840012	0.83215		0.268016	nan	0.0199435	0.0384673	nan	nan
0.0100407	0.0178833	0.0251352	0.0280143	0	0.00715909		0.01415	0.00930328	0.0241702	0.023307	0.0044009	0.00591309		0.0193244	0.0126524	0.0188787	0.019707	0.00286024	0.0052027
0.0100429	0.0308757	0.212443	0.354634	0.478652	0.696156		0.0182442	0.0545855	0.0406787	0.0440579	0.0254271	0.02696		0.0855965	0.0804751	0.0613466	0.182655	0.0448264	0.0640057
0.0100627	0.00785464	0.0299654	0.0281689	0	0.00512161		0.0162022	0.00344767	0.0175614	0.0208905	0	0		0.0311288	0.032076	0.0554391	0.0305694	0.0330614	0.0668478
0.0100672	0.00576596	0.175218	0.112609	0.105659	0.101341		0.0164704	0.0117567	0.0246588	0.0233772	0.012397	0.0108527		0.0267953	0.013854	0.0171161	0.0205747	0.00506359	0.00297339
0.0100724	0.085355	0.0880336	0.0759992	0.1707	0.126034		0.0915714	0.112781	0.0989005	0.133811	0.0423289	0.0967098		0.0186924	0.029546	0.0250935	0.0244108	0.0117877	0.00848734
0.010075	0.0129951	0.134966	0.0933121	0.0347167	0.087254		0.452316	0.252471	0.637454	0.40021	nan	nan		0.0153108	0.00984658	0.0176615	0.0209171	0.00207486	0.0038356
0.01008	0.0073125	0.144929	0.0207091	0.190233	0.225392		0.187009	0.320339	0.369552	0.309848	0.0624315	0.235199		0.0174145	0.0122729	0.0206831	0.0199203	0	0.00322271
0.0100933	0.105545	0.146876	0.149791	0.0326517	0.0295348		0.01776	0.01076	0.02112	0.0253867	0.0014	0.00508667		0.0369167	0.0262422	0.0285073	0.0304632	0.00311108	0.00684028
0.0101	0	0.036649	0.0199467	0.184903	0.478444		0.0136184	0.00962099	0.157053	0.125492	0.149125	0.175691		0.01902	0.0109545	0.0163801	0.0252741	0.00147607	0.00554752
0.0101001	0.00930909	0.0246149	0.0266917	0.00484975	0.00239167		0.0135	0.0106583	0.0811069	0.0235667	0.0324012	0.0638771		0.0242967	0.021494	0.0229305	0.0281528	0.00454602	0.0216123
0.010134	0.00438741	0.0626764	0.01222	0.00553137	0.00368061		0.0370448	0.275381	0.388818	0.185799	0.251822	0.230478		0.0215336	0.00931078	0.0184143	0.0222284	0	0.0042011
0.0101381	0.00985597	0.0168712	0.0704481	0.0450519	0.0486331		0.0161027	0.0105792	0.0191685	0.0199262	0.00425	0.00223087		0.0246892	0.0117753	0.0300218	0.0237001	0.0171328	0.0204702
0.0101737	0.0185818	0.0190984	0.0356136	0.0039871	0.00270161		0.0721	0.093	0.54747	0.146219	0.310744	0.267819		0.0176614	0.0125171	0.0259911	0.023036	0.00804471	0.0221185
0.0101744	nan	nan	0.04154	nan	0.0444		0.0171608	0.00761303	0.0186384	0.0214075	0.0018749	0.00655867		0.0195731	0.00894195	0.0232468	0.0265392	0.00473295	0.00443126
0.0101783	0.060735	0.0843605	0.0772499	0.0606994	0.0866077		0.013585	0.0159929	0.0463643	0.0248648	0.0291843	0.0353034		0.0165657	0.0324749	0.0327303	0.0266901	0.00609116	0.0269711
0.0101793	0.0158901	0.0118984	0.0202582	0.008544	0.00827872		0.006925	0.0106857	0.0171706	0.0216839	0.00680095	0.00635071		0.0175257	0.00804066	0.0206578	0.0249986	0.00140472	0.00322527
0.010183	0.0171098	0.0329039	0.0147138	0.00125589	0.00602607		0.0104872	0.3784	0.474657	0.174036	0.172202	0.158333		0.085104	0.0401703	0.0494687	0.0576467	0.0729985	0.0424119
0.0101928	0.00757364	0.0171174	0.0223974	0	0.00721271		0.0138579	0.0109695	0.0150888	0.0182107	0.00152616	0.00793333		0.0165894	0.0106765	0.0252061	0.021212	0.0223344	0.0238668
0.0101946	0.00946394	0.0338472	0.0209561	0.00392049	0.00341955		0.0159629	0.0105284	0.0172149	0.0268593	0.00659213	0.00191166		0.0171283	0.012065	0.02217	0.034401	0	0.0079646
0.010199	0.00926781	0.0547174	0.0839587	0.030017	0.0556018		0	0.0238	0.01382	0.02874	0.00594	0.019225		0.0165379	0.00857407	0.0201974	0.0182973	0.00452732	0.0046973
0.010204	0.0138538	0.0200344	0.0221729	0.00219463	0.00276362		0.51456	0.369475	0.412028	0.380715	0.222437	0.395619		0.0180515	0.0105674	0.0233735	0.0225572	0.00250303	0.0146547
0.0102054	0.00959951	0.0218515	0.0215907	0	0.00127451		0.0204311	0.0170426	0.0396404	0.0303501	0.0218524	0.0232064		0.0850616	0.0569571	0.0761372	0.0472708	0.0332358	0.102037
0.0102067	0.0468673	0.0535288	0.0514816	0.0393865	0.0449387		0.0149094	0.151273	0.243928	0.12732	0.115603	0.156656		0.0260178	0.0161062	0.0169503	0.0356129	0.00102067	0.00532641
0.0102123	0.0678701	0.299253	0.115503	0.147192	0.20386		0.0125131	nan	nan	0.0199178	nan	nan		0.0168704	0.0133111	0.0351292	0.023935	0.0161553	0.0270155
0.0102179	0.00760031	0.0234442	0.0254833	0.00254834	0.0029662		0.386119	0.605687	0.639975	0.42981	0.586267	0.64288		0.0231155	0.010642	0.0591587	0.0293909	0.0286785	0.0445753
0.0102333	0.195391	0.529226	0.520656	0.585959	0.642575		0.0221389	0.00898611	0.0335552	0.024397	0.00346347	0.00927971		0.016012	0.0135008	0.0231892	0.0203829	0.00261948	0.00653942
0.0102395	0.122107	0.293712	0.232002	0.372938	0.388799		0.0181549	0.0121005	0.0216556	0.01883	0.0155671	0.0290001		0.0921006	0.0197875	0.0757309	0.0481462	0.0476034	0.0651056
0.01025	0	0.0175	0.044	0	0		0.0239199	0.01107	0.0187417	0.023032	0.00472613	0.00557506		0.025784	0.017587	0.0242485	0.0206272	0.00566101	0.0222824
0.01025	0.06838	0.1321	0.116	0.220117	0.147		0.0221712	0.021632	0.0290544	0.0205035	0.0233929	0.0167021		0.0336913	0.0141026	0.039259	0.0296015	0.0111565	0.0473462
0.01025	0.0130875	0.163995	0.133203	0.11321	0.128314		0.045	0	0.0442934	0.0332783	0.00993208	0.0300991		0.0787696	0.130265	0.166377	0.0379219	0.084392	0.0862793
0.0102503	0.0111447	0.0202229	0.0209141	0.00144698	0.00362081		0.216683	0.401963	0.610871	0.316469	0.21578	0.238067		0.0146272	0.0125331	0.0240562	0.02244	0.00304933	0.0041444
0.0102507	0.0142821	0.0107756	0.0222552	0.00671642	0.00360697		0.6667	0.69655	0.6323	0.594175	0.639163	0.671225		0.119797	0.0417821	0.0646788	0.0473242	0.0929526	0.0353333
0.0102556	0.00983838	0.0344651	0.0301275	0.00701438	0.0175347		0.0138767	0.010642	0.0218725	0.0202902	0.00663196	0.00445205		0.125525	0.147908	0.0892829	0.116159	0.0234967	0.0433318
0.01026	0.012529	0.0886787	0.023282	0.111122	0.148693		0.0164778	0.0132778	0.0343778	0.0419333	0.0314	0.00517143		0.0175933	0.0374847	0.0475324	0.0353967	0.0285534	0.0458417
0.0102647	0.0288	0.0186235	0.0416118	0	0.0150294		0.0354366	0.0139473	0.0281354	0.0288016	0.00420081	0.0057545		0.0180829	0.0102616	0.0168892	0.0272864	0.00506055	0.00584487
0.0102751	0.0162037	0.0228358	0.0237337	0.00231051	0.00952914		0.6565	nan	0.831	0.6928	0.71076	0.803279		0.0314158	0.0125718	0.0202096	0.0293848	0.0442861	0.0440854
0.010288	0.0128796	0.0727392	0.0654928	0.0392826	0.065753		0.69225	nan	nan	0.403182	0.268931	0.627872		0.0422863	0.0273044	0.0498406	0.0387243	0.0448707	0.0701333
0.0102882	0.00770714	0.0767907	0.10383	0.0546937	0.0658128		0.0282464	0.00989855	0.0895458	0.0709035	0.0456676	0.0418496		0.0246121	0.0215388	0.0386442	0.0395411	0.0274421	0.0280643
0.010292	nan	nan	0.0273223	0.0023594	0.0038039		0.0214412	0.0146059	0.0294838	0.028571	0.00352162	0.0041091		0.0240758	0.0185269	0.0414205	0.0274045	0.0174808	0.0303878
0.0102934	0.00678363	0.0218541	0.0230327	0.000846429	0.00205357		0.153291	0.200177	0.380207	0.306421	0.170407	0.288649		0.0159795	0.0085	0.0179358	0.0222795	0.0034381	0.00781176
0.0103	0.00873333	0.0186667	0.0279333	0	0.00236667		0.294804	0.6196	0.686276	0.593188	nan	0.623205		0.0663597	0.0636629	0.0369072	0.0533921	0.0155716	0.0906217
0.0103	0.0099	0.02275	0.01865	0.002	0.00235		0.357392	0.423375	0.378632	0.362426	0.226437	0.368757		0.0364	0	0.0296378	0.028881	0.00344544	0.0107409
0.0103	0.229125	0.488698	0.36133	0.356813	0.293579		0.01644	0.0128352	0.0179107	0.0229522	0.00169504	0.00575111		0.023063	0.0114253	0.0307204	0.0270506	0.0174921	0.00811033
0.010302	0.18416	0.237252	0.170323	0.148823	0.175019		0.0692894	0.121891	0.133943	0.178378	0.185284	0.31724		0.0154809	0.00685333	0.0340294	0.0177263	0.00277139	0.00746706
0.0103124	0.00504286	0.0178459	0.0300606	0.00111969	0.000752896		0.0171606	0.00986425	0.0169615	0.0196792	0	0.0136504		0.0157792	0.00648417	0.0245918	0.0213495	0.00181288	0.00636798
0.0103143	0.00983333	0.013825	0.100578	0.0592	0.105562		0.0139755	0.0114724	0.0199086	0.0230956	0.00355123	0.00833566		0.028127	0.0319752	0.0348735	0.025621	0.0087811	0.0140791
0.0103146	0.102579	0.062452	0.0588417	0.0642344	0.087537		0.0122217	0.0103421	0.0225078	0.0229723	0.00170333	0.00251723		0.0274911	0.0300521	0.0480489	0.0400696	0.0108982	0.0752556
0.0103202	0.0115554	0.0528736	0.0231819	0.0567125	0.0280041		0.0198901	nan	nan	0.0316643	nan	nan		0.0276855	0.0259504	0.0258399	0.023403	0.00464902	0.0364133
0.0103318	0.0293255	0.0254193	0.0175127	0.00384236	0.00483896		0.011524	0.0111414	0.0167311	0.0187348	nan	0		0.510617	0.75845	nan	0.0291296	0.5526	nan
0.0103325	0.00618099	0.0159827	0.029643	0.000864193	0.00172839		0.0169588	0.00802861	0.0166441	0.0244993	0.00303307	0.00716012		nan	nan	0.07094	0.0389333	0	nan
0.01035	0.025725	0.0046	0.053675	0.29635	0.326967		0.0134549	0.00730758	0.0277324	0.0332503	0.00348675	0.00836751		0.0154734	0.0110694	0.0168159	0.0217808	0.000991086	0.00812922
0.01036	0.0148667	0.0281333	0.031825	0.466198	0.4258		0.0138562	0.0106719	0.0151196	0.0222338	0	0.00732222		0.0560957	0.0175524	0.0377835	0.0269547	0.00848353	0.0279714
0.0103667	0.0119429	0.0202571	0.0173571	0.00707143	0		nan	nan	0.0594333	0.0661	0.025	0.0632		0.0150298	0.00993319	0.0405822	0.0256512	0.00179808	0.00543376
0.0103671	0.0105595	0.0247478	0.0217913	0.00735797	0.00523333		0.0153	0.0071875	0.009375	0.0273125	0.00215	0.00391429		0.0442203	0.0525207	0.092605	0.0850253	0.0258332	0.0495942
0.0103746	0.586993	0.852181	0.11875	0.186425	0.24367		0.00927647	0.00241818	0.00781351	0.0281432	0.00261892	0		0.0419322	0.0354202	0.0357237	0.025495	0.00965495	0.0546265
0.0103887	0.00621202	0.0217552	0.0266356	0.00326082	0.00422533		nan	0.2115	0.10935	0.2069	0.019225	0.2		0.022886	0.0214363	0.0253334	0.0273039	0.00476055	0.014467
0.0103929	0.00533636	0.0156576	0.0303586	0	0.0126515		0.240113	0.304506	0.227535	0.168344	0.140827	0.217577		0.0437605	0.046204	0.111559	0.0679462	0.03122	0.169237
0.0104	0.011417	0.070596	0.0634305	0.0311828	0.0524167		0.024839	0.0155776	0.0308211	0.0433453	0.0155229	0.0258232		0.0166029	0.00933571	0.0194734	0.0225168	0.003577	0.0055975
0.0104	0.00683333	0.0241625	0.03275	0.0011125	0.00722857		0.0178667	0.0130404	0.0129987	0.0284327	0.0184214	0.0325445		0.0147371	0.0106234	0.0161957	0.0183883	0.0020922	0.00595745
0.0104	0.011375	0.0269833	0.0252167	0.00433333	0.00866		nan	nan	nan	nan	0.6	nan		0.0167557	0.0206436	0.0181877	0.0218292	0.021886	0.0559156
0.0104	0.446933	0.411133	0.239133	0.0567333	0.4286		0.0125559	0.0106357	0.0238209	0.0180458	0.00309779	0.00629451		0.124163	0.04168	0.0979596	0.087174	0.0514397	0.0526907
0.0104108	0.00993529	0.018352	0.0320755	0	0		0.0120611	0.00715452	0.0353815	0.0335869	0.0140885	0.0200653		0.0149634	0.0083978	0.019059	0.0249584	0.00217633	0.00475409
0.0104208	0.0111792	0.0427271	0.0454117	0.00568826	0.00407817		nan	0.0185	0	0	0	0		0.00897372	0.00200957	0.0270545	0.0269214	0.00179758	0.00261566
0.0104244	0.0151419	0.0549374	0.0316751	0.0554335	0.0705932		0.0375	0.0047	0.0226	0.0323	0	0		0.0159944	0.0087981	0.0267044	0.021563	0.00532906	0.0116225
0.0104295	0.00646193	0.0188352	0.0282244	0.000118543	0.00864		0.0144645	0.0130178	0.0140567	0.0221797	0.00358852	0.00385925		nan	nan	nan	nan	0.115645	nan
0.010433	0.0455145	0.0473015	0.0774712	0.0880594	0.0443291		0.0200672	0.0129339	0.0258688	0.0203614	0.00203514	0.00855233		0.081845	0.0961087	0.0793457	0.0675161	0.0739056	0.11581
0.0104441	0.00890987	0.0223211	0.0269296	0	0.00685855		0.0777366	0.0116567	0.051234	0.068517	0.0703122	0.0926103		0.013366	nan	nan	0.0218155	0.010595	0.013133
0.0104501	0.0115006	0.158631	0.202977	0.254728	0.154658		0.0139889	0.0149301	0.0204162	0.027501	0.00459797	0.00679647		0.0141082	0.0177675	0.026265	0.0258874	0.0189203	0.0108868
0.0104556	0.013625	0.204357	0.0700095	0.195215	0.263281		0.52954	0.567255	0.6903	0.545961	0.595059	0.650506		0.0524013	0.00656619	0.0250394	0.0554404	0.0537849	0.124783
0.0104667	0.0154333	0.0260168	0.0281613	0.00387283	0.00153179		0.337221	0.175939	0.46445	0.395509	0.335579	0.440524		0.0172668	0.0105415	0.0244299	0.0303703	0.00232473	0.0172588
0.0104667	0.0131667	0.0223	0.02484	0.00638	0.01824		0.6	0.777531	0.619205	0.423611	0.693207	0.713677		0.0118735	0.00684037	0.0235007	0.0226019	0.00309477	0.00460148
0.0104679	0.00948158	0.402021	0.351626	0.48657	0.456829		0.0177706	0.0032	0.0129	0.0273471	0	nan		0.268741	0.0712653	0.0746132	0.0374331	0.147865	0.0980195
0.0104684	0.00645238	0.0142826	0.0330826	0.00209565	0.00162174		0.0129497	0.0122048	0.0297006	0.0171079	0.00198058	0.0045905		0.0724392	0.0361581	0.0484081	0.0428757	0.0310459	0.0169694
0.010475	0.6339	0.633571	0.112947	0.192706	0.233788		0.0139417	0.0166818	0.0198417	0.0254667	0.00483636	0.00148		0.191264	0.137745	0.0966075	0.0779153	nan	nan
0.0105	0	0.0433	0.448725	0.333333	0.641283		0.0164981	0.0118702	0.0229372	0.0242017	0.00465654	0.00365896		0.0370361	0.0183935	0.0350648	0.0269502	0.0102323	0.0148476
0.0105	0.00515	0.02775	0.0483	0	0.004		0.0095	0.31075	0.4615	0.115025	0.191262	0.096075		0.0154088	0.0133307	0.0162368	0.0188	0.00269298	0.0037307
0.0105	0.0602	0.0185	0	0.0139	nan		0.0271423	0.01737	0.0363334	0.0276544	0.00883324	0.0269048		0.0127198	0.0135284	0.0249451	0.0258928	0.0118789	0.0133935
0.0105125	0.0115	0.102162	0.107661	0.0607126	0.108315		0.0175182	0.0065	0.0195833	0.0268462	0.00209091	0.00702143		0.0148743	0.00605183	0.0158517	0.0163177	0.00231935	0.00585247
0.0105143	0.0115286	0.0384897	0.0248325	0.00419639	0.00184286		0.179903	0.236652	0.263019	0.173703	0.090919	0.201728		0.0277484	0.0266535	0.0283666	0.0267013	0.0100403	0.0422115
0.01052	0.0108667	0.02376	0.01252	0	0.00276		0.671308	nan	nan	0.722394	0.4815	0.535267		0.0422355	0.0875903	0.128786	0.0399839	0.00968913	0.0214413
0.0105247	0.00378889	0.0165822	0.025658	0	0.00340741		0.467167	0.738	0.798275	0.64195	nan	nan		0.119939	0.151198	0.0882056	0.053151	0.0521768	0.0463119
0.0105256	0.00830183	0.0225103	0.0158806	0.0075641	0.00605381		0.009967	0.00666667	0.0262	0.0203597	0.00426585	0.00771343		0.0375291	0.0212134	0.0343564	0.0325871	0.00612323	0.0205634
0.01053	0.0172273	0.0240167	0.0320167	0.003025	0.0032		0.019075	0.0120091	0.0181523	0.0252079	0.00585062	0.0053527		0.012933	0.0118215	0.039159	0.0413166	0.0250859	0.0249766
0.0105333	0.266465	0.0264375	0.19923	0.187795	0.211706		0.0142328	0.00869198	0.0200085	0.0336681	0.00773678	0.00678904		0.0304378	0.0228744	0.0261935	0.0304879	0.00832362	0.0205712
0.01054	0.0100429	0.0893749	0.0189147	0.0121504	0.015662		0.01474	0.00994696	0.0160915	0.0239881	0	0.0066407		0.0278704	0.00889325	0.0221497	0.0224276	0.00728204	0.0154635
0.01055	0.01505	0.0270582	0.219988	0.185747	0.233001		0.0116336	0.0126706	0.0187294	0.0235096	0	0.00428649		0.0221053	0.0102143	0.0210667	0.0347356	0.00201111	0.0104667
0.01055	nan	0.772366	0.716975	0.517156	0.480166		0.0172506	0.00804407	0.0201271	0.0225356	0	0.00938182		0.0423106	0.0358933	0.036721	0.0404608	0.00628906	0.0025625
0.01055	0.0127	0.0193	0.0216	0	0		0.0217905	0.00481557	0.0637476	0.0251455	0.0178941	0.0479266		0.0179794	0.0112503	0.0195265	0.0231661	0	0.00157407
0.0105572	0.00783383	0.0145896	0.0292473	0.0038806	0.01341		0.0148625	0.0119	0	0.026225	0.00886016	0.0048778		0.0162598	0.0103166	0.0219377	0.0210902	0.00783227	0.0176122
0.0105637	0.0222472	0.0200552	0.117991	0.116652	0.106425		0.02665	0.00155	0.01555	0.0197	0	0.00465		0.00930872	0.00933557	0.0283752	0.0270901	0.0180012	0.0247439
0.0105641	0.00724198	0.026445	0.0250321	0	0.00958321		0.0176077	0.0143727	0.0138418	0.0201089	0.00628904	0.00769951		0.0335878	0.020601	0.0287841	0.0406591	0.0161929	0.022128
0.0105667	0.0113	0.0164333	0.0459	0.00496667	0		0.0750717	0.200252	0.160763	0.129425	0.0507342	0.097948		0.073241	0.0527726	0.054645	0.0323091	0.0144084	0.0405085
0.010575	0.007125	0.027625	0.0291	0.007325	0		0.109009	0.108599	0.13815	0.085033	0.115407	0.135099		0.0143391	0.0116036	0.0193423	0.026255	0.00213582	0.00329787
0.010575	0.007125	0.027625	0.0291	0.007325	0		nan	nan	0.0129353	0.0146039	0.00396091	0.00317915		0.271764	0.250494	0.375202	0.100551	0.2222	0.187514
0.010575	0.01485	0.017625	0.03455	0	0.00235		0.052825	0.019225	0.0231459	0.0159508	0.0011792	0.00996072		0.0139054	0.0114775	0.0152757	0.0199144	0.00421171	0.00714865
0.010575	0.01405	0.180133	0.13455	0.186466	0.187216		0.015783	0.0128185	0.018396	0.0255909	0.0460742	0.0228814		0.0179021	0.00478048	0.0212059	0.0213646	0.00312491	0.017098
0.0105863	0.00994	0.0202091	0.02472	0.0010725	0.00480625		0.0144673	0.00556667	0.0196587	0.0262559	0.0101169	0.00627289		0.0435	0.0232654	0.0259292	0.0514416	nan	0.0240545
0.0105975	0.00778934	0.0214893	0.0196188	0.00758883	0.00209949		0.00676421	0.00782463	0.0267851	0.021189	0.00447164	0.0161685		0.13956	0.2727	0	0.0442841	0.0145125	0.0237202
0.0106	0.00674411	0.0466278	0.157258	0.270102	0.213643		0.0248077	0.0209858	0.0288317	0.0237185	0.00256603	0.0103698		0.0196788	0.0113427	0.0184552	0.0227533	0.00367337	0.0051976
0.0106	0.125	0.201825	0.104868	0.181759	0.280391		0.0250105	0.00693684	0.00429474	0.0248421	0	0.00947368		0.0170506	0.0130639	0.029347	0.0273049	0.0050911	0.0105828
0.0106	0.0174	0	0.03905	0.0034	0		0.0172551	0.0213428	0.0215962	0.0227809	0.00097616	0.00449236		0.145769	0.132484	0.139417	0.0663809	0.0744445	0.151077
0.0106122	0.00832449	0.0273082	0.0304482	0	0.00802367		0.131516	0.0179596	0.0781467	0.074075	0.0699496	0.0701041		0.0122662	0.0110912	0.0202578	0.020913	0.00238232	0.0083243
0.01062	0.972213	0.95672	0.297718	0.59457	0.335167		0.0710782	0.130905	0.213428	0.191214	0.192219	0.238881		0.0395258	0.0233845	0.0572065	0.0333741	0.0492162	0.0699633
0.010625	0.0211333	0.01906	0.01984	0.00512	0.00582		0.0162443	0.00895832	0.0168923	0.0184104	0.00178917	0.00469762		0.0194307	0.0108735	0.0226418	0.0210355	0.00531142	0.0108997
0.0106291	0.254518	0.214958	0.168845	0.123901	0.0134266		0.01392	0.00683333	0.02332	0.0310667	0.157953	0.111511		0.0205917	0.0122119	0.030573	0.0380052	0.00502777	0.0126235
0.0106427	0.0142247	0.0284854	0.0269202	0	0.00738764		0.5143	0.6364	0.4259	0.162847	0.23852	0.5641		0.0140288	0.0129432	0.0214067	0.0245468	0.00219321	0.00509238
0.01065	0.0105	0.250575	0.0305667	0.196425	0.00426667		0.0075	0.0073122	0.0081561	0.0180841	0.00710366	0.0162		0.0290511	0.0264386	0.0323444	0.0324456	0.0129134	0.0203603
0.0106548	0.0102323	0.038375	0.0313139	0.00430556	0.00497222		0.0701265	0.00867456	0.0201519	0.0171406	0.00498285	0.00414643		0.0295086	0.00669186	0.031593	0.0251559	0.00516504	0.02324
0.0106565	0.00886947	0.0217611	0.0908168	0.0247435	0.0124427		0.011475	0.01374	0.0116307	0.0236172	0.0519228	0.0636274		0.0165335	0.0110829	0.0196609	0.0236292	0.0136327	0.00420736
0.0106571	0.129938	0.104199	0.19456	0.446026	0.383056		0.0182247	0.00974348	0.0245844	0.0258289	0.00785349	0.000863921		0.0417898	0.0290785	0.0417173	0.0399875	0.0173299	0.0418076
0.0106583	0.00855385	0.0317308	0.0210846	0.00418333	0.00561667		0.0118037	0.0335217	0.0801222	0.0485701	0.0159652	0.0316037		0.0189742	0.0109355	0.020249	0.0194729	0.00356164	0.0140467
0.0106704	0.0138166	0.0239104	0.0668032	0.0392413	0.0445468		0.0555	0.0006	0.190659	0.176589	0.11629	0.156843		0.199113	0.544883	0.085637	0.0751766	0.0978416	0.0501032
0.010675	0.0107	0.026925	0.024775	0	0.003025		0.6333	nan	0.451833	0.462367	0.4764	0.65145		0.0170701	0.0117428	0.0195839	0.0189047	0.00089717	0.00485758
0.0106778	0.0211111	0.0482811	0.0219378	0.00242432	0.00683571		0	0	0.00612208	0.0305195	0.00444805	0.0100519		0.0139424	0.0147111	0.0324806	0.0198206	0.00402587	0.0100043
0.010692	0.00951667	0.0323097	0.110049	0.0950315	0.0930806		nan	0.681878	0.677279	0.558571	0.536911	0.793922		0.0214354	0.0260373	0.0635435	0.023686	0.0245738	0.081063
0.0106977	0.0153162	0.0402551	0.0520141	0.0506317	0.0576831		0.014313	0.00953517	0.0194415	0.0233728	0	0.00391419		0.0223918	0.0116003	0.0265546	0.0212523	0.00777045	0.0127056
0.0107	nan	0.0295333	0.0321667	0.0048	nan		0.0815833	0.0848857	0.0631107	0.0257794	0.0101879	0.01125		0.0794141	0.0334149	0.0356731	0.0661346	0.0394219	0.0401561
0.0107061	0.270193	0.162601	0.214607	0.384539	0.401028		0.0456641	0.0321573	0.116391	0.0377831	0.003175	0.002785		0.226606	0.05205	0.10745	0.0774357	0.0311194	nan
0.0107128	0.00903077	0.0223359	0.0256	0	0.00653333		0.0676288	0.0420907	0.0884175	0.0988539	0.116474	0.161917		0.0152378	0.00948384	0.0174749	0.023511	0	0.00630568
0.0107235	0.00743066	0.0195323	0.0194117	0.00097254	0.00274		0.0207577	0.0179326	0.0192479	0.0229571	0.00634423	0.00714921		0.0204877	0.0137041	0.0175388	0.0214971	0.00528901	0.0131508
0.0107244	0.00846447	0.0186163	0.0211148	0.00334446	0.00488306		0.0691641	0.0501368	0.035809	0.0761345	0.0915189	0.081642		0.013715	0.0117026	0.0223553	0.020818	0.00243569	0.00642283
0.0107245	0.00921844	0.0273516	0.0247538	0.0869226	0.0908776		0.0138875	0.00911667	0.0170143	0.0279875	0	0.00855		0.0191977	0.0144036	0.0184047	0.0235671	0.0129308	0.0215274
0.0107286	nan	nan	0.0323277	0.01105	0.00669024		0.0880478	0.141755	0.231847	0.219428	0.285234	0.287138		0.015082	0.00763218	0.0195343	0.0234975	0.00154387	0.0053536
0.0107333	0.0140111	0.16006	0.203843	0.254037	0.385787		0.00323846	nan	nan	0.0341453	0.0549302	0.0821134		0.0114788	0.0157111	0.0211986	0.0204989	0.00291936	0.00504997
0.0107377	0.00548741	0.0210952	0.0836481	0.100161	0.103189		0.0160141	0.0178571	0.028738	0.0345028	0.0028169	0.0149352		0.0155273	0.00991862	0.0180666	0.0218285	0.00222299	0.00423473
0.0107399	0.0119753	0.018991	0.253306	0.236508	0.193406		0.7216	0.8182	0.8413	0.812	0.6667	0.6792		0.0162706	0.0171957	0.0226071	0.0204987	0.00338266	0.0143836
0.0107402	0.134639	0.135399	0.0894059	0.0765658	0.0839044		0.00919231	0.0108462	0.0182615	0.0266769	0.00199231	0.00765833		0.222107	0.0998619	0.130422	0.0753959	0.189969	0.0668592
0.0107467	0.0086026	0.0214494	0.0434108	0	0.00276952		0.414555	0.373567	0.645206	0.440259	0.2284	nan		0.0942025	0.0651792	0.063489	0.0441641	0.126582	0.0962856
0.0107472	0.0107527	0.0301959	0.0237832	0.00368732	0.00103245		0.238752	0.395738	0.5419	0.451425	0.4166	nan		0.0214761	0.0119688	0.0205381	0.0235441	0.00285947	0.00434163
0.01075	0.009125	0.01625	0.0338	0	0.00115		0.130043	0.00478469	0.371999	0.203409	0.175511	0.205811		0.0444241	0.0266641	0.0255997	0.0210271	0.0017423	0.00565041
0.0107522	0.0160733	0.0177279	0.0264947	0.000787162	0.00757692		0.0152846	0.00896923	0.0134615	0.0242231	0	0.00162308		0.0724487	0.0607099	0.0662401	0.0623455	0.0257544	0.0702022
0.010778	0.00500865	0.0572403	0.0715579	0.0215917	0.00597104		0.0134085	0.00727741	0.0189333	0.0313286	0.00439564	0.00859048		0.0209904	0.0148387	0.021229	0.0245992	0.00580931	0.0177851
0.0107797	0.00754698	0.0164206	0.080034	0.0201923	0.0634264		0.0123917	0.0120417	0.0122723	0.0232423	0.00505402	0.00170984		0.0133822	0.0157206	0.0116	0.0212298	0.00748923	0.00329231
0.0107803	0.0207555	0.0307176	0.0280401	0.0040522	0.00159091		0.693075	nan	nan	0.555887	0.65413	0.743729		0.0162461	0.0105117	0.0208848	0.024388	0.00216398	0.00901732
0.0107825	0.0148468	0.0210909	0.0310662	nan	nan		0.6	0.7692	0.69135	0.5635	0.58015	0.5333		0.0189882	0.0149192	0.0360232	0.0272554	0.00544093	0.0141313
0.0108	0.589	0.60755	0.3791	0.1812	0.2259		0.149174	0.200083	0.186499	0.200632	0.130142	0.102466		0.0161823	0.00914337	0.0720947	0.0499799	0.0784809	0.044154
0.0108	0.0085	0.0191	0.0278	0	nan		0.0133316	0.0102674	0.0194201	0.0227276	0	0.00256513		0.0127937	0.00992799	0.0229908	0.0230593	0.00307397	0.00564666
0.0108	0.00785	0.014775	0.0246	0.011225	0.009475		0.017035	0.00989012	0.0217601	0.025213	0.00307931	0.00633549		0.0155812	0.032813	0.0281888	0.0259454	0.0166867	0.0184406
0.010804	0.0164527	0.0794532	0.0906161	0.052037	0.0720162		0.0161286	0	0.0103	0.0160875	0.00348016	0.00205		0.0182074	0.0227944	0.0298894	0.0316782	0.00910547	0.0342366
0.0108359	0.0113418	0.0216925	0.0226224	0	0.00240217		0.0108843	0.00546082	0.030794	0.022049	0.00412424	0.0151991		0.0340909	0.0145571	0.0360239	0.0349347	0.0189414	0.0206598
0.0108363	0.0122021	0.0246632	0.0228821	0.0188716	0		0.0166766	0.00589	0.0182671	0.0207525	0.00280886	0.00350613		0.027079	0.0153394	0.0184446	0.0286739	0.00446657	0.00617649
0.01085	0.0152167	0.0160167	0.0185917	0.00395	0.00395833		0.135705	nan	0.4444	0.314498	0.319487	0.310182		0.0414	0.0345455	0.0250004	0.024935	0.00391928	0.0392207
0.01085	0.0771222	0.0213448	0.122925	0.0811934	0.116058		0.622065	0.778561	0.789254	0.645617	0.694134	0.674248		0.0167094	0.0123288	0.0218591	0.0220753	0.00308442	0.005891
0.0108579	0.0126534	0.027073	0.0158854	0.00237288	0.00784542		0.019128	0.0110003	0.0238742	0.0452246	0.0478049	0.0658733		0.0344144	0.0417958	0.0534084	0.0314658	0.0192863	0.0520595
0.0108667	0.0286789	0.181994	0.210963	0.284649	0.394908		0.0168308	0.00896154	0.0176544	0.0223873	0.00254181	0.00676093		0.204753	0.128079	0.0557398	0.0839665	0.0749479	nan
0.01087	0.0121222	0.0206724	0.0186124	0.185807	0.0141602		0.913	0.023375	0.02015	0.337867	0.2692	nan		0.0277945	0.0274674	0.0276862	0.023019	0.00838359	0.0295474
0.0108712	0	nan	0.0217972	0.0142655	0.0119949		0.0173381	0.00791181	0.0196856	0.024097	0.00768487	0.00935056		0.0363768	0.0756709	0.0669608	0.0531588	0.0134039	0.0467827
0.0108888	0.00845724	0.0204707	0.0217669	0.00491091	0.00557807		0.00808571	0.00861429	0.0078777	0.0171942	0	0.00715714		0.00453793	0.0234362	0.0170068	0.0346439	0.00144163	0.00519434
0.0108909	0.01782	0.0298364	0.0281636	0	0.00595714		0.0326009	0.0103988	0.0221815	0.0322984	0.00287809	0.00758462		0.256353	0.23955	0.124734	0.137981	0.0142908	0.0783071
0.010899	0.00857005	0.019101	0.0247802	0	0.0021066		0.0168204	0.0169209	0.0250211	0.0271314	0.00365845	0.0051573		0.0554819	0.210422	0.294552	0.102547	0.278533	0.375971
0.0109	0	0.0729632	0.107062	0.0274749	0.0597282		0.0350379	0.0313489	0.161085	0.175724	0.122496	0.113102		0.0164588	nan	nan	0.0288053	0.00232187	0.00170678
0.0109	0.00717586	0.0245713	0.0273736	0.00350575	0.0044977		0.0111765	0.00934091	0.0191838	0.0259811	0.05	0.0029375		0.040422	0.0182936	0.0388086	0.0462451	0.0264123	0.0231136
0.0109	0.01546	0.0176614	0.0211808	0.00337901	0.00921084		0.139814	0.528	0.60606	0.373453	0.360215	0.436102		0.2203	0.1667	0.1719	0.256108	0.00990962	0.0426494
0.0109	nan	0.0219	0.0386	0	0.0116		0.016	nan	nan	0.0324	0	nan		0.021059	0.0127059	0.0236114	0.0274798	0.00428037	0.0153207
0.0109	0.0114333	0.0210667	0.0244	0	0.004		0.00957095	0.00775504	0.0172956	0.022666	0.00527984	0.00610221		0.0687213	0.0396449	0.0468819	0.046108	0.0279046	0.0246512
0.0109	0.1205	0.1297	0.131044	0.19366	0.18507		0.0193187	0.0108037	0.0185925	0.0261984	0.0033918	0.00546541		0.0145881	0.0115369	0.0228506	0.0223383	0.0053995	0.0173112
0.0109024	0.0100981	0.106851	0.0271264	0.099392	0.0972524		0.0645521	0.242707	0.184219	0.246639	0.0897974	0.153992		0.016604	0.00813585	0.0181764	0.0250401	0.00235453	0.00476359
0.0109068	0.0168229	0.0258428	0.0287215	0.00354108	0.00388329		0.0129058	0.0120746	0.018283	0.0206502	0.000915888	0.00357795		0.0385898	0.0319383	0.0562212	0.056541	0.0196745	0.0303269
0.01092	0.00676	0.0223545	0.0185091	0	0.00406		0.0140061	0.0109097	0.0200868	0.0247167	0.00326978	0.00645076		0.0997371	0.0672856	0.1333	0.0784272	0.184565	0.113328
0.0109214	0.0137182	0.0853654	0.112941	0.20137	0.199811		nan	nan	nan	0.5319	nan	0.7143		0.192229	0.150155	0.10063	0.0774725	0.0410491	0.0385616
0.0109288	0.01675	nan	0.0283125	0	0.00682748		0.0141331	0.00606916	0.0215233	0.032603	0.00428639	0.00316006		0.015705	0.00306766	0.0145846	0.0362697	0	0.00597015
0.0109307	0.0125	0.0238137	0.0185458	0.0125817	0.0117301		0.67893	0.669715	0.683614	0.605338	0.529386	0.780529		0.0282819	0.00416789	0.0309438	0.0266389	0.00491533	0.0162795
0.0109375	0.0103	0.0246125	0.0230375	0.0009375	0.0015625		0.176802	0.251091	0.464987	0.373144	0.501134	0.528075		0.0254579	0.0360701	0.0257935	0.0286863	0.00733893	0.0155301
0.0109429	0.0118748	0.0157429	0.0161571	0	0.00261491		0.0187118	0.00861176	0.0205646	0.0208238	0.00495277	0.00441141		0.0164287	0.0105866	0.033288	0.0266892	0.016762	0.0203323
0.01095	0.0169	0.0305	0.040825	0.031875	0.009725		0.0152437	0.00870966	0.015608	0.0229932	0.00554	0.0167262		0.0138131	0.0102093	0.0227512	0.0226944	0.00329535	0.00911743
0.01095	0.0089	0.0258	0.0175	0	0.0064		0.0173994	0.0136118	0.0190034	0.0175756	0.0050303	0.00285854		0.010753	0.0205478	0.0195699	0.022519	0.00795375	0.0139663
0.01095	0.0135954	0.128119	0.144017	0.102154	0.160637		0.0132154	0.0139075	0.0322811	0.0246025	0.0029997	0.00698873		0.0140287	0.00844777	0.0228123	0.022997	0.000724507	0.00352839
0.01095	0.157413	0.149217	0.239836	0.264709	0.303727		0.0238998	0.0262393	0.0455648	0.0361784	0.0653661	0.135914		0.0120182	0.0407202	0.0752767	0.0789817	0.0559796	0.0977991
0.0109667	0.00543333	0.0205333	0.0207	0.00423333	0.00966667		0.192986	0.232587	0.249405	0.214464	0.123278	0.180277		0.0247281	0.0116185	0.0264492	0.02435	0.00671397	0.0137814
0.0109741	0.0145864	0.023712	0.0273013	0.000778073	0.00489591		0.01885	0.0096	0.0235	0.0224333	0	0		0.0158586	0.00792069	0.0193126	0.0280693	0.00414559	0.00763033
0.010975	0.00952941	0.0127	0.0146111	0.00362963	0		0.026573	0.00817364	0.0373694	0.0240622	0.000959184	0.00361429		0.0226432	0.0263077	0.0315039	0.0393622	0.0299549	0.0405829
0.010975	0.02305	0.0221422	0.0334412	0.00220141	0.00735889		0.165828	0.185056	0.223382	0.198476	0.0253961	0.21412		0.0177766	0.0211829	0.023351	0.0234538	0.00483142	0.0148485
0.0109788	0.0140981	0.0355587	0.0100575	0.00234903	0.00246486		0.000358434	0.0250244	0.0243833	0.0148766	0.00429511	0.00708506		0.013859	0.0431802	0.0127066	0.0212808	0.01391	0.0185647
0.0109816	0.0126371	0.0204557	0.0266128	0.00191723	0.00452683		0.00937	0.0177603	0.0223895	0.0322057	0.0282905	0.0503185		0.0165805	0.0171288	0.0206523	0.0259376	0.00279235	0.0103281
0.0109857	0.0126571	0.142372	0.131394	0.190469	0.217752		0.023	0.0104	0.0628	0.0617	0.026225	0.044775		0.0156734	0.0109583	0.0200049	0.0202125	0.00099182	0.00331288
0.0109865	0.0692094	0.0958469	0.0766313	0.0432718	0.04375		0.40165	0.5207	0.62028	0.509767	0.24	0.315933		0.0114858	0.00901367	0.0219144	0.0223516	0.00630915	0.000626033
0.0109955	0.00839064	0.145543	0.124899	0.137576	0.0765654		0.0260347	0.0439535	0.0594497	0.0573084	0.0166036	0.0288926		0.0510381	0.0185093	0.0360136	0.0623652	0.015849	0.0150323
0.0109976	0.012261	0.0212805	0.0236122	0.000334146	0.0056561		0.0151569	0.0112658	0.0373924	0.0395357	0.144075	0.0444954		0.0127199	0.00912508	0.0244227	0.0231401	1.22449e-05	2.93605e-05
0.0110023	0.0125091	0.0274409	0.0298023	0	0.00721136		0.01318	0.01096	0.024783	0.0149695	0.00521374	0.00854517		0.019865	0.0170161	0.0222945	0.0234922	0.00309478	0.0105647
0.011009	0.00888021	0.0197382	0.0287733	0.00116	0.00653992		0.0155603	0.0110907	0.0259719	0.0291656	0.00285813	0.00249879		0.0482757	0.0424453	0.0609707	0.0349201	0.0216351	0.0437367
0.01101	0.121051	0.142195	0.137253	0.122724	0.138426		0.249795	0.397727	0.418184	0.355303	nan	nan		0.0235333	0.0136721	0.018648	0.0253384	0.0187592	0.0166571
0.0110129	0.00971083	0.0216349	0.0203506	0.00188603	0.003877		0.2973	0.321437	0.522073	0.486116	nan	0.347953		0.20305	0.0287495	0.047494	0.0284951	0.0396642	0.024867
0.0110135	0.0160581	0.0265978	0.0420449	nan	nan		0.0130467	0.0113708	0.0166	0.0236755	0.00125304	0.0086245		0.015756	0.00844097	0.0221477	0.0230003	0.00376048	0.00742219
0.0110177	0.0116589	0.0215387	0.0225254	0.00417407	0.00365205		0.0215499	0.0154428	0.0440206	0.0404148	0.00888761	0.0072368		0.018926	0.0114627	0.0238359	0.0252669	0.00524378	0.0136565
0.0110222	0.00917143	0.0186927	0.0237437	0.100964	0.00523533		0.0143004	nan	nan	0.0231709	0	0		0.017936	0.0117879	0.0299386	0.0256328	0.00499836	0.0233093
0.0110276	0.0117163	0.0276612	0.0210204	0.00336735	0.00456633		0.0127909	0.0102091	0.0178364	0.025497	0.00575652	0.00204545		0.0555019	nan	nan	0.0925701	0.0170085	0.0518839
0.0110386	0.00936211	0.302557	0.221595	0.328622	0.359046		0.705543	0.606608	0.689529	0.578905	0.81446	0.82095		0.2051	0.079425	0.0925667	0.114089	0.118264	0.0879
0.01104	0.0162115	0.0155667	0.024365	0.137714	0.1425		0.0101597	0.0152645	0.021721	0.0252081	0	0.00375		0.0232577	0.00904959	0.0186639	0.029854	0	0.00332394
0.0110449	0.0125125	0.0167223	0.0273927	0.0650302	0.00696667		0.0156141	0.0222	0.0240809	0.0732091	nan	nan		0.0156425	0.0109183	0.0198096	0.0212995	0.00238161	0.00351793
0.0110451	0.00621549	0.0161779	0.0176761	0.00258639	0.00132582		nan	nan	nan	nan	nan	nan		0.0214928	0.0120013	0.0290153	0.0220873	0.00811056	0.00505078
0.0110667	0.157068	0.0897818	0.161174	0.180244	0.1428		0.0166854	0.0124177	0.0194283	0.022729	0.00245645	0.00539228		0.0279614	0.00953821	0.0318081	0.0243858	0.0132514	0.0212394
0.0110726	0.00803781	0.0174338	0.0222303	0	0.0059204		0.0238963	0.00893762	0.0186346	0.0315186	0.00151667	0.00478576		0.0961801	0.0252697	0.0634498	0.0482443	0.0742134	0.109494
0.0110728	0.00338571	0.0172	0.0420002	0.0254037	0.00414073		0.0142766	0.0125866	0.0240624	0.0265807	0.00727933	0.0123615		0.0146383	0.0100511	0.0148515	0.0228851	0.00171622	0.0127477
0.011075	0.008725	0.01996	0.0212833	0.00203333	0.00433333		0	0.00915	0.0205	0.0207333	0.0331571	0.117283		0.0229811	0.0142819	0.0287894	0.0284834	0.0261476	0.0310854
0.0110755	0.00922864	0.0571831	0.0988267	0.172574	0.204465		0.0140587	0.0100092	0.0167435	0.0224919	0.0143048	0.00393291		0.0196443	0.0184141	0.0266328	0.0240434	0.0117541	0.0200184
0.0110818	0.118805	0.150658	0.242339	0.203041	0.16546		0.00685	0.002625	0.0237286	0.0284429	0.0034	0		0.0120506	0.0122048	0.0253841	0.0223357	0.00701851	0.00611617
0.0110874	0.0234767	0.0175822	0.0420948	0.0181325	0.036323		0.1429	nan	0.151182	0.0701333	0.0131546	0.027449		0.0213554	0.0225988	0.0516888	0.0351178	0.0242369	0.0465892
0.0110875	0.00714286	0.01822	0.01966	0	0		0.0214006	0.0263964	0.019611	0.0285928	0.00340078	0.00568707		0.0260221	0.0509057	0.0619761	0.0412102	0.0211576	0.0436768
0.0110917	0.0200833	0.02105	0.0209333	0.00354167	0.00240833		0.658165	0.716508	0.717243	0.560282	0.647665	0.584879		0.0100305	0.0104501	0.0145029	0.0195843	0.00206845	0.00480247
0.0111	0.0296442	0.100644	0.109727	0.262731	0.303812		0.015635	0.0106167	0.0252244	0.0255867	0.00401197	0.00453164		0.0312088	0.0251655	0.0317052	0.0340995	0.0108046	0.00834083
0.0111	0.01452	0.03392	0.0342	0	0.00672		0.0167059	0.0103075	0.0430302	0.0422399	0.0369101	0.0289801		0.0235891	0.0227614	0.0249533	0.0248496	0.0194407	0.0120027
0.0111	0.00185398	0.026653	0.0257237	0.00542557	0.00335548		0.0180488	0.00896483	0.0156398	0.0188193	0.00266785	0.00351465		0.0175313	0.0145117	0.0316422	0.0250642	0.0151011	0.0091849
0.0111	0.0109333	0.0153333	0.0138667	0.00456667	0.00546667		0.0141129	0.0108748	0.025988	0.0216471	0.0055521	0.00588577		0.0913761	0.0329273	0.0756803	0.0887356	0.0217677	0.0386648
0.0111052	nan	nan	0.0221741	nan	0.0129534		0.0203468	0.015997	0.0269698	0.0273615	0.00857987	0.0212507		0.0112268	0.0116147	0.0321509	0.0221764	0.011221	0.0193837
0.0111091	0.0122857	0.0117429	0.0199364	0.00901667	0.00159091		0.0160148	0.0109695	0.0202768	0.0302762	0.00293197	0.0062875		0.0163898	0.0191099	0.0133232	0.0153278	0.00186258	0.00321782
0.0111125	0.0099625	0.016575	0.0232625	0.00197143	0.00945		0.0200665	0.00796907	0.0359025	0.0262009	0.0129014	0.0246273		0.016523	0.0135949	0.0338252	0.0270485	0.00698962	0.0244985
0.0111145	0.0119911	0.0185714	0.0208321	0.00217215	0.00485851		0.0163871	0.0103849	0.0322742	0.0513556	0.0232899	0.0337647		0.0196283	0.0099462	0.0287263	0.0220883	0.00441827	0.0109201
0.0111167	0.01066	0.0181833	0.02225	0.00481667	0.00258333		0.470367	0.00933393	0.0163437	0.099233	0.25063	0.285347		0.0416851	0.0138324	0.0434197	0.0280305	0.0148685	0.0330775
0.0111182	0.0100047	0.0212547	0.0222088	0.0011663	0.00355637		0.0163238	0.00436907	0.0334433	0.0271361	0.0038536	0.00781188		0.0184874	0.00696181	0.0159851	0.0240725	0	0.00730964
0.0111196	0.0134757	0.0192402	0.0270477	0.00995327	0.00530374		0.526382	0.452662	0.536221	0.432068	0.5974	0.67662		0.0134149	0.0112779	0.0301699	0.0295435	0.0174019	0.0323778
0.0111272	0.000831687	0.0223123	0.0270477	0.0074321	0.00290123		0.0199159	0.00865964	0.0339736	0.0245647	0.00264207	0.00855649		0.0182047	0.0123221	0.0251776	0.0276857	0.0251535	0.042829
0.011128	0.00913251	0.0249717	0.016001	0.00162162	0.00630835		nan	nan	nan	nan	nan	0.326433		0.0799311	0.0425494	0.0247345	0.025427	0.0156589	0.0658308
0.0111281	0.010105	0.0161432	0.0300075	0.00416198	0.00419421		0.0144182	0.0104636	0.0218583	0.0297667	0.0130364	0.0178583		0.0156948	0.00885303	0.0253064	0.0243148	0.00545763	0.00864281
0.0111315	0.0573973	0.0330558	0.0364575	0.0020884	0.000797055		0.580573	0.611699	0.657159	0.540848	nan	0.54554		0.01332	0.00796296	0.0131548	0.0227074	0.000962963	0.000925926
0.011138	0.00805915	0.0399155	0.0964733	0.0746787	0.0947688		0.0532625	0.0130929	0.0151835	0.0710614	0.175722	0.104257		0.0166443	0.00982914	0.0190451	0.0227758	0.00403548	0
0.01115	0.0127667	0.274166	0.2747	0.170928	0.26536		0.0104466	0.0073734	0.0263726	0.0376185	0.00566311	0.0256503		0.0195468	0.0321527	0.0333734	0.029586	0.0293297	0.0199886
0.0111548	0.0108005	0.0274112	0.0176183	0.00473011	0.00399007		0.022192	0.0106308	0.0228993	0.0186414	0.00276835	0.00340143		0.0182873	0.0127468	0.0250244	0.0206364	0.012013	0.0196693
0.0111631	0.00768537	0.022886	0.0216469	0.0101317	0.00722134		0.0166286	0.0135286	0.0197714	0.0224	0.00502857	0.00478571		0.0232336	0.011654	0.086308	0.0320541	0.0513734	0.14165
0.0111646	0.0123127	0.0213553	0.0257156	0	0.0032342		0.0142474	0.00506073	0.0324743	0.0181507	0.00467301	0.00468014		0.0140147	0.00995817	0.0214122	0.0248252	0.0197203	0.0235996
0.0111743	0.00995359	0.0230958	0.023543	0	0.00485232		0.018662	0.00813378	0.0169547	0.0191356	0.00158445	0.00344429		0.0106638	0.0131158	0.0193704	0.0207637	0.0021284	0.00289131
0.01118	0.0305782	0.0258793	0.11661	0.11975	0.0632646		0.284338	0.500989	0.496186	0.351987	0.473378	0.441492		0.0187082	0.0335839	0.0393775	0.0345346	0.035373	0.0827948
0.0111837	0.0128	0.0481674	0.0973448	0.0679841	0.124143		0.0153746	0.0281935	0.0251715	0.0168911	0.00382742	0.0166484		0.0350889	0.024564	0.0532815	0.0380184	0.0285521	0.0478949
0.0111851	0.303629	0.239672	0.16384	0.0966592	0.0972175		0.1134	0.5052	0.7754	0.3134	0.16555	nan		0.0141967	0.0104341	0.0244423	0.0258398	0.00288931	0.00857769
0.0111944	0.272514	0.364444	0.361016	0.507029	0.615796		0.0126389	0.0193801	0.0234248	0.0258238	0.00266713	0.00753065		0.0280398	0.0252863	0.0285688	0.0381395	0.0107455	0.0111122
0.0112	0.126881	0.238645	0.208854	0.419103	0.459273		0.656073	0.71165	0.685281	0.631769	0.624645	0.706862		0.0186826	0.00141914	0.0338614	0.021602	0.00331683	0.006467
0.0112	0.0102667	0.015781	0.020019	0.0104429	0		nan	nan	nan	nan	0.1778	0.0423		0.0212688	0.0159379	0.034182	0.0390381	0.038798	0.061792
0.0112	0.97634	0.921183	0.737233	0.57476	0.79625		0.0163429	0.0105714	0.0214231	0.0176375	0.00563462	0.00532692		0.0228163	0.0388986	0.035326	0.0895152	0.00707323	0.0238758
0.0112024	0.220849	0.10969	0.127325	0.224696	0.1043		0.0225698	0.007769	0.0323577	0.0270037	0.00721845	0.012377		0.0436659	0.0265578	0.0362263	0.0365555	0.0166885	0.0357892
0.01122	0.00762	0.01156	0.02472	0.00392	0.0023		0.0146979	0.0104497	0.0148545	0.0247182	0.00132222	0.00499091		0.0137293	0.00738983	0.013425	0.022156	0	0.00838912
0.0112279	0.0162232	0.0211112	0.0472997	0.0683549	0.0113895		0.0179429	0.0101776	0.0209905	0.0330941	0.0193464	0.00826194		0.01997	0.0150366	0.0207443	0.0261549	0.00213435	0.000993496
0.01123	0.0169909	0.0213385	0.0242923	0	0.012		0.0432585	0.0403699	0.0401889	0.0702149	0.0307289	0.0353654		0.0245366	0.00610732	0.0155255	0.0345415	0.00205426	0.0202258
0.011234	0.0187294	0.0265228	0.0725523	0	0.0118782		0.158671	0.769483	0.876658	0.615762	0.607417	0.549819		0.0212912	0.00915405	0.0302011	0.0245856	0	0.00810526
0.011236	0.0449438	0.0196753	0.0426	0.00668539	nan		0.0206556	0.0169298	0.0174403	0.0286947	0.00287097	0.00600877		0.028067	0.0126186	0.0320606	0.0240138	0.0100581	0.0208081
0.0112375	0.013525	0.180112	0.105299	0.180033	0.154867		0.5981	0.479429	0.458814	0.300366	0.158617	0.289595		0.0395951	0.0111194	0.0385112	0.0234726	0.0206748	0.0231349
0.0112397	0.009425	0.239342	0.297156	0.303566	0.215844		0.0205429	0.01055	0.0194625	0.0213125	0	0.00423333		0.144278	nan	0.0491	0.0911229	0.0293989	0.016825
0.0112429	0.0115	0.0205429	0.0292857	0	0.00505		0.01817	0.0142672	0.0160424	0.0218176	0.005275	0.00718276		0.0377702	0.0332464	0.0835224	0.0617198	0.0422762	0.0896983
0.0112429	0.0205375	0.016725	0.02525	0	0.00728333		0.0282975	0.021849	0.0320757	0.0226725	0.0127698	0.0260223		nan	nan	nan	nan	nan	nan
0.0112444	0.013875	0.0276667	0.0224972	0	0.00527778		0.0162051	0.00900327	0.0270921	0.0276527	0.00438189	0.00903817		0.0155904	0.0113103	0.0251861	0.0244775	0.00439621	0.00982741
0.01125	0.00615	0.0184	0.02055	0	0		0.0135389	0.00802307	0.019301	0.0260264	0.00220655	0.00368772		0.0178256	0.02031	0.0356193	0.0288562	0.00572243	0.0153233
0.01125	nan	nan	nan	0.206238	0.469899		0.508	0.2279	0.5515	0.539017	0.329667	0.470683		0.09407	0.0622793	0.0541883	0.0588578	0.0386713	0.06566
0.0112553	0.0173259	0.149119	0.0389297	0.229843	0.0206308		0.0136922	0.00944386	0.0158663	0.0205973	0.00291553	0.00553144		0.011026	0.00953676	0.0154377	0.0163103	0.0123282	0.00647941
0.0112556	0.0122375	0.02493	0.03008	0.00346	0.00322		0.0158717	0.00901996	0.0174289	0.0231813	0	0.00285714		0.0226012	0.0163179	0.0363147	0.0277279	0.0142463	0.023085
0.0112667	0.0145667	0.0317667	0.0238389	0.000583333	0.00245		0.0163385	0.00900463	0.0177742	0.0210753	0.0025419	0.00874167		0.0200907	0.0114901	0.0194415	0.0251226	0.0097135	0.0321539
0.0112705	0.0143692	0.0549579	0.0517493	0.100637	0.109277		0.538177	0.6061	0.747285	0.493185	nan	0.619312		0.0125537	0.0104959	0.0397208	0.0300076	0.032649	0.044726
0.011273	0.0122706	0.0162329	0.028361	0	0		0.0110379	0.0114782	0.0184364	0.0212937	0.00330249	0.00377112		0.0184675	0.0134994	0.0269272	0.0233594	0.00622385	0.0190504
0.011275	0.009725	0.0309	0.01885	0.007	0.0297		nan	nan	0.0127734	0.108092	0.00375578	0.00641316		0.0207427	0.0107967	0.0302167	0.0269627	0.00440501	0.00789875
0.0112767	0.0131129	0.0211462	0.0221333	0	0		0.0874	nan	nan	0.180584	0.2059	nan		0.0237005	0.0107847	0.0201054	0.019033	0.00216081	0.00451284
0.0112824	0.00202521	0.0127378	0.0174462	0.0197059	0		0.0131667	0.0094	0.27194	0.07182	0.157983	0.28255		0.0913558	0.0228608	0.0455981	0.0772757	0.0264875	0.0236013
0.011283	0.918564	0.896202	0.2766	0.410703	0.175157		0.0227452	0.112745	0.0811081	0.10568	0.0304405	0.0728238		0.111413	0.0394054	0.0894685	0.0493733	0.0920718	0.107678
0.0112889	0.0238067	0.126318	0.0743364	0.229716	0.212055		0.0142525	0.00862065	0.0211147	0.0194973	0.00237633	0.00679951		0.018714	0.00887757	0.0197153	0.0211872	0.00278689	0.00559623
0.0112939	nan	0	0.00433333	0.0758902	0.134204		0.0193886	0.00849819	0.0207573	0.0164539	0.00356984	0.0170254		0.0185818	0.00986023	0.0287177	0.0225555	0.00283741	0.0151418
0.0112971	0.00879118	0.0112651	0.0166186	0	0.00621628		0.0121206	0.0120083	0.0200631	0.0262459	0.00316336	0.00746009		0.0958575	0	0.0394715	0.06735	0.00915657	0.0222892
0.0112985	0.160745	0.257681	0.292752	0.268426	0.313987		0.0113	0.0131	0.0446	0.028	0	nan		0.0137124	0.0171942	0.0195657	0.0210565	0.00221704	0.00585867
0.0113	nan	nan	0.0366333	0.234042	0.18972		0.0169318	0.00973	0.0429519	0.0430172	0.0532744	0.0279675		0.0130914	0.0109513	0.0176464	0.0215007	0.000447154	0.0122319
0.0113	0.031875	0.0931124	0.129306	0.155173	0.0796668		0.01697	0.00829357	0.0157422	0.0378982	0.0195238	0.0200134		0.0183744	0.0170311	0.0260149	0.0154774	0	0.00763475
0.0113	0.0140167	0.0114085	0.0221153	0	0		0.0172121	0.00953093	0.0208541	0.0225528	0.00202967	0.00733144		0.0139498	0.00770086	0.0206848	0.0221656	0.0041849	0.012029
0.0113014	0.0221594	0.0200845	0.0263744	0.00358447	0.0089726		0.207475	0.0748896	0.380295	0.3503	0.40663	0.358679		0.127517	0.0104595	0.0182157	0.0341777	0.0466293	0.0226849
0.0113071	0.0106152	0.0194232	0.026675	0.0015	0.0011942		0.704776	nan	nan	0.674148	0.842783	0.910617		0.0151444	0.00989605	0.0285175	0.0189328	0.00559537	0.0194461
0.0113163	0.00816	0.0243171	0.0193612	0.00416833	0.0117608		0.0149588	0.00760241	0.0218806	0.024055	0.00244131	0.00334354		0.014843	0.011561	0.0214633	0.0243517	0.00239476	0.00504674
0.0113167	0.00676667	0.01775	0.0174333	0	0.00308		0.0158908	nan	nan	0.0280672	0.3429	0.01112		0.0157906	0.0124723	0.0346386	0.021521	0.00227117	0.00898334
0.0113173	0.0100662	0.0204243	0.0287652	0.0206118	0.00354568		0.0744034	0.0920256	0.125002	0.111168	0.0721959	0.105125		0.020803	nan	nan	0.026329	0.000219174	0.0143651
0.0113242	0.0262295	0.0212182	0.021546	0	0.0076158		0.5243	0.501853	0.711012	0.487762	0.44738	0.612172		0.022878	0.0104281	0.0249408	0.0217041	0.00698082	0.0101595
0.011325	0.0067125	0.018775	0.0252	0.00598864	0.00420513		0.0152673	0.00876139	0.0197545	0.022496	0.00838043	0.00676374		0.0240373	0.0231066	0.0303944	0.0240345	0.0160294	0.0235124
0.0113333	0.0183333	0.03394	0.01726	0.00236	0.01532		0.023486	0.0138074	0.0226987	0.031488	0.0166132	0.0128957		0.0151382	0.0101396	0.0255451	0.0204561	0.00697324	0.0131156
0.0113333	0.9706	0.929	0.412633	0.521265	0.339867		0.655025	0.012475	0.0250602	0.278625	0.1667	0.352022		0.0302272	0.0103818	0.0196805	0.0259773	0.0216382	0.0374162
0.0113397	0.00964457	0.0232481	0.0276605	0.014589	0.0353854		0.190975	0.696387	0.676488	0.40357	0.1772	0.195183		0.0363957	0.0107458	0.0273209	0.0382325	0	0.0131497
0.0113399	0.0422189	0.0795103	0.0929727	0.0174869	0.0456136		0.0176957	0.018688	0.0316804	0.0218804	nan	0		0.0202171	0.0149092	0.0228024	0.0374532	0.0189149	0.0230611
0.01134	0.45642	0.48258	0.305542	0.267417	0.304256		0.0175359	0.00568008	0.0180911	0.026145	0.00323702	0.00469325		0.15687	0.187112	0.0968049	0.1325	0.0299901	0.0160198
0.011345	0.0115775	0.0223006	0.0345669	0.00298333	0.00402367		0.0117625	0.00948711	0.0152174	0.0172439	0.00149905	0.00128791		0.0170909	0.00988368	0.0203911	0.0215775	0.00249596	0.0107605
0.0113667	0.00903333	0.0215667	0.0243222	0.00515556	0.0023		0.0148267	0.0116419	0.0177135	0.0118777	0.0050106	0.00479907		0.110608	0.0185464	0.0343342	0.128884	0.0186335	0.0264185
0.0113727	0	0.025	0.0424222	0.105309	0.00989091		0.0153996	0.00985736	0.0201461	0.0237508	0.00397568	0		0.0276813	0.0374432	0.047765	0.0292807	0.0119667	0.0424005
0.011375	0.01555	0.107687	0.0242889	0.0800772	0.0801583		0.033021	0.0425922	0.120367	0.075282	0.10997	0.13451		0.0269526	0.0164676	0.0264139	0.0371677	0.0393344	0.0396461
0.0113784	0.0355592	0.0382982	0.0484761	0.0551262	0.0688278		0.0346226	0.0330445	0.0729686	0.0665722	0.0520627	0.0628678		0.0153646	0.0328635	0.0456125	0.0352783	0.0344516	0.0595332
0.01138	0.0109714	0.0210533	0.02598	0.00476364	0.00137333		0.06242	0.0591	0.0586378	0.029285	0.0103949	0.0256737		0.0157611	0.0117383	0.0223617	0.0220848	0.000963391	0.00510385
0.0113833	0.0100125	0.0217625	0.0286625	0.003675	0.00508571		0.013285	0.0719946	0.117835	0.104692	0.0297791	0.0712706		0.0214437	0.0157812	0.025578	0.0218811	0.00660676	0.0139022
0.0113886	0.0136886	0.0214933	0.0257416	0.0021236	0.00450337		0.0376157	0.0438589	0.0289669	0.101055	0.088218	0.0356681		0.0175592	0.0127921	0.0250852	0.0204036	0.00227771	0.00640267
0.0113889	0.0319222	0.0467643	0.023	0.00371429	0.00222857		0.011131	0.0100895	0.0153014	0.0225633	0	0		0.0140293	0.0220258	0.023164	0.0212683	0.00684342	0.00916491
0.0113901	0.139491	0.348595	0.355172	0.440002	0.397638		0.0141211	0.00761456	0.0290367	0.0219544	0.00293575	0.00581208		0.0165051	0.00838461	0.0201928	0.0221581	0.00300833	0.00436779
0.0113926	0.258987	0.196936	0.172036	0.205144	0.2154		0.0148714	0.0109	0.131973	0.125684	0.048366	0.0936156		0.0401377	0.0256183	0.0476761	0.035793	0.0196116	0.0176331
0.0113974	0.0153618	0.196989	0.171694	0.176755	0.18877		0.11024	0.0101542	0.0343114	0.127913	0.00327115	0.0627743		0.020648	0.0234107	0.0614661	0.0359167	0.0232026	0.0354681
0.0114	0.0103	0.0151333	0.0274	0	0.0073		0.0440902	0.0219204	0.0337104	0.0248788	0.00425296	0.00456867		0.0371662	0.0165753	0.0546724	0.0377968	0.0495336	0.0614244
0.0114	0.0246	0.40548	0.38874	0.38844	0.3908		0.594431	0.346139	0.559468	0.387639	0.659133	0.622817		0.0120404	0.00578857	0.0185077	0.0197918	0.00526773	0.00645102
0.0114	0.027	0.098	0.0189	0	0		0.0211927	0	0.0312201	0.0382046	0.00464401	0		0.0267993	0.0227152	0.0330657	0.0263293	0.0191321	0.0225997
0.0114005	0.0013456	0.00535427	0.0354863	0.0050942	0.0101436		0.0142477	0.0101129	0.0205046	0.0210885	0.0299038	0.00313443		0.123922	0.0966684	0.114313	0.0458771	0.055667	0.116011
0.0114069	0.098499	0.0303624	0.0563739	0.00152515	0.00597314		0.0176597	0.00917196	0.0156752	0.0292621	0.0026021	0.00961903		0.0379543	0.00880458	0.0198493	0.0308827	0.00329034	0.00698598
0.01141	0.0819799	0.119513	0.135841	0.192325	0.169361		0.0158955	0.0112289	0.0174038	0.0244426	0.0012321	0.00234204		0.0253397	0.0179533	0.019463	0.0212363	0.00241974	0.00611272
0.0114108	0.0120519	0.027619	0.0255241	0	0.0263		0.0151801	0.0083902	0.0257803	0.0227745	0.00378767	0.00889897		0.0109931	0.00313333	0.0190312	0.0231974	0.00753439	0.00420635
0.0114125	0.0154263	0.0244834	0.0207211	0	0.00882857		nan	1	0.6778	0.6511	0.5819	nan		nan	nan	0.5238	nan	nan	0.02275
0.0114147	0.00991364	0.0722188	0.0777063	0.0573437	0.0641228		0.0187751	0.301134	0.334357	0.0792294	0.0191178	0.0356984		0.0277333	0.0227588	0.0327722	0.0712003	0.00283093	0.0131787
0.0114167	0.009875	0.018175	0.0206375	0.00985714	0.0046875		0.0140012	0.00629745	0.01675	0.021759	0.00171925	0.0112675		0.0180614	0.00820723	0.0164383	0.0215688	0.00240466	0.00650068
0.0114279	0.00869767	0.015875	0.0263721	0.00206471	0.00404412		nan	0.5946	0.694625	0.568859	0.433903	0.594349		0.0165432	0.0211972	0.0156807	0.023811	0.00329603	0.0126504
0.01143	0.01875	0.01506	0.02323	0.00103	0.0026		0.0174949	0.00524675	0.0516242	0.023107	0.00564481	0.00734134		0.0173067	0.0106781	0.0191667	0.0240705	0.000647619	0.00554381
0.0114327	0.015125	0.0125667	0.0212532	0.00425063	0.00231013		0.0212523	0.0165489	0.0272752	0.021123	0.0179887	0.0255742		0.0205851	0.0124333	0.025214	0.0294572	0.00302055	0.00747556
0.0114328	0.00845956	0.0146918	0.0308492	0.00408361	0.00258621		0.021057	0.0106517	0.0180636	0.0153914	0.00528146	0.00215232		0.0133959	0.00782146	0.0145948	0.0181788	0.00311025	0.00442068
0.0114329	0.0102607	0.16533	0.154321	0.163026	0.153663		0.0088	0.0087	0.01375	0.0441	0.00645	0.01065		0.0173679	0.010925	0.0191139	0.0264274	0.000341408	0.00501333
0.0114333	0.0107667	0.191711	0.152538	0.117963	0.171507		0.0123926	0.0171156	0.0319607	0.0223183	0.00552843	0.0135668		0.0255531	0.0341542	0.0647091	0.0220836	0.0209134	0.0226534
0.0114333	0.00968794	0.0176356	0.0300876	0.0111746	0.00558667		0.0179321	0.0066367	0.0159422	0.0333028	0	0		0.0150265	0.0104893	0.0365741	0.0284334	0.0189977	0.0300887
0.0114344	0.0120419	0.0359	0.049	0	0		0.330875	0.31342	0.416655	0.404791	0.319031	0.350234		0.0140286	0.0118661	0.0388136	0.0273562	0.0142031	0.0268107
0.0114419	0.00810645	0.0248231	0.0200833	0	0.00469892		0.0171761	0.00892461	0.0224813	0.0257735	0.00168349	0.00621038		0.00689427	0.00723958	0.0188601	0.0257045	0.00580726	0.00293872
0.0114455	0.0117545	0.0186966	0.0433167	0.000853447	0.00350894		0.0127669	0.00898288	0.0199226	0.0195306	0.00597497	0.00693121		0.019598	0.0153979	0.0197745	0.025393	0.00427936	0.0131433
0.01145	0.0134667	0.00922857	0.0422571	0.0050375	0.01105		0.656471	0.358364	0.510709	0.472673	0.682167	0.701533		0.0239786	0.0186086	0.0125719	0.0202165	0.0137779	0.00538715
0.0114508	0.00889307	0.0220074	0.0277656	0.00159699	0.0059803		0.170505	0.271321	0.163509	0.151103	0.111976	0.138915		0.0184858	0.0105789	0.0221951	0.0256667	0.0127579	0.0166254
0.0114567	0.0129848	0.0130357	0.0284193	0	0.0072076		nan	0.404743	0.572973	0.303969	0.276995	0.349167		0.1751	0.0117755	0.0182087	0.0296214	0.0784717	0.0380322
0.0114583	0.00788796	0.0890291	0.0964997	0.0314397	0.00225833		0.0177348	0.0105453	0.0231637	0.0218101	0.00320642	0.00874542		0.0120444	0.0189623	0.0213513	0.0213671	0.00305263	0.0185447
0.0114593	0.00801596	0.0160537	0.0216257	0	0.00524834		0.0118333	0.003	0.016275	0.222517	0.274167	0.9394		0.0212047	0.00896611	0.0211289	0.0204806	0.00270698	0.00467547
0.0114667	0.0212667	0.03295	0.0293729	0.00929664	0.00726123		0.0166712	0.143798	0.14605	0.129431	0.0967956	0.109658		0.0714054	0.0487855	0.0519552	0.0899271	0.060602	0.0323333
0.0114667	0.0114667	0.0172333	0.0166333	0.0019	0		0.312687	0.292226	0.295346	0.342191	0.161993	0.260855		0.0150404	0.00502583	0.0167101	0.0303454	0.00199877	0.00467112
0.0114768	0.00904707	0.022487	0.0301138	0	0.00324841		0.2333	nan	0.534653	0.411957	nan	nan		0.3871	0.0545365	0.10126	0.118594	0.108605	0.0552867
0.01148	0.06032	0.11022	0.02762	0.01226	0.01164		0.00919737	0.00903096	0.0244568	0.0286923	0.00289777	0.0091587		0.0177574	0.14523	0.0939472	0.0400901	0.0383764	0.0663716
0.0114833	0	nan	0.01664	0.00516667	0.00416667		0.0169144	0.011668	0.0243732	0.0213763	0.00370747	0.00484087		0.0164909	0.0139788	0.0168351	0.0192779	0.0027826	0.00666106
0.0114833	0.01105	0.0240375	0.0251	0.148685	0.180984		0.0169947	0.00793158	0.0176	0.0257211	0.00501538	0.00438947		0.136082	0.0227511	0.0492647	0.0737316	0.0992388	0.109105
0.0114847	0.010158	0.0200832	0.0224489	0.00314058	0.00235756		0.455608	0.651062	0.669892	0.483778	0.721228	0.4783		0.0200013	0.0112646	0.0196679	0.0209615	0.00235336	0.00678586
0.0114857	0.00843891	0.0282991	0.0450934	0.013211	0.0177569		0.04426	0.008625	0.0294244	0.0285091	0.0101262	0.0122288		0.0194076	0.0141662	0.0236931	0.0210664	0.00323166	0.00383384
0.0114909	0.0178909	0.0968462	0.0193	0.137919	0.113535		0.78605	0.723671	0.757586	0.638767	0.6271	0.7418		0.022903	0.0166594	0.0389606	0.0353482	0.0310808	0.0518351
0.011499	0.0136622	0.0167213	0.0252557	0.00640893	0.0054811		0.3333	0.14425	0.158702	0.225096	0.167329	0.217705		nan	nan	nan	nan	nan	0
0.0115	nan	nan	nan	0.359	0.8378		nan	0.7	0.845866	0.56958	0.822228	0.821615		0.0392484	0.0212313	0.0442463	0.0367908	0.0323738	0.0549963
0.0115103	0.00607011	0.0141954	0.0229598	0	0.00425057		0.0126375	0.00867117	0.0227559	0.022509	0.0031468	0.00362091		0.0578748	0.0477717	0.0429097	0.0293359	0.0121923	0.0203816
0.0115114	0.0107939	0.0239974	0.0282144	0.00244229	0.00383657		0.0153972	0.0150641	0.0217749	0.0252157	0.00645401	0.00416237		0.0173531	0.00947656	0.0202953	0.022346	0.0261834	0.0553462
0.0115167	0.0684748	0.0685591	0.0728226	0.0541415	0.058239		0.0112392	0.00945076	0.0164616	0.0322594	0.00422666	0.0187721		0.0189452	0.0324831	0.050118	0.0394083	0.0106053	0.0433243
0.0115256	0.00499383	0.0321515	0.0291304	0.0110573	0.00548268		0.00758896	0.00683949	0.0167102	0.0235381	0.00536509	0.0057189		0.0518884	0.025072	0.0485847	0.0405461	0.0471205	0.0878094
0.0115379	0.00958644	0.0253418	0.0254198	0	0.000392523		0.4836	0.35308	0.328636	0.34793	0.362508	0.518972		0.0210622	0.0127114	0.0421908	0.0372908	0.0174521	0.0361275
0.0115412	0.00964444	0.0209222	0.0208833	0.00466471	0.00385		nan	nan	0.6579	0.5833	0.7533	0.9181		0.39428	0.407095	0.213145	0.269969	0.0294197	0.0627443
0.0115472	0.0110092	0.0217797	0.0299475	0.00476151	0.0162458		0.0134527	0.0193866	0.023424	0.0222246	0.00634246	0.00565863		0.108057	0.0538268	0.142173	0.0440238	0.16982	0.157661
0.01155	0.0114	0.0236667	0.0238	0.0888286	0.00365		0.0130074	0.0117493	0.0198257	0.0255265	0.0162797	0.0198094		0.0456504	0.0554772	0.0707902	0.0516099	0.0259516	0.0731794
0.01155	0.0113167	0.13304	0.203752	0.182412	0.332913		0.0193989	0.0297868	0.0284116	0.0268548	0.0152549	0.0161675		0.013534	0.0132337	0.0253626	0.0205578	0.00345055	0.0192086
0.0115518	0.0124382	0.0901209	0.211237	0.249332	0.191245		0	nan	0.00607046	0.0322343	0.00454499	0		0.019905	0.0134421	0.0201505	0.0216531	0.00229335	0.00559126
0.0115526	0.00992727	0.25112	0.146209	0.271683	0.394557		0.0145345	0.0088595	0.0192638	0.0247204	0.00282252	0.00347974		0.0170563	0.0105254	0.049371	0.0283193	0.0192763	0.0412294
0.011558	0.0148726	0.0342528	0.0187289	0.00941667	0.00284611		0.0106429	nan	0.00622857	0.0349	0.00867	0.0108444		0.0143148	0.0202605	0.0269321	0.0285302	0.0202488	0.0298235
0.011558	0.0099504	0.010619	0.0303693	0.00372654	0		0.357925	0.40063	0.437333	0.420749	0.324045	0.400977		0.0161022	0.00723548	0.0206667	0.0196989	0.0015957	0.00571828
0.0115643	0.010227	0.0224714	0.0392357	0.0024	0.004425		0.0163182	0.00857273	0.0147545	0.0240636	0.00435	0.00523636		0.0542284	0.02752	0.0507776	0.0337298	0.0399059	0.0234719
0.0115646	0.00859241	0.0163025	0.0226468	0.00686203	0.00641646		0.01736	0.00799258	0.0202061	0.02216	0.00273867	0.00554968		0.0246844	0.0140777	0.0215615	0.0218623	0.00643035	0.00515813
0.0115678	0.100454	0.13585	0.121071	0.102571	0.162269		0.016845	0.00701364	0.0204216	0.0234287	0.00292013	0.00642476		0.104943	0.0781116	0.0413247	0.0274865	0.0170338	0.0303512
0.0115733	0.0414395	0.140143	0.0501122	0.0490332	0.00994787		0.0129237	0.00939182	0.019854	0.0251201	0.00282767	0.00664282		0.0445496	0.0140126	0.0741992	0.0443319	0.036388	0.0648818
0.0115762	0.0101175	0.0240016	0.0284622	0.0414464	0.0634343		0.014301	0.00747681	0.0219012	0.0212374	0.00362027	0.00510107		0.120487	0.0458083	0.057861	0.0618565	0.081843	0.0303708
0.0115779	0.00434	0.162425	0.135582	0.263568	0.124329		0.438505	0.725699	0.502667	0.41163	0.390996	0.471755		0.0397718	0.029754	0.0565863	0.0424593	0.0374024	0.0694888
0.01158	0.01494	0.01706	0.02542	0	0.00494		0.0124	0.0160167	0.0278743	0.0242652	0.00587653	0.00698308		0.0198537	0.00699896	0.0239284	0.0299908	0.00281811	0.00726315
0.011582	0.055615	0.0216194	0.0408602	0.0630751	0.0712481		0.0152357	0.0163849	0.0218157	0.0234572	0.0043064	0.00284525		0.0439	0.0544125	0.0419817	0.0623034	0.0129245	0.0665287
0.0115826	0.0122915	0.108632	0.12234	0.179127	0.133395		0.0296959	0.0137832	0.0276092	0.024557	0.00323627	0.00610823		0.0160973	0.0149644	0.0118822	0.0152022	0	0.00384889
0.0115833	0.0108417	0.0175647	0.0281353	0.000835294	0		0.0128566	0.0130082	0.0193109	0.0217882	0.0173706	0.0300505		0.0152724	0.011186	0.0188172	0.0209889	0.00318799	0.00400922
0.0115843	0.335241	0.584537	0.381049	0.433462	0.463191		0.010446	0.00826628	0.0169399	0.0226191	0.00207469	0.00247801		0.022092	0.032822	0.033256	0.0329735	0.00505387	0.0158511
0.0115961	0.0398688	0.0462032	0.132314	0.129489	0.139233		0.0163328	0.0124106	0.0220766	0.0184571	0.00234345	0.0116114		0.0139858	0.00873308	0.0174334	0.021749	0.00300698	0.00861694
0.0115988	0.0116077	0.0261849	0.0284487	0.0822083	0.0734656		0.0161006	0.00909427	0.015699	0.0234482	0.00205613	0.00291881		0.0200341	0.0157871	0.0191136	0.0226373	0.00945126	0.0340287
0.0116	0.0104182	0.0226802	0.0653852	0.0999506	0.00167423		0.00760829	0.00577903	0.0157136	0.0180228	0.00423592	0.00244113		0.0134263	0.0109722	0.0152607	0.0251758	0.0118158	0.0153937
0.0116034	0.0234787	0.0483101	0.0460601	0.00117191	0.0023		0.1628	nan	nan	0.324575	0.0294	0.1553		0.0421757	0.0137456	0.0248783	0.0268563	0.00308714	0.00433983
0.0116079	0.0191974	0.0594637	0.127588	0.237795	0.251675		0.013812	0.00502403	0.0209707	0.0234845	0	0.00162544		0.734224	0.449516	0.250061	0.280992	0.040632	0.114611
0.0116101	0.0232	0.0136547	0.0567597	0	0		0.525475	0.413975	0.61632	0.497722	0.214694	0.239396		0.2063	0.0594	0.14695	0.0610737	0.1842	0.16675
0.0116108	0.0326269	0.207896	0.209771	0.159588	0.18335		0.340567	0.45078	0.481286	0.376929	0.431883	0.567888		0.0279642	0.0212902	0.0441238	0.0249406	0.0208398	0.0514193
0.0116116	0.0163138	0.0226699	0.0328857	0.0365792	0.0352488		0.026523	0.0065189	0.014801	0.0272068	0.00444632	0.0129841		0.0185907	0.00744391	0.019674	0.0223924	0.00201432	0.00688874
0.0116152	0.00862026	0.0498178	0.035732	0.0348069	0.00326327		0.65	0.7955	0.600828	0.435149	0.533333	0.68875		0.022796	0.0140378	0.056769	0.0368738	0.0328426	0.0538334
0.0116153	0.973267	0.96482	0.292102	0.393373	0.236723		0.595	0.354725	0.5102	0.367712	0.380833	0.374186		0.0189642	0.0263909	0.0211413	0.0204727	0.00585619	0.00790192
0.0116218	0.0103026	0.0197921	0.0269686	0.00469432	0.00224891		0.014486	0.0617576	0.0193153	0.0218249	0.00670812	0.00620495		nan	nan	nan	nan	0.00627586	nan
0.0116224	0.00916339	0.0304831	0.0261364	0.0124316	0.0164935		0.0280222	0.0141444	0.0265	0.0203727	0.0164875	0.0121636		0.0201085	0.00887817	0.0192271	0.0249773	0.00216245	0.0044058
0.011625	0.011325	0.189796	0.229653	0.181603	0.25556		0.0465843	0.0202254	0.0310573	0.0506374	0.0288652	0.0218079		0.0124779	0.0118554	0.0180764	0.0203882	0.00226355	0.00468851
0.0116333	0.0131583	0.0904426	0.0910123	0.00737371	0.0336231		0.173276	0.245681	0.299302	0.240666	0.106278	0.200907		0.0204958	0.0265345	0.0300162	0.0251575	0.00422609	0.0315906
0.0116353	nan	nan	0.0858962	0.0687333	0.0813109		0.0123529	0.00563205	0.0235349	0.0286552	0.00890991	0.00977606		0.0135799	0.00817335	0.018421	0.0219363	0.00291785	0.00564139
0.0116355	0.00670623	0.0237319	0.0279388	0.000382051	0.0024758		0.0130128	0.0111556	0.0195072	0.0264564	0.00175095	0.00473282		0.0194485	0.0153058	0.0266829	0.0247415	0.0168592	0.00758875
0.0116356	0.0147319	0.0195813	0.0221834	0.00668064	0.00222856		0.0183	0.121624	0.508077	0.265656	0.165683	0.2498		0.0165028	0.0114197	0.0201135	0.0254347	0.00414149	0.00676963
0.0116363	0.195905	0.286919	0.306717	0.338358	0.256187		0.0142081	0.0123036	0.0184277	0.0267865	0.00953254	0.0246232		0.0347428	0.0220145	0.049316	0.0331224	0.0291457	0.0458591
0.01164	0.0097	0.116953	0.128314	0.127568	0.187402		0.008425	nan	nan	0.01325	0	0		0.024446	0.0124605	0.0193746	0.0182404	0.00144742	0.00469703
0.0116406	0.0101078	0.0199385	0.0246328	0.000449219	0.00363542		0.0422237	0.0425975	0.0487175	0.0429621	0.00625433	0.00997938		0.0210237	0.0201695	0.0304058	0.047615	0.0127046	0.0235634
0.0116413	0.00904292	0.0311346	0.0238361	0.00112862	0.00328402		0.0174121	0.0110655	0.0303433	0.0224679	0.0162057	0.0203323		0.0177138	0.0100884	0.0192984	0.0256443	0.00996516	0.0167523
0.0116413	0.0124896	0.0245118	0.0237309	0.00301835	0.00393915		0.831808	0.718895	0.800214	0.735086	0.597802	0.838395		0.0494785	0.0297724	0.0241734	0.0368271	0.0136168	0.015928
0.0116437	0.0106552	0.0233414	0.0317768	0	0.00128736		0	0	0.0130721	0.020875	0.0054515	0.00672449		0.0187888	0.0109203	0.0227198	0.0170154	0.00144007	0.00379125
0.0116476	0.880567	0.970702	0.302955	0.568687	0.427785		0.01609	0.00964545	0.0194	0.0245	0.00101538	0.00594615		0.0332082	0.0327185	0.045423	0.0569215	0.047026	0.0627371
0.0116516	0.00979038	0.0196719	0.0240075	0.00393548	0.00298936		0.0172615	0.00976154	0.0198769	0.0208923	0.00322308	0.00174545		0.0177699	0.0123272	0.0243249	0.0275138	0.00644154	0.00556017
0.011659	0.0104666	0.0254415	0.0229146	0	0.00576547		0.170407	0.184439	0.225383	0.189178	0.0932932	0.196778		0.131565	0.157349	0.0794854	0.0616506	0.0780038	0.0364
0.0116667	0.0269692	0.0547138	0.0915721	0.0673102	0.0851408		0.00724225	0.0084366	0.0237506	0.0238086	0.00417737	0.00465142		0.00898795	0.0084239	0.0174457	0.0219689	0.00226724	0.0044225
0.0116781	0.00902565	0.0223778	0.0241944	0.0483456	0.0467278		0.0149578	0.0084701	0.0164806	0.0228914	0.00332108	0.00418505		0.0157977	0.00955816	0.017558	0.0231609	0.00273773	0.00366837
0.0116786	0.00652857	0.0207571	0.0266857	0.00287143	0.00334545		0.0182104	0.00961557	0.0231737	0.0230836	0.00386062	0.00928077		0.0355831	0.0137151	0.0519157	0.0262798	0.0195996	0.0458964
0.01168	0.0162542	0.0924776	0.116531	0.105148	0.10546		0.1633	nan	nan	0.5412	0.27115	nan		0.13846	nan	0.0952	0.0370025	0.0154966	0.0305496
0.011686	0.0134967	0.116065	0.126598	0.104493	0.109305		0.0115663	0.0100553	0.021332	0.022567	0.00793194	0.0112241		0.0246574	0.0300645	0.0431397	0.0320457	0.0232979	0.0578923
0.0116863	0.0114414	0.0771046	0.105759	0.0685522	0.0602271		0.0162909	0.00964543	0.0183662	0.0289682	0.000738462	0.00358573		0.0183986	0.0108353	0.022653	0.0236709	0.00531852	0.00806268
0.011689	0.0157744	0.0250703	0.0359558	0	0		0.498017	0.4664	0.516183	0.508183	nan	0.390175		0.0515172	0.0625769	0.0758272	0.0444737	0.043698	0.0709192
0.0116891	0.0112196	0.0290614	0.045995	0.00609762	0.00115079		0.0128266	0.013058	0.0167836	0.0188048	0.00260155	0.00515242		0.0217333	0.0102536	0.0171039	0.0361752	0	0.00454605
0.0116897	0.0160821	0.0176846	0.0227308	0	nan		0.0106899	0.012337	0.0374991	0.0373322	0.0118002	0.0245987		0.0184422	0.0130537	0.0236119	0.0242361	0.00362805	0.0108146
0.0117	0.00115	0.0214286	0.0166194	0.00273279	0.0031		0.0721459	0.104064	0.120647	0.125781	0.0988608	0.0968649		0.0195404	0.0137463	0.022485	0.0206933	0.00252915	0.0216118
0.0117	nan	nan	0.0940161	0.28629	0.121929		0.0190536	0.0106344	0.038526	0.025159	0.0111754	0.00788379		0.0147913	0.0109016	0.0215891	0.0222787	0.0084493	0.00559325
0.0117029	0.0100025	0.0771693	0.126149	0.136604	0.15423		0.0163333	0.00846667	0.0249	0.0213857	0	0.00718333		0.0481051	nan	nan	0.0448091	0.0146226	0.02141
0.0117033	0.0108416	0.0255914	0.0310526	0.00375646	0.00222919		0.26562	0.570967	0.729443	0.296783	0.28402	0.518475		0.0164513	0.00788138	0.0422651	0.0372736	0.0436178	0.0340333
0.0117085	0.00502817	0.0224451	0.0168408	0.033993	0.0220634		0.0162298	0.0117343	0.022666	0.0235647	0.00426906	0.00810062		0.0158226	0.00948864	0.0214514	0.0218448	0.00256901	0.00456568
0.0117106	0.0120839	0.0241119	0.0314124	0.00390138	0.00392857		0.6316	0.473767	0.601488	0.559067	0.325198	0.491762		0.0458047	0.0232261	0.0469415	0.0348349	0.0233729	0.0440127
0.0117112	0.036296	0.0264596	0.0721787	0.0817261	0.0985365		0.6612	nan	nan	0.72485	0.2724	0.5007		0.034184	0.0182038	0.0317103	0.0314119	0.00948421	0.0207484
0.0117133	0.0128385	0.0264733	0.0293533	0.00291818	0.00906		0.0228908	0.00568917	0.0514909	0.0538494	0.0217689	0.0579757		0.033344	0.0210106	0.0493285	0.0494486	0.0739359	0.0956066
0.0117167	0.00924167	0.0259857	0.0386923	0.00373077	0.00678		0.0206663	0.00889606	0.0195905	0.0380587	0.0126283	0.00503158		0.0544471	0.0143046	0.0604465	0.0526462	0.00426406	0.0111733
0.0117207	0.0654212	0.0806743	0.020203	0.108782	0.13773		0.0179073	0.0116773	0.0255019	0.0239051	0.00309733	0.00738671		0.017248	0.0118474	0.0401351	0.0350192	0.0239679	0.0133586
0.0117208	0.0128313	0.158534	0.156107	0.263878	0.229639		0.00206926	0.00161724	0.0249086	0.0299953	0.00150084	0.00399579		0.0198787	0.0147714	0.0218478	0.0212688	0.00498208	0.0101811
0.0117215	0.0435167	0.344162	0.35237	0.404644	0.350516		0.0192168	0.0234099	0.0465626	0.02481	0.00649173	0.0292669		0.0135801	0.0108418	0.023339	0.0224033	0.0140822	0.0108013
0.011725	0.0155	0.02595	0.0578571	0.0477429	0.1014		0.0167833	0.0107571	0.0517648	0.0188388	0.00135659	0.0063879		0.0191418	0.0108322	0.0273219	0.0217905	0.00248059	0.0336198
0.0117273	0.0125091	0.0238	0.0205455	0	0.00268		0.1333	0.608412	0.606302	0.662802	0.4839	0.563189		0.024707	0.018771	0.0239427	0.0208233	0.00512577	0.00824959
0.0117333	0.0146462	0.0157164	0.0286185	0.00204328	0.00215081		0.272667	0.4117	0.497633	0.4011	0.289067	nan		0.0152727	0.00853308	0.0212395	0.0214959	0.00171046	0.00290172
0.0117384	0.0230586	0.0200887	0.0333808	0.00174877	0.0274621		0.0142727	0.00902727	0.0220558	0.0207564	0.000379416	0.00472834		0.0128445	0.00961207	0.0333911	0.0338911	0.0140418	0.0488799
0.01174	nan	nan	0.0305259	0.17173	0.113706		0.0145114	0.00724615	0.0172883	0.0173916	0.00408268	0.00505103		0.0275997	0.0148667	0.0247942	0.0257334	0.00658115	0.0369724
0.0117444	0.0088875	0.322479	0.387504	0.477462	0.596187		0.1667	nan	0.4286	0.25155	0.38055	nan		0.0215558	0.0154916	0.0170406	0.0248471	0.00409074	0.00477838
0.0117455	0.0392	0.175969	0.160275	0.133334	0.147723		0.0149101	0.0108421	0.0182579	0.0248292	0.00465586	0.00597145		0.0375427	0.0719128	0.0446207	0.0536849	0.030026	0.0288697
0.0117459	0.00753412	0.0225706	0.023169	0	0.00657321		0.0129	0.00881667	0.0194	0.02605	0	0.004625		0.0118217	0.00453271	0.0272303	0.0195293	0.0133147	0.0278574
0.01175	0.00516667	0.0209667	0.03096	0.00208333	0.0115667		0	0.010074	0.044315	0.0321936	0	0.00343425		0.0326513	0.0262654	0.0320552	0.0306217	0.0053957	0.0117549
0.01175	0.01337	0.0273727	0.0252818	0.00275455	0.00464		0.267267	0	0.1883	0.28335	0.0952	0.2		0.0309501	0.0315161	0.0366344	0.0295279	0.0194994	0.0268635
0.0117541	0.0867123	0.172593	0.123004	0.109265	0.0971942		0.0160531	0.00906019	0.0178801	0.0226806	0.029463	0.0555843		0.013498	0.00642586	0.0198555	0.0197971	0.00275686	0.00526858
0.0117545	0.0103273	0.0207692	0.0199	0.00483333	0.00525		0.0125407	0.0456574	0.0378391	0.031333	0.0201142	0.0259238		0.0140669	0.0182339	0.0206867	0.0245343	0.00950436	0.00649744
0.0117625	0.0235125	0.01094	0.02615	0.00726	0.00423333		0.0107089	0.00834363	0.0547052	0.0257264	0.010363	0.0271731		0.0163101	0.0126397	0.0225396	0.0207598	0.0159715	0.0379989
0.0117625	0.0090125	0.01705	0.0264875	0.0031	0.004375		0.0143952	0.00820142	0.0220753	0.0199761	0.0122873	0.00961205		nan	0.0381531	0.0763888	0.112969	0.0787288	0.0966045
0.0117655	0.0203144	0.053594	0.0301281	0.00381176	0.00902941		0.565986	0.661544	0.663725	0.487547	nan	nan		0.1429	nan	0.176323	0.164687	nan	nan
0.0117676	0.00828919	0.0174865	0.0257	0.00562162	0.00853243		0.748967	nan	0.912536	0.698677	0.817431	0.880371		0.0133031	0.0114561	0.0303426	0.0228805	0.00559928	0.0108661
0.0117682	nan	0.0141	0.142422	0.176153	0.00282609		0.0187	0.0081	0.0157333	0.0191444	0	0.00553333		0.0289351	0.0165227	0.0391815	0.0217823	0.00141636	0.0397158
0.011772	0.0666225	0.0185869	0.0685878	0.0874301	0.12904		0.0633974	0.0537875	0.143662	0.0998194	0.0945815	0.10728		0.0418264	0.00923141	0.0346918	0.0518759	0.063371	0.0909698
0.0117725	0.0107379	0.0213978	0.0240657	0.00237465	0.00465517		0.373538	0.601157	0.507275	0.500663	nan	nan		0.05306	nan	0.0156	0.0111	0.0106333	0.0370606
0.0117752	0.0097371	0.0236156	0.0193495	0.00299731	0.00400621		0.160075	0.423473	0.406031	0.446696	0.547695	0.608942		0.129473	0.163095	0.140324	0.0814731	0.126959	0.153877
0.0117762	0.0113625	0.0190766	0.0259847	0.000822539	0.00764249		0.0168875	0.0100625	0.0172222	0.0216625	0.00325137	0.0025		0.0265383	0.089908	0.071171	0.0623358	0.0421742	0.0758268
0.0117798	0.0108461	0.0230528	0.0264056	0.00438764	0.00353146		0.449737	nan	0.646165	0.682123	0.604058	0.661695		0.0124186	0.018795	0.02445	0.0231128	0.00263438	0.00900313
0.0117832	0.00919422	0.0183965	0.0240058	0	0.0118642		0.0254632	0.00474286	0.02541	0.114443	0.0747169	0.131395		0.0635805	0.0273365	0.0497215	0.0501743	0.0296343	0.08233
0.0117835	0.0142703	0.0245667	0.0195905	0.00518315	0.00304542		0.019098	0.0125603	0.0203336	0.0290079	0.00380623	0.00287052		0.0622593	nan	nan	0.0355581	0.0273109	0.0251718
0.0117844	0.0109758	0.0188662	0.019323	0.0032316	0.00198571		0.00678201	0	0.0248502	0.0141615	0.00384167	0.00157059		0.0131763	0.008507	0.0227409	0.0233704	0.00194371	0.00566667
0.0117861	0.0126791	0.144738	0.205814	0.252535	0.18294		0.387373	nan	nan	0.3696	0.4615	nan		0.0432397	0.0393077	0.0321696	0.03035	0.00672003	0.0145586
0.0117899	0.00712804	0.0207085	0.0329947	nan	0		0.0200901	0.0200727	0.0259058	0.0233085	0.00420021	0.0108622		0.0185129	0.0143387	0.0285717	0.0201681	0.00705272	0.013897
0.0117971	0.00840143	0.0550462	0.0189157	0.0287043	0.040887		0.0152431	0.00956178	0.0648154	0.0647673	0.0463744	0.0438328		0.0174333	0.011642	0.0163291	0.0194309	0.019045	0.0143245
0.0117979	0.00770413	0.0187811	0.0256445	0.00418879	0		0.01985	0.00987654	0.0189304	0.027527	0.0600998	0.00773138		0.0158978	0.00796137	0.0225033	0.0216471	0.00234758	0.00573343
0.0118	nan	0.5	0.0667	0.491074	0.503322		0.1654	0.269086	0.456377	0.426119	0.491377	0.400266		0.0737472	0.0597661	0.053973	0.0617769	0.00926554	0.00365537
0.0118	0.0146667	0.215262	0.326	0.623825	0.201148		nan	nan	0.0221	0.03225	0	0		0.0158699	0.00984369	0.0343883	0.0231851	0.00872168	0.00535178
0.011805	0.00655102	0.0651146	0.0174869	0.0637433	0.107805		0.075	0	0.0282	0.02208	0.00222	0.00478		0.0390975	0.0150301	0.0266643	0.0665639	0.00476714	0.0415301
0.0118091	0.01201	0.0236909	0.0319778	0.00345587	0.00503349		0.0146955	0.0103751	0.0169948	0.0221601	0.00471419	0.00363381		0.0273449	0.0181615	0.0458051	0.0289269	0.0271406	0.0428223
0.0118114	0.211179	0.342397	0.276613	0.28073	0.459434		0.0189198	0.010028	0.0353652	0.0252026	0.0109746	0.00443448		0.0374772	0.0225678	0.029997	0.0454635	0.0407	0.028145
0.0118125	0.0057707	0.0618014	0.0226951	0.0554255	0.0665582		0.00997143	0.00797143	0.0198	0.0242429	0.01054	0.0018		0.102865	0.125237	0.0612906	0.0517962	0.0105435	0.0297933
0.0118136	0.0102565	0.0234802	0.0217492	0	0.00548023		0.0155376	0.0102495	0.0138183	0.0201155	0.00247289	0.00638311		0.0153213	nan	nan	0.0177958	0.00106784	0.00250693
0.011814	0.0113534	0.0920678	0.14283	0.0951429	0.0817901		nan	0.0833	0.53705	nan	0.7	0.6667		0.0160865	0.0109844	0.0204923	0.0209875	0.00224717	0.00483111
0.0118156	0.00980215	0.0181364	0.0273242	0.00108994	0.00223691		0.0103792	0.0112625	0.0169049	0.0166034	0.011373	0.0179176		0.0110984	0.00647951	0.0154847	0.0229817	0.00306849	0.00174454
0.0118168	0.0121009	0.0190984	0.0274043	0	0.00943602		0.0183944	0.012326	0.019528	0.0280078	0.00996835	0.0211989		0.0134759	0.0103582	0.0191256	0.0260971	0.00351328	0.00406
0.0118172	0.00761512	0.0142181	0.0179377	0.00240365	0.00721374		0.0143583	0.00875833	0.0166071	0.0309241	0.0280203	0.0509922		0.0132729	0.0117071	0.0231793	0.0226436	0.00169341	0.00542071
0.0118174	0.0145725	0.0234643	0.0825071	0.07789	0.0046625		0.0191095	0.00814501	0.0178398	0.0308695	0.00819328	0.00232342		0.0217046	0.00488882	0.0204841	0.0259823	0.0391603	0.00481159
0.0118201	0.0118093	0.0179008	0.0308772	0.00271351	0.00759653		0.0177286	0.0176286	0.0234714	0.0194143	0	0		0.0153492	0.0243554	0.0462899	0.0373868	0.0315081	0.0400974
0.0118273	0.00624	0.123211	0.0253957	0.103178	0.150638		0.098281	0.0574904	0.16194	0.100177	0.0207143	0.107893		0.106853	0.0726279	0.087072	0.0449212	0.0471077	0.048591
0.0118287	0.0104898	0.020925	0.0224668	0.0043946	0.00291583		nan	nan	0.47315	0.3929	nan	nan		0.148599	0.178211	0.0889143	0.0605285	0.0721333	0.0818419
0.0118296	0.0114037	0.0230037	0.0223333	0	0.00227778		0.0224597	0.013826	0.0246862	0.0278512	0.00320884	0.00593344		0.128232	0.0347717	0.0580553	0.0524275	0.030974	0.0623299
0.0118333	0.01255	0.0232579	0.0294166	0.0728415	0.0785424		0.0123318	0.00752987	0.0547967	0.0421437	0.0432586	0.09206		0.0671475	0.0666354	0.147489	0.0900811	0.0602768	0.154459
0.0118333	0	0.0776439	0.0761344	0.0473248	0.0449185		0.0153875	0.0145556	0.017	0.0276966	0.010354	0.00407744		0.0165198	0.0111346	0.0215046	0.0260681	0.00376343	0.00969049
0.01184	0.01205	0.0342587	0.0265636	0.000858333	0.00548333		0.514556	0.757102	0.649474	0.561403	nan	0.61185		0.0206333	0.01316	0.032725	0.0382375	0.025066	0.0188182
0.0118473	0.0119319	0.0278394	0.0276843	0.00303191	0.000801224		0.0185435	0.0131659	0.0151782	0.0182595	0.00455218	0.00375393		0.0147422	0.0125905	0.0209462	0.0240562	0.00427035	0.00442812
0.0118492	0.0179999	0.0217594	0.052518	0.0476623	0.0518703		0.129497	0.0475739	0.0890995	0.130315	0.119962	0.131129		0.198227	0.17332	0.158761	0.108049	0.0292205	0.0472249
0.01185	0.01418	0.0224727	0.030938	0.00296255	0.0125132		0.0159428	0.00556999	0.0139952	0.036535	0.00396129	0.0078403		0.0157021	0.0153109	0.0210379	0.0231236	0.00412145	0.00649142
0.01185	0.01515	0.0147333	0.0133667	0.00333333	0.0100333		0.0120922	0.00762655	0.0209607	0.0192566	0.00239233	0.00479757		0.019946	0.020239	0.0234353	0.033103	0.0126074	0.0107865
0.01185	0.0073	0.0185	0.02275	0.0096	0		0.0133624	0.0102698	0.0176279	0.0214625	0.00164378	0.00661422		0.018601	0.0228881	0.0227622	0.0198648	0.00401259	0.00408999
0.01185	0.0160692	0.442806	0.384118	0.36412	0.710574		0.01884	0.00886	0.01778	0.0179	nan	nan		0.136249	0.116192	0.0874743	0.0427048	0.024049	0.0317427
0.0118551	0.00455276	0.0181677	0.023152	0.0014978	0.00334802		0.00527626	0.00165108	0.022636	0.0120122	0.0108	0.00702128		0.0100464	0.00652724	0.0160144	0.0202731	0.00964665	0.0240767
0.0118571	0.0136286	0.0206032	0.028673	0.0037963	0.00955291		0.675709	0.724023	0.792507	0.718928	0.717594	0.740442		0.0168063	0.0261115	0.0458457	0.0299811	0.0210767	0.0340825
0.0118632	0.0138311	0.0171006	0.0325581	0	0.00489974		0.0154	0.0102273	0.0905333	0.0219182	0.0361833	0.05984		0.0212353	0.0224175	0.129058	0.0792426	0.066033	0.119321
0.0118667	0.00797712	0.0145348	0.0659104	0.0345128	0.0626981		0.0105027	0.00748462	0.0164386	0.0236229	0.00296182	0.00757389		0.0236449	0.0176468	0.0216502	0.0229	0.0010972	0.00578584
0.0118667	0.15188	0.250686	0.288308	0.226229	0.216136		0.0135579	0.00888319	0.0195685	0.0254436	0.00333257	0.00565566		0.0400834	0.0237758	0.0520634	0.0377888	0.06729	0.106345
0.0118702	0.0123386	0.0221752	0.0251017	0.00168697	0.00538125		0.137207	0.0693362	0.266473	0.174616	0.158276	0.159986		0.181065	0.0912395	0.0935946	0.0603596	0.0834993	0.0566246
0.0118736	0.0121306	0.027494	0.0213034	0.000962264	0.00537736		0.0269827	0.00863471	0.0385427	0.0384198	0.0173667	0.0159682		0.0195919	0.0143064	0.0246384	0.0240414	0.00231489	0.00864609
0.0118756	0.00952533	0.0212004	0.0224929	0.0014	0.00445511		0.284159	0.328841	0.424669	0.350189	0.180934	0.357085		0.0175051	0.0265637	0.0352021	0.0274552	0.00475092	0.00546958
0.01188	0.00994	0.0274839	0.0297144	0.018252	0.00458136		0.0128856	0.00888878	0.019596	0.021869	0.00275458	0.00439921		0.0148737	0.00887884	0.019736	0.0226929	0.00371448	0.0126132
0.0118811	0.348846	0.262136	0.160761	0.135373	0.0621781		0.00512972	0.0192079	0.0223359	0.0228956	0.00173043	0.00382089		0.0190876	0.00803913	0.0203031	0.0229136	0.00651667	0.00413192
0.0118835	0.0577634	0.115419	0.0934731	0.138418	0.0751602		0.0150088	0.00795485	0.0237733	0.022424	0.0184352	0.00826011		0.0164725	0.0111311	0.0222256	0.0186509	0.00495109	0.00859115
0.0118875	0.01015	0.022375	0.024775	0.00344286	0.006375		0.0333319	0.018007	0.0649011	0.0589482	0.0843527	0.0618012		0.0176757	0.0161024	0.017013	0.0221038	0.00281288	0.0088191
0.011889	0.0122109	0.0230746	0.026143	0.0614704	0.076184		0.107686	0.0132143	0.0873866	0.0396667	0.00380548	0.0189411		0.0124459	0.0101926	0.0214444	0.0239145	0.00247569	0.00408073
0.0118907	0.0202874	0.250761	0.266345	0.428742	0.305134		0.029285	0.0270453	0.0449474	0.0380064	0.0313363	0.0476041		0.0429	0	0.0280808	0.063925	0.01695	0.0603015
0.011897	0.0133784	0.0805235	0.0728109	0.0493157	0.0619208		0.6481	nan	nan	0.628825	0.5	0.69454		0.0605167	0.0325545	0.0360583	0.0477252	0.0415584	0.0215189
0.0118991	0.0147994	0.486323	0.365437	0.353017	0.387232		0.0246962	0.0203273	0.0605758	0.0395058	0.0439463	0.0477305		0.08636	0.0496727	0.0616468	0.038325	0.051239	0.0307571
0.0119	0.0222	0	0	0	0		0.017789	0.00855103	0.0232614	0.027569	0.00981141	0.00423744		0.0368086	0.0223308	0.0328042	0.0282661	0.0125367	0.0136402
0.0119	0.0148	0.0347	0.0363	0.0101	0		0.0142775	0.0112949	0.0205654	0.0232587	0.00156958	0.00368192		0.015515	0.00790225	0.0175271	0.0209509	0.00240027	0.00665056
0.0119	0	0.0194	0.0433	0	0		0.861905	0.0157617	0.0138112	0.289688	0.546951	0.679676		0.0145747	0.010315	0.0291345	0.0352546	0.019558	0.0258964
0.0119	0.0125	0.0132	0.0244	0	0.01385		0.012083	0	0.0243643	0.0241115	0.00350126	0.0075231		0.016089	0.0123759	0.0280434	0.0266978	0	0
0.0119163	0.00995152	0.0223997	0.0285537	0.0034072	0.00562438		0.0147241	0.014298	0.0764388	0.0562287	0.0677304	0.0642857		0.0454186	0.0293863	0.05886	0.0450777	0.0129596	0.0287169
0.0119167	0.139143	0.03115	0.0278286	0.0037875	0.0030125		0.814745	0.737255	0.843722	0.772357	0.788392	0.855639		0.0139655	0.00818023	0.0219157	0.0192139	0.00681475	0.00388465
0.011922	0.0124857	0.237557	0.487806	0.247701	0.231727		0.108426	0.0496556	0.047028	0.0666318	4.43662e-05	0.068163		0.0243571	0.0200178	0.0315169	0.0261534	0.00460311	0.0640127
0.0119236	0.00706296	0.0227688	0.0274329	0	0.00389463		0.0134898	0.00762261	0.0261936	0.0416685	0.0119866	0.0212138		0.0154659	0.0104813	0.0148291	0.0199796	0.00208807	0
0.0119281	0.00997489	0.0196198	0.0248183	0	0.00616844		0.020419	0.0224009	0.0377707	0.00876476	0	0.0053397		0	0.0512654	0.117756	0.0804655	0.0444094	0.11264
0.0119299	0.0443298	0.0419365	0.0303445	0.00483449	0.00704292		0.0117185	0.0132704	0.0179528	0.0155426	0	0		0.0111358	0.0106498	0.019204	0.0216275	0.0027558	0.00173261
0.0119333	0.00703333	0.29224	0.2938	0.28388	0.27942		0.0164222	0.00996	0.0233608	0.0308698	0.0109299	0.0185011		0.00980729	0.0195876	0.0289141	0.0232653	0.0185834	0.0152226
0.0119333	0.0110857	0.0652412	0.155332	0.329619	0.409285		0.16568	0.187291	0.147758	0.155535	0.0868041	0.120066		0.01862	0.0166	0.03534	0.0279202	0.0124258	0.0455816
0.0119338	0.0121653	0.0144379	0.031274	0.00221461	0.00278539		0.0184776	0.00807549	0.0172229	0.0217494	0.00212859	0.0070195		0.056602	0.0356737	0.0555618	0.0286384	0.0323976	0.0666898
0.0119339	nan	nan	0.0315321	0.00633929	0.01575		0.0144716	0.0104346	0.0180402	0.0402047	0.0405867	0.0684595		0.0167	0.00653721	0.0140371	0.0205596	0.00260355	0.00550667
0.0119417	0.00823215	0.0464967	0.0530029	0.0850268	0.0826369		0.598552	0.5033	0.666672	0.599123	0.5915	0.2857		0.0161923	0.00771612	0.0244053	0.023562	0.00343061	0.00633326
0.0119431	0.0103833	0.0218333	0.0250718	0.0109792	0.00742095		0.0134143	0.006075	0.0247	0.0339667	0.00424444	0.00747143		0.0137961	0	nan	0.0235237	0.00290293	0.00628931
0.0119461	0.00999559	0.0184125	0.0261007	0	0.00304704		0.0164526	0.00875506	0.0486171	0.0424802	0.0417193	0.00476972		0.0151033	0.0103011	0.0199118	0.0253881	0.00279302	0.00245723
0.01195	0.01475	0.01965	0.0487667	0.00665	0.0031		0.0180377	0.0100315	0.0226937	0.0241844	0.00253148	0.00637098		0.023541	0.00910856	0.0233338	0.0285723	0.00703582	0.0183792
0.01195	nan	0	0.346209	0.385086	0.44093		0.0132746	0.00420647	0.0188974	0.0229362	0.0021819	0.0130101		0.116408	0.0939327	0.12099	0.092544	0.0941309	0.131827
0.0119526	nan	nan	0.0427715	0.0292255	0.0993833		0.0143723	0.0133816	0.02671	0.0264462	0.000964365	0.00192436		0.21517	0.140076	0.0835248	0.0924374	0.0487621	0.094435
0.0119553	0.00997984	0.0229883	0.0299828	0.00468841	0.00700781		0.0149778	0.00934691	0.022679	0.0218753	0	0.00616049		0.0262844	0.0355169	0.0589507	0.032602	0.0100844	0.0770473
0.0119598	0.00971306	0.0210317	0.0635025	0.0577653	0.00385904		0.0130748	0.0104613	0.0263907	0.0269255	0.00584779	0.00443698		0.0592352	0.0376866	0.0691814	0.0768043	0.140244	0.0644609
0.011961	0.00893522	0.0210126	0.0214	0	0.0030413		nan	nan	0.1591	0.0392	0	0		0.0658696	0.0375074	0.0354391	0.0606249	0.0229773	0.0162165
0.011963	0.00504783	0.0243896	0.0242224	0	0		nan	0.0176	0.0172	0.2674	0.352333	0.7143		0.0222575	0.0213	0.0247146	0.0278808	0.00175342	0.00222603
0.0119667	0.0120147	0.0162059	0.024899	0.00181373	0.00526961		0.00861349	0.00410654	0.0165677	0.0263082	0.00177326	0.00393034		0.0186067	0.0129085	0.0225732	0.0220509	0.00188951	0.00489177
0.0119684	0.0120393	0.0204085	0.0274855	0.00351282	0.00327778		0.0229282	0.00986072	0.0228907	0.0223327	0.00244014	0.00367368		0.0146384	0.00893396	0.021139	0.0288258	0.00734277	0.00179245
0.0119695	0.013498	0.0209172	0.028731	0.0578861	0.0203847		0.0114333	0.00444	0.0309714	0.0201286	0.00317778	0.0107833		0.0169271	0.00980691	0.022211	0.0222482	0.0043849	0.00705418
0.0119737	0.00582025	0.0191783	0.0262398	0.0026109	0.00456924		0.0804	0.006875	0.0356	0.0675	0.00915	0.020475		0.017723	0.00782204	0.0176344	0.0203508	0.00162413	0.00603138
0.0119759	0.00821466	0.0203875	0.0263747	0.0011965	0.0150292		0.387396	0.432	0.49002	0.376575	nan	0.75		0.037606	0.0400077	0.034988	0.0347815	0.0168047	0.0351992
0.0119765	0.017682	0.0131613	0.0334433	0.00665899	0.00504654		0.0626718	0.0937314	0.0435948	0.0515993	0.0141343	0.0319172		0.0139481	0.00690681	0.0276234	0.0215774	0.00316511	0.00631723
0.0119833	0.0149909	0.0186417	0.0214167	0.004675	0.004725		0.0189685	0.00834612	0.0245704	0.0205506	0.000604411	0.00499043		0.0142973	0.0146965	0.0211687	0.0208165	0.00410522	0.00460622
0.0119878	0.00712849	0.0250095	0.0192476	0.00265468	0.0081223		0.0649029	0.0778452	0.105123	0.14077	0.0645531	0.0769563		0.0127662	0.018999	0.0426411	0.0281971	0.0101706	0.0257387
0.0119885	0.0134333	0.0242266	0.0252327	0	0.00282226		0.344116	0.308847	0.36863	0.3108	0.239342	0.208325		0.0151116	0.00778314	0.0182576	0.0189305	0.00143519	0.0016755
0.0119897	0.00954545	0.0439879	0.177558	0.108791	0.0860162		0.316211	0.0157757	0.0331	0.119403	0.0865333	0.163997		0.062775	0.0150407	0.0481872	0.0525654	0.0284641	0.0280615
0.0119932	0.00394647	0.0179582	0.0294659	0.00289539	0.00463097		0.0148596	0.00685661	0.0233852	0.0201017	0.00381484	0.00868664		0.0143992	0.0051223	0.0232252	0.0231798	0.00160484	0.00523021
0.0119936	0.0178319	0.0166787	0.0403383	0.00380851	0.00685135		0.0142341	0.0066056	0.0147678	0.022185	0.00230024	0.00467547		0.0653104	0.0447964	0.0483965	0.0396512	0.0457087	0.0428979
0.0119989	0.0108932	0.0204192	0.0345322	0.00548023	0.00571977		0.0128039	0.0129222	0.0241318	0.0198101	0.006317	0.0174858		0.0439418	0.0141233	0.0403608	0.103014	0.023863	0.0239735
0.012	0.0710167	0.0312667	0.0354333	0.00765	0.01068		0.462315	0.418126	0.55875	0.348183	nan	0.746786		0.0459622	0.0239272	0.0441702	0.0378334	0.0284644	0.0614608
0.012	nan	0.0095	0.0563	0.00541918	0		0.220948	0.300796	0.323609	0.240334	0.159913	0.358387		0.0154864	0.0190233	0.0260714	0.0272285	0.0128283	0.0191078
0.012	0.01405	0.0247667	0.0373	0.00494444	0.00583333		0.35554	0.567375	0.556955	0.441323	0.721867	0.515444		0.0499029	0.0388516	0.0409462	0.0297185	0.0197528	0.0629069
0.012	0.912061	0.964021	0.359989	0.310039	0.441874		0.0428759	0.0407235	0.066948	0.0498648	0.0447018	0.0735311		0.0150406	0.0092165	0.0182966	0.0251502	0.0047299	0.00648345
0.012	0.0120667	0.528391	0.450977	0.216631	0.316458		0.708216	nan	0.8686	0.65615	0.8908	0.875		0.0654706	0.0455186	0.0461712	0.0278489	0.0119122	0.0242252
0.0120087	0.0081438	0.0263798	0.0271752	0.00132231	0.00348141		0.409868	0.210225	0.277678	0.28646	0.296618	0.363962		0.0116349	0.0155046	0.0282543	0.0264816	0.00770233	0.0153472
0.0120111	0.00717143	0.0165714	0.0226	0.430601	0.00391429		0.0179898	0.00995418	0.016426	0.0217049	0.00632674	0.0017303		0.0175842	0.00936197	0.0235366	0.0262116	0.0102574	0.00666146
0.0120111	0.00943333	0.0143556	0.0297667	0.00116667	0.0043		0.02455	0.0121625	0.0149889	0.0386111	0.00544444	0.01548		0.0272391	0.0294101	0.0489604	0.0484967	0.0172656	0.0246608
0.0120143	0.00758571	0.14386	0.0234236	0.177252	0.00995178		0.0236437	0.0294	0.0527571	0.0508903	0.020959	0.0236312		0.0128177	0.0187301	0.0295305	0.0242054	0.0236086	0.0431202
0.0120158	0.0120118	0.0255781	0.0209213	0	0.00365837		0.0223393	0.0091296	0.0461929	0.0579115	0.0381422	0.0551754		0.0159419	0.0126272	0.0217341	0.022145	0.00317873	0.00535087
0.0120205	0.0168545	0.0145911	0.0238026	0.00295539	0.00579926		0.0134019	0.0110975	0.0207857	0.0410172	0.0183453	0.0293815		0.0255125	0.0102889	0.0349626	0.0223736	0.0148041	0.0226746
0.0120208	0.0169892	0.0168992	0.0427042	0.00347917	0.0094075		0.0173678	0.015435	0.0268236	0.0272777	0.0173493	0.00170027		0.0478287	0.0357482	0.0419473	0.0356009	0.0144951	0.019679
0.012025	0.0104	0.0208	0.0303	0	0.0035		0.0201665	0.0199328	0.0221067	0.04204	0.0297011	0.0139086		0.0238458	0.0077428	0.0222919	0.034428	0.00205234	0.00546976
0.0120329	0.134618	0.12795	0.167692	0.196879	0.160171		0.0179604	0.0106597	0.0489539	0.0341779	0.0345531	0.0544079		0.0138908	0.0145128	0.0271104	0.0201208	0.00237254	0.0061451
0.0120333	0.0056	0.0182	0.0234444	0.00475714	0.00181429		0.01735	0.00830891	0.0173352	0.0249225	0.00072338	0.00723356		0.0268863	0.0310738	0.0462588	0.0299418	0.00918365	0.0420896
0.0120333	0.0087	0.0209595	0.0141027	0.0027027	0.00876486		0.0125315	0.00835451	0.0137199	0.0221502	0.0013339	0.00454892		0.03745	0.08333	0.0405698	0.0646191	0.0136991	0.0507647
0.0120343	0.00948731	0.0223553	0.0194088	0.00719686	0		0.00886	0.0079	0.0252	0.0278667	0.00326667	0		0.0262059	0.0176601	0.0201937	0.0250124	0.00311081	0.00475745
0.0120355	0.00865709	0.0192855	0.0286814	0.00444257	0.00483953		0.118089	0.173846	0.27027	0.22661	0.256407	0.292051		0.0150709	0.00840638	0.0220237	0.0258945	0.00294333	0.00353304
0.0120429	0.0102286	0.0208625	0.0280375	0.00795	0.000475		0.0112625	0.00701951	0.0282342	0.012701	0.00222069	0.00656599		0.0577111	0.0514	0.0886277	0.0583469	0.0275854	0.0544338
0.0120453	0.0153377	0.0181906	0.0249	0.00366667	0.00626415		0.037	0	0.035	0.00756667	0.0071	0		0.0203154	0.0117694	0.0187059	0.0253567	0.00221181	0.00755659
0.0120474	nan	nan	0.0219788	0.124481	0.0758261		0.0417353	0.0477665	0.0635092	0.0443353	0.114322	0.0441584		0.0289066	0.0106973	0.0475931	0.0558945	0.0573188	0.0988367
0.01205	0.9247	0.92185	0.1546	0.9277	0.90605		nan	nan	0.77115	0.57165	0.5758	0.6217		0.19387	0.135425	0.119058	0.0797836	0.177025	0.10937
0.0120569	0.00845714	0.024222	0.0251212	0.00376425	0.00431059		0.011287	0.0216685	0.0571576	0.0451804	0.0036791	0.00919104		nan	nan	0.04125	0.05635	0.117067	nan
0.0120571	0.0158857	0.0134604	0.0165101	0.0841414	0.0971199		0.84985	0.528125	0.801083	0.673416	0.817567	0.8484		0.010564	0.00974954	0.0181356	0.0262011	0.0124344	0.00280455
0.0120603	0.00958253	0.0215738	0.0230742	0	0.00510917		0.2857	nan	nan	0.381	0.0813091	0.51		0.05285	nan	0.0933258	0.0678144	0.0396512	0.0447185
0.0120619	0.0129884	0.0202527	0.025318	0.0107322	0.00613347		0.0274512	0.0214786	0.10421	0.0908466	0.0140203	0.00971645		0.0935333	nan	nan	0.0725792	nan	0.05
0.0120625	0.0146729	0.0256917	0.0324104	0.0537429	0.0521289		0.00467308	0.0156737	0.0171158	0.0142579	0.00263158	0.000190196		0.0155777	0.0085751	0.0219545	0.020085	0.00091706	0.00559044
0.0120657	0.0114359	0.0225883	0.0306993	0.00111565	0.0024708		0.58038	0.64835	0.620049	0.614241	0.648047	0.701671		0.0377332	0.0577667	0.0348019	0.0300431	0.0239022	0.080189
0.0120666	0.00623726	0.0203793	0.0193013	0.00246943	0.00246815		0.425563	0.29222	0.408326	0.309953	0.514558	0.55641		0.0139695	0.0134508	0.0236722	0.0304917	0.00436495	0.00511696
0.0120714	0.0183857	0.201996	0.272482	0.311934	0.346341		0.4249	0.5729	0.6134	0.45675	0.25	0.69975		0.210597	0.00573333	0.067219	0.0892765	0.10845	0.0767302
0.012075	0.01864	0.141408	0.097627	0.118395	0.158088		0.0105917	0.01412	0.0259583	0.0253296	0.0294444	0.0487866		0.189302	0.0908242	0.0616572	0.0751162	0.125145	0.0654179
0.012075	0.00842896	0.0191557	0.0169612	0.000464481	0.007		0.0133469	0.0120084	0.0197563	0.0192791	0.010877	0.00710614		0	0.0606	0.00999538	0.0185759	0.00108713	0.00473267
0.01208	0.118575	0.12865	0.113913	0.293837	0.24254		0.0044	0	0.047785	0.0155429	0	0.0062601		0.0120816	0.00902468	0.0165756	0.0221961	0	0.00158364
0.0120824	0.0100833	0.0243111	0.0245611	0.00184211	0.0057		nan	nan	nan	nan	0.586292	0.750099		0.0269661	0.0169394	0.026476	0.0358743	0.00932304	0.00972934
0.0121	0.0174375	0.146638	0.150901	0.109749	0.12725		0.0123922	nan	0.776186	0.128049	0.216539	0.382386		nan	nan	nan	nan	nan	nan
0.0121058	0.00688462	0.0193154	0.0231212	0	0.00158654		0.757975	0.0363667	0.149814	0.345229	0.437217	0.597486		0.0249859	0.0116655	0.0205478	0.0221384	0.00361865	0.00187861
0.0121074	0.0185713	0.0151277	0.037016	0	0.00309574		0.0134824	0.0110882	0.0181833	0.0235833	0.00315833	0.00845294		0.017713	0.0201608	0.0286606	0.0209379	0.0039759	0.00912627
0.0121103	0.016013	0.0308316	0.0151741	0.00294304	0.0158228		0.0226896	0.0155112	0.0799394	0.0273086	0.00527242	0.0104321		0.0685839	0.0272417	0.0477179	0.0524907	0.0202942	0.0444877
0.0121165	0.0316607	0.0350867	0.0444269	0.0102712	0.0110893		0.774167	0.766383	0.796858	0.670878	0.807215	0.780077		0.0385244	0.0302849	0.0400486	0.0352599	0.00892551	0.0377011
0.0121273	0.0140786	0.018158	0.0323206	0	0.00888701		0.0136378	0.00989774	0.0220913	0.0266864	0.0184925	0.0110889		0.0137206	0.0112712	0.0204865	0.02311	0.00203351	0.0043438
0.0121333	0.00665122	0.0254941	0.115829	0.0914581	0.121476		0.0161947	0.0124216	0.0379122	0.0396481	0.0300651	0.0261006		0.00775011	0.0274738	0.084893	0.0742484	0.081215	0.126017
0.012134	0.0134284	0.0377287	0.0242721	0.0159509	0.00327568		0.6645	0	nan	0.53668	0.540211	0.541983		0.0118869	0.00813276	0.0211567	0.024505	0	0.00140172
0.0121364	0.0245284	0.0234896	0.0248118	0.00395392	0.00301765		0.0174601	0.0193664	0.0207713	0.0304551	0.00433719	0.0103064		0.0164779	0.0122207	0.0225794	0.0265052	0.00286298	0.00381546
0.0121447	0.00846225	0.0238887	0.024423	0.00674546	0.00682787		nan	nan	0.45	nan	0.4286	nan		0.130547	nan	0.0496298	0.111107	nan	nan
0.0121457	0.0123553	0.0229869	0.0255626	0.00139839	0.00600604		0.0131891	0.0114738	0.020014	0.0204339	0.000145522	0.00574031		0.0144114	0.00881503	0.0209064	0.022223	0.00197213	0.00540697
0.0121616	0.00876909	0.0177948	0.0218558	0	0.00309792		0.0535094	0.0365515	0.054561	0.0524643	0.0450702	0.0598543		0.0154373	0.0116612	0.0230159	0.0347368	0	0.00824951
0.0121652	0.0104089	0.0198778	0.026635	0.0918459	0.00582385		0.0167187	0.011525	0.01505	0.0245813	0.00413333	0.00453333		0.0279967	0.0120122	0.0219994	0.0221367	0.00293722	0.033645
0.0121653	0.0246531	0.0176152	0.0277751	0.0555695	0.0738225		0.0168505	0.00953028	0.0152661	0.0206752	0	0.0199541		0.0148697	0.00824984	0.0218209	0.0223255	0.00173671	0.00394139
0.0121668	0.00687122	0.0154125	0.0211144	0.00789668	0.00446494		0.014654	0.00945771	0.0177051	0.0216937	0.00302767	0.00296316		0.0209786	0.0132561	0.0271656	0.0297665	0.0238074	0.0383267
0.0121706	0.010786	0.0163072	0.0225181	0	0.00484163		0.0225	0.0137375	0.023775	0.0250875	0.00246667	0.00586667		0.0424355	0.0442778	0.0722034	0.0794314	0.0189052	0.0737351
0.012175	0.0159545	0.01555	0.0262917	0.004325	0.01219		0	0.0340179	0.0497111	0.017184	0.00996981	0.0239143		0.0313741	0.0417556	0.0476475	0.0456687	0.0121104	0.0212905
0.0121776	0.0110174	0.0215552	0.01992	0.0027633	0.0038785		0.0232085	0.01026	0.022139	0.0224303	0.00203016	0.0128865		0.0564739	0.0109017	0.0393837	0.0382519	0.0123391	0.015761
0.01218	0.01138	0.01782	0.03194	0.00666	0.01648		0.0136236	0.0093915	0.016116	0.0206121	0.00271524	0.00622592		0.0120479	0.00649014	0.0309535	0.021484	0.00669249	0.00222817
0.0121823	0.0103251	0.0159534	0.0194998	0.00583781	0		0.0776569	nan	nan	0.397475	0	0.354412		0.0218928	0.0111152	0.0215124	0.0198313	0.00283154	0.0047806
0.0121854	0.0124152	0.0179205	0.021229	0	0.00439765		0.00841983	0.0109185	0.0189639	0.0323399	0.00204708	0.00824635		0.0186576	0.0292578	0.0382847	0.0346792	0.013344	0.0265553
0.0121863	0.0109362	0.0190396	0.0226001	0.0048123	0.00275566		0.25715	0.1429	0.300675	0.354265	0.176167	0.09735		0.0168294	0.0072	nan	0.0153162	0	0.00159204
0.0121961	0.00593092	0.0182837	0.0344537	0	0.0124045		0.0119567	0.00971625	0.0182239	0.0212515	0.00313611	0.00456595		0.0127571	0.0143702	0.0230567	0.0242141	0.0150134	0.0222192
0.0122	0	0.0067	0.0204	0	0		0.0153464	0.0122213	0.0185904	0.0279593	0.0109651	0.0283835		0.0178613	0.0199511	0.0204319	0.0224063	0.00309687	0.00503152
0.0122	0.00947143	0.23421	0.317864	0.254071	0.279107		0.35368	0.535278	0.658952	0.406286	0.323714	0.487608		0.0199738	0.0213607	0.0233238	0.0262241	0.00413064	0.0116387
0.0122	0.00876429	0.187588	0.233503	0.393768	0.46422		0.7857	0.475033	0.792106	0.480736	0.63481	nan		0.0145075	0.00998037	0.022409	0.0252414	0.00329142	0.00955079
0.0122002	0.0125359	0.0184071	0.0194853	0.00170762	0.00367322		0.043275	0.01505	0.01175	0.0143	0	0.009375		0.0170221	0.0145062	0.0261475	0.0258362	0.00760123	0.0126681
0.0122033	0.0123184	0.0147458	0.127855	0.173811	0.172135		0.0128223	0.0105988	0.0425815	0.0354158	0.0144116	0.0171467		0.019511	0.0100221	0.0189847	0.0210368	0.00408289	0.00976409
0.0122056	0.01115	0.019216	0.0288121	0.0578783	0.0610544		0.0106641	0.0118905	0.0240401	0.0213143	0.00248787	0.00693348		0.0143375	0.00788237	0.023003	0.0244848	0.00291221	0.00784925
0.0122085	0.0100372	0.0205994	0.0303713	0	0.000777439		0.0141772	0.00782868	0.0190477	0.0209436	0.00286955	0.0107082		0.0139799	0.00707047	0.0194752	0.0236756	0.00215084	0.00114902
0.0122086	0.0102962	0.0180338	0.0208089	0.00191928	0.0050659		0.606285	0.6316	0.785336	0.640783	0.7605	0.4412		0.0203147	0.0143042	0.0206173	0.0236749	0.00752265	0.00866265
0.0122111	0.0104	0.02204	0.022525	0.00588333	0		0.0148507	0.0120452	0.022311	0.0230589	0.00200548	0.00523214		0.0157817	0.00613644	0.0207894	0.0296537	0.0118593	0.0196849
0.0122167	0.0117429	0.0158143	0.0287857	0.00278571	0.00502857		0.0158026	0.00833167	0.0199412	0.0212783	0.00565509	0.00151653		0.0316632	0.0112968	0.0311062	0.0431676	0.0428254	0.0881257
0.0122174	0.0102273	0.0286614	0.0286994	0.00103062	0.0051627		nan	nan	0.240629	0.181602	0.18182	0.2258		0.0772747	0.00783458	0.0754691	0.0379049	0.0114097	0.146354
0.0122206	0.00566176	0.0233477	0.0443568	0.0236364	0.0882429		0.0178183	0.0252325	0.0229873	0.0239267	0.0168006	0.00754875		0.014093	0.00898698	0.0243608	0.0207388	0.010166	0.02224
0.0122209	0.0208767	0.00906977	0.0135721	nan	0		0.0202556	0.0105287	0.0182775	0.0275438	0.00561453	0.0098599		0.0159149	0.0123455	0.0177736	0.0228878	0.00118457	0.00506354
0.0122236	0.0142146	0.0313225	0.0237395	0.00325752	0.00272436		0.0838977	0.108168	0.115994	0.110112	0.084022	0.107829		0.0898091	0.0452631	0.0673955	0.0551027	0.0629773	0.0453493
0.0122253	0.0190114	0.0223278	0.0213722	0	0.0134345		0.500802	0.717355	0.733309	0.682495	0.719789	0.723336		0.00888754	0.014054	0.0256638	0.0325808	0.0298617	0.0346205
0.0122254	0.0122358	0.0361279	0.0740543	0.0464722	0.0501584		0.6747	0.60805	0.607523	0.48268	0.635163	0.56915		0.0155208	0.0107821	0.023842	0.025472	0.00441301	0.00361243
0.0122264	nan	0.94112	0.095966	0.0352381	0.00794211		nan	nan	nan	nan	nan	nan		0.0168412	0.0139483	0.0348618	0.0266534	0.0121834	0.0216504
0.0122286	0.0182417	0.0228417	0.116717	0.0234583	0.0153		0.02035	0.0141	0.0183451	0.102806	0.0924648	0.00241463		0.0556	nan	nan	0.0291943	nan	0.03235
0.0122313	0.0104084	0.017287	0.0251018	0.00140607	0.00531505		0.0133545	0.0037375	0.0229	0.0311091	0.00891429	0.00434		0.0256031	0.0171536	0.0374821	0.0310746	0.0101053	0.0198529
0.012239	0.0121139	0.0201205	0.0265489	0.00377994	0.00376032		0.013875	0.0177	0.0172857	0.0214	0.00252857	0.00448333		0.0104436	0.00824758	0.0185353	0.0218425	0.00324114	0.0065881
0.01224	0.01244	0.01918	0.02296	0.0024	0.00148		0.0118852	0.0132791	0.019182	0.0195959	0.00518031	0.00573188		0.040874	0.0391824	0.0462455	0.0493078	0.0277892	0.0579535
0.01225	0.200261	0.115333	0.1002	0.0825	0.1251		0.5556	0.536716	0.668693	0.507646	0.453799	0.638496		0.0280886	0.0116903	0.0330885	0.0402373	0.0242561	0.0427645
0.01225	0.014	0.0159423	0.0690497	0.0920052	0		0.626637	0.591125	0.713577	0.54962	0.588555	0.684479		0.0181432	0.0131532	0.0232225	0.0277408	0.00698208	0.0150979
0.0122531	0.0122219	0.0151719	0.0349719	0.016	0.00561481		0.0104713	0.0121045	0.0138858	0.0217059	0	0.00911349		0.0176865	0.0114972	0.0144206	0.0245873	0	0.0108959
0.0122571	0.0173429	0.13755	0.137513	0.123337	0.122887		0.0625148	0.0907042	0.089412	0.107186	0.0712692	0.0897429		0.0150238	0.0375369	0.0399668	0.0291608	0.00375236	0.0285009
0.0122575	0.0914298	0.148764	0.11087	0.0558334	0.0584341		0.00971736	0.0166012	0.0204294	0.0205977	0.0027435	0.00787552		0.0227492	0.00968242	0.0204893	0.025102	0.0022193	0.00826235
0.0122578	0.0118361	0.0179783	0.023859	0	0.0008		nan	nan	nan	nan	nan	nan		0.025026	0.013928	0.0264375	0.0206061	0.00125564	0.0122067
0.0122583	0.00795833	0.0231463	0.0278178	0.00170849	0.00566212		0.016775	0.007175	0.01605	0.018025	0.004175	0.013575		0.0136092	0.00960321	0.0185472	0.0199159	0.00534298	0.00342793
0.0122589	0.0188851	0.023572	0.051001	0.0657416	0.111309		0.014581	0.00920574	0.0258821	0.0254269	0.0037936	0.00654196		0.158567	0.04235	0.0608133	0.0799125	0.04895	0.0418
0.0122613	0.204876	0.255954	0.232409	0.255884	0.270834		0.0367413	0.0382075	0.0545814	0.0430424	0.0227135	0.0401321		0.031597	nan	nan	0.042288	0.0136055	0.0641374
0.0122667	0.26845	0.468057	0.430333	0.474869	0.506829		0.0162145	0.00854762	0.0181289	0.0225121	0.00279897	0.005109		0.0167548	0.00818961	0.0227868	0.0260615	0.00670848	0.0120788
0.0122707	0.0244476	0.0275635	0.0191503	0.0105838	0.00958095		0.01377	0.0095375	0.01179	0.02925	0.00499	0.00537		0.0211315	0.0330716	0.0338981	0.0301338	0.00877054	0.0157484
0.0122714	0.0115	0.0236589	0.0897046	0.083911	0.0828563		0.8667	0.9775	0.916922	0.765675	0.886919	0.948109		0.0823071	0.0215286	0.0399353	0.0716242	0.0161044	0.0136345
0.0122722	0.0115167	0.0208389	0.0241333	0	0.00312222		0.0153294	0.0101111	0.0178722	0.0213611	0.00238125	0.0025		0.0197715	0.016621	0.0262151	0.0239226	0.00275946	0.0143243
0.0122735	0.0101048	0.0212632	0.0315679	0.0049369	0.00426186		0.232125	0.444783	0.40925	0.316586	0.30928	0.441067		0.0191562	0.0110621	0.0247538	0.0244516	0.00240484	0.00792173
0.0122736	0.0103009	0.0208425	0.0277575	0.00354062	0.00625347		0.0157517	0.0124146	0.0275378	0.0192267	0.00356578	0.00067029		0.0232271	0.0359216	0.0229072	0.0214841	0.00395362	0.00466232
0.012275	0.01365	0.019125	0.024425	0.00363333	0.002125		0.0136621	0.00903448	0.0210655	0.0212966	0.00684	0.00354138		0.0150044	0.00924187	0.029422	0.0236282	0.00528151	0.0102759
0.0122758	0.00993689	0.0243876	0.0202337	0.00289625	0.0014121		0.0304353	0.0410273	0.085885	0.112586	0.142015	0.142522		0.0374804	0.0521978	0.0430917	0.0254472	0.013614	0.0381708
0.0122774	0.00920323	0.0235129	0.0236839	0.00540741	0.00367742		0.0187124	0.0140144	0.0192594	0.0297304	0.0129773	0.00398125		0.0178927	0.017083	0.0212899	0.022615	0.00219541	0.0138129
0.0122807	0.00930832	0.0210526	0.0277277	0.00224542	0.00641294		0.0117825	0.00782175	0.0688629	0.0233795	0.0238165	0.0499701		0.0150742	0.00806129	0.0156685	0.0197638	0.000649606	0.00552867
0.0122829	0.00956886	0.015393	0.0221439	0.00506579	0.00436404		0.0222167	0.0124909	0.0267384	0.0325612	0.014484	0.0239317		0.105331	0.0384883	0.0500277	0.038268	0.0341195	0.0887932
0.0122834	0.0191471	0.0222616	0.0427236	0.00247817	0.00286812		0.0163	0.0139143	0.0219	0.0302286	0.00218	0.00385714		0.0185221	0.0070544	0.0203982	0.021768	0.00329387	0.00564969
0.0122913	0.0119255	0.0204623	0.0212448	0.0034	0.005375		0.00715858	0.0108166	0.0235438	0.017474	0.0346917	0		0.0205614	0.0161358	0.0226599	0.0253987	0.00736753	0.0097937
0.0122923	0.00327064	0.0370529	0.0336306	0.0027487	0.00489637		0.0247565	0.00135427	0.019267	0.0217884	0.00213929	0.00296004		0.0114321	0.0113563	0.0332789	0.0271755	0.0211539	0.00809476
0.0122973	0.00800741	0.0179608	0.0279635	0.00281763	0.00683627		0.0155003	0.00980997	0.050383	0.037186	0.024713	0.04136		0.014358	0.00835625	0.0190953	0.0246393	0.00237798	0.00341394
0.0123	0	0.0179	0.359486	0.507804	0.462104		0.0154943	0.0081212	0.0163333	0.0253921	0.00143987	0.00277532		0.0145244	0.0126383	0.0181321	0.0236566	0.00321986	0.0145849
0.0123	0.0127333	0.0202222	0.02355	0.0719689	0.0788399		0.00814	0.308333	0.358457	0.194519	0.122546	0.236451		0.191	0.0738945	0.0528618	0.0387806	0.0748195	0.0416755
0.0123	0.0554333	0.145681	0.157589	0.0476525	0.130027		0.4222	0.4154	0.468612	0.36475	0.50634	0.6291		0.0182275	0.0199564	0.0426537	0.0255911	0.00667076	0.0373128
0.0123	0.00850583	0.022358	0.0227236	0.00157233	0.00574167		nan	nan	nan	0	0	nan		0.0175796	0.0125205	0.0288417	0.0241723	0.0134153	0.0141534
0.0123	0.0125941	0.0228824	0.0256706	0.002575	0.0043		0.62165	0.78635	0.751596	0.715514	0.550607	0.685698		0.0869319	0.0445914	0.0582201	0.0341475	0.0338881	0.0827658
0.0123	0.00914	0.0249667	0.0225167	0	0.00318		0.0202905	nan	nan	0.0357107	0.00533791	0.00468646		0.122842	0.0639653	0.0515115	0.0721559	0.074919	0.0458854
0.0123016	0.017282	0.0150735	0.0181476	0.00369048	0.0113313		0.0210793	0.00881644	0.0200828	0.024092	0	0		0.0189473	0.0188616	0.0194059	0.0262298	0.00193294	0.00527105
0.0123029	0.00920132	0.020219	0.0278836	0.0037467	0.00964158		0.0127408	0.0100185	0.0180989	0.0239607	0.00329928	0.00551764		0.0222449	0.00716	0.0451182	0.0232427	0.0249993	0.053383
0.0123125	0.0099	0.0196412	0.0234529	0.00439412	0.00628824		0.1026	nan	nan	0.24765	0	nan		0.0219382	0.0413148	0.0658162	0.0435145	0.0286496	0.050864
0.0123143	0.0088	0.0271558	0.111289	0.0909559	0.096922		0.45986	0.737806	0.819106	0.737964	0.687697	0.745466		0.0147994	0.0178055	0.036664	0.0267845	0.0233338	0.0341885
0.0123157	0.0116847	0.130103	0.0982491	0.114153	0.0934819		0.00838663	0.0163233	0.0186995	0.0244631	0.00407217	0.0102697		0.0212891	0.0193869	0.0222766	0.0248053	0.00925668	0.00864953
0.0123193	0.0731927	0.0746128	0.0890322	0.0800932	0.0476502		0.0227132	0.0242076	0.0155125	0.0178708	0.00621883	0.00485185		0.122417	0.0580373	0.0672375	0.0458187	0.0477742	0.0764043
0.01232	0.23825	0.262115	0.260087	0.237491	0.453339		0.0663429	0.0282071	0.0426714	0.0664643	0.0142538	0.00984167		0.0177142	0.0218999	0.0224239	0.0235385	0.0470025	0.0802697
0.01232	0.0196	0.024	0.02824	0.00494	0.00218		0.0149333	0.015025	0.01822	0.0236062	0	0.00803077		0.0207851	0.011933	0.0234954	0.0215209	0.00298423	0.0058266
0.012325	0.00955	0.282691	0.257928	0.36625	0.269078		0.0186609	0.0122633	0.0271775	0.0297702	0.0105075	0.00629989		0.0728539	0.0664167	0.0309178	0.0239709	0.00858121	0.01941
0.012325	0.0105625	0.0198313	0.023225	0.00275	0.00426875		0.32925	0.420798	0.36562	0.369082	0.202553	0.227379		0.0166473	0.00759437	0.0200689	0.0209484	0.00193694	0.00119289
0.012325	nan	nan	0.0330125	0.0056	0.0024		0.0169837	0.0217928	0.0239408	0.0229206	0.00857554	0.0187712		0.016525	0.00887281	0.0224025	0.0215779	0.00662887	0.00938232
0.0123254	0.0069288	0.0185444	0.0214536	0.144899	0.0689855		0.0190243	0.00632432	0.0217324	0.0323378	0.00643243	0.00785405		0.0244062	0.0281784	0.0303216	0.0355438	0.0136687	0.0304215
0.0123258	0.0144061	0.0271812	0.0319641	0	0.00542087		0.475675	0.708767	0.736675	0.643325	0.61382	0.6061		0.0227194	0.0150704	0.0263958	0.0268811	0.0133544	0.0232958
0.01233	0.0098	0.02249	0.02447	0.00263333	0.00294		0.0165341	0.0249811	0.0229038	0.0185371	0.00100732	0.00541667		0.0153703	0.0114061	0.0284849	0.0212767	0.00264596	0.00993221
0.0123324	0.00965	0.0197426	0.0234296	0	0.0037963		0.013193	0.0117929	0.0266572	0.0193144	0.00262145	0.0135236		nan	0	0.0368489	0.0432351	0.0144	0.0240375
0.0123327	0.0107429	0.0159204	0.024649	0.00123469	0.00228571		0.0175	0.0160662	0.0469838	0.0317882	0.00383661	0.00945455		0.0850764	0.0530155	0.059544	0.0412348	0.0190755	0.0233716
0.0123333	0.0072875	0.0217704	0.0318229	0.00554652	0.00882086		0.01694	0.00788	0.01725	0.02448	0	0		0.0365804	0.0161646	0.0233434	0.0238777	0.00649803	0.0128589
0.0123345	0.01116	0.0254164	0.0194345	0.00129091	0.00761818		0.0211247	0.0107381	0.0230116	0.032261	0.0193181	0.00796671		0.039025	0.0196676	0.0341212	0.0389777	0.00860335	0.0148218
0.0123367	0.00961732	0.0247822	0.0285808	0.00805136	0.00920736		0.0165213	0.0100129	0.0208734	0.0274557	0	0.00546667		0.0141312	0.0107	0.0201292	0.0184663	0.00846838	0.0116137
0.0123392	0.00946774	0.0293825	0.0321691	0	0.00201613		0.0158008	0.00985342	0.0234659	0.0264305	0.00986175	0.0248376		0.0127713	0.0176656	0.0281849	0.0260138	0.00624909	0.0226397
0.01234	0.26166	0.248829	0.342847	0.296091	0.364839		0.337133	0.383105	0.54548	0.462554	0.332427	0.401456		0.113112	0.00734568	0.0196142	0.07671	0.0130551	0.0530688
0.01234	0.0038	0.0303111	0.0244222	0.09439	0.0099		0.0144161	0.00917616	0.0204581	0.0237155	0	0.00398263		0.0179335	0.0106645	0.0349843	0.0377182	0.0571053	0.0215006
0.0123414	0.0147832	0.0291445	0.0195555	0.00655026	0.00797749		0.0203815	0.010994	0.0169816	0.0215943	0.00237189	0.0131733		0.010143	0.0157151	0.0173249	0.026349	0.00263745	0.00388725
0.0123473	0.00893969	0.0194733	0.0390519	0.00264151	0.0029771		0.02045	0.003425	0.013075	0.017025	0.00631409	0.00650602		0.014175	0.011248	0.0184631	0.0228696	0.00211914	0.00387431
0.0123478	0.00743548	0.0193164	0.0284194	0.00883731	0.00507761		nan	0	0.293321	0.037753	0.243781	0.377255		0.0234872	0.0196718	0.0407144	0.0274196	0.0156011	0.0356444
0.01235	0.01335	0.009875	0.023925	0	0		0.03985	0.033442	0.107113	0.0452184	0.0930206	0.0928368		0.0981554	0.12476	0.0564191	0.0655467	0.0276178	0.0311939
0.01235	0.226	0.21782	0.25234	0.10994	0		0.0152523	0.00958471	0.0176367	0.026293	0.00252011	0.00486187		0.0159295	0.0112227	0.0222521	0.0196761	0.0332028	0.0172678
0.012359	0.0116833	0.01745	0.0353598	0.00382745	0.00423831		nan	nan	nan	0.367881	nan	nan		0.0146083	0.00809244	0.0213278	0.0209262	0.00308154	0.00514748
0.0123659	0.00992074	0.0204967	0.0231269	0.00109856	0.0010883		nan	nan	nan	0.281441	0.0372396	nan		0.173482	0.0934932	0.153366	0.0936247	0.168251	0.128055
0.0123671	0.0120239	0.0267259	0.0294971	0.00638601	0.00196429		0.0163559	0.0132692	0.14084	0.128175	0.057569	0.00462308		0.01592	0.0113129	0.0207166	0.0220746	0.0025057	0.00630135
0.0123676	0.0111932	0.0159797	0.0295365	0.00429054	0.00415541		0.50005	0.675055	0.670951	0.622261	0.518963	0.729876		0.362472	0.306229	0.105865	0.197697	0.01375	0.0912838
0.0123685	0.00940672	0.023057	0.0182138	0.00521198	0.00335107		nan	0.207495	0.402606	0.298278	0.4565	0.38708		0.0368846	0.0408692	0.0461951	0.0296282	0.0363422	0.0436299
0.0123688	0.0113678	0.0655826	0.0883736	0.0986234	0.0629018		0.0868334	0.070738	0.165161	0.135391	0.169984	0.133813		0	nan	nan	0.200371	0	nan
0.0123714	0.37989	0.327774	0.226194	0.32569	0.257639		0.0171523	0.0117426	0.0200745	0.0198061	0.00277023	0.00502284		0.524943	0.226962	0.209189	0.127577	0.17177	0.276116
0.012375	0.0091	0.019575	0.0234	0	0.011775		0.0227874	0.00876934	0.0189205	0.0248693	0.00192802	0.00310774		0.0472639	0.030282	0.0503462	0.0334367	0.0482846	0.0603896
0.0123765	0.00702146	0.0190749	0.025831	0.00228579	0.0116582		0.0149196	0.00759521	0.0172239	0.0222157	0.00190549	0.00202098		0.0250486	0.00890621	0.0263093	0.0222206	0.00675332	0.0186893
0.0123818	0.00678333	0.0196617	0.0182537	0.00398836	0.00813175		0.0126871	0.00963645	0.0167944	0.0212018	0.000991915	0.00635542		0.0678697	0.061775	0.082925	0.0749859	0.029101	0.0134
0.0123835	0.00633569	0.0166047	0.0291392	0	0.00696078		0.0886245	0.0624557	0.16027	0.184159	0.100894	0.129934		0.0274536	0.0167889	0.0286753	0.0253449	0.00961802	0.0201084
0.0123901	0.00790038	0.0206897	0.0223417	0.0077375	0.00482372		0.21895	0.487885	0.545241	0.40111	0.0410345	0.133655		0.0213786	0.0204097	0.052628	0.0377382	0.0360357	0.0738019
0.0123929	0.0492538	0.0948	0.0638813	0.0243571	0.0248444		0.0157102	0.00867696	0.0201352	0.0245223	0.00411266	0.00779961		0.0685955	0.0203815	0.0310713	0.0455985	0.0234085	0.0734472
0.0123948	0.00887011	0.134892	0.0787646	0.289859	0.209718		0.0124548	0.00965576	0.0203492	0.020234	0.00494749	0.00487082		0.0292939	0.0242096	0.0321146	0.0296318	0.017676	0.0318057
0.0124	0.0062375	0.187999	0.194864	0.146982	0.174885		0.6537	nan	0.532807	0.32218	0.4035	0.599954		0.0253563	0.0116017	0.0513571	0.0363393	0.0568611	0.100138
0.0124	0.0087	0.0114	0.0342	0	0.0125		0.439619	0.503541	0.742622	0.525349	0.602245	0.61527		0.0167843	0.0126897	0.0282921	0.022451	0.00712648	0.0232584
0.0124029	0.0115835	0.0172583	0.0172495	0	0		0.01656	0.0100273	0.0186083	0.0248385	0.00363077	0.00305385		0.0307151	0.0197818	0.0329413	0.0297292	0.00908232	0.0200075
0.0124042	0.185245	0.268522	0.269126	0.266933	0.241963		0.0120477	0.00468216	0.0287194	0.0292083	0.00285132	0		0.0192688	0.0261499	0.0205703	0.0246286	0.00360967	0.00881955
0.0124067	0.0100619	0.0163845	0.020318	0.00514381	0.00341495		0.0163786	0.0206066	0.0385694	0.0435664	0.0277485	0.0402995		0.0200128	0.0159891	0.0329096	0.0296077	0.00379847	0.0113663
0.0124125	0.07995	0.0926125	0.0575375	0.0394313	0.0436938		0.0186602	0.0135716	0.0214706	0.0266897	0.00798546	0.00622868		0.0201394	0.00901684	0.0208324	0.0257834	0.00672727	0.00693095
0.0124125	0.00894286	0.0244375	0.0255125	0.00575	0.0050625		0.639864	0.596824	0.667273	0.567516	0.636919	0.751264		0.0346544	0.0230379	0.0167505	0.0247509	0.00488158	0.0076807
0.0124141	0.0108614	0.0223375	0.0316435	0.0035038	0.00422857		0.543611	0.54998	0.698957	0.553921	0.764572	0.720468		0.0145574	0.0116192	0.0151786	0.0218041	0.00248062	0.00233675
0.0124145	0.00970573	0.017767	0.0278555	0.00381057	0.00368811		0.0143833	0.00726143	0.0125105	0.019427	0.00601475	0.0123615		0.08463	0.0500816	0.0670903	0.125817	0.0143652	0.012834
0.0124167	0.0162	0.02852	0.02475	0	0.00401667		0.0135356	0.013365	0.0198524	0.0201843	0.00637435	0.00587915		0.12815	0.0317333	0.01295	0.0236	0.00731818	0.00321667
0.0124181	0.0277525	0.0454963	0.0851379	0.177229	0.206052		0.0173148	0.0107857	0.0232203	0.0212995	0.00316941	0.00500527		0.0181879	0.0115531	0.0207511	0.0196896	0.00336342	0.00602874
0.0124189	0.0173317	0.0244211	0.0217113	0.0909584	0.106398		0.0152225	0.0246493	0.0640447	0.019921	0.0590041	0.113583		0.053753	0.0227539	0.0297219	0.045412	0.00679715	0.0144383
0.012425	0.00685	0.0162667	0.0267333	0.00238333	0.00395		0	0.00485	0.0515	0.0142	0	nan		0.0153225	0.00848836	0.0232883	0.0233807	0.00694649	0.00614434
0.012425	0.0106375	0.0194625	0.0273125	0.00085	0.0086625		0.00414653	0.00511201	0.0098767	0.023363	0.00402553	0.00541342		0.0249629	0.0161092	0.0412072	0.0278239	0.0142954	0.0255181
0.0124267	0.0110782	0.02012	0.116369	0.0564165	0.133456		0.0122007	0.00797054	0.0204676	0.0341202	0.0298582	0.0186748		0.015048	0.0067616	0.0161253	0.0273952	0	0.003148
0.0124274	0.00907529	0.0224423	0.0248168	0.00366937	0.00615446		0	nan	nan	0.0593939	0.00639198	0		0.0178087	0.00858911	0.0327011	0.0205245	0.000995763	0.0070153
0.0124299	0.00810366	0.0219493	0.0254366	0	0.00511831		0.0131077	0.0170507	0.0243546	0.0259567	0.00204779	0.00731693		0.0376749	0.039139	0.0325002	0.0352801	0.0155371	0.0277029
0.01243	0.01267	0.093212	0.276775	0.212096	0.217606		0.0175803	0.00933966	0.0173448	0.0247417	0.00396676	0.00306987		0.0583444	0.0366333	0.0593753	0.0482964	0.0312261	0.0548116
0.0124309	0.0191613	0.0269301	0.031567	0.00280443	0.00545332		0.0126773	0.0089075	0.017794	0.021463	0.00309511	0.00801251		0.0523227	0.0164567	0.0464263	0.092287	0.0238149	0.0308747
0.0124334	0.0135165	0.0602493	0.103479	0.130286	0.100122		nan	0.5333	0.660003	0.547399	0.631924	0.602836		0.0187061	0.00976609	0.0222145	0.0200568	0	0.036458
0.0124384	nan	nan	0.0191809	0	0.00862		0.0172456	0.0125033	0.0238506	0.0223178	0.00359335	0.0106079		0.0222333	0.042475	0.02635	0.0337009	0.00261011	0.0252681
0.0124418	0.0103656	0.0155132	0.0225656	0.0289415	0.00225621		0.017025	0.00778667	0.0124833	0.02005	0.00111875	0.0038		0.015727	0.0104202	0.0211422	0.0221329	0.00247335	0.00570346
0.0124433	0.0143801	0.0197511	0.0256305	0.0278234	0.0305781		0.013606	0.0783283	0.0932663	0.057521	0.0016849	0.00258462		0.0162575	0.0182895	0.0180722	0.0248553	0.0101442	0.0225951
0.0124437	0.00483563	0.0264241	0.0237333	0.00175287	0.0064527		0.015895	0.00955615	0.0694738	0.083815	0.0578381	0.0444444		0.0883655	0.0542219	0.0787151	0.0544061	0.0438356	0.0429609
0.01245	0.0108853	0.0239918	0.0418373	0.0206881	0.0295205		0.0599913	0.00907027	0.0854405	0.120469	0.115219	0.138623		0.01995	0.0150019	0.0221521	0.0208873	0.0023423	0.00579562
0.0124538	0.0155769	0.128887	0.128595	0.112968	0.130426		0.0121823	0.00681519	0.0183014	0.01893	0.00482768	0.00814511		0.0419824	0.0194009	0.0249251	0.0286608	0.0123682	0.0196549
0.0124545	0.0133182	0.0240047	0.0291109	0.00388151	0.00995567		0.0216407	0.00957403	0.0205418	0.0247403	0.00298267	0.00680299		0.0113779	0.00867362	0.0259317	0.0168865	0.00214841	0.0115366
0.0124571	0.010294	0.0205824	0.0324625	0.00967455	0.00360896		0.0129895	0.0112176	0.0163373	0.0237254	0.00628196	0.00547257		0.08225	nan	0.0495889	0.07516	nan	nan
0.0124586	0.0132252	0.0776667	0.0723138	0.0574003	0.0677218		0.0185912	0.0117039	0.0212839	0.0273948	0.00384606	0.00728848		0.0295798	0.0169458	0.0268883	0.0209093	0.00449051	0.010908
0.0124629	0.00938317	0.0189545	0.0234688	0.00251238	0.00573911		0.0129022	0.00999518	0.0282223	0.0275685	0.00201871	0.00884417		0.0117536	0.0110969	0.0236583	0.0219782	0.0146633	0.00959347
0.0124633	0.102745	0.0853894	0.0685702	0.244619	0.260333		0.0136937	0.0115057	0.0318785	0.0350723	0.00732859	0.0199347		0.0149298	0.00828799	0.0308908	0.0181378	0.00116549	0.00442836
0.0124644	0.00868282	0.0187245	0.0197834	0.0011416	0.0071558		0.0108071	0.00901429	0.0297876	0.0369491	0.00129949	0.00395102		0.0180253	0.0139594	0.0301827	0.0273636	0	0.00469526
0.0124652	0.159733	0.517691	0.476651	0.525337	0.509508		0.264127	0.398109	0.554576	0.539232	0.577845	0.645555		0.104353	0.0547983	0.0598502	0.0557282	0.0293359	0.049532
0.0124667	0.0444167	0.0441625	0.0371	0.0053	0.0207286		0.0260081	0.060678	0.0763948	0.0594019	0.095399	0.0817383		0.0226053	0.0254278	0.0330883	0.0352652	0.00393512	0.00825557
0.0124667	0.00923622	0.0178824	0.0269018	0.00676755	0.00566656		0.480043	0.721068	0.77164	0.639315	0.585016	0.671871		0.0192706	0.0105789	0.0201672	0.0264102	0.00774624	0.00482716
0.0124714	0.00892222	0.356201	0.465001	0.411578	0.404662		0.0153423	0.00941925	0.0215177	0.0235354	0.00285567	0.00513288		0.0170805	0.0146048	0.0241996	0.0265695	0.00945145	0.0220698
0.0124721	0	0.0234742	0.0145042	0.00367973	0.00684975		nan	0.692067	0.797124	0.723474	0.705409	0.802514		0.0272251	0.00664405	0.0217067	0.029093	0.00827749	0.0111301
0.0124745	0.00745179	0.0256559	0.0887254	0.0270024	0.0162459		0.619	0.55637	0.592323	0.307412	0.701053	0.650384		0.097345	0.0741397	0.0654866	0.0644019	0.0257928	0.0380158
0.012475	0.01455	0.028375	0.024375	0	0		0.0370905	0.0324727	0.0228405	0.0749463	0.00505513	0.043804		0.0169458	0.0124691	0.0224205	0.02195	0.00243709	0.00930676
0.012475	0.011825	0.0801135	0.0324	0	0.0279902		0.0145755	0.0114182	0.0261299	0.024348	0.00520429	0.00380999		0.0246549	0.0289979	0.0417576	0.0417981	0.0122519	0.034779
0.012475	0.0120375	0.0196375	0.0291625	0.00385	0.00815		0.3997	0.6	nan	0.327124	0.382506	0.63241		0.0293615	0.0128487	0.0332848	0.026957	0.00516568	0.0374251
0.0124765	0.020325	0.0212659	0.0294813	0.0757764	0.0717349		0.0125	0.0121133	0.01948	0.02522	0.0045	0.01165		0	0.0308	0.0242961	0.0227899	0.004625	0.0192844
0.0124771	0.00988191	0.018709	0.0302473	0	0.00164734		0.0368238	0.00802438	0.0225878	0.0285628	0.0238435	0.0166763		0.0132821	0.00880479	0.0246284	0.023757	0.0106858	0.0103859
0.0124788	0.266086	0.189563	0.028981	0	0.00434866		0.0161682	0.0091897	0.0179714	0.0220565	0.00312586	0.0057083		0.0260229	0.0111863	0.0258042	0.0339433	0.0081399	0.0247206
0.0124818	0.00905455	0.0163	0.0228909	0.000845455	0.00269091		0.0168713	0.011614	0.0226558	0.0290916	0	0.00942708		0.0206524	0.0106636	0.0198022	0.024026	0.00890577	0.00693591
0.0124889	0.01125	0.109019	0.102904	0.0938229	0.113326		0.016613	0.0102663	0.014784	0.0369995	0	0.0476		0.1111	0.0882	0.0569397	0.0612746	0.0654667	0.108967
0.0124917	0.0103806	0.0225694	0.0261521	0.000972222	0.00112847		0.695357	0.567926	0.608726	0.529557	0.699857	0.753829		0.017603	0.0107615	0.0214853	0.0227086	0.0132907	0.0259685
0.0124919	0.0256241	0.0185971	0.0264551	0.00445087	0.00494239		nan	nan	nan	nan	0.0274	0		0.0180398	0.0114595	0.0247542	0.0214551	0.00586844	0.0171467
0.0124919	0.0097976	0.019769	0.0265038	0.00108818	0.00815609		nan	nan	0.0173454	0.0179897	0.0131186	0.0126333		0.0189424	nan	nan	0.0284732	0.00338546	0.00682008
0.012492	0.0128626	0.0157766	0.0167824	0	0.0104941		0.165125	0.00302	0.008	0.188834	0.11403	0.192233		0.0221566	0.0124601	0.022041	0.0275253	0.00257396	0.00753726
0.0124979	0.0165134	0.0245866	0.0280814	0	0.00536082		nan	0.286	0.644761	0.336305	nan	0.315043		0.0158217	0.0142269	0.0369994	0.0307434	0.0156379	0.0290165
0.0125	0.0129412	0.0211706	0.0252588	0.00306667	0.00450588		0.0765589	0.0165655	0.0546203	0.0297657	0.0163987	0.00312686		0.0410011	0.0161351	0.0256304	0.0272363	0.015833	0.0329344
0.0125	nan	0.04815	0.0303	0	0.0222342		0.0177371	0.0193349	0.0230738	0.043034	0.0587362	0.061613		0.0144935	0.00987307	0.0286077	0.0171069	0.00327572	0.00387956
0.0125	0.672046	0.662932	0.486587	0.570296	0.58807		0.5703	0.836	0.696975	0.584725	0.8571	0.674567		0.0114407	0.0104516	0.0169754	0.0291859	0.00870765	0.00676965
0.0125	0.0130667	0.39746	0.33778	0.467	0.40014		0.021273	0.0149098	0.0243155	0.0282736	0	0.00359368		0.0162449	0.0156642	0.0203678	0.0196357	0.00392713	0.0111553
0.0125	0.00365672	0.0250745	0.0270157	0	0.00803922		0.0207167	0.0116499	0.0391775	0.0271651	0.0399564	0.0169126		0.0490182	0	0.0350784	0.0282442	0.0075433	0.0447465
0.0125074	0.00929009	0.0228814	0.0210729	0.00438927	0.00872057		0.0214619	0.00994737	0.0160857	0.0178952	0.00520952	0.00535714		0.037533	0.0335748	0.0427724	0.0325322	0.0248048	0.0510367
0.0125122	0.0079626	0.024799	0.0302445	0.00165647	0.00344152		0.00653333	0.0117667	0.0220333	0.021175	0.00144912	0.00793333		0.0223267	nan	nan	0.0214348	0.00232159	0.00479653
0.01252	0.00879431	0.020183	0.0271604	0.00382353	0.00813148		0.0194804	0.0118939	0.019765	0.0250489	0.00256444	0.00482134		0.040713	0.0105573	0.0256008	0.0295548	0.0232714	0.0436629
0.0125231	0.0100721	0.0197749	0.0182359	0.00307971	0.00202191		0.0128395	0.0192648	0.0182028	0.0195085	0.0021913	0.00556086		0.0178931	0.0143404	0.0214417	0.0271263	0.014694	0.0179206
0.0125249	0.0107242	0.0185233	0.0211054	0.00256208	0.00426387		0.011001	0.0045648	0.0163839	0.0214285	0.00547253	0.0128783		0.0252551	0.0212444	0.0297305	0.0267702	0.00508178	0.0237168
0.0125305	0.012058	0.0161786	0.0500163	0.0424713	0.0984243		0.0156689	0.00649847	0.0217272	0.0198009	0.0215809	0.00938279		0.0429656	0.0229637	0.0455378	0.0328868	0.0368517	0.0608665
0.0125308	0.00960769	0.0189914	0.0431995	0.0202027	0.003475		0.0190528	0.0113876	0.0220181	0.0206342	0.00444319	0.00619267		0.0213225	0.00776784	0.0215059	0.0197306	0.00239044	0.00286452
0.0125371	0.0140524	0.0937999	0.11334	0.113347	0.12316		0.78555	0.805375	0.7415	0.467883	0.51516	0.635583		0.0558032	0.0100421	0.0378049	0.0287901	0.00661554	0.0335799
0.0125385	0.0598251	0.0886641	0.112787	0.199359	0.178552		0.237317	0.278604	0.364515	0.217877	0.184306	0.181001		0.0161236	0.00781907	0.0186628	0.022147	0	0.00446922
0.0125459	0.00948752	0.0211658	0.0248446	0.0347059	0.0371569		0.0341724	0.04679	0.0486671	0.0375975	0.0510421	0.0667023		0.0168355	0.013617	0.0229807	0.0226935	0.00156751	0.00514643
0.0125463	0.010161	0.265846	0.156612	0.185992	0.276782		0.016261	0.00851188	0.0563165	0.0397651	0.0216549	0.00318886		0.0169833	0.00761916	0.0367591	0.024987	0.00769637	0.0129469
0.01255	0.015575	0.023675	0.0194	0.0061	0.0056		0.0156505	0.0123545	0.0150465	0.0214627	0	0.00372984		0.0407009	0.0367505	0.0321598	0.0288691	0.0101086	0.0408186
0.01255	0.01555	0.01135	0.04395	0	0.00415		0.0397198	0.027305	0.101112	0.0737839	0.0362453	0.106816		0.0881284	0.0381204	0.0569962	0.0535579	0.033353	0.0390553
0.01255	0.00867	0.0526009	0.104926	0.171727	0.154572		0.392612	0.560552	0.493458	0.438267	0.389505	0.492727		0.0182484	0.0070364	0.0233117	0.0250618	0.00628317	0.00457731
0.01255	0.0097	0.00186667	0.0229	0	nan		0.0408522	0.0140342	0.0765363	0.074448	0.0833146	0.0352077		0.0162815	0.00721888	0.0175522	0.0277574	0.00277778	0.000892857
0.0125515	0.0184359	0.051113	0.0262782	0.00252909	0.00374221		0.317133	0.715433	0.71014	0.5253	0.5062	0.652425		0.0202374	0.00846544	0.022396	0.022718	0.00160389	0.00679864
0.0125545	0.0068202	0.0273138	0.0301774	0	0.00447811		0.0121125	0.461428	0.318179	0.184977	0.124914	0.209563		0.0351373	0.0174141	0.0783056	0.0551073	0.0114699	0.0610812
0.0125547	0.00936972	0.0240459	0.0290312	0.0087972	0.00584565		0.0207319	0.0142359	0.017951	0.0236656	0.00527755	0.00480007		0.0198115	0.0257608	0.0257294	0.0233751	0.00279665	0.0049624
0.0125556	0.0140333	0.0184841	0.0228572	0.00493678	0.0043502		0.392792	0.495106	0.500208	0.40337	0.378448	0.443041		0.0380838	0.00950081	0.0170789	0.0307966	0.00184748	0.00701201
0.01256	0.0106875	0.026025	0.02545	0.00169	0.00837778		0.01954	0.01008	0.0227167	0.0201667	0.00546667	0		0.0167336	0.0211787	0.031619	0.0230858	0.010549	0.0210579
0.0125624	0.00696918	0.020404	0.0230475	0.0014691	0.00627335		0.0315401	0.0108	0.0206801	0.0209629	0	0.00116279		0.0213327	0.00685758	0.0202385	0.0509306	0.00281455	0
0.0125652	0.00860426	0.0269512	0.0240774	0.000490618	0.00621535		0.0229796	0.00733966	0.0209487	0.0210953	0.00271438	0.00583437		0.0163228	0.0100834	0.0282244	0.0289265	0.0107891	0.012573
0.0125667	0.0098	0.0311	0.0146667	0	0.00786667		0.0227678	0.00723472	0.0261359	0.0209589	0.00539071	0.00700307		0.0191242	nan	nan	0.0243526	0.000917108	0.0119362
0.0125731	0.0102234	0.0250994	0.0231078	0.00282934	0.00479042		0.5614	nan	0.726856	0.558929	0.628258	0.884253		0.0404241	0.123505	0.217424	0.0494796	0.139732	0.291438
0.012575	0.008	0.0139524	0.0131453	0.00969007	0.00162		0.0151471	0.0123412	0.0212882	0.0303235	0.0101222	0.00292143		0.132632	0.0455267	0.037415	0.0652166	0.160862	0.0900982
0.012575	0.0044375	0.0215	0.0250455	0.0059625	0.0044125		0.0148882	0.0245304	0.017201	0.0234127	0.00142059	0		0.014746	0.00974496	0.017129	0.0236753	0.00255007	0.00379163
0.012575	0.392537	0.102736	0.109954	0.0766451	0.0831832		0.0155479	0.0101755	0.140103	0.0571251	0.0527586	0.522207		0.0176503	0.0142094	0.0251729	0.0206317	0.00186162	0.00371451
0.0125752	0.00536279	0.0231899	0.0142814	0	0.00321473		0	0.0162	0.1636	0.07432	0.0221	0.0657667		0.186524	0.207665	0.133936	0.107684	0.0491673	0.149325
0.0125753	0.00877192	0.0321292	0.0214598	0.0017623	0.00387295		0.158552	0.126432	0.120464	0.159297	0.141351	0.186832		0.0157038	0.0302482	0.0394427	0.0284161	0.00985354	0.0225242
0.0125799	0.0176089	0.0260313	0.127663	0.110064	0.147068		0.0202256	0.008147	0.0293878	0.0302571	0.0189394	0.0196151		0.0148825	0.00772482	0.0313383	0.0171489	0.0112177	0.0193172
0.0125833	0.0122824	0.022664	0.0363799	0.00146757	0.00498008		nan	nan	nan	nan	nan	nan		0.130278	0.00442895	0.0557103	0.0492951	0.101711	0.0867853
0.0125875	nan	nan	0.122308	0.23081	0.164732		0.0136098	0.00996863	0.0206336	0.0233667	0.00103021	0.00615891		0.0153323	0.00865004	0.0185153	0.0205863	0.00262421	0.00518111
0.0125913	0.00907181	0.027743	0.0266711	0	0.0159866		0.30635	0.0191115	0.0107888	0.126888	0.029429	0.00143278		0.0351051	0.0089339	0.0339271	0.0299467	0.00533006	0.00353308
0.0125914	0.0122943	0.0399939	0.0216288	0.0477931	0.0459836		0.0131199	0.0108602	0.0225615	0.0230064	0.00344646	0.00701877		0.0170464	0.0370289	0.0363496	0.024027	0.0192964	0.0309195
0.012597	0.0136036	0.0284196	0.0268555	0.0452902	0.0554289		0.0342562	0.0726062	0.151083	0.186164	0.179989	0.208477		0.0126556	0.00918549	0.0189694	0.0220649	0.00661094	0.00285482
0.0126	0.00998	0.0763615	0.0815343	0.0870674	0.0893355		0.0244539	0.0211648	0.0698842	0.0523448	0.0486707	0.0520605		0.213569	0.2324	0.133964	0.0742761	0.016154	0.022019
0.0126	0.0836055	0.0986838	0.0989521	0.0942875	0.101177		0.0859757	0.0975428	0.164393	0.152251	0.145879	0.180278		0.0633333	0.0642286	0.0433345	0.0424814	0.00581657	0.012987
0.0126	0.46465	0.46515	0.46985	0.5224	0.50965		0.691572	0.78898	0.811033	0.628419	0.622766	0.6792		0.0431874	0.0351711	0.0314209	0.043516	0.00258371	0.00988539
0.0126	0.00791537	0.0205595	0.0260315	0.0522427	0.110069		0.627114	0.752914	0.771763	0.600254	0.596183	0.700467		0.0434186	0.0411799	0.0491137	0.0350413	0.0114298	0.0357653
0.0126	0.010625	0.0201635	0.0310116	0.00376387	0.00511765		0.0183664	0.0143696	0.0178868	0.0233891	0.00345211	0.00670273		0.0498677	0.0207385	0.0476349	0.0472863	0.0139782	0.0367772
0.0126018	0.0111577	0.0186108	0.016827	0	0.00402326		0.0133698	0.0083934	0.0155241	0.0227445	0.00262115	0.000887784		0.0219205	0.0248746	0.132623	0.0394245	0.0563797	0.157426
0.0126093	0.00937637	0.0218241	0.024063	0.00237113	0.00341206		0.0134515	0.0132892	0.0183243	0.021958	0.00608293	0.00759918		0.0154746	0.0107989	0.0220989	0.0280802	0.00309688	0.00427592
0.0126098	0.0273909	0.0244239	0.0232935	0.000965217	0.00598523		0.379806	0.329124	0.468066	0.351812	0.120818	0.309763		0.0329435	0.0249089	0.0338051	0.021291	0.00214286	0.0041413
0.0126113	0.011618	0.0225432	0.0183583	0.00264228	0.00469512		0.0262595	0.0780003	0.108091	0.0973468	0.0882932	0.171651		0.0141639	0.0319581	0.0329592	0.0298636	0.0388285	0.0360017
0.0126141	0.0135889	0.0209758	0.0260394	0	0.00156566		0.325483	0.690077	0.741156	0.595993	0.588252	0.673514		0.0490046	0.0309121	0.031658	0.0274132	0.00578088	0.0168373
0.0126167	0.0121818	0.0210545	0.02845	0.00364	0.0204997		0.297835	0.616192	0.711018	0.493711	0.45572	0.547431		0.0237774	0.0163822	0.0277129	0.0210865	0.00540843	0.00536279
0.0126167	0.007725	0.0306083	0.025725	0.000572727	0.00678333		0.0156734	0.00778844	0.0177873	0.0195936	0.0020682	0.00193912		0.0196438	0.0241927	0.0243826	0.0245563	0.00381848	0.007595
0.0126181	0.0135283	0.0218025	0.0255917	0.00239798	0.0053271		0.5534	0.6354	0.6639	0.38978	0.3346	0.45702		0.0500605	0.0248516	0.0444201	0.0401239	0.00474191	0.00884952
0.0126182	0.00943396	0.0209811	0.0209547	0.00487767	0.00115566		0.01819	0.00996364	0.0264	0.0270167	0.00156667	0.00881818		0.050341	0.0594617	0.0547147	0.0380082	0.0418145	0.0643264
0.0126188	0.00414976	0.0189198	0.0211222	0.00251014	0.00757101		0.01294	0.01204	0.01544	0.01834	0	0.0025		0.00704928	0.0164333	0.0118548	0.0111568	0.00348845	0.00258119
0.01262	0.0461	0.0671	0.04634	0.00822	0.04038		0.0215321	0.00412453	0.0121585	0.0151943	0.0197642	0		0.0486965	0.0465326	0.0459862	0.0565926	0.0274257	0.00639132
0.0126201	0.0188331	0.0127747	0.0192335	0.117664	0.129132		0.0120453	0.0109361	0.0528438	0.0205628	0.03273	0.0265059		0.0130883	0.00904388	0.0192937	0.0200269	0.00283491	0.00604305
0.012625	0.005375	0.210388	0.266727	0.282121	0.326571		0.0228008	0.0120908	0.0119666	0.0403704	0	0.00674545		nan	nan	nan	nan	0.0476	nan
0.0126261	0.0131576	0.0669225	0.0736541	0.0717385	0.0696403		0.00758	0.01045	0.0238333	0.0281833	0.0081	0.00595		0.0160561	0.0132909	0.0224577	0.0206479	0.00283132	0.00511572
0.0126286	0.0100333	0.305366	0.212359	0.14552	0.168556		nan	nan	nan	nan	0.656999	0.9211		0.0723798	0.042587	0.0380637	0.0784536	0.0569827	0.0700522
0.0126313	0.0159145	0.0237897	0.0314619	0.00555188	0.0101234		0.0165273	0.0218419	0.057	0.102352	0.0190903	0.0282581		0.0142689	0.0139383	0.0203305	0.024216	0.00257059	0.00986489
0.0126422	0.00817092	0.0624238	0.0708477	0.156105	0.0957365		0.7208	nan	0.85	0.46805	0.947194	0.633615		0.16445	nan	0.101447	0.109004	0.0341289	0.0980228
0.0126437	0.00893451	0.0212479	0.0196415	0.00568662	0.00568662		0.51934	0.526742	0.617609	0.523229	0.77546	0.756606		0.0167173	0.015695	0.0252921	0.023179	0.00799145	0.014594
0.0126455	0.00615854	0.0152939	0.0239848	0.00362927	0		nan	nan	0	0.02275	0	nan		0.0542998	0.0211204	0.0289682	0.0389933	0.0132571	0.0199661
0.0126477	0.00717415	0.0223113	0.0238455	0.00287933	0.00410608		0	0	0.0158	0.03245	0	0.102678		0.0289056	0.0100515	0.0205517	0.0229911	0.0251522	0.0314009
0.01265	0.00233333	0.2022	0.2115	0.36344	0.32765		0.0182336	0.0126926	0.0229132	0.0266789	0.00355324	0.0172969		0.15251	0.01362	0.07122	0.0498797	0	0.0757551
0.0126504	0.00958157	0.017145	0.0233737	0.00358	0.00343768		0.0180929	0.00742857	0.0190857	0.0225857	0.00349231	0.00474286		0.0138924	0.00930346	0.0180651	0.0179343	0.0036808	0.00494481
0.0126527	0.00856682	0.0169591	0.0216023	0.00253273	0.00201282		0.4971	0.11562	0.101757	0.118556	0.040334	0.126989		0.0317673	0.0130831	0.0243011	0.0269333	0.00774354	0.0157877
0.0126538	0.00956438	0.0304418	0.0215895	0.00376369	0.00551666		0.0687919	nan	nan	0.19876	0.113648	0.162		0.0155467	0.00781361	0.021281	0.0246163	0.00507279	0.0167701
0.0126542	0.00852609	0.020884	0.0256962	0.003564	0.00686538		0.0227769	0.710733	0.710118	0.136564	0.38065	0.274908		0.0235475	0.0234846	0.0387682	0.0294684	0.0339676	0.0405481
0.0126545	0.01208	0.0212333	0.0419917	0.00689	0.0176273		0.738176	0.893954	0.853975	0.656203	0.671575	0.7935		0.0159603	0.0124978	0.0174241	0.0281159	0.00298913	0.00431522
0.0126579	0.0202585	0.153967	0.14295	0.228694	0.268334		0.0464641	0.00388889	0.0292333	0.08828	0.0018	0.0731		0.0243966	0.022013	0.0437369	0.0263509	0.00802313	0.0249052
0.01266	0.00622	0.00768333	0.028349	0.00328144	0.0188754		0.0318427	0.0856093	0.0757909	0.0561369	0.037107	0.0490118		0.0398843	0.0183336	0.036537	0.0255489	0.0334191	0.0494469
0.0126656	0.0894635	0.142359	0.101647	0.0320262	0.0413976		nan	nan	nan	nan	nan	nan		0.00911922	0.0100836	0.0613199	0.0231414	0.00612147	0.0378541
0.0126689	0.00781621	0.0222407	0.0211739	0.000763547	0.0213969		0.01155	0.01085	0.01195	0.03425	nan	0		0.0111922	0.00830812	0.0154008	0.0207482	0.00497199	0.00606443
0.0126691	0.0444297	0.0574602	0.0892517	0.133844	0.18799		0.01734	0.00872	0.02348	0.03378	0	0.00615		0.0195615	0.00766977	0.025267	0.0182747	0.00511416	0.0156396
0.0126703	0.00897765	0.0189787	0.0258253	0.00158621	0.00699015		0.0197819	0.0160721	0.0217972	0.0238118	0.00518048	0.00329531		0.0269836	0.0125102	0.0648557	0.0523795	0.0704538	0.0871306
0.0126741	0.0143513	0.0174873	0.0227652	0.00210633	0.0111234		0.165123	0.136856	0.113529	0.104616	0.0860807	0.0150096		0.0221545	0.0221127	0.0205852	0.0270684	0.0153235	0.0129314
0.0126752	0.0113811	0.0187252	0.0272291	0.00180825	0.00266165		0.714767	0.63348	0.744387	0.570647	nan	0.44093		0.0685106	0.0444077	0.0466646	0.051791	0.0219904	0.0272476
0.0126755	0.010183	0.0244635	0.0280856	0.0141966	0.0138274		0.01695	0.01755	0.115333	0.148776	0.0422889	0.112534		0.0174243	0.00922982	0.0199506	0.034153	0.000644656	0.00111639
0.0126769	0.0111462	0.0207308	0.0319385	0.00259231	0.00697692		0.0148429	0.00862	0.0170125	0.029725	0.00725625	0.00209375		0.0869919	0.0583021	0.0674476	0.0536177	0.0617272	0.0567017
0.0126863	0.00970875	0.017393	0.0275915	0.00357143	0.00457988		0.0160228	0.00651412	0.0263687	0.0251407	0.00348893	0.0134351		nan	0	0.0256467	0.0226991	0.00315649	0.0114663
0.0126869	0.017029	0.0363407	0.0237938	0	0.000758621		0.233426	0.0126552	0.0273388	0.253228	0.20456	0.34152		0.093975	nan	nan	0.107689	0.01165	0.0685933
0.0126894	0.0114329	0.0185577	0.0279167	0.0108855	0.00364655		0.017678	0.0148408	0.0166999	0.0229514	0.00225	0.00571622		0.1481	nan	0.0236556	0.01186	0.00317308	0.00182222
0.01269	0.0112929	0.0285829	0.0234726	0.0073622	0.0074		0.035725	0.0149	0.00916667	0.063125	0.00646	0		0.0153559	0.0137355	0.0196377	0.0222744	0.00390553	0.00421496
0.01269	0.0105711	0.0201602	0.0275217	0.00503951	0.00320455		0.0538001	0.5154	0.30118	0.296594	0.115767	0.210272		0.0291576	0.0444925	0.0496986	0.0436149	0.0167866	0.0682876
0.0126905	0.0096196	0.22387	0.221592	0.240473	0.253419		0.5106	0.69135	0.637924	0.555817	0.31905	0.7149		0.0236931	0.0111592	0.0243628	0.030267	0.00426265	0.0167527
0.0126929	0.0119983	0.0266963	0.0667989	0.0842723	0.0837693		0.08115	0.1478	0.4428	0.297033	0.0714333	0.25985		0.0247999	0.0115011	0.0289818	0.0221791	0.00503643	0.0173545
0.0126945	0.0153839	0.0848229	0.0751687	0.0995623	0.179035		0.0134838	0.00596325	0.0199896	0.0220377	0.00580737	0.00296667		0.16565	0.0500308	0.0697982	0.0370893	0.0729725	0.177855
0.0126952	0.317003	0.292402	0.401594	0.394588	0.410241		0.580798	0.641687	0.394661	0.31987	0.249521	0.318854		0.0343407	0.0909	0.03795	0.0566156	0.0265933	0.0122111
0.0126963	0.00855556	0.0160235	0.0266906	0.139516	0.232591		0.0105399	0.00930104	0.0227513	0.0223974	0	0.00497409		0.0166056	0.00923913	0.0207375	0.03087	0.00163441	0.00296154
0.0126983	0.149259	0.396839	0.399016	0.396558	0.401068		0.0131685	0.0040968	0.0201183	0.0218255	0.00455456	0.00897186		0.0302279	0.0163766	0.0243518	0.028574	0.0139372	0.0218356
0.0126984	0.0148661	0.0204323	0.0355952	0.00633064	0.0075		0.578522	0.7931	0.65182	0.429136	nan	nan		0.0513288	0.0274263	0.0346247	0.0352472	0.00679035	0.0370487
0.0127	0.02985	0.0297667	0.2107	0.1641	0.00405		0.0140889	0.00806667	0.0314261	0.0187976	0.00126074	0.014075		0.260192	0.0814577	0.136444	0.344529	0.076644	0.15595
0.0127023	0.0307462	0.0350333	0.0275485	0	0		0.0208811	0.0163027	0.0243195	0.0263885	0.00553749	0.00822311		0.0245085	0.0148551	0.0245571	0.0296051	0.00373013	0.00271531
0.0127023	0.00684387	0.02295	0.0174798	0.00657993	0.00213188		0.0166804	0.00908945	0.0184056	0.0222324	0.00167261	0.00386867		0.0606702	0.036818	0.0604529	0.0506717	0.00980325	0.027748
0.0127038	0.012475	0.0208916	0.0210596	0.000640177	0.00335541		0.0171059	0.0092	0.0182833	0.0297222	0.00867143	0.00240625		0.0136446	0.00828125	0.0204085	0.0234719	0.00419355	0.00326161
0.0127062	0.0843671	0.19704	0.143061	0.189045	0.184295		0.0128857	0.00727857	0.0188286	0.0200143	0.00448125	0.0151714		0.0119602	0.0126961	0.0172757	0.0251462	0	0.0101196
0.0127072	0.00945359	0.0165023	0.0224644	0	0.00360601		0.7436	nan	nan	0.567457	nan	0.52		0.0183245	0.00950755	0.0183308	0.0271642	0.00411646	0.00625786
0.0127154	0.0184324	0.0224783	0.0564039	0.0576867	0.0198769		0.0133345	0.00641891	0.0231125	0.0223641	0.00681212	0.00684312		0.0299484	0.0368222	0.0855403	0.0591151	0.0636281	0.132834
0.0127167	0.02585	0.0218714	0.0413	0.00314286	0		0.0206011	0.0107406	0.0173714	0.019648	0	0.00427517		0.0340037	0.0308149	0.0328637	0.0409619	0.00882294	0.0314942
0.0127167	0.0131684	0.0259789	0.0306526	0.00605714	0.00536		0.015975	0.0178477	0.0154528	0.0255533	0.00852248	0.0108357		0.0159345	0.00942065	0.0204551	0.018777	0.00110979	0.00429726
0.0127169	0.0247038	0.146521	0.128437	0.265	0.177766		0.0148847	0.00947611	0.0288771	0.0248687	0.00966352	0.0116134		0.0706101	0.0906224	0.108022	0.0689596	0.0999814	0.138384
0.0127243	0.0223536	0.174317	0.277044	0.274102	0.303009		0.0164023	0.0108732	0.0172576	0.024705	0.00121398	0.00395349		0.01488	0.196934	0.117404	0.058702	0.0364738	0.0397271
0.0127273	0.00783636	0.0173182	0.019999	0.000958847	0.00416245		0.0195594	0.00430078	0.0364639	0.0447433	0.0169639	0.0500265		0.0168947	0	nan	0.0129081	0.00627579	0.0110904
0.0127325	0.08419	0.0879933	0.025843	0.0724516	0.0950397		0.0125844	0.00978134	0.0202169	0.022716	0.00925573	0.00591415		0.0294808	0.0089856	0.0297435	0.0373082	0.0354002	0.00733267
0.0127336	0.323736	0.608854	0.568034	0.638572	0.611394		nan	nan	0.852051	0.727827	0.794935	0.88877		0.0368381	0.0253935	0.0462743	0.0346894	0.0120337	0.0521924
0.0127341	0.0109435	0.0190862	0.0274614	0.00183085	0.00558563		0.0156671	0.00786667	0.0166904	0.0133446	0.0238	0		0.0217967	0.010823	0.0217585	0.0213321	0.00293042	0.0063181
0.0127359	0.0108769	0.0249385	0.0209308	0.00220128	0.0138141		0.0169733	0.0110846	0.0195771	0.0268154	0.00387056	0.00469561		0.0147938	0.0106973	0.0203611	0.0249388	0.0051619	0.0128523
0.012736	0.0157622	0.0260068	0.0159667	0.00408023	0.00164911		0.0266462	0.00348685	0.0145565	0.0405771	0.0230574	0.0233053		0.0142079	0.0085782	0.0321759	0.0252337	0.022966	0.0326842
0.0127361	0.00902954	0.0209261	0.027651	0	0.00613761		0.7326	0.51595	0.557883	0.482103	0.676039	0.676757		0.0328942	0.00804303	0.0774289	0.0317976	0.0444677	0.0214048
0.0127364	0.0154091	0.0242364	0.0253	0.0745447	0.00320909		0.116057	0.121161	0.0835202	0.0686896	0.0693359	0.0851378		0.0155188	0.0113992	0.0185045	0.0223653	0	0.00242009
0.0127375	0.0151727	0.02066	0.0362	0.00294167	0.00229		0.0161668	0.0137217	0.0151947	0.0272173	0.00318545	0.00699531		0.0498145	0.0217879	0.0345234	0.0305186	0.0250609	0.0285286
0.0127383	0.0282037	0.0287836	0.0468192	0.0118475	0.0204053		0.0117704	0.0062046	0.0237509	0.0210132	0.0138481	0.0177614		0.0499148	0.042753	0.0485072	0.035502	0.0122435	0.0443582
0.01274	0.00964	0.02842	0.02257	0.00145	0.00299		0.0117316	0.0149229	0.0291128	0.0222078	0.00143894	0.00817853		0.0208533	0.0429382	0.0405805	0.0294055	0.00360268	0.00968316
0.0127429	0.0108143	0.0211143	0.0184143	0.00147143	0.00321429		0.347167	0.01982	0.105271	0.227586	0.17194	0.163771		0.0178299	0.00822415	0.0182541	0.0191299	0.00314385	0.00575019
0.0127429	0.113115	0.202257	0.303695	0.340539	0.384481		0.0195495	0.0093063	0.0201434	0.0257814	0.00859138	0.0180951		0.0150503	0.0106197	0.0205913	0.0254157	0.00213292	0.00376078
0.0127429	0.0109714	0.165741	0.196042	0.249192	0.34202		0.0141417	0.00906667	0.0182799	0.0192803	0.00787104	0.00464214		0.0180168	0.0132583	0.0262196	0.0220721	0.00268018	0.0132909
0.0127479	0.0159254	0.0258732	0.0270197	0.408822	0.00248451		0.013725	0.0127917	0.0190361	0.0251944	0	0.0110645		0.0134148	0.00757277	0.0210577	0.0238271	0.000376851	0.00673406
0.0127494	0.0139814	0.0197807	0.0181335	0.00520386	0.00708992		0.02245	0.0121869	0.0226848	0.0212363	0.00775857	0.000952301		0.0182042	0.013154	0.0200678	0.0244918	0.0161907	0.0102057
0.01275	0.0152	0.0171556	0.01787	0.00192	0.000957143		0.587888	0.781575	0.630672	0.4645	0.356548	0.487199		0.0220447	0.0125869	0.0219623	0.0288492	0.00954581	0.00494688
0.0127508	0.869915	0.730719	0.504884	0.263953	0.360423		0.112957	0.0946335	0.0343956	0.10008	0.00921994	0.0365638		0.014281	0.012384	0.020567	0.0230589	0.00260866	0.00535543
0.0127524	0.0137745	0.0155566	0.0216936	0.00458802	0.00960749		0.0107482	0.0094402	0.0203703	0.0222839	0.00267258	0.0040201		0.103397	0.210316	0.163559	0.0406733	0.0589583	0.189706
0.0127593	0.0112907	0.0170127	0.0273915	0.0033	0.00392458		0.0110544	0.00863449	0.0176526	0.0249787	0	0		0.0701042	nan	0.0477966	0.102084	nan	0.0362442
0.01276	0.01421	0.119542	0.109733	0.0883762	0.00770996		0.0121038	0.00760361	0.0211054	0.0182579	0.0146939	0.0190852		0.0144399	0.012526	0.0211672	0.0224009	0.00322242	0.00624822
0.0127602	0.0108918	0.0207439	0.0264636	0.00311041	0.00726766		0.0647314	0.0886175	0.118784	0.0349281	0.0615595	0.0720558		0.114358	0.0531931	0.0546593	0.0531459	0.0487436	0.0728028
0.0127617	0.079208	0.140787	0.159927	0.132232	0.150592		nan	nan	0.66854	0.3579	0.133914	0.263967		0.0118346	0.0172531	0.015231	0.0183936	0.00402332	0.00302774
0.0127624	0.00856505	0.0238548	0.023237	0.0203961	0.034044		0.0221775	0.0131702	0.0333431	0.0345825	0.0278306	0.0348532		0.0340394	0.0289924	0.021493	0.0270077	0.00170053	0.0376453
0.0127625	0.0107375	0.0282625	0.0239625	0.00764286	0		0.358596	0.347274	0.48427	0.425387	0.205811	0.214269		0.0136729	0.00847406	0.0227152	0.0211908	0.00147338	0.00159128
0.0127633	0.00386667	0.0346519	0.0234557	0.00322785	0.00594937		0.0151288	0.00849795	0.0187048	0.0228125	0.00113134	0.00666259		0.0122776	0.0104033	0.0211849	0.0233092	0.00143092	0.00624236
0.0127667	0.00676667	0.0375667	0.0297	0	0.01		0.014945	0.00907619	0.0128143	0.0255429	0.00382778	0.00351053		0.0214617	0.0021567	0.0164271	0.0223971	0.00211107	0.00703856
0.0127667	0.00974	0.02377	0.03144	0	0.0021875		0.110305	nan	0.8182	0.152243	0.293762	0.59836		0.020371	0.00568298	0.0187299	0.030929	0.0117279	0.02145
0.01277	0.03097	0.0786076	0.104704	0.095512	0.0997927		0.0121964	0.0355524	0.0263654	0.0326303	0.00462559	0.00538215		0.0255952	0.0184006	0.0359595	0.0321026	0.0176031	0.0402627
0.0127722	0.0526635	0.178854	0.197779	0.189237	0.185881		0.2188	0.794067	0.359725	0.281925	nan	0.544881		0.0256339	0.0148269	0.0268119	0.0224328	0.00371014	0.00500262
0.0127739	0.0239525	0.036852	0.0487567	0.0112136	0.0161841		0.0139631	0.0208412	0.0678911	0.0229333	0.028966	0.0361802		0.0121025	0.0145709	0.0217704	0.0224634	0.00493763	0.00984206
0.0127745	0.012102	0.0606514	0.0658829	0.0482935	0.0521568		0.00923548	0.00739921	0.0339874	0.0417345	0.0583644	0.0665055		0.0330235	0.0217081	0.047587	0.035365	0.0333537	0.0523559
0.0127766	0.0197631	0.0362775	0.0275874	0.000852252	0.00317568		0.71866	0.719775	0.747415	0.566521	0.784667	0.751957		0.0452913	nan	0.0447667	0.057201	0.00369919	0.00637765
0.0127857	0.00877778	0.103396	0.0803807	0.186961	0.209503		0.102435	0	0.3	0.315942	0.286457	0.4487		0.0133735	0.0147515	0.0159698	0.0262984	0.0148652	0.0214177
0.0127865	0.0110572	0.019973	0.0272743	0.00108333	0.000878378		0.148633	0.2175	0.354883	0.231267	0.1457	0.24932		0.0173384	0.0106835	0.0223252	0.0229129	0.00197747	0.00366945
0.0127923	0.0120154	0.108623	0.0246989	0.0895316	0.093709		0.0123333	0.0124	0.0188667	0.0300444	0.00245	0.00492222		0.0113891	0.0107403	0.0144798	0.0178302	0.00116279	0.00835349
0.0127955	0.0103182	0.0495169	0.0218957	0.000673684	0.00231512		0.0384239	0.071085	0.0926996	0.0812186	0.0685785	0.0828159		0.0403642	0.0173871	0.0369877	0.0442013	0.00597044	0.0111604
0.0128	nan	0.0236	0.0087	0.023	0.0132		0.0291045	0.0496767	0.0923953	0.0779353	0.0353027	0.0456779		0.0174587	0.0123984	0.0419373	0.0334468	0.0195324	0.00581426
0.0128	0	0.0189906	0.0177359	0.00166254	0.0085196		0.0620562	0.0212717	0.0142048	0.0425965	0.00922888	0.0161172		0.183574	0.0673392	0.125373	0.072268	0.1096	0.0773011
0.0128	0	0.42468	0.423291	0.644108	0.739333		0.0105571	0.0182824	0.0183271	0.0193325	0.00290845	0.00541979		0.0150251	0.00741352	0.0196072	0.01928	0.00210658	0.00451266
0.0128	0.0119703	0.0216668	0.0251936	0.00426678	0.00891343		0.178786	0.0433351	0.303147	0.177044	0.336233	0.431258		0.0983637	0.0184667	nan	0.155387	0.000933333	nan
0.0128	0.0138333	0.0262	0.02995	0.00386667	0.0071		0.485246	0.557923	0.541207	0.411784	0.40358	0.5992		0.0736	0.0265207	0.0416116	0.0368777	0.018077	0.0421878
0.0128	0.0132	0.0232286	0.0224857	0.005	0.00896667		0.0112273	0.0134273	0.0176182	0.0212	0.00315455	0		0.0159408	0.0413604	0.0292822	0.0480978	0.0494042	0.048135
0.0128	0.00618889	0.117202	0.107525	0.117478	0.159667		0	0.7015	0.91225	0.344674	0.328033	0.426602		0.0173068	0.0133526	0.0265688	0.0227164	0.00901046	0.0233338
0.0128061	0.011332	0.0201111	0.0226824	0.00373823	0.00205		0.0769	0.04566	0.238129	0.149693	0.075274	0.16852		0.0331155	0.0399993	0.0714499	0.0637155	0.0488851	0.109226
0.0128062	0.00890308	0.149183	0.164889	0.130497	0.13976		0.0110145	0.00402039	0.0133528	0.0251492	0.0144901	0.0180289		0.0138348	0.0107933	0.0203273	0.0218099	0.00360074	0.00584632
0.0128064	0.0138537	0.016	0.0289916	0	0		0.0155163	0.0123611	0.0164369	0.0294099	0.00341797	0.00450654		0.0212121	0.0191217	0.0423819	0.0300205	0.0125849	0.0366686
0.0128077	0.00875291	0.0212235	0.0223995	0.00206294	0.00184149		0.0748432	0.0554705	0.068315	0.0632129	0.0386111	0.0637808		0.0133026	0.0073064	0.0839783	0.0471688	0.0173081	0.0403906
0.0128082	0.0111694	0.0370438	0.0214061	0.00318878	0.00934388		0.0161918	0.00905508	0.0834688	0.0824652	0.0498057	0.0859461		0.0223373	0.027384	0.0410425	0.0582523	0.0232687	0.0346302
0.0128085	0.0136444	0.0463712	0.0646155	0.0424774	0.046673		0.0130636	0.0114273	0.0201288	0.0305636	0.00129744	0.00548333		0.0300986	0.0465411	0.056884	0.0380206	0.0174653	0.0371879
0.0128111	0.010942	0.0249893	0.0273908	0.0343977	0.00604195		0.01687	0.00718	0.01179	0.02283	0.00581	0.00652		0.0158452	0.00766953	0.017069	0.0231486	0.00206692	0.00363225
0.0128116	0.0108693	0.0221241	0.0246833	0.00232278	0.00739589		0.0213526	0.00700185	0.01815	0.0266975	0.0113559	0.0129894		0.031425	0	0.0256	0.0314503	0.00836373	0.0641907
0.0128123	0.0135	0.0170169	0.027955	0.00500479	0.104568		0.00429526	0.0111715	0.0171739	0.0277707	0.000895969	0.00703905		0.0346373	0.0179211	0.0837951	0.046903	0.0542143	0.0873562
0.0128134	0.0131041	0.0229536	0.0293196	0	0.00154639		0.0149597	0.0098961	0.0195377	0.0278519	0.00445455	0.00449675		0.0158612	0.0152642	0.0211429	0.0201616	0.00205164	0.00386423
0.0128155	0.0112734	0.022621	0.0251603	0	0.00209643		0.738371	0.818895	0.849722	0.688682	0.762533	0.80071		0.0163314	0.060575	0.011401	0.0286183	0.00368635	0.008325
0.0128158	0.0139278	0.0274412	0.0296639	0.00302794	0.00287368		0.00609886	0.00664489	0.0212631	0.0557295	0.00488636	0.0100852		0.0476	0.00829091	0.0167778	0.0590484	0.01875	0.00914414
0.0128197	0.0138845	0.159471	0.202769	0.167861	0.181745		0.0165471	0.00786471	0.0193941	0.0235588	0.00151818	0.00507647		0.0223526	0.0210997	0.0242507	0.0247419	0.0119676	0.0151268
0.01282	0.031303	0.0202589	0.0468824	0.0449362	0		nan	nan	nan	0	0.106515	0.117181		0.0625853	0.0150525	0.0366054	0.0557309	0.00601158	0.0683568
0.01282	0.00798	0.02034	0.02445	0.0678111	0.0795444		0.0771015	0.168191	0.137604	0.127796	0.139302	0.140943		0.0297316	0.0133118	0.041448	0.0298158	0.00494229	0.0291001
0.0128253	0.0133575	0.0203823	0.0258179	0.0133312	0.000866612		0.0149158	0.0227	0.573457	0.0588421	0.05459	0.0480733		0.0343	0.0503286	0.0555571	0.0498305	0.0272231	0.0208696
0.0128273	0.0141777	0.0163968	0.0233173	0.00206835	0.00149209		0.0206497	0.0523092	0.0495366	0.0538378	0.0189929	0.023996		0.0205177	0.0104871	0.0225445	0.0299174	0.00240197	0.0106788
0.01283	0.0947091	0.152458	0.133509	0.315724	0.168984		0.0273667	0.0105162	0.0233194	0.0245939	0.00591093	0.00495951		0.0177759	0.00833525	0.0191261	0.0208813	0.00232524	0.00454407
0.0128303	0.0164269	0.0124925	0.033494	0.0102985	0.0122925		0.0170418	0.0130087	0.0526368	0.0315207	0.0293066	0.0188914		0.0172741	0.0135341	0.022023	0.0241159	0.00281852	0.00472378
0.0128317	0.0192989	0.285584	0.449108	0.359412	0.472745		0.0702336	0.109529	0.054001	0.0494355	0.0407297	0.0548665		0.0232103	0.00980268	0.0219076	0.0257216	0.0131995	0.0250404
0.0128333	0.0305333	0.0310997	0.0102433	0.330398	0.398908		0.0111311	0.00867251	0.0168669	0.0256679	0.00719414	0.0066138		0.0295495	0.0247405	0.0198771	0.0243819	0.00275125	0.00384162
0.0128381	0.0086134	0.0221196	0.0235515	0.000907216	0.00494845		0.483095	0.620944	0.529577	0.441393	0.304947	0.380402		0.0358142	0.0329937	0.0333783	0.0489075	0.00808095	0.0398389
0.0128396	0.0158183	0.109104	0.127861	0.0924977	0.12625		0.00653234	0.0206271	0.0621826	0.0508171	0.054753	0.0649702		0.0168757	0.0126134	0.0323549	0.024862	0.0254368	0.0420451
0.01284	0.0143167	0.354998	0.486629	0.610155	0.647386		0.0138327	0.0147082	0.0248169	0.0191826	0.00290619	0.006177		0.204474	0.0390257	0.0590636	0.0816472	0.0650521	0.105298
0.0128412	0.00983415	0.0173295	0.0249482	0.00214169	0.00354336		0.5818	0.4286	0.658739	0.279959	0.614432	0.8148		0.0324386	0.013202	0.0226644	0.0176684	0.0259331	0.0442195
0.0128416	0.0902905	0.103335	0.0559592	0.059187	0.0795414		0.5	0.569925	0.590133	0.3029	0.4091	0.2083		0.0369908	0.0269032	0.0379481	0.0333455	0.0270846	0.0471642
0.012846	0.0119141	0.0611431	0.0371783	0.0873608	0.0317835		0.0232382	0.00923935	0.0297883	0.0295983	0.0123247	0.0192759		0.0169052	0.0124179	0.0322151	0.0305345	0.00350104	0.00291919
0.0128462	0.0140083	0.438122	0.251388	0.311856	0.189375		0.0143959	0.0089066	0.0182438	0.0232674	0.00379327	0.0018112		0.0435662	0.0167938	0.062123	0.0537495	0.0433555	0.0849938
0.0128463	0.0087787	0.0187981	0.0211259	0.00984444	0		0.175674	0.195342	0.427924	0.360812	0.396966	0.42139		0.0214799	0.0159207	0.0330045	0.0206231	0.00104926	0.0076229
0.0128466	0.00975437	0.0202638	0.0283479	0	0.00237476		0.0142375	0.0173111	0.0260444	0.0286667	0.00616667	0.00921111		0.0145537	0.0077144	0.0220967	0.0226709	0.0017313	0.00361919
0.0128494	0.0109357	0.0223953	0.0217222	0.00413345	0.00724302		0.277574	0.34888	0.391336	0.338457	0.274232	0.303113		0.0277135	0.0339459	0.0307594	0.0382757	0.00539344	0.0182552
0.01285	0.011	0.029759	0.0506618	0.0100588	0.0253655		0.3406	0.460283	0.569567	0.40265	0.165075	0.2922		0.0121022	0.00742141	0.0264854	0.0195585	0.00337405	0.00695109
0.0128515	0.0122446	0.0201036	0.0257741	0.00280862	0.00486042		0.745954	0.833933	0.726553	0.527622	0.720216	0.701079		0.0166431	0.0103016	0.0198341	0.0225872	8.09701e-05	0.00316699
0.0128536	nan	nan	0.0285532	0.00394161	0		0.0137429	0.014375	0.0229012	0.0220167	0.00175087	0.00789953		0.0271006	0.0883726	0.0674784	0.0221945	0.0220527	0.0109552
0.0128545	0.0335861	0.0492558	0.119314	0.127868	0.140689		nan	nan	nan	0.651933	0.770862	0.8465		0.0158439	0.011295	0.0277903	0.0238394	0.00463071	0.0064905
0.0128551	0.00575507	0.0155435	0.0293928	0	0		0.0104557	0.0105967	0.0218236	0.0209675	0.013796	0.00389068		nan	0.063611	0.0690734	0.0565955	0.127434	0.0737736
0.0128571	0.00921905	0.020219	0.0247476	0.0060619	0.00656667		0.0175203	0.0110207	0.0219281	0.0253384	0	0.00749467		0.193469	0.134751	0.174204	0.174906	0.113409	0.0537694
0.0128599	0.0181047	0.025614	0.0236393	0.000239689	0.00267665		0.4348	0.59203	0.571489	0.427378	0.377324	0.492693		0.023357	0.00853069	0.0251711	0.0263007	0.00438485	0.00646128
0.01286	0.00976	0.03736	0.02968	0.00179331	0.0128914		0.012875	0.009465	0.016115	0.0219757	0.00301999	0.00228335		0.0173409	0.0119847	0.0494175	0.0278959	0.0248094	0.0495979
0.0128617	0.0106174	0.0317928	0.0297749	0	0		0.02296	0.01462	0.0253	0.0201	0.00388	0.0069		0.0216283	0.0557391	0.056618	0.0593218	0.0392781	0.0490794
0.0128676	0.52724	0.372156	0.643483	0.409133	0		0.0139893	0.00630996	0.0146925	0.0236962	0.00501776	0.00788991		0.013869	0.00919249	0.0155878	0.0241315	0.00312883	0.00503521
0.0128677	0.00648665	0.0432202	0.17653	0.128077	0.12254		0.0189271	0.0165109	0.0317963	0.0365291	0.0121604	0.0278184		0.023071	0.0167926	0.0294649	0.0256114	0.0279053	0.0203034
0.012871	0.0129355	0.0361097	0.0189871	0	0		0.0108333	0.0109944	0.0252667	0.0261833	0	0.00570909		0.0189165	0.0114022	0.0341583	0.028362	0.0103809	0.02915
0.0128739	0.00791611	0.0205545	0.0375697	0.00241706	0.005575		nan	nan	0.4286	nan	0.179591	0.124282		0.0112199	0.0118759	0.0208292	0.0190227	0.00924536	0.0066134
0.0128756	0.0151898	0.142437	0.2342	0.328795	0.350036		0.187943	nan	nan	0.1481	0.2667	nan		0.037852	0.0623583	0.0350476	0.0323131	0.0166615	0.0545015
0.01288	0.00958	0.0405667	0.0254	0.00125	0.002		0.0131892	0.0187906	0.0230248	0.0225589	0.00342	0.00597246		0.0332711	0.0124489	0.0211724	0.0335096	0.0187757	0.0518032
0.0128809	0.00757642	0.0142605	0.0222788	7.24951e-05	0.00288802		0.0102045	0.0254368	0.0220411	0.0223549	0.00745451	0.00549515		0.0168471	0.0166979	0.0181757	0.0240425	0.00192901	0.00486788
0.012882	0.071789	0.0699149	0.0732062	0.0783129	0.093101		0.0182362	0.00594635	0.0216168	0.0234702	0.00336896	0.00711191		0.0141694	0.0110174	0.017938	0.0228081	0.00794574	0.00553488
0.0128857	0.1076	0.263448	0.361511	0.238995	0.25817		0.0585867	0.01175	0.0239542	0.0560499	0.0565277	0.0414698		0.0457692	0.0251884	0.0364861	0.0364419	0.018634	0.026931
0.0128857	0.0137	0.137182	0.0404875	0.294546	0.119068		0.01329	0.0106634	0.0208239	0.0301629	0.0067364	0.00813155		0.020831	0.0137164	0.0211418	0.0324059	0.00306925	0.0260748
0.012889	0.0128701	0.0712964	0.107292	0.144083	0.149503		0.423944	0.641233	0.352582	0.252332	0.0971876	0.2784		0.186553	0.0891128	0.0928646	0.0692003	0.113355	0.0892435
0.01289	0.110592	0.227198	0.244402	0.312125	0.358564		0.0245445	0.0663055	0.0293986	0.0327654	0.0036709	0.00998073		0.0261945	0.0125788	0.0962355	0.0422607	0.0697827	0.0680089
0.0128929	0.0104	0.173385	0.216187	0.169335	0.160995		0.3636	nan	0.7835	0.662105	0.769453	nan		0.0153967	0.0113495	0.0206034	0.0184844	0.00883099	0.0013302
0.0128977	0.00921075	0.0553522	0.0246747	0.0757493	0.0600735		0.0364957	0.0291867	0.0524738	0.0413919	0.0158879	0.0127786		0.108777	0.0702692	0.114999	0.0941923	0.131615	0.0947369
0.0128989	0.446846	0.454887	0.357769	0.626248	0.642778		0.034147	0.0440889	0.018	0.0283	0.04365	0.0474		0.103172	0.0712228	0.0666227	0.106111	0.0933174	0.081797
0.0129	0.011675	0.0183712	0.0320667	0	0.134798		0.0217305	0.0128702	0.021765	0.0253544	0.0052852	0.0153476		0.0272549	0.0421235	0.0277194	0.0347011	0.020343	0.0246683
0.0129	0.0118333	0.0215	0.0206	0.00353333	0.00485		0.0103907	0.00947547	0.0188911	0.0217433	0.0570123	0.0544609		0.0168146	0.0093687	0.0182351	0.0257961	0.0258309	0.0313242
0.0129	0.0140714	0.0241	0.0325857	0.00195714	0		0.0144836	0.0109126	0.0152566	0.024614	0.00276899	0.00165116		0.0232749	0.0117245	0.0252458	0.0242427	0.00414136	0.0116466
0.0129096	0.0153136	0.0189761	0.0274537	0.00304383	0.0016443		nan	nan	0.4615	0.5837	0.308014	0.42876		0.0151989	0.0095875	0.0355917	0.0195858	0.00460051	0.00921621
0.0129106	0.00961746	0.0185246	0.0244897	0.0153211	0.0031767		0.5977	nan	0.81435	0.707367	0.737183	0.6342		0.0519667	0.0454596	0.0539416	0.0470224	0.00833232	0.0397803
0.0129125	0.0113187	0.0188719	0.0269531	0	0.00639062		0.0292702	0.65	0.372933	0.0441322	0.0900125	0.080175		0.0112393	0.0099256	0.0195065	0.0186967	0	0.00411458
0.0129125	0.0133125	0.0174	0.029325	0	0.0012		0.021125	0.010875	0.0165875	0.0260286	0.0030375	0.00568		0.0158792	0.00907367	0.0179855	0.0238471	0.00324396	0.00291063
0.0129129	0.0127392	0.0143568	0.0235565	0	0.0133239		0.0244374	0.010825	0.02635	0.0235528	0.00203854	0.00589474		0.0121071	0.0101783	0.0152906	0.017479	0.00449838	0.0077945
0.01292	0.01752	0.0116884	0.242691	0.205427	0.25066		0.0401107	0.0123034	0.0207078	0.0301215	0.00370682	0.00151439		0.0160661	0.0217362	0.0232938	0.0238034	0.00601128	0.0144485
0.012921	0.00682486	0.0197852	0.0757999	0.00961145	0.0642489		0.0272112	0.0153171	0.0636933	0.0241699	0.00223241	0.00314492		0.0151252	0.00967749	0.0182096	0.0223527	0.00229965	0.00506286
0.012925	0.00691211	0.119313	0.112884	0.155366	0.0645376		0.0155538	0.0108077	0.0204462	0.0239769	0.00292222	0.00579231		0.0166472	0.0117202	0.0430728	0.0391543	0.0208023	0.0430234
0.0129265	0.01	0.0365711	0.0282337	0.00277108	0.00496988		0.33686	0.453861	0.488867	0.307046	0.598549	0.5056		0.142789	0.0777444	0.0673716	0.0588295	0.119815	0.0523746
0.0129273	0.00890909	0.0231846	0.0214563	0.00206667	0.00382727		0.0138297	0.0178145	0.0181928	0.0184055	0.00295428	0.004398		0.0141291	0.00938741	0.0189976	0.0228165	0.00137492	0.00643683
0.0129279	0.00847761	0.01801	0.0278527	0.00208955	0.005		0.0215153	0.0351691	0.089448	0.0662569	0.00457919	0.0509757		0.0156429	0.010698	0.019218	0.0233754	0.00590011	0.00984172
0.0129294	0.00725537	0.0224158	0.0292248	0.00107399	0.00256014		0.00972373	0.0113245	0.0161807	0.0290226	0.0310264	0.0396546		0.0189333	0.0116147	0.0214813	0.020993	0.0024186	0.021
0.0129313	0.0100305	0.0236313	0.0300067	0.00269542	0.00630728		0.0129088	0.0115173	0.0261811	0.026253	0.00426016	0.00528285		0.0227238	0.0190926	0.0195999	0.023896	0.00231446	0.00594865
0.0129352	0.010994	0.0451448	0.047493	0.0271361	0.0294579		0.0198704	0.00821219	0.016856	0.0621062	0.00089	0.00591429		0.0166597	0.0116512	0.0161458	0.0260022	0.0069926	0.00383714
0.012938	0.0118087	0.306043	0.331973	0.298107	0.360271		0.0235489	0.00572374	0.0230047	0.0152387	0.00166929	0.00505556		0.0241856	0.0281845	0.0336118	0.0308049	0.019369	0.0355218
0.0129385	0.0145917	0.0245385	0.0240291	0.00935809	0.00334531		0.015456	0.0186159	0.024156	0.0192661	0.00365678	0.0070296		0.0134316	0.010818	0.0172969	0.0284879	0.0502647	0.0150168
0.0129391	0.0111348	0.022224	0.0237647	0.00416159	0.00646892		0.014175	0.01124	0.01588	0.021605	0	0.00158889		0.17214	0.0137394	0.0430225	0.0894322	0.00859819	0.0420066
0.0129394	0.232756	0.286096	0.240102	0.242774	0.283823		0.0170188	0.00927021	0.0201414	0.0289228	0.0185933	0.00923209		0.0137417	0.0107515	0.0289276	0.0240816	0.00379501	0.00999972
0.01294	0.00912727	0.0209455	0.0211636	0.00116364	0.00555455		0	0.0192	0.027099	0.0477273	nan	nan		0.0623769	0.0402321	0.0463185	0.0419815	0.022595	0.0460659
0.01294	0.0091	0.02232	0.01912	0.00362	0.00646		0.0131875	0.0130167	0.0151571	0.0189778	0.00308889	0		0.0173703	0.0174685	0.0313785	0.0296618	0.0133906	0.020004
0.01294	0.0537028	0.34028	0.249241	0.556959	0.588469		0.446388	0.7831	0.762958	0.470094	0.562541	0.69638		0.0156346	0.00430142	0.0243455	0.016636	0.00307314	0.00628488
0.0129435	0.00931809	0.0241712	0.0247297	0.0185465	0.0428735		0.0158286	0.0101267	0.01805	0.0237467	0	0		0.0128971	0.00926903	0.073374	0.0322755	0.0198962	0.0431855
0.0129459	0.00675497	0.0191074	0.027742	0.00390448	0.0134979		0.0151537	0.00665842	0.0185116	0.0241633	0.00280224	0.00206471		0.0359963	0.023702	0.0747882	0.0677949	0.0523742	0.0431708
0.0129474	0.0153547	0.023159	0.0269683	0.00214278	0.00555475		0.0115649	0	0.027771	0.0267313	0.010916	0		0.0248018	0.00713333	0.01375	0.017982	0	0.0114167
0.0129476	0.0109003	0.021819	0.0263352	0.00352725	0.00245206		0.450894	0.6617	0.743617	0.53615	0.432037	0.311984		0.09289	0.163858	0.0749297	0.0772874	0.0219791	0.0636465
0.0129481	0.00737818	0.0319202	0.0347802	0.0116222	0.0160751		0.0129379	0.0133518	0.015166	0.0233095	0.00230281	0.00586005		0.0194137	0.00744072	0.020285	0.0299719	0.00224417	0.00315464
0.0129488	0.0108721	0.026114	0.0271395	0.00761163	0.0119326		0.0151467	0.0104733	0.0148867	0.01992	0.00336	0.00153846		0.0187653	0.0156905	0.0181128	0.0255485	0.0162947	0.0061088
0.0129493	0.00945724	0.018648	0.0239994	0.00167416	0.00980394		nan	nan	0.0249125	0.0251432	0.00457441	0.0045364		0.0795346	0.0344199	0.058332	0.0230911	0.0461025	0.0318478
0.01295	0.0295807	0.0821356	0.0821839	0.0467166	0.0621249		0.0127212	0.0080768	0.0236936	0.0206541	0.00212136	0.00238337		0.0119414	0.0124842	0.0268891	0.0291441	0.00388998	0.00649239
0.01295	0.00451667	0.012825	0.0203	0.005	0.004575		0.00696667	0.0181667	0.006	0.01315	0	0		0.0168714	0.0212	0.0313677	0.0391353	0.00606415	0.0247497
0.01295	0.00897746	0.0217246	0.022988	0.00102113	0.0110035		nan	nan	nan	nan	0	0		0.0193381	0.0151022	0.0311791	0.0323401	0.012974	0.0139061
0.01295	0.0100058	0.029831	0.0489458	0.0140276	0.00418346		0.012531	0.00843018	0.0227366	0.021047	0.00531928	0.00243227		0.0202499	0.0163687	0.0183921	0.0224839	0.00644161	0.00829367
0.0129503	0.0122316	0.0213118	0.0338026	0.00171378	0.0053766		0.544292	0.490395	0.596313	0.446156	0.440273	0.416774		0.0168621	0.0136189	0.0217626	0.0275066	0.00573402	0.00797122
0.0129504	0.0147929	0.0250093	0.0360973	0.00734602	0.00584071		0.618785	0.972	0.769291	0.42138	nan	0.759334		0.022869	0.0106217	0.0330421	0.0289285	0.00417017	0.024326
0.0129512	0.0106347	0.0642653	0.0709736	0.0443459	0.0486566		0.127756	0.0845116	0.191598	0.16594	0.151188	0.22209		0.0111791	0.0090877	0.0199105	0.0247782	0.00143972	0.00354047
0.0129537	0.0103854	0.0267146	0.0298024	0.0186585	0.00456098		0.0395853	0.0065886	0.0271422	0.0675711	0.0220694	0.00414099		0.0232835	0.0220578	0.0344868	0.0293293	0.01786	0.0289484
0.0129556	0.0171333	0.0224623	0.0230255	0.00185257	0.00787585		0.38304	0.9167	0.89255	0.42516	0.614133	0.6085		0.0146134	0.00908	0.017752	0.0292618	0.00141176	0.00461795
0.0129577	0.00923462	0.0430404	0.0241365	0.00953654	0		0.214376	0.192973	0.264491	0.216789	0.148371	0.210848		0.0125079	0.0114462	0.0174955	0.0214056	0.00069273	0.0064989
0.0129583	0.00970677	0.0218264	0.027752	0.048135	0.00397319		0.0162347	0.00564599	0.0172524	0.0241354	0.000897959	0.00753846		0.0177568	0.00757768	0.0193671	0.0250423	0.000757391	0.00718652
0.0129596	0.00914607	0.0199388	0.0286742	0	0.00507135		0.0147348	0.00884921	0.0200613	0.0240488	0.00190994	0.00508448		0	0.0282979	0.0413992	0.0530295	0.00895219	0.0338765
0.0129596	0.0134135	0.0249134	0.020286	0.00363148	0.003165		0.0127929	0.00850014	0.0229578	0.024638	0.00725034	0.00662465		0.0529961	nan	nan	0.0205268	0.0249631	0.0317906
0.0129596	0.0109143	0.0306795	0.0213783	0.00564338	0.00439441		0.0301674	0.0268667	0.0322652	0.0560455	0.0199656	0.0459422		0.0124921	0.00924488	0.0184928	0.0300551	0.00136671	0.00563386
0.01296	0.01578	0.0182	0.02334	0	0.00646		0.0142348	0.0118135	0.0216679	0.0235853	0.00452304	0.00567062		0.0267846	0.0117809	0.0504341	0.0287259	0.0230758	0.0299167
0.0129635	nan	nan	0.0300525	0.0055	0.00345474		0.0142025	0.00992278	0.0137192	0.017059	0.00514196	0.00352662		0.0395223	0.032774	0.0336529	0.03071	0.00873689	0.0104852
0.0129636	0.0130227	0.0230568	0.0149477	0	0		nan	0.9189	0.85	0.8333	0.7249	0.784		0.0219502	0.0108141	0.020353	0.0330477	0.017481	0.0127851
0.0129636	0.0067	0.0258385	0.0303231	0.192556	0.15508		nan	nan	nan	0.7352	nan	nan		0.0169678	0.00848182	0.0159598	0.0235407	0	0.00644689
0.0129651	nan	nan	0.0245349	nan	0.00136986		0.0202926	0.00801444	0.0129798	0.015639	0.00305487	0.00560794		0.0174076	0.0146416	0.0336217	0.0219971	0.00293763	0.0141077
0.0129652	0.010663	0.0218556	0.0252259	0.00358333	0.0064833		0.775833	0.557609	0.794713	0.53105	0.70867	0.746338		0.0354021	0.0302498	0.0511926	0.0350144	0.0182552	0.0513543
0.0129667	0.0105222	0.0194385	0.0210154	0.00396154	0.00758462		0.01685	nan	nan	0.0189	0	nan		0.0220755	0.0154155	0.0275097	0.0287253	0.0038953	0.0341398
0.0129667	0.107934	0.186917	0.0633709	0.0944357	0.0984726		0.435618	0.372775	0.524753	0.479859	0.5625	0.46412		0.0116965	0.00881698	0.0160313	0.0206294	0.005053	0.00253623
0.0129667	0.00909799	0.017745	0.023871	0.00504667	0.0026301		0.0151071	0.0107	0.0190143	0.0294143	0	0.00433571		0.0188636	0.0125617	0.0181284	0.0173602	0	0.00151515
0.0129669	0.00822711	0.0141793	0.0828343	0.0374082	0.0533017		0.657585	0.502851	0.548188	0.43707	0.307129	0.437601		0.0208306	0.0149475	0.0203839	0.0246609	0.0039586	0.0040235
0.0129696	0.0145689	0.0247584	0.026284	0	0.00724638		0.0162769	0.0142609	0.0258676	0.0234604	0.00751288	0.00385866		0.15	0.126833	0.130114	0.1477	0.0334333	nan
0.0129697	0.0821122	0.0513209	0.235873	0.105988	0.232559		0.01994	0.00873571	0.0176875	0.021725	0	0.0483179		0.017697	0.0182452	0.0271724	0.0233539	0.00809327	0.0298884
0.01298	0.0105053	0.024465	0.024885	0.00369474	0.00408		0.228143	0.363764	0.291447	0.302925	0.213769	0.331737		0.0224225	0.0103474	0.0186482	0.021754	0.00228532	0.00677986
0.0129809	0.0168393	0.0233997	0.0287406	0.0112326	0.00778535		0.0154855	0.0122382	0.031433	0.0227308	0.00585747	0.00514987		0.0324489	0.00658758	0.025816	0.021927	0.00953154	0.0167405
0.0129818	0.0174364	0.139476	0.313794	0.266183	0.307049		0.388433	0.44365	0.577375	0.470545	0.456883	0.637842		0.0139595	0.0219362	0.0253423	0.0262932	0.00604441	0.0109304
0.0129824	0.00659176	0.0200682	0.0208524	0.00227941	0.00550517		0.409338	0.673522	0.530247	0.498927	0.338414	0.565062		0.0156804	0.0116648	0.0333538	0.0184814	0.00300677	0.0307501
0.0129833	0.0101833	0.0217167	0.0306	0.00463333	0.00445833		0.0172	0.00967273	0.0229741	0.0205031	0.00496914	0.00598824		0.0267579	0.0288136	0.0486353	0.0436307	0.0275932	0.038815
0.0129864	0.0132283	0.0199181	0.108065	0.13744	0.146008		0.144097	0.282197	0.572941	0.541573	0.591384	0.630884		0.022046	0.0127032	0.0194582	0.0341652	0.0040176	0.00163683
0.0129901	0.00711351	0.194274	0.171815	0.150404	0.00811628		0.840267	0.807961	0.600911	0.507041	0.710006	0.653063		0.0189704	0.00976921	0.0219191	0.0240947	0.000990453	0.00689922
0.0129915	0.00993925	0.0236881	0.0225942	0.00115	0.00217		0.47382	0.600629	0.648064	0.487667	0.7069	0.614173		0.13492	0.0652695	0.120567	0.0547453	0.122046	0.143673
0.0129917	0.008875	0.0215692	0.0246385	0	0.00685833		nan	0.47155	0.408186	0.3934	0.191825	0.3294		0.01025	0.00786282	0.0350205	0.0265513	0.01225	0.00689615
0.013	0.0074	0.0165333	0.0341	0.00263333	0		0.2857	0.6053	0.6612	0.68189	0.787035	0.698021		0.0217516	0.0076228	0.0144675	0.0208604	0.00221732	0.00873271
0.013	0.0120091	0.0470015	0.0512933	0.0639608	0.0355535		0.796979	0.8333	0.8598	0.538843	0.9348	0.685944		0.0144853	0.0104015	0.0169824	0.0238133	0.00447902	0.00856113
0.013	nan	nan	0.0308333	0	0		0.0126266	0.00931438	0.0212881	0.0227493	0.00228381	0.00539542		0.014958	0.00915503	0.0192707	0.021798	0.00337349	0.00567806
0.013	0.105925	0.109834	0.167831	0.173092	0.139362		0.0119404	0.010519	0.0190244	0.0225828	0.00165118	0.0045992		0.0499333	0.041768	0.018862	0.0328251	0.00153468	0.00474007
0.013	0.0115	0.0182313	0.0317534	0	0		0.0165624	0.0103202	0.018638	0.0206599	0.0071345	0.00563348		0.0136816	0.0111794	0.028289	0.0491877	0.0182912	0.0149646
0.0130023	0.1752	0.428983	0.320656	0.158225	0.114569		0.0122958	0.0156151	0.0180494	0.023425	0	0.00148599		0.0428342	0.0165454	0.0394133	0.0306739	0.0158701	0.0351003
0.0130023	0.0118605	0.0217277	0.0262791	0.00101611	0.00491943		0.070033	0.104902	0.0372942	0.0320981	0.0136215	0.00958138		0.0237157	0.0107827	0.0654676	0.0290609	0.0212681	0.0354026
0.0130026	0.0119237	0.0239429	0.025731	0.00604282	0.00799984		0.015743	0.0212278	0.0375191	0.0483657	0.0240057	0.0316462		0.0302434	0.0337131	0.0545926	0.0404276	0.0259716	0.0702539
0.0130034	0.0135655	0.0236612	0.0431698	0	0.00827414		nan	0.9654	0.9709	0.8253	0.9608	0.9118		0.0191199	0.0143447	0.0199132	0.0218572	0.0102894	0.00697585
0.0130035	0.580917	0.591795	0.408838	0.31567	0.352971		0.0158778	0.00591111	0.0210455	0.0205091	0.00146364	0.00670909		0.016644	0.00934693	0.0199907	0.0219713	0.00171308	0.00520689
0.0130071	0.0179571	0.0247856	0.106684	0.177289	0.0666948		0.0153437	0.0114768	0.020513	0.0238286	0.00299892	0.00470314		0.0205228	0.0149138	0.026961	0.0215077	0.00440869	0.0103077
0.0130085	0.00845665	0.0177732	0.0302345	0.00268324	0.00238921		0.0176415	0.0115571	0.0190901	0.0231615	0.00334077	0.00427853		0.018218	0.00718289	0.0194829	0.0220579	0.00218229	0.010934
0.0130089	0.011675	0.0953106	0.0977271	0.0794595	0.10704		0.0921406	0.112002	0.0540156	0.0863018	0.105342	0.116103		0.0715548	0.0344662	0.0448992	0.0431301	0.0212049	0.0343618
0.0130098	0.0112625	0.159214	0.118855	0.187028	0.15934		0.0252498	0.0254856	0.0522829	0.0579047	0.0464559	0.0385464		0.0213087	0.0168183	0.0244447	0.018029	0.00658066	0.0063463
0.01301	0.0173556	0.0596233	0.0295933	0.175087	0.00631215		0.687333	0.686198	0.750597	0.543097	0.530986	0.677489		0.0164618	0.00840494	0.0189244	0.0221843	0.00422365	0.00622364
0.0130116	0.00872281	0.0186365	0.0231378	0.0435857	0.0404048		0.09588	0.0956714	0.150912	0.293685	0.0839744	0.32326		0.0150564	0.00869162	0.0195682	0.0200827	0.000688477	0.00662324
0.0130143	0.008625	0.0164556	0.022725	0	0.00482222		0.0150552	0.00919861	0.0213844	0.0267031	0.00446845	0.0062185		0.0225737	0.0133793	0.0221734	0.0237152	0.0188487	0.011188
0.0130195	0.00744956	0.0198991	0.0264841	0.00747159	0.0053115		0.0226342	0.00945917	0.0206376	0.0261982	0.00263526	0.00429859		0.04	0.0108696	0.0201402	0.0231253	0.00745867	0.00411439
0.01302	0.00776	0.0321	0.02778	0.00212	0.00446		0.0633555	nan	nan	0.24605	0.0345	0.0811		0.196875	0.00964515	0.020043	0.026754	0.0462914	0.0149983
0.01302	0.01036	0.01787	0.03167	0	0.00381		0.0160148	0.00976228	0.0175903	0.0198548	8.07111e-05	0.0040261		0.0157123	0.0191718	0.0303626	0.0258987	9.86784e-05	0.00394802
0.0130214	0.0136714	0.021825	0.0389536	0	0		0.0272273	0.00843565	0.0163459	0.0213132	0.00394351	0.00764228		0.0156915	0.0181982	0.0287708	0.0210946	0.00627127	0.0168894
0.0130217	0.0139639	0.0240027	0.0185806	0.00282493	0.0019496		0.0153882	0.0212923	0.0173124	0.041663	0.0649364	0.0102206		0.0155518	0.0110276	0.0184792	0.0231248	0.00257052	0.00505248
0.013025	0.0167312	0.0246438	0.0209941	0.00313529	0.0122118		0.419	0.649	0.503822	0.402755	0.609775	0.428555		0.0174973	0.0117481	0.019103	0.0272009	0.00578708	0.00414187
0.0130255	0.0131496	0.0212267	0.0237967	0.00196721	0.0029274		0.504633	nan	nan	0.415204	0.139263	0.870886		0.0158786	0.013436	0.0232702	0.0242387	0.00408926	0.00709255
0.0130257	0.0115857	0.303334	0.133827	0.35769	0.187756		0.0533011	0.0792816	0.052613	0.0538082	0.00956799	0.0166481		0.0239291	0.00807977	0.024661	0.0244053	0.00679067	0.00894767
0.0130286	0.038275	0.0235615	0.0297923	0	0.00785556		0.0214173	0.0102263	0.0171037	0.022482	0.00136364	0.00817591		0.0364769	0.0228992	0.0447422	0.0353993	0.0106959	0.0243605
0.0130291	0.0083	0.0188133	0.0236602	0.00687546	0.00604743		nan	0.069	0.00666667	0.0238333	0.00176667	0.0033		0.0163096	0.0115976	0.0241603	0.0235343	0.00247905	0.00431949
0.01303	0.0131273	0.0192636	0.0267636	0	0.00853636		0.0181433	0.0147801	0.0264636	0.0200686	0.00808804	0.0224395		0.016697	0.0103735	0.0182072	0.0231147	0.00351585	0.00302789
0.0130308	0.0476	0.0472	0.0224923	0	0		0.0150921	0.00913895	0.0214143	0.0261802	0.0163923	0.0152604		0.0156303	0.0079837	0.0184346	0.0213316	0.0452998	0.0457887
0.0130328	0.976914	0.879747	0.196911	0.13915	0.138067		0.0239683	0.00461736	0.024661	0.021154	0.00500854	0.0041334		0.0174144	0.0106889	0.0223649	0.0251357	0.00490289	0.00583223
0.0130345	0.0102544	0.0239911	0.0241054	0.00138035	0.00521253		0.0147	0.00506667	0.0229333	0.02335	0	0		0.0122133	0.0155865	0.0199706	0.0201657	0.00136089	0.00371976
0.0130364	0.0104273	0.0190636	0.0964205	0.0747362	0.00346667		0.5463	0.8114	0.73828	0.55816	0.62662	0.71478		0.0155731	0.0225158	0.032364	0.0279226	0.0144862	0.0200149
0.0130364	0.0937363	0.154691	0.106142	0.144394	0.138666		0.05295	0.00746703	0.0203989	0.0311954	0.00727273	0.0288561		0.0148364	0.0082095	0.0184944	0.0236965	0.00200087	0.00509693
0.0130371	0.0111933	0.0186798	0.0299506	0.005	0		0.0241942	0.00897794	0.01769	0.0275942	0.00377105	0.00527107		0.018821	0.0174059	0.017403	0.0230239	0.00305687	0.00530017
0.0130391	0.011189	0.0212356	0.0238082	0.00572553	0.0191474		0.401029	0.51485	0.57435	0.410766	0.271544	0.650065		0.0140257	0.0136472	0.0272103	0.0218855	0.00712052	0.00444474
0.0130409	0.00848182	0.0254227	0.02525	0.00242273	0.00560476		0.0163182	0.00854279	0.0151985	0.0156689	0.00416493	0.00654811		0.0135429	0.00971326	0.0206552	0.0251534	0.0153957	0.00470834
0.0130427	0.00836084	0.0223906	0.0262266	0.0039604	0.00354268		0.0140703	0.00970567	0.0190111	0.0236081	0.00283194	0.00283376		0.0260355	0.0138466	0.035547	0.0293186	0.0109695	0.0452591
0.0130429	0.006225	0.2573	0.232063	0.227181	0.246268		0.0128431	0.00900187	0.0174753	0.0245422	0.00436954	0.00261954		0.0279775	0.0410354	0.0339124	0.0311639	0.0239439	0.0536226
0.0130432	0.233868	0.332247	0.25567	0.225201	0.242575		0.0172455	0.0100828	0.0237743	0.0297437	0.00221573	0.00212789		0.0157803	0.0117058	0.0165751	0.0203366	0.00373384	0.00474308
0.0130453	0.00718	0.0277349	0.0237173	0.0112141	0.00226667		0.0194677	0.0151244	0.0220277	0.0276461	0.00473568	0.0116019		0.05984	0.010775	0.0625141	0.0396123	0.04013	0.0484597
0.0130496	0.00992075	0.020137	0.0679624	0.0689762	0.0786688		0.0133634	0.00851235	0.0165306	0.0271644	0.00109398	0.00742143		0.0137692	0.010686	0.0150375	0.0235858	0.0076407	0.00925339
0.01305	0.0101889	0.0215289	0.0225877	0.0523843	0.0641918		0.0184215	0.0175431	0.0115719	0.0286055	0.00199231	0.00553617		0.2684	0.257933	0.234567	0.27814	0.0119783	0.179329
0.01305	0.29902	0.559317	0.324425	0.287192	0.380283		0.80922	0.789651	0.795313	0.712834	0.687948	0.814624		0.0156447	0.00976028	0.0189358	0.0214326	0.00297293	0.00577949
0.0130525	0.0105053	0.0201323	0.0525492	0.08377	0.0857503		0.0160494	0.0133461	0.0245571	0.0314239	0.00211053	0.0106112		0.013575	0.00643289	0.0184632	0.0257566	0.00498967	0.00211618
0.0130556	0.115955	0.0994157	0.170979	0.197878	0.254464		0.024881	0.0104394	0.0225825	0.0200207	0.00243592	0.0111643		0.0189016	0.0106774	0.0213219	0.0270265	0.0127542	0.0219772
0.0130583	0.009725	0.024275	0.02695	0.000691667	0.0102917		0.0185121	0.00954898	0.0167493	0.0196317	0.00498077	0.00439107		0.0218967	0.0152052	0.0293036	0.0251095	0.0189152	0.0226572
0.01306	0.00742	0.02404	0.04826	0.004	0.0091		0.0212938	0.00371875	0.0229812	0.0207063	0.00275	0.00050625		0.0206693	0.0104565	0.0692218	0.0333368	0.0207115	0.0792585
0.0130633	0.00962489	0.0247653	0.0231256	0.00222156	0.00434689		0.0130526	0.00917809	0.0159997	0.0213144	0.00649594	0.00750695		0.0167465	0.00925857	0.0191248	0.0170676	0.00231646	0.00446872
0.0130636	0.0156583	0.651038	0.546326	0.575237	0.630581		0.0125918	0.00974589	0.0125822	0.0229123	0	0		0.0142312	0.0187488	0.0405138	0.0375696	0.0358722	0.0440099
0.0130647	0.00940588	0.0657368	0.106653	0.0265263	0.0431053		0.521287	0.535632	0.68256	0.546783	0.58857	0.609019		0.0314331	0.0128094	0.0304369	0.0258824	0.00757049	0.0158398
0.0130667	0.00743333	0.0201	0.0282692	0.00269176	0.00586667		0.0194646	0.0245524	0.192514	0.0740048	0.066659	0.156523		0.0142049	0.0115743	0.0172318	0.02333	0.00174604	0.00462575
0.0130667	0.021875	0.02836	0.02846	0.031925	0.1394		0.62435	0.67685	0.7383	0.6511	0.534225	0.6868		0.0703379	0.0719522	0.0957292	0.0926983	0.0108833	0.0181275
0.0130667	0.00766667	0.0366	0.0308667	0.0029	0.005		0.0138405	0.0728529	0.0255244	0.0576712	0.00647939	0.0141875		0.0748766	0.0589932	0.0649096	0.0515468	0.0378524	0.130127
0.0130667	0.0118389	0.0224722	0.0256111	0.00111111	0.00351111		0.0147567	0.00864991	0.0544552	0.0411333	0.0300359	0.0474048		0.0187169	0.0133131	0.0224081	0.0307848	0.0182411	0.0227935
0.0130667	0.0218162	0.0192324	0.0216081	0.00189189	0		0.0247371	0.0167038	0.0201299	0.0234735	0.0176194	0.00911323		0.0221818	0.0110818	0.0261535	0.0343985	0	0.0108678
0.0130667	0.0077	0.016075	0.03705	0.00975	0.01245		0.0125554	0.0219552	0.0285087	0.0227629	0.00216107	0.00481192		0.0139034	0.00874578	0.0181755	0.0269534	0.00623249	0.0108275
0.0130667	0	0.018575	0.0139682	0	0.00682105		0.0143106	0.00752308	0.0158738	0.0139258	0.0115258	0		0.0552364	0.022552	0.0300556	0.0361802	0.0297857	0.0355291
0.0130679	0.0113884	0.0286297	0.0240104	0	0.00170578		0.4527	0.49178	0.523555	0.504309	0.2903	0.1667		nan	nan	nan	nan	nan	nan
0.0130753	0.0097408	0.0182489	0.0328132	0	0.00670058		0.0161588	0.00815965	0.0194324	0.0190746	0.00229447	0.0053987		0.0149694	0.0180033	0.0266054	0.0260557	0.00203469	0.00694568
0.0130779	0.0275128	0.0134946	0.0235926	0	0.0171067		0.0160711	0.011964	0.0198301	0.0197482	0.00530102	0.00589856		0.0249149	nan	nan	0.0254029	0.0122022	0.0152826
0.0130845	0.00752014	0.0976866	0.225765	0.193487	0.256852		0.0165481	0.0171089	0.0200915	0.0233424	0.00526576	0.00550485		0.0142466	0.00927807	0.0187965	0.0224082	0.00516188	0.00433374
0.0130909	0.0132684	0.0171531	0.0283163	0	0		0.0142102	0.00918903	0.0209355	0.0218276	0.00290856	0.00512964		0.0148885	0.00991026	0.0184401	0.0275019	0.00227387	0.00512019
0.0130917	0.00944192	0.0125044	0.0805528	0.118903	0.106246		0.0373466	0.016336	0.0600168	0.0385464	0	0		0.0198326	0.010649	0.0223491	0.0237101	0.00330453	0.00479844
0.0130918	0.0121199	0.0243664	0.0652747	0.034591	0.047709		0.0396133	0.0305599	0.0625829	0.039493	0.0329709	0.0241394		0.0259428	0.0163636	0.0246618	0.0345022	0.0188053	0.0281733
0.0130918	0.0128184	0.0232149	0.033884	0.00646887	0.00515564		0.160608	0.00763103	0.0242023	0.0424747	0.1429	0.112733		0.0176898	0.0115233	0.0220571	0.0209416	0.00649547	0.00847614
0.0130926	0.0107307	0.0183764	0.0207001	0.0173335	0.00406594		nan	0.7654	0.754969	0.548222	0.9	0.812263		0.0132701	0.0317506	0.0236754	0.0253185	0.0167455	0.0219666
0.0130937	0.0121587	0.0236307	0.0232324	0.00732092	0.00151862		0.184159	0.121576	0.130265	0.136233	0.139821	0.153177		0.01603	0.00808505	0.0293232	0.0229389	0.00196916	0.00423972
0.0130944	0.0119465	0.0488219	0.0787576	0.0144434	0.0219696		0.376109	0.419485	0.570954	0.288536	0.454025	0.519636		0.0546944	0.0506488	0.083285	0.0587495	0.0547676	0.0994587
0.0130945	0.00814348	0.0238813	0.0247729	0.000777592	0.00273411		0.0198307	0.011299	0.0195128	0.0230076	0.00412492	0.00571886		0.0233228	0.00633328	0.0185727	0.027787	0.00356668	0.00928796
0.0130949	0.0119963	0.0226623	0.0176485	0.00127757	0.00449449		0.519035	0.620485	0.62834	0.465605	0.561344	0.63535		0.0207003	0.0150553	0.0308648	0.0250771	0.0179109	0.0286127
0.0130956	0.00662568	0.0128805	0.0198896	0.0023637	0.0072796		0.0417	0.244591	0.218727	0.1222	0.0808909	0.199773		nan	nan	0.0357	0.0400618	nan	nan
0.013097	0.0118783	0.0233585	0.0202689	0.00283383	0.00997451		0.0191684	0.00875344	0.0261574	0.0288531	0.00257185	0.0063033		0.114277	0.0694442	0.0731225	0.0713331	0.0441845	0.0512467
0.0130971	0.0103029	0.0236338	0.0231527	0.00289865	0.00398514		0.01502	0.008825	0.014675	0.02336	0.00233077	0.00591053		0.0168869	0.0107529	0.022733	0.0249619	0.00434251	0.00646433
0.0130992	0.0123367	0.021861	0.0245305	0.00133205	0.00252896		0.0241048	0.0120061	0.0266702	0.0397926	0.00701831	0.0100206		0.0250098	0.00930795	0.0304479	0.0326716	0.0180733	0.0327055
0.0131	0.0126286	0.0175571	0.0312714	0.00463333	0.0129286		0.0204719	0.0137706	0.0267791	0.0264933	0.00801831	0.00827552		0.040481	0.031475	0.0676865	0.0412749	0.0152634	0.0849392
0.0131	nan	0.0450235	0.033	0	0.00735294		0.0135781	0.0696362	0.138225	0.216826	0.218241	0.231923		0.0148465	nan	0	0.0252079	nan	nan
0.0131	0.01102	0.0262586	0.0302289	0.198418	0.272207		0.0463994	0.0150436	0.118987	0.081689	0.0311277	0.035563		0.0151272	0.101649	0.03836	0.0348202	0.0048005	0.00548515
0.0131003	0.00882869	0.0231358	0.0216606	0.00557055	0.00434766		0.0311502	0.00841166	0.0533422	0.0502086	0.0280358	0.0355551		0.0434946	0.0238896	0.0439072	0.0408452	0.030552	0.0264999
0.0131014	0.0116909	0.019729	0.0204763	0.0615725	0.00188668		0.0383685	0.0856662	0.126774	0.10072	0.093127	0.0981333		0.0252646	0.0250134	0.0390521	0.027651	0.0195463	0.0130581
0.013105	0.0308473	0.0864617	0.0530075	0.223291	0.142612		0.0104306	0.00518014	0.0190745	0.0183331	0.000545852	0.00289216		0.0244329	0.0249536	0.0459093	0.0788636	0.0216614	0.0363936
0.0131056	0.0119389	0.0194944	0.0249167	0.00218889	0.0054		0.0155872	0.00941526	0.0187148	0.0232365	0.0039653	0.00328108		0.0253939	0.0131122	0.0552962	0.0346614	0.0095744	0.0588141
0.0131111	0.0123222	0.0664094	0.129135	0.143708	0.18706		0.0146552	0.00536176	0.0188088	0.0262	0.00170588	0.00122059		0.019505	0.00735923	0.0192394	0.0244055	0.00818097	0.00356159
0.0131111	0.008275	0.0222556	0.0201175	0.00286667	0.00148944		0.0194	0.01045	0.009	0.01795	0.0064	0		0.0309462	0.02254	0.0248455	0.0445853	0.00900706	0.019995
0.0131113	0.216668	0.299005	0.149679	0.0449156	0.259314		0.0359602	0.0174239	0.0679955	0.05586	0.0107824	0.0592149		0.00979324	0.00825676	0.0742221	0.0345894	0.0885618	0.11031
0.013112	0.0111267	0.0811162	0.02455	0.00530642	0.0088223		0.0204311	0.0201638	0.0263901	0.0348756	0	0.00345527		0.0191891	0.021093	0.0258619	0.0270926	0.0152297	0.0194898
0.0131125	0.117375	0.0193172	0.0228777	0.191553	0.241203		0.0158776	0.0139107	0.016151	0.0232423	0.00482659	0.00734104		0.15113	0.0427178	0.0434313	0.0495687	0.0238725	0.0712127
0.0131131	0.0569597	0.0408007	0.084939	0.0811974	0.132178		0.211463	0.304174	0.265261	0.213633	0.132509	0.134464		0.0255811	0.0169148	0.030271	0.0269701	0.0197186	0.034199
0.0131166	0.00909798	0.0208564	0.0240171	0.00772291	0.00688433		0.010925	0.007125	0.010825	0.018425	0.00595	0		0.120533	0.0438254	0.0601597	0.0539905	0.04576	0.0621308
0.0131168	0.00909201	0.0200797	0.0252736	0.0298093	0.077793		0.0167418	0.0234012	0.0368847	0.0346546	0.0124281	0.0193207		0.0472862	0.00872195	0.0195048	0.0189266	0.00620048	0.00909034
0.01312	nan	nan	0.044775	0	0		0.0159284	0.0123243	0.0283897	0.0253992	0.0250969	0.0336485		0.028963	0.0331725	0.0603677	0.0374376	0.0110471	0.0744676
0.0131222	0.00676476	0.0208162	0.0249235	0.074126	0.0278072		0.5476	0.5778	0.780462	0.598751	0.620725	0.71262		0.0177099	0.0211943	0.0361441	0.0257827	0.00599744	0.0293752
0.013126	0.00999745	0.0197527	0.0219086	0.00265353	0.00670915		0.0129692	0.0101692	0.0206	0.0219786	0.000658333	0.00512727		0.0354951	0.0219328	0.0434894	0.0401106	0.0144745	0.0425072
0.0131285	0.860562	0.95902	0.20553	0.321313	0.437556		0.0141041	0.0120773	0.0204963	0.0196746	0.00135473	0.00567862		0.0172203	0.00701017	0.0165045	0.0207052	0.00365654	0.000882803
0.0131295	0.00966175	0.0211119	0.0254588	0.00240854	0.00303534		0.085718	0.0213322	0.0255477	0.0410746	0.0380354	0.0120467		0.0132261	0.010595	0.0198325	0.0205258	0.00245402	0.00387076
0.01313	0.02194	0.01908	0.03057	0.003	0.0068		0.0183333	0.0248615	0.248683	0.143768	0.214719	0.90385		0.0153483	0.00880098	0.0146765	0.0259716	0.00404085	0.00201876
0.01313	0.152095	0.275793	0.264	0.265817	0.240143		0.0212319	0.0139845	0.0440737	0.0364222	0.0106341	0.0145695		0.0211421	0.0517688	0.051241	0.0408143	0.00931876	0.0262904
0.0131329	0.00283217	0.0273497	0.0223175	0.00143077	0.00461538		0.0140889	0.00692	0.0224273	0.0223364	0	0.00515		0.0295007	0.018855	0.0268006	0.0199765	0.0118911	0.0168913
0.0131333	0.00999333	0.022723	0.0339332	0.0527078	0.00563275		0.299559	0.24964	0.334049	0.311317	0.261195	0.415169		0.0122529	0.0157779	0.0333925	0.0199691	0.00970103	0.0243418
0.0131336	0.292549	0.134119	0.255366	0.188886	0.278805		0.359928	0.493036	0.593624	0.435034	0.324163	0.469829		0.0107602	0.0092942	0.0192145	0.0214829	0.00336217	0.005913
0.0131361	0.015497	0.40182	0.323852	0.349926	0.4933		0.0131495	0.0076792	0.0204866	0.0294462	0.0031028	0.0326927		0.0175115	0.0104785	0.0440053	0.0446605	0.0411844	0.0476283
0.0131384	0.00888039	0.0196561	0.025038	0.0087451	0.0058051		0.012919	0.00909864	0.0319347	0.0299313	0.00530612	0.00265306		0.0228034	0.0167466	0.0297264	0.0300604	0.0144662	0.0306799
0.0131407	0.015271	0.0165346	0.0282895	0.00456569	0.00797222		0.1304	0.3103	0.23137	0.225716	0.0972594	0.203082		0.0916386	0.0134923	0.0504402	0.0458377	0.0517252	0.091927
0.0131414	0.00798429	0.0239182	0.0253545	0	0.00652727		0.7353	0.96	0.73455	0.7068	0.50678	0.72635		0.0248635	0.0137601	0.0336199	0.0249199	0.00442875	0.022346
0.0131429	0.0119333	0.0189444	0.0206667	0.00595556	0.0065875		0.0176986	0.0173782	0.013838	0.0231795	0.00227473	0.00627852		nan	nan	0.125	0	nan	nan
0.0131431	0.0111815	0.0223975	0.0208423	0.00142857	0.0029972		0.0512996	0.0808112	0.189578	0.216072	0.175604	0.205801		0.023798	0.0214806	0.0300044	0.0278746	0.0197175	0.0424087
0.01315	0.00762	0.0207375	0.0340286	0.00225	0.0077375		0.0094805	0.00704151	0.0244447	0.0221535	0.0048445	0.0306522		0.0219276	0.0193086	0.0261988	0.0290637	0.0118533	0.0182809
0.01315	0.00916667	0.0174083	0.0232333	0.00065	0.00377273		0.0488695	0.0167211	0.0270516	0.0198244	0.0031024	0.00513607		0.0247923	0.0178425	0.0324931	0.0289142	0.0102278	0.00958095
0.01315	0.00900833	0.0180385	0.0338308	0.06536	0.0717067		0.13076	0	nan	0.278678	nan	0.1927		0.01539	0.0100094	0.0209378	0.021472	0.00388589	0.00893369
0.01315	0	0.153544	0.187068	0.171379	0.32314		0.0148654	0.0101096	0.0215153	0.026999	0.00987976	0.00449811		0.0211865	0.0357	0.0315	0.018191	0.0119745	0.0049209
0.0131501	0.0128847	0.06799	0.0688159	0.15254	0.131789		0.3253	0.5207	0.445907	0.268721	0.305416	0.6667		0.277507	0.133896	0.148339	0.107218	0.126926	0.100692
0.0131506	0.00974996	0.0199775	0.0224933	0.000683818	0.00597884		0.017373	0.0128748	0.021564	0.0267678	0.000831196	0.00735426		0.0186057	0.0118541	0.0228392	0.0223089	0.00606128	0.0187423
0.0131528	0.0141419	0.0251604	0.024491	0.00866975	0.00619438		0.0202624	0.0104731	0.0194361	0.0135353	0.0478617	0.00274018		0.0199452	0.0117233	0.0263996	0.0253943	0.0105513	0.00385164
0.0131533	0.00932227	0.0221946	0.021731	0.000877944	0.00656595		nan	nan	nan	nan	0.0048	nan		0.0173333	0.0211911	0.0215225	0.0300963	0	0.00329962
0.0131549	0.00966197	0.0167659	0.0225211	0.00492807	0.00500816		0.723317	0.762975	0.752644	0.521375	0.5957	0.6281		0.0549054	0.0267228	0.0475664	0.0634409	0.0365234	0.0268733
0.013155	0.012745	0.02527	0.028775	0.00169575	0.00590223		0.0144399	0.00489987	0.0196563	0.0254461	0.00599777	0.00338467		0.0120804	0.00890691	0.0218252	0.0149014	0.00223131	0.00294781
0.0131556	0.0146333	0.0140411	0.0253671	0.000183314	0.00620475		0.0207471	0.0178289	0.0212952	0.0198898	0	0.00393048		0.0181031	0.0110201	0.03222	0.0246682	0.0055892	0.00760754
0.0131569	0.0139728	0.0193209	0.021882	0.00541506	0.0067364		0.6257	0.8572	0.769417	0.566127	0.732013	0.773919		0.08191	0.0428125	0.0336656	0.0467042	0.00406037	0.0163717
0.01316	0.0168333	0.139449	0.1394	0.160446	0.199593		0.0125	0.01105	0.0163	0.02341	0.00385714	0.00092		0.766716	0.350603	0.170515	0.325311	0.0529726	nan
0.01316	0.01254	0.02714	0.02586	0.00338	0		0.0195843	0.00573915	0.0350197	0.0566701	0.0226713	0.0359477		0.0278018	0.0155404	0.0317522	0.0312118	nan	nan
0.0131608	0.0102167	0.0210804	0.0230233	0.00223072	0.00373766		0.0225686	0.00591134	0.025426	0.0132318	0.00237541	0.00357151		0.0199783	0.0129583	0.0165947	0.0250215	0.0047878	0.0166217
0.0131615	0.0101878	0.0158817	0.0314228	0.0166755	0.00671018		0.0164574	0.0447914	0.0744635	0.0542004	0.0231962	0.0542261		0.0147151	0.0119833	0.0203301	0.0251418	0.00377229	0.00119526
0.0131686	0.0158846	0.029035	0.0176669	0.0022409	0.000442577		nan	nan	0.5048	0.2684	0.43965	0.3583		0.0168721	nan	nan	0.0287885	0.011102	0.004025
0.0131741	nan	nan	0.03585	0.00307217	0.00766354		0.0130843	0.0116193	0.0194289	0.0283772	0	0.00591885		0.0208171	0.0176001	0.0291595	0.031737	0.00303115	0.0111926
0.0131746	0.0188418	0.0284599	0.0394774	0	0.00787402		0.0116124	0.0134283	0.0196492	0.0248004	0.00298046	0.00375085		0.0170926	0.0161897	0.0248465	0.0199175	0.00163075	0.00994762
0.0131747	0.00842884	0.0214206	0.0238978	0.00128936	0.00353121		0.0331833	0.0146333	0.0213	0.0234167	0	0.01114		0.0448199	0.0273026	0.0360741	0.0265589	0.00426335	0.0180686
0.0131778	0.128225	0.105778	0.0625111	0.136102	0.0553625		0.0476	0.0541582	0.0884571	0.0772443	0.105475	0.04876		0.0154183	0.0540833	0.138774	0.0654082	0.0760835	0.0931473
0.0131831	0.0131225	0.0270338	0.022349	0	0.00225313		0.136767	0.101154	0.370054	0.333521	0.192371	0.340517		0.0113611	0.0173511	0.0406701	0.0329788	0.0312614	0.0505747
0.0131833	0.00876667	0.0232167	0.0238833	0	0.0042		0.017127	0.0107197	0.0339372	0.0240519	0.00464873	0.0235702		0.0246546	0.00820751	0.0197945	0.0207806	0.00247087	0.00522846
0.0131893	0.0127785	0.0219438	0.0250796	0.00212421	0.00221612		0.567121	0.501441	0.778653	0.586289	0.651359	0.601403		0.094575	0.3333	0.0308879	0.126852	0.016093	0.0316878
0.0131906	nan	nan	0.0107865	0.308236	0.0290331		0.0139846	0.00821596	0.0502142	0.0284804	0.0193528	0.043521		0.195494	0.053759	0.0325635	0.0876334	0.00778753	0.0377869
0.0131961	0.00895844	0.0118117	0.0196532	0.00405844	0.00575195		0.0186836	0.0178037	0.0214846	0.0196027	0.00785651	0.00374077		0.013433	0.00840229	0.0221216	0.0231383	0.00296308	0.00739733
0.0131983	0.0109766	0.0168186	0.0225328	0.00277559	0.00537703		0.0203517	0.00450356	0.00577972	0.0145028	0	0.00457077		0.1001	0.0429787	0.0515373	0.0953155	0.030875	0.02878
0.0132	0	0.0227	0.0282	0	0.0115		0.0183143	0.0110839	0.0177482	0.0310589	0	0		0.0768594	0.0309245	0.0444172	0.0399162	0.0526383	0.0612786
0.0132	0.0065	0.0216667	0.0189	0.00266667	0.0132667		0.0218222	0.011515	0.0182628	0.0225395	0.00296304	0.00747866		0.0113261	0.0122905	0.0239255	0.0234717	0.000676605	0.00462053
0.0132012	0.00897419	0.0208744	0.0249859	0.000980197	0.00523965		0.2857	nan	nan	nan	0.36	nan		0.013019	0.0105964	0.0169413	0.026469	0.00550235	0.0070983
0.0132025	0.0268307	0.0262818	0.025997	0.00544483	0.00930082		0.014713	0.0086337	0.01912	0.0186833	0.00577508	0.00610557		0.0212861	0.0470955	0.0217538	0.0217508	0.00258824	0.035035
0.0132036	0.00809521	0.0221611	0.0264473	0.0147359	0.00711078		nan	0.04165	0.049	0.089875	0.0563	0.0431		0.0536595	0.0505418	0.0474129	0.0343684	0.0189552	0.0392237
0.0132043	nan	nan	0.0226957	0.0266087	0.0150056		0.0190503	0.0117365	0.0281019	0.02529	0.00231289	0.0104279		0.0301523	0.0175867	0.0318102	0.0271662	0.0210184	0.0214929
0.0132063	0.0125069	0.0409106	0.0258758	0.00893175	0.0156285		0.521489	0.617625	0.623471	0.550115	0.479215	0.561993		0.137	0.0411158	0.0455854	0.069552	0.022513	0.0437429
0.0132089	0.00642222	0.0117473	0.250615	0.261558	0.279157		0.0121522	0.00938354	0.0204506	0.0244788	0.0017274	0.00180145		0.0606	0.075	0.0275838	0.0180405	0.0164309	0.0177869
0.0132092	0.00866194	0.0204669	0.0250768	0.00468153	0.0116793		0.013529	0.010292	0.0156423	0.0186375	0.0797946	0.00424737		0.120714	0.0641629	0.057853	0.0565064	0.0426	0
0.0132094	0.0134304	0.0261234	0.0283778	0.000167251	0.00634035		0.0643302	0.0256232	0.0597634	0.10468	0.0636087	0.105827		0.0157131	0.0132483	0.0170627	0.0185197	0.000831099	0.00653543
0.0132106	0.0150849	0.0272476	0.021126	0.00160772	0.0114177		0.0270585	0.0352431	0.0184	0.0212508	0.00602778	0.00177647		0.0905413	0.0977987	0.0301611	0.0701522	0.00559485	0.0135004
0.0132125	0.0082	0.152408	0.165861	0.105096	0.174566		0.2109	0.381	0.504978	0.443268	0.349704	0.496318		0.0228713	0.0108974	0.0186747	0.0185288	0.0140335	0.0661768
0.013213	0.00755536	0.0156997	0.0300493	0.00130435	0.00265217		0.0148822	0.008702	0.0191122	0.0197713	0.00331683	0.00435844		0.0126513	0.00904595	0.0208244	0.0228965	0.00223307	0.0101467
0.0132132	0.0111211	0.0726182	0.0427344	0.0527578	0.00779507		0.0166695	0.00864512	0.0160786	0.0209835	0.000700869	0.0056573		0.0196044	0.0103079	0.0349158	0.0216377	0.00273904	0.00369457
0.0132151	0.00933325	0.0320235	0.112116	0.151441	0.111174		0.00576027	0.0331324	0.014567	0.0262735	0.000813143	0.00328831		0.00636429	0.0148	0.0198517	0.0311021	0.00412569	0.00516525
0.0132154	0.0912826	0.227588	0.114847	0.438758	0.355922		0.161611	0.177443	0.261544	0.209706	0.202079	0.250757		0.0130821	0.0115917	0.0340328	0.0205464	0.00825076	0.0300892
0.013216	0.00935481	0.0579198	0.0272669	0.0296418	0.00811209		0.0282572	0.0163278	0.127647	0.0592069	0.0513432	0.0505403		0.02937	0.0149375	0.0306058	0.0259494	0.0120434	0.0259575
0.0132165	0.0550232	0.0864258	0.058424	0.0271225	0.0557082		0.00626203	0.0125237	0.0246284	0.0398254	0.00156331	0.0115176		0.0728758	0.0343222	0.0358437	0.0448836	0.0178887	0.0378138
0.0132188	0.00779333	0.0223813	0.0255812	0.00457059	0.0081625		0.0128457	0.0143579	0.0161421	0.0185005	0.00226694	0.00855485		0.0455593	0.028619	0.0395826	0.0256845	0.0132366	0.0263375
0.01322	0.00764	0.0179667	0.0153857	0	0.00117143		0.0118151	0.00801829	0.0321064	0.0218413	0.0122412	0.00654674		0.020383	0.0154517	0.0221483	0.0234288	0.0162038	0.0396432
0.0132234	0.0103865	0.132965	0.109374	0.130238	0.125729		0.013093	0.0093145	0.0209816	0.0181181	0.00262992	0.00765785		0.017268	0.00760771	0.02403	0.0213182	0.00247923	0.0038497
0.013225	0.0686475	0.212192	0.215281	0.15427	0.184222		0.0165101	0.0106563	0.022005	0.0146756	nan	0		0.0739116	0.163656	0.0503534	0.100092	0.0268934	0.07058
0.0132251	0.01268	0.0226013	0.0260368	0.00105664	0.00809073		0.0124588	0.0238603	0.0908974	0.0843477	0.0864046	0.0889727		0.0118583	0.0106328	0.0203691	0.0259873	0	0.0165588
0.0132265	0.00913534	0.0219365	0.0273578	0	0.00829901		0.0126419	0.0100151	0.0160685	0.0285797	0.00294764	0.0058868		0.0186095	0.00863874	0.0160562	0.0202926	0.002109	0.000591767
0.0132267	0.0118933	0.0225133	0.0250267	0	0.00603636		0.0201319	nan	nan	0.0387583	0.00614104	0		0.0708896	0.043284	0.0931139	0.0779754	0.0708235	0.0809975
0.0132333	0.0162667	0.0148333	0.0274667	0.0071	nan		0.0131528	0.00304504	0.0219026	0.0229724	0.00219551	0		0.0918143	0.141158	0.0304247	0.0203148	0.00246356	0.0271826
0.0132338	0.0202015	0.0276078	0.111197	0.0810399	0.10496		0.0645203	0.0820181	0.166664	0.136011	0.100126	0.0995648		0.0789867	0.0575035	0.0780719	0.043375	0.0153292	0.131312
0.013236	0.0102789	0.0204283	0.0299108	0.000895522	0.00331764		0.0204437	0.0162751	0.0228189	0.0283901	0.00315736	0.0060607		0.0439802	0.0520797	0.0444356	0.0581599	0.0214396	0.0243667
0.013239	0.0194435	0.0543254	0.054494	0.0865739	0.102494		nan	nan	0.844967	0.771233	0.759025	0.869		0.0207072	0.0174113	0.0238986	0.0343574	0.0072029	0.0413487
0.0132419	0.00690233	0.0225372	0.0232233	0.00843023	0.00444186		0.0135262	0.0108645	0.0176035	0.0236804	0.003314	0.00401795		0.0427077	0.0311247	0.0306219	0.0311648	0.00640289	0.0130162
0.0132422	0.0104666	0.0238703	0.0236294	0.00369413	0.004318		0.0162423	0.0125987	0.0277775	0.0268884	0.00939141	0.0119423		0.0210889	0.0178961	0.0263025	0.0255581	0.0102506	0.0120069
0.0132442	0.00971552	0.0958003	0.0792666	0.0318047	0.0341133		0.0179	0.0111042	0.040868	0.0210769	0.00531683	0.0101034		0.0158895	0.00892	0.0186494	0.0251773	0.00578996	0.00583234
0.0132444	0.0118375	0.0197444	0.0316111	0.002225	0.003425		0.016835	0.008505	0.0191	0.026455	0.00306154	0.00295		0.0621556	0.0236429	0.0434529	0.0610908	0.0248676	0.0264678
0.0132444	0.225444	0.322555	0.249357	0.327942	0.402231		0.538377	0.473233	0.713358	0.516225	0.534257	0.70139		0.0172565	0.0104492	0.0162354	0.0233808	0.00268869	0.00394812
0.0132466	0.00748137	0.0184363	0.0284618	0.00523953	0.00559142		0.0108137	0.0105208	0.0180783	0.0303695	0.00147124	0.00447434		0.0140888	0.00767167	0.0176562	0.0197891	0.00197321	0.00687805
0.01325	0.008575	0.025225	0.0381	0.005975	0.015625		0.0156565	0.0102272	0.0331259	0.0346391	0.0208054	0.00742266		0.0453084	0.0493907	0.0591789	0.0611559	0.0162826	0.0573493
0.0132518	0.0099233	0.113837	0.078196	0.108488	0.116765		0.0155105	0.0134353	0.0179789	0.02092	0.0026	0.00972222		0.201753	0.178782	0.122685	0.176165	0.123744	0.07445
0.013252	0.009876	0.02192	0.0288	0.00514	0.0041875		0.0161341	0.0103766	0.0145452	0.0285648	0.00668544	0.00216169		0.0158517	0.00924817	0.0211998	0.0240194	0	0.00525012
0.0132521	0.0150225	0.0271223	0.0204554	0.0031405	0.00264463		0.0462831	0.00842005	0.0201064	0.0370913	0.00973326	0.0120882		0.0164461	0.0291329	0.0188461	0.0259706	0.0151346	0.0119546
0.0132523	0.0132859	0.021238	0.0337206	0	0		0.0196663	0.0115492	0.0231125	0.0252916	0.00155652	0.0108301		0.0146906	0.00999696	0.0185069	0.0238771	0.00346658	0.00393091
0.0132538	0.0205075	0.0243272	0.0238717	0	0.00660289		0.0195981	0.0272358	0.0134051	0.0284991	0.00600611	0.0225212		0.0246	0.00902439	0.0368069	0.0199119	0.00400294	0.0039886
0.0132556	0.0211427	0.0257943	0.0278604	0.00222901	0.000762995		0.014149	0.0640177	0.0840357	0.0233365	0.0422128	0.0083787		0.0216501	0.0129167	0.0184981	0.0210017	0.00248225	0.0138042
0.0132581	0.0142323	0.0188638	0.0370292	0.138281	0.149875		0.0165225	0.00816681	0.0210387	0.0218439	0.00153333	0.0042429		0.0397875	0.0652183	0.042817	0.0489302	0.0226058	0.0250823
0.013259	0.010675	0.0219403	0.0257224	0.000578999	0.00627647		0.00923856	0.00568182	0.0186908	0.0205861	0.00218121	0.00202621		0.0156481	0.0100635	0.0243664	0.024673	0.00574352	0.0115942
0.0132606	0.0103386	0.0204764	0.025922	0.00214019	0.00462393		0.0172657	0.00754099	0.0228659	0.0259537	0.00684198	0.004044		0.0200775	0.0246113	0.0394872	0.029799	0.01892	0.0338043
0.0132636	0.0175257	0.0217948	0.0543195	0.0613648	0.0743754		0.00590788	0.0102258	0.0168565	0.0182898	0.00242336	0.00849765		0.0174208	0.0118521	0.0207061	0.0242043	0.0029322	0.0062621
0.0132667	0.00903704	0.177175	0.0594249	0.0702577	0.0953051		0.0134875	0.0073875	0.02419	0.0183727	0.0022	0.00824545		0.0329826	0.0976667	0.0399787	0.0289986	0.0329266	0.0406797
0.0132672	0.0133256	0.207509	0.0942692	0.247775	0.239598		0.0204786	0.0131462	0.0169688	0.0277562	0.00255	0.00410667		0.0165589	0.0084448	0.0190876	0.0265737	0.0100239	0.0114639
0.0132697	0.010469	0.0229832	0.0284	0.00436434	0.00438824		0.014914	0.0124551	0.0181762	0.0278866	0.0230038	0.0141157		0.0147892	0.00968337	0.0302632	0.02167	0.00968891	0.00963929
0.01327	0.01047	0.0183848	0.0221856	0.00466567	0.0126248		0.0140292	0.0128487	0.0225652	0.0241578	0.0049016	0.00497522		0.016965	0.0102902	0.0264349	0.0220023	0.014626	0.0316914
0.0132727	0.00884249	0.110907	0.0589349	0.098595	0.124066		0.0755099	0.507134	0.373125	0.401908	0.248708	0.3704		0.012568	0.01049	0.0282073	0.0224321	0.00328061	0.00823405
0.0132733	0.0121844	0.0251131	0.0333739	0.000649752	0.0111538		0.0998632	0.451668	0.443329	0.305214	0.183594	0.270218		nan	0.00573333	0.0166667	0.007575	0.0098489	0.0417
0.0132734	0.131734	0.368209	0.279349	0.379397	0.399437		0.6613	0.4839	nan	nan	nan	nan		0.012117	0.0105938	0.0280212	0.0222983	0.0108514	0.00959811
0.013275	0.00976364	0.023475	0.0204667	0.0055	0.00269167		0.019375	0.02225	0.0211	0.014925	0.00383333	0.0024		0.0939	0.0728125	0.0581326	0.0723581	0	0.133227
0.013275	0.010075	0.02495	0.0223	0.0089	0.0114		0.00976967	0.00554811	0.0184517	0.0184353	0.0039958	0.00504566		0.123916	0.0631422	0.0725522	0.0610937	0.0804944	0.0601507
0.0132757	0.0107767	0.0245459	0.0278029	0	0.000734967		0.107142	0.106753	0.0206437	0.0253439	0.0220574	0.0203821		0.0155683	0.00995789	0.0191275	0.0223332	0.00359238	0.0033046
0.0132767	0.0107242	0.0188547	0.0228806	0.00188453	0.00286492		0.0161335	0.015387	0.0699302	0.02902	0.0188296	0.0208667		0.0458668	0.0505846	0.059403	0.0292698	0.0280356	0.0533356
0.0132779	0.0115311	0.0206747	0.026555	0.00227785	0.00386678		0.012942	0.0104132	0.0165751	0.018206	0.00519198	0.0046738		0.0152625	0.0108116	0.0244164	0.0215307	0.00204441	0.00459851
0.0132794	0.00654609	0.0225341	0.0265057	0.00221484	0.00315817		0.0173484	0.0574964	0.0642754	0.0497479	0.0489171	0.0180412		0.0181322	0.0134212	0.0246271	0.0248328	0.00485822	0.0133021
0.01328	0.0113875	0.0243833	0.0287647	0.00237647	0.00348333		0.0100549	0.0114234	0.0343456	0.0301902	0.00976791	0.0138342		0.0539118	0.0422214	0.0453764	0.0399013	0.0107123	0.0233901
0.0132808	0.0354451	0.18589	0.21391	0.207293	0.223098		0.005375	nan	nan	0.115467	0.0589548	0.00324675		0.0238003	0.00894321	0.0200679	0.0306531	0.00791667	0.00624818
0.013281	0.00812817	0.0191746	0.0223408	0.000694366	0.00264085		0.0176858	0.00735795	0.0195615	0.0547007	0.0634046	0.033885		0.0689242	0.0487398	0.0967335	0.110684	0.125199	0.172981
0.0132825	0.0123116	0.0305704	0.0258933	0.0300267	0.0395776		0.0168626	0.315816	0.550774	0.0736689	0.278318	0.183921		0.0285123	0.0338407	0.0297024	0.0314751	0.00327377	0.00430849
0.0132835	0.00962098	0.0226229	0.0232276	0.0225112	0.0359218		0.0283273	0.05092	0.0753364	0.0310273	0.1037	0.121267		0.0147992	nan	nan	0.0239548	0.00420132	0.00509063
0.0132857	0.0111	0.0473752	0.0535117	0.0759433	0.00425		0.0136278	0.012183	0.0200849	0.0244758	0.00591853	0.00470168		0.0189608	0.00910915	0.0183514	0.0205114	0.0135435	0.0112005
0.0132857	0.0120714	0.144751	0.0274286	0.12409	0.00141667		0.0146804	0.0293119	0.0169887	0.0316545	0.00241784	0.0108162		0.0141729	0.00890049	0.0295699	0.0234583	0.00929621	0.0157045
0.0132864	0.0120576	0.0207126	0.0242615	0.00480652	0.00723381		0.0482667	0.0174	0.0267667	0.0316333	0.00713333	0.0134333		0.0351611	0.0243078	0.024156	0.0251565	0.00271701	0.00513228
0.0132867	0.0119194	0.0162813	0.0304736	0.00863807	0.00613774		0.120596	0.17262	0.159289	0.105224	0.109919	0.130168		0.0207877	0.0151788	0.0237269	0.0275988	0.00461839	0.00915398
0.0132868	0.00943504	0.342297	0.188784	0.23719	0.409313		0.761054	0.720153	0.799894	0.629016	0.513544	0.661787		0.0174888	0.0209878	0.0457027	0.0222536	0.010407	0.0271296
0.0132882	0.0145417	0.178098	0.402411	0.373026	0.48623		0.0183995	0.00975584	0.038841	0.0333283	0.0230439	0.0363819		0.0971609	0.0532335	0.0522988	0.0482313	0.0145226	0.0354063
0.0132883	0.0174769	0.0414586	0.0350436	0.025952	0.0105859		0.161533	nan	nan	0.1525	nan	0.139533		0.0417333	nan	nan	0.0817463	0.0225314	0
0.0132889	0.00947778	0.0233944	0.0275096	0	0.00679293		0.014817	0.0104847	0.0185471	0.0233834	0.00359045	0.00600584		0.0312452	0.0233762	0.11496	0.0480216	0.101568	0.110366
0.0132917	0.0117775	0.0527601	0.0555047	0.036058	0.0336546		0.249052	0.782286	0.787569	0.56882	0.540207	0.581408		0.0140039	0.0068232	0.014505	0.0218475	0.00446429	nan
0.013292	nan	nan	0.035212	0.007	0.00567333		0.0164049	0.0116923	0.0164437	0.0198492	0.00354566	0.00182557		0.0217364	0.0082697	0.0222769	0.021699	0.00528979	0.0185156
0.0132922	0.0138178	0.0222067	0.0309184	0.00410615	0		0.0168867	0.00727151	0.0204959	0.0320725	0.00924181	0.0107303		0.0209718	0.0147224	0.0245311	0.0240831	0.00509177	0.0102745
0.0132929	0.145078	0.349242	0.343523	0.12172	0.107708		0.0203254	0.0112686	0.0581584	0.0398287	0.0220519	0.0263185		0.0922592	0.016857	0.0526597	0.0468159	0.0411008	0.0462679
0.013293	0.00998804	0.0306779	0.0611308	0.0366629	0.0476739		0.0104286	0.00570216	0.0166246	0.0174054	0.00383265	0.00275366		0.0233145	0.0267961	0.0465531	0.0348234	0.0348338	0.0632086
0.0132946	0.0175605	0.0288205	0.0321393	0.00215983	0.0120981		0.649531	0.641668	0.659815	0.540313	0.479911	0.641039		0.0144853	0.0235333	0.0734671	0.0240899	0.0583988	0.0946479
0.0132976	0.00909049	0.0173284	0.0264304	0.00322407	0.00341418		0.0148548	0.00827159	0.0160847	0.0203961	0.00451902	0.00411891		0.0133837	0.0135262	0.0211805	0.0252069	0.00278558	0.00660413
0.0133	0.012225	0.279983	0.290852	0.28492	0.37366		0.349898	0.0674853	0.137089	0.184941	0.310947	0.239612		0.0306394	0.0156191	0.0395904	0.0396878	0.0281123	0.0537223
0.0133	0	0	0.00494949	0	0.02		0.0153605	0.0112674	0.0201465	0.0190698	0.00762791	0.00859302		0.0158132	0.0099724	0.0181473	0.0235857	0.0113203	0.00728062
0.0133	0.0132333	0.01608	0.01778	0.0769286	0.00228		nan	nan	nan	nan	0.7222	0.4094		0.014163	0.0144834	0.0231973	0.0224594	0.00372221	0.00490627
0.0133	0.007675	0.0270969	0.0929375	0.150633	0.1336		0.0134537	0.00970448	0.0182332	0.0221868	0.00615589	0.00392385		nan	nan	nan	nan	nan	nan
0.0133	0.00937143	0.0244857	0.0224	0.273653	0.294134		0.00279689	0.0139591	0.0303156	0.0248982	0.00359706	0.00946639		0.123351	0.0220313	0.0606916	0.10781	0.2632	nan
0.0133029	0.00950146	0.0205655	0.0238825	0.00688596	0.00444444		0.0171952	0.00547201	0.019503	0.0178749	0.000884487	0.00276429		0.0279237	0.0254615	0.0292977	0.0307055	0.0241709	0.0379351
0.0133071	0.0121138	0.0198063	0.0213759	0.0031478	0.00605781		0.123557	0.116059	0.134854	0.113368	0.0873244	0.107892		0.0183194	0.0170464	0.0242156	0.0230943	0.00651459	0.0120411
0.01331	0.0109778	0.14256	0.128701	0.118542	0.165911		nan	0.4732	0.721756	0.46498	0.377434	0.552219		0.0134379	0.0091845	0.0213227	0.0243508	0.0024607	0.00226137
0.0133102	0.0108443	0.0226073	0.0263505	0.00330537	0.00493034		0.0234784	0.00540948	0.0110836	0.031781	0.005	0		0.019204	0.00920505	0.0256529	0.0215978	0.00257376	0.0147399
0.0133113	0.011137	0.125328	0.142973	0.341561	0.304329		0.744662	0.73108	0.803168	0.647404	0.72391	0.829952		0.0124101	0.00912685	0.0209105	0.0257772	0.00486987	0.0102311
0.0133115	0.014639	0.0261011	0.021045	0.00144699	0.00383954		0.0142854	0.0119527	0.0239892	0.0250595	0.0535465	0.00537238		0.0318904	0.0175053	0.0350579	0.0423796	0.0292362	0.03762
0.0133115	0.0121725	0.0175042	0.020518	0.00292058	0.00419854		0.4599	0.5819	0.641571	0.561229	0.515214	0.621875		0.0520814	0.0131324	0.162991	0.146697	nan	nan
0.0133118	0.0110258	0.0202516	0.0284731	0.00508172	0.005		0.0117871	0.0294297	0.0187816	0.0514659	0.0342362	0.0465132		0.021542	0.0175884	0.0315543	0.0262742	0.0202316	0.0336699
0.013313	0.0120739	0.0232018	0.0294884	0.00126106	0.00290837		0.0154986	0.0106318	0.0206651	0.0196585	0.00116812	0.00547271		0.0231035	0.0126034	0.0372723	0.0257249	0.012105	0.00659067
0.0133143	0.135878	0.260597	0.320967	0.296197	0.201583		0.0137182	0.0122399	0.120181	0.115483	0.0859657	0.107125		0.0463	0.0756857	0.0567768	0.0736818	0.0613613	0.067887
0.0133155	0.0886613	0.0219417	0.0713287	0.0361512	0.0390476		0.0098237	0.00761538	0.0231524	0.0270993	9.24522e-05	0.00410811		0.0157568	0.0100281	0.0194595	0.0233333	0.00303301	0.00410199
0.0133167	0.00541667	0.0242333	0.0299833	0	0.00576667		0.0104683	0.00562279	0.036782	0.0176075	0.00324534	0.00471304		0.0188489	0.0138987	0.0712761	0.0248115	0.00494155	0.0132063
0.0133172	0.0101383	0.119039	0.126866	0.215273	0.171908		0.0127692	0.00932914	0.0270269	0.025576	0.00425231	0.00717067		0.0165846	0.00957363	0.0179688	0.024056	0.00223213	0.00427096
0.0133182	0.0126917	0.0216816	0.137473	0.121401	0.161245		0.0147458	0.00938333	0.0190195	0.0211003	0.00413335	0.0109519		0.0142798	0.00822083	0.0225569	0.023407	0.00285825	0.0100936
0.0133191	0.00912857	0.0171446	0.0235073	0.00314331	0.00327396		0.0124	0.0038	0.0234285	0.0174	0	0.0041		0.0141486	0.0241669	0.0194686	0.028864	0.000593093	0.00343911
0.0133216	0.0105278	0.024754	0.0404273	0.091073	0.104365		0.0100262	0.00496454	0.0244325	0.0303319	nan	nan		0.0131919	0.012871	0.0291389	0.0241407	0.01113	0.0305928
0.013325	0.011675	0.0458009	0.0306355	0.0145314	0.0166077		0.0121191	0.0108984	0.02301	0.0210757	0.004303	0.00903901		0.0178554	0.00973163	0.0180643	0.0212141	0.00313679	0.00523574
0.0133283	0.0100393	0.136772	0.10862	0.112757	0.172543		0.0194417	0.00654405	0.0154405	0.022181	0	0.00805		0.0147002	0.00924051	0.0167562	0.0222662	0.00257508	0.00506687
0.013331	0.0107096	0.0626732	0.059419	0.0510585	0.0718177		0.01795	0.0116861	0.0239417	0.0353347	0.00330769	0.00278611		0.015261	0.00955009	0.0343822	0.031691	0.00799558	0.0243131
0.0133317	0.0128368	0.0207243	0.0220366	0.0559279	0.0659144		0.51425	0.824608	0.672508	0.598785	0.675057	0.771941		0.0201559	0.0136661	0.0158761	0.0334948	0.00219036	0.01446
0.0133327	0.0113818	0.0251494	0.0278627	0.00873939	0.00484655		0.716279	0.848833	0.729899	0.659044	0.7179	nan		0.017519	0.0097619	0.0214476	0.0241333	0	0.00230952
0.0133333	0.0196	0.0690385	0.0582333	0.0514933	0.0565933		0.019	0.01222	0.03642	0.0234	0.00534	0.006		0.0848755	0.0219523	0.041305	0.0360303	0.00416667	0.0196229
0.0133333	0.00506667	0.148337	0.106896	0.114807	0.10948		0.0233899	0.166418	0.18342	0.0685955	0.0288069	0.0301603		0.1688	0.109393	0.150633	0.115681	0.116979	0.165664
0.0133333	0.3186	0.282567	0.111533	0.1124	0.1074		0.0163963	0.0123323	0.03266	0.0461511	0.00779867	0.0117212		0.0140818	0.00810809	0.0174526	0.0215064	0.00490585	0.00232456
0.0133333	0.251286	0.423434	0.225733	0.350601	0.390475		0.0341807	0.0161221	0.0222084	0.0569028	0.00602756	0.0176071		0.164039	0.0157576	0.0869697	0.0776148	0.0533796	0.0762972
0.0133364	0.00883636	0.0956538	0.142171	0.231961	0.237459		0.0811476	nan	nan	0.17946	0.12667	0.157094		0.0398981	0.0169883	0.0325874	0.0339513	0.0142742	0.0192604
0.0133368	0.0131667	0.0229381	0.0298238	0.00255	0.00404706		0.017992	0.0200976	0.0308824	0.0477251	0.01184	0.0116127		0.0164285	0.0109341	0.0188863	0.0201373	0.00267138	0.00473772
0.0133371	0.0152843	0.0262996	0.0220985	0.00140221	0.0134502		0.0443744	0.0441	0.0537739	0.0546827	0.0857424	0.0841167		0.0240089	0.0135647	0.0220682	0.0200958	0.00259159	0.00435813
0.0133377	0.00805351	0.024886	0.0271728	0.00348684	0.0143167		0.0186653	0.0144303	0.0252141	0.0329852	0.00547644	0.00635557		nan	nan	nan	nan	nan	nan
0.01334	0.01418	0.02737	0.02812	0	0.0036		0.0285622	0.0214187	0.0500388	0.0440995	0.0392115	0.0188183		0.0452615	0.0706091	0.0739804	0.0831434	0.04685	0.0892393
0.01334	0.0148667	0.0231833	0.022975	0.269591	0.314344		0.0224333	0.0091	0.0299863	0.01445	0.00545716	0.00891086		0.0133874	0.0066504	0.0202389	0.0217824	0.00501716	0.00388458
0.0133413	0.00853274	0.0239538	0.0268016	0.00206784	0.00667861		0.0209686	0.0109792	0.018641	0.0211366	0.0040291	0.0129772		0.021083	0.0135705	0.0229664	0.0231694	0.00397916	0.00464053
0.0133429	0.00997857	0.121214	0.130718	0.104951	0.112903		0.2017	0.5227	0.655361	0.519954	0.539745	0.55119		0.0202937	0.0225895	0.0298746	0.0330579	0.0340604	0.0247319
0.013343	0.0125736	0.0189414	0.0263407	0.00117801	0.0030066		0.0113556	0.0146889	0.0106778	0.0295973	0	0		0.135452	0.0627408	0.0892479	0.0755344	0.0702111	0.0921921
0.0133436	0.0108567	0.0187914	0.0183618	0.00206998	0.00773353		nan	nan	nan	0.68	0.1802	0.5926		0.00561835	0.00731717	0.0169767	0.0267205	0.0494038	0.145289
0.0133438	0.00845048	0.0210429	0.0230914	0	0.0056019		0.01237	0.00894762	0.028388	0.027912	0.004128	0.0042		0.0396588	0.0383788	0.045163	0.038908	0.00847	0.0257809
0.0133447	0.0122364	0.0312789	0.0801943	0.302914	0.288808		0.506353	0.580573	0.527536	0.352495	nan	0.5068		0.152225	nan	nan	0.04065	0	nan
0.0133448	0.0136408	0.0328244	0.0500169	nan	0.0134951		0.64	0.6458	0.597054	0.557853	0.598214	0.606917		0.0161989	0.0113675	0.0219458	0.0224923	0.00258323	0.0052033
0.013347	0.0102173	0.0213508	0.0268695	0.00257437	0.00250272		0	nan	0.227463	0.245157	0.183206	0.226094		0.0218536	0.0170146	0.0221505	0.0212527	0.00387411	0.00656469
0.0133475	0.0112212	0.0245805	0.0229839	0.00639831	0.0038		0.0206852	0.00821055	0.0258702	0.0196487	0.00286795	0.00522455		0.0286887	0.0639363	0.0597046	0.033164	0.039403	0.0830271
0.013349	0.00882937	0.0260968	0.0216204	0.00209574	0.00471809		0.0154566	0.0569317	0.135594	0.0897779	0.0522828	0.0725144		0.0775391	0.0451826	0.023773	0.0326728	0.00315405	0.00985046
0.0133497	0.00904459	0.0308134	0.0334013	0.00461783	0.00254777		0.0150783	0.0111847	0.0167194	0.0203681	0.00352907	0.00416279		0.0199503	0.0181958	0.0274433	0.0225105	0.0112161	0.00451204
0.0133499	0.00517426	0.0250403	0.0447174	0.0121591	0.013827		0.0122885	0.0115881	0.0154358	0.0272893	0	0		0.0314916	0.0274085	0.0373531	0.0247729	0.00251911	0.00644293
0.0133507	0.0262244	0.0876217	0.0606246	0.0715829	0.0791131		nan	nan	nan	nan	nan	nan		0.013412	0.010211	0.0192467	0.0185705	0.00240866	0.0055486
0.0133511	0.136029	0.124026	0.0702935	0.148822	0.199656		0.018385	0.0145561	0.0276387	0.0155724	0.00489163	0.00667792		0.0155301	0.00923573	0.0227564	0.0276456	0	0.0117795
0.0133513	0.0121333	0.0170385	0.0234256	0.00170769	0.008		0.0204352	0.00859955	0.0269134	0.0344823	0.0021987	0.00193019		0.1846	0.0571776	0.0299258	0.043604	nan	nan
0.0133556	0.0126667	0.163749	0.0687102	0.0530449	0.0763263		0.0192	0.01124	0.0318571	0.0263143	0.00861667	0.0156333		0.0188622	0.0104773	0.012105	0.0213569	0	0
0.0133562	0.0112538	0.0190669	0.0219016	0.00383198	0.0060742		0.0146545	0.0107614	0.0526357	0.0434416	0.0212736	0.0276809		0.13543	0.0807099	0.037367	0.0320087	0.0338667	0.0399864
0.0133596	0.0101557	0.0208325	0.0293623	0.00324987	0.00389182		0.0115583	0.0109101	0.0393702	0.0324246	0.0100809	0.010644		0.0961729	0.0400465	0.0573068	0.0334735	0.0321402	0.0495541
0.01336	0.0115455	0.019625	0.0227273	0.00160312	0.0048493		0.015132	0.0122254	0.021832	0.0522132	0.0343845	0.0391006		0.0155187	0.00902647	0.019734	0.0224531	0.00214435	0.00540585
0.01336	0.00802356	0.0218011	0.0248852	0.0500518	0.0462801		0.0152494	0.00978548	0.0246706	0.0260661	0.0266474	0.0398135		0.0235306	0.0571775	0.0528863	0.0290225	0.0229304	0.0520129
0.0133604	0.00950134	0.16177	0.132337	0.158438	0.232759		0.0133547	0.00969038	0.0171831	0.0193527	0.00326211	0.00641211		0.0172687	0.00905287	0.0194044	0.0197553	0.00252844	0.00491619
0.0133615	0.0149541	0.0164021	0.0281083	0.00140673	0.00620795		0	nan	nan	0.3686	0.41205	0.4808		nan	nan	nan	nan	nan	nan
0.0133615	0.00717632	0.0223093	0.0263134	0	0.00456302		0.0129733	0.00985297	0.0202783	0.0301414	0	0.00183027		0.0420454	0.0218736	0.0371709	0.0305523	0.0193321	0.038363
0.0133641	0.00726368	0.0205666	0.0279846	0.000830283	0.00555084		0.0144763	0.0149952	0.0213189	0.0181483	0	0.00533333		0.044735	0.0156644	0.0666611	0.052602	0.0480831	0.0778296
0.0133642	0.00987304	0.0315622	0.0352957	0.0163349	0.0219718		0.210526	0.304766	0.331318	0.267195	0.249575	0.316278		0.0152174	0.00827662	0.026474	0.0230825	0.00239221	0.0484071
0.0133652	0.0108444	0.0125174	0.0218391	0.00191304	0.00571957		0.0221409	0.0111879	0.0192685	0.0232774	0.00179961	0.00804348		0.0378	0.0613462	0.100402	0.039207	0.00631468	0.161029
0.0133667	0.0219	0.0239875	0.0239714	0.335669	0.370954		0.8779	0.7393	0.8571	0.697	0.9143	0.7938		0.0151219	0.01038	0.0181971	0.0223132	0.00163654	0.0042027
0.0133681	0.0113241	0.0363553	0.0242426	0.005	0.00712979		nan	nan	nan	nan	nan	nan		0.0242854	0.0153547	0.0248617	0.0263186	0.0169458	0.0190197
0.0133683	0.0288099	0.061854	0.0378904	0.0958981	0.0988647		0.165984	0.150626	0.212513	0.186174	0.201311	0.215288		0.0142315	0.00996937	0.0190138	0.0246745	0.00234057	0.00170758
0.0133689	0.00925408	0.044226	0.0441913	0.00512505	0.00697098		0.00741154	0.0059	0.0353139	0.0548305	0.064325	0.0353667		0.0113528	0.018087	0.0195854	0.0226176	0.00559746	0.00901139
0.0133696	0.0152224	0.0236866	0.0241144	0.0801983	0.0481205		0.578376	0.694581	0.578714	0.601933	nan	0.533095		0.0183037	0.0171469	0.0204834	0.0244979	0.00667898	0.014373
0.0133708	0.0136021	0.0181153	0.0286892	0.00496042	0.00246702		0.0059	0.008	0.01984	0.211433	0.217063	0.27705		0.0151617	0.0105083	0.0219882	0.0279397	0.0030917	0.00366422
0.0133714	0.0362475	0.0435942	0.0438683	0.0306077	0.047642		0.352244	0.533844	0.521734	0.49352	0.18734	0.373606		0.144436	0.0699824	0.137724	0.0883139	0.187884	0.111469
0.0133716	0.00546255	0.023663	0.0229257	0.00229452	0.00391952		0.0208867	0.0083045	0.0241127	0.023246	0.00477811	0.00443333		0.014914	0.0197855	0.0395249	0.0264159	0.0240045	0.00418594
0.0133746	0.0158067	0.063405	0.0200691	0.0854794	0.0584104		0.507768	0.664608	0.812175	0.667625	0.6482	0.711275		0.0158991	0.0118834	0.0393112	0.0426756	0.0206228	0.0405789
0.013375	0.00873065	0.0193903	0.0227871	0.0037193	0.00578947		0.0381634	0.0290327	0.0649039	0.0722281	0.031458	0.0159882		0.0213178	nan	nan	0.0160686	0	nan
0.0133769	0.0104385	0.0212357	0.0204714	0.00360714	0.00390714		0.393208	0.411477	0.346893	0.276606	0.268955	0.331236		0.0628424	0.0248711	0.056949	0.0789695	0	0.0924211
0.0133826	0.00899578	0.0357015	0.025335	0.0318027	0.0432586		0.24255	0.284694	0.459394	0.424969	0.547195	0.601244		0.0482104	0.0393436	0.0218528	0.047666	0.0117638	0.00477722
0.0133833	0.0149566	0.0653619	0.0230897	0.0203072	0.034952		0.0868539	0.44224	0.522281	0.262904	0.305609	0.351619		0.0263904	0.0101926	0.0397679	0.0498168	0.0143039	0.0222441
0.0133854	0.0114718	0.0210018	0.0189091	0.00151763	0.00479219		0.0119866	0.117883	0.0617299	0.0477444	0.045238	0.0343586		0.0133123	0.00890153	0.0201314	0.0178957	0.00261301	0.00485357
0.0133861	0.0100978	0.0250068	0.029863	0.0105028	0.00177171		0.0179452	0.0144905	0.0273724	0.0176894	0	0.0133166		0.0169523	0.0159725	0.0228506	0.0216913	0.00217647	0.00485048
0.0133863	0.0185341	0.0386683	0.035192	0.0124635	0.00257813		0.709533	0.766725	0.7129	0.74216	0.586325	0.59975		0.0140418	0.0101359	0.0248093	0.0219863	0.00185242	0.00677457
0.0133875	0.0123	0.025	0.03393	0.00131	0.00622		0.746633	0.837833	0.812112	0.687949	0.722083	0.849189		0.04785	0.2581	0.0435312	0.0685667	0.0222	0.009875
0.0133876	0.00684713	0.0511422	0.0607518	0.0376862	0.0917145		0.016632	0.0150047	0.019387	0.0262305	0.00859455	0.004141		0.0174571	0.0103128	0.0192299	0.0279435	0.0141065	0.0225984
0.0133882	0.010261	0.0360199	0.0289449	0.00751967	0.0164977		0.01006	nan	0.028575	0.01546	0.00443333	0		0.0478005	0.0309543	0.0555541	0.0462348	0.0255556	0.0419866
0.0133893	0.012955	0.0258228	0.0302303	0.00551587	0.00592834		0.0126948	0.0134869	0.0178466	0.0301636	0.0540295	0.0419876		0.0148625	0.00587112	0.0112506	0.0347482	0	0.00635547
0.0133895	0.00933903	0.0210359	0.0296521	0.00231884	0.00502137		0.0124497	0.0105995	0.0208497	0.0314387	0.00367391	0.0035545		0.0188277	0.00915314	0.0209253	0.0234439	0.00410644	0.00996477
0.01339	0.0121647	0.0575107	0.0466145	0.0818814	0.0704994		0.010301	0.00815296	0.0189579	0.0233558	0.00464698	0.00214729		0.018048	0.00847136	0.0172296	0.0219322	0.0100963	0.0203097
0.0133904	0.0121516	0.0214521	0.0281913	0.00571918	0.00912722		0.014425	0.009395	0.0217842	0.0215579	0.00348421	0.00703684		0.038001	0.0248093	0.0908097	0.0358687	0.0406181	0.0458783
0.0133929	0.0128643	0.02418	0.02918	0.00753125	0.00176667		0.1917	0.371471	0.48453	0.366491	0.327906	0.4062		0.0355508	0.0225819	0.0354101	0.030079	0.00629435	0.0128949
0.0133932	0.00938733	0.0217678	0.0287033	0.00148217	0.00399054		0.0183148	0.00909484	0.0120626	0.0284187	0.00446645	0.00425806		0.0178239	0.0131102	0.0226201	0.027356	0.00350079	0.0040106
0.0133944	0.00801466	0.0318155	0.0535668	0.00117127	0.00328677		nan	nan	0.73535	nan	0.5682	nan		0.136084	0.0491238	0.0620284	0.0891232	0.0839403	0.0520193
0.0133952	0.00951446	0.0259518	0.0232054	0.00433735	0.00856446		nan	nan	0.4186	nan	0.0702	0.1292		0.0150073	0.0182862	0.0232461	0.0249997	0.00682618	0.00993318
0.0133953	0.00899638	0.0193854	0.0268888	0.055555	0.0373048		0.0189	0.135	nan	nan	0.2235	0.6		0.0186156	0.00928229	0.017817	0.0269735	0.00180952	0.00172632
0.0133965	0.0104461	0.0170066	0.0213164	0.00473995	0.00301418		0.0135125	0.00904502	0.0155333	0.0204724	0.00337802	0.00491622		0.0407331	0.0355499	0.040866	0.0267809	0.028732	0.0400263
0.0133969	0.00721374	0.0296176	0.0260137	0.00314528	0.0070229		0.00882012	0.00541606	0.0166442	0.0180549	0.000925599	0.00455272		0.0484724	0.00779447	0.049166	0.0393207	0.0137141	0.028497
0.0134	0.00901111	0.0262	0.0260333	0.00156667	0.00451111		0.0174818	0.0041178	0.0144769	0.033365	0.239691	0.253283		0.0320027	0.0158251	0.0370546	0.0374358	0.0267598	0.0389945
0.0134	0.0116286	0.0465286	0.0336857	0.0022	0.01315		0.0457425	0.00971376	0.0303546	0.0615544	0.0567685	0.0439096		0.0422	0.0175333	0.0218782	0.129761	0.0106133	0.026961
0.0134	0.0145125	0.0206625	0.353418	0.397924	0.264958		0.66246	0.5984	0.687427	0.5434	0.489537	0.396387		0.0157909	0.00869719	0.0172249	0.0208924	0.00258571	0.00717247
0.0134	0.00929424	0.0247057	0.0322423	0.00122281	0.00446667		0.604	0.625	0.59823	0.456971	0.432483	0.5084		0.0257291	0.0179619	0.0211815	0.023656	0.00349935	0.00509569
0.013402	0.0283756	0.0234468	0.0332168	0.0641815	0.0695317		0.0110408	0.0101122	0.0143542	0.0201931	0.00166394	0.00371221		0.0153899	0.0116747	0.0163617	0.019638	0.00140472	0.00333514
0.013404	0.121929	0.131136	0.154327	0.174131	0.185568		0.6685	0.884092	0.816543	0.717016	0.702787	0.817605		0.0204045	0.0110398	0.0167649	0.0243522	0.00777668	0.021209
0.0134083	0.0104754	0.0217903	0.0282631	0.00146364	0.00357964		0.0130559	0.0303592	0.0296759	0.0181948	0.00586876	0.0149258		0.04143	0.0351435	0.0366092	0.0389142	0.0244028	0.0460339
0.0134091	0.0207293	0.0244354	0.0443344	0.0025088	0.00417327		0.0148487	0.0095689	0.0177226	0.0251615	0.00804934	0.00556133		0.0296146	0.0229033	0.0226688	0.0226375	0.00322896	0.0081539
0.0134099	0.00847684	0.0210715	0.026514	0.00194633	0.00439956		0.314733	0.66238	0.59084	0.37707	0.422936	0.516108		0.115859	0.0305204	0.090428	0.071146	0.0945487	0.0367833
0.0134108	0.0137354	0.0184315	0.0214057	0	0.00638889		0.0135667	0.00875	0.01883	0.02158	0.00426875	0.00223684		0.060404	0.0336621	0.0426713	0.0485526	0.0360945	0.0394878
0.0134111	0.0105333	0.0195273	0.01972	0.00237	0.00804545		0.09632	nan	nan	0.2529	0.4511	0.529567		0.0189146	0.0122676	0.0210646	0.0192271	0.00204832	0.00554437
0.0134124	0.242169	0.324417	0.272322	0.445855	0.314268		0.24157	0.489228	0.446806	0.256649	0.184715	0.204318		0.17126	0.103459	0.103904	0.0859118	0.0286974	0.0783775
0.0134125	0.0187875	0.0664883	0.0681933	0.0518994	0.0555857		0.0165333	0.0359333	0.0226067	0.0308312	0.00322121	0.00463704		0.015036	0.0266425	0.0179944	0.0449143	0.0185296	0.00284565
0.0134136	0.0109787	0.0229192	0.0245418	0.0108682	0.0188974		0.071356	0.00915714	0.0267368	0.0435498	0.036622	0.00282306		nan	nan	nan	nan	nan	nan
0.0134161	0.0124974	0.0300321	0.0291161	0	0.00697979		0.64552	0.748871	0.751305	0.649911	0.77812	0.6988		0.103794	0.145049	0.167232	0.174441	0.0854905	0.122057
0.0134167	0.0121333	0.0239286	0.0249714	0	0.01174		0.0716247	0.0244775	0.134465	0.114682	0.130788	0.160049		0.0151464	0.00949998	0.0243044	0.0269048	0.00557338	0.0111849
0.0134197	nan	nan	0.0258315	0	0.00671348		0.0160207	0.0172339	0.0167078	0.0278876	0.00594701	0.0106739		0.01684	0.00937473	0.0183308	0.0202795	0.00440947	0.0042829
0.0134202	0.01205	0.322163	0.267364	0.344469	0.19177		0.021425	nan	nan	0.0318	0.00334495	0.0219831		0.0198755	0.0391161	0.0225638	0.0288805	0.00258133	0.00764348
0.0134206	0.00937004	0.023281	0.0248063	0	0.00472368		0.0218887	0.0138637	0.0241372	0.0192701	0.0016133	0.00573135		0.0154929	0.012263	0.0187024	0.0271007	0.00728295	0.0120429
0.0134222	0.0135333	0.02442	0.02584	0.000833333	0.00975556		0.0144143	0.0122684	0.0234915	0.0141901	0.00171606	0.00719894		0.0833568	0.106316	0.0575508	0.0577653	0.0263609	0.0515603
0.0134227	0.0322751	0.229776	0.272714	0.266441	0.329048		0.0115166	0.0102246	0.0304719	0.0424738	0.0126984	0.0583849		0.0168934	0.0144026	0.0247402	0.0218736	0.00414577	0.0131942
0.0134237	0.010114	0.0155863	0.0281767	0.0854195	0.0943303		0.0151486	0.0100212	0.0244445	0.0272937	0.00641814	0.00845038		0.0156948	0.0153465	0.020649	0.020575	0.000856071	0.00438068
0.0134258	0.0093463	0.0168703	0.0229361	0.000371655	0.00724422		0.7	nan	nan	0.4516	0.1875	0.125		0.0152409	0.0106853	0.0220637	0.0193079	0.00449757	0.00613126
0.0134273	0.00835455	0.235944	0.0862091	0.218499	0.166989		0.2162	0.61315	0.813518	0.522998	0.474297	0.723514		0.0126139	0.0108434	0.0207064	0.0207523	0.00309206	0.00752543
0.0134273	0.01054	0.0230545	0.0263091	0.0067	0.0043		0.017058	0.0136086	0.0331187	0.023604	0.0106988	0.00815136		0.0195717	0.0418951	0.017685	0.0495928	0.0455972	0.108065
0.0134298	0.0124894	0.0220129	0.0260765	0.00271594	0.00388034		0.01164	0.00098	0.0208086	0.0191048	0.00139785	0.00379032		0.111645	0.0386111	0.0632691	0.0406445	0.050741	0.0354822
0.0134304	0.0126146	0.0234433	0.0284501	0.0025135	0.00359343		0.63495	0.7255	0.8343	0.8397	0.8462	0.8056		0.0214688	0.0739881	0.0096943	0.0121721	0.00472868	0.00857985
0.0134311	0.0122325	0.0187607	0.0222618	0	0.00771453		0.0953429	0.435625	0.651282	0.435592	0.481813	0.511859		0.0174341	0.0103608	0.0191369	0.0210716	0.00325347	0.00554511
0.0134313	0.0110938	0.188154	0.0573634	0.253672	0.242899		0	0	0.0264462	0.021511	0.0068956	0.0072022		0.0825286	0.0403	0.0554897	0.0529342	0.0314977	0.026639
0.0134316	0.0117842	0.0194526	0.0232053	0.00667333	0.00188125		0.0167949	0.00916488	0.0226928	0.0190664	0	0.00747562		0.0136217	0.0108476	0.0198397	0.0205007	0.00976481	0.0156697
0.0134329	0.00991098	0.0264762	0.0284012	0	0.00760671		0.0174274	0.00713904	0.0477705	0.0319236	0.00318995	0.00357406		0.0126004	0.010601	0.0235468	0.0289305	0.00254464	0.014301
0.0134339	0.0140874	0.0253336	0.0221307	0.00184596	0.0046201		0.112945	0.124343	0.140636	0.139871	0.0830932	0.119746		0.0541169	0.0182758	0.0262845	0.0298005	0.039083	0.024868
0.0134342	0.0114377	0.020545	0.0228998	0.00288217	0.00382448		0.0110143	0.00373051	0.0222846	0.0276599	0	0.0090301		0.0166681	0.00852062	0.0208371	0.0222233	0.0025199	0.00606162
0.0134361	0.0419673	0.0827214	0.0473432	0.0509152	0.0721247		0.0138467	0.00895096	0.0257727	0.0582783	0.141529	0.0416052		0.093184	0.122352	0.118779	0.0796346	0.0204345	0.0501598
0.0134364	0.00889091	0.0207091	0.0282322	0.00328859	0.00455242		0.0157522	0.0127826	0.0222087	0.0237261	0.00617059	0.00163684		0.0141917	0.0140416	0.0199393	0.0184893	0.00382482	0.00368676
0.0134375	0.0096625	0.0936509	0.0400341	0.0882435	0.0771674		0.0118985	nan	nan	0.0151906	0.250496	0		0.0161297	0.011993	0.0224142	0.022299	0.00303549	0.0102716
0.0134394	0.0108751	0.158616	0.224056	0.359215	0.308618		0.0131523	0.0121959	0.0250459	0.0152224	0.00392017	0.00341148		0.0486524	0.0506147	0.0567727	0.0348339	0.0183482	0.0357693
0.0134401	0.0128807	0.0252994	0.029477	0.000847249	0		0.368002	0.418947	0.577586	0.460616	0.297351	0.39178		0.0788667	0.184387	0.0815667	0.082141	0.0205882	0.102759
0.0134407	0.1243	0.101299	0.107429	0.0879314	0.102098		0.00880162	0.0227872	0.0447407	0.0418707	0.0321019	0.0365431		0.0139859	0.0156149	0.0264949	0.0232065	0.0149231	0.0304262
0.0134429	0.00995714	0.0213571	0.0197714	0.0027125	0.0100286		0.0587934	0.0738877	0.0377581	0.0461458	0.0175209	0.0232472		0.0181638	0.00821699	0.0224593	0.0233083	0.00421387	0.00528012
0.0134444	0.00875556	0.0306778	0.0188778	0.00407	0.00291111		0.0176772	0.00812377	0.0114991	0.0219052	0.00547494	0.00245063		0.3208	0.0143308	0.10023	0.0391957	0.145	nan
0.0134453	0.0119931	0.0158662	0.0205425	0.00312977	0.00182799		0.0110652	0.00988395	0.0157324	0.0189602	0.00623588	0.00170581		0.0170426	0.0293586	0.0340945	0.0269336	0.019019	0.0368374
0.0134455	0.00789091	0.0197545	0.0302727	0.00611818	0.00486364		0.0179485	0.0107384	0.0423013	0.0367303	0.0174431	0.0264267		0.0166191	0.0104394	0.0198679	0.0232859	0.00502709	0.00697878
0.0134457	0.00652153	0.0262803	0.0618748	0.0408514	0.0499295		0.0173111	0.00935789	0.0147895	0.0267158	0.000953333	0.00525		0.017683	0.0130109	0.0208827	0.0269149	0	0.00639517
0.013446	0.0100194	0.0272079	0.0272465	0.00359712	0.00139089		0.00959718	0.00806895	0.0154379	0.0208976	0.00466763	0.00392137		0.0165198	0.0106086	0.0177715	0.0293278	0.0183904	0.0115575
0.0134477	0.0128423	0.0203417	0.0604534	0.0260207	0.0399303		0.8684	nan	0.54736	nan	nan	nan		0.0191693	0.00984578	0.0239248	0.0218619	0.00990696	0.00489035
0.01345	0.0339125	0.0490375	0.0369875	0.0020625	0.0066375		0.0213889	0.00884723	0.01103	0.0157143	0.00284286	0.00466429		0.0134675	0.010313	0.0208857	0.0220584	0	0.00467532
0.01345	nan	nan	0.0095	0	0.0187		0.0210188	0.00473938	0.0267944	0.0206111	0.00409509	0.0102823		0.0351354	0.00253041	0.0277502	0.0501308	0.00369532	0.0127766
0.0134505	0.010403	0.0236899	0.0232384	0.00133838	0.00453636		0.0117591	0.00990909	0.0200773	0.0213682	0.004375	0		0.0192205	0.0105992	0.030973	0.0276748	0.0165484	0.0340011
0.0134508	0.0098816	0.0195827	0.0288096	0.00306442	0.0157833		0.0187168	0.0130977	0.0355807	0.0332522	0.021107	0.0118511		0.299086	0.1905	0.0651556	0.0572954	0.0438589	0.026178
0.0134512	0.0106756	0.0236878	0.0508811	0.0282631	0.0440858		0.0393281	0.00826037	0.0244822	0.04974	0.0332404	0.0201954		0.0865836	0.095798	0.0874933	0.0578784	0.0907504	0.107201
0.0134515	0.0101209	0.0289799	0.0308304	0.00379182	0.00270759		0.2917	0.2857	0.5283	0.5	nan	nan		0.0316841	0.00840874	0.0149893	0.0343104	0.0425286	0.0548841
0.013458	0.0095974	0.0190476	0.0262455	0.00177489	0.00322511		0.157862	0.186769	0.196897	0.140517	0.117415	0.0995427		0.0136954	0.0101007	0.0197438	0.0188303	0.00116243	0.00458087
0.0134586	0.00937692	0.022569	0.0260873	0.000799906	0.00478526		nan	0.82515	0.7404	0.592257	0.697782	0.68843		0.5714	0.107042	0.0420154	0.159605	0.0793042	0.2143
0.0134586	0.0144365	0.0200556	0.0333868	0.0026435	0.00822835		0.522233	0.7262	0.53595	0.299408	0.54545	0.53694		0.0171147	0.0161084	0.0226621	0.0231	0.00310065	0.0154536
0.0134589	0.0466378	0.0517778	0.0672988	0.0211953	0.0394595		0.0235468	0.0148941	0.0239413	0.0288258	0.0116893	0.029208		0.0752667	0.00566358	0.0665105	0.0565439	0.0176284	0.0318228
0.01346	0.00945556	0.01582	0.0226	0.0562417	0.075675		0.0222222	0	nan	0.02217	0.0053797	0.00495194		0.047539	0.0329505	0.060753	0.0526627	0.0523874	0.0982317
0.013462	0.00517296	0.155718	0.0427893	0.0178546	0.0298853		0.0139156	0.00958986	0.0243532	0.0165605	0.00266997	0.00339725		0.0103511	0.011221	0.0251488	0.0256519	0.00233238	0.0124742
0.0134625	0.966695	0.931291	0.476562	0.483697	0.309003		0.017917	0.00771623	0.0157868	0.0194347	0.00205568	0.00842		0.0169734	0.0121037	0.0197577	0.0194834	0.00223437	0.00573408
0.0134633	0.00793432	0.019759	0.0207923	0.00683432	0.00575976		0.0157201	0.00872458	0.0197585	0.0204983	0.00445086	0.00750859		0.015679	0.017397	0.0661309	0.039768	0.0605276	0.091367
0.0134643	0.0115588	0.0207571	0.0241783	0	0.00451538		nan	0.05	0.470775	0.343225	0.5691	0.77175		nan	nan	0.0554	0.0942809	0.113096	0.114878
0.0134653	0.0200161	0.0227777	0.031464	0.00342074	0.0237155		0.0183543	0.00873137	0.0189635	0.030313	0.00386452	0.0059443		0.1296	0.184967	0.116876	0.145514	0.102035	0.187532
0.0134692	0.00675	0.0216286	0.0273786	0.154159	0.0763231		0.0107839	0.00755175	0.010828	0.0220631	0.000861775	0.00786839		nan	nan	nan	nan	nan	0.0527441
0.0134706	0.0230806	0.0244463	0.035537	0	0.000337255		0.0176667	0.0123556	0.028023	0.0296516	0.0273408	0.0213785		0.133125	0.0509714	0.0699359	0.11342	nan	0.16
[truncated: 37,409 more rows]

## Sheet: Fig. 1a exact p-values
ZM TE mCG								ZM TE mCHG							ZM TE mCHH
group1	group2	p-values	p.adj	p.format	p.signif			group1	group2	p-values	p.adj	p.format	p.signif		group1	group2	p-values	p.adj	p.format	p.signif
MH-S	ZS-E	3.67922e-239	2.6e-238	< 2e-16	****			MH-S	ZS-E	3.67922e-239	2.6e-238	< 2e-16	****		MH-S	ZS-E	2.48682e-259	7.5e-259	< 2e-16	****
MH-S	ZM-Z	0	0	< 2e-16	****			MH-S	ZM-Z	0	0	< 2e-16	****		MH-S	ZM-Z	2.78623e-08	2.8e-08	2.8e-08	****
MH-S	ZM-GE	3.45393e-19	1.4e-18	< 2e-16	****			MH-S	ZM-GE	3.45393e-19	1.4e-18	< 2e-16	****		MH-S	ZM-GE	0	0	< 2e-16	****
MH-S	ZM.Se	3.1026e-11	9.3e-11	3.1e-11	****			MH-S	ZM.Se	3.1026e-11	9.3e-11	3.1e-11	****		MH-S	ZM.Se	0	0	< 2e-16	****
MH-S	ZM.Pa	0	0	< 2e-16	****			MH-S	ZM.Pa	0	0	< 2e-16	****		MH-S	ZM.Pa	0	0	< 2e-16	****
ZS-E	ZM-Z	0	0	< 2e-16	****			ZS-E	ZM-Z	0	0	< 2e-16	****		ZS-E	ZM-Z	0	0	< 2e-16	****
ZS-E	ZM-GE	1.0482e-204	5.2e-204	< 2e-16	****			ZS-E	ZM-GE	1.0482e-204	5.2e-204	< 2e-16	****		ZS-E	ZM-GE	0	0	< 2e-16	****
ZS-E	ZM.Se	1.70486e-236	1e-235	< 2e-16	****			ZS-E	ZM.Se	1.70486e-236	1e-235	< 2e-16	****		ZS-E	ZM.Se	0	0	< 2e-16	****
ZS-E	ZM.Pa	0	0	< 2e-16	****			ZS-E	ZM.Pa	0	0	< 2e-16	****		ZS-E	ZM.Pa	0	0	< 2e-16	****
ZM-Z	ZM-GE	0	0	< 2e-16	****			ZM-Z	ZM-GE	0	0	< 2e-16	****		ZM-Z	ZM-GE	0	0	< 2e-16	****
ZM-Z	ZM.Se	0	0	< 2e-16	****			ZM-Z	ZM.Se	0	0	< 2e-16	****		ZM-Z	ZM.Se	0	0	< 2e-16	****
ZM-Z	ZM.Pa	0.252185	0.25	0.2522	ns			ZM-Z	ZM.Pa	0.252185	0.25	0.2522	ns		ZM-Z	ZM.Pa	0	0	< 2e-16	****
ZM-GE	ZM.Se	0.00164817	0.0033	0.0016	**			ZM-GE	ZM.Se	0.00164817	0.0033	0.0016	**		ZM-GE	ZM.Se	1.65935e-70	3.3e-70	< 2e-16	****
ZM-GE	ZM.Pa	0	0	< 2e-16	****			ZM-GE	ZM.Pa	0	0	< 2e-16	****		ZM-GE	ZM.Pa	0	0	< 2e-16	****
ZM.Se	ZM.Pa	0	0	< 2e-16	****			ZM.Se	ZM.Pa	0	0	< 2e-16	****		ZM.Se	ZM.Pa	0	0	< 2e-16	****
ZM Gene mCG								ZM Gene mCHG							ZM Gene mCHH
group1	group2	p-values	p.adj	p.format	p.signif			group1	group2	p-values	p.adj	p.format	p.signif		group1	group2	p-values	p.adj	p.format	p.signif
MH-S	ZS-E	1.88492e-12	9.4e-12	1.9e-12	****			MH-S	ZS-E	4.5145e-09	1.8e-08	4.5e-09	****		MH-S	ZS-E	2.03178e-185	1.2e-184	< 2e-16	****
MH-S	ZM-Z	1.58733e-52	1.4e-51	< 2e-16	****			MH-S	ZM-Z	1.25801e-169	1.9e-168	< 2e-16	****		MH-S	ZM-Z	5.85931e-07	1.2e-06	5.9e-07	****
MH-S	ZM-GE	3.47726e-49	2.8e-48	< 2e-16	****			MH-S	ZM-GE	1.07008e-60	1.2e-59	< 2e-16	****		MH-S	ZM-GE	5.27212e-35	2.1e-34	< 2e-16	****
MH-S	ZM.Se	3.78772e-82	3.8e-81	< 2e-16	****			MH-S	ZM.Se	1.41639e-06	4.2e-06	1.4e-06	****		MH-S	ZM.Se	0	0	< 2e-16	****
MH-S	ZM.Pa	2.15e-110	2.4e-109	< 2e-16	****			MH-S	ZM.Pa	5.36709e-61	6.4e-60	< 2e-16	****		MH-S	ZM.Pa	2.11125e-259	1.9e-258	< 2e-16	****
ZS-E	ZM-Z	2.79277e-113	3.6e-112	< 2e-16	****			ZS-E	ZM-Z	1.81895e-97	2.4e-96	< 2e-16	****		ZS-E	ZM-Z	2.36593e-200	1.7e-199	< 2e-16	****
ZS-E	ZM-GE	2.15323e-111	2.6e-110	< 2e-16	****			ZS-E	ZM-GE	7.50363e-21	3.8e-20	< 2e-16	****		ZS-E	ZM-GE	1.89514e-130	9.5e-130	< 2e-16	****
ZS-E	ZM.Se	6.60887e-157	9.3e-156	< 2e-16	****			ZS-E	ZM.Se	0.223751	0.22	0.224	ns		ZS-E	ZM.Se	2.2004e-263	2.2e-262	< 2e-16	****
ZS-E	ZM.Pa	6.88255e-194	1e-192	< 2e-16	****			ZS-E	ZM.Pa	5.00175e-24	3e-23	< 2e-16	****		ZS-E	ZM.Pa	0.213462	0.21	0.21	ns
ZM-Z	ZM-GE	0.248218	0.25	0.24822	ns			ZM-Z	ZM-GE	6.88859e-42	6.9e-41	< 2e-16	****		ZM-Z	ZM-GE	5.07916e-23	1.5e-22	< 2e-16	****
ZM-Z	ZM.Se	0.000104355	0.00031	0.0001	***			ZM-Z	ZM.Se	6.98852e-116	9.8e-115	< 2e-16	****		ZM-Z	ZM.Se	0	0	< 2e-16	****
ZM-Z	ZM.Pa	2.09875e-13	1.3e-12	2.1e-13	****			ZM-Z	ZM.Pa	8.37183e-28	5.9e-27	< 2e-16	****		ZM-Z	ZM.Pa	0	0	< 2e-16	****
ZM-GE	ZM.Se	1.87285e-07	7.5e-07	1.9e-07	****			ZM-GE	ZM.Se	1.03285e-28	8.3e-28	< 2e-16	****		ZM-GE	ZM.Se	0	0	< 2e-16	****
ZM-GE	ZM.Pa	1.56638e-18	1.1e-17	< 2e-16	****			ZM-GE	ZM.Pa	0.0917797	0.18	0.092	ns		ZM-GE	ZM.Pa	9.36437e-239	7.5e-238	< 2e-16	****
ZM.Se	ZM.Pa	0.000363043	0.00073	0.00036	***			ZM.Se	ZM.Pa	1.44354e-31	1.3e-30	< 2e-16	****		ZM.Se	ZM.Pa	0	0	< 2e-16	****
