# Supplementary material for: Paternal DNA methylation is remodeled to maternal levels in rice zygote
Source: Nat Commun. 2023 Oct 18;14:6571. doi: 10.1038/s41467-023-42394-0 (PMC10584822; doi:10.1038/s41467-023-42394-0)
Supplement: Supplementary file 7 — Source data [file 41467_2023_42394_MOESM7_ESM.zip › Fig. 1b.xlsx]

## Sheet: Fig. 1b
Fig. 1b
Gene
ZS-S_CG	MH-E_CG	MZ-Z_CG	MZ-GE_CG	MZ-Panicle_CG		ZS-S_CHG	MH-E_CHG	MZ-Z_CHG	MZ-GE_CHG	MZ-Panicle_CHG		ZS-S_CHH	MH-E_CHH	MZ-Z_CHH	MZ-GE_CHH	MZ-Panicle_CHH
0.0199333	0.0128899	0.0181269	0.0282819	0.085623		0	0.005	0.115757	0.033774	0.0185167		0.0110062	0.0116304	0.0164948	0.0470102	0.00781212
0.015826	0.0124781	0.0168703	0.0278258	0.00189583		1	nan	0.7647	0.62275	nan		0.927567	0.033575	0.106609	0.406878	0.0605628
0.0164296	0.0152921	0.0165181	0.0346634	0.00437037		0.009225	0.0199091	0.0207814	0.0301701	0		0.0081681	0.0156457	0.0360521	0.0326736	0.0069443
0.0457992	0.0389791	0.0424475	0.0616276	0.105691		0.00703333	0.01655	0.0237222	0.049636	0.00665943		0.011456	0.0135945	0.0444859	0.0369483	0.0148807
0.0125292	0.0152355	0.0159814	0.0300927	0.0064004		0.0134359	0.0120911	0.00947511	0.0331814	0.00667692		0.0116458	0.0147568	0.0132049	0.0280551	0.0050149
0.0102909	0.0132909	0.0144636	0.0324545	0.00361111		0.013117	0.0120122	0.0158043	0.0284284	0.00254		0.0366406	0.00736979	0.00857586	0.0327982	0.0087
0.0165651	0.0136837	0.0141186	0.0282783	0.00532727		0.018	0.0145889	0.0364889	0.0827375	0.0123622		0.0131871	0.0201127	0.0321526	0.0534998	0.0249605
0.110355	0.0860718	0.136838	0.218608	0.287933		0.0179	0.00348571	0.0298778	0.0367763	0.002796		0.0231382	0.0194643	0.05234	0.0447606	0.0179005
0.01117	0.0483615	0.0577	0.294675	0.328011		0.02745	0.02545	0.0122	0.00763333	0.0214333		0.00578467	0.018408	0.0184187	0.0282697	0.00331178
0.236848	0.377618	0.508473	0.63744	0.740083		0.017185	0.0246692	0.0537729	0.209554	0.148051		0.0451535	0.0277732	0.159726	0.0976916	0.1073
0.0869714	0.141128	0.242517	0.294991	0.596838		0.00870745	0.0132335	0.0178648	0.0347034	0		0.00995551	0.0190514	0.0126112	0.0327317	0
0.0129971	0.015885	0.00682	0.0308308	0.00936051		0.00946904	0.0133296	0.0191855	0.0305381	0		0.00757849	0.016554	0.0136058	0.0346568	0
0.0406171	0.0245827	0.0433992	0.115297	0.150403		0.0190375	0.0157875	0.0127833	0.0296099	0.00354996		0.0168694	0.0189501	0.027981	0.0365825	0.00410989
0.0932418	0.258807	0.269268	0.386891	0.277824		0.0178594	0.0108557	0.0154206	0.0328327	0.0049943		0.0207574	0.0139305	0.0307098	0.0849009	0.0663341
0.0157888	0.0177057	0.0598123	0.185515	0.0622645		0	0.145372	0.337024	0.0345131	0.186435		0.0798371	0.0283932	0.0593126	0.0899374	0.0546129
0.0121235	0.0904942	0.0891395	0.217993	0.223607		0.0455943	0.035078	0.0521284	0.0382767	0.00672424		0.0129177	0.0140136	0.0205307	0.0353185	0.0142123
0.0125375	0.248514	0.271493	0.552231	0.536893		0.00606667	0.0155286	0.0161533	0.0261425	0.00357407		0.0111448	0.0143844	0.024268	0.0292326	0.00450149
0.0127434	0.0280301	0.0205552	0.0242012	0.00912671		0.0169	0.011375	0.0180769	0.0382286	0.00204248		0.01309	0.01174	0.0189792	0.0339822	0.00602074
0.00426667	0.00823333	0.01438	0.516285	0.557901		0.0116826	0.012192	0.012804	0.028588	0.0291691		0.0142699	0.0115573	0.0150953	0.0307216	0.0193697
0.554496	0.02575	0.517584	0.265841	0.439096		0.0112707	0.0137725	0.015987	0.0540082	0.0283938		0.0271733	0.0263039	0.0210047	0.0371006	0.00553959
0.00875	0.00862	0.0152533	0.03256	0.00227333		0.8837	nan	0.9355	0.82326	0.76615		0.192747	0.165033	0.0627392	0.0824246	0.0680016
0.00846248	0.0193628	0.0218113	0.0277949	0.00554053		0.0101	0.01	0.00987012	0.0277131	0.00555633		0.0201655	0.0212532	0.0156134	0.0396826	0.0114211
0.0105531	0.0151243	0.0175886	0.0561271	0.0731534		0.002625	0.0125	0.0697556	0.0407811	0.00624654		0.0154893	0.0120956	0.057736	0.0456791	0.00490814
0.0112	0.008775	0.02372	0.0352	0.012325		0.0223182	0.0139647	0.0213905	0.0280045	0.00331242		0.0225823	0.0172091	0.039895	0.0496709	0.0309827
0.0108	0.0146857	0.0122375	0.0364601	0.00232857		0.01695	0.00941667	0.0132833	0.0324667	0.00748		0.0266537	0.0126983	0.0139829	0.0290688	0.00190024
0.0156909	0.0149182	0.01395	0.0441333	0		0.0170159	0.0107325	0.0118996	0.0264151	0.0077628		0.0125298	0.0120428	0.0127174	0.0336744	0.00108871
0.136762	0.0890787	0.083409	0.113336	0.101225		0.00861667	0.0175231	0.0115143	0.0324708	0.005675		0.0207794	0.0118145	0.0323347	0.0365634	0.00858177
0.8584	1	0.994987	0.908517	0.9622		0.0145875	0.0145058	0.0136719	0.0503367	0.0396167		0.0262981	0.0160968	0.03503	0.0346749	0.00669078
0.0480167	0.01346	0.00975855	0.0383193	0.00424009		0	0	0.0305667	0.0188222	0.00851667		0.0109783	0.0249336	0.0063	0.0250926	0.00952609
0.88095	1	0.967333	0.887795	0.972401		0.0130563	0.0156559	0.0118211	0.0339074	0.012733		0.00837905	0.0101589	0.0201821	0.0391679	0.0159234
nan	nan	nan	0.8806	0.990518		0.0273357	0.0174094	0.0329515	0.0870277	0.0938169		0.0434273	0.0242676	0.0609733	0.0777527	0.0784561
nan	nan	nan	nan	nan		0.00591429	0.01435	0.0226667	0.04536	0.00855		0.0178973	0.0193949	0.0141708	0.0380395	0.0026475
0.752465	0.900158	0.943571	0.8886	0.94768		0.00605	0.0134482	0.0239768	0.04557	0.00300462		0.023855	0.0294875	0.0204198	0.0438216	0.00997059
0.981467	1	0.963	0.913629	0.953684		0.0157609	0.0130334	0.0172923	0.0397853	0.00553405		0.0180896	0.0127693	0.0189651	0.0380008	0.0153067
nan	nan	nan	0.977596	0.974943		0.0373125	0.024875	0.0289563	0.0542238	0.000742857		0.0137491	0.0157642	0.00945455	0.0501766	0.00262687
nan	nan	nan	0.172174	0.12413		nan	0	0	0.0079	0.00665		0.022325	0.0154523	0.0059024	0.027884	0.00382243
nan	nan	nan	0.039985	0		0.0120814	0.0334282	0.0252714	0.0884459	0.0186738		0.0128445	0.0376107	0.0233784	0.043457	0.0136987
nan	0	0.006125	0.0309443	0.00628		0.01058	0.00996	0.0232571	0.0344407	0.00173488		0.0119333	0.0256992	0.0185562	0.0464987	0.00907835
0.884333	0.920278	0.960601	0.303234	0.560288		0.0302429	0.0094	0.00684	0.0393083	0.0173503		0.0139392	0.00519809	0.0229305	0.0542934	0.0206032
0.886971	0.864875	0.974222	0.895255	0.969036		0.0126075	0.0120786	0.0536845	0.0585702	0.0376489		0.0361629	0.0128246	0.03181	0.043447	0.0298875
0.0111	0.014292	0.0168577	0.0363231	0.003688		0.00803975	0.0137859	0.0218412	0.0594292	0.00863304		0.0166344	0.0233535	0.0255591	0.047317	0.00663788
0.021925	0.0204314	0.0200406	0.027462	0.00293139		0.0110667	0.0130951	0.0136323	0.0274282	0.00522285		0.0205144	0.0115822	0.0245725	0.0549413	0.0279621
0.22391	0.362041	0.381751	0.575823	0.607638		0.00694286	0.01355	0.0149	0.0420426	0.0040012		0.0216354	0.0146944	0.0266593	0.0363205	0.0288576
0.877928	0.806273	0.950648	0.918312	0.964017		0.0114056	0.00977707	0.0256862	0.0318645	0.00689042		0.0224333	0.0115083	0.0179137	0.0452157	0.014356
0.0912078	0.12714	0.0293575	0.146906	0.279993		0.0182567	0.00836	0.0161871	0.0313303	0.00378162		0.0153863	0.0123312	0.0252647	0.0404086	0.0132745
nan	nan	0.1379	0.028933	0		0.0150693	0.0121348	0.0526653	0.041814	0.00798027		0.0125701	0.0153172	0.0333546	0.0400251	0.00896232
0.011265	0.0147909	0.0093634	0.0353107	0.0023394		nan	nan	nan	0.0432	0		nan	0.06	0	0.0302555	0.00540173
0.01123	0.0160444	0.0154584	0.0410499	0.207511		0.0202818	0.0129091	0.0165364	0.0273818	0.0037		0.0107564	0.0115952	0.0122106	0.0314406	0.00842697
0.931	0.99535	0.917575	0.928225	0.973575		0.006	0.0216	0.0596625	0.0435581	0.00680478		0.0110292	0.00931816	0.0450722	0.0375109	0.0170819
0.832766	0.936553	0.976	0.931857	0.906074		0.0111566	0.0180518	0.0425385	0.0618591	0.0603348		0.0156898	0.0210692	0.0628567	0.0479194	0.0233623
0.888332	0.831586	0.901768	0.838136	0.908136		0.0125571	0.0132714	0.0133571	0.0324462	0.0050955		0.0110248	0.0131292	0.0385254	0.0373759	0.0049614
0.975599	0.931013	0.9555	0.918539	0.950266		0.0147948	0.0128343	0.0187535	0.0300059	0.00554201		0.0124071	0.0100888	0.0152086	0.0357007	0.00798964
nan	nan	nan	0.93845	0.974467		0.00679406	0.00931877	0.010326	0.0293918	0.00417342		0.0102778	0.00960983	0.0128	0.0288896	0.00513497
0.0495073	0.00591279	0.0130639	0.177427	0.159335		0.00375	0.0025	0.00342391	0.0323533	0.00809702		0.0118829	0.0104717	0.0186542	0.0307318	0.00461538
0.5641	0.9024	1	0.614064	0.363883		nan	0.78175	0.658424	0.685452	0.746974		0.109625	0.0505009	0.0419793	0.0763928	0.0592787
0.0166231	0.0108286	0.0166542	0.0303242	0.0054203		0	0.0162667	0.00834	0.0385429	0.0043625		0.00895	0.0122	0.0242952	0.0363148	0.00550487
0.158447	0.0171083	0.15556	0.35454	0.465952		0.0120118	0.008185	0.0192	0.032026	0.00498904		0.0143878	0.0143199	0.0167548	0.0297462	0.0126196
0.225137	0.223075	0.266889	0.284715	0.369096		0.8529	nan	0.678337	0.645631	0.803833		0.10944	0.0529	0.0503271	0.0806205	0.0636805
0.0524576	0.0669022	0.100642	0.152727	0.168765		nan	nan	nan	0.314529	0.259703		0.0169	0.0250259	0.0123688	0.0508211	0.053761
0.112915	0.146592	0.2136	0.375361	0.500462		0.0241191	0.0271517	0.0109128	0.0256842	0.0555883		0.0340212	0.00842791	0.0293253	0.0546727	0.0775615
0.00738333	0.0150375	0.0148571	0.035465	0.00852378		0.0857	0	0.0537245	0.195428	0.13035		0.112378	0.0251917	0.0596882	0.0535254	0.044005
0.0125403	0.0115129	0.00384745	0.0726212	0.0264976		0.0143088	0.0151732	0.0130115	0.0302119	0.000688889		0.00854705	0.0115137	0.0133533	0.0307766	0.00572821
0.0165922	0.0190996	0.0549188	0.187408	0.206456		nan	nan	nan	0.362062	0.29887		0	0	0	0.143136	0.017334
0.0199632	0.0113421	0.0156211	0.0325263	0.00342778		0.385033	0.28275	0.28375	0.4443	0.463939		0.02495	0.025	0.00803333	0.02662	0.0088948
0.01268	0.00937903	0.00885	0.0576261	0.0380685		0.01444	0.0137115	0.0133231	0.0292589	0.00570027		0.0157427	0.0127709	0.0125608	0.0288213	0.0340367
0.0142779	0.0138662	0.0145611	0.0551971	0.053236		nan	0	0	0.0296699	0		0.0192	0.02555	0.0335286	0.0462728	0
0.0144744	0.0641007	0.0853826	0.139619	0.213053		nan	0.00784291	0.0199134	0.0293479	0		nan	0.0158097	0.0119988	0.0264005	0
0.0439627	0.0421177	0.0930683	0.15906	0.169559		0.01	0.0212154	0.0255714	0.0565648	0.00650794		0.0176948	0.0272216	0.0294375	0.0480246	0.00355867
0	nan	0	0.0344333	0.00336667		0.0206384	0.012462	0.0152862	0.0344491	0.00577466		0.0135969	0.0139596	0.0174334	0.0351248	0
0.03514	0.017	0.0142153	0.0269899	0.00277403		0.0112439	0.0109997	0.035472	0.0429575	0.0200867		0.0124633	0.0131893	0.0305595	0.0387036	0.0137254
0.0179	0.0158143	0.0172143	0.0411538	0.00644474		nan	nan	nan	nan	0.879132		0.0216	0	0.0276953	0.151735	0.0321817
0.0026	0	0.00433333	0.1433	0.118041		0.0114722	0.034455	0.0317565	0.0312912	0.00693731		0.0152401	0.0187648	0.0222328	0.0328414	0.00478376
0.0142345	0.0162529	0.0458645	0.142223	0.247053		0.0118247	0.0109375	0.0305726	0.0331637	0.00492362		0.0112399	0.00719611	0.0322342	0.043046	0.0111639
0.0122947	0.00799084	0.0158053	0.0339031	0.00224444		0.0123769	0.0131267	0.00906	0.0312725	0.0035258		0.0109792	0.00562029	0.0408192	0.0349733	0.0294917
0.0183402	0.0164885	0.017355	0.032227	0.0056701		0.0110244	0.00610282	0.0331158	0.0314916	0.0254814		0.0125386	0.00701114	0.0404559	0.0281899	0.00643482
0.298086	0.136256	0.177557	0.19637	0.211951		0.0117239	0.0137516	0.0163805	0.0342993	0.00118005		0.0118844	0.013175	0.013724	0.0297796	0.00814315
0.01478	0.0158636	0.0165667	0.0413571	0.114841		0.03568	0.0769	0.053575	0.06232	0.05205		0.0264164	0.0290444	0.0663256	0.0900527	0.168351
0.0149482	0.0131569	0.0142351	0.0373147	0.0100104		0.0171158	0.00916522	0.0283038	0.034258	0.00512941		0.0167401	0.0128219	0.0348826	0.0347715	0.00423657
0.64358	0.0467032	0.412619	0.627401	0.865183		0.015925	0.0209711	0.0274167	0.0299869	0.00256787		0.0192038	0.00742347	0.0460849	0.0525786	0.0230663
0.0226981	0.0192043	0.045046	0.0556046	0.00653125		0.0134522	0.0139257	0.018194	0.031143	0.0164742		0.0183488	0.0139466	0.0399582	0.0445398	0.0201397
0.017523	0.032816	0.0233574	0.0602225	0.0392593		nan	0.720149	0.656469	0.407426	0.60287		nan	0.127544	0.176084	0.0779915	0.105865
0.0156493	0.0792771	0.0798071	0.153487	0.17868		0.005375	0.00481111	0.0137	0.0352111	0.00304286		0.0787	0.00866364	0.0226652	0.112321	0.146932
0.0246025	0.0150481	0.2194	0.521243	0.594518		0.7241	nan	0.6113	0.4931	0.60074		0.186817	0	0.114497	0.104628	0.0836425
0.0129778	0.168184	0.104178	0.249107	0.272233		nan	0.3846	0.5025	0.5921	0.534333		0.139933	0.0458333	0.0471249	0.118682	0.028341
nan	0.307958	0.233416	0.202815	0.110565		0.0191143	0.0155111	0.0286667	0.0910028	0.0570062		0.13539	0.0262731	0.0441031	0.0599147	0.0182164
0.00755	0.0159333	0.0108667	0.0247481	0.00265		0.006075	0.0229333	0.0238333	0.0452982	0.00508581		0.0168167	0.00869163	0.0417821	0.0472908	0.00313819
0.0176417	0.0121	0.0313891	0.0448148	0.139349		0.00708539	0.011939	0.0127319	0.0241674	0.00509326		0.0182949	0.0119681	0.0183481	0.0317311	0.00395801
0.0150115	0.0290272	0.020464	0.0864133	0.0607041		0.0170687	0.0101529	0.01246	0.0295844	0.00607759		0.0223932	0.0202473	0.0129063	0.028992	0.00503796
0.00997778	0.013425	0.0270364	0.03175	0.00212		0.00678161	0.0105839	0.0118414	0.0213948	0.0215102		0.0280696	0.00766628	0.0293854	0.0332936	0.016764
0	0	0.516479	0.612036	0.477461		0.502852	0.686843	0.563875	0.580857	0.474863		0.105243	0.121559	0.128436	0.0882424	0.0458593
0.0191	0.028	0.0255667	0.0473667	0		0.00633333	0.0147	0.00665	0.0688491	0.00159661		0.00389071	0.00978336	0.0294422	0.0292512	0.0142293
0.01414	0.01606	0.0143	0.0253646	0.0048		0.350483	0.486575	0.505479	0.455786	0.424076		0.106	0.0367799	0.0827765	0.10321	0.0769609
0.01414	0.01606	0.0143	0.02435	0.004		nan	0.0107778	0.10626	0.11393	0.0074		nan	0.0375	0.022543	0.0832926	0.0212315
0.0148613	0.00987206	0.0146307	0.0764474	0.0743201		0.465142	0.5039	0.662936	0.651555	0.3929		0.118863	0.0895617	0.111113	0.113403	0.101833
0.195545	0.18321	0.24789	0.384384	0.516908		0.22545	0.401067	0.3367	0.47835	0.2917		0.257567	0.0976559	0.13098	0.189628	0.1767
0.0157701	0.115378	0.0226478	0.402172	0.477926		0.0135756	0.0306862	0.0139427	0.0503537	0		0.0128153	0.0147693	0.0244423	0.0321886	0
0.02771	0.00875	0.00613636	0.298188	0.549762		0.0232429	0.0170778	0.0179286	0.0343667	0		0.0209824	0.0118	0.016489	0.0551413	0.0640789
0.913	0.154884	0.0202	0.533086	0.71074		0.0279394	0.0138018	0.0633499	0.118851	0.213954		0.0276399	0.0168645	0.0398074	0.0637134	0.0511971
0.0151909	0.0124707	0.0150142	0.165865	0.0829942		0.7143	nan	0.8718	0.766925	0.774995		0.046898	nan	0.00901515	0.101869	0.0571471
0.0140673	0.0127032	0.0130714	0.0324331	0.00780211		0.0483625	0.0072625	0.104522	0.244255	0.412514		0.0263794	0.0234061	0.0579462	0.0530679	0.0232317
0.0177418	0.018273	0.0243601	0.0349647	0.0069272		0.0188515	0.0161058	0.0253655	0.0427478	0.0074513		0.0119942	0.0117946	0.040842	0.0417609	0.0133671
0.0154899	0.0124905	0.0186791	0.047654	0.0103622		0.4167	0.3704	0.4167	0.571251	0.491503		0.205873	0.0476687	0.09272	0.110747	0.125224
0.0150571	0.00944286	0.0130214	0.0348643	0.00494431		0.0140851	0.0146631	0.0135356	0.104675	0.0745323		0.0386532	0.0158097	0.0196198	0.0440719	0.0398383
0.0158394	0.0130649	0.0142388	0.0355017	0.0064383		0.00726667	0.0103833	0.0103857	0.0414547	0.00657746		0.00948939	0.00805801	0.0182822	0.028247	0.0142899
0.0110167	0.01235	0.0102	0.0338125	0.01075		nan	nan	nan	0.407162	0.657732		0	0	nan	0.0482655	0.0481186
0.270543	0.167838	0.342713	0.334378	0.361758		0.0124	0.0107286	0.0137759	0.0598085	0.12026		0.0254504	0.0146925	0.0184387	0.081743	0.0619636
0.0118305	0.0132579	0.0150759	0.0912183	0.239234		0.0156818	0.0206263	0.0260833	0.0404263	0.00792855		0.0150461	0.0113208	0.0700203	0.0351746	0.00492224
0.0141285	0.010962	0.0164987	0.0369078	0.00866809		0.009925	0.0176214	0.0160214	0.0339429	0.00497226		0.0186216	0.0119648	0.0247054	0.0311025	0.00514586
0.0105872	0.0122199	0.0147181	0.168731	0.165324		0.0133826	0.010813	0.0127957	0.0316581	0.0198058		0.0109567	0.0157939	0.0213491	0.0510294	0.015857
0.0151327	0.0129167	0.0156348	0.0360123	0.00450096		0.27288	0.0498286	0.0457889	0.0844	0.682978		0.0304038	0.0201693	0.0257269	0.0331071	0.0377093
0.00831	0.00932727	0.0206926	0.0292102	0.231384		0.0056375	0.009275	0.0309125	0.028948	0.00894543		0.0165433	0.0118512	0.0399891	0.0402719	0.0057786
0.01155	0.147021	0.092652	0.421322	0.463659		0.01147	0.0127857	0.00790476	0.0260538	0.00815741		0.0151764	0.0116281	0.012141	0.0346143	0.0108697
0.0624948	0.0745131	0.208094	0.304496	0.27036		nan	nan	nan	0.36429	nan		nan	nan	nan	0.0527356	0.0189
0.0201929	0.0155667	0.0189092	0.0406363	0.00412153		0.0178634	0.007235	0.0228676	0.0294317	0.00496956		0.0220502	0.0163958	0.0144944	0.0307355	0.00494992
0.0109385	0.0134643	0.0188706	0.07812	0.0403539		0.0263579	0.0152	0.0285333	0.0359547	0.00403133		0.0114358	0.0138172	0.0268534	0.0416039	0.0114642
0.0116772	0.0188183	0.0167398	0.173349	0.165166		0.00915092	0.0103572	0.0273849	0.0335175	0.00640259		0.0227199	0.0169944	0.030916	0.0366252	0.00478321
0.0143714	0.0234714	0.0186478	0.575022	0.351297		0.0143539	0.0124968	0.0107315	0.035611	0.0027114		0.0139787	0.0119522	0.0168945	0.0404516	0.0298586
0.02665	0.0080582	0.0132786	0.0366929	0.00254649		0.00182857	0.0107875	0.0415667	0.0225874	0.00862705		0.00536583	0.0153168	0.0407488	0.0348685	0.0134705
0.0584118	0.133332	0.110723	0.229648	0.286196		0.00586134	0.0122041	0.0184149	0.0326897	0.00409623		0.0109704	0.0113294	0.0433415	0.0372174	0.0132374
0.0214114	0.0857	0.0762051	0.266952	0.189108		0.0160393	0.0112185	0.0118429	0.030226	0.0035307		0.0108705	0.0122929	0.0144781	0.0319013	0.0226291
0.942616	1	0.9744	0.924169	0.976445		0.0147857	0.0136983	0.0224807	0.0356068	0.0019025		0.015213	0.00991898	0.018824	0.0407068	0.00514137
0.0114919	0.0221706	0.028138	0.0614698	0.0329504		0.0201771	0.00961517	0.0129154	0.0224197	0.00593333		0.0172968	0.00968379	0.0125121	0.0298597	0.0080625
0.0217	0.0179	0.0239671	0.0797001	0.11773		0.00845	0.0156	0.0451455	0.0468967	0.0014453		0.0105781	0.00925936	0.0313715	0.051041	0.0222722
0.131506	0.206834	0.214323	0.124026	0.101845		0.0210333	0.017753	0.0177571	0.0430383	0.00330354		0.0513738	0.0193638	0.0263663	0.041332	0.0113404
0.00896804	0.00910662	0.0185234	0.0345898	0.00305103		0.0517714	0.00485556	0.00923684	0.0494386	0.00989474		0.014485	0.00828861	0.0269741	0.0370871	0.00537541
0.0157697	0.017227	0.0221727	0.0790632	0.0528087		0.16665	0	0.0046	0.0492202	0.00940192		0.0155717	0.0105176	0.02549	0.0298502	0.00579589
0.00744848	0.0122829	0.0242957	0.0393208	0.00305195		0.0651506	0.00900018	0.016405	0.0331409	0.00571716		0.010383	0.00972341	0.03537	0.0339551	0.00495085
0.0165659	0.0151684	0.0123042	0.0295537	0.0370151		0.0217291	0.0144963	0.0334237	0.0504004	0.0210821		0.0211197	0.0170721	0.0371733	0.0419116	0.0153495
0.00772114	0.0240713	0.0137953	0.0911731	0.0630949		0.0121115	0.0143684	0.0142157	0.0394138	0.00529426		0.0233781	0.028273	0.0218643	0.0340491	0.0340311
0	0.00675	0.004625	0.037775	0.01345		0.0031375	0.023275	0.0165471	0.0346828	0.00536814		0.0200381	0.0272743	0.030226	0.051933	0.00767717
0	0.00675	0.004625	0.037775	0.01345		0.0396004	0.0343571	0.00429688	0.0463516	0.0199158		0.00654398	0.0158093	0.0194779	0.0372584	0.0156001
0	0.00396667	0.0287333	0.02484	0.01112		0.0128141	0.0151529	0.0154446	0.0384827	0.00365685		0.0165378	0.0104508	0.0150513	0.0335178	0.00414661
0.0110713	0.0132689	0.0132959	0.0354928	0.0053479		0.0606817	0.0113356	0.0180205	0.0452175	0.0139226		0.0221887	0.0167404	0.0314552	0.0388643	0.0179395
0	0.0269	0.0825	0.0309	0.0038		0.00936023	0.0025	0.0202287	0.0301152	0.00406433		0.0124637	0.00865701	0.0290837	0.0300987	0.00489736
0.0207181	0.00619681	0.0102489	0.0294947	0.00109043		0.0122934	0.0514861	0.113062	0.208908	0.18788		0.0253608	0.0151554	0.0289062	0.0529427	0.0252488
0.0119333	0.0140192	0.0113147	0.0480312	0.0100089		0.0290024	0.0185676	0.0422272	0.0784528	0.0388459		0.027164	0.040159	0.0260477	0.0441728	0.0195427
0.0106737	0.0129474	0.014435	0.0337273	0.00478095		0.0127111	0.0106417	0.0184467	0.0322712	0.00785472		0.00739823	0.0101214	0.0318329	0.0346698	0.00960531
0.0144857	0.00992857	0.158842	0.130235	0.243227		0.0177543	0.00978235	0.0168639	0.0363597	0.0514118		0.0135222	0.0130685	0.0266758	0.0361268	0.0415744
0.0115833	0.0144035	0.0156663	0.0374313	0.00933117		0.0121333	0.0114	0.00841667	0.0234941	0.0125702		0.0165346	0.01087	0.0180417	0.0352192	0.00557842
0.0127652	0.014689	0.0170841	0.0606691	0.0379741		0.00658	0.01262	0.0023	0.0338432	0.0193735		0.0122109	0.00994123	0.0450894	0.0351915	0.00920641
0.0189555	0.0248247	0.0243137	0.0386567	0.227103		0.0109108	0.011437	0.0193394	0.0351269	0.0474578		0.014209	0.0163011	0.0335813	0.0766219	0.0725687
0.0128458	0.0157545	0.0116192	0.0351092	0.00318482		0.0101252	0.0143906	0.0143204	0.0313527	0.00629622		0.0240147	0.00947434	0.0285289	0.0402554	0.0111532
0.0194778	0.00845591	0.00646	0.161684	0.322062		0.009075	0.0109387	0.0123564	0.0279457	0.00796691		0.0167378	0.0118214	0.0115841	0.0307763	0.00541523
0.0194778	0.00845591	0.00646	0.158844	0.320911		0.0112222	0.01473	0.02096	0.0475227	0.0367553		0.024216	0.0263275	0.0392924	0.0547469	0.0410738
0.0164635	0.0124537	0.01375	0.0317098	0.00370327		0.0097381	0.0122619	0.0131156	0.0427011	0.0167133		0.0171268	0.0103073	0.0262864	0.0542356	0.0506017
0.0560374	0.0520196	0.0531108	0.0799287	0.118773		0	0.00325	0.0090988	0.0327894	0.0146042		0.00746788	0.0125136	0.0279067	0.0324393	0.0053466
0.0158471	0.0141363	0.015154	0.0327005	0.00340415		0.00862	0.004175	0.00698333	0.0258516	0.00967854		0.0546733	0.0209303	0.0499925	0.0447798	0.0194871
0.0218523	0.0205263	0.0158636	0.0305	0.00506667		0.0182207	0.0114129	0.0181235	0.0308302	0.00888187		0.0104307	0.014024	0.0141033	0.0407964	0.0195809
0.9591	0.991233	0.9547	0.927061	0.992646		0.0274	0.0068	0.0172571	0.0407652	0.00290008		0.0373227	0.00690758	0.0222236	0.034357	0.00424702
0.0932678	0.0524851	0.171443	0.343511	0.486592		0.0268667	0.0188667	0.03146	0.035455	0.00539362		0.0444429	0.028825	0.0630276	0.0446452	0.0034898
0.0121951	0.0147636	0.0121707	0.0317511	0.00503038		0.00564	0.00748	0.016625	0.0436817	0.0064068		0.016087	0.00702699	0.0200141	0.0361422	0.00719324
0.01307	0.0151272	0.013143	0.136243	0.110698		0.0126818	0.00875455	0.00962857	0.0317145	0.0324333		0.0216462	0.0127458	0.0415504	0.0521411	0.0584546
0.0198923	0.0176404	0.024116	0.0360083	0.00407051		0.00993333	0.0137533	0.016825	0.036275	0.00718		0.0091528	0.00988428	0.0173245	0.035723	0.00749177
0.017986	0.0118988	0.00872468	0.036799	0.00632302		0.0144538	0.013125	0.0121241	0.0355317	0.00670564		0.0243247	0.0157475	0.0120481	0.0342957	0.00635566
0.0165046	0.0107765	0.025288	0.041979	0.155724		0.00723187	0.0134231	0.0104989	0.0309989	0.000813187		0.0119301	0.0127015	0.0170524	0.0275401	0.00281696
0.0102099	0.00696341	0.0344319	0.0347791	0.0340517		0.0160617	0.00893333	0.0143595	0.0348167	0.00297623		0.0151548	0.0212804	0.0387489	0.0524835	0.103344
0.0141375	0.02425	0.0249	0.262922	0.383584		0.0101294	0.0132941	0.0112538	0.0312537	0.00498839		0.0134295	0.0150363	0.0126465	0.0453168	0.00384967
0.0119759	0.00891111	0.0218517	0.0364165	0.00459726		0.0282327	0.0140395	0.0423311	0.0384458	0.00403244		0.0231878	0.014142	0.0655729	0.0499866	0.00526073
0.0802836	0.0206814	0.0822264	0.0785439	0.104812		0.0116389	0.0131824	0.02382	0.0382	0.00727804		0.0185398	0.0161364	0.0307745	0.0297891	0.0262042
0.131038	0.009775	0.0130375	0.109265	0.128182		0.0566833	0.0542286	0.01164	0.0715338	0.0667039		0.0598736	0.0258142	0.0572655	0.0731994	0.0612869
0.0216077	0.0112823	0.0333119	0.0310691	0.0114988		0.03224	0.01137	0.0159556	0.0318518	0.00361818		0.00973824	0.010249	0.0369437	0.037864	0.00567779
1	0.967242	0.929671	0.930454	0.952947		0.00303	0.0116917	0.0180154	0.0353478	0.0066375		0.0198661	0.0111058	0.0236077	0.0407026	0.013534
0.0849948	0.109204	0.13019	0.113397	0.10306		0.00708	0.00476667	0.0484429	0.0326057	0.00620223		0.0136039	0.0243894	0.0406669	0.0557899	0.0435941
0.0141794	0.0115839	0.015126	0.0318208	0.0037269		0.01462	0.0114438	0.0169211	0.0271308	0.003435		0.0139286	0.00958837	0.0212447	0.0417352	0.00767591
0.0350321	0.03955	0.0355471	0.0810981	0.0780959		0.0169529	0.012216	0.077165	0.0401734	0.00401478		0.0146754	0.0116479	0.0694916	0.0504778	0.00911806
0.0192354	0.0125762	0.0247669	0.0234543	0.0095875		nan	0	0.12665	0.0267615	0.00247333		0.0144836	0.0195166	0.0302402	0.0295546	0.00477466
0.0102065	0.0132537	0.0227252	0.0299818	0.00439038		0.0164222	0.0021	0.0233	0.0317092	0.012734		0.0147253	0.0158289	0.0417132	0.0292005	0.00965564
0.0180139	0.0316423	0.0328147	0.136827	0.283732		0.0227333	0.0126625	0.0275176	0.0372165	0.00709406		0.0125988	0.0143591	0.0342921	0.0337113	0.00426548
0.0179329	0.0158364	0.01945	0.0371142	0.00455166		0.0198457	0.0181068	0.0115577	0.0288597	0.00597287		0.0076024	0.0138635	0.0121557	0.0316768	0.00604391
0.02009	0.0163909	0.0993694	0.173239	0.32004		0.0283145	0.0230565	0.0289662	0.0366221	0.0296174		0.00949763	0.0130026	0.0337164	0.0446498	0.00935463
0.0197824	0.0125222	0.0174615	0.0373835	0.00762417		0.0209662	0.0186796	0.0173262	0.0526953	0.424756		0.0144602	0.0133721	0.0158085	0.0286649	0.0456379
0.0151517	0.00749508	0.0937098	0.253705	0.254681		nan	nan	0.5	0.6429	nan		nan	nan	nan	0.54285	nan
0.012854	0.0148981	0.0123635	0.0497553	0.0646622		0.0185	0.01066	0.0118063	0.0364452	0.00580428		0.0117365	0.0309313	0.0204984	0.0427263	0.016461
0.02586	0	0.0709513	0.0930678	0.0737469		0.0178437	0.0154386	0.0212513	0.0451777	0.00769997		0.0153373	0.010486	0.0250477	0.0405673	0.0083342
0.666738	0.812043	0.729696	0.697287	0.694076		0.0280167	0.0247952	0.0253333	0.0359163	0.00466705		0.0149258	0.0130361	0.0182527	0.0343925	0.00455458
0.0340265	0.0155411	0.00860644	0.042583	0.00801567		0.0227737	0.0230194	0.0250567	0.0355004	0.00565268		0.0143761	0.012474	0.01808	0.0391564	0.00529107
0.0205929	0.0182175	0.0185947	0.0954724	0.0660258		0	0	0.0304	0.0458772	0.00339461		0.02096	0.0234946	0.0176928	0.0347197	0.00462443
0.0135568	0.0133786	0.015173	0.144754	0.192651		0.0175179	0.0112321	0.0563839	0.0742489	0.0634743		0.0495566	0.0623181	0.0681395	0.0628681	0.0872125
0.00759432	0.0213732	0.0186736	0.0377486	0.00944263		nan	0.8286	0.7727	0.505696	0.528955		nan	0.1818	0	0.113092	0.14107
0.00893333	0.0848391	0.101835	0.176867	0.223307		nan	nan	nan	0.0481375	0.0189137		0.0258188	0.0221667	0.0211279	0.0415882	0.00500938
0.0130151	0.014002	0.019838	0.0858952	0.0367804		0.00994624	0.0033871	0.00713426	0.0180074	0.00502315		0.0277509	0.00770278	0.0152287	0.0282454	0.00228333
0.0146739	0.0119878	0.0162596	0.0333227	0.024836		nan	nan	nan	0.0510637	0		0.4762	0	nan	0.0362037	0.00668734
0.0131687	0.0122905	0.0183774	0.0441935	0.0193239		0.0173085	0.00773192	0.00485106	0.0274087	0.00708511		0.0234234	0.00676136	0.00475	0.0311701	0.00185606
0.018023	0.0151122	0.0142993	0.0334073	0.00537968		0.028598	0.0217255	0.0119515	0.127127	0.133738		0.00396951	0.0185533	0.0125374	0.0391472	0.0104929
0.0133656	0.0105182	0.0140087	0.0885254	0.108899		0.0117059	0.0132343	0.0128771	0.0341687	0.0056852		0.0113387	0.0107103	0.0148961	0.0416661	0.0313571
0.0158566	0.0129021	0.0153122	0.0319615	0.00469952		0.0121857	0.0161193	0.0773813	0.0369698	0.00956834		0.0247541	0.0104207	0.0536453	0.0456133	0.00724111
0.968633	0.9235	0.93815	0.928375	0.965547		0.01474	0.0101667	0.0179125	0.0408322	0.00479149		0.0153005	0.0137625	0.0190895	0.0318699	0.00435462
0.177391	0.134217	0.203746	0.288707	0.270354		0.0154214	0.0124154	0.0171786	0.026896	0.00219706		0.0457597	0.020334	0.087835	0.0565121	0.0405279
0.0106091	0.0816608	0.0210589	0.0991905	0.0662046		0.0115727	0.01455	0.0134643	0.0267966	0.00767087		0.0305925	0.00737706	0.0214044	0.0343086	0.00543257
0.0767385	0.137942	0.14722	0.108969	0.0816084		0.0166857	0.0129435	0.016	0.0274843	0.00359714		0.0341552	0.0131433	0.0139713	0.0354972	0.00860184
0.0145231	0.0137567	0.0314401	0.0413837	0.00771278		0.0175364	0.00856364	0.0100917	0.0212319	0.00353549		0.0117624	0.0142406	0.0111148	0.0440435	0.0144359
0.013725	0.01045	0.01824	0.0341854	0.0055723		0.0147444	0.009475	0.0249118	0.0341841	0.00339982		0.0132491	0.0141261	0.0140506	0.0427017	0.0115526
0.01471	0.00995	0.01289	0.0262983	0.00984897		0.00921978	0.0284429	0.0170782	0.0488677	0.00804778		0.012626	0.0112387	0.0363228	0.0452938	0.00580272
0.00968235	0.0105389	0.0133706	0.107154	0.0858744		0.01625	0.013035	0.0174136	0.0395169	0.00623849		0.0188182	0.00943212	0.0222893	0.031024	0.00813593
0.0148935	0.00911049	0.0159486	0.0684652	0.0629236		0.00951	0.0129462	0.0116143	0.0283685	0.00571416		0.0198776	0.0148762	0.019906	0.0284099	0.00567888
0.981199	1	0.986194	0.915509	0.9905		0.0105757	0.0106793	0.0115734	0.0404898	0.0102929		0.018449	0.0185747	0.0191223	0.0380075	0.00460776
0.0167112	0.0143231	0.0204059	0.0382126	0.0770842		0.0074439	0.00971613	0.12271	0.0272	0.006325		0.0580577	0.058354	0.094169	0.034154	0.00981597
0.0112783	0.0152955	0.0426979	0.0646957	0.0799297		0.00666667	0.009225	0.0417625	0.0545313	0.222843		0.0129429	0.0191327	0.0553169	0.056699	0.165197
0.0121358	0.0149592	0.0157503	0.0364579	0.00513016		0.00918045	0.0182	0	0.0181316	0		0.0793961	0	0.0170021	0.161226	0.284402
0.0186491	0.0116351	0.0646808	0.102417	0.0992617		0.00746429	0.0163458	0.0212042	0.0328593	0.00142071		0.0194985	0.0128764	0.0253872	0.0437579	0.00505078
0.0296109	0.00883462	0.0131505	0.0397301	0.06954		0.0122556	0.026325	0.0110647	0.029094	0.0256983		0.0896052	0.0689369	0.0379561	0.0461153	0.0155174
0.0165912	0.0143257	0.0152483	0.0335022	0.00706296		0.00675	0.01668	0.0658	0.0628458	0.00757922		0.00610528	0.012993	0.129401	0.0408998	0.00610706
0.0164316	0.0152345	0.126029	0.0381865	0.12364		0.0228091	0.01749	0.01925	0.0215451	0.00356187		0.0133851	0.0187686	0.0527651	0.0306882	0.00511619
0.955673	0.933183	0.969687	0.92908	0.957013		0.00201	0.00850909	0.0096	0.0437946	0.00944147		0.0115811	0.0116958	0.0318579	0.045628	0.0164804
0.0194923	0.00664667	0.0158938	0.127943	0.294124		0.0149286	0.0109	0.0114857	0.0340525	0.00431233		0.0182618	0.0103818	0.046036	0.0410279	0.00699767
0.0146667	0.0382308	0.0294122	0.0236794	0.00327928		0.0147471	0.0120706	0.0156765	0.0345588	0.00359375		0.0140256	0.0131628	0.013546	0.0316191	0.00432793
0.00658137	0.0283281	0.0201588	0.037382	0.00735896		0.00626	0.01822	0.01458	0.03824	0		0.009384	0.0145307	0.0131567	0.039798	0.005032
0.0130331	0.0131397	0.0172718	0.0339573	0.0363938		0.021475	0.0100429	0.01205	0.031625	0.00846		0.00776	0.0111333	0.01425	0.0360091	0.00167813
0.0156287	0.012794	0.0172777	0.0348	0.0283734		0.0179286	0.00991429	0.0142714	0.0256857	0.00691429		0.0165542	0.0137597	0.0227483	0.0740936	0.0080101
0.0133772	0.0120158	0.0154382	0.0416521	0.0046707		0.0110333	0.0157667	0.0143667	0.02455	0.00891667		0.0278038	0.0105857	0.0208593	0.0313902	0.00622129
0.0132015	0.0114492	0.0286247	0.0875236	0.0893322		0.0151519	0.00938929	0.021329	0.0341654	0.00547777		0.0165866	0.0139472	0.0118573	0.0490357	0.00815855
0.0261508	0.0560018	0.054403	0.114517	0.10892		0.0202	0	0.05912	0.0408697	0.00460571		0.000855926	0.021307	0.0156082	0.0375704	0.00474218
0.2927	0.973	nan	0.1739	0.1964		0.0162368	0.0119629	0.0169126	0.0295559	0.00866632		0.0409547	0.0109883	0.0318941	0.0671681	0.127239
0.0219641	0.0342449	0.0466323	0.0900759	0.0822718		0	0.021025	0.0151714	0.0482503	0.00416126		0.0136157	0.0106579	0.022199	0.0377244	0.0076111
0.0117092	0.0147973	0.0135477	0.0316822	0.0040873		0.013675	0.01298	0.01455	0.0291911	0.00211921		0.0187636	0.00636816	0.0167	0.0288644	0.00403402
0.0828187	0.139522	0.192435	0.26051	0.313645		0.00853333	0.0125272	0.021852	0.041801	0.00616106		0.0242973	0.0166729	0.0343476	0.0447654	0.00815341
0.016734	0.0161123	0.0158166	0.0343057	0.00501335		0.285829	0.181457	0.175474	0.165894	0.231837		0.0624223	0.0240079	0.0274717	0.0605258	0.0203712
0.0170459	0.0161462	0.0206151	0.0736718	0.0423631		0.00798333	0.0268143	0.0345125	0.0468122	0.0260391		0.0054447	0.0131144	0.0485158	0.0411015	0.00802867
0.0125111	0.01463	0.0161	0.105295	0.340318		0.0179545	0.00828571	0.0277882	0.040763	0.0109081		0.0178309	0.0239671	0.0417767	0.0563056	0.0179865
0.0178085	0.0132864	0.00755887	0.0352673	0.00876755		0.0131	0.011075	0.0481	0.0681658	0.00798246		0.0228988	0.0225813	0.0709541	0.088706	0.00234277
0.0714	0.02085	0.01594	0.05335	0.00305714		0.308337	0.167667	0.28745	0.363104	0.511499		0.0511357	0.0302782	0.0919198	0.0752919	0.0564227
0.0143747	0.0061	0.0275718	0.136056	0.094775		0.0107697	0.012772	0.0106597	0.0392437	0.00794356		0.0145595	0.0116584	0.0162622	0.0304944	0.0024384
0.0141705	0.0123223	0.0157514	0.0366883	0.00691902		0.04259	0.05566	0.104593	0.0481165	0.0325336		0.0291173	0.0171206	0.032091	0.0413146	0.0236254
0.0123671	0.0100314	0.019987	0.0371711	0.00754348		0.020262	0.0114833	0.0107793	0.0379398	0.00543084		0.0118854	0.0100992	0.00745088	0.0336413	0.00316121
0.0104239	0.0154952	0.123802	0.223288	0.218217		nan	nan	nan	0.76002	0.691324		0.0809667	0.0318333	0.0690906	0.0888683	0.0581884
0.0135602	0.0153844	0.0156589	0.0373608	0.0437548		0.0535992	0.0119446	0.0226968	0.0965537	0.026757		0.0187685	0.0134321	0.0260806	0.0605194	0.00765455
0.0535852	0.128436	0.126861	0.207186	0.193528		nan	0.0198	0.01175	0.0395333	0.00876667		0.0179667	0.0118028	0.0143603	0.0385883	0.00321861
0.0191361	0.0130309	0.0122179	0.0332531	0.0633211		0.0203601	0.0133082	0.0337256	0.0341525	0.00351536		0.00885776	0.00921897	0.0354558	0.0271991	0.00269036
nan	0.0287333	0.01155	0.0194	0.00775		0.00985714	0.0129286	0.0138429	0.0338429	0.00546667		0.0156106	0.0120442	0.00919469	0.0515632	0.00448387
0.933333	0.879667	0.84935	0.67604	0.645221		0.0180941	0.0148625	0.0110099	0.025948	0.00470981		0.0232411	0.0124424	0.0123251	0.0348917	0.0118568
0.00785636	0.0109109	0.0146285	0.0390224	0.00326545		0.024375	0.0128222	0.0111125	0.041013	0.002466		0.0184317	0.00533988	0.0165478	0.0549924	0.0188742
0.0296989	0.0328508	0.0351087	0.0584579	0.0302122		0.0223304	0.0159293	0.0215176	0.051082	0.028125		0.0435138	0.0137874	0.0181331	0.0690343	0.0817061
0.0131714	0.0127143	0.0134714	0.0323714	0.0152286		0.0214933	0.00937143	0.01055	0.0227965	0.0123731		0.0179986	0.0130535	0.0250966	0.0290667	0.0135492
0.0132677	0.0116786	0.0147067	0.0322694	0.157106		0.0173	0.28	0.236	0.3466	0.19344		0.156144	0.196637	0.229443	0.167523	0.25945
0.0185118	0.221358	0.244174	0.263538	0.275089		0.0095	0.01386	0.0129071	0.0380284	0.0106609		0.026694	0.0156828	0.0330744	0.0514489	0.0162951
0.0160875	0.0154805	0.0132117	0.0357701	0.0053544		0.0135469	0.0118119	0.0265136	0.0331944	0.0110779		0.0100265	0.0291672	0.0343975	0.0644657	0.0731424
0.0159325	0.0156529	0.0140299	0.0341372	0.00514595		0.015275	0.0147667	0.0152778	0.0249972	0.00960681		0.0115086	0.0132035	0.0386635	0.0299776	0.0216918
0.0158182	0.0494057	0.0621504	0.048883	0.0295312		0.0106571	0.00727778	0.01742	0.03266	0.00375714		0.00974752	0.0149844	0.0110589	0.0292841	0.00300057
0.046666	0.0374364	0.0421724	0.145758	0.280222		0.0208952	0.00765579	0.0354136	0.0423626	0.0259317		0.0153191	0.014059	0.0324896	0.0443773	0.032078
0.0106333	0.0103075	0.00550819	0.0443918	0.000964912		0.0261132	0.00888288	0.0429093	0.0447687	0.00589964		0.0166223	0.0136293	0.036929	0.0411418	0.00952231
0.0286306	0.0258943	0.0438771	0.127288	0.244515		0.0174273	0.004	0.0198	0.0287856	0.00749257		0.0148889	0.0135115	0.0230894	0.0393581	0.0341306
0.0221187	0.0129437	0.0480059	0.108719	0.0712912		0.00968546	0.0153414	0.0127327	0.0298482	0.00625671		0.0495419	0.047809	0.0618502	0.0693723	0.0768065
0.0171019	0.0110505	0.0182097	0.0379062	0.00443008		0.0111	0.013	0.02215	0.03785	0		0.00717597	0.0148044	0.0166349	0.0233027	0.00394
0.0150731	0.0165121	0.0254647	0.0958257	0.238569		0.00705455	0.0199556	0.00896111	0.030626	0.00930158		0.0161117	0.0159203	0.0299327	0.0354264	0.00676484
0.0866766	0.0103333	0.527036	0.745991	0.788163		0.01212	0.019	0.00965	0.0406875	0		0.0191919	0.010494	0.00874421	0.0314364	0.00240613
0.0180592	0.0168461	0.0126331	0.0336059	0.00358034		0.01261	0.01563	0.01249	0.042273	0.0148135		0.0290996	0.0216271	0.020798	0.0387308	0.0156386
0.0182762	0.0154078	0.0128607	0.0333322	0.0034922		0.0210813	0.0111438	0.0148333	0.048323	0.0455138		0.0127291	0.0134402	0.0281955	0.039031	0.0114039
0.975	0.962549	0.968926	0.919569	0.975817		0.028	0.026	0.0515429	0.0350865	0.0345718		0.008567	0.0128617	0.0817804	0.0600043	0.0380884
0.0369946	0.0116522	0.0347125	0.112183	0.121055		0.0355625	0.0204875	0.0090375	0.0415175	0.010133		0.0148825	0.0153315	0.0737548	0.0467893	0.0138762
0.0197455	0.0129564	0.016062	0.0246593	0.00178119		0.005	0	0.0306667	0.0324194	0.0240621		0.00867614	0.0179048	0.0254333	0.0367921	0.0111791
0.0109346	0.0179143	0.0141784	0.0471296	0.00550329		0.0114438	0.00914375	0.0325444	0.0773102	0.0920637		0.0108649	0.00894041	0.0385496	0.0531256	0.0527098
0.0122693	0.0122799	0.00864054	0.0546213	0.00897717		0.0128206	0.0370507	0.0620905	0.053307	0.00738103		0.0139499	0.0109017	0.0401241	0.0510354	0.0119376
0.0122866	0.010999	0.0167588	0.0348443	0.00344608		0.0185476	0.0105714	0.0151045	0.0326929	0.00547059		0.0152001	0.0129484	0.012464	0.0314715	0.00764171
0.0241629	0.0265672	0.0530857	0.0970273	0.190917		0.00880909	0.0144538	0.0216643	0.0621209	0.0395238		0.0132828	0.0173597	0.0343709	0.0463542	0.0330607
0.0149846	0.0113219	0.0189097	0.0338057	0.00542531		0.0370565	0.0279848	0.0246676	0.210205	0.307521		0.0768993	0.0185622	0.0363732	0.0544778	0.0616596
0.011909	0.0092517	0.0164273	0.0337922	0.0020489		0.0237778	0.0017	0.0121889	0.0365432	0.00364804		0.0133886	0.0137253	0.0293706	0.0419903	0.00496671
0.0160081	0.011482	0.0108208	0.0355527	0.00550247		0.00385	0.00964286	0.028542	0.0366754	0.011338		0.0464615	0.0406311	0.0669089	0.0505406	0.00532186
0.0159908	0.0256439	0.0365722	0.0729401	0.0908407		0.000519608	0.000198039	0.0622979	0.0501433	0		0.0106609	0.0184646	0.0307158	0.0324751	0.00565676
0.0133851	0.0255493	0.0258846	0.0780487	0.0425729		0.0235	0.02012	0.0109417	0.0435481	0.00295714		0.0163335	0.00965864	0.0180057	0.0378856	0.00969728
nan	nan	0.05815	0.0687	0.374633		0.0193333	0.00778889	0.019525	0.0395081	0.0357283		0.00946041	0.00643675	0.030222	0.0483631	0.0502719
0.0118323	0.0130112	0.0141319	0.0948312	0.0762532		0.0148214	0.0101067	0.0126733	0.0289733	0.00261667		0.0186549	0.0132649	0.0236977	0.0459166	0.00127159
0.431504	0.659698	0.590201	0.699184	0.837158		0.006	0.002775	0.021175	0.0323694	0.00587313		0.0163063	0.0197371	0.038233	0.0404938	0.0072167
0.160382	0.0808438	0.0951439	0.285437	0.296751		0.0116385	0.01328	0.0164143	0.0383645	0.00234382		0.0103633	0.0100441	0.0250833	0.0350572	0.00727928
0.0120371	0.0141771	0.0138916	0.0346799	0.00553139		0.0117357	0.0117133	0.013825	0.0338302	0.00444272		0.00769591	0.0106147	0.0506427	0.0380934	0.00687785
0.875033	0.763176	0.91985	0.839167	0.973033		0.0884684	0.0158652	0.0852475	0.07339	0.30163		0.0198345	0.0183761	0.0240113	0.0504819	0.0741311
1	0.769407	0.961038	0.861564	1		0.0140833	0.0138167	0.0154	0.0303333	0.0023		0.0174175	0.0212444	0.0195709	0.023555	0.0216724
0.0136381	0.0110114	0.0141197	0.0356258	0.0100196		0.0142	0.0178875	0.01095	0.0381111	0.00291429		0.00437057	0.0176413	0.0152219	0.0382521	0.00515015
0.362891	0.377018	0.460112	0.493417	0.615115		0	0.0155	0	0.02713	0.00619485		0.0178449	0.00992325	0.0199543	0.0418303	0.0210112
0.0222571	0.0112231	0.0132143	0.10679	0.141549		0.0180545	0.0106538	0.0201333	0.031497	0.00634314		0.0107982	0.00766425	0.0206153	0.0375103	0.0230142
0.675323	0.627976	0.676314	0.712162	0.773824		0.01966	0.0124333	0.0281413	0.0571025	0.0276868		0.0132588	0.0138837	0.0175763	0.0452303	0.0173701
0.0114582	0.0156406	0.0312684	0.0586289	0.328983		0.01964	0.0124625	0.009696	0.0396862	0.00808579		0.01435	0.0158395	0.0148483	0.0410514	0.00677404
0.0148426	0.0143397	0.0155263	0.0335075	0.00513683		0.04415	0.00841753	0.00927727	0.0389848	0.00530259		0.0357727	0.0201007	0.0106613	0.0417831	0.00588686
0.187053	0.0852703	0.0138557	0.12336	0.27611		0.00802308	0.00770667	0.0184687	0.0392959	0.00483493		0.00971586	0.0113531	0.0398334	0.0399264	0.00801899
0.961822	1	0.942094	0.921244	0.971028		0.00767143	0.01638	0.0161636	0.0284123	0.00669615		0.0213337	0.00926471	0.0127941	0.0319913	0.00572985
0.0248747	0.0135841	0.0217314	0.0354557	0.00916783		0.00259003	0.0148852	0.0204675	0.0312016	0.00743786		0.0173949	0.0134119	0.0218139	0.0432782	0.00484243
0.950667	nan	nan	0.885064	0.965485		0.0149871	0.01062	0.0150187	0.0391198	0.00440166		0.012586	0.0152114	0.0183341	0.0350556	0.00473842
0.014574	0.012449	0.0156828	0.0325233	0.00409157		0.715	0.8298	0.865267	0.661383	0.695885		0.0844578	0.0635107	0.061984	0.0852882	0.0328191
0.012745	0.031721	0.0345138	0.0523556	0.0162261		0.00629712	0.0101387	0.0124792	0.0283895	0.00594249		0.0130867	0.0152715	0.0164144	0.0285019	0.0046936
0.0166307	0.012759	0.0142616	0.031406	0.00383693		0.0105751	0.0148672	0.0219292	0.0307918	0.00423636		0.0448404	0.0275845	0.0473863	0.0339411	0.00802438
0.00842479	0.0130164	0.0115104	0.0334908	0.00446429		0.0162917	0.0128083	0.0244143	0.0337378	0.00159142		0.00787694	0.0138312	0.0306872	0.0266596	0.00796796
0.0177667	0.0176733	0.0132812	0.0845431	0.0852241		0.03885	0.0293871	0.0136927	0.0506255	0.01505		0.0244333	0.00945327	0.0170009	0.036989	0.00124402
0.377559	0.1122	0.31254	0.225468	0.315213		0.0668442	0.127899	0.184281	0.181182	0.172339		0.0938425	0.0352615	0.0555921	0.078011	0.0663795
0.889519	1	0.962416	0.925839	0.955851		0.0149889	0.0111118	0.0147925	0.0309558	0.00417405		0.00962779	0.0170812	0.0156614	0.0299567	0.00467902
0.0796201	0.1196	0.230884	0.153401	0.206836		0.010997	0.0111972	0.0125302	0.0283992	0.00412595		0.0117849	0.0152877	0.0229931	0.0305971	0.0243402
0.0137402	0.0790001	0.124884	0.17198	0.101417		0.0111268	0.0083783	0.0205876	0.0500538	0.0133066		0.0472048	0.02258	0.0513827	0.0437336	0.021095
0.0088239	0.0536304	0.0554353	0.171935	0.175694		0.00458333	0.0117017	0.0138357	0.0354327	0.00434075		0.0122425	0.0403519	0.0355967	0.0434305	0.0315303
0.00690762	0.00910847	0.0163089	0.0269836	0.00194139		0.0133897	0.0199085	0.0295867	0.0532612	0.00917907		0.0253109	0.0134777	0.0292181	0.0389735	0.0116268
0.0127837	0.012319	0.00945979	0.0320852	0.00891111		0.0137207	0.0209645	0.0229907	0.0432782	0.0153187		0.021536	0.0189619	0.0221882	0.0382754	0.0195322
0.00980536	0.186814	0.312883	0.326072	0.286409		0.0105533	0.0126267	0.0123333	0.0378394	0.00985281		0.0106852	0.0159568	0.0339979	0.0423886	0.0126809
0.0619863	0.115314	0.0788345	0.140032	0.234387		0.00909964	0.00992975	0.011856	0.0410995	0.013741		0.0106043	0.022051	0.0497402	0.0678306	0.0262167
0.0142588	0.0109156	0.0140298	0.0330156	0.00325283		0.0129	0.00653077	0.00705833	0.0403946	0.0126228		0.0223957	0.00896937	0.0248234	0.0416262	0.0170155
0.846854	0.940119	0.96826	0.924579	1		0.0658878	0.0151714	0.0244397	0.0619003	0.0679693		0.025921	0.038953	0.0579386	0.0652031	0.0610232
0.0474136	0.0515403	0.0484665	0.0849421	0.0402019		0.012559	0.0131282	0.0142595	0.0383964	0.0472063		0.012539	0.0122081	0.0197611	0.0344646	0.0324281
0.0133638	0.0178753	0.0198436	0.0328197	0.00473353		0.015057	0.0117412	0.0230186	0.0367664	0.0062498		0.00926496	0.0178389	0.0127472	0.0282648	0.00249392
0.0173342	0.020628	0.0126534	0.0322426	0.006105		0.01355	0.0105429	0.0236385	0.0381224	0.00664984		0.0149813	0.00927715	0.0219501	0.0377541	0.0186057
0.0136368	0.01024	0.01404	0.0290685	0.00548283		0.0163089	0.0137234	0.0111331	0.0261474	0.0301464		0.0147269	0.0114163	0.0186561	0.0310685	0.0130719
0.0095125	0.0059	0.00941111	0.026484	0.00868607		0.364	0.7121	nan	0.535818	0.400208		0.102482	0.0951855	0.0113514	0.0744155	0.019158
0.0194988	0.189978	0.16681	0.241172	0.175444		nan	0.03335	0.4281	0.264052	0.279157		0.0184331	0.031287	0.0373775	0.0513376	0.0243531
0.0174692	0.0146462	0.0144692	0.0367385	0.0141364		0.029646	0.00628319	0.176667	0.180503	0.117736		0.141048	0.0589473	0.156926	0.0969456	0.0782245
0.00164692	0.0143132	0.0449974	0.124686	0.00233941		0.0166333	0.00997273	0.0217833	0.0297674	0.00279075		0.0154392	0.0166421	0.0200129	0.0376298	0.053077
nan	nan	nan	0.9302	0.976433		0	nan	0.2083	0.0185	0		0.00953125	0.0476	0.114677	0.0254181	0.00721957
0.0143967	0.0143633	0.01448	0.0306037	0.0204743		nan	nan	0.1	0.0484113	0.00316085		0.00935538	0.00594047	0.0693799	0.0461287	0.0131259
0.0217607	0.0138507	0.0189953	0.0430147	0.0345658		0.00698333	0.0101778	0.107657	0.028702	0.00500032		0.014395	0.0117505	0.126873	0.0538606	0.00592238
0.0143143	0.0154286	0.0154882	0.0328796	0.00588121		0.02051	0.0136889	0.0136455	0.0218875	0.00188782		0.0164617	0.0123812	0.0250826	0.0421368	0.0533514
nan	nan	nan	nan	nan		0.011629	0.0308871	0.0287616	0.0734897	0.0366056		0.0218583	0.00997082	0.0367539	0.0409479	0.0137569
0.0184375	0.0392062	0.0461187	0.0411812	0.00599167		0.0108535	0.0122906	0.0310916	0.0405518	0.00616938		0.0198906	0.010996	0.0377697	0.0390462	0.0150183
0.0134922	0.0138054	0.0202335	0.0330152	0.00443872		0.016	0.0332357	0.03375	0.0352955	0.00531042		0.0146979	0.0147026	0.0302594	0.0340037	0.00425756
0.0174616	0.0106302	0.0216951	0.0466087	0.0044062		0.10338	0.156339	0.176422	0.0787829	0.0619967		0.0240879	0.0156393	0.0365106	0.0475698	0.00963949
0.0243857	0.140271	0.140102	0.154585	0.152642		0.0105681	0.0191287	0.0129044	0.0368178	0.0109133		0.0195547	0.0201105	0.0253871	0.0399842	0.0298799
0.0162323	0.00967538	0.0143415	0.036059	0.00120513		0.00924801	0.00602763	0.0158223	0.0310173	0.00316284		0.0130408	0.0137909	0.0186413	0.0377832	0.000590909
0.0140246	0.0143794	0.0149127	0.0361722	0.00661799		0.0141585	0.0156908	0.0140869	0.0292771	0		0.00940662	0.0116493	0.0140631	0.0256383	0
0.0157738	0.0154157	0.0148419	0.0379015	0.0198204		0.012625	0.0111	0.04932	0.144142	0.106901		0.0541839	0.0213504	0.047703	0.042705	0.0228768
0.353706	0.300826	0.48821	0.57646	0.712284		0.0177714	0.0209467	0.0158719	0.0501578	0.0261261		0.0255677	0.0221689	0.0420452	0.0527433	0.0395333
0.0166716	0.014142	0.0148719	0.0324571	0.00341859		0.0396101	0.011998	0.0159616	0.0624725	0.0517569		0.020581	0.0161727	0.0335282	0.0504313	0.0386092
0.0124108	0.0140042	0.0189827	0.0303293	0.0116521		0.00778333	0.00675385	0.015925	0.03795	0.00435		0.0147745	0.014635	0.00966632	0.0470689	0.00343552
0.0128852	0.0129107	0.010983	0.0380052	0.0446271		0.0188081	0.00997413	0.0136347	0.0320035	0.00436667		0.0130135	0.0144786	0.0139886	0.0311272	0.00592255
0.0122071	0.0125071	0.0204643	0.03128	0.00178571		0.0215162	0.0126241	0.0105774	0.0370865	0.00774425		0.0119205	0.0152709	0.0141351	0.0318573	0.0060331
0.014131	0.0385027	0.059711	0.10986	0.109938		0.00389	0.0102993	0.012141	0.0333571	0.00500075		0.0187839	0.0103615	0.0144933	0.0297599	0.0102077
0.0156472	0.0269775	0.0318377	0.0536815	0		0.0149228	0.00994429	0.0127686	0.0264419	0.00375717		0.014695	0.0122436	0.0186725	0.0386375	0.0056676
0.0622811	0.0151482	0.0123044	0.0652086	0.036397		0.0116716	0.0111944	0.0240088	0.037778	0.00990527		0.0131627	0.0106556	0.0162564	0.0467686	0.016378
0.0118857	0.124033	0.0167333	0.204262	0.130762		0.02595	0.01725	0.0429	0.0507211	0.00414093		0.0170843	0.0141894	0.0236638	0.0552275	0.00621989
0.0139541	0.0151695	0.0160201	0.0335115	0.003497		0	nan	0	0.0487	0.00996		0.0033657	0.0114793	0.00763338	0.0404411	0.00411959
0.0135167	0.00733493	0.0144261	0.109808	0.149121		0.01235	0.0177	0.00825394	0.0350843	0.0101043		0.0154355	0.0140625	0.021128	0.0375123	0.00428461
0.269912	0.107852	0.151609	0.493149	0.64662		0.0175778	0.01385	0.0109308	0.0350684	0.019858		0.0116023	0.0117744	0.0164929	0.0310445	0.0118387
0.0159154	0.0309665	0.0801152	0.132585	0.0727553		0.0109436	0.0129318	0.0141	0.0407767	0.000854769		0.0250478	0.0151171	0.0462237	0.0377944	0.00746212
0.01695	0.0434	0.0926889	0.134233	0.194664		0.019575	0.00779688	0.0166817	0.0575599	0.00650918		0.0443103	0.0227049	0.0547294	0.0392309	0.0110197
0.0171345	0.0125614	0.0690026	0.115929	0.132566		0.0156	0.0265625	0.0191896	0.0303499	0.009925		0.0225138	0.0149632	0.0160002	0.0307672	0.00918969
0.0149443	0.0143871	0.0595743	0.080224	0.0917733		0.0120333	0.0295333	0.0217667	0.03105	0.00558889		0.0179492	0.014933	0.0160584	0.0283082	0.00481322
0.017589	0.0146422	0.015491	0.0346823	0.00312982		0.0131714	0.00755	0.00839375	0.0412029	0.011416		0.0207258	0.0250236	0.0253451	0.0520922	0.0175728
0.438576	0.135138	0.161015	0.524767	0.583342		0.0117778	0.015904	0.0612321	0.0277338	0.0114229		0.0287284	0.0168932	0.0615628	0.0613494	0.0309366
0.0154435	0.0516014	0.0395287	0.0921838	0.04555		0.0038	0.0133833	0.007925	0.0445244	0.00883151		0.00724	0.00861538	0.01134	0.0601353	0.00432656
0.0128536	0.0136552	0.01164	0.057319	0.0203614		0.02	0.0320333	0.014353	0.0641965	0.00939396		0.01411	0.0125917	0.0628984	0.0445096	0.00669243
0.00888	0.174192	0.00923	0.233092	0.166508		0.011	0.00951348	0.0114404	0.0338837	0.00398669		0.0139566	0.0123075	0.0131391	0.0314896	0.00281773
0.0154097	0.0141323	0.0159774	0.0330772	0.00571975		0.418041	0.6	0.736991	0.323566	0.331755		0.180603	0.0982517	0.0233046	0.144696	0.0479736
0.0126367	0.855007	0.614513	0.0315168	0.00653947		nan	nan	0.56	0.281661	0.585943		nan	nan	0	0.0440537	0.174518
nan	0.998218	0.975691	0.8699	nan		0.787689	nan	0.8837	0.72683	0.643418		0.153162	0	0.0857	0.205725	0.0289432
0	0.0288909	0.00661594	0.392985	0.402855		0.0111641	0.0139154	0.011345	0.0312909	0.00387336		0.0148021	0.0129461	0.0130828	0.0315695	0.00553853
0.105434	0.158309	0.182924	0.160437	0.153134		0.00548193	0.0119674	0.0134461	0.0323911	0.0154316		0.0288827	0.0152887	0.0221657	0.0358554	0.0236505
0.0182774	0.0136492	0.0332527	0.0319718	0.00726966		0.0248299	0.0118533	0.0148225	0.0386402	0		0.0182249	0.0130939	0.0106509	0.0377657	0.01315
0.0285227	0.0137361	0.0191723	0.0478389	0.0206604		0.4328	1	0.468875	0.4776	0.522928		0.0479229	0.0484052	0.0215347	0.0620905	0.0258583
0.0349	0.00776667	0.014175	0.04506	0.297344		nan	nan	nan	0.367785	nan		nan	0.697	nan	0.06085	nan
0.012875	0.0125941	0.0185882	0.0409118	0.00807333		0.0265696	0.0117439	0.0381954	0.178393	0.159083		0.0556678	0.0254062	0.026711	0.0760511	0.0537855
0.015175	0.0190667	0.028762	0.0451973	0.130124		0.5556	nan	0.7561	0.4725	nan		0.444573	0.0783491	0.270666	0.325829	0.0122132
0.0164457	0.0142756	0.0148482	0.0322211	0.00761178		0	0	0.0286	0.0462	0		0.0616305	0.0464743	0.0349712	0.041288	0.00410411
0.0302321	0.0167755	0.0334099	0.0679993	0.0969596		0	0.0187952	0.0404255	0.111041	0.0255509		0.0210606	0.0186042	0.0108	0.0816301	0.0120857
0.0126955	0.0124898	0.017546	0.032291	0.00477673		0.00926724	0	0.0348167	0.0672279	0.0847347		0.0269024	0.0191255	0.0265117	0.134168	0.0633723
0.32482	0.437431	0.603837	0.584756	0.731401		0.00914928	0.00939241	0.0108468	0.0264203	0.00221519		0.014257	0.00902921	0.0131697	0.0368257	0.00755696
0.0138556	0.0139556	0.0201778	0.0358889	0.0109125		0.00887379	0.017379	0.0104149	0.0333097	0.00352823		0.0169983	0.0145543	0.0146552	0.0280101	0.00637931
0.0229859	0.0363985	0.0377841	0.0442475	0.00914006		0.0020508	0.0219759	0.0178742	0.0329704	0.00354437		0.0126677	0.0127779	0.0176848	0.0352311	0.00472106
0.0220323	0.0108476	0.0145585	0.0346643	0.0049439		0.0631125	0.6875	0.597525	0.206527	0.585623		0.101007	0.155341	0.0772787	0.0665563	0.0663493
0.0194731	0.0192405	0.0148158	0.0423094	0.0043392		0.580867	0.59405	0.731825	0.6223	0.66708		0.0559545	0.1016	0.0423	0.0479576	0.0336554
0.0194141	0.0163178	0.0230859	0.0318797	0.0820047		nan	0.43465	0.25	0.82845	0.608733		0.0839	0.0227688	0.0071	0.10605	0.0437851
0.0168826	0.0143568	0.014912	0.0400572	0.00657213		nan	nan	nan	nan	nan		nan	nan	nan	0.0660319	nan
0.0198476	0.0126468	0.0132747	0.0368233	0.0015566		nan	0.0074	nan	0.50324	0.413737		0.0206167	0.067225	0.174531	0.144955	0.114198
0.0127332	0.0121508	0.0165689	0.0669961	0.0706797		0.0103338	0.00485064	0.01021	0.0375801	0.00389142		0.0196255	0.00702276	0.0148273	0.0357037	0.00307344
0.00937273	0.0114082	0.0157274	0.0361204	0.00539698		nan	0.8	nan	0.7259	0.785741		0.11545	0.0611455	0.1716	0.0654497	0.112899
0.0135	0.0133545	0.0143727	0.34255	0.318835		0.00843851	0.0123136	0.00797758	0.0316064	0.00500166		0.0107773	0.0098812	0.0105036	0.045718	0.00568098
0	0.0182	0	0.0762	0.0094		0.00893777	0.0106125	0.0507953	0.0289165	0.007536		0.0129176	0.0154215	0.0438026	0.0506621	0.0224888
nan	nan	nan	0	0		0.0254959	0.00281113	0.0289544	0.0420776	0.0069244		0.0187932	0.0147246	0.0275985	0.0549687	0.0192023
0.96675	0.9342	0.9842	0.919133	0.967467		nan	nan	0.0417	0.0333	nan		0	0.0122143	0.00654167	0.0119	0
0.963474	0.964525	0.957866	0.917396	0.967352		nan	nan	nan	0.71315	0.79234		nan	0	0.03705	0.0951717	0.0251625
0.0198897	0.0174221	0.0237609	0.0421299	0.00678876		nan	nan	nan	nan	nan		nan	nan	nan	0.1429	nan
nan	0	0.403876	0.414369	0.312666		nan	nan	nan	nan	nan		nan	nan	nan	nan	nan
0.0217947	0.0129881	0.0297506	0.026213	0.00623377		nan	nan	nan	nan	nan		nan	nan	nan	nan	nan
0.019895	0.0157762	0.0159359	0.0448246	0.0165589		0.2278	0.0109833	0.0167182	0.192425	0.3043		0.1219	0.0152	0.0103917	0.0894333	0.0186
0.0157851	0.0142204	0.015962	0.0308172	0.00714932		nan	nan	nan	nan	0.01925		0	nan	nan	0.0212644	0.0111497
0.0154789	0.0384744	0.0646437	0.0854575	0.0568981		nan	nan	nan	nan	nan		nan	nan	nan	nan	nan
0.0107529	0.0173097	0.0129592	0.0346424	0.006823		nan	nan	nan	nan	nan		nan	nan	nan	0.02725	0
0.0337308	0.116529	0.0966167	0.119168	0.125389		nan	nan	0.0221667	0.3461	0.499129		nan	nan	0.00763333	0.0365328	0.0306361
0.0151899	0.0118132	0.0143523	0.0331487	0.00211835		nan	nan	nan	0.0640429	0		nan	nan	nan	0.0844534	0
0.01408	0.0105537	0.0284175	0.039072	0.0192256		0.0399294	0.0159867	0.0368043	0.0475197	0.0179042		0.030334	0.0212855	0.0449446	0.0395991	0.0158981
0.0147578	0.0144605	0.0149117	0.0326666	0.00351947		0.807726	0.846895	0.778306	0.639028	0.569883		0.123702	0.0745031	0.0683349	0.0731438	0.0769116
0.0233	0.0375	0.3332	0.327267	0.327467		0.0159448	0.01186	0.0156167	0.0335895	0.0053998		0.0286945	0.0280361	0.0326804	0.0497321	0.0126644
0.0948185	0.0109216	0.0279765	0.0884129	0.153795		0.0152	0.0181806	0.0137447	0.0344403	0.00472634		0.0483903	0.0190972	0.0273628	0.0404403	0.0108259
nan	nan	nan	nan	nan		0.029762	0.01115	0.0224902	0.0384395	0.00464337		0.017314	0.00861077	0.0249049	0.0393973	0.0140095
0.0179736	0.0137108	0.0110851	0.0408274	0.00608417		0.0122111	0.0129222	0.0132286	0.0467621	0.00502618		0.00910386	0.00932622	0.0350791	0.0668151	0.00474574
0.013261	0.0123758	0.0135634	0.0296284	0.00359469		0.0204111	0.0125	0.0111778	0.0299986	0.0300779		0.0162947	0.0116668	0.0754238	0.0445978	0.00820842
0.9722	0.9773	0.944881	0.946045	0.953792		0.0188	0.013675	0.0214571	0.035685	0.00419363		0.0111497	0.0117664	0.0229389	0.0292083	0.025418
0.9897	0.9388	0.973419	0.921009	0.987292		0.739533	0.3696	0.664475	0.640088	0.504209		0.141325	0.10205	0.120125	0.0903858	0.0406055
nan	1	0.954598	0.928475	0.967259		nan	nan	nan	0.0526	0		nan	0.0238	0.33058	0.0797071	0.0199585
0.0176204	0.0121964	0.0117533	0.031826	0.00403234		0.0147	0.0167267	0.0144571	0.0217933	0.00466667		0.0333896	0.0146161	0.0118985	0.0306767	0.00632543
0.0423783	0.07332	0.140189	0.156399	0.22463		0.01385	0.0078	0.0240133	0.0340715	0.00588317		0.0139009	0.00607903	0.0514386	0.0470559	0.00785622
0.925	1	0.952	0.840064	0.960315		0.0138511	0.0109602	0.00949827	0.035025	0.00705575		0.0240407	0.0301573	0.0311077	0.0482683	0.00664062
0.963956	nan	nan	0.896909	0.961864		0.01124	0.0116431	0.0224667	0.0519277	0.00474195		0.0517151	0.0738036	0.0714881	0.057561	0.0152764
0.0124426	0.0142281	0.0127681	0.0321619	0.00328827		0.0145933	0.0117643	0.0162267	0.03065	0.00380833		0.0142864	0.0106599	0.010017	0.0386652	0.0125441
0.0148006	0.0171425	0.0240958	0.0571682	0.0535479		0.01452	0.01136	0.01382	0.03316	0		0.0150374	0.0137772	0.0112643	0.0360281	0.00174167
0.0145576	0.0141179	0.0131909	0.0334649	0.199374		0.0243692	0.0130684	0.0164684	0.0382631	0.0059913		0.013711	0.0106823	0.0326134	0.0381247	0.00761015
0.657805	0.355918	0.657346	0.623244	0.545461		0.0123737	0.00936842	0.00903684	0.0332526	0.00410833		0.0156236	0.0111232	0.0248067	0.0494841	0.00596104
0.0284357	0.111043	0.125517	0.28128	0.366383		0.0108298	0.0105414	0.0429039	0.0303216	0.019682		0.0146839	0.0219332	0.0581674	0.0657835	0.0611746
0.0456833	0.0151167	0.0153167	0.0308333	0.00636667		0.014641	0.0114882	0.0127153	0.0309277	0.0133731		0.0151571	0.013238	0.0131051	0.0388682	0.00937524
0.0200918	0.0136404	0.0153155	0.0422558	0.00432584		0.00692308	0.01575	0.060695	0.0975241	0.0193794		0.00824626	0.0111317	0.0333074	0.0372904	0.00882936
0.0248077	0.0851	0.0238769	0.142507	0.20899		nan	nan	nan	0.528477	0.515242		nan	nan	nan	0.035642	0.125238
0.0145	0.0196333	0.0115818	0.116701	0.106073		nan	nan	nan	0.2394	nan		0.3571	nan	nan	0.0829135	0
0.0249292	0.0132109	0.0213267	0.0327081	0.00998325		0.0153607	0.0201471	0.0232435	0.0373435	0.0157533		0.0276456	0.0220786	0.0331678	0.0543924	0.0317521
0.00882162	0.00939035	0.0218667	0.269221	0.295277		0.0067375	0.01345	0.0233	0.0311409	0.00588517		0.0152387	0.0187245	0.0376022	0.0379134	0.0142402
0.01607	0.0142131	0.0659292	0.0986763	0.150753		0.0056	0.00775	0.0307833	0.0568985	0.0075185		0.0251043	0.0146779	0.0545239	0.0528107	0.00851385
0.0048925	0.012425	0.0286715	0.109817	0.122695		0.0124061	0.0182848	0.0182286	0.0283008	0.00598399		0.0185055	0.00919815	0.0235884	0.0386018	0.00373817
0.0250385	0.0206021	0.0174071	0.0780769	0.138296		0.0164912	0.0219823	0.0167158	0.0370139	0.0171588		0.0246302	0.0139915	0.0288932	0.0388503	0.00854474
0.0122111	0.0188222	0.172592	0.300674	0.198798		0.0137124	0.0113396	0.0174178	0.0321254	0.00831361		0.00789954	0.0108699	0.0209804	0.0252338	0.00399543
0.567868	0.537961	0.571433	0.418225	0.617086		0.0159862	0.0108469	0.0107528	0.030755	0.00507333		0.0133864	0.0151116	0.023198	0.0373717	0.011965
0.0863797	0.0823908	0.0752687	0.153158	0.229328		0.0169108	0.0232871	0.023439	0.0602021	0.0497773		0.0267497	0.0311776	0.0483793	0.0373158	0.0162947
0	0.04015	0.0328	0.0602	0.07145		0.016333	0.0114931	0.0176128	0.029008	0.00228333		0.00852459	0.011115	0.0111306	0.0270601	0.00380292
0.0204927	0.0139508	0.0212793	0.0536053	0		0.0405524	0.0184508	0.0287433	0.0338198	0.0137571		0.0199973	0.0353513	0.0149844	0.0356903	0.00609883
0.463817	0.621465	0.624467	0.649275	0.726438		nan	0.0246	0.0281696	0.02284	0.00267316		0	0.0116425	0.0333877	0.0286228	0.00566721
0.167418	0.0266083	0.166126	0.332336	0.356229		0.0163462	0.0100882	0.0449118	0.0416796	0.00259811		0.0227435	0.0121229	0.0334426	0.039745	0.00604347
0.122253	0.33543	0.2993	0.413783	0.350865		0.0158258	0.0148805	0.0212888	0.045829	0.00456697		0.0283132	0.0123042	0.0324959	0.0447781	0.00723526
0.0115641	0.0135817	0.0155568	0.0328116	0.0062437		0.0185444	0.0105667	0.00977227	0.0323021	0.00560547		0.018197	0.0123955	0.0342476	0.0281701	0.00484443
0.0182664	0.0160084	0.0243471	0.0365404	0.00498585		0.0131001	0.0299524	0.0283177	0.0500915	0.0242882		0.0213199	0.0160947	0.0272219	0.0405784	0.0125655
0.9479	0.976788	0.959634	0.913805	0.956596		nan	nan	0.898	0.86055	0.95267		0.0798	0.12615	0.13394	0.0816561	0.112629
0.020275	0.017925	0.0135333	0.038175	0.00393333		0.0155	0.021075	0.01454	0.0391733	0.0171203		0.0184153	0.0176259	0.0259287	0.0546429	0.0242149
0.0339433	0.11338	0.176464	0.224658	0.267459		0.0256143	0.0187	0.0160437	0.0475594	0.00536761		0.0219418	0.0177586	0.0185145	0.0372236	0.0184099
0.097129	0.0952284	0.142356	0.192025	0.243138		0.0170863	0.0150917	0.0200977	0.047678	0.00666499		0.014706	0.0159585	0.0294514	0.0363675	0.00615811
0.0238444	0.0155429	0.0194585	0.039386	0.00543388		0.0165733	0.0121473	0.01751	0.0487518	0.00631089		0.0155882	0.0158799	0.0310311	0.0353064	0.00576628
0.0130909	0.143697	0.112833	0.115922	0.213951		0.0054	0.0165036	0.0109879	0.032243	0.00716667		0.0178931	0.0138327	0.0188256	0.0306765	0.00487379
0.133645	0.884433	0.860196	0.55155	0.670868		0.0100076	0.017147	0.0150109	0.0351009	0.0179294		0.0179141	0.0134978	0.0272794	0.0380973	0.00510681
0.0115593	0.0135318	0.0183384	0.0612368	0.0451065		nan	0	0.194231	0.0730416	0.0345899		0.129386	0.0236517	0.150136	0.0688893	0.0860402
0.0251686	0.0131764	0.0167449	0.0671629	0.0457703		0	0.02005	0.02588	0.0392095	0.00910047		0.032539	0.0226085	0.0314658	0.0324749	0.00610054
0.014215	0.0103298	0.0107724	0.0337212	0.0304709		0.00425	0.0482333	0.0580165	0.0259629	0.00305281		0.0118652	0.0166965	0.0440749	0.0386557	0.014812
0.0153693	0.0162088	0.0129543	0.0295007	0.00806873		0.027	0	0.00660417	0.0404641	0.000898438		0	0.0110917	0.0226919	0.0362009	0.0076964
0.0776518	0.114346	0.348758	0.234592	0.231307		nan	0.0173	0.11685	0.0350978	0.00715954		0.0357325	0.0239742	0.0484268	0.0373328	0.00695903
0.015	0.0179	0.0162529	0.0322741	0.00661649		nan	nan	nan	0.0760761	0		nan	0.24205	0	0.02663	0
0.00764143	0.0157788	0.0182597	0.0351085	0.00538974		0.026925	0.00778	0.03642	0.0395656	0.00498962		0.023684	0.0152631	0.0480666	0.0490097	0.00460544
0.0193875	0.0169679	0.0373901	0.0910809	0.091819		0.0253333	0.00879231	0.02436	0.0302135	0.00438074		0.0186661	0.0162172	0.0286266	0.0370429	0.012205
0.0235807	0.0195272	0.0340807	0.0510956	0.051552		0.0143571	0.00874286	0.0168333	0.0366989	0.00501117		0.0187469	0.0112351	0.0173064	0.032137	0.00668591
0.0177222	0.00945202	0.0208878	0.0804194	0.100518		0.0182063	0.0215529	0.0348316	0.0311933	0.00470829		0.00878525	0.0137018	0.0502883	0.0395575	0.0571228
0.0132	0.0159993	0.021708	0.0611339	0.0925417		nan	nan	nan	0.03765	0.0077		nan	0	0.0083	0.0306375	0
0.0254013	0.0294097	0.0190256	0.0807498	0.0702283		0.0377	0	0.0117811	0.039118	0.00779399		0.00631667	0.00223333	0.0139426	0.0338186	0.000981524
0.0174767	0.0158145	0.0165508	0.0446181	0.0134996		0.0192212	0.00948361	0.015872	0.0425389	0.00597204		0.0189175	0.00932892	0.0147702	0.0314372	0.0054063
0.0485	0.2074	0.20919	0.493578	0.427118		nan	nan	nan	0.0420075	0.00202959		0.0444	0.0769	0.0581	0.0424118	0.00360601
0.0184947	0.0422806	0.056275	0.15717	0.165547		nan	nan	nan	0.033944	0.01858		nan	nan	nan	0.0294854	0.00923702
0	0.01155	0.0062	0.02615	0		0.0219667	0.0132909	0.0223667	0.045794	0.00282913		0.0121245	0.0133158	0.0171798	0.0386187	0.006409
0.0155814	0.0128845	0.0156907	0.0351736	0.00576047		0.00812343	0.0192667	0.0110019	0.0314356	0.0019395		0.02535	0.0112072	0.0128709	0.0351528	0.00594066
0.0132458	0.0127971	0.0166078	0.0343542	0.00504095		0	0	0.00463333	0.0287239	0.00697288		0.0286683	0.0249902	0.024656	0.0432718	0.0056448
0.113969	0.142302	0.14408	0.22133	0.292504		nan	0	0	0.10438	0.18075		0	0.140987	0.0574198	0.0326918	0.026705
0.0132556	0.0143222	0.0137444	0.0286	0.0058875		0.00875714	0.0144429	0.014025	0.0403937	0.00316092		0.0434967	0.0397092	0.00925759	0.0286455	0.00598428
0	0	0.052775	0.0469979	0.0177421		0	0.024175	0.0170364	0.0488057	0.0413147		0.0200034	0.0148144	0.0167426	0.0367778	0.00653323
0	0.0125641	0	0.0418974	0		nan	0	0	0.0227715	0.00653477		0.00221483	0.0139163	0.0478153	0.0382998	0.0855949
0.0250583	0.133855	0.0608532	0.417063	0.602679		0.0766745	0.0632641	0.238679	0.0877216	0.00681022		0.00485559	0.017952	0.0678863	0.0354187	0.00912016
0.0595417	0.147093	0.129931	0.231872	0.309184		0.0148442	0.0144635	0.01021	0.0309071	0.00301629		0.0120689	0.0116856	0.0292049	0.0364644	0.00587618
0.0226474	0.0265412	0.00885965	0.0420044	0.0133772		0.00515385	0.0152812	0.0165772	0.026162	0.00335474		0.016695	0.018466	0.0158035	0.0332828	0.0034417
0.00944	0.16059	0.201309	0.285226	0.377975		0.0160783	0.0129697	0.0117004	0.0306683	0		0.00904124	0.0111476	0.0132219	0.0284988	0
0.0113216	0.0291497	0.0675402	0.0496631	0.0286298		0.0182077	0.006675	0.0104	0.0443506	0.0100356		0.0119081	0.0143794	0.00987944	0.0435091	0.010364
0.0113215	0.0101885	0.0111736	0.0343133	0.007307		0.0102215	0.0121291	0.0147595	0.118142	0.388081		0.0114882	0.014132	0.010438	0.0391994	0.0399153
nan	nan	0.3793	0.59325	0.990258		0.0133	0.00865	0.0099	0.0364316	0.00305625		0.0129598	0.0220196	0.0805602	0.0379376	0.00793106
0.00492063	0.00772159	0.0264432	0.025525	0.00605114		0.00524178	0.00875696	0.0285814	0.0320822	0.00245254		0.0170572	0.00744982	0.0319544	0.0312081	0.0263199
0.0496123	0.0374286	0.0445874	0.0806408	0.0361897		0.00976195	0.012181	0.017315	0.0355554	0.0591935		0.0144384	0.0416059	0.0684664	0.0873772	0.179779
nan	0.421703	0.505125	0.542385	0.530706		0.0176417	0.0103091	0.0108972	0.0259469	0.0102671		0.0236677	0.0155696	0.0314831	0.0477191	0.00947477
0.0252726	0.0174741	0.0198842	0.0494871	0.0278518		0.00747692	0.0124759	0.00991231	0.0373062	0.00236308		0.0176046	0.0139503	0.0153923	0.0275359	0.00692462
0.0181935	0.0115038	0.0232741	0.0483417	0.012677		0.0227059	0.01455	0.011235	0.0410001	0.00783088		0.0162129	0.00878605	0.0187537	0.0479644	0.00539641
0.0111574	0.0153075	0.0182198	0.0750261	0.116126		0.0162364	0.0105764	0.0156784	0.0306894	0.00737962		0.0145696	0.0151083	0.0206574	0.0592229	0.0170149
0.7931	nan	0.978151	0.968781	0.993966		0.00837083	0.0166833	0.0218174	0.0853652	0.185206		0.0134955	0.0122914	0.0190377	0.0502011	0.019805
0	0.0263	0.232655	0.0872646	0.0876335		0.0143928	0.0049785	0.0155241	0.036526	0.00293558		0.0437508	0.0109044	0.0182068	0.0250664	0.00585599
0.0175547	0.0153644	0.0225106	0.232674	0.160534		0.0188667	0	0.0027	0.0219	0.00695		0.00328718	0.00535449	0.114283	0.070634	0.0553155
0.0149446	0.0163363	0.0184228	0.0509013	0.0298471		0.0571538	0.0100667	0.0574067	0.110249	0.0892253		0.0197934	0.0143804	0.0684825	0.0450482	0.0269526
0.973015	0.899667	0.972331	0.885099	0.959158		0.00912648	0.0131801	0.0140933	0.0303429	0.00453453		0.0185231	0.0128869	0.0134898	0.0328299	0.00553267
0.961731	nan	0.887077	0.856486	0.973241		0.0071237	0.0132457	0.0133911	0.0373568	0.00574533		0.0237914	0.0122036	0.0165011	0.0408087	0.0175665
0.971946	0.932335	0.931091	0.906031	0.972132		0.0196132	0.0178565	0.021852	0.0284281	0.0261708		0.0223362	0.0152606	0.019989	0.0711674	0.061303
0.0212643	0.0121268	0.0271895	0.0346382	0.00627161		0.0293582	0.00990516	0.0285849	0.0398527	0.0180816		0.0216243	0.0152851	0.0298651	0.0362722	0.00880603
0.71904	nan	0.961056	0.895518	0.900927		0.0246196	0.0556	0.0369451	0.298287	0.323645		0.0104318	0.0198035	0.0500943	0.052336	0.0315225
0.0147646	0.0128205	0.0156211	0.031628	0.00283494		0.0182949	0.0127282	0.0171083	0.023838	0.00515583		0.0176172	0.0132844	0.024479	0.0300708	0.00373484
0.00734151	0.0130849	0.00856038	0.0239792	0.00418868		0.00900341	0.0168207	0.0150626	0.0331913	0.013494		0.00954122	0.0141615	0.0190942	0.023564	0.0139206
0.0096	0.0052	0.159606	0.460281	0.580473		0.0161649	0.0134482	0.0108757	0.0301127	0.00494025		0.0138228	0.0136586	0.0142226	0.0444506	0.0223618
0.0201886	0.015879	0.0220256	0.0322057	0.0415833		0.0126062	0.0140134	0.0136577	0.0310505	0.00347938		0.0239081	0.00874343	0.0120101	0.0351687	0.000268687
0.051339	0.0844256	0.189723	0.144795	0.22907		0.0129588	0.0211854	0.0172419	0.0275622	0.00634831		0.00952584	0.0111921	0.0179955	0.0391258	0.00968689
0.0166125	0.0170111	0.023075	0.116943	0.180782		0	0.0976	0.0130667	0.0216987	0.0078806		0.018375	0.022975	0.0117667	0.0336802	0.00608474
0.0212973	0.0103757	0.00911351	0.0451243	0.0129027		0.0119222	0.0113667	0.0131306	0.0392837	0.00290909		0.0130111	0.013516	0.017167	0.0330634	0.0113879
0	nan	0	0.0331286	0.00132857		0.193774	0.0471	0.491033	0.280939	0.276564		0.038523	0.0299628	0.0582729	0.03863	0.0306626
0.00513812	0.0119013	0.0139561	0.0320664	0		0.0148667	0.0164818	0.000628571	0.0512899	0.00491667		0.0130038	0.0166954	0.0297382	0.047067	0.00740017
0.0146667	0.0107042	0.0136708	0.0308208	0.00840263		0.0130684	0.0167995	0.0266089	0.0507866	0.0202083		0.0176669	0.0155561	0.0236888	0.0487994	0.0182044
0.0117856	0.0231473	0.021222	0.165962	0.188695		0.0212133	0.0142015	0.0574346	0.0446619	0.00960404		0.0283482	0.0145667	0.035685	0.0458838	0.0137627
0.0132448	0.00594527	0.0138055	0.0404204	0.00314279		0.226141	0.197911	0.270766	0.236683	0.199196		0.0509796	0.029519	0.0557017	0.0601403	0.0493002
0.021675	0.014675	0.02655	0.0275	0		0.215559	0.257601	0.382957	0.340196	0.295512		0.0514627	0.0470149	0.0835005	0.0948173	0.0380292
0.023287	0.015926	0.0252885	0.0322024	0.0327014		0.017717	0.0308048	0.0175224	0.0464044	0.00489167		0.0256965	0.016822	0.0379782	0.0520716	0.00309337
0.0799202	0.100497	0.109959	0.160217	0.175427		0	0.15812	0	0.0841068	0.0717244		0.0195071	0.0156877	0.0259783	0.0403677	0.0108171
0.0203448	0.101133	0.295139	0.208471	0.192551		nan	nan	0	0.0270191	0.00384357		0.0322458	0.00416559	0.00528726	0.033228	0.00449207
0.0117524	0.0317128	0.142329	0.25625	0.324416		0.0184545	0.0164145	0.011221	0.033201	0		0.00984145	0.0104832	0.0162188	0.0579071	0.0547167
0.011846	0.0318948	0.152037	0.272545	0.342918		0.0172312	0.0243578	0.0162773	0.0295419	0.00642458		0.0183029	0.0161426	0.0702506	0.0304833	0.00756398
0.0209696	0.0303157	0.0246788	0.112705	0.0355797		0	0.02085	0.05472	0.0237915	0.00175		0.01492	0.0164299	0.0168635	0.045191	0.0168316
0.142743	0.163858	0.109268	0.211025	0.108592		0.0153657	0.0102963	0.0403791	0.0483962	0.0220596		0.0315998	0.0261494	0.0408343	0.0467233	0.0143731
0.0919844	0.0811421	0.121834	0.220287	0.320842		0.0169	0.00848571	0.0105571	0.0302714	0.00318		0.0127425	0.0148506	0.0129034	0.0340264	0.00680519
0.323022	0.327789	0.303925	0.112197	0.310745		nan	0.9426	0.784125	0.693926	0.714578		0.0357572	0.0984441	0.0734163	0.0844821	0.0977255
0.0460738	0.0598259	0.0569682	0.0764869	0.0573124		0.0239962	0.00837891	0.0273579	0.0488038	0.0214179		0.020145	0.0098332	0.011449	0.0500373	0.00536163
0.0113103	0.181063	0.299351	0.408653	0.380547		0.0234669	0.0165021	0.012958	0.0357992	0		0.0186147	0.0115512	0.0126979	0.0264937	0
0.0163493	0.0192066	0.0227622	0.0464972	0.0632694		0.0113681	0.0142014	0.0174343	0.0273917	0.001		0.0156113	0.0087953	0.0192619	0.0289768	0.00480866
0.0373595	0.0185224	0.0226314	0.157696	0.138957		0.182156	0.0967703	0.25413	0.404745	0.449445		0.031074	0.0185654	0.0370504	0.0597854	0.0637253
0.54556	0.520817	0.702828	0.751232	0.714398		0.0363333	0.0160778	0.0125636	0.0723845	0.0807576		0.0138478	0.0157647	0.0251383	0.0492403	0.0872672
0.958396	0.93162	0.98448	0.819232	0.957407		0	0.0115	0.0139	0.02338	0.0055		0.00165	0.0134667	0.0452	0.0461189	0.00540105
1	nan	nan	0.859275	0.930317		0.03625	0.0126	0.02125	0.0624667	0		0.00970141	0.0101997	0.0355288	0.0744998	0.00195036
0.088708	0.14133	0.173983	0.19654	0.142938		0.0280714	0.0113778	0.0217458	0.0268426	0.0069959		0.0177848	0.0113392	0.0237729	0.0301773	0.0103141
0.01391	0.0301875	0.184067	0.283406	0.491266		0.00161667	0.02145	0.0213143	0.0442305	0.0120956		0.0187814	0.0139316	0.0616378	0.0526435	0.0271455
0.0237455	0.0522083	0.0366857	0.0454267	0.0377578		0.00952	0.01245	0.00993333	0.0235484	0.00194444		0.0144295	0.0187904	0.0350354	0.0359631	0.00862825
0.0303047	0.040691	0.0568669	0.100716	0.0571184		0.697728	0.679106	0.64075	0.542234	0.592978		0.0549024	0.0262539	0.132664	0.0792177	0.0931657
0	0	0.0241	0.0422	0		0.0408	0	0.00976563	0.0527115	0.00597753		0.00803354	0.0182303	0.0253244	0.0394738	0.00704818
0.0174264	0.0116124	0.0173914	0.0375423	0.011679		0.0286719	0.0276295	0.0362615	0.0385788	0.0820428		0.0189223	0.0205553	0.0510818	0.0481787	0.0665881
0.133772	0.0963521	0.184371	0.31053	0.556713		0.0177619	0.0137957	0.0145643	0.0335831	0.00845121		0.0212479	0.0127971	0.0301619	0.0384277	0.00535396
0.0137154	0.0171349	0.0188871	0.0678274	0.0259664		0.0372	0	0.0740034	0.0735167	0.069271		0.0230926	0.0447134	0.0408849	0.0662897	0.034328
0.0154968	0.0190783	0.0207047	0.207785	0.233392		0.00769874	0.0141285	0.0133473	0.0363297	0.00856115		0.0129143	0.0100503	0.0148803	0.0463233	0.006596
0.865186	nan	0.96875	0.905399	0.950992		nan	nan	nan	0.0263	0.0621333		0.0181	0.0385	0.015625	0.0717657	0.0198793
0.02415	0.226633	0.30213	0.517288	0.507758		0.0124759	0.0201753	0.0255822	0.036919	0.00510057		0.0211598	0.0867393	0.0944816	0.11171	0.223789
0.0279925	0.310807	0.420024	0.323207	0.309559		0.0299443	0.0163563	0.0341447	0.0394778	0.0176507		0.0183861	0.0198736	0.00959514	0.0419985	0.0140938
0.0202367	0.0207214	0.0288892	0.0645602	0.0518894		0.00665492	0.0117388	0.00984916	0.0275288	0.098231		0.0102671	0.010898	0.0124327	0.0417819	0.010609
0.0145628	0.00821959	0.0178161	0.149891	0.0738209		0.0124275	0.0110222	0.0113136	0.0289911	0.00103475		0.0154326	0.0171232	0.0153034	0.036009	0.0024
0.0111858	0.0627315	0.0688677	0.110771	0.0477446		nan	nan	0.01495	0.0637763	0.0180407		0.0100763	0.0138236	0.0128045	0.0429588	0.00930357
nan	nan	nan	0.846951	0.866895		0.00859664	0.0116798	0.0213621	0.0553469	0.00636933		0.199655	0.0101696	0.138489	0.071988	0.0860056
0.0659428	0.179938	0.221352	0.114632	0.122457		0.00868599	0.00738534	0.0173997	0.0432672	0		0.0486668	0.0178304	0.109759	0.11104	0.112153
0.0375142	0.0211402	0.0213194	0.100358	0.109502		0.0135296	0.0136704	0.011525	0.0227563	0.00171429		0.0320638	0.200919	0.180739	0.101035	0.088802
0.0167834	0.0203085	0.0234328	0.0553324	0.0248456		0.0234909	0.018205	0.0188905	0.0378392	0.00409764		0.0297993	0.0209169	0.0297962	0.0520017	0.0398346
0.0205875	0.0223165	0.0180443	0.308882	0.410721		0.0141613	0.017458	0.0134984	0.0361883	0.0127347		0.00979355	0.0130301	0.0179801	0.037369	0.019219
0.009525	0.00701818	0.0250818	0.0481525	0.0578342		0.00876875	0.0218812	0.0216722	0.0326977	0.00615861		0.00934084	0.0238459	0.0214058	0.0344801	0.00462944
0.01996	0.0171333	0.0315178	0.0475146	0.183911		0.00440055	0.00892996	0.0376275	0.0385985	0.00724806		0.0128537	0.0133242	0.0523206	0.0309892	0.00500157
0.0263213	0.10055	0.0969553	0.0937936	0.0729254		0.0278	0.0217	0	0.0388	0		0.0355617	0.0217041	0.0751784	0.0587413	0.0110932
0.00982857	0.00940714	0.0140973	0.0280108	0.00615405		0.0164101	0.0159467	0.0164556	0.0274325	0.00434028		0.0103635	0.0120053	0.0141931	0.0318556	0
0.00774584	0.00842039	0.0111125	0.0367512	0.00732799		0.0848129	0.0166105	0.0340028	0.0418487	0.0155763		0.0393304	0.0316584	0.0172924	0.0464172	0.0165678
0.23236	0.486927	0.398812	0.37763	0.462103		0.008975	0.010125	0.0051073	0.0353219	0		0.0123197	0.0177375	0.0189481	0.03258	0.00478979
0.01731	0.01719	0.01689	0.349138	0.278986		0.0563333	0.0102667	0.0150625	0.03147	0.00266364		0.00761	0.0134164	0.0201004	0.040392	0.00661297
0.0105429	0.0116125	0.02135	0.0355405	0.00200532		0.0207417	0.0127273	0.01355	0.0390683	0.00291007		0.0141736	0.0138178	0.011998	0.0461387	0.0411638
0	0	0.0245	0.03765	0.0039		0.0059	0.0041625	0.00906364	0.0261268	0.00528618		0.0209483	0.0142593	0.0184391	0.0522005	0.0575602
0.0337	0.00175	0.021	0.160967	0.01964		0.034225	0.00663	0.0148286	0.0338447	0.00089613		0.0142473	0.0112267	0.0585011	0.0499663	0.00475107
0.01755	0.0140222	0.0247222	0.0303333	0.0069		0.0148334	0.0105879	0.0282554	0.0339113	0.0076231		0.0206231	0.0117405	0.039059	0.0388589	0.0138991
nan	nan	nan	nan	nan		0.0141571	0.0115	0.02475	0.0380471	0.00933294		0.0267556	0.0426537	0.0311086	0.0442904	0.0061728
nan	nan	0.00945	0.184125	0.25972		0.0121	0.00946667	0.1185	0.0484308	0.0165881		0.0179091	0.0168994	0.0845185	0.046982	0.00377223
0.0708693	0.354078	0.24442	0.338267	0.412702		0.00452	0.00296	0.020775	0.0213488	0.00814442		0.00852492	0.0158534	0.0153085	0.0389782	0.0118046
0.014087	0.0161247	0.0102325	0.0374797	0.00684788		0.0163167	0.00741667	0.0214286	0.0379556	0.0058361		0.00881415	0.0127594	0.00581855	0.035631	0.0213717
0.113188	0.0299662	0.062066	0.30208	0.300229		0.0120667	0.0155	0.0065	0.0358771	0.0120271		0.0169537	0.0114082	0.0131197	0.0298259	0.0236422
0.0132645	0.0139918	0.0138824	0.0365362	0.00492881		0.136517	0.27516	0.443071	0.31198	0.317419		0.0687903	0.0512544	0.0827479	0.052399	0.036532
0.0139056	0.0125465	0.0153328	0.0332878	0.00454211		0.013075	0.143454	0.253625	0.243885	0.300457		0.0327366	0.0420043	0.0576826	0.052545	0.0311263
0.0191239	0.0115486	0.0302359	0.142973	0.124612		nan	0.005825	0.0115625	0.0417324	0.00370598		0.0188326	0.01776	0.0756212	0.0338492	0.0066845
0.975767	nan	0.9565	0.958321	0.978853		0.336495	0.21308	0.134508	0.077312	0.0485747		0.0432376	0.0141134	0.0402998	0.0577308	0.0283631
0.9355	0.93969	0.9465	0.937301	0.977024		0.0112385	0.0138692	0.0191538	0.0326769	0.0048625		0.0386871	0.0108868	0.056858	0.0541711	0.0792451
0.494782	0.514649	0.510773	0.496419	0.434357		0.7931	0.8148	0.893133	0.774348	0.800298		0.0646394	0.0499623	0.0493699	0.0588163	0.0377116
0.0438131	0.357089	0.348966	0.335383	0.16372		0.0849664	0.154853	0.111632	0.137881	0.203805		0.0608171	0.0500453	0.0493194	0.0620064	0.0383903
0.0489273	0.04765	0.0601667	0.122271	0.0718071		0.0173333	0.0101833	0.02045	0.0722105	0.0633445		0.0125875	0.0317419	0.103453	0.0556929	0.0194241
0.00889655	0.0150373	0.0352095	0.0332479	0.00450754		0.00709167	0.01555	0.0264947	0.0399331	0.0483771		0.0107803	0.0127125	0.0351321	0.0501937	0.0240729
0.191847	0.191837	0.194237	0.254888	0.311373		0	0.00525	0.0156	0.0597696	0.005425		0.0249819	0.0198525	0.0570344	0.0483056	0.0070733
0.0123466	0.0157067	0.012796	0.0459328	0.119717		0.0156125	0.0184889	0.0142667	0.0398845	0.00263073		0.0147495	0.0190213	0.0201993	0.0482299	0.0168163
0.0143723	0.0184553	0.0128537	0.0409346	0.00211382		nan	0	0.0936333	0.0820708	0.123284		0.0312284	0.0128833	0.0395139	0.0575882	0.0160559
0.0108429	0.00966985	0.0130985	0.0280618	0.0135769		0.3182	0.7	0.45	0.384933	0.433933		0.028125	0.0114925	0.0400862	0.0509665	0.0166234
0.0136	0.0169125	0.011225	0.0319375	0.0063		0	0	0.0671333	0.0272	0.00416		0.0694	0.0119	0.0946111	0.0477844	0.0576923
0.965229	0.9631	0.934686	0.946656	0.983996		0.02399	0.0203357	0.01394	0.0410462	0.00893538		0.0123909	0.00924445	0.0138253	0.0326454	0.00421131
0.0211962	0.0122965	0.0154038	0.0334921	0.00391599		0.00745	0.0244015	0.00946667	0.0225568	nan		0.00594	0.0278346	0.0143465	0.0245612	0
0.0234125	0.0111667	0.0121286	0.030825	0.00421667		0.0124042	0.00864028	0.012681	0.0248986	0		0.0317707	0.0130597	0.00909917	0.0467416	0.0672035
0.00683135	0.00915162	0.0131575	0.0294821	0.0108589		0	0	0.00529645	0.0100646	0.0102289		0.0465365	0.0233458	0.00864073	0.027494	0.0107846
0.0121375	0.00967778	0.0151778	0.02368	0.0105571		0.0105164	0.103947	0.128209	0.150901	0.00732057		0.0484592	0.0362706	0.0414679	0.0509642	0.0248062
0.0144549	0.0180813	0.0174675	0.0364975	0.0409348		0.0121667	0.02444	0.0209	0.0405548	0.00939769		0.0105871	0.00976073	0.028666	0.0406096	0.0120406
0.428975	0.3772	0.46096	0.0962723	0.361717		0	0	0	0.10744	0.114283		0.00725	0.03275	0.0225111	0.0426983	0.0472946
0.0323	0.01455	0.01432	0.03786	0.00412069		0.0108475	0.0056	0.00506667	0.0372266	0.00200565		0.0121344	0.00429515	0.034961	0.0383719	0.000141667
0.151014	0.0169286	0.144205	0.15748	0.00238571		0.02036	0.00962	0.02184	0.0278249	0.00642696		0.0161571	0.0062625	0.0143857	0.0247554	0.0103902
0.0069147	0.0131975	0.0152751	0.0336684	0.0065807		0.0126333	0.0280319	0.00703333	0.0397872	0.00520435		0.00540392	0.00666373	0.0205814	0.0447951	0.00833409
0.0105391	0.051522	0.0688614	0.123972	0.104196		nan	nan	0	0.336614	0.610733		0.226775	0.0416667	0.0730538	0.0513247	0.096489
0.0114524	0.0143522	0.0121783	0.0317783	0.00386		0.00538333	0.003375	0.0017375	0.112094	0.031235		0.0252012	0.0178065	0.0522859	0.0769225	0.0620128
0.01762	0.0138933	0.0141758	0.130284	0.0947586		0.01275	0.026475	0.023875	0.03135	0.0159		0.0420313	0.0463658	0.0309976	0.0458475	0.050349
0.192432	0.18373	0.173087	0.470456	0.526268		nan	0.0173333	0.002975	0.0489057	0.0097		0.0222727	0.0318749	0.0200035	0.0385265	0.00285355
0.0139353	0.014399	0.0891417	0.0472888	0.0345375		0.0174357	0	0.00714286	0.0273214	0.00742857		0.0172	0.0167735	0.00977941	0.0720059	0.00326471
0.00419023	0.01188	0.11001	0.241829	0.33433		0.0376375	0.0143692	0.0225316	0.0625021	0.0673197		0.0113563	0.00999838	0.0368588	0.0467082	0.0148989
0.0185015	0.0111403	0.0156474	0.0331371	0.00351665		0.0207	0.0158667	0.22082	0.160129	0.19956		0.114131	0.0334249	0.200963	0.0918584	0.196953
nan	0	0.09685	0.00525	0.01135		0.0277545	0.0663	0.0645714	0.0780833	0.000857647		0.0556037	0.020766	0.0448416	0.0787784	0.0591892
0.13522	0.0126919	0.123307	0.210265	0.190062		0.00982727	0.0122286	0.0217308	0.0480809	0.0282901		0.0203134	0.0342111	0.0406613	0.0638871	0.0443888
0.0159166	0.0139837	0.0141101	0.0346756	0.0025725		0.00711223	0.0134167	0.0117774	0.0378224	0.0490651		0.0133365	0.0172366	0.0362383	0.0451518	0.0288945
0.0082767	0.0137931	0.0182995	0.0574372	0.00525219		0.012682	0.00885833	0.0110924	0.0289122	0.0360163		0.0103172	0.0105529	0.0127971	0.0536272	0.0478115
0	0	0.0266667	0.0255889	0.00934896		0.120789	0.170004	0.132909	0.0446846	0.0139081		0.0308428	0.0139898	0.0299585	0.0511901	0.0190252
0.0143992	0.0137783	0.0114313	0.0338311	0.126941		0.0285	0.0123864	0.0117545	0.0231864	0.00529167		0.0285	0.0152972	0.012468	0.0850714	0.0604613
0.0162383	0.0112484	0.015075	0.0605937	0.0680674		0.01115	0.0098375	0.0390971	0.0330473	0.00526874		0.0123571	0.0118077	0.0491749	0.0364034	0.00807229
0.990521	0.9595	0.963386	0.87728	0.96838		0.00988333	0.00908571	0.0135571	0.0262973	0.000338562		0.0194685	0.00605034	0.0243264	0.0344448	0.00549456
0.0140125	0.0122364	0.0220273	0.0571446	0.239403		0.0161333	0.00315	0.01496	0.0383229	0.005805		0.0121059	0.0112726	0.0230861	0.0406188	0.00593661
0.0141856	0.0101965	0.0227025	0.0311126	0.00551218		0.007819	0.0273493	0.00918448	0.0546292	0.0047865		0.0188557	0.0117078	0.023155	0.0461813	0.0255081
0.0303167	0.0135333	0.0313833	0.1699	0.147971		0.0146278	0.0176222	0.03781	0.0358852	0.00354211		0.0218776	0.0112944	0.0407668	0.0484333	0.00587748
0.0272222	0.01472	0.02827	0.247951	0.407048		0.0509	0.0065	0.03015	0.033575	0.00381718		0.0221256	0.0198848	0.0264981	0.0295797	0.0090307
0.0899611	0.0122308	0.0183667	0.177109	0.236281		0.0118843	0.017076	0.0424671	0.0337492	0.0574894		0.0184158	0.0149743	0.0332548	0.0580749	0.0586344
0.0139405	0.0141396	0.0131934	0.0509823	0.255022		0.0129308	0.0127565	0.0120125	0.0295518	0.0033296		0.0143847	0.0153516	0.0284931	0.0509422	0.0637804
0.225616	0.250952	0.255635	0.173665	0.185673		0.0265304	0.00959032	0.0146512	0.0281632	0.0070901		0.0192601	0.0202981	0.0380442	0.0433483	0.0149891
0.023225	0.359872	0.0798167	0.357417	0.258135		0.0289775	0.0110286	0.00929104	0.0312504	0.00841297		0.0073838	0.0225337	0.0242096	0.0416898	0.00209911
0.575053	0.583078	0.633101	0.658147	0.694019		0.0096	0	0	0.0322656	0.00753293		0.00915163	0.0108807	0.0105098	0.0387722	0.00911454
0.340462	0.565636	0.609271	0.526984	0.530607		0.0139104	0.0106145	0.0127185	0.0236579	0.0119839		0.00957666	0.0121624	0.0137843	0.054625	0.0529476
0.00476581	0.0301991	0.0871367	0.150189	0.126257		0.0173929	0.0142821	0.0130536	0.0327071	0.00403529		0.0124526	0.0113467	0.0120022	0.0391631	0.0788961
0.463561	0.566171	0.574592	0.366247	0.34547		0.2333	0.02282	0.342554	0.0355588	0.0282821		0.0256251	0.0190492	0.0485273	0.0457356	0.00859841
0.0157316	0.01386	0.0139409	0.263987	0.220353		0.0112	0.0212167	0.0644765	0.0623205	0.00802715		0.014185	0.0101125	0.0547159	0.0480212	0.00417428
0.014284	0.0128192	0.0140434	0.0356536	0.0143955		0.015175	0.0329375	0.0241375	0.0407222	0.003425		0.0386672	0.0293905	0.0247083	0.0545134	0.00794352
0.0143295	0.0128185	0.0132625	0.0356861	0.00795706		0.0296833	0.0127	0.029825	0.0474507	0.0131638		0.0513574	0.0174235	0.0237276	0.0589049	0.0415355
0.0125492	0.0136548	0.0154603	0.0368926	0.0046		0.0159122	0.0150507	0.00949122	0.0728954	0.0519471		0.0118127	0.0430478	0.0143875	0.0322878	0.00621471
0.0199799	0.0124623	0.0168457	0.0347268	0.00862805		0.024255	0.0161143	0.0189	0.0321174	0.00602928		0.0166326	0.0123661	0.0286745	0.0425427	0.010683
0.0158991	0.0116923	0.020288	0.0306316	0.0063547		0.0147821	0.0131061	0.013748	0.0292283	0.00537209		0.0203218	0.00850194	0.0136179	0.0295257	0.00336223
0.0498639	0.0745816	0.0909861	0.223496	0.296781		0.8293	0.6207	0.7727	0.454514	0.525741		0.113004	0.15465	0.027025	0.049097	0.0670879
0.12367	0.129016	0.110933	0.203574	0.230747		0.0160875	0.0140625	0.0162125	0.0368125	0		0.0167352	0.0130672	0.0118356	0.028793	0.00983491
0.0130891	0.0127738	0.0209455	0.0685906	0.0319995		0.0202818	0.00776667	0.0053	0.0404109	0.00808994		0.0414493	0.0560291	0.0642818	0.0545349	0.00559946
0.010725	0.004325	0.010825	0.0323833	0.00441667		0.00368571	0.0100714	0.0152429	0.04055	0.0037125		0.0186933	0.010575	0.0153882	0.0643372	0.0062156
0.0026	0.0052	0.03585	0.0348667	0.00495		0.010115	0.0160571	0.0395568	0.0459922	0.0106167		0.0218393	0.0211958	0.0424065	0.0395089	0.024367
0.0309372	0.0550601	0.0406094	0.11574	0.103424		0.0103	0	nan	0.474733	0.889533		0.181214	0.0512286	0.161387	0.176561	0.242381
0.0580438	0.0473125	0.103506	0.168694	0.139081		0.0025	0.014225	0.015801	0.0318815	0.00263333		0.0143238	0.00974602	0.00950459	0.0452498	0.0111343
0.0146167	0.0159385	0.0141385	0.0437412	0.00754685		0.409163	nan	0.301408	0.534503	0.702217		0.122856	0.159862	0.087982	0.106696	0.10771
0.0095125	0.00941146	0.0215698	0.0312843	0.00221354		0	nan	0.35445	0.47295	nan		0.471026	0.7778	0.374425	0.560144	0.228648
0.0131585	0.0742952	0.0217208	0.137737	0.199881		0.0108961	0.00978544	0.0144838	0.0304959	0.00245894		0.0222334	0.018469	0.0328582	0.0307652	0.0859086
0.855762	0.87844	0.886018	0.90792	0.944325		0.0374551	0.0592812	0.109175	0.0839439	0.133956		0.0226242	0.0372961	0.0695631	0.0503439	0.0337403
0.821986	0.875208	0.90039	0.912534	0.953797		0.0104125	0.01808	0.0356333	0.0397651	0.021063		0.0114346	0.0137789	0.0380682	0.0306985	0.0409276
0.01433	0.00803	0.01052	0.0372601	0.0258295		0.108038	0.0563568	0.147543	0.113271	0.0737255		0.0405312	0.017447	0.0302155	0.0460609	0.0183661
0.00986022	0.115973	0.0155354	0.174104	0.0810248		0.0101923	0.0140583	0.0141231	0.0324438	0.00704004		0.0149078	0.021855	0.0154779	0.0714286	0.0901302
0.0149402	0.0131546	0.0123747	0.0306047	0.00371332		0.00834	0.0401	0.0140357	0.0622437	0.0370545		0.0213871	0.0267033	0.0188942	0.0427607	0.0192075
0.0208868	0.0194255	0.0161969	0.0336631	0.00641164		0.00303333	0.01415	0.0431333	0.0335041	0.00263317		0.0198485	0.0204793	0.0561142	0.0279026	0.00466031
0.00597903	0.00951613	0.0215772	0.0353803	nan		0.0127812	0.00931875	0.0135109	0.0347074	0.00472142		0.00843694	0.0136908	0.0143391	0.0423483	0.0292296
0.0195918	0.0153339	0.0200443	0.0288846	0.00328901		0.00582174	0.0115571	0.02465	0.0337831	0.009432		0.0154026	0.0219662	0.0272756	0.0352693	0.0256953
0.166062	0.156245	0.157854	0.353769	0.35489		0.0136333	0.00805128	0.00574103	0.0297103	0.00699231		0.00763447	0.0214432	0.00716629	0.0288034	0.00817576
0.0145917	0.0166468	0.117702	0.03645	0.0154338		0.0150271	0.0107434	0.0133455	0.0310058	0.00722084		0.00972875	0.0124503	0.0137	0.0302551	0.00972482
0.018286	0.0157915	0.0129595	0.0343574	0.0713813		0.0168267	0.0114294	0.0164235	0.0294614	0.00215		0.00937751	0.0171638	0.021537	0.039155	0.006178
0.140112	0.144631	0.193664	0.325388	0.390865		0.00921239	0.00945133	0.0124336	0.0385708	0.00951313		0.0138918	0.0103599	0.0306025	0.0439629	0.00892622
0.0222538	0.0208086	0.0218664	0.0382897	0.0180201		0.04626	0.0145429	0.0372167	0.0430467	0.00864333		0.0121747	0.0101709	0.0258464	0.037155	0.104198
0.0493439	0.0347597	0.015334	0.112569	0.119747		0.012475	0.03138	0.02374	0.0336833	0.0190385		0.0137949	0.021675	0.0217732	0.0379349	0.00701262
0.0438751	0.0709367	0.0884179	0.0834479	0.0534331		0.023635	0.0134586	0.0437211	0.0591461	0.0476956		0.0474487	0.0290245	0.0510491	0.0577892	0.0805679
0.432345	0.348324	0.545076	0.417934	0.397478		0.5	nan	nan	0.4444	0.312908		0.0229857	0	0.105886	0.0509422	0.00918843
0.243065	0.280409	0.165718	0.60485	0.53614		0.0227143	0.0115571	0.0165616	0.0483385	0.0110658		0.136276	0.0568846	0.110231	0.0795119	0.0115409
0.30118	0.261217	0.223201	0.349789	0.359119		0.00825556	0.0145125	0.0106444	0.0489023	0.328457		0.0614734	0.00729119	0.0292268	0.0989738	0.139795
0.0164668	0.0217104	0.181696	0.225904	0.275038		0.01025	0.008725	0.0329273	0.0277105	0.00474381		0.00709683	0.0109073	0.0339382	0.0403584	0.0134065
0.0135359	0.0197972	0.014761	0.0479771	0.0153522		0.0172077	0.0108692	0.0134917	0.0397621	0.00424287		0.0281974	0.0256366	0.0696042	0.0454468	0.0113838
0.0169273	0.0134083	0.014642	0.0348028	0.0149776		0.00979704	0.0147524	0.0130058	0.0391973	0.00465372		0.0201188	0.0152246	0.0127735	0.041753	0.00564408
nan	1	0.9545	0.692167	0.9706		0.0100437	0.0112727	0.0105559	0.0327704	0.003759		0.0159928	0.014203	0.0150753	0.0352267	0.0120435
nan	nan	nan	0.9655	0.8625		0.019536	0.00980345	0.0147879	0.0286165	0.00440922		0.0137102	0.0113142	0.0183414	0.029282	0.0112753
0.0103735	0.0114558	0.0163654	0.034696	0.00548452		0.0152933	0.0185848	0.04033	0.0358344	0.00931995		0.021555	0.014962	0.0400748	0.0507364	0.00736443
0.0129761	0.0116545	0.0169245	0.0476679	0.00825494		0	0.0038	0.105829	0.0420102	0.00203945		0.01227	0.011112	0.0530458	0.0404113	0.00631123
0	0	0	0.00883721	0		0.0144889	0.0200143	0.0210692	0.0272295	0.00736467		0.0179814	0.0134829	0.0336214	0.0340179	0.00599101
0.00952857	0.00422857	0.021175	0.0376429	0.00591111		0.005475	0.0037	0.0128667	0.0267222	0.00110625		0.0243429	0.0132129	0.0317318	0.0457526	0.00787606
0.0262955	0.0325742	0.0220831	0.10958	0.201785		0.0143065	0.0113185	0.0111629	0.044403	0.0038486		0.014709	0.0129353	0.0115616	0.0308035	0.00619378
0.0131657	0.00431429	0.0230828	0.0242583	0.0143656		0.00478571	0.0216444	0.0259571	0.043883	0.00949244		0.0091854	0.0351211	0.0506979	0.0547016	0.018436
0.311328	0.0759667	0.637873	0.615554	0.486588		0.0117601	0.00946709	0.0136981	0.0367062	0.00293874		0.0103194	0.013496	0.0194965	0.0399778	0.00565002
0.0548372	0.0203384	0.188091	0.211385	0.244767		0.0267881	0.0144611	0.0229407	0.0790953	0.121443		0.0344682	0.035208	0.0536186	0.069604	0.0899868
0.026325	0.0166506	0.0200588	0.0536246	0.274355		0.639326	nan	0.8235	0.745007	0.727676		0.134399	0.0248	0.196397	0.100561	0.0597463
0.107564	0.0127942	0.057949	0.191962	0.0686491		0.0143271	0.018849	0.0153917	0.0431583	nan		0.0102691	0.0188947	0.0129447	0.0428411	0
0.0136943	0.0115683	0.0190157	0.0326181	0.00382576		0.00807179	0.0121242	0.0165875	0.025199	0.0129575		0.013899	0.0117688	0.0130157	0.0332	0.00689898
0.0177793	0.0118665	0.0120559	0.0441485	0.0194756		0.0139956	0.0182065	0.00786288	0.0275694	0.00735		0.00510524	0.0127374	0.0163712	0.039441	0.225365
0.0109714	0.0133875	0.0149444	0.0496778	0.095523		0.61232	nan	0.5	0.574537	0.648025		0.185462	0.119048	0.03515	0.0736219	0.114004
0.0116674	0.0101644	0.0244608	0.0942794	0.0766304		0.0137421	0.01404	0.015281	0.0331524	0.00667857		0.00974419	0.0133975	0.0168021	0.0330191	0.0058423
0.0261	0.174393	0.27063	0.575116	0.661211		0.00318713	0.01068	0.0259333	0.0291895	0.00920018		0.0227906	0.0123382	0.0228516	0.0559561	0.0168753
0.0143031	0.0137189	0.0137886	0.0323296	0.0433746		0.0289583	0.0081375	0.0184708	0.0363511	0.00808362		0.0108884	0.0112038	0.0150451	0.0339544	0.0232331
0.96495	0.892959	0.874828	0.920827	0.92215		0.0221154	0.0144846	0.0127077	0.0725538	nan		0.0263125	0.00880256	0.00905281	0.0338619	0.0119538
0.0207877	0.0268648	0.0480395	0.0445213	0.046647		0.0311125	0.0063625	0.0264333	0.0384651	0.0117125		0.0186163	0.0175873	0.0225453	0.0486069	0.0106391
0.0635934	0.065627	0.153476	0.218334	0.211821		0	0	0.598333	0.4673	0.2287		0.0217746	0.0122727	0.0243856	0.0423163	0.057216
0.023287	0.0170857	0.0114821	0.0349429	0.105973		0.0127342	0.0128776	0.016131	0.0316663	0.00440969		0.0104003	0.0157843	0.0137245	0.0322154	0.014163
0.0174839	0.0185956	0.0120807	0.0514361	0.0230919		0.019568	0.0169255	0.0183522	0.0304395	0.00483443		0.014947	0.0118613	0.0267414	0.0429261	0.00685098
0.0121667	0.0119667	0.0147222	0.0343611	0		0.0140214	0.0136286	0.0506333	0.0517598	0.00384914		0.0116969	0.0138617	0.0403066	0.0548484	0.00509347
0.01858	0.0531703	0.0895469	0.0709193	0.194155		0	0.0228378	0.0266062	0.073851	0.135467		0.0404813	0.0740954	0.0877878	0.139896	0.21928
0.291921	0.333918	0.381499	0.400938	0.489726		0.0119095	0.0131235	0.024092	0.0284227	0.00927559		0.0142508	0.0159083	0.0441171	0.064116	0.016779
0.137169	0.179726	0.0122698	0.14927	0.0812516		0.00379951	0.0161333	0.0042	0.0305413	0.00612044		0.0171427	0.01446	0.0400887	0.0400564	0.0167578
0.00921667	0.0700436	0.0572299	0.0415252	0.0743086		0.01194	0.0127933	0.0135789	0.0282129	0.00744563		0.0112242	0.0220207	0.0418705	0.0471572	0.0089152
0.0161584	0.0127462	0.0136237	0.0351669	0.00896185		0.00192308	0.0152599	0.0104106	0.0350538	0		0.0225157	0.00929647	0.00957756	0.0357968	0.00265267
nan	nan	nan	0.2564	0.3793		0	0.01205	0.0131	0.0395787	0.00425733		0.00941467	0.0165687	0.0240719	0.0868421	0.007442
0.0918825	0.119061	0.139116	0.138256	0.140968		0	0	0	0.0411167	0.01442		0.0473667	0.0098	0	0.0422739	0.0110477
0.0216222	0.0118	0.0146778	0.0432213	0.181077		0.0122548	0.0104031	0.0130188	0.0338152	0.0706935		0.0358166	0.0119815	0.0704466	0.0973037	0.0940309
0.0206778	0.023529	0.0147116	0.149655	0.431344		0.010173	0.00521435	0.0151711	0.0209812	0		0.0121654	0.011821	0.0126614	0.0342383	0
0.0385793	0.01125	0.0409807	0.0472067	0.205524		0.023674	0.0142153	0.0123668	0.0539602	0.0175235		0.0360918	0.0329683	0.0546974	0.0559294	0.0293904
0.0118152	0.0145391	0.0141457	0.284066	0.417127		0.099925	0.0066	0.029	0.0544896	0.0371523		0.0712439	0.0430361	0.0587672	0.0795133	0.00485136
0.0135403	0.0140053	0.0145462	0.0315069	0.00711439		0.01134	0.00618421	0.02107	0.0468427	0.00426667		0.0102166	0.00772056	0.0176821	0.0516712	0.00394631
0.0650303	0.105898	0.0979093	0.155781	0.108034		0.0208	0.0013	0.0316	0.0753614	0.0647809		0.0798575	0.0198423	0.0497448	0.115362	0.107361
0.0146976	0.0149965	0.0317359	0.111798	0.0944476		0.00543792	0.0119575	0.00813754	0.0381548	0.038432		0.0184195	0.011845	0.0318235	0.0464031	0.0198784
0.0183667	0.00635556	0.02018	0.0266855	0.00236614		0.00885714	0.0066375	0.0131333	0.0278444	0.0124818		0.0116688	0.0164684	0.0115311	0.0286502	0.00540842
0.0123509	0.0148647	0.0135949	0.0329492	0.00344106		0.0140183	0.0097131	0.0141698	0.0750979	0.0817159		0.0213302	0.0156338	0.0255744	0.046795	0.0435498
0.0196506	0.0154545	0.0138792	0.0536576	0.140546		0.0133361	0.0120598	0.0171216	0.0850041	0.0452049		0.00968279	0.00815574	0.0128856	0.0698963	0.0625297
0.0150631	0.0113222	0.0122215	0.0292007	0.00474105		0.0102704	0.0201989	0.0501331	0.119765	0.161317		0.0629064	0.017177	0.0536773	0.0707825	0.0947394
0	0.0265179	0.0121429	0.0266716	0.00378624		0.00532	0.01074	0.01448	0.02282	0.00676		0.0159417	0.00853548	0.0127602	0.0364003	0.00489247
0.0148379	0.0140361	0.0137914	0.0333752	0.0132351		nan	nan	0.8421	0.837062	0.666588		0.0737436	0.0265946	0.218119	0.0481271	0.0321079
0.0170319	0.0152775	0.0159869	0.0325761	0.021366		0.0098	0.0107389	0.0228	0.0532535	0.0384307		0.0264295	0.0364203	0.0533973	0.0476027	0.0157343
0.661673	0.585501	0.811618	0.77729	0.824833		0.662279	nan	0.795864	0.596857	0.800928		0.0381716	0	0.00781493	0.0916968	0.0459323
0.0169979	0.0124223	0.0119581	0.0488644	0.0311388		0.0193591	0.0172712	0.015699	0.0407852	0.00579649		0.0194701	0.0200251	0.021795	0.0366304	0.00810084
0.016655	0.0140496	0.0152381	0.0353826	0.00401926		0.0380302	0.0297191	0.0562533	0.124526	0.147731		0.0489739	0.0312537	0.0502717	0.0806099	0.0623253
0.0103283	0.00772417	0.0184329	0.0285754	0.00588		0.5047	0.133833	0.432779	0.39256	0.329592		0.0399078	0.0320444	0.0760981	0.0542885	0.0596024
0.0170903	0.0124604	0.0152007	0.0304398	0.00327625		0.0148009	0.0348789	0.0278383	0.0435747	0.00671377		0.0168943	0.0166688	0.0329663	0.0440354	0.00854419
0.0913708	0.0118231	0.0334125	0.209514	0.317561		0.214146	0.253394	0.276631	0.343523	0.410611		0.081558	0.0524024	0.0808845	0.0624094	0.0508836
0.0137578	0.0138057	0.0182284	0.0402725	0.0134685		0.01655	0.00646667	0.00932727	0.0426463	0.0105928		0.0173878	0.0110048	0.0206739	0.0495608	0.0138067
0.0139327	0.0104219	0.0194124	0.0504085	0.001875		0.0166483	0.00911379	0.01177	0.031964	0.0191201		0.0145132	0.01251	0.0341274	0.0589528	0.0966469
0.0158206	0.0162238	0.0181985	0.0474727	0		0.0128063	0.0128875	0.0125294	0.0578003	0.0786824		0.0481422	0.0289545	0.0297389	0.0401572	0.0230126
0.0235	0.19	0.1837	0.4083	0.1525		0.013491	0.0121552	0.0147134	0.0515537	0.0292449		0.0110902	0.0173726	0.0365425	0.065884	0.0572454
0.0199636	0.0160417	0.0170583	0.0551564	0.121756		0.0194333	0.00910833	0.00828889	0.0491468	0.00162833		0.0181741	0.0241185	0.0123122	0.0509837	0.0295669
0.0180553	0.0111972	0.0114806	0.0596168	0.0288101		0.0176714	0.0103	0.0279889	0.038712	0.044357		0.0216866	0.00566786	0.0488714	0.0640991	0.0174342
0.0297	0.0238	0.0099	0.01525	0		0.0156843	0.0128806	0.0183553	0.0346382	0.0161957		0.019632	0.030605	0.0368028	0.0520909	0.0436322
0.0138444	0.012975	0.014325	0.112562	0.289543		0.0259786	0.0145429	0.01646	0.0315381	0.00731283		0.018638	0.00766167	0.0200702	0.0539817	0.0160841
0.0162	0.0999603	0.104166	0.0779533	0.0515806		0.0119941	0.0149	0.0275765	0.0311941	0.00104545		0.0129488	0.0112287	0.0190309	0.02887	0.00207815
0.020681	0.0173839	0.202825	0.151642	0.360521		0.0179409	0.013825	0.0106349	0.0639759	0.0986087		0.016009	0.0169246	0.0432961	0.0435149	0.0293742
0.0189662	0.0130262	0.0207369	0.149833	0.119592		nan	nan	nan	0.730233	0.6617		0.0783186	0.03225	0.0478154	0.0568627	0.0327419
0.0172003	0.014206	0.0158433	0.0339987	0.00336173		0.0109519	0.010064	0.00982963	0.032375	0.0701219		0.0167298	0.0177444	0.0418923	0.0443573	0.0608135
0.9388	0.8095	1	0.7889	0.966167		0.00303333	0	0	0.287483	0.239438		0.0154667	0	0.00886493	0.0479168	0.0675035
0.014632	0.00841932	0.0155487	0.03576	0.003997		0.0133222	0.00957	0.0134692	0.0291467	0.0256062		0.0195934	0.0103724	0.040364	0.0365419	0.0139237
0.0169177	0.0112241	0.013737	0.0342819	0.00858984		0.0139168	0.0132127	0.0110893	0.024433	0		0.00863885	0.00863634	0.0123554	0.0337241	0.00255
1	1	1	0.9487	nan		0.105683	0	0.1517	0.18817	0.118726		0.0247457	0.0125343	0.0206746	0.0827087	0.0608486
0.0127906	0.0121004	0.0138057	0.0302995	0.0034877		0.0106667	0.00801111	0.0124167	0.0313267	0.00845153		0.0110422	0.0102627	0.030918	0.0418985	0.00734208
0.00943226	0.0132903	0.0146032	0.0328645	0.00315862		0.00725	0.01578	0.00838333	0.0287884	0.00845184		0.0218492	0.013901	0.0141308	0.043858	0.00927662
0.00798889	0.0149778	0.0217	0.0607655	0.0251561		0.0198139	0.00765083	0.0113797	0.0271416	0.0169967		0.010476	0.00938342	0.014464	0.0275726	0.00582459
0.0173969	0.0128955	0.0185964	0.0334947	0.0294494		0	0.00684544	0.01165	0.28268	0.354348		0.033465	0.0304582	0.0282947	0.0591519	0.0586945
0.0164281	0.0125045	0.0224375	0.0375212	0.0356563		nan	nan	nan	0.0432832	0		nan	nan	nan	0.0473167	0.00513947
0.00968995	0.0130171	0.0165651	0.0874236	0.0752376		nan	nan	0	0.732114	0.759563		0	0.0157333	0.0134	0.04501	0.0380891
0.0119602	0.0279619	0.0433487	0.1136	0.119413		0.0170168	0.0118356	0.0233395	0.0479437	0.00942409		0.0150737	0.01136	0.0205764	0.0408217	0.0114008
0.01475	0.0161167	0.0146167	0.0314167	0.00425		0.0156	0.01125	0.0278	0.04985	0.00665		0.0116299	0.0151419	0.0380047	0.0312053	0.00526667
0.256035	0.16889	0.333738	0.426299	0.44675		0.0132355	0.0124907	0.0150467	0.0417566	0.0104983		0.0128339	0.0140297	0.0173818	0.0460383	0.0092843
0.107452	0.132732	0.133977	0.131048	0.138382		0.0238	0.0543333	0.00907143	0.0263933	0.00594706		0.0227822	0.00844118	0.0637294	0.036077	0.0158243
0.0440321	0.0741852	0.0702468	0.157163	0.193267		0.0207006	0.0216031	0.0204076	0.0498033	0.00421187		0.0133405	0.0174049	0.0374991	0.0522985	0.02389
0.007875	0.022	0.20842	0.031	0.280372		0.01722	0.0101583	0.015988	0.0329674	0.00330978		0.0139799	0.0117158	0.0148919	0.0352838	0.0470965
0.0154333	0.0290909	0.0263408	0.0328505	0.00783091		0.00752	0.03525	0.0400769	0.0355299	0.00864		0.0108537	0.010788	0.0268158	0.0482023	0.0208376
0.0136248	0.0119979	0.0186126	0.0349939	0.00369688		0.02278	0.0160818	0.0223846	0.0400207	0.00299088		0.0125161	0.0153726	0.0372513	0.0452602	0.00890284
0.150497	0.228294	0.217103	0.220162	0.283801		0.02662	0.01018	0.0148429	0.0344891	0.00267594		0.00976276	0.0110747	0.0130747	0.0345925	0.00805708
0.125369	0.082111	0.110229	0.142959	0.244127		0.0107333	0.00305	0.0302857	0.0452086	0.00667699		0.00962873	0.00919209	0.0232278	0.0382717	0.00469174
0.0224469	0.0140021	0.0167689	0.0355299	0.0101038		0.0130435	0.00925185	0.0149484	0.0331078	0.0033148		0.00985077	0.0108	0.0163301	0.0301162	0.00412687
0.299102	0.0104483	0.0190476	0.367799	0.511872		0.00997143	0.0148214	0.0353974	0.0795903	0.0266267		0.022439	0.0337688	0.0302076	0.0317176	0.0131231
0.78818	0.508112	0.664907	0.183283	0.112652		0.00948	0.00666	0.0141167	0.0374429	0.00568571		0.0190778	0.0105911	0.0139306	0.0380006	0.00577261
0.0126718	0.0186528	0.0146021	0.0322232	0.00771127		0.01185	0.01217	0.033025	0.0309105	0.00573794		0.0103578	0.0138422	0.0251377	0.0390178	0.0159304
0.0163532	0.0134577	0.0156384	0.0340414	0.00367887		0.0174254	0.0085035	0.0149529	0.0302586	0.00386995		0.0241605	0.0131636	0.0189076	0.0466236	0.0101852
0.01925	0.014275	0.0192222	0.04007	0.01084		0.00836538	0.0113923	0.0129923	0.0241308	0		0.0116356	0.0161553	0.0115568	0.0346697	0.00293307
0.0168833	0.0204571	0.0138375	0.02985	0		0	0.00987013	0.0262351	0.0639078	0.023774		0.00532265	0.0141432	0.026962	0.0384594	0.0121679
0.01548	0.0132647	0.0143706	0.0373667	0.0023		0.020745	0.0110833	0.0145773	0.0425854	0.00830069		0.0109193	0.0116612	0.0235924	0.0449557	0.00810577
0.0157522	0.0137913	0.0133576	0.0533184	0.0146117		0.0160029	0.00993529	0.0180916	0.0311382	0.00788182		0.00588542	0.0124486	0.0180948	0.0298014	0.0109535
0.0246671	0.011932	0.0126939	0.0636529	0.0951417		0.110212	0.107146	0.224096	0.0867954	0.010004		0.0542951	0.0178811	0.0639248	0.0463902	0.0165099
0.0221134	0.0128179	0.047164	0.0695472	0.158211		0.0238558	0.0120397	0.0267735	0.0489083	0.0351097		0.0501697	0.012664	0.0477793	0.0464217	0.0302707
0.0656439	0.0612953	0.0722056	0.123737	0.19081		0.0133545	0.011	0.0128091	0.0290455	0.0024		0.015	0.016475	0.0195418	0.0309033	0.003768
0.9	0.9459	0.927967	0.649003	0.9546		0.0138314	0.0101371	0.0124029	0.03088	0.00549259		0.0148111	0.0155875	0.0152715	0.0395167	0.0171517
0.935492	0.9722	0.98215	0.891561	0.901767		0.0126	0.0109	0.0123909	0.0285636	0.0014		0.0133333	0.01184	0.0124143	0.0290406	0.0196993
0.00704286	0.0096375	0.0101444	0.0340636	0.0009		0.0107091	0.016	0.01012	0.0260455	0		0.0109146	0.0150769	0.00984545	0.0261449	0.00990057
0.00813804	0.00948784	0.0143035	0.040031	0.00343458		0.0168191	0.0135243	0.057131	0.0613756	0.0513877		0.0129022	0.0162988	0.0254765	0.0456059	0.0182742
0.0114	0.0177639	0.0152535	0.0470506	0.0080855		0.0121118	0.0134963	0.0109869	0.0341914	0.117061		0.0149578	0.0154187	0.0317292	0.04771	0.0506474
0.163049	0.203135	0.125985	0.22799	0.217268		0.0713158	0.006075	0.0721	0.0366071	0.00778388		0.00309127	0.0151528	0.0392091	0.0298955	0.0076208
0.0241681	0.011911	0.016845	0.0374499	0.00928647		0.0199125	0.00438889	0.03601	0.0435738	0.00803538		0.0139191	0.0106537	0.0482964	0.035668	0.002419
0.0128702	0.013901	0.014899	0.0375956	0.00649371		0.0150571	0.00893782	0.0317181	0.0358582	0.00703894		0.0129096	0.010755	0.00457536	0.0434486	0.00754307
0.0434833	0.14355	0.112383	0.043832	0.158532		0.00778571	0.0108143	0.0179938	0.04112	0.00496908		0.0138999	0.0177927	0.0232933	0.0396177	0.00410653
0.0569375	0.0158978	0.0949716	0.138132	0.119435		0.00300133	0.0125874	0.0296633	0.0471012	0.00783678		0.0103775	0.0111352	0.0504111	0.0445309	0.00910631
0.0108667	0.00814694	0.0379931	0.0384652	0.00612526		0.00936364	0.0130071	0.0180867	0.0703401	0.021026		0.0136846	0.0286444	0.0290124	0.0457925	0.00416203
0.0146754	0.0103108	0.0139941	0.0310454	0.00333044		0.0162273	0.0105786	0.0150639	0.0323453	0.00349118		0.0143952	0.0165591	0.0199455	0.0333934	0.00561928
0.0246383	0.0143892	0.0332213	0.0639084	0.0400041		0.0137604	0.0246231	0.022256	0.0578794	0.0134806		0.0420027	0.0228734	0.02024	0.0494586	0.0199438
0.0241861	0.0137208	0.0266461	0.0421887	0.0176404		0.014082	0.0152125	0.0136093	0.0393628	0.0107022		0.0186214	0.0269312	0.030177	0.0383112	0.0400929
0.194861	0.163589	0.180458	0.359211	0.425107		0.0149329	0.0119466	0.0150119	0.0298411	0.00494985		0.0120017	0.0149538	0.0153212	0.0318146	0.0387604
0.670389	0.977767	0.9613	0.768978	0.956144		0.107244	0.082533	0.0586502	0.0523793	0.0403554		0.0325663	0.0318198	0.0349234	0.0554248	0.0135953
0.0301403	0.0214515	0.0201221	0.0341466	0.00501117		0.00845726	0.019041	0.0187041	0.0421563	0.0117842		0.0328997	0.0142588	0.0326008	0.0574086	0.0586867
0.0155956	0.0134811	0.0167404	0.0298544	0.0053105		0.0163657	0.0149498	0.0268356	0.0421656	0.0215078		0.023169	0.0110776	0.0240338	0.0389128	0.0121769
0.016378	0.0204184	0.0198292	0.0398555	0.0032281		0.819109	nan	0.85035	0.663393	0.760467		0.278753	0.1	0.11454	0.144153	0.207638
0.0149714	0.01272	0.0172952	0.0469613	0.00425		0.004075	0.01198	0.01516	0.02228	0.00996667		0.0152106	0.0192591	0.0156192	0.0194199	0.00719758
0.0189	0.222888	0.275	0.447738	0.964515		0.01652	0.0151148	0.0217586	0.0342511	0.00538543		0.0630183	0.011837	0.0426898	0.0614567	0.00751299
0.227368	0.125756	0.316025	0.372908	0.416715		0.0165667	0.006125	0.0101917	0.0386568	0.0128257		0.0140642	0.0126202	0.0330346	0.0984814	0.00763006
0.0149	0.01399	0.0159455	0.0315417	0.0782953		0.0139	0.0184	0.0282111	0.0562749	0.00348603		0.020305	0.0150213	0.0180527	0.0340545	0.0115723
0.813475	0.96446	0.973647	0.947499	0.96997		0.01014	0.01594	0.009375	0.044348	0.00686275		0.0248325	0.0080358	0.0179348	0.0474768	0.00803038
0.0976998	0.323956	0.188938	0.234729	0.152448		0.0118412	0.009375	0.0191438	0.0323243	0.00657631		0.0128519	0.0105758	0.0111426	0.04553	0.0664481
0.00532759	0.0132399	0.0146685	0.0371675	0.00623792		0.2	0.2292	0.451	0.266075	0.11428		0.0148111	0.0027	0.0332373	0.0638853	0.0318912
0.0051599	0.0115295	0.0167982	0.031982	0.00198547		0.0214742	0.0655414	0.0381942	0.0416584	0.0180692		0.0226568	0.0150825	0.0169552	0.045109	0.0239817
0.00883798	0.0121982	0.016416	0.0513056	0.00298116		0.590667	nan	0.595825	0.573135	0.631532		0.10119	0.0593406	0.0725368	0.0773398	0.042526
0.0189635	0.0159233	0.0161401	0.0323182	0.00273904		0.0177226	0.0138318	0.0122635	0.0403998	0.0381705		0.0244151	0.01588	0.0198675	0.0408435	0.04136
0.0118387	0.0379387	0.0380871	0.046497	0.034528		0.01365	0.0130917	0.02174	0.0440088	0.0624609		0.0120128	0.0171394	0.0221173	0.0423323	0.0216111
0.0163321	0.0114759	0.0162118	0.037561	0.00265368		0.0262464	0.0111302	0.0247936	0.0440385	0.0148507		0.0191024	0.0200625	0.0137114	0.0536571	0.0162055
0.017896	0.01312	0.0156462	0.0288115	0.00252		0.018903	0.0147644	0.00987845	0.0361008	0.00580474		0.0180272	0.0157416	0.0291616	0.046999	0.033777
0.194788	0.189056	0.233531	0.53458	0.545418		0.0189726	0.0105727	0.0116454	0.0284279	0.00190415		0.0195121	0.0145915	0.0121456	0.0343818	0.00525876
0.0156712	0.0172404	0.0134258	0.0855785	0.0290012		0	0.015675	0	0.0681	0.011903		0.0190674	0.0105782	0.063434	0.0455502	0.0564333
0.00937054	0.021818	0.0136107	0.033143	0.0027563		0.0208607	0.00634426	0.0140451	0.0289467	0		0.011132	0.010811	0.0105636	0.0305151	0
0.00342	0.00744828	0.0222058	0.217098	0.120817		0.0233091	0.0377429	0.039558	0.0480378	0.0104962		0.00755086	0.00953056	0.0190549	0.04	0.00475319
0.0177522	0.024724	0.0207974	0.181328	0.191529		nan	nan	nan	0.67525	0.7027		nan	0.0236145	0.0659247	0.095291	0.0824441
0.011	0.00935	0.0354125	0.0417849	0.0108221		0.014085	0.0067875	0.00968889	0.032345	0.00473684		0.0105793	0.0124187	0.0297461	0.0380331	0.00440241
0.0254818	0.0133062	0.0137041	0.0318477	0.0279118		0.0168553	0.0219017	0.0701087	0.0421585	0.0983903		0.0268713	0.0199769	0.0632398	0.0430006	0.010473
0.00815454	0.0128267	0.0159467	0.0312388	0.123528		0.0097	0.0191914	0.0121884	0.0266555	0.00216028		0.0168516	0.0149654	0.0160845	0.028407	0.00526597
0.00887143	0.0128267	0.0159467	0.0990637	0.0835286		0.0148222	0.0127824	0.0287952	0.0385583	0.0285697		0.0139214	0.0230058	0.0432912	0.0421476	0.0527718
0.97882	0.979054	0.956914	0.936599	0.95195		0.049196	0.01631	0.0281355	0.028624	0.0226595		0.0180197	0.0174923	0.0319191	0.05097	0.0191158
nan	nan	0.8871	0.95055	0.94645		0.0111759	0.0117402	0.0240335	0.0551395	0.0688583		0.0240251	0.0129763	0.0507203	0.0585502	0.0210325
0.0181325	0.0141844	0.0523077	0.0674184	0.0446956		0.0125	0.0123571	0.0137714	0.0360125	0.001925		0.0126444	0.0223046	0.00927856	0.0567442	0.00346311
0.0216833	0.0126125	0.0601837	0.0293	0.198253		0.0126782	0.00954259	0.0158818	0.0331186	0.0628928		0.0324171	0.0158447	0.021651	0.0584156	0.0364916
0.0158094	0.0130298	0.0259418	0.0407661	0.0209577		0.0158895	0.011625	0.01289	0.0268009	0.00464353		0.0186894	0.0113315	0.0092675	0.0379604	0.00634059
0.425774	0.525212	0.585773	0.631399	0.733697		0.04725	0.0169143	0.01235	0.0339727	0.0118034		0.00760843	0.0155033	0.00912548	0.0374598	0.00582294
0.00898191	0.0459417	0.0161843	0.206749	0.281681		0.0149074	0.0133321	0.0150814	0.0302987	0.0057791		0.0111038	0.0132626	0.0126634	0.0490242	0.0170929
0.0103687	0.00951679	0.0133101	0.0285963	0.00145051		0.2131	0.1287	0.2229	0.3491	0.504436		0.168552	0.3125	0.5556	0.11222	0.0519416
0.0128592	0.0130906	0.0133736	0.0300968	0.00516813		0.1005	0.26	0.2637	0.1448	0.161975		0.0602833	0.0346167	0.0434125	0.0358006	0.0235846
0.0195982	0.005	0.0154875	0.556656	0.690518		0.0158639	0.0106361	0.0122492	0.0296852	0.00213077		0.0128259	0.0133173	0.0126064	0.0286762	0.00604277
0.010875	0.0130182	0.0306909	0.157149	0.166214		0.0160252	0.0216909	0.0488857	0.0483918	0.0144784		0.0151218	0.0180599	0.0512629	0.0276966	0.00583489
0.0140792	0.0142705	0.0322811	0.0809135	0.0830606		0.0133928	0.0124677	0.0151845	0.0323966	0.00538462		0.0111453	0.0133037	0.0145418	0.0313852	0.00408446
0.0152307	0.0141234	0.0178533	0.0376641	0.0032767		0.0517114	0.010392	0.0599334	0.030637	0.020515		0.0171331	0.0107225	0.020808	0.0330401	0.00953194
0.941511	0.953681	0.963924	0.800922	0.983979		0.00696667	0.0184667	0.0319154	0.0565331	0.0132553		0.0132387	0.0145739	0.0419694	0.0527987	0.0116162
0.45912	0.512662	0.617257	0.656346	0.693136		0.005625	0.01093	0.0284846	0.0235025	0.00433462		0.0175542	0.0147894	0.0600546	0.028998	0.00865755
0.0447565	0.0430524	0.0151572	0.0352515	0.0656765		0.0241532	0.0114696	0.0108285	0.0275837	0		0.014254	0.0135835	0.01148	0.03198	0.00735741
0.015992	0.0124374	0.0140215	0.0336242	0.00450004		0.0147	0.01075	0.012095	0.0289699	0.00527536		0.0148649	0.0118399	0.0119798	0.0360608	0.00974863
0.879949	0.981267	nan	0.86915	0.990694		0.0508	0	0	0.0209	0		0.00405955	0.010268	0.0112357	0.0321191	0.00188586
0.0396221	0.0359328	0.0423298	0.0860588	0.0906359		0.0158297	0.0189371	0.0184654	0.0366482	0.00501433		0.0117376	0.0150926	0.0320016	0.0449807	0.00364699
0.866975	0.991024	0.980442	0.868115	0.960958		0.0153885	0.0129372	0.0125289	0.0324484	0.0124809		0.0156233	0.0140292	0.0145681	0.0280374	0.00303161
0.83855	0.91328	0.94206	0.727983	0.973232		0	0.016175	0.02635	0.0557168	0.00941082		0.0144783	0.00592139	0.0159053	0.0486335	0.00657871
nan	nan	nan	nan	0		nan	nan	1	0.5036	0.472772		0.23415	0.150242	0.092665	0.179099	0.165696
0.00713077	0.0165857	0.0157071	0.0371071	0.00276923		0.0312375	0.0096	0.012425	0.03004	0.0110294		0.0108167	0.0123765	0.0166611	0.0373388	0.00174872
0	0.0250253	0.02665	0.0122401	0.00734049		0.027775	0.0191266	0.0122174	0.0479819	0		0.0101141	0.0137931	0.0168205	0.0358699	0.009801
0.0195667	0.01547	0.0158778	0.03623	0.00424		0.00537857	0.00732857	0.00839474	0.0428943	0.0117305		0.0365783	0.0455351	0.0570014	0.0494226	0.0282173
0.075919	0.132196	0.0822781	0.222598	0.274915		0.0183	0.01951	0.0171937	0.0420588	0.00558163		0.0188674	0.0180995	0.0286779	0.0397123	0.00738256
nan	nan	nan	0.775	0.471367		0.0203801	0.00939864	0.016564	0.0708475	0.062062		0.0239666	0.0202913	0.0162934	0.0467968	0.0113281
0.0146111	0.0169095	0.016781	0.032819	0.0025		0.0125786	0.0118333	0.0246615	0.0371	0.0708513		0.0397818	0.0102996	0.0264809	0.0472574	0.0885942
0.0747462	0.0648898	0.085703	0.259137	0.223288		0.0321846	0.00641897	0.0144691	0.0679879	0.01847		0.0197753	0.0112451	0.0303906	0.0452962	0.0131481
0.129022	0.0135286	0.107426	0.207277	0.407513		0.0118558	0.0131045	0.0130503	0.0324766	0.00299781		0.011057	0.011921	0.0160665	0.0454998	0.0578787
0.0473629	0.046998	0.115856	0.128319	0.132797		0	0.0066	0.02184	0.17439	0.0893046		0.00745732	0.0155137	0.0307521	0.0595757	0.0303271
0.0154477	0.0184574	0.0110229	0.0346843	0.00446691		0.00961842	0.0088566	0.0112328	0.0305867	0.00658715		0.015215	0.0136775	0.0266276	0.0391375	0.00780593
0.0153	0.0123125	0.0184703	0.0356731	0.00900543		0.0285444	0.083565	0.0957381	0.0833416	0.110802		0.037747	0.021411	0.0202808	0.0505508	0.0524117
0.0185286	0.0144572	0.0295672	0.0313772	0.00709231		0.0161435	0.0100998	0.0124436	0.030387	0.00467788		0.0192662	0.0138056	0.0249198	0.0305808	0.0109347
0.0213	0	0	0.0509235	0.00688172		0.0440417	0.0827533	0.183022	0.120799	0.220274		0.0357586	0.0198252	0.0485418	0.0643866	0.0294938
0.00797	0.00851667	0.0282929	0.157296	0.176825		nan	nan	nan	0.490659	0.557209		0.0747879	0.00721915	0.0408277	0.0467177	0.0255277
0.0143505	0.0140379	0.0262355	0.0400701	0.00593506		0.0133417	0.0123083	0.0128625	0.0339584	0.00178912		0.0166073	0.0100245	0.0561261	0.0282149	0.0213082
0.0137167	0.0131667	0.0123167	0.0830078	0.0586274		0.0133417	0.0123083	0.0128625	0.0333458	0.00185		0.0171552	0.010169	0.0133654	0.0285443	0.00337177
0.0148996	0.0141488	0.0220274	0.0383644	0.0124122		0.436183	0.632429	0.684422	0.439641	0.337874		0.0371356	0.0263633	0.0403431	0.0595888	0.0335872
0.0060375	0.0112714	0.0118857	0.09049	0.0833286		0.4646	0.605	0.42895	0.430371	0.453186		0.2008	0.041175	0.0313104	0.043783	0.0592434
0.0544695	0.0887739	0.0741359	0.0690949	0.0364072		0.00892	0.01214	0.017625	0.0724264	0.0605738		0.0239371	0.0351859	0.0371077	0.042592	0.0149954
0.01425	0.0175571	0.395062	0.476386	0.756193		0.15947	0.153408	0.245456	0.236867	0.394188		0.0590754	0.0659681	0.0821511	0.0735064	0.0392566
0.0203595	0.0148481	0.0150528	0.0412325	0.00941474		0.070708	0.0166893	0.0283214	0.0794691	0.00605201		0.0300064	0.0141187	0.0362083	0.0459256	0.0189247
0.0270486	0.0129289	0.0345369	0.150468	0.0810758		0.0036	0.0328667	0.0032	0.0350333	0.00695		0.00761236	0.00916356	0.00768889	0.0365293	0.00435556
0.02466	0.139089	0.101464	0.440686	0.734184		0.0127917	0.0104833	0.0143167	0.0348045	0.0507899		0.0101063	0.00912847	0.0127498	0.0225697	0.017668
0.0209815	0.013469	0.0229355	0.0516575	0.0357217		0.0157607	0.00981728	0.0123654	0.0323471	0.00531681		0.0153162	0.0107894	0.0168556	0.0387995	0
0.0209029	0.012607	0.0146008	0.0391925	0.00992537		nan	nan	nan	0.4002	0.508295		nan	nan	0.0383268	0.064503	0.0640388
0.0231177	0.0134314	0.0179087	0.238885	0.220568		0.0122778	0.0157486	0.0210243	0.0405865	0		0.0209348	0.00802632	0.0107175	0.0357614	0
0.0120511	0.00842884	0.00903811	0.045746	0.00117213		0.0159015	0.0140425	0.0309097	0.0457536	0.00869189		0.0236023	0.0133704	0.0403284	0.051627	0.00828674
0.00877619	0.00917568	0.0163833	0.0332167	0.0095915		0.0156917	0.0164875	0.00858966	0.0370157	0.00970655		0.00911729	0.00866144	0.0215922	0.0307755	0.00890209
0.0631727	0.0648486	0.116638	0.12871	0.113781		0.000484664	0.00626954	0.0370308	0.0488147	0.0342999		0.0148798	0.00708853	0.0430986	0.0503175	0.0126063
0.0152342	0.00988595	0.0382826	0.0575472	0.0310133		0.0114759	0.0138235	0.0138722	0.0331074	0.00535795		0.0162263	0.0118475	0.0105484	0.0340185	0.00270764
0.0144034	0.0158513	0.0240136	0.0492195	0.0212137		0.0106	0.0112152	0.0201806	0.0386451	0.00359359		0.0303876	0.0216868	0.053267	0.0427665	0.0078943
0.0169462	0.0145308	0.0134846	0.0876197	0.0902939		0.0101	0.0117444	0.0128144	0.0313824	0.0747191		0.0884638	0.056545	0.0642014	0.0544706	0.104523
0.0123599	0.0142673	0.0117199	0.0798661	0.0973762		0.026275	0.00464	0.0103857	0.0317651	0.00358903		0.0276109	0.00846746	0.0236996	0.0323796	0.00530408
0.947533	1	0.979615	0.96582	0.992481		0.00243333	0.01069	0.0172995	0.0400129	0.00430732		0.0138565	0.0118377	0.0374205	0.0442497	0.0214583
0.00946667	0.0119	0.0686432	0.0703227	0.0602223		0.0187	0.02478	0.0544	0.0685716	0.0287162		0.0142947	0.0168642	0.0349077	0.058508	0.00950458
0.39134	0.501317	0.283946	0.480605	0.559997		0.0126667	0.0179871	0.0124167	0.0359984	0.00275529		0.0302782	0.0692289	0.0431681	0.084042	0.0426561
0.0195643	0.013	0.0130929	0.0304614	0.215801		0.0156099	0.0162351	0.0115612	0.0287728	0.00281835		0.0162312	0.0102295	0.0120608	0.0297164	0.0120312
0.0796267	0.0118333	0.0150333	0.27371	0.260118		0.069325	0.0567667	0.07335	0.074525	0.05022		0.0155444	0.0158044	0.0718625	0.0258527	0.0269358
0.266045	0.0202125	0.00612222	0.479315	0.309416		0.0114518	0.0108486	0.0125017	0.0319733	0.0015374		0.0112084	0.0126722	0.0165101	0.0323499	0.00278031
0.0674193	0.145292	0.208645	0.121266	0.10161		0.00859948	0.0112698	0.0122883	0.0305733	0.00810328		0.0157424	0.0144938	0.0129808	0.0339808	0.00585449
0.0142429	0.0101714	0.0139571	0.0336857	0.00552857		0.00679502	0.0135383	0.0233168	0.0327088	0.00839645		0.0261396	0.0156189	0.0151175	0.0342301	0.122686
0.00797229	0.0189133	0.0146033	0.0318904	0.00695286		0.0411	0.0606	0.256	0.1217	0.0206143		0.0174	0.06145	0.00718333	0.0253047	0.022249
0.0068625	0.011625	0.0186	0.036125	0.00375		0.0258231	0.0207253	0.0696264	0.131107	0.225213		0.0281803	0.0330213	0.0242772	0.05629	0.0457571
0.0171855	0.0115277	0.0120188	0.0684878	0.088074		0.32	0.4286	0.2609	0.360543	0.3778		0.178759	0.00623333	0.00920755	0.0444372	0.0122659
0.0134427	0.029254	0.0477392	0.157874	0.19895		nan	nan	nan	nan	0.3556		0.0532569	0.0408	0.03665	0.112271	0.0205339
0.107284	0.119034	0.238997	0.199044	0.147303		0.013419	0.0102619	0.0132238	0.0343741	0.00467174		0.0116335	0.0102255	0.0291346	0.0373018	0.0440834
0.105552	0.162809	0.220138	0.284937	0.224651		0.0149714	0.023825	0.017975	0.031075	0.0171		0.0150238	0.0119435	0.0118238	0.0241593	0.0167067
0.0166377	0.0181598	0.0117374	0.0352333	0.272105		0.0133462	0.00414615	0.0223294	0.0359706	0.0651006		0.0157777	0.0121619	0.0310777	0.0348827	0.0108213
0.0179467	0.236584	0.195134	0.325677	0.346505		0.00768571	0.0254143	0.0120545	0.0497885	0.0348503		0.00961487	0.0193658	0.0250821	0.0511528	0.00655966
0.0344424	0.0125879	0.0146061	0.0545635	0.000993789		0.0209048	0.00810581	0.0180168	0.0359129	0.00470891		0.0160384	0.0153996	0.0185785	0.0332503	0.00656994
0.0192218	0.0119397	0.0163384	0.035814	0.00433406		0.01782	0.0145	0.0066	0.0322571	0.00362857		0.00373089	0.0195343	0.0216143	0.0296607	0.00522477
0.028915	0.0120167	0.024925	0.0523932	0.0451313		0.0151962	0.0111383	0.0307516	0.0422909	0.0151299		0.0132324	0.0130467	0.0275016	0.041846	0.0137999
0.0268811	0.125734	0.120568	0.122257	0.134067		0	0	0.0455	0.0184375	0.00718519		0.0184242	0.0171428	0.0123522	0.0319635	0.00501463
0.2433	0.218978	0.444515	0.489478	0.481616		0.0132087	0.0142696	0.0158409	0.0346366	0.00109258		0.0126874	0.0128046	0.0185325	0.0442899	0.00422579
0	nan	0	0.0408173	0.00624031		nan	nan	nan	nan	nan		nan	nan	nan	0.00575	0.02424
0.0152546	0.110286	0.0732902	0.0833375	0.156643		nan	nan	nan	nan	nan		nan	0.06555	0.037	0.0448619	0
0.182569	0.15061	0.2634	0.245763	0.323541		0.0111592	0.0173654	0.0250846	0.0403551	0.0145557		0.0173916	0.0124695	0.0496411	0.035905	0.0136448
0.018545	0.0541286	0.134095	0.105581	0.127582		0.16725	0.0853808	0.0868031	0.190649	0.173233		0.0527752	0.0282938	0.0581571	0.0618762	0.0329724
0.0125374	0.0133003	0.0149259	0.0331837	0.00511726		0.0155	0.0161	0.00865	0.0317667	0		0.0103273	0.0151332	0.0106707	0.0259791	0.000873606
1	1	0.948451	0.953209	0.946428		0.0155	0.01906	0.0119923	0.0358327	0.00261412		0.0124833	0.0112139	0.0133448	0.0318066	0.0187954
nan	nan	0.972175	0.901017	0.966933		0.0130599	0.00265957	0.0219653	0.0333806	0		0.00609148	0.0101783	0.0162293	0.0343126	0.00547319
0.0153679	0.0116577	0.023159	0.0654942	0.0715099		0.0166	0.0100977	0.0118808	0.0316794	0.000580632		0.0221815	0.0128515	0.012163	0.0413487	0.0134692
0.0124427	0.0174427	0.0226982	0.0284364	0.0119502		0.0438518	0.0137576	0.105753	0.0683308	0.00708373		0.0164781	0.000836804	0.0804808	0.0530295	0.0627138
0.01244	0.0199	0.0238125	0.236086	0.194256		0.0188735	0.0132725	0.00630882	0.0268578	0		0.0340278	0.007725	0.0125326	0.0294292	0.00734722
0.015707	0.0291384	0.0164734	0.116374	0.141861		0.007775	0.00565	0.0849442	0.132866	0.128457		0.204854	0.0287068	0.105286	0.0952218	0.0854199
0.0152906	0.0128308	0.017298	0.0367199	0.0692937		0.0193123	0.0108265	0.0135585	0.0414066	0.00569528		0.0280556	0.0103402	0.0786235	0.0361258	0.00631235
0.0158045	0.0158969	0.0865701	0.033013	0.0254538		0.0144333	0.0116444	0.0131333	0.0376	0.00245556		0.0173158	0.00994427	0.0128845	0.0363162	0.0298472
0.164356	0.355403	0.399781	0.443057	0.461884		0.0271328	0.0121393	0.0407407	0.0909729	0.0855138		0.0247354	0.0149137	0.0584713	0.0533391	0.0399349
0.01107	0.00645	0.13331	0.174068	0.284338		0.00852021	0.0068734	0.00625	0.295571	0.323245		0.00497409	0.0327442	0.137993	0.0970199	0.104529
0.0256889	0.0143667	0.0319661	0.0923091	0.441279		0.2499	0.00695	0.20638	0.184713	0.0732111		0.0932286	0.09593	0.091998	0.0578299	0.0230988
nan	1	0.8824	0.639957	0.694159		nan	nan	0.794528	0.752218	0.694098		0.0879984	0.0478493	0.132174	0.103362	0.0293392
0.119281	0.123994	0.290421	0.527201	0.501469		0.4713	0.4677	0.810733	0.574767	0.3158		0.107435	0.0465913	0.145857	0.124723	0.00837227
0.87595	0.88655	0.819966	0.861705	0.945475		0.491033	0.45798	0.513786	0.600815	0.456543		0.06882	0.03897	0.0623872	0.0668259	0.0247551
0.0165686	0.0106338	0.0112025	0.0417112	0.00392886		0.0043314	0.0250581	0.00380814	0.0939892	0.145851		0.17721	0.00655405	0.117578	0.0793941	0.125163
0.0171429	0.0523339	0.0623027	0.196434	0.143454		0.339025	0.2222	0.4611	0.324588	0.246651		0.064104	0.0265455	0.0714075	0.0410276	0.0199504
0.0135646	0.013838	0.0137601	0.0499192	0.112298		0.0328	0.0167833	0.0243	0.0348278	0.00790833		0.008415	0.0135727	0.0189462	0.0364669	0.0103789
0.0119879	0.0109066	0.0125141	0.0313902	0.00137454		0	0.0326289	0.00350515	0.0264946	0.0182313		0	0.00993401	0.0257611	0.0263727	0.00852224
0.154976	0.176328	0.217575	0.318293	0.334843		nan	0.0185	0.0829	0.07398	nan		0.0188	0.1254	0.07064	0.107155	0.282
0.0105057	0.0154062	0.0578607	0.115318	0.132327		nan	nan	0	0.0288162	0.00583333		0	0	0.0119	0.069396	0.00399213
0.240462	0.120267	0.142375	0.430638	0.437317		0.04105	0.0209	0.0131	0.0234	0.00525		0.01165	0.017575	0.0116205	0.0328221	0.00192483
0.380666	0.484426	0.467205	0.49839	0.498256		0.0525	0.00833333	0.00446667	0.029775	0.003075		0.021662	0.00138587	0.0220707	0.0309196	0.0021302
0.0129073	0.00992219	0.102735	0.142981	0.18735		0.2478	0.1336	0.16865	0.118767	0.055625		0.059181	0.0249572	0.00891518	0.0435643	0.0607962
0.0857377	0.0806176	0.140171	0.268568	0.154285		nan	0	0	0.119179	0.00670361		0.0132552	0.0243987	0.0104358	0.0498638	0.00544229
0.011024	0.0919038	0.0289211	0.0455664	0.167887		0	0.0111	0.265638	0.200809	0.119521		0.0538001	0.0151872	0.095265	0.0818036	0.0226347
nan	nan	nan	0	0.5		0	0	0.04324	0.0440286	0		0.0621118	0.00793103	0.12818	0.038227	0.00483366
0.0150325	0.0340443	0.028845	0.0884924	0.113597		0.00626246	0.00883721	0.0155787	0.0345481	0.0116667		0.0106128	0.0228343	0.018506	0.102142	0.123102
0.00256127	0.0125264	0.0139533	0.0367943	0.00492785		0	0.00555	0.0721608	0.0393883	0.00550165		0.00395623	0.0254288	0.0195394	0.0291546	0.00572504
0.164817	0.0101125	0.0202167	0.221647	0.277698		0.01864	0.015675	0.016955	0.0284576	0.00163717		0.0503664	0.0113622	0.0194944	0.0408899	0.0348621
0.0103308	0.0130444	0.0144222	0.0325815	0.00619259		0.00775	0.0134	0.0128	0.0366333	0		0.00770149	0.00615013	0.0133766	0.041106	0.00483784
0.0109495	0.00993496	0.0197196	0.144834	0.0473283		nan	nan	nan	0.76885	0.64865		0.06475	0.0376211	0.0198682	0.0911657	0.092485
0.0253125	0.01815	0.0219312	0.038075	0.00497333		0.0181755	0.019664	0.021364	0.0349211	0.00200631		0.0105597	0.0401851	0.10551	0.0656877	0.00390293
0.912727	0.845043	0.94714	0.935345	0.932645		0.016915	0.0143111	0.0159889	0.0287447	0.011611		0.010194	0.0295613	0.0217968	0.0506125	0.0221368
0.0260838	0.0243213	0.0320479	0.0591171	0.0552184		0.0024	0.1498	0.18342	0.202531	0.113181		0.0140341	0.0179939	0.0882181	0.0312638	0.0743537
0.0191375	0.0150641	0.0152938	0.0340699	0.00908357		0.130152	0.0656224	0.229234	0.169273	0.150857		0.0181492	0.0119966	0.0311297	0.051477	0.025191
0.0914381	0.0423912	0.0491572	0.238496	0.220978		0.0116995	0.0278697	0.0353603	0.0561086	0.0378944		0.0162883	0.0171499	0.0293295	0.0386479	0.0347906
0.0196539	0.0163163	0.0306869	0.0706473	0.0531827		0.0161167	0.00656667	0.0052	0.0274839	0.00477776		0.0138935	0.00923883	0.0294253	0.0277734	0.00625158
0.0301882	0.0486236	0.0414112	0.0514151	0.0405226		0.0235083	0.02755	0.0255529	0.0850243	0.0668226		0.0205828	0.0335815	0.0756424	0.0738876	0.0485336
0.0127875	0.0115286	0.0201778	0.0378333	0.027		0.0195271	0.0207484	0.0384889	0.0279009	0.0110806		0.0128355	0.0113063	0.045375	0.0334642	0.00421427
0.981133	0.99225	0.957609	0.93069	0.9424		nan	nan	0.770525	0.515366	0.7361		0	nan	0.0525836	0.068288	0.0354751
0.00966667	0.89565	0.750167	0.320915	0.633248		0.01555	0.0111467	0.018465	0.0418585	0.00837169		0.0135613	0.0127044	0.0168571	0.0442076	0.0155296
nan	0.913767	0.8904	0.859937	0.902475		nan	0	0	0.0587846	0.00298307		0.0277286	0.0223625	0.0179865	0.0470629	0.00747339
0.0130077	0.0128469	0.0134677	0.0356548	0.00362516		nan	0.0119884	0.0162928	0.0265965	0.00185567		nan	0.0274754	0.0121915	0.051411	0.0347498
0.0843726	0.109377	0.0852473	0.204303	0.160759		nan	0.0101523	0.0105917	0.0287358	0		nan	0.0174682	0.0110662	0.0324476	0.0122219
0.274914	0.0126462	0.232137	0.399582	0.528739		nan	0.811483	0.82718	0.613229	0.854		nan	0.0146959	0.0178408	0.0850906	0.0378547
1	nan	0.927857	0.785891	0.954185		nan	0.0105333	0.0168833	0.0273143	0		nan	0.0194391	0.0117238	0.0290164	0.00454395
0.0132987	0.0193669	0.0144004	0.0371209	0.0101868		nan	0.0152429	0.0123286	0.0280286	0		nan	0.0165402	0.0132547	0.0257482	0
0.0119	0.0110778	0.0210373	0.0427098	0.277496		nan	0.8283	0.687033	0.680068	0.670468		nan	0.0258883	0.0296205	0.0580677	0.026706
0.0154153	0.0133548	0.0159482	0.0336264	0.0292253		0.0338273	0.108725	0.1045	0.150412	0.167837		0.022637	0.0188473	0.0676458	0.0448254	0.0254628
0.0160361	0.0139516	0.0165848	0.0317878	0.00477927		0.0086625	0.0093125	0.017675	0.035475	0.00375714		0.00967061	0.00908772	0.0139579	0.0284355	0.0085468
0.0159933	0.00335333	0.00254146	0.0340769	0.00339625		0.0188429	0.01024	0.0229571	0.0441145	0.00487872		0.030313	0.0148517	0.0261805	0.0340254	0.0284533
0.0720875	0.149346	0.245394	0.220408	0.267237		0.0078	0.0148091	0.0304	0.0630374	0.00345187		0.0170285	0.0183364	0.0366112	0.0424859	0.0136795
0.03958	0.016675	0.0208068	0.184619	0.356865		0	nan	0	0.293648	0.117137		0.0196176	nan	0.0280882	0.0869597	0.018242
0.01543	0.0135727	0.0114794	0.0344805	0.0392569		0.0120236	0.0134465	0.0166517	0.0687725	0.0173118		0.0190924	0.0241491	0.0385207	0.051969	0.0121724
0.0073219	0.0144003	0.0125944	0.0371278	0.0045073		0.00862812	0.0179866	0.0154772	0.0390866	0.00707113		0.0135227	0.0190322	0.0158193	0.0388008	0.00405341
0.00713144	0.0118487	0.0186337	0.0430241	0.0258018		0.0207524	0.0100978	0.104385	0.0300462	0.00329931		0.0165319	0.0101776	0.0445142	0.0335842	0.0356113
0.00971261	0.0215588	0.0198555	0.0453773	0		0.0114714	0.0142714	0.0094875	0.0388625	0.00511429		0.00774364	0.0181	0.0184181	0.0288236	0.00385593
0.90982	0.8887	0.856693	0.865885	0.966929		0.0238527	0.0325836	0.0628981	0.03593	0.0442759		0.0203469	0.0102657	0.0263592	0.032044	0.0138307
0.180022	0.15088	0.17842	0.373502	0.361305		0.165117	0.0183461	0.188278	0.141334	0.147467		0.0254276	0.0253916	0.0548566	0.0387829	0.0216245
0.462056	0.586309	0.295913	0.488637	0.613289		0.0203636	0.0136227	0.0134545	0.0298348	0.00095		0.0130661	0.0118256	0.0207623	0.0458541	0.0319212
0.0125395	0.00926037	0.0168436	0.026517	0.00357032		0.0124689	0.0114432	0.0124248	0.030603	0.0148424		0.0120159	0.0139983	0.0142381	0.0518737	0.0201607
0.0331395	0.065685	0.103286	0.346937	0.363982		0.0156768	0.0105494	0.0128623	0.0343042	0.00719574		0.0158262	0.0113966	0.0183354	0.0340712	0.0116147
0.0137681	0.01	0.0128551	0.0369986	0.00108475		0.0150828	0.0168247	0.015764	0.0311665	0.00772946		0.0151687	0.0173102	0.0309089	0.0425774	0.0236231
0.0144989	0.0154919	0.0150713	0.0336249	0.00728213		0.258431	0.16026	0.0828531	0.0529993	0.0576461		0.0320302	0.0100771	0.0325798	0.0439362	0.0153204
0.0116859	0.0144933	0.0120974	0.0339877	0.00456408		0.00699412	0.01008	0.00903125	0.0322502	0.00508777		0.0131772	0.00876135	0.052312	0.0341214	0.00655214
0.0225225	0.875614	0.760231	0.151577	0.136466		0.0149455	0.0165091	0.0118696	0.0590758	0.00513882		0.0107529	0.0176731	0.0153336	0.0452969	0.0184788
0.0144138	0.0121525	0.0121843	0.031005	0.0192845		0.41532	0.3544	0.50196	0.300537	0.414556		0.105237	0.0269121	0.139933	0.0732445	0.0792524
0.0193778	0.0146561	0.0141371	0.0300347	0.00259677		0.0135095	0.0784168	0.128601	0.244564	0.194902		0.0309569	0.0235084	0.026534	0.0546717	0.0173921
0.108077	0.109173	0.116538	0.180293	0.209761		0.0131	0.0147	0.0481471	0.043349	0.0058316		0.0168783	0.0105434	0.03707	0.0417658	0.00641915
0.0142855	0.0163454	0.0150995	0.040129	0.00863527		0.0142201	0.0127995	0.00848078	0.0325691	0.21489		0.0183804	0.015439	0.0581032	0.0348018	0.0242691
0.0139236	0.0154013	0.0141123	0.031822	0.00409449		0.017429	0.0114606	0.0572672	0.047848	0.00750782		0.0215769	0.0146072	0.0302621	0.0522177	0.0298918
0.0130209	0.0140622	0.015494	0.0299809	0.00614715		0.0083706	0.00691942	0.0186747	0.0355285	0.00573971		0.00957596	0.0164191	0.0406242	0.0355017	0.00838135
0.0165	0.153369	0.0804777	0.187802	0.249432		0.0141368	0.0131891	0.0363107	0.029568	0.00338501		0.0210434	0.0172561	0.0310854	0.0377794	0.00315229
0.104994	0.0604121	0.148232	0.196936	0.149519		0.794855	0.866422	0.9649	0.715603	0.718331		0.0466307	0.0624151	0.0549875	0.0632687	0.0276208
0.913	0.7959	0.942967	0.207553	0.375504		0	0.0244889	0.04795	0.0125	0.00666667		0.0281429	0.0128378	0.022599	0.0277178	0.00409156
0.00546793	0.0113832	0.0525341	0.149557	0.101256		nan	nan	nan	0.5294	0.52565		0.0806173	0.0287037	0.0693728	0.047082	0.0402846
0.00919231	0.282645	0.296841	0.347231	0.446177		0.019184	0.00139323	0.0146094	0.0471991	0.0543493		0.0230003	0.0120956	0.0176946	0.0534111	0.01235
0.0200455	0.0152312	0.0234516	0.0602785	0		0.6814	0.903775	0.8573	0.82566	0.804717		0.0641152	0.023897	0.0851382	0.051606	0.0600067
0.0255692	0.00889286	0.0438649	0.155696	0.0816408		0.0111161	0.00779116	0.0283719	0.0346573	0.0209607		0.0121357	0.0164536	0.0353402	0.0385409	0.00706241
0.016225	0.0105875	0.0173778	0.0317333	0.00188571		0.74	0.808	0.8571	0.696879	0.809791		0.186899	0.0498662	0.0117094	0.0888294	0.0981858
0.0176333	0.0161	0.0303786	0.0453313	0.00461451		0.0154286	0.00988889	0.0209818	0.0453895	0.0556859		0.0229631	0.00989572	0.0646549	0.0343918	0.0155786
0.0126012	0.010825	0.0128279	0.0317383	0.0191589		0.0187791	0.0142922	0.0203262	0.0374763	0.0159298		0.040122	0.0332184	0.0471898	0.0465193	0.0208868
0.0426455	0.145327	0.06709	0.0317106	0.140631		0.0215333	0.0163931	0.0251649	0.0415993	0.0145015		0.0405624	0.0323447	0.0424176	0.0412813	0.0146763
0.0147935	0.010306	0.0687447	0.0805027	0.0532995		0.2609	0.0968	0.1613	0.388568	0.458152		0.0714	0.0447984	0.0568984	0.127474	0.0782015
0.0188861	0.0144455	0.0150208	0.0328238	0.00285149		0	0	nan	0.0684809	0.0355362		0.0247581	0.0158838	0.0289676	0.0472535	0.00511182
0.0424174	0.0136919	0.0182156	0.0541532	0.0532796		0.00372725	0.0108884	0.0245846	0.0335775	0.00744204		0.00572468	0.0183202	0.0262352	0.0323858	0.0169716
0.0448932	0.0515188	0.0552078	0.0861142	0.0585872		0	nan	0	0.0343993	0.0595506		0.0404506	0.00912931	0.0649284	0.0423954	0.0223
0.456126	0.388937	0.43686	0.485887	0.539577		0.0158667	nan	0	0.0596143	0.03164		0.0116014	0.002975	0.016917	0.0532087	0.00929272
0.0065	0.012542	0.0107285	0.444442	0.583175		0.0698282	0.0510425	0.0765569	0.076653	0.053942		0.00899851	0.0208487	0.00327319	0.0633373	0.0125671
0.01387	0.0110455	0.150452	0.163611	0.328662		0.009	0.00383333	0.0141667	0.0331	0		0.0287422	0.00880941	0.0123588	0.0349339	0.00479024
0.0285017	0.0302225	0.0441385	0.0304528	0.00523798		0.0224	0.0106923	0.0144923	0.0282769	0.00524615		0.00972389	0.0098525	0.013301	0.0281987	0.00534306
0.9524	1	0.9152	0.937533	0.979267		0	0	0	0.0644805	0.00706818		0.0142857	0.00616667	0.0159426	0.0439923	0.00747071
0.0159655	0.0108149	0.0131211	0.0321722	0.00396486		nan	nan	nan	nan	nan		0.0177	0.0165476	0.0494582	0.213269	0.0109467
0.00930202	0.00782638	0.0169873	0.0279927	0.00466697		0.0177246	0.0150531	0.0150453	0.0476425	0		0.0293437	0.0179882	0.0180461	0.0385092	0.0091299
0.0114547	0.0146785	0.0159816	0.0324945	0.00386832		0.729249	0.852617	0.894129	0.806117	0.812718		0.0517769	0.0394228	0.0450643	0.0526137	0.036461
0.0243857	0.0138286	0.0110286	0.0278143	0.0028		0.0567652	0.0164625	0.0177174	0.0815	0.00892781		0.0508557	0.0396936	0.0574135	0.0675865	0.0259194
0.0104875	0.0963556	0.0393032	0.0884159	0.179539		0.0494671	0.0193418	0.0247729	0.0790013	0.033883		0.0162031	0.01906	0.0306394	0.0413504	0.0197629
nan	1	nan	0.76349	0.754151		nan	nan	nan	0.8457	0.85733		0.0968	nan	0.01925	0.063316	0.0365737
0.995898	0.979174	0.975479	0.907044	0.985634		0.00953625	0.0157722	0.0140029	0.0354583	0.00598893		0.0238141	0.0175788	0.0189929	0.0360667	0.00728311
0.105481	0.0135285	0.0981106	0.172825	0.418516		0.00814015	0.0120034	0.0208511	0.0403715	0.0182123		0.0430213	0.0132349	0.0295736	0.0380985	0.0126625
0.0689176	0.0394741	0.100037	0.0844226	0.0895665		0.0158214	0.00959333	0.0188667	0.0609353	0.0370429		0.0991183	0.0378395	0.0544044	0.0746932	0.0925973
0.7539	0.80185	0.807276	0.797836	0.966357		0.015475	0.00546667	0.0992444	0.038892	0.0107908		0.0376944	0.0138292	0.0535794	0.037802	0.00473886
0.261687	0.215757	0.261417	0.373874	0.370796		0.00685065	0.0185403	0.0682591	0.0408005	0.0372227		0.00912331	0.00815689	0.0546746	0.0391212	0.0305286
0.0437799	0.0251842	0.0679658	0.097768	0.143008		0.00809048	0.00930879	0.0140685	0.0345509	0		0.0151022	0.015141	0.0167892	0.0319612	0.00220588
0.0165675	0.0136321	0.0192023	0.044131	0.0160873		0.0199167	0.0133	0.0121396	0.0351949	0.00322716		0.01792	0.0134058	0.0169751	0.0312674	0.0054724
0.89358	0.9647	0.9545	0.9073	0.981525		0.0199391	0.0182736	0.0131036	0.0742888	0.0453629		0.0920952	0.0120778	0.0476727	0.0749372	0.0619605
0.008625	0.0076	0.005375	0.040225	0.01275		0.83975	0.7125	0.82425	0.66148	0.745006		0.03425	0.0312044	0.0495615	0.0924628	0.0137713
0.0252212	0.0183308	0.0130442	0.0216	0.0168192		0.9474	0.7996	0.8704	0.819854	0.8218		0.289688	0.1235	0.228453	0.129898	0.0616217
0.0171554	0.015564	0.0199544	0.0834366	0.011452		0.0179	0.0141407	0.0131423	0.0325539	0.0102793		0.0120587	0.0168273	0.0262519	0.0373375	0.0383753
0.225724	0.134496	0.275917	0.232962	0.198148		0.0166917	0.0145375	0.013612	0.033892	0.0428455		0.0694113	0.0284703	0.0133732	0.0454972	0.0809742
0.0371663	0.0132707	0.044679	0.0789766	0.0288153		0.00615714	0.0293167	0.03747	0.0519175	0.0202991		0.04027	0.0163105	0.0260898	0.0536331	0.0132689
0.0114472	0.00574146	0.0107146	0.0205707	0.00432195		0.0108343	0.0142076	0.0158087	0.0343838	0.00401934		0.0108899	0.0145167	0.0285147	0.0332549	0.00738154
0.0192875	0.0138195	0.0164764	0.033581	0.00269147		0	0.04396	0.0340167	0.0360552	0.00790418		0.0107584	0.0168252	0.0353342	0.0337108	0.00358834
0.0289617	0.0229685	0.0333982	0.0356214	0.00452918		0.01275	0.0118429	0.012725	0.0515556	0.076275		0.0164508	0.12632	0.108606	0.153168	0.218201
0.0771092	0.0616735	0.0950838	0.124107	0.206892		0.0200964	0.01005	0.0255034	0.0367613	0.00449773		0.0138306	0.016521	0.033931	0.0399486	0.0338596
0.0147917	0.0129286	0.0160918	0.0273342	0.00504599		0.7568	0.5909	0.6365	0.563075	0.735428		0.148952	0.0162037	0.0830294	0.0734992	0.0846406
0.0204651	0.0141863	0.0155797	0.0350384	0.00751441		0.0171024	0.0117673	0.0162534	0.0444366	0.00630786		0.0338094	0.0115076	0.0272372	0.044314	0.00850943
0.011614	0.0107483	0.0136546	0.0294971	0.0067		0.0146999	0.0142363	0.0111499	0.0333426	0.00452725		0.0120301	0.0172611	0.036052	0.0306485	0.00870692
nan	nan	nan	0.346095	0.0119727		0.0193	0.01156	0.0112571	0.0304786	0.00386		0.0134966	0.0182057	0.0390709	0.0287098	0.0120547
0.0323948	0.0227763	0.0276433	0.0527504	0.0340035		0	0.007275	0.020975	0.0651945	0.011618		0.0145548	0.0127202	0.0160239	0.0537384	0.0333309
nan	0.990275	0.878533	0.95731	0.956387		0.01942	0.00305556	0.02553	0.0478	0.00469286		0.0184245	0.0288696	0.0577915	0.0673887	0.0110445
0.309712	0.648264	0.824471	0.74468	0.684787		0.148404	0.121436	0.181424	0.142995	0.152564		0.0449908	0.0189988	0.0488721	0.0491321	0.0765069
0.012541	0.0164744	0.0163702	0.0344888	0.00323382		0.01225	0.0134344	0.00957949	0.0324483	0.00207855		0.0195781	0.0130554	0.0195237	0.0360321	0.00541422
0.0185681	0.0105172	0.0244102	0.155359	0.157086		0.01085	0	0	0.023419	0.012881		0.0350333	0.00851827	0.0117917	0.0261982	0.015761
0.0167174	0.0150517	0.0146576	0.0375901	0.00483539		0.0114571	0.021119	0.0199857	0.0302717	0.00956475		0.0126009	0.00985414	0.0163023	0.0309678	0.0128767
0.0228409	0.0116745	0.019843	0.0387022	0.00698076		0.0940333	0.0155444	0.067275	0.0762135	0.0963632		0.0651428	0.0304839	0.0737185	0.0670265	0.0764973
0.0294977	0.141567	0.0225277	0.225499	0.305962		0.0381	0.069	0	0.0404636	0.00788569		0.022705	0.0499034	0.115602	0.0573504	0.0377137
0.0530196	0.141715	0.0570661	0.224609	0.245757		0.4118	0.0286	0.2985	0.151478	0.0982333		0.19357	0.0491996	0.183137	0.108618	0.200529
0.0204889	0.0140444	0.0175556	0.0441444	0.00874286		0.2	0.48856	0.26573	0.476981	nan		0.1667	0.0336869	0.0623597	0.0961769	0.01585
0	0	0	0.028	0.0349		0.0264596	0.0503889	0.0521752	0.106689	0.186026		0.0471991	0.0233054	0.0358046	0.0512059	0.0572287
0.00940375	0.0139066	0.0142204	0.0342456	0.0111341		0.277975	0.196586	0.347889	0.251191	0.279405		0.0444854	0.0299692	0.0348083	0.0524874	0.016138
1	nan	0.994933	0.731679	0.935621		0.0159	0.0156778	0.0265273	0.0484014	0.00854615		0.0197672	0.0117444	0.0245316	0.0431114	0.0308017
0.0141781	0.0129335	0.0216889	0.0675562	0.00732218		0.0204593	0.0167155	0.0121512	0.0733476	0.0121117		0.0137808	0.0080448	0.0225292	0.033819	0.0277959
0.011948	0.0128066	0.0249214	0.0379588	0.0159645		0	0.00186667	0.0085	0.0232667	0.0041		0.0110199	0.00483085	0.00912935	0.0344791	0.00557214
0.0132955	0.022191	0.0109542	0.023007	0		nan	nan	0.490275	0.59078	0.5625		0.304683	0.0456987	0.0414835	0.0747591	0.0440933
0.0822735	0.0157513	0.118359	0.244208	0.270092		0.0143617	0.0325	0.0120175	0.0436751	0.0273907		0.0117401	0.00713507	0.0398428	0.0607346	0.0528097
0.624908	0.688226	0.747198	0.705386	0.641359		0.0114259	0.014703	0.0282229	0.0402299	0.00509377		0.0361357	0.0133166	0.0280215	0.0502691	0.0140087
0.263262	0.278211	0.362707	0.263571	0.334525		0.00219014	0.0171983	0.0293524	0.0407187	0.0313947		0.041539	0.016211	0.149384	0.0849485	0.0115029
0.00932057	0.0144535	0.0142324	0.0567101	0.0737431		0.0150647	0.0102	0.0126118	0.0357778	0.00598667		0.0138442	0.0113694	0.0144115	0.03924	0.00360067
0.0185159	0.0305866	0.0284166	0.0344824	0.00762057		0.4412	0.4211	0.8966	0.166486	0.169783		0.0272879	0.138927	0.193013	0.0678887	0.0725252
0.0182833	0.00741667	0.00971667	0.0336333	0.00638333		0.0133503	0.0123116	0.00736686	0.0321466	0.0030267		0.0135329	0.0111829	0.0149979	0.0315524	0.00620627
nan	nan	0.9818	nan	nan		0.00883158	0.00997059	0.00961493	0.0311352	0.00980018		0.023142	0.0131515	0.018839	0.0507849	0.0691891
0.0490427	0.018	0.0156333	0.0262573	0.00755		0.00811	0.00716667	0.0140455	0.0315792	0.0103928		0.0242561	0.0116386	0.0169846	0.0460874	0.0207719
0.973	nan	nan	0.935733	0.968		0.948206	0.8453	0.951547	0.815312	0.896927		0.158131	0.115549	0.390351	0.18398	0.162012
0.0227	0	0.0722	0.0452	0.05		0.0091625	0.0067875	0.0211	0.091481	0.0350733		0.0100518	0.0205923	0.0573135	0.051374	0.0155447
0.0227695	0.015541	0.0392818	0.036933	0.0192243		0.0152879	0.0112429	0.0181929	0.0373536	0.00726484		0.048752	0.0316747	0.0413075	0.0521112	0.0177061
0.0292472	0.0288299	0.0466505	0.0702517	0.0527525		0.0244	0.04165	0.0270525	0.0477751	0.00967391		0.00261026	0.0130609	0.0171011	0.0464582	0.00412661
0.8893	0.9143	0.977875	0.949333	0.977253		0.0167113	0.0187449	0.0176368	0.0475776	0.0163709		0.0148776	0.0446386	0.0899522	0.0472241	0.0486927
0.166829	0.0917768	0.16162	0.223529	0.127544		0.869451	0.884298	0.930069	0.77027	0.75137		0.0442545	0.0204619	0.0357168	0.046343	0.036435
0.0138462	0.0123257	0.0149531	0.0287772	0.00296087		nan	0	0.0446	0.0423	0.025		0.0318949	0.0114903	0.0802812	0.0774488	0.0140381
0.0692664	0.0835784	0.0612577	0.108253	0.0808192		0.0178629	0.0191925	0.0124375	0.0340489	0.00136667		0.0301097	0.0186797	0.0181852	0.0382695	0.0056176
0.0662755	0.0824223	0.0531682	0.136432	0.110525		0.20675	nan	nan	0.5479	0.36075		0.0784889	0.0320333	0.0143182	0.0810993	0.0238225
0.0161636	0.0160333	0.180345	0.15114	0.126327		0.79245	nan	0.68505	0.628326	0.583467		nan	0	0.0518667	0.0532879	0.0373
0.0103172	0.00902179	0.0158776	0.0407721	0.0100494		0.380817	0.360684	0.412901	0.433591	0.439068		0.132077	0.051611	0.127444	0.0929309	0.0905781
0.0280345	0.0134202	0.0209	0.205436	0.181626		0.0138214	0.0121071	0.0304467	0.119936	0.0985953		0.0182905	0.012363	0.0419234	0.0725945	0.0473106
0.0123231	0.0249846	0.0175231	0.0372333	0.0235571		nan	0.70835	0.866233	0.738983	0.693957		nan	0.0821687	0.0943167	0.183212	0.0870141
0.021925	0.0159819	0.0143127	0.0346152	0.0031058		0.0155263	0.0123766	0.0164336	0.0316396	0.00517937		0.0170634	0.00944368	0.012744	0.0284718	0.00131742
0.0253273	0.0201417	0.033464	0.04365	0.0179643		0.00872857	0.00404444	0.0218941	0.0302272	0.00604727		0.0307755	0.025327	0.0478621	0.041945	0.0101325
0.3277	0.45605	0.422829	0.42927	0.498343		0.688213	0.744157	0.891066	0.675218	0.712417		0.0501513	0.0621181	0.0578039	0.058828	0.0398362
0.0149682	0.0227796	0.00512229	0.0292465	0.00646752		nan	0	0.080375	0.0691875	0.17171		0.0508336	0.0256501	0.11933	0.0486547	0.0633782
0.0180556	0.0171333	0.0169	0.0366889	0		0.130028	0.0617758	0.0860851	0.113474	0.0785697		0.0385629	0.0128725	0.0320246	0.0473895	0.0157276
0.0154161	0.0793425	0.0664098	0.145501	0.125655		0.0105714	0.01522	0.02046	0.0398737	0.0100777		0.0207133	0.0153776	0.0465288	0.0793628	0.0730826
nan	nan	1	0.830187	0.94358		0.00185556	0.00875714	0.0173818	0.0385203	0.00816172		0.0356826	0.00793128	0.0329619	0.0425543	0.00973052
0.0111576	0.0117235	0.0186994	0.0313367	0.00286028		0.006985	0.013865	0.0152476	0.0408213	0.00867369		0.0135106	0.0133582	0.025353	0.0468507	0.0136152
0.010163	0.0177915	0.0156908	0.0250782	0.00519941		nan	nan	nan	0.6667	0.48075		nan	nan	nan	0.105738	0.06982
0.0252369	0.0200418	0.08414	0.307431	0.262362		0.7439	0.79335	0.7853	0.520353	0.593716		0.22438	0.09558	0.0255804	0.103631	0.04913
0.198065	0.139509	0.245097	0.23511	0.192212		nan	nan	0.91518	0.5803	0.697		nan	0.0117528	0.598871	0.224542	0.074525
0.0145373	0.0131725	0.0143661	0.0356915	0.00254237		0.012625	0.0155429	0.032275	0.0381875	0		0.01804	0.0156818	0.0556093	0.0483313	0.00304667
0.0160424	0.0126268	0.0176454	0.031448	0.00282285		0.004675	0.0141533	0.0193897	0.0361127	0.00729231		0.0108311	0.0238852	0.0391269	0.0463955	0.0075197
0.0121978	0.0129518	0.0163217	0.035502	0.00484874		0.00952	0.0135484	0.0123667	0.0394869	0.00441011		0.0168719	0.0132794	0.0199739	0.0323275	0.00527294
0.0155455	0.00914747	0.0131077	0.043553	0.0626072		0	0.0087	0.017	0.0313544	0.00424916		0.0102152	0.0166606	0.0372662	0.0406721	0.0066651
0.01435	0.0986364	0.0966	0.209684	0.409694		0.01068	0.0119374	0.00873	0.0321582	0.00357682		0.0182546	0.0125531	0.0322128	0.03585	0.00384396
0.00445496	0.0102342	0.0149986	0.034064	0.00369369		0.0238111	0.00941576	0.0174605	0.0301517	0.00473881		0.00745297	0.0132572	0.0195218	0.0278813	0.00616625
0.0143667	0.0141391	0.0201601	0.0284545	0.0438197		0.0142143	0.0205444	0.0159636	0.0486294	0.0380125		0.0128403	0.00737178	0.0400175	0.0377689	0.0319151
0.0136748	0.0131532	0.0124973	0.0343713	0.00513954		0.011325	0.03275	0.0242167	0.0255216	0.0759417		0.0213817	0.00974541	0.0123335	0.0438951	0.0514525
0.0148489	0.0137676	0.0135769	0.0301912	0.00593407		0.0086	0.00814545	0.0224154	0.0619143	0.0695387		0.0122366	0.0268503	0.0146441	0.0573648	0.0156191
0.0179243	0.0143806	0.0148181	0.0797424	0.264812		0.0124857	0.0148957	0.0164406	0.0335317	0.00556		0.0137509	0.0123114	0.0247572	0.0338953	0.00423077
0.0173183	0.0163685	0.0133279	0.0307024	0.00822355		0	0	0	0.0455474	0.0101579		0.00963028	0.005325	0.0203858	0.0406499	0.00478412
nan	nan	nan	0.057681	0.00397007		0.4565	nan	0.72335	0.608644	0.649836		0.1469	0.0277667	0.155425	0.136427	0.116483
0.00981741	0.0352775	0.0265263	0.0397953	0.0382648		0.0116522	0.0198304	0.020672	0.0701557	0.0597209		0.0170836	0.0126928	0.0143196	0.0341575	0.0270834
1	0.9583	0.875	0.920589	0.9708		nan	nan	0.634695	0.589394	0.671447		0.0169697	0.0417	0.0953049	0.0592457	0.0306076
1	1	0.984975	0.934391	0.974064		0.0139364	0.01232	0.00570909	0.040425	0.0110667		0.0175763	0.01355	0.0184922	0.0268093	0.0124516
0.0136048	0.01559	0.017834	0.0356756	0.00372299		0.00865714	0.00775714	0.0213778	0.0352315	0.00825156		0.0157229	0.0113314	0.0758931	0.0323533	0.0112163
0.00920222	0.0222596	0.0198276	0.0327681	0.00603536		0.0166912	0.0133856	0.00530035	0.0230247	0.00490304		0.0134871	0.00980905	0.00824151	0.0394314	0.00542037
0.00924772	0.0220906	0.0156742	0.0297806	0.0519575		0.0229667	0.0105333	0.01625	0.0438278	0.00408611		0.0191479	0.00768303	0.0227302	0.0455012	0.00590753
0.0148598	0.0666433	0.0624822	0.129017	0.171254		0.0334012	0.00625327	0.0182374	0.0542626	0.0192		0.0119784	0.0128197	0.0196258	0.0432182	0.00387558
0.01281	0.0160261	0.0164298	0.0792569	0.0706346		0.021379	0.00630769	0.0124876	0.153187	0.19194		0.0868785	0.0738469	0.0568741	0.0701832	0.0992798
nan	nan	nan	nan	nan		0.3226	0.14555	0.21332	0.363716	0.300715		0.057285	0.0152597	0.10284	0.098951	0.0482851
0.7089	0.7842	0.84355	0.814802	0.800613		0.55835	0.5357	0.6438	0.457299	0.441118		0.0711	0	0.0779	0.0972688	0.0310924
0.0767705	0.133342	0.0953509	0.223827	0.202669		0.685167	0.62235	0.8534	0.743033	0.758257		0.014322	0.0442222	0.0394354	0.064337	0.0194054
0.0162375	0.0152437	0.0129375	0.0370059	0.00472857		0.531733	0.69755	0.608825	0.554677	0.636339		0.0395545	0.0281143	0.0437	0.0756667	0.0219202
0.0314833	0.0162333	0.01415	0.0508167	0.00283333		0.180585	0.318139	0.397568	0.379601	0.316755		0.0699809	0.0417163	0.0793416	0.0759898	0.050952
0.974475	0.972233	0.87845	0.831146	0.945771		0.815567	nan	0.739067	0.617673	0.701138		0.0565429	0.0516996	0.0251356	0.0648612	0.0334536
0.623376	0.503923	0.707458	0.568636	0.561122		0.0268342	0.123669	0.145283	0.211955	0.225657		0.038424	0.0297619	0.01042	0.0497507	0.0303221
0.0268462	0.233462	0.308827	0.1739	0.165504		0.01165	0.0117714	0.0319	0.0270571	0.00623333		0.0461816	0.0126378	0.0360853	0.0402433	0.0188231
0.961	0.937325	0.99096	0.918906	0.992488		0.634168	0.675931	0.666235	0.511858	0.602918		0.132523	0.0636646	0.0286635	0.114278	0.0995987
nan	1	0.944433	0.966535	0.920258		nan	nan	0.7189	0.693171	0.729367		0.0537293	0.0576606	0.0670385	0.0591305	0.0645446
0.0725047	0.0135778	0.0250515	0.0902919	0.0388276		0.723776	0.6075	0.6235	0.71321	0.7713		0.130229	0.0502591	0.0805098	0.0631477	0.0772157
0	0	0.0189365	0.0330099	0.00290538		0.715995	0.634135	0.801384	0.541918	0.567767		0.0933647	0.0608668	0.0897729	0.0733263	0.0384634
0.0530944	0.0565789	0.046975	0.128237	0.177247		0.0139875	0.0362231	0.156481	0.153433	0.166308		0.0395602	0.0202095	0.0316004	0.0464748	0.0364523
0.0156152	0.012397	0.0144275	0.032903	0.00562451		0.00995	0.0141458	0.0157038	0.0386451	0.00458776		0.0321011	0.0141954	0.0298601	0.0381802	0.0115431
0.0146318	0.0146175	0.0195036	0.032457	0.151568		0.61255	0.8667	0.8491	0.759023	0.843044		0.0144095	0.0408921	0.0587646	0.0547801	0.0233412
0.140245	0.153411	0.129274	0.127026	0.124567		0.592	nan	0.635	0.5459	0.637567		0.105981	0.0289912	0.122206	0.0748239	0.0472828
0.0845321	0.154432	0.145446	0.350973	0.491633		0.227443	0.178107	0.159547	0.0813855	0.064249		0.0680271	0.0275759	0.0393655	0.0517537	0.0147701
0.310189	0.433189	0.41616	0.39664	0.46423		0.0171063	0.0140568	0.0143218	0.0331642	0.00255375		0.0106218	0.0103584	0.0142926	0.0329852	0.00556968
0.0146667	0.0846918	0.0125556	0.0931824	0.0763567		nan	nan	0.85	0.446133	0.305237		0.00874421	0.0147417	0.0807323	0.0332861	0.0120636
0.0260247	0.0162296	0.0216972	0.0405682	0.0100163		0.40755	0.760624	0.642697	0.639835	0.450273		0.1795	0.056614	0.0405873	0.0524189	0.0533509
0.0158477	0.0100049	0.0143325	0.0811342	0.006145		0.6042	0.6234	0.883463	0.604707	0.749873		0.0693926	0.0345355	0.085149	0.0598535	0.0703086
0.0107909	0.0140185	0.0136535	0.0395232	0.00392332		0.0120214	0.0189714	0.0128313	0.0285173	0.00249333		0.0387356	0.00744762	0.020219	0.0314805	0.00493426
0.0153813	0.0158875	0.0159062	0.0384063	0.115513		0.0157653	0.0110394	0.0475614	0.0387604	0.0341509		0.0225913	0.0175608	0.0534036	0.0618741	0.02199
0.0161417	0.0164338	0.0199746	0.0388004	0.0873779		0.0145437	0.0335688	0.0134859	0.0294075	0.0196622		0.0618527	0.0119881	0.0336835	0.0460474	0.0197511
0.01294	0.01234	0.01596	0.03958	0.00164		0	0.02505	0.0882667	0.039066	0.0036602		0.0157994	0.0187512	0.0235936	0.0349097	0.00544769
0.0227857	0.0106125	0.0182	0.0386556	0.135481		0.0137304	0.0219818	0.0238372	0.0400077	0.021881		0.00923681	0.0112057	0.0344119	0.0377139	0.0124976
0.0203714	0.0161121	0.0169931	0.0399335	0.00748724		0.0202083	0.0116962	0.017987	0.0344439	0.00480262		0.0263596	0.0150332	0.0177778	0.0362836	0.00751594
0.0103015	0.0124745	0.0144638	0.0336303	0.00780029		0.0143111	0.0112353	0.0135059	0.0308186	0.00867543		0.0378181	0.0179914	0.0480667	0.0403113	0.00836771
0.01096	0.0122318	0.0139448	0.0305482	0.00415639		nan	nan	nan	0.238449	0.00290585		nan	0.034486	0.0182568	0.0523652	0.0145879
0.9565	0.98354	0.984323	0.865144	0.977056		nan	0.9643	0.8598	0.2287	0.585125		0	0	0.02565	0.0437714	0.0163564
0.0102881	0.00960967	0.016201	0.0335112	0.00383535		0.0134419	0.0130567	0.0149382	0.0324641	0.010036		0.0094319	0.0148094	0.0191598	0.0388824	0.0175839
0.0103	0.0470714	0.099958	0.187744	0.200152		0.0172118	0.0149429	0.01422	0.0433276	0.00418986		0.0223223	0.0122523	0.0141647	0.034925	0.0197946
0.892214	0.996084	0.953356	0.929853	0.978444		0.345006	0.814567	0.661558	0.39673	0.195827		0.241216	0.178831	0.250402	0.171762	0.139291
0.00703638	0.00928492	0.0133204	0.0308111	0.00255388		0	0.00588	0.043575	0.0267942	0.00501171		0.0190136	0.0182389	0.0203104	0.0347705	0.00497587
0.0191825	0.0162951	0.0201087	0.0365622	0.0154436		0.0871	0.0303	0	0.0535549	0.00709866		0.116492	0.0125267	0.0147518	0.0462949	0.0215814
0.0125457	0.0127523	0.0131761	0.03257	0.00428847		0.0119663	0.0308281	0.0117348	0.0310775	0.141081		0.00831295	0.0323165	0.130007	0.103017	0.115962
0.0117077	0.0122202	0.0132662	0.0583365	0.0412078		0.0107429	0.00835556	0.01144	0.1027	0.0117972		0.0254914	0.0134273	0.0351539	0.0390602	0.00688712
0.00762166	0.0100765	0.0121171	0.0347725	0.00505814		0.02595	0.0138329	0.0133579	0.0231625	0		0	0.0147328	0.0111174	0.0308441	0.00222071
0.0154444	0.005025	0.02602	0.06673	0.221503		nan	0.0184706	0.0133809	0.0314529	0.00613971		nan	0.0143709	0.013688	0.0371231	0.0042735
0.0173711	0.0147525	0.0102039	0.03415	0.0032439		0.7436	0.675635	0.461967	0.50095	0.43995		0.175429	0.0296618	0.0175114	0.0599617	0.0349571
0.09523	0.0164571	0.0546778	0.184933	0.175112		0.012251	0.0110544	0.0159751	0.0329929	0.00611446		0.0106635	0.0109216	0.013356	0.0323271	0.00490881
0.00902667	0.0123319	0.0141723	0.0341662	0.0057271		0.0126875	0.0246225	0.01872	0.0445358	0.0353187		0.0187239	0.0148943	0.0379123	0.0451936	0.00646998
0.0275195	0.0150571	0.02634	0.0667291	0.00132629		0.593033	0.55	0.542575	0.445575	0.520067		0.183601	0.0783333	0.118279	0.105923	0.13988
0.0334	0.0479512	0.00661429	0.06634	0.00338889		0.00982308	0.00922308	0.0364867	0.0299593	0.00622712		0.00964062	0.013775	0.0481534	0.0446721	0.0309977
0.0273933	0.0153313	0.0166375	0.0380813	0.00612667		0	0.0233846	0.00761304	0.0079697	0		0.00680983	0.0236571	0.0154289	0.0503348	0.00328906
0.0217465	0.00986234	0.0211452	0.0304703	0.00932723		0	0.9167	0.804133	0.516066	0.552978		0.0497632	0.0241973	0.179334	0.0638862	0.0477794
0.0163526	0.0122737	0.0148789	0.0313684	0.00348333		0.0156968	0.0168848	0.0131348	0.0441316	0.027457		0.0217944	0.0223893	0.027089	0.0432767	0.016061
0.0111599	0.0145743	0.0147464	0.0526344	0.033315		0.0124824	0.0109182	0.0143579	0.0322328	0.0181941		0.0136254	0.0166335	0.0244967	0.0358109	0.0212634
0.0166037	0.0124011	0.0147088	0.0319218	0.00486931		0.0157564	0.014308	0.0110228	0.0311189	0.00492701		0.00986038	0.011628	0.0113013	0.0318038	0.00246429
0.0173582	0.0135989	0.0173424	0.066848	0.0395576		0.0203192	0.0119205	0.0119919	0.034225	0.00764134		0.0151143	0.0130405	0.0132421	0.0355411	0.00984358
0.972808	0.968605	0.981306	0.947769	0.983286		0.0127437	0.0192812	0.0186188	0.0455062	0.0068		0.0120382	0.0156222	0.0177474	0.052017	0.00539491
nan	0.328967	0.340813	0.342616	0.93023		0.0238038	0.0114889	0.0169762	0.0368127	0.0114		0.0202038	0.0108397	0.0130921	0.0349841	0.00428125
0.0154275	0.00955987	0.014908	0.0358744	0.003928		nan	nan	0.68	0.634354	0.69196		0.0702466	0.0171436	0.0418137	0.067975	0.0141936
0.952835	0.91137	0.968649	0.946127	0.949361		0.0118968	0.0189472	0.0114563	0.0277264	0.00199824		0.0133904	0.0132903	0.0146417	0.0384082	0.00260376
0.0485634	0.040456	0.0780489	0.156415	0.114472		nan	0.8333	0.772567	0.731593	0.581107		0.0258881	0.0283472	0.0271863	0.059004	0.0172442
0.906383	0.9375	0.919592	0.921032	0.94014		0.02815	0.0262182	0.0221364	0.101552	0.0845886		0.0237905	0.0286877	0.0368963	0.0404042	0.0229922
0.0204677	0.0653049	0.0887235	0.14635	0.225178		0.0124041	0.011821	0.0144399	0.0340226	0		0.0113103	0.0119416	0.0132099	0.0372086	0.00714
0.0195156	0.0124645	0.0149266	0.0361368	0.00946171		0.015025	0.008475	0.00992857	0.026925	0.00195714		0.0209558	0.0128571	0.00829384	0.0327591	0.00690706
0.0167917	0.19458	0.179508	0.145668	0.289835		nan	0.220333	0.7313	0.474558	0.463256		0.0610485	0.0157148	0.026586	0.0349574	0.0145108
0.0933937	0.118342	0.0975282	0.134588	0.0973836		nan	nan	0.440289	0.331782	0.2		nan	0.3678	0	0.216889	0
0.0265839	0.0328497	0.0333036	0.0556719	0.0234001		nan	nan	nan	0.5422	0.69972		0	0.0189	0.00755121	0.0431385	0.0146167
nan	nan	0.03335	0.0488	0.301149		0.0395	0.010278	0.023825	0.0361133	0.00949849		0.0391255	0.0161681	0.0459328	0.0845763	0.0262169
nan	nan	nan	nan	nan		nan	0.56685	0.6852	0.66075	nan		nan	0.0227	0.0194766	0.0709869	0.0467805
nan	nan	nan	nan	nan		nan	nan	nan	nan	0.6061		nan	nan	nan	0.0238	0.028917
nan	nan	nan	nan	nan		nan	nan	0.9545	0.87835	0.800251		nan	nan	0.0503306	0.16608	0.0184223
nan	nan	nan	nan	nan		0.69615	0.7975	0.78345	0.68385	0.60211		0.0780411	0.0427715	0.0587936	0.0778622	0.0205026
nan	nan	nan	nan	nan		0.0056	0.0104667	0.0162714	0.0301	0		0.0256625	0.01595	0.0230875	0.054096	0.00334753
0.0674714	0.0209227	0.102757	0.217267	0.328019		0.011106	0.0375293	0.0254713	0.0289895	0.0123169		0.0193941	0.0126376	0.0363187	0.0436834	0.00789851
0.312998	0.0114375	0.0357188	0.101373	0.0843427		0.02122	0.01368	0.0418647	0.0640786	0.01204		0.026097	0.0135436	0.0446597	0.0621101	0.0107501
0.029975	0.01446	0.01208	0.0514	0.00988		nan	nan	0.55165	0.445411	0.527858		0	0.2414	0.0207018	0.0614093	0.0410017
0.157895	0.00925714	0.359782	0.424381	0.442296		0.00851017	0.0114935	0.0145051	0.0302979	0.00731438		0.0116395	0.0119459	0.0126705	0.0339046	0.00280506
0.0281237	0.0212004	0.024235	0.0393649	0.00490223		0.0256905	0.0123686	0.0330178	0.0717803	0.0467615		0.0121395	0.00948398	0.0558563	0.0440102	0.00954583
0.244724	0.0933646	0.193971	0.285892	0.0921908		0.00853333	0.0258667	0.00979854	0.0406176	0.003663		0.02015	0.0075	0.01475	0.0286363	0.00266816
0.0146455	0.0185625	0.0181976	0.0332181	0.00196117		0.020375	0.01404	0.0112431	0.0443939	0.00460762		0.0166427	0.0117731	0.0441154	0.0368592	0.00815014
0.0168556	0.0143667	0.00957778	0.0372889	0.00901111		0.0203405	0.00984043	0.0118067	0.0433546	0.0173799		0.00844293	0.0191286	0.0414529	0.0447691	0.0390915
0.0107286	0.0101522	0.084621	0.0298872	0.0406612		0.00395	0.00821111	0.03248	0.0300182	0.00649		0.010907	0.0160707	0.0270128	0.0333752	0.00655333
0.348653	0.548158	0.701573	0.687959	0.668719		0.697	0.72955	nan	0.523	0.2973		0.1134	0.0592857	0.10395	0.186797	0.0422516
0.0134061	0.01274	0.0141701	0.0330334	0.00674443		0.00834545	0.01816	0.0149937	0.0571087	0.0447022		0.0238816	0.0124035	0.0436077	0.0484798	0.0364599
0.0190359	0.0152689	0.0450145	0.0617102	0.229149		0.00936875	0.0108125	0.01322	0.0379785	0.00227647		0.0111496	0.0144384	0.0146516	0.0460684	0.0113924
0.020625	0.015275	0.02578	0.0593417	0.045266		0.0168836	0.0110128	0.0157095	0.0318345	0.00819891		0.0179847	0.0121234	0.0150378	0.0305234	0.00503747
0.00712	0.01915	0.02282	0.0235062	0.00365919		nan	0.1319	nan	0.275125	0.250604		0.00416667	0.0608746	0.0205339	0.115166	0.109231
0.0108094	0.0146593	0.0179218	0.0517836	0.0205619		0.0111364	0.0113692	0.0404917	0.0513961	0.00946319		0.0152631	0.0132701	0.0149542	0.0416456	0.0243058
0	0	0.02275	0.0101	0		0.00824286	0.00863	0.018775	0.0362213	0.000521732		0.100471	0.0452756	0.0258797	0.0446949	0.00952506
0.0145625	0.0136932	0.01216	0.0372629	0.0202424		nan	nan	nan	0.388286	0.488062		0.0274143	0.0655542	0.108167	0.110387	0.123371
0.0138819	0.00923994	0.0129178	0.0465685	0.0104207		0.0315993	0.109177	0.0767175	0.217438	0.0361598		0.239832	0.0992275	0.0823179	0.145844	0.15019
0.0621847	0.0111666	0.146693	0.190732	0.132457		0.0154993	0.013414	0.0163382	0.0313449	0.00298077		0.012837	0.0147626	0.0122169	0.0271377	0.00339172
0.0183456	0.018261	0.0271332	0.07991	0.0454474		0.0226	0.0268545	0.149136	0.103873	0.0491176		0.125834	0.0359088	0.0744367	0.0840706	0.0361022
0.00202905	0.0171555	0.00767182	0.0637182	0.162017		0.0018	0.0119333	0.0167667	0.049271	0.00292915		0.0127656	0.0063469	0.00844465	0.0581825	0.00442842
0.95275	0.974854	0.984783	0.751134	0.974258		0.0833	nan	0.750691	0.492013	0.570523		0.0298141	0.0284174	0.0274479	0.0671732	0.0571602
0.9828	1	0.935162	0.777671	0.942557		0.008575	0.02361	0.03244	0.03703	0.0114		0.0166855	0.0123511	0.0371757	0.0360657	0.0140352
0.963	nan	nan	0.812235	1		0.6209	0.619	0.7238	0.416247	0.531653		0.205232	0.0429027	0.139517	0.067707	0.0965396
0.874233	0.909278	0.743307	0.917012	0.984689		0.34796	0.279061	0.223359	0.0389956	0.0350455		0.00772857	0.0144192	0.0261732	0.0409352	0.01324
1	nan	nan	0.783656	0.990289		0.0113164	0.0145875	0.0139381	0.0714567	0.002624		0.0202386	0.0149871	0.0320062	0.0567652	0.00620101
0.987667	nan	nan	0.869645	0.956045		0.00838543	0.00766689	0.0501189	0.0434538	0.0107393		0.0188108	0.0100893	0.0532222	0.0549235	0.00371403
0.01295	0.02	0.0154	0.0478684	0.00644118		0.015658	0.0139141	0.0108775	0.180918	0.141557		0.0202631	0.0691059	0.0287945	0.0933741	0.0778102
0.01554	0.0257333	0.0128	0.0304571	0.0022625		0.0271893	0.50925	0.618859	0.210361	0.361072		0.00899185	0.0329333	0.0896494	0.0364849	0.0222912
0.92583	0.973326	0.910193	0.941903	0.818665		0.0044625	0.01047	0.00763636	0.0336136	0.0167485		0.0287694	0.0165627	0.0186499	0.0469597	0.0681197
0.0485525	0.0450708	0.0501576	0.19476	0.53633		0.0137563	0.00773254	0.0130209	0.0337603	0.00731677		0.0704385	0.0129537	0.0304579	0.066684	0.132486
0.01955	0.01126	0.0116125	0.0365667	0.0159333		0.0127899	0.007224	0.0348706	0.0339124	0.00483398		0.0122094	0.0145678	0.0306904	0.0447234	0.0284743
0.0104	0.00913333	0.01515	0.0198649	0		0.0101789	0.0116708	0.0102739	0.0385161	0.00279158		0.0153192	0.0114391	0.0193483	0.0490726	0.00483642
0.0183113	0.0108859	0.0164	0.0347222	0.00593229		0.00608414	0.015379	0.00945703	0.0315492	0		0.0137492	0.0117842	0.0144103	0.0332033	0
0.0157583	0.063913	0.0163285	0.116064	0.0916487		0.0173875	0.0080625	0.0281125	0.0277625	0.00597761		0.0173856	0.0190897	0.00699278	0.043338	0.0110914
0.0184769	0.0149053	0.0410227	0.128069	0.174315		nan	0.550783	0.586933	0.53875	0.7037		nan	0.0544064	0.0977637	0.120871	0.00957295
0.0228263	0.0618678	0.152329	0.188392	0.243979		nan	0.6	nan	0.5	0.55		nan	0.0659188	nan	0.0581641	0
0.0547337	0.232775	0.246914	0.211771	0.186472		0	0	0.0227	0.0107667	0		0	0.0348	0.0499	0.057375	0.010425
0.266915	0.234227	0.438114	0.54249	0.542862		0.605883	0.587308	0.567478	0.547991	0.626304		0.0883167	0.0405961	0.0483092	0.0609765	0.0260291
0.117983	0.119029	0.102133	0.290541	0.509579		nan	0.0122333	0.0207667	0.078275	0		nan	0.0192875	0.0105875	0.0576261	0.00296667
0.6765	0.9333	0.984585	0.823305	0.970933		0.0198857	0.0133875	0.0182	0.0276748	0.0145228		0.0233143	0.0234196	0.106836	0.0961953	0.0697299
0.286723	0.167257	0.322531	0.269992	0.333976		0.0228692	0.0267438	0.0256765	0.0310215	0.0108635		0.0191156	0.011475	0.0320408	0.0460852	0.0360071
0.0153822	0.0247242	0.257662	0.260797	0.333384		0.00889137	0.00970138	0.0256169	0.0368578	0.00941773		0.0209284	0.0179345	0.0282987	0.0404541	0.0107252
0.0246	0.0291375	0.02178	0.268384	0.5405		0.0167429	0.0108006	0.0166234	0.0321028	0.00283538		0.0140285	0.0176178	0.0139784	0.0379862	0.0517253
0.0287222	0.0279097	0.0604622	0.14688	0.126333		0.720046	0.694358	0.586239	0.577033	0.652788		0.233728	0.0400551	0.111541	0.117903	0.122571
0.492483	0.495359	0.533374	0.675959	0.604818		0.8752	0.826	0.889467	0.7276	0.6783		0.103145	0.0484042	0.0613549	0.0605958	0.0698088
0.0153932	0.0128467	0.017506	0.0296706	0.0834393		0.364652	0.533696	0.497414	0.2538	0.140083		0.109616	0.0746478	0.0808837	0.0734535	0.0410916
0.50805	1	0.92878	0.917787	0.94235		0.469672	0.872336	0.775969	0.414199	0.409754		0.0652272	0.0183632	0.0580582	0.0496723	0.0449418
0.0161379	0.0161319	0.015349	0.0345129	0.0191992		0.00896031	0.00814676	0.0111616	0.0353676	0		0.0172855	0.0139228	0.0108319	0.0262664	0.00798537
0.200815	0.375769	0.418028	0.412618	0.387605		0.0142458	0.0114962	0.0149115	0.0544481	0.0408244		0.0151331	0.00975409	0.0178929	0.0359823	0.0104157
0.0151421	0.0131684	0.0125789	0.0357526	0.00302222		0.0134273	0.0118	0.035617	0.0319371	0.00727755		0.0313816	0.0351426	0.0420623	0.0521518	0.0336311
0.00848571	0.0347143	0.0509143	0.03815	0.262648		nan	nan	0.6965	0.62336	0.6216		0	0.0294437	0.065611	0.062428	0.17581
0.676125	0.927675	0.951716	0.845975	0.927486		0.12	0.030975	0.0474927	0.0325375	0.0025		0.0109494	0.0191238	0.0828	0.0359293	0.100192
0.0153277	0.0134549	0.0153194	0.0328808	0.0058534		0	0.00756667	0.0245031	0.042614	0.00163303		0.108225	0.0121746	0.0353872	0.0597493	0.0937932
1	nan	nan	0.901268	0.9029		0.0237232	0.00954256	0.0174879	0.0315599	0		0.0113797	0.013522	0.00620581	0.0265237	0.00197095
0.013292	0.026468	0.030939	0.0620649	0.0464498		0.190689	0.250105	0.256796	0.309155	0.369246		0.114478	0.0180206	0.0596828	0.147828	0.00668376
0.0115091	1	0.834	0.1452	0.453711		nan	0.0278	0.0085545	0.0371782	0.0110345		0.0167719	0.015245	0.016334	0.0314817	0.00523065
0.00882955	0.973833	0.903381	0.305534	0.528947		0.0541167	0.0138167	0.14385	0.0222584	0.00855157		0.010008	0.0137968	0.0597078	0.0351417	0.00435038
0.0135273	0.0113814	0.0151255	0.0339302	0.00434091		nan	nan	nan	0.715	0.598		0.12485	0.05385	0.0787333	0.0662143	0.0580322
1	1	0.880538	0.964213	0.972612		0.0197718	0.0211256	0.0316342	0.039563	0.0141234		0.02322	0.0196342	0.0242888	0.0490277	0.0308494
0.0931188	0.155748	0.277871	0.401935	0.523707		0.0131684	0.0146696	0.0141452	0.0525543	0.0143923		0.0529186	0.0288525	0.0473211	0.0691239	0.0584763
0.0728394	0.130186	0.218467	0.261458	0.242547		0	0.0435	0.00745	0.04842	0.00556		0.00895939	0.00695	0.0162167	0.07468	0.00401119
0.0131704	0.0145639	0.0218496	0.043151	0.0273813		0.02184	0.0145778	0.0210929	0.0316925	0.0156152		0.0152104	0.0164786	0.0538921	0.0551058	0.0384428
0.0155431	0.143612	0.188475	0.271747	0.281412		0.0145154	0.012335	0.0101115	0.0408918	0.00423333		0.0173341	0.0169201	0.0218175	0.0388783	0.00544435
0.135638	0.112493	0.114005	0.318313	0.417315		nan	nan	nan	nan	nan		nan	nan	0.0727	nan	0.0660041
0.0153854	0.0154575	0.014696	0.042731	0.00614663		0.0121154	0.01142	0.01574	0.0419189	0.0181316		0.0130264	0.0107606	0.0270769	0.038192	0.00490943
0.339693	0.359024	0.411977	0.391149	0.423778		0.017916	0.0121469	0.011948	0.0450424	0.00504186		0.025265	0.018509	0.0329832	0.046787	0.0183691
0.0170383	0.0139897	0.0217686	0.0302952	0.00407062		0.6923	nan	nan	0.872466	0.898989		nan	nan	nan	0.0462	0.0236682
0.343893	0.431719	0.537802	0.607634	0.483301		0.00988	0.01066	0.0141429	0.0557411	0.0636849		0.0231502	0.00679349	0.0220034	0.0444463	0.0083224
0.0138417	0.0145917	0.0260286	0.129534	0.0896858		0.00724968	0.0113442	0.016253	0.036494	0.0431194		0.00968385	0.0145159	0.0156783	0.0412543	0.0308942
0.97837	0.954729	0.92751	0.914123	0.976405		0.0163	0.0178111	0.0253727	0.0399486	0.00603303		0.0180828	0.0129985	0.0153951	0.0355491	0.00371128
0.437359	0.30744	0.308603	0.502741	0.660356		nan	nan	nan	0.69445	0.77645		0.0732	nan	0.1111	0.0895755	0.13175
0.0145294	0.0205661	0.0211467	0.0537427	0.230985		0.0042998	0.0087828	0.123198	0.0379799	0.0103989		0.0278632	0.0287739	0.0557516	0.0588509	0.0412602
0.0164364	0.0153377	0.0157156	0.0341519	0.000688462		0.0170401	0.0119901	0.020226	0.0324076	0.00494564		0.0119813	0.0141944	0.0143587	0.053004	0.016219
nan	nan	1	0.91119	0.978538		0.0212944	0.0164944	0.0128105	0.045217	0.00505393		0.0172294	0.0132232	0.0267847	0.0513344	0.00470189
0.00705	0.0204714	0.0152333	0.0428846	0.00424286		0.020283	0.0168693	0.0135477	0.030692	0.00542647		0.0176417	0.0112533	0.0124848	0.029102	0.00300711
0.0076009	0.00521525	0.0287883	0.0346188	0.00549327		nan	nan	0.7988	0.647271	0.795138		0.0713248	0.0371523	0.104498	0.0917119	0.0707375
0.0248829	0.0130849	0.0154832	0.0329998	0.00612044		0.0155728	0.0177459	0.0162259	0.0303981	0.00163544		0.0351323	0.0141459	0.0227449	0.042677	0.00373298
nan	0.926005	0.988309	0.858399	0.968872		0.01836	0.0182833	0.0230332	0.0429217	0.0111708		0.0231854	0.011165	0.033636	0.0348017	0.00560734
0.137933	0.164705	0.157852	0.198907	0.208584		0.00213158	0.0183842	0.0190368	0.0257316	0		0.024799	0.0193021	0.0183247	0.038452	0.00502513
0.116567	0.158802	0.157343	0.208137	0.18489		nan	0.791855	0.741019	0.4414	0.705893		nan	0.0540217	0.0433057	0.0374075	0.0578155
0.351831	0.645889	0.712178	0.678874	0.758327		0.00911029	0.012862	0.0235715	0.0352273	0.00640169		0.0156241	0.026158	0.0369746	0.0370811	0.00760673
0.989399	nan	nan	nan	1		0.00899	0.0132	0.00989	0.0264833	0		0.00494286	0.0107722	0.0124687	0.0345963	0.0958837
0.79268	0.848999	0.961345	0.857597	0.983857		0.00465714	0.0115286	0.0106	0.0364116	0.00840411		0.0156516	0.0123003	0.0113901	0.04509	0.00691092
0.127858	0.150465	0.393156	0.292104	0.273607		nan	0.0217833	0.0356222	0.0333622	0		0.023025	0.0135506	0.0669218	0.0294252	0.012141
0.0120753	0.0154176	0.0136538	0.0426579	0.0279865		0.03305	0.0100875	0.0383833	0.0491724	0.0149198		0.061852	0.0173434	0.0353513	0.0465712	0.0108379
0.0155514	0.01418	0.0137118	0.0345806	0.00429302		0	0.01095	0.0021	0.0769818	0.00365847		0.0549003	0.0135507	0.0161405	0.0365739	0.00538777
0.0156455	0.953456	0.847918	0.421299	0.496978		0.00194286	0.00616	0.0175556	0.0387879	0.003436		0.0165458	0.0129284	0.0516877	0.0417425	0.01234
0.0128386	0.0140155	0.0139544	0.0282547	0.00991059		0.02026	0.00953333	0.119025	0.079366	0.00631397		0.0270694	0.0212965	0.0294072	0.0419777	0.0161968
0.015463	0.0138929	0.0717752	0.11818	0.1463		0.00940111	0.0158294	0.0188448	0.0625884	0.00347171		0.0222166	0.012614	0.0250119	0.0483127	0.0618438
0.0242931	0.0145681	0.0171456	0.0362782	0.00751386		0.354	0.4714	0.4826	0.4863	nan		0.159664	0.0970316	0.0742895	0.0971633	0.13691
0.0255706	0.0158532	0.0241305	0.0437971	0.00389308		nan	nan	nan	0.659033	0.6315		0.0389	0.1	0.0197386	0.064356	0.0222893
0.0183204	0.337644	0.300926	0.12919	0.272064		0.111844	0.163042	0.063472	0.0910776	0.0851316		0.0716305	0.0286704	0.0550034	0.064127	0.0254274
0.0663222	0.0766981	0.0327067	0.0867161	0.125701		0.0141286	0.0171	0.0210133	0.0292762	0.013		0.0118963	0.0426341	0.0833596	0.058032	0.0829588
0.0916909	0.0301348	0.0277579	0.0701858	0.041958		0.0139627	0.0183862	0.0129443	0.0522563	0.00504957		0.0119681	0.0102848	0.0153988	0.0543442	0.00553295
0.0128678	0.0110184	0.012428	0.0289102	0.00395747		0.0429636	0.0223	0.05095	0.0755285	0.0533733		0.0295455	0.0121934	0.0205681	0.0432648	0.0238174
0.0114571	0.0103067	0.01382	0.112457	0.178528		0.0145544	0.0149916	0.0367313	0.0879379	0.0386091		0.0136037	0.0228738	0.0437239	0.0699005	0.0448288
0.00582567	0.0165969	0.0123295	0.0351739	0.00197318		nan	nan	nan	nan	nan		nan	nan	nan	0.143696	0.0386429
0.9333	nan	0.923417	0.845413	0.9524		0.0357173	0.00837961	0.0148896	0.164731	0.16781		0.0232109	0.0241699	0.044055	0.0769094	0.0392827
0.0130724	0.0152004	0.0196398	0.0349525	0.00586466		0.010021	0.0109662	0.0157013	0.0306714	0.00378151		0.0189787	0.0124368	0.0151385	0.0302542	0.00415693
0.0120607	0.0147488	0.0145666	0.0326074	0.00425373		0.0907116	0.0867702	0.143784	0.349702	0.079413		0.0299003	0.0144168	0.0574696	0.0681229	0.0411879
0.94684	0.159507	0.162838	0.434202	0.79926		0.0199429	0.0112909	0.0233	0.0289433	0.07145		0.018196	0.0234708	0.0387509	0.0523815	0.0559969
0.0171875	0.0158889	0.0137444	0.134219	0.16277		0.0125438	0.0619286	0.0788349	0.135814	0.0694807		0.0607558	0.0227017	0.056473	0.0919728	0.108375
0.0077695	0.0134222	0.0180685	0.0293429	0.00410214		0.0197222	0.541529	0.553111	0.283745	0.332414		0.140273	0.193556	0.194076	0.137237	0.0237952
0.0121754	0.0123122	0.0175139	0.0380669	0.00584331		0.00651373	0.0209765	0.0238608	0.0386118	0.003		0.0293594	0.0264142	0.0269914	0.0315133	0.0106876
0.269996	0.449443	0.511339	0.578737	0.692931		0.0347411	0.151652	0.234803	0.165058	0.0971216		0.0225295	0.025368	0.0286872	0.0495282	0.0364309
0.0101739	0.0117716	0.018636	0.10703	0.0725556		0.010625	0.0106375	0.0118687	0.0323053	0.0114588		0.0196104	0.0102725	0.0142247	0.0286212	0.0087079
0.0209	0.01165	0.01543	0.0501182	0.024948		0.01647	0.00929	0.0182222	0.0267556	0.0027		0.02131	0.0175399	0.0238855	0.031636	0.0104874
0.0113746	0.0104153	0.0504702	0.0910218	0.123381		0	0	0.0714	0.0516014	0.007805		0.0171786	0.00911573	0.026728	0.0307249	0.00898118
0.0900268	0.0134112	0.0212285	0.227373	0.332833		0.0123259	0.0139676	0.0160188	0.0324858	0.0039726		0.0115111	0.0136235	0.0141995	0.0344752	0.0039949
0.0130998	0.0213295	0.0216586	0.0784375	0.164712		0.01318	0.012675	0.0123579	0.0315703	0.005475		0.0163188	0.0111002	0.0208425	0.0413562	0.0114637
0.02336	0.02022	0.0161311	0.0424043	0.141478		0.26715	nan	0.82145	0.631083	0.624133		0.0725503	0.0160518	0.0717925	0.0364775	0.0112148
0.0437314	0.0406651	0.0139074	0.0433892	0.100709		0.0139591	0.0149444	0.0152414	0.0304604	0.00327122		0.0150758	0.0125376	0.0196492	0.0309142	0.00663744
0.554351	0.335186	0.609318	0.618985	0.745019		0.00683	0.0221917	0.0206667	0.0231751	0.00904701		0.00627067	0.0137287	0.0540294	0.0412853	0.0174407
0.0085	0.0107	0.0149583	0.187036	0.0441087		0.00470552	0.0114365	0.0089116	0.0356956	0.00209945		0.0118209	0.0130548	0.0147504	0.0303455	0.00180138
0.018138	0.0110508	0.0153231	0.0342514	0.00358471		0.005675	0.0179125	0.0189	0.0524903	0.00305514		0.0204165	0.0138911	0.0115077	0.0464749	0.0368645
0.0134371	0.0164771	0.014917	0.0328802	0.00332459		0.0970707	0.0895911	0.179784	0.22555	0.20377		0.0600258	0.0351727	0.0509233	0.0643597	0.056368
0.011591	0.0158388	0.035196	0.0882409	0.0516013		0.4809	0.6272	0.54275	0.516834	0.502514		0.25402	0.217734	0.0991744	0.161509	0.154805
0.00755556	0.0219655	0.0132345	0.104612	0.00205951		0.00811321	0.03636	0.00889961	0.164034	0.459333		0.0779198	0.0134804	0.0312905	0.0394973	0.039484
0.0125825	0.0128583	0.016573	0.0354956	0.0170849		0.00909847	0.00721956	0.0199342	0.0366878	0.00630019		0.0207225	0.0247917	0.0351729	0.0486375	0.0286045
0.00854	0.1744	0.149853	0.12472	0.103604		0.02465	0.1025	0.311882	0.292564	0.343651		0.139574	0.060545	0.0981602	0.081202	0.123096
0.0155457	0.014052	0.0171491	0.0335808	0.0179595		0.0102429	0.00717	0.0185778	0.0451232	0.00807105		0.0189286	0.0222557	0.0296902	0.0311142	0.00420969
0.0541026	0.144183	0.111349	0.19503	0.218151		0.00895	0.01325	0.0205105	0.0344872	0.0151643		0.0326139	0.0123125	0.0511633	0.0321232	0.0117246
0.00702759	0.0138057	0.0122753	0.026404	0.00650716		0.00918	0.00768	0.0082	0.0352718	0		0.00650673	0.00627365	0.0257472	0.0689873	0.0135898
0.4771	0.666667	0.743829	0.754665	0.957385		0.03728	0.0248571	0.0200214	0.0433721	0.00607959		0.0141271	0.0140389	0.0153229	0.0627462	0.0225869
0.00536154	0.0172151	0.0323193	0.0599495	0.0731086		0.00998178	0.0143263	0.019111	0.0333692	0.0110989		0.00965871	0.014289	0.0234908	0.0370079	0.019907
0.0778476	0.106877	0.129468	0.172961	0.0820925		0.0102099	0.0149441	0.0113485	0.03548	0.00631495		0.0074415	0.0108909	0.0122823	0.0329779	0.00583872
0.00814333	0.00920889	0.0158406	0.0317489	0.009		0.0180286	0.0035	0.26365	0.136262	0.266127		0.0511007	0.0224531	0.0643664	0.0435796	0.0157347
0.0141877	0.0128714	0.0156024	0.0366219	0.00930175		0.0731571	0.0716357	0.185877	0.299503	0.510756		0.0251709	0.0127877	0.0516866	0.0532782	0.0325132
0.0410105	0.107607	0.097125	0.136838	0.101634		0.07282	0.0592236	0.047616	0.0714897	0.031192		0.026935	0.0136677	0.02103	0.0357697	0.00513572
0.0337622	0.0171681	0.0219047	0.0771131	0.0663363		0.01126	0.00868421	0.0130752	0.0294951	0.00805133		0.0147471	0.00992288	0.0135339	0.0339742	0.00704897
0.0201875	0.00720476	0.0176865	0.117121	0.0986312		0.81555	0.8065	0.85066	0.7438	0.786975		0.170333	0.112271	0.0907885	0.0780134	0.079193
0.0173313	0.0194372	0.0187311	0.085458	0.0996484		0.0181437	0.0329736	0.0306129	0.0459086	0.0453246		0.0372996	0.0248334	0.0470152	0.0491871	0.034367
0.0103714	0.0149051	0.0288774	0.0520532	0.00693906		0.0415219	0.112445	0.0351455	0.0940568	0.00785059		0.0332188	0.028205	0.034634	0.0456234	0.0484996
0.01998	0.01515	0.01287	0.0861966	0.0432769		0.0181122	0.0110191	0.0686827	0.136771	0.0809562		0.0152953	0.0174318	0.0424965	0.0874717	0.059238
0.00972778	0.0129111	0.0165556	0.0341222	0.09707		0.0159036	0	0.144219	0.119376	0.0278337		0.0182509	0.0434316	0.0840371	0.190001	0.0705339
0.0177733	0.0160143	0.01366	0.0427932	0.00484001		0.0413135	0.0380169	0.0524637	0.0534844	0.009561		0.0171326	0.0125628	0.0415798	0.0401071	0.0223695
0.653555	0.693696	0.686027	0.638757	0.656975		0.878	0.7609	0.8906	0.75545	0.7908		0.108482	0.0383448	0.0407988	0.0705798	0.0361307
0.0165818	0.0132182	0.0225462	0.307656	0.405652		0.726824	0.686019	0.732775	0.686319	0.778397		0.077579	0.0596718	0.070961	0.0737105	0.0304976
0.014851	0.00867707	0.0138396	0.0937375	0.240052		0.0646382	0.0532754	0.0165558	0.0392045	0.104889		0.0593	0.0621134	0.0918189	0.0815027	0.0366006
0.0151947	0.00942037	0.0149048	0.0793209	0.200418		0.0313698	0.271279	0.171587	0.312145	0.279043		0.0403623	0.029162	0.0320501	0.048249	0.0434753
0.01236	0.0186455	0.0179507	0.144693	0.425852		0.00446279	0.00611296	0.00709535	0.0642443	0.00424242		0.0276242	0.0134336	0.0197445	0.0574794	0.00767973
0.0122262	0.0133637	0.0173385	0.0390475	0.00583244		0	0.0147333	0.00986667	0.0327145	0.00647613		0.00556065	0.0181151	0.0142003	0.0404818	0.0132657
0.0178814	0.0145821	0.0152437	0.0905753	0.0911494		0.00505	0.01219	0.0451846	0.115484	0.0359189		0.0171812	0.0157312	0.0400002	0.0337463	0.00619198
0.0205123	0.0153286	0.0140137	0.034219	0.0058277		0.00215	0.0105	0.01885	0.04535	0.0169		0.0164557	0.010649	0.00769434	0.0281185	0.00303704
nan	0.961344	nan	0.927698	0.843063		0.0261069	0.0485209	0.0310175	0.0885709	0.127694		0.0275859	0.0274883	0.0418259	0.0478995	0.0408345
0.0153	0.0092	0.0165369	0.218959	0.293899		0.0211	0.0121714	0.0154143	0.0376857	0.00564		0.00938546	0.0146724	0.0130013	0.0296193	0
nan	nan	nan	nan	0.4107		0.0165014	0.0156327	0.0177909	0.0354771	0.00520276		0.0292129	0.0117476	0.0322248	0.0532256	0.0180242
0.00649091	0.0124364	0.0160042	0.0457778	0.0564428		nan	nan	nan	nan	nan		nan	nan	nan	nan	0.1429
0.0301125	0.0121739	0.0118634	0.0351106	0.00337474		0.6833	0.708525	0.72174	0.610233	0.695267		0.11593	0.0661556	0.0399089	0.0908624	0.0794994
0.02	0.0112797	0.0192477	0.0306883	0.00326325		0.019875	0.0158	0.01526	0.0403155	0.0872599		0.0140945	0.0138322	0.0448453	0.0421258	0.041045
0.0119745	0.0129056	0.0141567	0.039738	0.0298255		nan	nan	0	0.0757576	0.0412879		nan	0.3056	0.111077	0.129444	0.190549
0.0173818	0.013454	0.0151258	0.0333743	0.00583774		0.487246	0.639054	0.75888	0.615192	0.329527		0.215944	0.259806	0.250261	0.263539	0.0485768
0.0104727	0.0574207	0.115532	0.154954	0.203851		0.02626	0.0210154	0.020575	0.0515849	0.00861879		0.0185243	0.0142624	0.0199473	0.0423924	0.00363968
0.0180333	0.0188667	0.06554	0.0412333	0		0.01784	0.0636239	0.035995	0.109214	0.149911		0.0247191	0.0202264	0.0163656	0.0397183	0.0220207
0.014875	0.0133658	0.0138389	0.191629	0.223007		0.4836	0.336133	0.2291	0.3788	0.4048		0.078718	0.0208	0.0593833	0.0469531	0.0580651
0.0158275	0.0186339	0.0228037	0.0434224	0.0849191		0.0979	0.2298	0.16282	0.219556	0.201489		0.0380459	0.0186179	0.0310387	0.056132	0.0380004
0.337122	0.371782	0.423466	0.428985	0.62162		0.0194701	0.0191757	0.0551555	0.0539025	0.0609376		0.0243065	0.016689	0.030827	0.0396102	0.0096892
0.0118429	0.02965	0.0143677	0.131075	0.181855		0.0188	0.0212786	0.0386952	0.0579333	0.0176991		0.0168658	0.0150912	0.0276599	0.0310378	0.00595158
0.0128115	0.0230814	0.053691	0.135046	0.138306		0.0177778	nan	0.0152694	0.0363151	0.00195868		0.0184349	0.011877	0.00954132	0.0323999	0.0146387
0.0421857	0.02312	0.18771	0.193505	0.200639		0.0225	0.0070375	0.0160643	0.0328274	0.00211214		0.0279341	0.0155434	0.0301449	0.0275186	0.00308364
0.0184854	0.024263	0.0221618	0.043338	0.0333649		0.0106141	0.0225842	0.045621	0.0542877	0.0053393		0.0674897	0.0238017	0.0994711	0.0456148	0.0116102
0.0153683	0.00952635	0.0266119	0.0356484	0.00322581		0.0197333	0.01612	0.01914	0.103865	0.00666946		0.015908	0.0184293	0.0154232	0.0397278	0.00464871
nan	1	0.932464	0.915625	0.96624		0.0724919	0.126524	0.171203	0.156258	0.242008		0.0424858	0.0309364	0.0519045	0.0566021	0.0387717
0.7692	0.997585	0.949541	0.865987	0.94931		0.00643333	0.0702694	0.168359	0.0953111	0.0881016		0.00822488	0.0269744	0.0440561	0.0649245	0.0388317
0.0446371	0.0281477	0.0255263	0.100913	0.155397		0.0210636	0.013575	0.00931	0.0750907	0.00604786		0.0131595	0.0268346	0.020818	0.0503052	0.0109103
0.0237988	0.025357	0.0201351	0.0671185	0.0184749		nan	0.468425	0.563289	0.369456	0.417379		nan	0.0395413	0.0386931	0.071167	0.050872
0.00382941	nan	1	0.813712	0.977925		nan	0.0522166	0.0410887	0.0292013	0.102161		0.0294333	0.0234023	0.0303638	0.0545451	0.0239916
0.0687035	0.0465474	0.0646181	0.118672	0.0230089		0	0.03516	0.216125	0.13935	0.193245		0.16762	0.0173433	0.0634476	0.0534619	0.0192369
0.0200373	0.0138386	0.0160708	0.0371559	0.0113199		nan	0.0131055	0.0134727	0.0269751	0		nan	0.0142363	0.0155165	0.0300023	0.00896552
0.0159969	0.0114788	0.0143516	0.0319273	0.0171068		0.00156684	0.0135675	0.0532123	0.0413449	0.00138099		0.0220721	0.0173493	0.0232103	0.0406884	0.0367554
0.929744	0.912211	0.955871	0.887695	0.959831		0.68405	0.3202	0.308133	0.444742	0.437833		0.249791	0.0637158	0.0378939	0.087864	0.0398913
0.0132449	0.0150627	0.0323846	0.0468155	0.0912343		0.00876667	nan	nan	0.337036	nan		0.00418333	nan	0.0614	0.065686	0.116676
0.402259	0.548425	0.511211	0.586221	0.676653		nan	0.8	nan	0.35665	0.275933		nan	0.14285	0.0615	0.138262	0.0531222
0.00812467	0.0122879	0.0154991	0.0331615	0.00796966		0.794478	0.714789	0.673767	0.720744	0.801406		nan	0.0516889	nan	0.0797929	0.0781871
1	0.0144978	0.0184167	0.0514739	0.535737		0.0293148	0.0236811	0.0283711	0.0551632	0.0654562		0.0234801	0.0132177	0.0418394	0.0459617	0.0135875
0.026205	0.034059	0.0414223	0.114082	0.104745		nan	0.619	nan	0.33651	0.365425		0.0417	0.025	nan	0.0390628	0.0255472
0.0215788	0.0141391	0.0180278	0.0429513	0.00257177		0.657898	0.73215	0.70952	0.57125	0.697703		0.161332	0.0399867	0.0833161	0.0630476	0.0491372
nan	nan	nan	nan	nan		0.74	nan	0.5342	0.428225	0.4595		0.400043	0.7716	0.378047	0.289337	0.00141509
0.9259	0.989233	0.992569	0.926105	0.984971		0.0534434	0.087854	0.078335	0.100892	0.122296		0.0269874	0.0281254	0.0211077	0.0399644	0.0318674
0.314268	0.910533	0.95838	0.878516	0.972295		nan	nan	nan	0	0.0284974		0.0208	nan	0.0301235	0.00373738	0.00990145
0.929325	0.9231	0.948933	0.961881	0.976875		0.00221429	0.0033375	0.02145	0.0370889	0.0037875		0.00808588	0.0106503	0.0283585	0.0400577	0.00119989
0.0195512	0.0269383	0.029687	0.0412356	0.0199056		0.00807143	0.0197551	0.164615	0.304953	0.345614		0.07594	0.0121574	0.0587079	0.0761291	0.0432884
0.0627583	0.0771846	0.0968979	0.122587	0.121435		nan	0.52775	0.6667	0.672857	0.757463		0.05158	0.1115	0.0952	0.0612923	0.0507243
0.0188656	0.0391787	0.038213	0.0494407	0.0150158		nan	0.6452	0.884315	0.706217	nan		nan	0.0541212	0.170806	0.107533	nan
0.140894	0.332096	0.301072	0.30125	0.273054		0.00754926	0.018041	0.0118005	0.0346634	0.00343098		0.0248185	0.010064	0.0149817	0.0297487	0.0135829
0.00594492	0.0149854	0.0170955	0.0385192	0.0050082		0.830305	0.917967	0.9831	0.734741	0.765458		0.14536	0.02785	0.0351802	0.0774959	0.0556554
0.0308678	0.0421044	0.0445753	0.0630029	0.0875973		0.0122164	0.0101502	0.0135271	0.0581615	0.0092469		0.0226493	0.0129605	0.012926	0.0425377	0.0143806
0.0063	0.0064	0.00395	0.0510646	0.0046962		0.0148372	0.0123494	0.0141506	0.0332091	0.00388534		0.0114727	0.0105905	0.0138218	0.0320026	0.030315
0.884297	0.961129	0.937412	0.895929	0.965435		0.0872048	0.124962	0.167973	0.19648	0.163001		0.0240092	0.0267163	0.029263	0.0654864	0.0182689
0.0100875	0.011799	0.0188022	0.0310699	0.00523162		nan	nan	nan	0.5726	0.2609		nan	nan	nan	0.21325	0.157829
0.893863	0.971569	1	0.920995	0.967611		0.03495	0.00495714	0.028025	0.0857147	0.00679531		0.0101433	0.0118679	0.0356807	0.0631661	0.00500466
nan	0.7632	0.92265	0.913	0.992725		0.0216925	0.0143065	0.0119341	0.0485773	0.00627506		0.0156589	0.00946749	0.0158998	0.0461206	0.00612667
0.145361	0.412553	0.408616	0.320098	0.383259		0.0996	0.25105	0.173533	0.2096	0.0974667		0.0243556	0.0102	0.067803	0.0568551	0.0484594
0.12557	0.0218213	0.13269	0.417685	0.529295		0.102716	0.0832879	0.0304333	0.149412	0.141438		0.0328705	0.024411	0.0451333	0.0680675	0.04929
0.95049	0.952063	0.959629	0.926917	0.956994		0	nan	nan	0.0435	0.0117127		0.0115	0.013525	0	0.0434836	0.0218785
0.0138177	0.0166876	0.0173665	0.052066	0.00180818		0.3768	0.353733	0.524525	0.44848	0.2361		0.0331866	0.0384819	0.136986	0.054002	0.0404939
0.0291282	0.0105806	0.0099265	0.0176473	0.00122051		nan	nan	0.432636	0.463218	0.428433		0.1228	0.0473273	0.0619667	0.0910431	0.183261
0.00667239	0.0124508	0.00990875	0.0290239	0.0075614		0.0109429	0.0195859	0.0347272	0.0696394	0.00468711		0.0178146	0.0116233	0.0259044	0.0386496	0.00491062
0.202358	0.904233	0.9584	0.608139	0.938633		0.654866	0.649378	0.679317	0.599578	0.705923		0.102779	0.0639343	0.0680953	0.0706556	0.142929
0.0175568	0.0138458	0.022018	0.0543813	0.0239654		0.00836875	0.0119879	0.01237	0.0257463	0		0.00755292	0.0194554	0.01402	0.0348279	0
0.00681191	0.00900476	0.013025	0.0299631	0		0.0155667	0.0130263	0.0147368	0.036065	0		0.0144806	0.0124614	0.0130333	0.034295	0.00312294
0.7963	0.0139938	0.0153875	0.0951625	0.289953		0.0156429	0.0121467	0.00916667	0.0331023	0.00755111		0.01077	0.0158372	0.0105708	0.0432178	0.0282628
0.516303	0.795013	0.668744	0.507219	0.622095		0.00945294	0.0142753	0.0215154	0.0321875	0.0415727		0.00660317	0.0134407	0.0319807	0.0340671	0.0107367
0.0191176	0.9545	0.86055	0.369131	0.524314		0.0133423	0.0111853	0.0108086	0.0320774	0.00547595		0.0108369	0.0309262	0.0255919	0.054474	0.09186
0.0651459	0.016627	0.0827422	0.165757	0.207779		0.0102714	0.0131067	0.0189375	0.0435254	0.0593808		0.0214133	0.0172071	0.0426251	0.0437169	0.0289673
0.0408078	0.0592282	0.0673104	0.103765	0.163286		0.37102	0.69485	0.505196	0.413552	0.477162		0.046995	0.0493333	0.112156	0.140942	0.0299436
0.0030063	0.0380238	0.0149118	0.0292582	0.00512987		0.124054	0.291832	0.176869	0.278735	0.245057		0.0195514	0.0275215	0.0412801	0.0623359	0.0194933
0.148887	0.18721	0.185799	0.329621	0.303139		0.0144691	0.0148499	0.0275585	0.135235	0.0872035		0.0298606	0.0188297	0.0682808	0.0718055	0.0258375
0.07454	0.11158	0.121987	0.133405	0.115079		0.449541	0.025175	0.507584	0.291061	0.268459		0.0226654	0.0246672	0.0625926	0.0466411	0.0323337
0.698791	0.759296	0.744694	0.822273	0.778077		0.00636042	0.0288117	0.0317912	0.0387025	0.00548834		0.0125485	0.0154318	0.0198686	0.0337609	0.00862536
0.0157062	0.0149892	0.0167205	0.0490753	0.00806667		0.0121545	0.012475	0.0146692	0.0369538	0.00405556		0.01665	0.00993636	0.00893182	0.0354255	0.00426154
0.0448214	0.0966122	0.11996	0.168735	0.134748		0.00975779	0.0169401	0.0134938	0.0277222	0.0592014		0.0189104	0.0109273	0.0195643	0.0284403	0.0566962
0.083521	0.0813555	0.119678	0.148855	0.170935		0.00774598	0.017975	0.01505	0.0284828	0.00214789		0.0174591	0.0140601	0.0156714	0.033169	0.0167147
0.9697	0.988375	0.986267	0.910829	0.971971		nan	nan	nan	0.56085	0.946833		nan	0.3704	nan	0.0841713	0.4557
0.912467	0.883111	0.948088	0.916239	0.94752		0.08055	0.0109846	0.0641733	0.0727379	0.0420426		0.0256862	0.0461702	0.0440088	0.0768614	0.042355
0.0135	0.0124154	0.0986485	0.194765	0.286628		0.684588	0.73945	0.824185	0.623311	0.742031		0.144751	0.0602751	0.181464	0.0344905	0.0231094
0.0174619	0.0133762	0.0152381	0.0347	0.00644375		0.0450143	0.10246	0.0747449	0.16531	0.158236		0.0316815	0.0258079	0.0371235	0.048019	0.0251898
0.0144785	0.0125681	0.0144126	0.0307033	0.00396616		nan	nan	nan	0.0335285	0.00748512		0.0124457	0	0.0602815	0.0898854	0.0533444
0.00804994	0.0820689	0.00481	0.0983667	0.07966		0.0474433	0.0500354	0.0643522	0.0376111	0.0135585		0.0184354	0.0208579	0.059551	0.0331927	0.0073309
0.0111708	0.0248566	0.00953567	0.0584115	0.0193357		0.82984	0.81865	0.755261	0.67845	0.8519		0.403375	0.293275	0.293597	0.143529	0.215217
0.0186666	0.0405512	0.0566582	0.0987619	0.176192		0.0208667	0.00953333	0.0205571	0.0291796	0.0133291		0.0106404	0.017232	0.0612509	0.0494154	0.0329451
0.0113	0.0398973	0.0933064	0.191663	0.146659		0.00707	0.012675	0.0163722	0.0376367	0.00375436		0.0415485	0.0132216	0.0233774	0.0509176	0.00588722
0.05818	0.0679604	0.0595671	0.116205	0.169097		0.00281358	0.0167102	0.0126746	0.0325948	0.00319868		0.024984	0.0137654	0.00909762	0.0362306	0.00454761
0.00255	0.005975	0.013025	0.0450265	0.00206122		0.0162053	0.010405	0.016013	0.0314339	0.0105458		0.0154352	0.0136594	0.0226441	0.0326542	0.00446209
0.0177307	0.0150839	0.0139852	0.0577581	0.00409981		nan	nan	nan	0.7179	0.77788		0.175233	0.0859478	0.06	0.0569129	0.0428177
0.0131882	0.104085	0.235117	0.256798	0.335491		0	0	0.041825	0.0540235	0.00813899		0.0136727	0.0140711	0.00785611	0.0480502	0.00616964
0.0187853	0.0151529	0.0168676	0.101759	0.0732521		nan	nan	nan	0.7241	0.895033		0	0.0395333	0.0608904	0.0473247	0.0189925
0.0199104	0.0125955	0.0129403	0.0303582	0.0063629		nan	nan	0	0.019568	0.0785499		0	0.0175036	0.0247653	0.030935	0.0241915
0.00939063	0.0200884	0.0458187	0.13934	0.166417		nan	0	0.22655	0.0810982	0.124737		0.00902539	0.00856923	0.0619706	0.0425141	0.00561336
0.106554	0.0622116	0.178556	0.259501	0.312522		nan	nan	nan	nan	nan		0.608285	0.472756	0.496356	0.184528	nan
0.0083	1	0.85045	0.56144	0.867563		nan	nan	nan	0.36	0.5		nan	nan	nan	0.3977	0.0917818
0.118584	0.113231	0.0694585	0.109531	0.0861262		nan	nan	nan	nan	nan		nan	nan	nan	nan	0
nan	nan	0.0789	0.0613	nan		0.48	0.03705	0.0583961	0.14644	0.0437294		0.0434958	0.0117792	0.0179434	0.0414083	0.0297444
0.93605	0.989275	0.96484	0.904382	0.945187		0.0107529	0.0147235	0.0149471	0.0309706	0.0183328		0.0129524	0.0159857	0.0159682	0.0430398	0.018028
0	0.0065	0.0166	0.0480333	0.137833		0.521	0.44205	0.517225	0.327825	0.4413		0.360643	0.241628	0.314833	0.307737	0.07658
0.0321561	0.0134266	0.0215977	0.0374526	0		0.8549	0.545	0.74865	0.49292	0.5702		0.126932	0.0385615	0.0474644	0.0516372	0.0337497
0.0144701	0.0174333	0.0358806	0.0438388	0.00568		0.0101678	0.0134666	0.0130333	0.0263327	0.00228419		0.0183461	0.00977068	0.0300116	0.0470901	0.00547782
0.0695014	0.0156433	0.0190451	0.138255	0.211067		0.0219846	0.0118692	0.0771591	0.0322365	0.00560005		0.0269786	0.0313836	0.0688861	0.0471535	0.0228986
0.0247525	0.016626	0.0354269	0.0416383	0.00853333		0.0198077	0.00827143	0.0135857	0.0388195	0.00594212		0.0145844	0.0105785	0.0206129	0.0526693	0.00415929
0.0183302	0.0117451	0.0154956	0.0346874	0.0032673		0.0253239	0.0225266	0.0346347	0.0453366	0.0218861		0.0235659	0.0239421	0.054153	0.044671	0.033952
0.0228086	0.00983302	0.0204769	0.0392759	0.0029125		nan	nan	0.691886	0.686391	0.609513		0	0.0124194	0.0700941	0.113443	0.0403655
0.012	0.0115	0.03905	0.0405496	0		nan	0.4783	0.8558	0.688474	0.736725		0.31362	0.1207	0.267034	0.211159	0.156914
0.0146451	0.0170124	0.0215427	0.0342879	0.00327239		0.0133412	0.0116188	0.0159389	0.0327616	0.00470815		0.0172211	0.021053	0.0218791	0.0302683	0.0327867
0.0164276	0.0147089	0.0291019	0.0331815	0.00305461		0.0129449	0.00987581	0.0160567	0.0289666	0.00454042		0.0101288	0.0134666	0.0146034	0.0270543	0.00336909
0.01436	0.0136091	0.0508043	0.201869	0.240666		0.0241917	0.01296	0.01315	0.0488298	0.00399094		0.00905645	0.0223355	0.0199768	0.0417744	0.00701212
0.0553491	0.0138702	0.0445693	0.13944	0.187784		0.106587	0.00578804	0.091595	0.0796464	0.0457		0.0165043	0.0123856	0.0355437	0.0473976	0.0223014
0.00940909	0.016225	0.0137333	0.0322846	0.004175		0.049546	0.112202	0.0477927	0.153253	0.1507		0.0150633	0.0258504	0.0350696	0.0457321	0.0307387
0.0130556	0.0625364	0.0239333	0.0627003	0.0505402		nan	0.7692	0.6452	0.53889	0.641827		nan	0	0.06495	0.0751676	0.0965591
0.0192664	0.113244	0.0225319	0.163195	0.139758		nan	nan	nan	0.1328	0.0426582		0.0182725	0.000140741	0.0283794	0.0629356	0.0173761
0.04	0.00454	0.015525	0.0333019	0.00267841		0.7051	nan	0.8077	0.457661	0.7143		0.16555	0.0522093	0.18233	0.0957185	0.10384
0.024555	0.011848	0.0229449	0.0780313	0.219922		0.8117	0.87645	0.8659	0.603678	0.525121		0.0419872	0.0451568	0.0330497	0.052239	0.026172
0.00833746	0.0139368	0.0140362	0.0318181	0		0.0737992	0.0895962	0.0267604	0.0413443	0.0335358		0.069954	0.0727663	0.0394123	0.0461385	0.018682
0	0.0200333	0.01676	0.0274667	0.00312		0.5714	0.784	0.510081	0.5349	0.6155		0.480627	0.541251	0.488445	0.498278	0.0669166
0.839925	nan	0.991233	0.94464	0.965433		0.0157966	0.00919922	0.00783734	0.0454548	0.0018314		0.0135051	0.0121021	0.0116803	0.0347744	0.00266816
nan	nan	nan	0.90551	0.934638		0.033025	0.0115667	0.01472	0.04576	0		0.00885046	0.023855	0.0133254	0.0473283	0.00669492
0.0127227	0.0125549	0.0135588	0.0327442	0.000543595		0.0169654	0.0185286	0.01099	0.0277069	0.0292953		0.0417254	0.0307336	0.0123602	0.0450213	0.0159295
0.0119432	0.0140436	0.0257755	0.0754902	0.0361855		0.0815266	0.252214	0.39055	0.13654	0.202782		0.0179368	0.0342334	0.118192	0.0713388	0.0519221
0.0307037	0.0627922	0.11274	0.117479	0.115111		0.0407	nan	nan	0.10782	0.07618		0.027234	0.0370068	0	0.066975	0.0219352
0.0146797	0.0139998	0.0160892	0.0375643	0.0199094		0.0205071	0.082025	0.246737	0.136507	0.131664		0.0255952	0.01278	0.0633858	0.056373	0.0200377
0.0171429	0.0127734	0.0137679	0.0334554	0.00727647		0.00768	0.0111625	0.151078	0.144996	0.108314		0.0276504	0.0103785	0.0511438	0.0519285	0.0190619
0.0114829	0.0132522	0.0153295	0.158476	0.0623651		0.0128829	0.0131976	0.0135976	0.0302064	0.0141557		0.012971	0.0142018	0.0167821	0.0357058	0.0112325
0.015579	0.0300157	0.0330692	0.0596492	0.0365882		0.160915	0.385324	0.402197	0.469727	0.533297		0.0617425	0.0293936	0.00933519	0.0522159	0.0216934
0.0254152	0.0429318	0.0385103	0.0780278	0.0493959		0.787586	0.787991	0.828289	0.821238	0.8462		0.106002	0.0276326	0.0404583	0.0473378	0.0461687
0.0152426	0.0125657	0.0148399	0.0350935	0.00387447		0.206684	0.254091	0.376133	0.290568	0.171442		0.0609593	0.0301085	0.0442375	0.0599676	0.0267094
0.0134708	0.0149654	0.0154473	0.029101	0.0769008		nan	nan	0.438592	0.509661	nan		0.34046	nan	0.0435772	0.0741867	0.0321774
0.0134038	0.014541	0.014366	0.0288244	0.00182761		0.6709	0.781027	0.615561	0.71398	0.787543		0.113098	0.0676646	0.0799452	0.114745	0.0732575
0.0135617	0.0143556	0.013954	0.0341655	0.00255959		nan	0.875	0.444667	0.293867	0.20572		0.0386717	0.0265856	0.0433185	0.0479427	0.0334339
nan	nan	nan	0.0196	0		0.00313571	0.00953333	0.0135833	0.0371852	0.016953		0.0147532	0.0152706	0.0199234	0.0356971	0.0164361
0.0146509	0.0132391	0.0156828	0.0340959	0.00539304		0.00753846	0.0144917	0.0218286	0.0376519	0.00800228		0.0114753	0.00918631	0.022302	0.0337791	0.00330772
0.97	0.5356	0.698309	0.854887	0.975035		0.0198333	0.0108	0.0261	0.02005	0.00515		0.00779771	0.00764735	0.0227788	0.0250917	0
0.143108	0.201944	0.153643	0.26369	0.281646		0.0115704	0.0141654	0.0149146	0.0362221	0.00936014		0.0153443	0.0131786	0.0198505	0.031949	0.016785
0.0321941	0.0132845	0.014444	0.106525	0.0752542		nan	nan	nan	0.39775	0.546567		nan	nan	0.20415	0.025375	0.0333481
0.0159417	0.0108188	0.0175818	0.183032	0.201701		0.00748516	0.0120692	0.0159669	0.0274862	0.0065178		0.0100728	0.00935706	0.0141098	0.0312579	0.00744175
0.00915821	0.0085487	0.0182891	0.03791	0.143142		0.170286	0.12338	0.2074	0.253865	0.208476		0.0404211	0.0506804	0.0691875	0.0506833	0.0506265
0.0187222	0.0144	0.0148909	0.204276	0.220482		nan	nan	0.4412	0.429117	0.316443		nan	0.037	0.0854523	0.0353833	0.0181967
0.0161625	0.0136667	0.171233	0.262926	0.10761		0.6364	0.772783	0.806794	0.535422	0.5539		0.0680849	0.102475	0.159284	0.083462	0.0452439
0.0148533	0.0368856	0.0295878	0.0807882	0.0842218		0.0173829	0.01416	0.0125914	0.0336241	0.0116428		0.0191215	0.0156176	0.0179284	0.0301864	0.0180382
0.9751	0.0127667	0.0142222	0.238789	0.354878		0.0108364	0.0111417	0.0157917	0.032675	0.00617143		0.0122243	0.0120711	0.011636	0.030073	0.00157895
0.0198036	0.0511412	0.037845	0.211751	0.290677		nan	0.0011	0.00816667	0.246267	0.3646		0.0497923	0.0129294	0.0418474	0.0571368	0.0149632
0.0167	0.0134831	0.10884	0.097265	0.0701678		nan	nan	0.4538	0.583833	0.493667		0.058189	0.0357529	0.0205452	0.0454963	0.0295329
0.0129779	0.0143066	0.0284745	0.0367949	0.0590784		0.01666	0.0114857	0.0159625	0.0427333	0.00255		0.0150323	0.00980652	0.0154804	0.0298387	0.00469767
0.0252768	0.0802502	0.131674	0.131436	0.323084		0.00793077	0.0326889	0.0507979	0.0473785	0.0148794		0.0108004	0.0163689	0.0151663	0.0358206	0.00640671
0	0.0076	0.0289	0.0611	0		0.0112365	0.0163568	0.0326908	0.0298222	0		0.00379133	0.00543737	0.100468	0.0358815	0.0047252
0.0134315	0.0147286	0.0178133	0.061976	0.00593636		0.0165446	0.0114943	0.0108087	0.0605357	0.0909771		0.0208344	0.0129716	0.05549	0.0654299	0.105321
0.0135437	0.0130687	0.0127562	0.0405131	0.00749333		0.0130946	0.0113506	0.0111528	0.0587805	0.0011913		0.0172311	0.0237912	0.0213352	0.0417688	0.0111074
0.0468622	0.0433336	0.0743592	0.13112	0.244678		nan	nan	0.25	0.275019	0.0638		0.0561892	0.0138587	0.0872901	0.0502501	0.00872687
0.306092	0.242433	0.346178	0.467851	0.527006		0	0.0157639	0.0174831	0.0386344	0		0.0107782	0.0136995	0.0173585	0.0345645	0.0152347
0.02305	0.00836364	0.0151544	0.144761	0.318002		nan	nan	0	0.1452	0.222325		0	0	0.0104283	0.0544192	0.0422887
0.0230235	0.0245779	0.0181386	0.0400435	0.00384631		0.0101252	0.0148768	0.0185006	0.0346309	0.0126254		0.0110851	0.0131107	0.0176083	0.0339876	0.0152357
0.0126779	0.0100784	0.0170373	0.0409838	0.00874265		0.0232047	0.0211699	0.0890241	0.237252	0.221661		0.0591006	0.0445311	0.105167	0.0940808	0.0691672
0.0169863	0.011994	0.0161831	0.129393	0.0837349		0.6061	0.5	0.65565	0.5588	0.589849		0.0827419	0.0860129	0.0333189	0.0888663	0.0611126
0.0188003	0.0216902	0.0272466	0.0346035	0.00504744		0.0229133	0.0104375	0.00834273	0.066414	0.0371712		0.0158105	0.012106	0.0189703	0.0366242	0.0468838
0.207677	0.246844	0.444688	0.36944	0.345571		0	0	0.06485	0.0331316	0.144382		0.03337	0.0127873	0.0485522	0.0476795	0.071598
0.305948	0.378605	0.445856	0.5797	0.661793		0.001975	0.01295	0.0307125	0.0401091	0.00576119		0.0131692	0.0100533	0.0500526	0.0302043	0.00794915
0.975	0.89335	0.989575	0.91095	0.931425		0.583584	0.663964	0.627036	0.68145	0.7938		0.105779	0.0506821	0.0936179	0.0773606	0.0570545
0.0162909	0.122061	0.0176417	0.121037	0.193726		nan	nan	nan	0.30475	0.5513		nan	nan	nan	0.2083	0.0997196
0.0137583	0.0158399	0.0855928	0.1145	0.111623		0.65452	0.796829	0.81935	0.552663	0.6116		0.0638973	0.0566928	0.0874294	0.0462187	0.0300288
nan	nan	nan	nan	nan		0.0117882	0.0125716	0.0166765	0.0317279	0.00652325		0.0209119	0.0158147	0.0146963	0.049946	0.0066369
0.0141362	0.0154313	0.0208308	0.0344423	0.00542826		0.0117417	0.0117203	0.0172602	0.0372481	0.00705324		0.0150735	0.0117184	0.0333288	0.0403291	0.00227998
0.01612	0.0570604	0.01802	0.108674	0.20914		0.7273	0.59005	0.835457	0.687731	0.44665		0.11385	0.03318	0.0829649	0.0600672	0.041439
0.01865	0.0146	0.0116571	0.0304143	0.00192857		0.501332	nan	0.489417	0.480465	0.486397		0.0765053	nan	0.0418142	0.0843484	0.0836405
0.02762	0.0218111	0.0143556	0.0285245	0.0716849		0.674506	0.9136	0.966253	0.85155	0.905972		0.0537687	0.055263	0.0277303	0.046654	0.0185345
0.0124477	0.0136556	0.0144529	0.0344851	0.00290099		nan	0.09525	0.260867	0.349352	0.211319		0.0099331	0.0367968	0.00514122	0.0446658	0.0721068
0	0.0233	0.0259	0.0203763	nan		0.0153363	0.00971325	0.0216387	0.0400533	0.012584		0.0150867	0.0103128	0.0259048	0.0368646	0.00533026
0.26949	0.155235	0.264449	0.412781	0.526665		0.36874	0.3012	0.34992	0.273886	0.27118		0.0497148	0.12591	0.0626895	0.20975	0.132613
0.0150141	0.0148179	0.0177515	0.0340845	0.0425549		nan	nan	0.11035	0.0354308	0		0.007875	0.00983224	0.0670792	0.0270124	0.00906485
0.0147163	0.0055625	0.00625625	0.0263565	0.0455756		nan	nan	nan	nan	0.372333		nan	nan	nan	0.0625	0.0487812
0.452867	0.218209	0.255002	0.291837	0.425912		0.3341	0.533317	0.535517	0.498572	0.262888		0.0349572	0.0237012	0.0546616	0.0701116	0.010333
0.00914117	0.107046	0.172629	0.230139	0.262752		0.00882857	0.00932381	0.0104857	0.0455524	0.000880952		0.0095	0.00780952	0.0207385	0.0280976	0.00194444
0.945166	0.97154	0.960336	0.867216	0.950545		0.0110174	0.0131174	0.014796	0.0607815	0.0905818		0.0174259	0.0352705	0.0126345	0.043294	0.0781093
0.0331571	0.0409641	0.0168191	0.131105	0.122013		0.619	0.29515	0.317825	0.187883	0.681293		0.0473782	0.0539974	0.0764106	0.0728248	0.0995235
0.00715	0.109225	0.0134667	0.0338489	0.0992204		0.150946	0.132623	0.291454	0.391143	0.549663		0.102211	0.0799958	0.0974948	0.0931877	0.0611946
0.0223083	0.0106856	0.106051	0.102149	0.128178		0.0131545	0.00907778	0.0219333	0.0377829	0.0107429		0.0192952	0.0143656	0.0277466	0.0338428	0.0140413
0.01763	0.014235	0.0283478	0.03512	0.00867431		0.822664	nan	0.765931	0.802459	0.81115		0.0711416	nan	0.0657329	0.0598714	0.0366039
nan	nan	nan	0.0259607	0		0.0113556	0.00567143	0.01483	0.0361541	0.0160983		0.019399	0.0340518	0.0349828	0.0443091	0.00798271
0.0014	0.0178833	0.0324833	0.211199	0.193513		0.0383474	0.067955	0.068635	0.110171	0.157886		0.0193379	0.032918	0.0565894	0.10883	0.0578017
0.0189733	0.0151667	0.0176118	0.0493322	0.10499		0.0098125	0.02248	0.0177545	0.0363274	0.00616997		0.0323553	0.0122908	0.025049	0.0459444	0.0136021
0.0194681	0.01415	0.0192037	0.0407652	0.0215175		0.0613423	0.085605	0.142992	0.152818	0.106735		0.0318073	0.0179033	0.0414125	0.0602936	0.0202915
0.0471285	0.0146839	0.0149836	0.031348	0.0625903		0.116058	0.0514	0.218686	0.239878	0.199937		0.0485127	0.0207962	0.0305732	0.0488511	0.016029
0.9737	0.9552	0.9481	0.941467	0.9596		0.0175333	0.0069	0.00517857	0.130291	0.090787		0.0200432	0.0117225	0.0485354	0.0696511	0.03906
0.0198333	0.0169333	0.02575	0.0359	0		0.5089	0.877875	0.806783	0.629043	0.463767		0.319228	0.244521	0.264474	0.198229	0.0317912
0.0145237	0.0186063	0.0148404	0.0625755	0.0611784		0.0193137	0.00957451	0.0142974	0.0323386	0.00537582		0.0186086	0.0120096	0.0181707	0.0214066	0.00503232
0.0203462	0.0251432	0.0259622	0.0887516	0.235946		nan	0	0.03845	0.053362	0.0113836		0.0137285	0.0107139	0.00429412	0.0390576	0.0109194
0.944875	0.981394	0.951968	0.874303	0.922639		0.0204329	0.0229288	0.0155	0.0262041	0		0.0159456	0.0106158	0.0140842	0.0319947	0.00739766
0.0139248	0.0264869	0.0247681	0.0440575	0.0117984		0.0278	0.242433	0.3156	0.0919181	0.0520295		0.0403179	0.020875	0.031502	0.0463862	0.020118
0.8172	0.9594	0.94835	0.8983	0.9619		0	0	nan	0.04375	0		0.0296333	0.021125	0.0833	0.022625	0.00567204
0.122615	0.134344	0.125445	0.177499	0.151373		0.0349556	0.0115553	0.02663	0.0556819	0.0117852		0.014688	0.0184901	0.0338818	0.0523635	0.0392315
0.013217	0.0134693	0.0197017	0.0351732	0.0081773		0.0129258	0.00953656	0.0162572	0.0353538	0.00482827		0.0610633	0.0431689	0.0308618	0.0396626	0.0343244
0.014438	0.0138015	0.013162	0.035342	0.00553297		0.0166333	0.012575	0.01226	0.0591805	0.00295714		0.00920523	0.0221295	0.0287959	0.0470694	0.0195659
0.00926088	0.009383	0.0154847	0.0338599	0.00345764		0.0122	0.0146167	0.0332059	0.035773	0.0102106		0.0235572	0.0143871	0.038215	0.0452183	0.0200555
0.0146891	0.0944231	0.0738765	0.105307	0.0663943		0.0680267	0.0135629	0.0508899	0.0634223	0.0970314		0.00903247	0.0454458	0.0762756	0.0506567	0.0331598
0.0120762	0.0166167	0.0126174	0.0346477	0.00588126		0.0143667	0.00991429	0.0145071	0.0400764	0.0202867		0.0242524	0.0519717	0.0496373	0.0534461	0.0269037
0.00473058	0.0137344	0.0170239	0.0315652	0.00373295		0.00965452	0.0314433	0.0187953	0.0322058	0.0270738		0.117299	0.0363236	0.0339564	0.0624142	0.0409293
0.0131091	0.0103295	0.0114938	0.116016	0.306292		0.01052	0.00717143	0.0166502	0.0438553	0.0114348		0.0214792	0.015055	0.036482	0.0362434	0.00508436
0.0151553	0.0111659	0.0167646	0.0309949	0.0343264		0.0492149	0.0177982	0.025502	0.10187	0.00518099		0.0146849	0.0157086	0.0367963	0.0423861	0.00603672
0.0291091	0.033604	0.291644	0.275111	0.21372		nan	nan	nan	0.492375	0.7083		nan	nan	nan	0.104406	0.032271
0.0538796	0.0894773	0.0754101	0.125572	0.0943919		0.5455	nan	nan	0.401867	0.674267		0.205018	nan	0.0654092	0.0651927	0.122674
1	0.97898	0.770644	0.82508	0.95459		0.8582	0.862775	0.860644	0.738509	0.837063		0.0458628	0.0576648	0.0426453	0.0580295	0.0330556
0.0905748	0.0946404	0.157083	0.274056	0.366301		0.8857	0.865567	0.951667	0.823236	0.867712		0.0671916	0.0396696	0.0681752	0.0720631	0.0318578
0.282904	0.113151	0.172921	0.312304	0.362913		0.315976	0.300695	0.398879	0.260742	0.335143		0.0902135	0.0353729	0.0553313	0.0769703	0.0411839
0.01615	0.0156923	0.0706067	0.13206	0.1211		0	0	0.109313	0.0640486	0.0396085		0.110223	0.021822	0.145037	0.0661752	0.0560516
nan	nan	nan	0	0		nan	0.4688	0.2381	0.712538	0.807579		0.0238	0.0090968	0.023236	0.055521	0.0148085
0.0266484	0.0185492	0.0173416	0.0314153	0.00369781		0.8148	0.67385	0.9405	0.706991	0.644919		0.0383941	0.0196922	0.0692951	0.0704814	0.0174294
0.0135	0.00321429	0.0233019	0.0511906	0.00234568		0.7461	0.8124	0.770991	0.585099	0.663157		0.0167543	0.016557	0.0368681	0.0606925	0.0330941
0.0131377	0.0171243	0.020851	0.0327906	0.00631667		0.04885	0.10925	0.1021	0.2284	0.1946		0.0382075	0.0330512	0.0182372	0.0673627	0.0703447
0.0115755	0.00898329	0.0328103	0.0327196	0.00257282		0.0131167	0.0152692	0.00810033	0.0393327	0.0644224		0.0143288	0.0221215	0.0650366	0.0507238	0.049799
0.004025	0.0159622	0.0374798	0.175151	0.301694		0.0118125	0.0121792	0.0116492	0.0306976	0.00309024		0.0135942	0.0145416	0.0200928	0.0316106	0.00371771
0.0164884	0.0131348	0.0145946	0.0329934	0.0824369		0.01634	0.0149696	0.01555	0.0381678	0.0170501		0.0156851	0.0151987	0.0172116	0.0488161	0.0221595
0.29474	0.251939	0.420792	0.366163	0.420738		0.0129214	0.01554	0.0122133	0.03138	0.00217143		0.0185895	0.0136421	0.0311273	0.0578636	0.00732521
0.0746642	0.0216084	0.123774	0.304598	0.282802		0.00547468	0.00988211	0.041554	0.131271	0.173297		0.0667226	0.0173164	0.176187	0.0988682	0.121619
0.0112857	0.0167667	0.018825	0.0258333	0		0.00992	0.01382	0.0148	0.03488	0.0014		0.0149101	0.0127107	0.0126814	0.0340704	0.00599859
0.0184342	0.0125671	0.0175094	0.0424398	0.0851318		0.5595	0.4884	0.658512	0.660888	0.615096		0.0416667	0.0326961	0.0739522	0.1116	0.0332748
0.00665	0.0122667	0.020025	0.0352371	0.291584		0.01702	0.00992667	0.0125688	0.027925	0.00524		0.0121063	0.0149588	0.01574	0.0363323	0.134545
0.0114287	0.0195178	0.0182579	0.146207	0.285153		0.00933333	0.0087	0	0.0361616	0.00326208		0.0188833	0.017285	0.0129958	0.0278186	0.0068597
0.0163727	0.0881333	0.0865083	0.141667	0.176107		0.0406838	0	0.0039521	0.0487437	0.000948689		0	0.0221697	0.080472	0.0250836	0.000858762
nan	nan	nan	nan	nan		0.0063	0.017	0.0170615	0.0373857	0.00638571		0.0224205	0.0122668	0.0124574	0.0369801	0.00641967
0.0176331	0.0165976	0.0152604	0.0837646	0.122573		0	0	0.0103	0.0335085	0.00205514		0.0229343	0.0106209	0.0161318	0.0215542	0.0118405
0.00998615	0.0170688	0.0204994	0.0281782	0.00403794		nan	nan	nan	0.484342	0.524515		nan	nan	nan	0.107195	0.0474197
0.0110504	0.0122654	0.0146569	0.0341898	0.0055316		0.00797043	0.0121102	0.0170968	0.107133	0.0919072		0.0271394	0.012139	0.0289241	0.065507	0.00513135
0.0182964	0.0119626	0.0197344	0.0740303	0.0432558		0.7997	0.0203	0.01435	0.1638	0.440473		0.08538	0.0219522	0.0536	0.0569975	0.0626185
0.0121461	0.0153619	0.0248402	0.0395022	0.00603113		nan	nan	0.8261	0.641	0.667629		0.0388505	0.0174366	0.0631823	0.0728962	0.0134446
0.15835	0.124215	0.103424	0.0968837	0.161945		0.01136	0.0131857	0.0204714	0.0871024	0.0983038		0.0110406	0.0170185	0.028739	0.0472813	0.0103527
0.016024	0.0160473	0.0211395	0.0327893	0.00449916		0.364767	0.422892	0.38265	0.202932	0.250035		0.0570824	0.0440549	0.0727946	0.05551	0.0167346
0.023825	0.0173667	0.0223111	0.04288	0.0104556		0.00507634	0.00841603	0.0143992	0.0384321	0.00114504		0.0134667	0.0116675	0.0174844	0.0279678	0.00383864
0.01358	0.01169	0.0105	0.0353583	0.00266364		0.0144	0.1429	0.35185	0.199932	0.0562925		0.02364	0.012	0.098773	0.0487712	0.0202037
nan	nan	nan	nan	nan		0.4708	nan	0.4884	0.379337	0.66178		0.06308	0.1111	0.116283	0.0592119	0.061697
0.0102933	0.0151352	0.0160639	0.0397912	0.0088217		0.39442	0.4622	0.584638	0.381344	0.435566		0.0531167	0.0316667	0.0505	0.101228	0.0310637
0.0133266	0.011099	0.0206909	0.0306563	0.00168593		nan	nan	nan	0.7597	0.8101		0.0224707	nan	0.14	0.111624	0.0188749
0.287217	0.239109	0.386163	0.394798	0.437503		0.435063	0.505413	0.584408	0.611531	0.752327		0.0598318	0.0243291	0.062251	0.0640331	0.0189659
0.0114667	0.0146222	0.0105444	0.024891	0.172866		0.0156833	0.0103	0.0168556	0.0268819	0.00593283		0.00656513	0.00976505	0.0135809	0.0373045	0.00671693
0.0131025	0.0133284	0.0131519	0.0310881	0.00693347		0.0213	0.0146357	0.0207962	0.0259365	0.010873		0.0115656	0.00599143	0.0330683	0.0315987	0.0123012
0.235117	0.407856	0.407799	0.486763	0.56824		0.0128857	0.02152	0.00584	0.0327939	0.0117947		0.00895354	0.0317396	0.035065	0.0565033	0.0164837
0.0132701	0.0126263	0.0136161	0.0325879	0.00971734		0.0115935	0.0613375	0.0742478	0.0852795	0.0533565		0.0152868	0.016611	0.0434278	0.0411409	0.0145258
0.0177758	0.0297902	0.0285654	0.0455612	0.0197236		nan	nan	0.7937	0.77275	0.692233		0.0818017	0.0556441	0.0666116	0.0514305	0.0253978
0.231271	0.191125	0.2304	0.296904	0.2341		nan	nan	0.7778	0.66175	0.88594		0.0317731	0.0277667	0.150453	0.077501	0.0225972
0.114317	0.0867102	0.114397	0.252569	0.374412		0.0831434	0.127	0.15698	0.0864562	0.0615425		0.0332348	0.0194507	0.0558184	0.0408565	0.0202296
0.0712294	0.11488	0.117521	0.160881	0.162065		0.706667	0.75	0.7653	0.515038	0.544894		0.0445157	0.01795	0.0444293	0.0445524	0.0359271
0.0293462	0.0147343	0.172755	0.258543	0.203564		0.0258951	0.0881886	0.11746	0.138884	0.150935		0.0551135	0.0346725	0.0254266	0.0469957	0.0176525
0.00918926	0.0161564	0.0222396	0.0410131	0.00670287		nan	0.7812	0.721898	0.510622	0.541539		0.0923961	0.116962	0.160574	0.0623911	0.0508125
0.0209057	0.01248	0.0188233	0.0324343	0.00702643		0.0554476	0.0818592	0.0854758	0.101078	0.111867		0.0342781	0.0377602	0.0541903	0.0527002	0.0384106
0.8269	0.828884	0.910238	0.918238	0.976607		0.0485556	0.0772007	0.011304	0.0436529	0.0387199		0.0190061	0.0186784	0.0303261	0.0332779	0.007762
0.00946701	0.00951932	0.0106908	0.0356981	0.00497005		0.0247324	0.0327212	0.05168	0.101238	0.144905		0.0257361	0.0294468	0.0314857	0.0577234	0.0313925
nan	nan	nan	0.969844	0.968416		0.0244099	0.0111416	0.0167339	0.0296963	0.00461842		0.0123227	0.0141627	0.0137295	0.0323488	0.00499081
0.0166196	0.012837	0.0134695	0.0677505	0.052622		0.652935	0.772363	0.737941	0.697086	0.659854		0.0692454	0.0615	0.111081	0.107534	0.0917397
0.970218	1	0.92998	0.936718	0.964883		0.574867	0.6833	0.643333	0.69106	0.544949		0.082275	0.08585	0.152955	0.0785359	0.0332034
0.0163375	0.019525	0.04207	0.0401091	0.00282		0.6168	0.790625	0.72995	0.652425	0.600725		0.145675	0.0594383	0.0626121	0.0514156	0.0990733
0.0212657	0.0535154	0.0518187	0.0760635	0.0529571		0.0132241	0.0117138	0.0139414	0.0315591	0.00440966		0.0148064	0.0124775	0.0362263	0.032779	0.00367254
0.041575	0.00755	0.0130769	0.0463429	0.004225		nan	nan	0.594471	0.492512	0.725184		0.153009	0.151545	0.0221739	0.0464757	0.0558045
0.0056	0.0191454	0.00997975	0.094312	0.119879		nan	nan	0.541667	0.539902	0.552233		0.375	0.22915	0.114823	0.0532801	0.0792846
0.02883	0.0666727	0.0364273	0.0539636	0.0596091		0.00975	0.0113	0.0180125	0.10367	0.100822		0.0516841	0.0135888	0.0685078	0.0643181	0.0563224
0.0140479	0.011923	0.0141475	0.0328369	0.00554082		0.017038	0.00971512	0.00905886	0.032805	0.00305085		0.0075817	0.0133084	0.0125576	0.0310939	0.00834425
0.995173	1	0.958988	0.917843	0.987223		0.00165079	0	0.0175636	0.0645213	0.00695025		0.0196674	0.0134295	0.0109982	0.0675125	0.0092569
0.101087	0.168826	0.211713	0.221427	0.197208		0.0176	0.00907895	0.0165737	0.0318456	0.00714124		0.0136726	0.0124349	0.020334	0.0474288	0.0055186
0.0184249	0.0352662	0.0344379	0.181353	0.271484		0.007275	0.0107222	0.0148984	0.0434279	0.0485189		0.0224409	0.0172618	0.0335291	0.030644	0.00513602
0.0154591	0.0117149	0.0149067	0.0327095	0.00417877		0.849433	0.902125	0.813425	0.765167	0.818686		0.0922728	0.0524093	0.0947393	0.0697881	0.0355592
0.0139919	0.0142466	0.0136339	0.0328157	0.00861567		0	0.0170333	0.015625	0.146404	0.0644475		0.0376445	0.0175222	0.0337302	0.0519319	0.0460978
0.0141796	0.01404	0.0170435	0.0692785	0.0687592		0.0272654	0.0169622	0.0658912	0.0622758	0.117521		0.0239739	0.0201766	0.0376235	0.0569727	0.0277287
0.0187425	0.0110819	0.0644858	0.127416	0.15941		0.0101067	0.0408025	0.0824514	0.141186	0.13657		0.044375	0.0511486	0.0577239	0.0519628	0.0128265
0.0106078	0.01432	0.0210143	0.0423111	0.00177945		0.0142	0.00541667	0.0125875	0.0928309	0.0679587		0.0194481	0.0138637	0.0173979	0.0342733	0.0227051
0.016878	0.0133432	0.0152321	0.0326964	0.00335891		0.0097125	0.017625	0.0080625	0.0366125	0.006175		0.0138095	0.0133345	0.0111128	0.035156	0.00257236
0.0422385	0.0703194	0.16485	0.15154	0.147487		0.00535333	0.010885	0.0174652	0.0361609	0.00612521		0.0133555	0.0138351	0.0170658	0.0349571	0.0338549
0.980324	0.898	0.944332	0.939911	0.99828		0.171123	0.152285	0.207445	0.274245	0.364273		0.0465764	0.0455271	0.0674608	0.0689638	0.0312497
0.0108378	0.0109405	0.0186236	0.0360534	0.00331081		0.2025	0.4492	0.198533	0.300775	0.2615		0.0282189	0.0177387	0.0155872	0.047019	0.0261486
0.0135918	0.116624	0.0835097	0.099993	0.0712392		0.547208	0.572617	0.699787	0.673929	0.717718		0.0684941	0.0263028	0.0467063	0.0807458	0.0404813
0.00827753	0.01205	0.0449092	0.0414576	0.00893346		nan	nan	nan	0.05962	0.00595		0	0.0196603	0.0081875	0.0507505	0.00565599
0.0178771	0.022984	0.0292491	0.0393346	0.0170992		0.0689	0.0435	0.0171	0.0507167	0.01155		0.0172026	0.0102238	0.0193945	0.0302609	0.0182822
0.0146679	0.0103397	0.0230153	0.107044	0.060342		0.0127692	0.0119882	0.0157947	0.0343051	0.0360157		0.0168082	0.0444698	0.0535844	0.0492891	0.0234727
0.94265	nan	0.9459	0.94305	0.9502		0.549547	0.853023	0.673117	0.557749	0.63415		0.0901633	0.112935	0.0532853	0.0710667	0.0404808
0.0133966	0.0126951	0.0140289	0.0317882	0.00478672		0.00790801	0.0110853	0.00923773	0.0368378	0.0111769		0.0156062	0.0154747	0.0451048	0.0468967	0.0063433
0.0114583	0.0136214	0.0134545	0.0321497	0.00499769		0.292286	0.154309	0.296499	0.295222	0.206656		0.0647557	0.0325869	0.0825512	0.12186	0.0595131
0.0118273	0.0127637	0.0176209	0.134101	0.12199		0.0103875	0.00668889	0.01635	0.0322985	0.00426227		0.00551898	0.0133327	0.0342126	0.042191	0.00635595
0.0110055	0.0183544	0.0189535	0.0340819	0.00571389		0.5517	0.9242	nan	0.8029	0.8788		0.70785	0.69735	0.635357	0.4817	0.2028
nan	0	0	0.0337	nan		0.0172016	0.0139495	0.0155658	0.0980546	0.185687		0.0277611	0.0146362	0.0381126	0.0730939	0.0780217
0.01535	0.01735	0.0151714	0.0310458	0.00629129		0	0.0188143	0.126475	0.0825455	0.141773		0.0136308	0.0127927	0.0947898	0.0607481	0.0381244
0.0518955	0.0697001	0.0919061	0.179428	0.226649		nan	nan	0.79435	0.42416	0.724524		nan	nan	0.0769	0.0342162	0.122977
0.0211515	0.0197818	0.0142545	0.032103	0.0076		0.00965076	0.00411987	0.13122	0.169933	0.285494		0.0783074	0.0317474	0.0584292	0.0540209	0.0320444
0.0135368	0.0128481	0.016695	0.03214	0.00455628		0.00947778	0.025775	0.04265	0.0393642	0.00784016		0.0332637	0.0146137	0.0183054	0.0544393	0.0345403
0.0151077	0.0147514	0.0170254	0.0694423	0.072868		0	0.0460333	0.0314667	0.0552983	0.00314704		0.0125321	0.018588	0.0212448	0.0352474	0.00594465
0.0142062	0.0160517	0.0142984	0.0306662	0.00475052		0.0226111	0.0106222	0.0166333	0.0376878	0.0427769		0.0278332	0.0144826	0.0311603	0.0349715	0.00890795
0.01367	0.0139934	0.014738	0.0703133	0.0645471		nan	nan	nan	0.2258	0.640254		nan	nan	0.03855	0.0171203	0.0527412
0.0150813	0.0145125	0.0143939	0.0345818	0.0198578		0.050425	0.104611	0.122325	0.247403	0.279149		0.0553273	0.0444452	0.0410715	0.0810253	0.0463413
0.0220617	0.0115278	0.0192812	0.0354597	0.00451067		nan	nan	0.25	0.51125	0.3409		nan	nan	0.0316496	0.149878	0.0192654
0.286544	0.235348	0.289196	0.371408	0.544198		nan	nan	0.9524	0.635535	0.381325		nan	nan	nan	0.146726	0.0213667
0.0403531	0.0306327	0.0195965	0.0667198	0.343333		0.00945	0.0102333	0.0185583	0.0310465	0.00117143		0.00858642	0.0119752	0.0196094	0.0413013	0.0242648
0.58786	0.006	0.323007	0.633477	0.771327		0.0049	0.0152	0.3758	0.192726	0.176733		0.0285067	0.0131725	0.027945	0.0528947	0.0353991
0.0182437	0.0125733	0.0189333	0.0335667	0.0116125		0.0124823	0.122767	0.170367	0.158442	0.0211		0.0234598	0.0364253	0.0755318	0.0609004	0.0110545
0.0172894	0.00922323	0.0117409	0.0304424	0.00669293		nan	nan	nan	nan	0.1111		nan	nan	nan	0.1786	0.09925
0.0103442	0.0137923	0.0161426	0.02905	0.00553636		0.584632	0.592715	0.78658	0.566805	0.674423		0.214348	0.06425	0.0556667	0.0919874	0.040945
0.0128308	0.0137923	0.128296	0.204191	0.31089		0.0139583	0.0176846	0.0117222	0.0898135	0.0636879		0.0298171	0.0175137	0.024793	0.0364557	0.0169445
0.0541015	0.0135541	0.0581147	0.283539	0.217439		0.0124174	0.0114517	0.0101556	0.04893	0.0101286		0.0273069	0.0150554	0.0131802	0.0455971	0.00407991
0.0146933	0.0121009	0.0185202	0.0411311	0.0670312		0.00890258	0.0215233	0.0172082	0.0396006	0.0316029		0.0351948	0.037123	0.0355026	0.0424926	0.0245283
0.443121	0.519908	0.636469	0.663272	0.708243		0.0034125	0.0100875	0.0142125	0.030325	0.00492		0.01264	0.0144424	0.0135247	0.0256873	0.00418721
0.045919	0.10458	0.116861	0.150152	0.133317		0.0199875	0.0093625	0.021725	0.0239636	0		0.0379667	0.01015	0.0150413	0.0391718	0.0166228
0.0890125	0.0317939	0.075288	0.278407	0.266231		0.00837	0.0247857	0.0113545	0.0243952	0.00158046		0.0120279	0.00855912	0.0292615	0.0397258	0.00271517
0.012968	0.0417378	0.0209585	0.139104	0.162112		0.0634701	0.07721	0.211368	0.272064	0.208987		0.0270008	0.0204851	0.0273206	0.0473302	0.021671
0.0122164	0.0131096	0.0133767	0.0269753	0.00779452		nan	nan	0.2222	0.269411	nan		0.0208045	0.0472364	0.0761482	0.0571034	0.0220923
nan	nan	nan	0.0777	0		0.7143	0.5357	0.513937	0.275026	0.3267		0.0476	nan	0.0502123	0.0755448	0.0364655
0.0235143	0.0114143	0.127078	0.144092	0.125474		0.4138	nan	0.7612	0.54895	0.307198		0.0623899	0.0416673	0.0372121	0.0550838	0.0217772
0.0261	0.0226125	0.0349	0.0464651	0.0081125		0.813557	0.790562	0.840632	0.693727	0.817111		0.0798437	0.0611943	0.0611354	0.0889896	0.0185573
0.0963273	0.138883	0.160274	0.187836	0.363379		0.008264	0.0113607	0.0129815	0.0363815	0.0163933		0.0201659	0.0152341	0.0224938	0.0387703	0.0086928
0.0233055	0.0184244	0.0215561	0.0382677	0.00537333		nan	nan	0.449138	0.327238	0.57435		nan	nan	nan	0.0768	0.0384451
0.0218565	0.0142297	0.0134542	0.0382057	0.00540801		nan	nan	nan	0.06425	0.01925		0	0	0.00594637	0.0565493	0.00652997
0.0473373	0.07096	0.103012	0.161729	0.160863		0.7205	nan	0.761825	0.585736	0.618645		0.0770713	0.0181698	0.050946	0.070384	0.0456864
0.01394	0.0456686	0.0131719	0.0834984	0.101904		0.0872892	0.0161845	0.132689	0.0274705	0.00623034		0.0231449	0.010958	0.03402	0.0345726	0.00872739
0.0909084	0.209695	0.285973	0.378422	0.354623		nan	nan	nan	0.9091	0.6548		0.000384314	0.0667	0.0558984	0.0549267	0.00794874
0.0124405	0.338658	0.446502	0.396198	0.123893		0.0151316	0.0159053	0.0132762	0.0285401	0.00714049		0.0149559	0.0139065	0.0307704	0.0379909	0.0144685
0.0161952	0.0140837	0.0464372	0.0877132	0.0612437		0.1363	0.2245	0.433225	0.556005	0.618328		0.092091	0.116118	0.0235779	0.0819676	0.0450959
0.924347	0.961864	0.931364	0.983222	0.976141		0.542306	0.526997	0.62868	0.400057	0.457436		0.0536455	0.0488307	0.164528	0.115859	0.0144216
0.0115996	0.0329125	0.0270848	0.0330479	0.00548864		nan	0.4545	0.371367	0.511693	0.4194		0.0222333	0.0298311	0.0294327	0.0672377	0.067978
nan	nan	0.0171	0.807989	0.654581		nan	nan	0.7933	0.38656	0.738333		nan	nan	0.0738667	0.0880477	0.0236587
0.206113	0.288462	0.370842	0.374358	0.375122		0.619067	0.558741	0.60692	0.547219	0.57864		0.0291846	0.0502421	0.0546778	0.0570637	0.0207074
0.00719394	0.0151063	0.015152	0.0349067	0.00414414		0.0101857	0.0104249	0.0140538	0.0235197	0.00565		0.0176535	0.0101298	0.0219202	0.0300819	0.00767163
0.0197667	0.0271824	0.0274624	0.299831	0.173614		nan	nan	nan	0.808853	0.7619		nan	nan	0.0750676	0.159912	0.126626
0.0295646	0.0157503	0.0249243	0.0445296	0.00382759		0.02357	0.0101	0.0499545	0.0880836	0.00872397		0.0406545	0.0239472	0.0466729	0.0523189	0.0537798
0.00906286	0.00995238	0.0173452	0.0459376	0.0132505		0.0166119	0.010425	0.0479345	0.0367512	0.0225424		0.016802	0.0161419	0.0729743	0.0346811	0.00837724
0.0137029	0.0123766	0.0116356	0.0405385	0.00283054		0.251557	0.200063	0.113105	0.0898571	0.0455548		0.0305618	0.0281063	0.0560778	0.0530891	0.0240524
0.407179	0.295617	0.269353	0.424526	0.414452		0.00585455	0.01578	0.00989	0.0340091	0.0059		0.0109128	0.0126089	0.0163704	0.0266619	0.00596669
0.943742	0.97289	0.96615	0.89027	0.96474		nan	nan	nan	nan	0.678689		0.014925	0.0376	0.00515714	0.0341065	0.0169332
0.195786	0.330413	0.304731	0.355271	0.513229		0.5521	nan	0.8235	0.603415	0.620475		0.101391	0.0695886	0.0786218	0.0727572	0.0365155
0.978	0.909713	0.950607	0.883858	0.981485		0.0130891	0.0129992	0.0205184	0.0280394	0.00695483		0.0100347	0.00957852	0.01462	0.0334778	0.00839863
0.012566	0.0113059	0.00946479	0.0764828	0.0053958		0.041525	0.123013	0.154925	0.1661	0.114157		0.0318103	0.0380136	0.060855	0.0527667	0.0467522
0.136797	0.0739706	0.224578	0.386404	0.42066		0.0134167	0.0135583	0.0087	0.079515	0.0486868		0.0200352	0.00973571	0.023016	0.0403426	0.0239969
0.01132	0.01735	0.0182333	0.0522792	0.0373436		0.8039	nan	0.9375	0.6231	0.521285		0.0432133	0.0195541	0.05579	0.0584798	0.0189545
0.0207573	0.0144723	0.0203369	0.0350926	0.00664653		0.0180064	0.573182	0.425166	0.0779647	0.215622		0.00926589	0.0236112	0.0286394	0.0418895	0.0229619
nan	0.9222	0.9333	0.930474	0.971693		0.0129423	0.011414	0.0200964	0.0295375	0.0108023		0.0139373	0.0159793	0.0247213	0.0313122	0.0364206
0.0165	0.0260182	0.019875	0.212364	0.191357		0.639467	nan	0.5758	0.791575	0.77375		0.176286	0.44964	0.279705	0.111411	0.0709802
0.201045	0.155688	0.344164	0.39068	0.411675		0.0172637	0.0053627	0.0255486	0.0461989	0.0098703		0.0572346	0.0198406	0.0788191	0.0523632	0.0293748
0.0696158	0.0117406	0.193321	0.173168	0.136505		0.0156841	0.0125066	0.00747306	0.0434694	nan		0.0170302	0.00832203	0.0135161	0.0489376	0.00683383
0.00887074	0.0144306	0.179346	0.234869	0.327915		0.0140827	0.0151191	0.0132425	0.0366273	0.00647		0.0159592	0.01032	0.0279899	0.0339139	0.0053928
0.02055	0.0169	0.02559	0.23749	0.246716		0	0.0414	0.0745	0.03796	0		0.0754313	0.0274245	0.0406857	0.0690157	0.0061787
0.0206643	0.0113067	0.0152357	0.130243	0.137688		0.01105	0.00824444	0.0700883	0.127553	0.134783		0.0198848	0.0168566	0.0548576	0.0508394	0.0503936
nan	0.9926	0.938445	0.9055	0.987721		nan	nan	nan	0.372397	0.310397		0.0105172	0.0221836	0.108767	0.047195	0.0314277
0.0188833	0.0117575	0.0147879	0.0312951	0.0122438		0.657333	0.94445	0.566	0.474215	0.485038		0.169461	0.0807	0.0809261	0.100203	0.0421103
0.0137688	0.0158063	0.0147294	0.0336168	0.00335937		0.00784286	0.00186667	0.0427	0.0443968	0.0040502		0.0607851	0.0142514	0.0614949	0.0406342	0.00950213
0.0156	0.0141333	0.0178007	0.0459804	0.00235182		0.01216	0.0161	0.0396455	0.0405005	0.0164983		0.0153008	0.0139632	0.0256949	0.0382689	0.00584138
0.00907523	0.0145549	0.0163925	0.0507468	0.0801166		0.012732	0.0156287	0.013421	0.0818787	0.101496		0.0477755	0.0170138	0.0452634	0.058442	0.0866038
0.0129556	0.00967522	0.0139397	0.0319447	0.00525674		0.02341	0.01491	0.019587	0.0517697	0.0366727		0.0138004	0.0184561	0.0244818	0.0331797	0.0141941
0.0306889	0.0162125	0.0136592	0.0331989	0.18749		0.8328	0.82844	0.866167	0.738078	0.753152		0.059181	0.0423867	0.04923	0.0765256	0.0299147
0.0134376	0.00856095	0.0177437	0.0374726	0.00712703		0.6053	nan	0.2069	0.544033	0.3333		0.426253	0.4911	0.346432	0.238736	0.040705
0.5	0.9545	0.685121	0.584817	0.617606		nan	0.40165	0.670025	0.574275	0.6919		nan	0.01195	0.0894447	0.073378	0.0333729
0.00313333	0.0168684	0.0146567	0.0265955	0.0093		0.0197815	0.0130137	0.0261116	0.0404979	0.00920863		0.00928618	0.0148215	0.0120012	0.0397065	0.00512195
0.0283792	0.0172525	0.0228871	0.0647008	0.00236047		0.0201742	0.013871	0.0126839	0.0422849	0		0.0194905	0.0159811	0.00779053	0.0272163	0.00510316
0.0116643	0.0125071	0.0177029	0.0981551	0.0937909		0.206622	0.00670862	0.210181	0.0916146	0.0113554		0.0792806	0.0273863	0.0946091	0.0489384	0.0112209
0.0140722	0.0189758	0.0217507	0.0381022	0.010837		nan	nan	0.0593	0.50095	0.622571		0.0385423	0.0176822	0.160926	0.0672013	0.0103791
0.0487846	0.0657357	0.07595	0.173344	0.117554		0.0116897	0.0147237	0.0148663	0.0305679	0.0139		0.00666294	0.00758067	0.0141335	0.0231799	0.000362791
0.08111	0.0737776	0.0435897	0.066544	0.0415927		nan	nan	nan	0.3818	0.499469		nan	nan	nan	0.1304	0.0400913
0.013656	0.0123576	0.0145745	0.0285785	0.00475737		nan	0.0108333	0.01725	0.0731321	0.0531221		0.04985	0.0182641	0.0247818	0.0319437	0.00604583
0.949675	nan	0.966183	0.911443	0.95766		0.7798	nan	0.815267	0.732683	0.8326		0.0572786	0.069	0.127637	0.0799737	0.0540018
0.191488	0.19662	0.2283	0.328899	0.307071		0.0191	0.0149248	0.024433	0.0448884	0.0191097		0.0175571	0.0277374	0.0359997	0.0405209	0.0128712
0.0126526	0.0109993	0.0176159	0.0320638	0.0030433		0.0150754	0.010551	0.0177692	0.0297854	0.00490565		0.0180129	0.0122209	0.026001	0.0291598	0.00286723
0.0127315	0.0249623	0.0229017	0.0404825	0.0022314		0	0	0.1139	0.0441715	0.00974006		0.00715596	0.00221264	0.126908	0.0318594	0.0019107
0.012259	0.00963858	0.0156901	0.0690349	0.15231		0.7581	0.73545	0.7818	0.611133	0.638953		0.0824	0.028175	0.1432	0.0816282	0.0614314
0.013857	0.0148942	0.014786	0.043083	0.0186874		nan	0.6087	nan	0.663683	0.675546		0.0835246	0.0064539	nan	0.112698	0.0415171
0.0249254	0.0136206	0.0113766	0.0383293	0.00228533		0.0029375	0.0118222	0.0150154	0.061248	0.035346		0.0250203	0.0154614	0.0143851	0.048489	0.0292413
0.0216075	0.0125143	0.0151359	0.0480966	0.00581567		0.019575	0.011675	0.0185472	0.0733887	0.0431888		0.0189205	0.0554837	0.0347063	0.0821116	0.0142428
0.006425	0.0238	0.301398	0.0755696	0.226619		nan	0.014275	0.0332	0.0223947	0.00552107		0.00686874	0.0140537	0.0166184	0.0237796	0.0115833
1	0.8846	0.993225	0.897901	0.9677		0.202559	0.221764	0.342565	0.443745	0.536461		0.0450121	0.0297277	0.0298164	0.0514682	0.0277998
0.96165	0.95924	0.893457	0.90458	0.963633		0.0218714	0.0149898	0.0199597	0.0361943	0		0.0173827	0.0146928	0.0178759	0.0240921	0.00634909
0.0148148	0.0108162	0.0198873	0.0389145	0.00352727		0.00415094	0.0233929	0.0212379	0.0309786	0		0.0106309	0.0156079	0.0147706	0.0242079	0.00187719
nan	nan	nan	nan	0.98215		0.0112067	0.01335	0.0167581	0.0557517	0.020571		0.0112584	0.0149895	0.0354093	0.038036	0.00533847
0.0130111	0.013675	0.0144444	0.0497817	0.126464		nan	nan	nan	0.7358	0.8519		0.0694	0.0312	0.0240597	0.12523	0.135501
0.483295	0.0169458	0.323485	0.252649	0.340906		0.7561	nan	nan	0.827058	0.803327		0.0751935	0.129035	0.262176	0.11793	0.021095
0.926057	0.489421	0.538362	0.898298	0.96525		0.00935897	0.0122248	0.0131393	0.0428923	nan		0.0141844	0.0118414	0.0174111	0.0310534	0.0043
1	nan	0.9873	0.936128	0.97666		0.0154771	0.0118387	0.0173342	0.0334418	0.0029082		0.0119324	0.0169148	0.0158068	0.0327548	0.00303897
0.0138727	0.0152778	0.013982	0.0323006	0.00632994		0.0479714	0.0180778	0.0382	0.0479052	0.0419431		0.017763	0.0201252	0.0147209	0.0311876	0.00545887
0.379595	0.398027	0.527619	0.432816	0.437284		0.01595	0.00595	0.0187	0.032625	0		0.0207235	0.0114061	0.0134432	0.0320026	0.00307333
nan	0.95455	0.97775	0.918033	0.951283		0.0142667	0.0114631	0.0125536	0.068118	0.0612286		0.0201413	0.0347596	0.0527631	0.0832977	0.0977702
0.0165556	0.0167333	0.0161667	0.0522	0.0283437		0.0550992	0.0882936	0.062928	0.0572704	0.0293203		0.0466917	0.0212672	0.0690894	0.0567113	0.039352
0.020113	0.0190517	0.0129565	0.0290491	0.00899123		0.00415	0.0595333	0.19855	0.163931	0.0813467		0.0286591	0.0279466	0.149049	0.147594	0.203066
0.0166012	0.0143834	0.0125325	0.0413754	0.00483292		0.000840164	0.00626904	0.053645	0.0606766	0.0757568		0.00220334	0.0545949	0.0327803	0.0731643	0.029042
0.0162183	0.0231792	0.0183161	0.0286719	0.00522082		0.0203714	0.016061	0.0319727	0.0346961	nan		0.00892843	0.0260941	0.0159892	0.0347627	nan
0.0127995	0.0126976	0.014663	0.0306995	0.00447934		0.5517	0.9048	0.854753	0.747944	0.781892		0.0377	0.033756	0.0370891	0.0671756	0.0134273
0.119424	0.165421	0.187947	0.330653	0.404822		0.01625	0.00418333	0.0103222	0.0519836	0.0323848		0.014395	0.0160984	0.0292205	0.0408973	0.0155029
0.017084	0.0114881	0.0209571	0.0461224	0.019645		0.0169714	0.01805	0.0147286	0.0413276	0.0086		0.0140958	0.015983	0.0418724	0.0559627	0.00817522
0.0338667	0.0100333	0.0320333	0.0376333	0		nan	nan	0.9057	0.751587	0.799749		0.0774719	0.05185	0.1202	0.0752068	0.0538374
0.0323	0.0845	0.0391	0.06695	0		0.8673	0.9237	0.9259	0.82245	0.8191		0.0150455	0.0176833	0.0336295	0.0591359	0.023478
0.0200487	0.0150211	0.0146627	0.0362636	0.00425325		0.00496923	0.0160833	0.0217235	0.0475137	0.00820687		0.0151856	0.0176232	0.0573959	0.0575159	0.0115665
0.02681	0.0068	0.0148889	0.06995	0.103823		0.03382	0.0147545	0.04927	0.0486663	0.0386595		0.0474589	0.011451	0.0679193	0.0421407	0.00304799
0.94398	0.927333	0.957414	0.924755	0.974189		nan	nan	nan	nan	0.925		0.0274667	0	0.0719237	0.0403608	0.0306445
0.02049	0.02203	0.0136909	0.0273818	0.0044		0.011481	0.0135724	0.0256667	0.0433	nan		0.0177147	0.0157281	0.0173037	0.0322187	0
0.846844	0.988107	0.9793	0.944989	0.986663		1	nan	0.677023	0.561653	0.711476		0.0862	0.197761	0.149617	0.0721907	0.143923
0.0273333	0.0630563	0.0221758	0.0884878	0.0935513		nan	0.6364	0.86905	0.533571	0.6667		nan	0.1282	0.164467	0.10472	0.128545
0.01245	0.0174988	0.0159234	0.0364586	0.0016468		0.76745	0.836775	0.66456	0.608677	0.733792		0.0759909	0.0450241	0.0575557	0.119367	0.0337582
0.0150641	0.0145305	0.0136169	0.0465524	0.0320514		0.076869	0.0287836	0.112129	0.114532	0.0771562		0.0400955	0.0185149	0.0661623	0.0548951	0.0225984
0.0270455	0.0168364	0.0202182	0.0409289	0.00948		0.727384	0.828119	0.858229	0.712806	0.638156		0.216987	0.0493344	0.0690428	0.0715411	0.0291322
0.0127727	0.0140591	0.0190864	0.0320205	0.00756597		0.0176758	0.147878	0.244626	0.120453	0.0298441		0.038412	0.0399848	0.0378804	0.0413545	0.017743
0.985896	0.9698	0.8455	0.80181	0.956615		nan	0	nan	0.03572	0		0	0.017911	0.0128253	0.030721	0.00650881
0.966411	1	0.90728	0.938329	0.976207		0.0204422	0.182378	0.359144	0.110424	0.158179		0.0229946	0.0410373	0.0290739	0.0423744	0.0148261
0.0115195	0.0111963	0.0198298	0.0521515	0.0211123		0.00105	0.0115667	0.0162222	0.03037	0.00287143		0.00765	0.0125786	0.0188765	0.0344063	0.00497069
nan	0	0.0143	0.05255	0.01175		0.013381	0.00889286	0.0201617	0.0304438	0.00462596		0.0328885	0.0160281	0.0316475	0.0464726	0.0112929
0.0147289	0.015256	0.0142624	0.0403797	0.0124096		0.0134643	0.00947781	0.0191723	0.0335982	0.0126684		0.0156634	0.0168501	0.0145856	0.0626819	0.0270806
0.03275	0.0147857	0.0441785	0.0754784	0.224825		nan	0.76	0.5799	0.382275	0.279594		0.01905	0.0141099	0.0687188	0.0471762	0.0366026
0.0148072	0.0127262	0.0123792	0.0297629	0.00404698		0.366602	0.348368	0.293686	0.23011	0.138156		0.0297395	0.0182574	0.0316438	0.0383558	0.01856
0.00147763	0.014186	0.0136887	0.0276367	0.00332579		0.0222667	0.257033	0.318212	0.26849	0.313967		0.0213125	0.0340323	0.0283453	0.0647142	0.0629284
0.0133401	0.0146551	0.0137055	0.0439785	0.0075203		nan	nan	0.044	0.143397	0.0744528		0.0101604	0.0379502	0.0412553	0.0388648	0.0150638
nan	nan	nan	nan	nan		nan	0.032243	0.158932	0.291843	0.311987		nan	0.00771028	0.0164896	0.0765727	0.0467419
0.649926	0.544667	0.515718	0.745527	0.576698		0.8256	0.7619	0.842875	0.589738	0.669152		0.0515816	0.1111	0.0259872	0.0836584	0.0189191
0.0168984	0.0130311	0.0204623	0.0295871	0.00241212		0.39085	nan	0.55964	0.2596	0.445075		0.0141118	0.0305685	0.0306306	0.0573367	0.0142394
0.00842932	0.0199537	0.0250358	0.0833792	0.0462333		0.0816	0.5278	0.566	0.199638	0.18708		0.0515083	0.0111655	0.0327147	0.0567886	0.0157604
0.0184481	0.0161471	0.0246118	0.0694722	0.108073		0.370661	0.493863	0.51094	0.516624	0.508245		0.0250523	0.0265057	0.0420087	0.0665269	0.0079146
0.0397125	0.0197375	0.012125	0.27406	0.217666		nan	0.1	0.379433	0.289454	0.34599		0.0889691	0.0132846	0.036222	0.0549014	0.0210999
0.0126729	0.0124079	0.0189481	0.031941	0.00418789		0.040941	0.5893	0.654838	0.372133	0.27069		0.00935955	0.0133154	0.0471796	0.0829012	0.0148081
0.0149063	0.0146688	0.014225	0.0334625	0.022074		nan	0.7931	0.4757	0.388282	0.312009		0.0267615	0.026072	0.0546	0.0501281	0.0156619
0.0132489	0.012925	0.0138487	0.0312371	0.0091		0.024575	0.0125813	0.00841463	0.0316543	0.00513529		0.0098129	0.0136715	0.0170975	0.0321001	0.00681268
0.105538	0.0110685	0.123932	0.146363	0.291161		0.0220954	0.0169917	0.0179734	0.0328606	0.00425809		0.0289041	0.00960206	0.00786117	0.0291502	0.0032646
0.6837	nan	0.9853	0.81773	0.989222		nan	nan	0.129	0.669067	0.6193		0.0747866	0.0397355	0.0210465	0.0782186	0.0401398
nan	nan	nan	nan	0.95		0.0125321	0.0173866	0.0162918	0.037094	0		0.016411	0.0133125	0.0158691	0.0284523	0.00389908
0.0113222	0.0100027	0.0138973	0.0459571	0.0254908		nan	nan	0.2727	0.197138	0.04955		0.0139	0.0291259	0.00753834	0.0824696	0.00813471
0.0136021	0.0135799	0.0139872	0.0331354	0.00515579		nan	nan	nan	0.625721	0.49812		0.0265429	0.0228714	0.0286571	0.0478816	0.0129795
0.96775	0.9091	0.93565	0.950459	0.97812		0.0823027	0.0436	0.20586	0.180455	0.123072		0.0472434	0.0341955	0.0653784	0.0569329	0.0078661
0.147204	0.137853	0.0819197	0.156397	0.22874		0.72	0.8601	0.769154	0.542469	0.695898		0.0552458	0.0434784	0.0658764	0.101758	0.0318552
0.017747	0.01615	0.016474	0.0429236	0.0593895		nan	0.70445	0.90705	0.786771	0.686563		0.0126712	0.0312398	0.0469088	0.0628028	0.0145525
0.9032	1	0.7098	0.732931	0.665474		nan	nan	nan	0.194883	0.181833		0.0142857	0.0211727	0.0268167	0.037251	0.0418478
nan	1	1	0.690118	0.950536		0.4	0.85222	0.828479	0.736924	0.672702		0.0403537	0.0216485	0.0487678	0.0672284	0.0226129
0.975133	0.98245	0.978186	0.870307	0.963043		nan	0.72	0.8179	0.73875	0.74085		0.032298	0.0383066	0.0577805	0.057636	0.0115235
0.0151514	0.0151579	0.0351912	0.0406881	0.00468		0.01718	0.00891429	0.017375	0.0344118	0.00400607		0.0303336	0.0177559	0.0523548	0.0731657	0.00678408
0.141686	0.208221	0.380269	0.485334	0.471999		0.0115988	0.0105163	0.0165442	0.0335465	0		0.0275051	0.00828077	0.0142667	0.0266705	0
0.00733372	0.0130658	0.0141848	0.0343222	0.00574941		0.028126	0.0217939	0.0511672	0.0371878	nan		0.00399924	0.0216618	0.0577733	0.0528491	0.00298929
0.0131193	0.0112368	0.0142323	0.0386656	0.00391534		0.580267	0.7356	0.6645	0.645648	0.72104		0.0790909	0.171967	0.100727	0.111807	0.057739
0.0206154	0.0272074	0.0354819	0.047215	0.0223341		0.12314	0.355535	0.183513	0.0389278	0.0188137		0.0125156	0.0118137	0.0560572	0.0458808	0.0210288
0.0203973	0.0144852	0.0160601	0.0351726	0.00511468		0.8737	nan	0.963	0.82115	0.9156		0.0900386	0.0460684	0.0971151	0.0589533	0.0379817
0.4052	0.453648	0.492913	0.48705	0.438924		0.0140962	0.00981737	0.0119019	0.0345751	0.00622826		0.038233	0.0109041	0.0417245	0.0323366	0.00708964
0.0167111	0.0393729	0.347087	0.620396	0.664575		0.5714	nan	0.78	0.70251	0.637878		0.105613	0.04174	0.0655318	0.0626421	0.0449205
0.0105238	0.0108034	0.0090495	0.0272179	0.00513013		0.0945585	0.059867	0.068566	0.153304	0.266233		0.0358363	0.0189121	0.0580166	0.0551048	0.0604552
0.01271	0.01305	0.0817163	0.187705	0.321681		0.116567	0.166828	0.145517	0.304444	0.309182		0.036296	0.0409815	0.0755543	0.0838189	0.0622232
0.014274	0.0238091	0.0285204	0.0562544	0.109853		0.006575	0.0078	0.053275	0.03218	0		0.0155639	0.0135101	0.041391	0.0257673	0.00361048
0.0350557	0.0628572	0.0824641	0.108469	0.0859271		0.812312	0.8077	0.9	0.678547	0.798812		0.0318433	0.0201667	0.014379	0.0697339	0.0322283
0.0159298	0.0125913	0.0163985	0.0515404	0.0234557		0.7619	nan	0.59042	0.401663	0.563186		0.00505455	0.168542	0.176636	0.0719944	0.0815441
0.0130091	0.020448	0.0166987	0.122837	0.187286		0.240681	0.679185	0.762164	0.408832	0.385916		0.0228734	0.0220014	0.0393059	0.0470698	0.0133626
0.0141794	0.0159984	0.0211199	0.0336147	0.00672275		0.0066	0.003	0.0175	0.0271	0		0.0564022	0.0180416	0.235308	0.117973	0.00735113
0.0328667	0.0172	0.0191143	0.0539143	0.0260152		0.00964413	0.0102987	0.0119412	0.0325945	0.00590121		0.0129337	0.0133783	0.0174065	0.0329567	0.0109205
0.018846	0.0168264	0.0184883	0.129047	0.11527		0.00735	0.0339	0.0158	0.0364	0.00665		0.00968037	0.0140776	0.0101671	0.0289553	0.00169909
0.00742627	0.0224328	0.0411002	0.0330774	0.0586656		0.5306	0.6292	0.928307	0.698284	0.728688		0.166642	0.07772	0.127112	0.0809324	0.0474834
0.237003	0.370321	0.334588	0.388961	0.382531		nan	nan	nan	0.2188	0.2818		0	0	0.0360736	0.107222	0.0111357
0.015935	0.011512	0.0145143	0.0877173	0.122837		nan	nan	nan	0.48906	nan		0.0758748	0.0986915	0.0480498	0.0416864	0.0070947
0.0128337	0.0131436	0.0159059	0.0292019	0.00659791		0.307533	0.9524	0.80295	0.330329	0.288179		0.025104	0.0129027	0.0533926	0.0407614	0.00840321
nan	nan	1	1	0.9649		nan	nan	0.6419	0.574175	0.587033		0.0462168	0.0300998	0.0746277	0.0425824	0.0293054
0.0123	0.136553	0.12704	0.0612728	0.0891787		0.00848421	0.0247048	0.0229857	0.116413	0.203714		0.00891671	0.0271112	0.0624491	0.0576329	0.013294
0.012802	0.0143026	0.0105233	0.0252436	0.0446015		nan	nan	nan	nan	nan		nan	nan	nan	0.0400333	nan
0.0107377	0.00705529	0.0297742	0.0350597	0.0097875		0.0204686	0.0149922	0.01157	0.0296222	0.00641256		0.0133146	0.0190993	0.00998143	0.0323007	0.00825212
0.958139	0.972178	0.942071	0.941758	0.960493		nan	nan	0.0491	0.043325	0.001925		0	0	0.0418012	0.0346526	0.00615391
0.0128125	0.0120082	0.0118748	0.0664495	0.0307692		0.0392737	0.0272503	0.0649834	0.130052	0.0153386		0.0919573	0.0276027	0.0792132	0.0729212	0.0121566
0.0135764	0.0100069	0.0152312	0.0966893	0.0587579		0.00290952	0.0180368	0.00181043	0.0359436	0.00345034		0.0171344	0.00390242	0.0346899	0.0546325	0.00339925
0	0.0107	0.0212	0.0285333	0.00443333		0.0137266	0.00822187	0.00906453	0.0257219	0		0.0105128	0.00868038	0.0145236	0.0337684	0.00427435
0.0472703	0.01447	0.0136181	0.0549934	0.0462666		0.0232	0.0135143	0.0125727	0.0423908	0.00722622		0.0187246	0.0114741	0.021263	0.0482677	0.0209006
0.0119648	0.0113386	0.00864306	0.034044	0.00682546		0.0339315	0.0121171	0.0194095	0.0335815	0.0144196		0.0133432	0.0122523	0.0125788	0.0309329	0
0.0155111	0.102478	0.0227556	0.222114	0.285714		0.0089125	0.0101429	0.009725	0.029425	0.00776667		0.0133735	0.0111127	0.0198904	0.0352974	0.0759929
0.0930004	0.134751	0.155783	0.201264	0.197985		0.861933	0.9268	0.9495	0.79008	0.90297		0.0518319	0.0350146	0.0441132	0.0542289	0.0233654
0.152706	0.0256384	0.0996077	0.276861	0.470681		0.028	0.00801923	0.0338258	0.0519899	0.00601445		0.0110772	0.00890513	0.0914216	0.0402065	0.00423882
0.0721816	0.152791	0.182666	0.228175	0.238887		nan	nan	nan	nan	nan		0.0132353	0.0658	0.0667	0.044003	0.0204335
0.00985614	0.0161961	0.0181754	0.0377639	0.0060115		0.0135778	0.01491	0.0152455	0.0304636	0.005425		0.005475	0.00985789	0.0120353	0.0418951	0.00526536
0.127296	0.112876	0.138078	0.160533	0.132489		nan	nan	nan	0.5526	0.918		0.0405194	0.0423886	0.0347749	0.0958932	0.0286014
0.0225194	0.0130758	0.0226708	0.134294	0.19595		0.6842	0.7273	0.9268	0.707733	0.804218		0.0527612	0.0302517	0.0445925	0.0470902	0.0246016
0.489102	0.472215	0.441932	0.444222	0.632039		0.0188684	0.0109158	0.0190947	0.0329788	0.0107756		0.0169225	0.0133939	0.0312805	0.0386739	0.0171133
0.0600833	0.0135285	0.126638	0.163149	0.129557		nan	0.944161	0.901367	0.814377	0.833799		0.0296333	0.0377885	0.0398763	0.0359191	0.0107086
0.0216533	0.0158042	0.0213405	0.0402232	0.00819415		0.4363	0.875	0.8387	0.565705	0.63907		0.0383	0.01675	0.0325889	0.0989185	0.0234194
0.0198143	0.0122067	0.0129333	0.0355237	0.00418444		0.458431	0.597675	0.603527	0.532454	0.616841		0.137689	0.0510386	0.0388857	0.0625376	0.0833659
0.137489	0.140789	0.187182	0.293388	0.483159		0.606525	0.78485	0.71484	0.667337	0.80525		0.0638428	0.0429685	0.0403017	0.0481564	0.0294984
0.0102909	0.0119833	0.0281364	0.1279	0.0555		0.0139052	0.0107243	0.0140134	0.033218	0.0178143		0.0136197	0.0123776	0.0133345	0.0317767	0.00763696
0.013899	0.011084	0.0145734	0.0389714	0.00333724		0.0199249	0.0118317	0.0105704	0.033962	0.00402402		0.0194803	0.0145243	0.0133292	0.0295756	0.00293566
0.0520451	0.0129409	0.0163505	0.0328915	0.072962		0.01275	0.0175143	0.0135032	0.0443901	0.0152493		0.0160724	0.0154857	0.01389	0.0412834	0.00848428
0.0149863	0.0137993	0.0158842	0.0342789	0.00742105		0.6299	0.6624	0.8111	0.750375	0.90575		0.1692	0.04225	0.0714	0.157776	0.0933762
0.0380857	0.0615342	0.0293841	0.148813	0.0920228		0.0645	0.46902	0.144325	0.331359	0.477826		0.0600225	0.0143401	0.0254983	0.0427734	0.0352662
0.0355	0.0201	0.0292	0.0488	0.0133		nan	0.7817	0.5513	0.3797	0.5267		0.0705065	0.0116722	0.027639	0.0562439	0.0570167
0.280912	0.494114	0.411514	0.35995	0.422834		0.435669	0.605141	0.648768	0.456978	0.490787		0.0822168	0.0472039	0.0610044	0.0568567	0.0380151
0.972778	0.9461	0.95905	0.91065	0.96238		0.0151563	0.0137047	0.0155831	0.0279528	0.00308315		0.0185424	0.0203374	0.00853476	0.0553451	0
nan	0.85645	0.65972	0.78567	0.774348		0.405305	nan	0.537728	0.310426	nan		0.0606048	nan	0.0565713	0.101499	0.08795
0.0286098	0.0130091	0.0166288	0.0309493	0.00667954		nan	nan	nan	0.334165	0		0	0	0.1718	0.12809	0.0201106
0.024532	0.0137147	0.0167174	0.0320324	0.0064672		0.0134369	0.0176622	0.0790394	0.0364732	0.00369149		0.020971	0.0298586	0.142766	0.0637934	0.0137406
0.122769	0.113558	0.155911	0.143936	0.115154		0.3374	0.05	0.47435	0.401243	0.105093		0.257652	0.0387477	0.195702	0.0738186	0.0181655
0.121644	0.0127714	0.135187	0.117902	0.203421		0.2222	0.0875	0.0909375	0.0669435	0.0345701		0.0492414	0.0342154	0.0316989	0.036818	0.03242
0.0133111	0.0131444	0.0133776	0.0360167	0.00253994		0.0224417	0.0148629	0.0628961	0.102624	0.0100711		0.0346822	0.0250197	0.0324841	0.0632065	0.0245926
0.980742	0.985203	0.955764	0.93057	0.969016		0	0.1481	0.0407	0.0593959	0.0451536		0.0286957	0.0180108	0.00631646	0.121365	0.00149031
0.021325	0.0104505	0.0230349	0.166064	0.289337		0.1927	0.0653	0.406757	0.364966	0.27553		0.0535425	0.0179792	0.0723664	0.0438707	0.0181467
0.01856	0.0133421	0.0223727	0.0357154	0.149179		nan	0.914623	nan	0.735054	0.720132		0.0636939	0.0441766	0.0208673	0.0720667	0.012271
0.0161543	0.014507	0.0123833	0.0344877	0.00648235		0.8252	0.90895	0.93154	0.753355	0.774217		0.0771545	0.0635429	0.0607309	0.0685486	0.0287231
0.0089875	0.0156625	0.0124543	0.0364324	0.000174172		nan	nan	nan	nan	nan		0.0556	0.0194866	0.0511853	0.0481931	0.0567086
0.978703	0.953105	0.975876	0.865539	0.989975		0.00732857	0.0166125	0.0160111	0.0506265	0.0426817		0.0283864	0.00830097	0.0169186	0.04301	0.0253503
0.013942	0.0179518	0.0253367	0.0841889	0.0942334		0.40698	0.7156	0.517321	0.493643	0.390206		0.0293734	0.0170496	0.0432605	0.0590118	0.00751878
0.00841667	0.0104035	0.0113177	0.0291833	0.0896563		0.671549	0.622228	0.667645	0.589182	0.519525		0.0358106	0.02657	0.0273378	0.0507688	0.0136864
0.444733	0.338327	0.330055	0.397131	0.64155		nan	nan	nan	nan	nan		nan	nan	nan	0.1111	nan
0.00580695	0.00746446	0.00812388	0.141824	0.125151		nan	0.02802	0.15414	0.373072	0.745066		0.0949	0.0202333	0.0410742	0.0746727	0.0162296
0.00725	0.0188538	0.0085	0.0736245	0.143488		nan	0.7174	0.7742	0.54215	0.306912		0.02024	0.0165582	0.00786243	0.0698391	0.0189084
0.014372	0.0136927	0.0146323	0.0308079	0.0154075		0.4344	0.3698	0.4185	0.499638	0.39033		0.0574	0.0341667	0.042198	0.0848855	0.0471369
0.01087	0.02386	0.128839	0.284266	0.234221		0.1	0.39585	0.268525	0.39367	0.2304		0.0653676	0.0471459	0.0297201	0.0993715	0.0310142
0.0154491	0.00658645	0.0508245	0.0341017	0.00268749		0.05716	0.0100714	0.0214714	0.0362282	0.00466754		0.01721	0.0268219	0.0284507	0.044753	0.0191621
0.0203555	0.0171479	0.0115236	0.0343264	0.0058804		0.533162	0.739006	0.773829	0.723191	0.739166		0.275501	0.202395	0.176461	0.185069	0.043458
0.445088	0.370701	0.480535	0.666846	0.823339		0.0136816	0.0405866	0.13438	0.150431	0.0985869		0.0377688	0.0435894	0.0518849	0.0538024	0.0185905
0.891533	1	0.917267	0.828013	0.969673		0.00926518	0.010778	0.026911	0.0362912	0.0987516		0.0111586	0.0646994	0.0851682	0.110789	0.142252
0.341696	0.351627	0.0145125	0.451818	0.511361		nan	nan	0.0156	0.141173	0.25422		0.00982623	0.0268217	0.0280369	0.0909169	0.0755594
0.0813552	0.0363714	0.0529206	0.107506	0.189226		nan	0.916804	0.9354	0.837958	0.835639		0.162033	0.0357576	0.0474717	0.0738959	0.0463827
nan	nan	0.28845	0.827733	0.986733		0.0146943	0.0149189	0.0145887	0.0459917	0.020433		0.0109763	0.0277935	0.0291336	0.0499925	0.0273812
0.798511	0.846464	0.68639	0.74815	0.758914		0.024062	0.00321972	0.0106014	0.0354338	0		0.0128333	0.00928437	0.0120656	0.0363344	0.00304479
0.0139668	0.0244453	0.0413096	0.0410929	0.0854052		0.00510556	0.0170138	0.0179063	0.0482839	0.0236929		0.0347226	0.016463	0.0275778	0.0479282	0.00728616
0.0112932	0.0126874	0.0144581	0.0268608	0		0	0.259566	0.318909	0.210054	0.28448		0.0231693	0.0109821	0.0421923	0.0545387	0.0249488
0.0243882	0.0107101	0.0144929	0.0300781	0.0019		0.0194361	0.0115929	0.0160283	0.0300703	0.00527881		0.0092748	0.0122583	0.0140122	0.0318266	0.00283469
0.0182071	0.01274	0.0119929	0.0388375	0.0651625		0.772471	0.649055	0.713634	0.632074	0.719781		0.121635	0.0609159	0.119863	0.0736421	0.0396263
0.0152609	0.0160613	0.0139607	0.0353944	0.00552239		0.01195	0.225875	0.4698	0.51408	0.662255		0.0571601	0.0396948	0.0638957	0.0686145	0.0246176
0.017548	0.033819	0.035319	0.13275	0.153717		0.73855	0.93464	0.8662	0.789668	0.818191		0.0672925	0.033902	0.0453654	0.0463252	0.0247365
0.229416	0.0190885	0.236089	0.19857	0.265225		0.4595	0.6113	0.837033	0.607967	0.528225		0.0486251	0.0309764	0.0297332	0.0479792	0.0174339
0.0235364	0.0186197	0.01699	0.0336195	0.0082793		0.01422	0.0126867	0.01474	0.0341937	0.00428125		0.0126318	0.0287126	0.0165792	0.0402462	0.0191128
0.0279419	0.01601	0.0158333	0.0402039	0.00340487		0.0224383	0.0147491	0.0216263	0.0405999	0.00683416		0.023683	0.0166806	0.0408033	0.0475012	0.0184964
0.0322857	0.0190962	0.068871	0.225057	0.281676		0.0331361	0.191533	0.278846	0.146026	0.162739		0.0333975	0.0418436	0.0409858	0.0813678	0.0432426
0.294281	0.36896	0.629173	0.442479	0.355295		0.00615644	0.00387449	0.00897123	0.0250574	0.00901782		0.00716905	0.00915159	0.0164563	0.0266421	0.00761429
0.0211041	0.0156716	0.0274721	0.0379339	0.00708596		0.00681875	0.01245	0.0128125	0.0312	0.00544		0.0125965	0.0116773	0.0141308	0.0351212	0.00395755
0.0186462	0.0127615	0.01965	0.0375188	0.0039375		0.0148683	0.00985255	0.0129013	0.0278263	0.00562091		0.0191307	0.00916974	0.015856	0.0327686	0.00272884
0.210388	0.228239	0.374402	0.531172	0.568619		0.0144417	0.0114083	0.0149083	0.187984	0.150162		0.0138916	0.0180688	0.0314194	0.0477418	0.015213
0.0112556	0.012	0.0163778	0.0382111	0.00687778		nan	0.8462	0.964079	0.678214	0.680432		0.0688348	0.0555036	0.0556096	0.07084	0.0308184
0.0139163	0.013407	0.0185711	0.0426284	0.00314404		0.0141218	0.0139824	0.0117059	0.0295372	0.00156151		0.0116882	0.00903561	0.0210818	0.0328622	0.00483842
nan	0.944932	0.978253	0.795328	0.985323		0.8458	0.68785	0.80905	0.709736	0.782393		0.129557	0.0651128	0.207473	0.142734	0.0540643
0.108674	0.124631	0.0824178	0.321105	0.309847		0.71875	0.7532	0.84905	0.668025	0.65105		0.0905724	0.0960601	0.0716384	0.103617	0.0761241
0.0329105	0.0165059	0.0921526	0.112484	0.199001		0	0.00553	0.0193438	0.0322656	0.00375282		0.015129	0.0133799	0.0144058	0.044185	0.00537228
0.0526588	0.39027	0.383804	0.272844	0.263767		0.00946494	0.0102783	0.0251855	0.048175	0.00575683		0.0151243	0.0177065	0.0316847	0.0397013	0.00556727
0.0221117	0.0328512	0.0266967	0.0920466	0.0981918		0.00768333	0.00898775	0.0127333	0.0334115	0.060771		0.00689375	0.0129896	0.0243116	0.0471312	0.0323025
0.0128158	0.01283	0.0129104	0.0516449	0.00231111		0.00716471	0.0109167	0.0143579	0.0342056	0.00432537		0.0140025	0.0145523	0.0110018	0.0298698	0.00686846
0.0118251	0.0143824	0.0195698	0.0350729	0.00711525		0	nan	nan	0.0569466	0.000782857		0.0125429	0.00399877	0.00901896	0.0611425	0.00548337
0.176911	0.156259	0.155944	0.392665	0.522523		0.0324667	0.0229667	0.0113667	0.0381	0.00596667		0.0195333	0.0143784	0.0113039	0.0356098	0.00914706
0.0137895	0.00927886	0.0141645	0.0362069	0.00579688		0.00929095	0.0113145	0.0125638	0.0257421	0.009275		0.0192191	0.0163215	0.0134728	0.0246008	0.00561992
0.0343417	0.03195	0.030575	0.073975	0.0213171		0.0994976	0.118048	0.0884608	0.331894	0.0358427		0.00724226	0.00910379	0.0419771	0.0662449	0.0360124
0.9796	0.9631	0.88345	0.9082	0.964718		0.7941	0.88616	0.834471	0.662707	0.716408		0.12109	0.131095	0.111879	0.0913029	0.0272714
nan	0.977091	0.996254	0.852518	0.965262		nan	0.0148667	0.0130167	0.0642333	0.13334		0.011375	0.0205857	0.011325	0.0328142	0.0162929
0.0155923	0.0146923	0.0208385	0.0947867	0.0581643		0.195561	0.0842	0.0342478	0.160241	0.0897616		0.0480209	0.0158756	0.0187795	0.0572352	0.0106353
0.0797765	0.118137	0.124533	0.304545	0.386102		0.194125	0.0711976	0.152486	0.111719	0.057592		0.0348831	0.0186743	0.0440723	0.0722948	0.0172992
0.0726346	0.0164519	0.01776	0.227561	0.333822		0.0338875	0.0349667	0.0135417	0.0377267	0.0120406		0.0155777	0.0134312	0.0170161	0.0422493	0.00883964
0.0139908	0.0160426	0.0149579	0.0485144	0.00335353		0.00858181	0.0107421	0.0129813	0.0327755	0.00214349		0.016249	0.0258154	0.014388	0.0503596	0.0709886
0.0243974	0.0194827	0.0123084	0.0963128	0.163266		0.0135	0.0181588	0.0220368	0.116385	0.106687		0.0305879	0.0244878	0.0632815	0.0552066	0.0279136
0.0220818	0.0107316	0.0193814	0.164332	0.162804		0.590338	0.884533	0.824867	0.744526	0.736732		0.0604169	0.0472286	0.0410898	0.0686522	0.0349726
0.188	0.431393	0.41485	0.214606	0.54122		0.00924444	0.0271075	0.0195571	0.0595776	0.0093074		0.0248639	0.0180557	0.0501395	0.0537295	0.013143
0.0157994	0.0149118	0.0167143	0.0374083	0.0047976		nan	nan	nan	nan	0		0.0072651	0.01712	0.0142282	0.0287443	0.00569444
0.00982778	0.0173946	0.0239948	0.0415636	0.0125508		0.0114344	0.0138894	0.0153871	0.0482763	0.0586401		0.0275004	0.0121989	0.0351076	0.0362613	0.0354588
nan	nan	nan	0.96025	nan		nan	0.0141833	0.01208	0.07996	0.282325		0.0433875	0.0127588	0.0191021	0.0385382	0.0197636
0.892978	nan	1	0.816288	0.984371		nan	nan	nan	0.7044	0.511974		nan	0.04545	0	0.0755607	0.0562243
0.00910189	0.0110424	0.04752	0.05146	nan		0.00837143	0.00679936	0.0250504	0.0291089	0.00296484		0.0143469	0.0105046	0.0285266	0.0433857	0.0190011
0.0120061	0.00907405	0.0113008	0.035613	0.00622418		0.4931	nan	0.63885	0.5156	0.43614		0.203471	0.199691	0.115075	0.0633684	0.0932847
0.0278866	0.0470406	0.0615374	0.0665308	0.0460264		0.00652273	0.0108101	0.016768	0.0391962	0.00123333		0.0139011	0.0114212	0.0133534	0.0382279	0.00403313
0.00936667	0.0116444	0.0127125	0.0719671	0.0562032		0.7955	nan	nan	0.595325	0.546436		0.0902	0	0	0.072039	0.0262824
0.0760733	0.159469	0.138557	0.290677	0.395943		0.0195	0.006975	0.00889545	0.0302678	0.0127746		0.00721676	0.0116273	0.0194413	0.0377961	0.0181051
nan	nan	nan	0.8911	0.973		nan	nan	0.6004	0.4735	0.727567		0.0238	0	0.2231	0.17946	0.03232
0.461716	0.281991	0.40599	0.514744	0.576488		nan	nan	nan	0.77975	0.8472		nan	0.0476	0.0358037	0.101896	0.011722
0.0224938	0.300664	0.515854	0.408758	0.583191		0.00579019	0.0151875	0.0168314	0.0378735	0.0043012		0.00362573	0.00950845	0.0143298	0.0296537	0.0077027
0.0134027	0.011862	0.0168415	0.0355178	0.00630145		0.00253333	0.01525	0.021425	0.0269579	0.00129183		0.017552	0.0177908	0.0393443	0.0593113	0.0536903
0.0169765	0.0860823	0.0702321	0.177931	0.220951		0.264539	0.109383	0.0996211	0.273538	0.275301		0.0794755	0.0871837	0.0581887	0.0885576	0.0706465
0.17155	0.375	0.495496	0.668097	0.755825		0.0153758	0.0153518	0.013945	0.0348396	0.0078511		0.0115247	0.012495	0.0151663	0.0322746	0.00395412
nan	0.9836	0.9815	0.96318	0.98572		0.181058	0.329806	0.288929	0.177534	0.208201		0.0509557	0.0380747	0.080308	0.0612559	0.0333621
0.953363	0.952983	0.964725	0.908415	0.935858		0.0130875	0.03571	0.0155667	0.0248477	0.0096113		0.0186522	0.0107781	0.0302	0.0369668	0.0172777
nan	0	0	0.0236	0		0.297645	0.499402	0.262763	0.277141	0.285983		0.0364646	0.0417299	0.040137	0.0568732	0.0887138
0.01054	0.0168993	0.0123462	0.0449121	0.03338		0.02114	0.0124333	0.0174	0.0417491	0.0028619		0.0205086	0.0130642	0.0241614	0.0460997	0.0141204
0.0217741	0.157929	0.17962	0.402743	0.318035		nan	0	0.41465	0.58291	0.576552		0.126225	0.101557	0.126589	0.0636764	0.0631896
0.13982	0.132804	0.101407	0.20921	0.293504		nan	nan	0.480967	0.566904	0.774702		nan	nan	0.0493089	0.0823573	0.108943
0.429107	0.538156	0.557871	0.480802	0.385194		nan	nan	nan	0.523839	0.501377		0.0595	nan	0.0995448	0.0438527	0.0451202
0.01565	0.0140279	0.0167166	0.0343527	0.00372026		0.01432	0.112643	0.01626	0.230677	0.496077		0.131018	0.0735741	0.113166	0.0596056	0.0604405
0.020875	0.129683	0.1114	0.0547095	0.0494		0.0793847	0.0765442	0.0733285	0.105824	0.0643022		0.0194393	0.0159953	0.0340825	0.0450806	0.0134295
0.013713	0.0273004	0.0234091	0.0353534	0.00274704		0.0209204	0.0554443	0.0498515	0.0678955	0.0314338		0.0123463	0.0148312	0.034777	0.0486318	0.0294022
0.0292438	0.0908667	0.0694944	0.187834	0.150415		nan	0.8	0.6875	0.466644	0.646289		0.0874746	0.0363088	0.0806738	0.0673985	0.0432312
0.0136189	0.0138477	0.0138319	0.047381	0.0153723		0.0269667	0.0124533	0.0241933	0.0362475	0.00466316		0.0225632	0.0189122	0.0186152	0.0532863	0.00388609
0.0179606	0.0134031	0.0133695	0.0315065	0.00217988		0.640946	0.750605	0.758092	0.747159	0.776082		0.0574605	0.0337235	0.130863	0.0672995	0.0385535
0.0166625	0.00930909	0.0245615	0.0887603	0.0441226		0	0.00572857	0.0491095	0.0345657	0.00741322		0.0201238	0.00792789	0.0448449	0.0400084	0.00841745
0.492405	0.461335	0.495881	0.403231	0.484329		nan	nan	0.83335	0.669533	0.64584		0.0945072	0.114191	0.0439951	0.0770103	0.0403174
0.0112983	0.0136783	0.017198	0.0371944	0.00750857		0.0803327	0.0905011	0.111803	0.112698	0.0115795		0.0350512	0.029932	0.0587475	0.0471122	0.0130018
0.0101154	0.235696	0.240013	0.326699	0.549762		nan	nan	nan	0.729198	0.773117		0.087	0.0579299	0.0418639	0.0343956	0.0265917
0.0255905	0.0280193	0.0280797	0.181573	0.138001		0.014219	0.114942	0.173587	0.360872	0.52183		0.0743163	0.0586745	0.063766	0.0820239	0.0517424
0.080324	0.0718972	0.0680834	0.161366	0.100012		nan	nan	nan	nan	nan		nan	nan	0	0.0440804	0.00485418
0.0498027	0.0747037	0.0610429	0.141813	0.129516		0.00931667	0.0131667	0.0173833	0.0328333	0.00228333		0.146086	0.0538879	0.129585	0.116718	0.0510997
0.0119	0.1144	0.130111	0.527557	0.771359		0.0100941	0.0142222	0.03145	0.0440998	0.00726196		0.0185274	0.0247777	0.0402072	0.0575633	0.0434132
1	0.96775	0.920868	0.92552	0.974257		0.0308434	0.02904	0.0321528	0.140923	0.139107		0.0660853	0.0531974	0.0777297	0.0777047	0.113171
0.0322352	0.0467674	0.0486366	0.0475845	0.0134784		0.340975	0.3351	0.3868	0.4071	0.5946		0.2195	0.0504778	0.0564667	0.0548433	0.0269386
0.0153325	0.0108763	0.0168167	0.0331468	0.00453784		0.512625	0.63315	0.700433	0.576424	0.644537		0.0489006	0.024287	0.0485929	0.0654887	0.0253196
0.0185727	0.0127273	0.0153455	0.0388273	0.001		0.0400474	0.0332731	0.137797	0.116219	0.0966273		0.028885	0.0160136	0.0458685	0.0615616	0.0576147
0.0168826	0.0131048	0.0147704	0.0765241	0.0324473		0	0	nan	0.0301667	0.00503226		0.0128333	0.0186	0	0.0236006	0.00254578
0.0102469	0.0144611	0.0433008	0.0739484	0.12357		0	0.0187587	0.03474	0.03186	0.0112		0.0125375	0.00758028	0.0624624	0.0234215	0.00744698
0.238799	0.228668	0.343146	0.416761	0.66582		0.183814	0.1534	0.218609	0.288025	0.340999		0.0365037	0.026099	0.0543451	0.0540105	0.0294976
0.0316626	0.020234	0.0136492	0.0567855	0		0.0107	0.0137727	0.0169308	0.0317525	0.0108895		0.0227747	0.0216906	0.0445741	0.0522526	0.0255347
0.0196153	0.010012	0.0151762	0.0575823	0.0690474		0.0163556	0.005	0.00283152	0.0273	0.00432836		0.0181367	0.013188	0.0100615	0.0321305	0.00576042
0.9836	0.98075	0.96465	0.8928	nan		0.018144	0.0559848	0.0190663	0.0971448	0.00748045		0.0690725	0.0217507	0.0576522	0.10116	0.0258187
0.903272	0.906437	0.964485	0.929302	nan		0.0439191	0.0129316	0.0183282	0.0493722	nan		0.00378389	0.011855	0.0221625	0.0426352	nan
1	nan	0.9259	0.959615	0.972278		0.0106341	0.0130085	0.021034	0.037244	0.00983656		0.0177733	0.0120249	0.0133935	0.0337315	0.00566165
0.9167	nan	nan	0.97639	0.99106		0.0326656	0.0234146	0.0535132	0.101882	0.0287593		0.022912	0.0139352	0.0562021	0.0419562	0.0111577
0.978922	nan	nan	1	0.9881		nan	0.018075	0.0251026	0.082216	0.243169		0.21945	0.0137963	0.0230033	0.0396307	0.0201783
0.9545	0.96925	0.998312	0.908406	0.968191		0.379893	0.0115109	0.0154537	0.0548605	0.136562		0.0977878	0.0182927	0.0151466	0.0483269	0.0155741
0.724133	0.445733	0.01	0.397133	1		0.0306694	0.0116901	0.0253252	0.0489075	0.0247433		0.0535501	0.025922	0.0530672	0.0492882	0.00796464
0.439453	0.11695	0.3346	0.939363	nan		0.0117222	0.0552444	0.0245778	0.199389	0.276058		0.00495326	0.0117246	0.130701	0.125727	0.100387
nan	nan	nan	nan	nan		0.01298	0.0105769	0.01273	0.0425968	0.00506667		0.0399	0.0127431	0.021032	0.0449556	0.00877
0.94645	nan	nan	0.9048	nan		0.010113	0.0128708	0.0169654	0.0379946	0.0161454		0.0142394	0.0135306	0.066334	0.0342246	0.0120184
nan	nan	nan	nan	nan		0.0116833	0.00680714	0.0150625	0.095836	0.0451101		0.0177871	0.00922075	0.0239371	0.0413427	0.00807713
nan	0.155475	0.33755	0.749079	0.9525		0.0054	nan	0.4578	0.47154	0.537997		0.009225	0.0589333	0.0732286	0.177782	0.0464095
0.977514	0.98215	0.932242	0.904619	0.978712		nan	nan	nan	0.2963	0.5096		0.0606	0.0235132	0.0232429	0.0676539	0.025115
0.983033	0.983483	0.953137	0.914342	0.945276		0.012682	0.0167003	0.0177109	0.0334473	0		0.0104956	0.0148915	0.0165883	0.0399785	0.00559868
nan	nan	nan	0.3627	nan		nan	nan	nan	0.616754	0.55027		0.0937459	0.00530636	0.0315134	0.0594366	0.0316974
nan	nan	nan	nan	nan		nan	nan	nan	0.33033	0.535383		0.0254503	0.0072032	0.0296772	0.0734427	0.023607
nan	nan	0.7134	0.7403	0.94885		0	0	0.2223	0.0751833	0.02544		0.012323	0.0319681	0.0132248	0.0310282	0.0210572
0.984325	0.8354	0.94916	0.863764	0.965466		nan	0.8214	nan	0.717	0.810375		0	0.015389	0.0363095	0.0579136	0.0283886
0.1298	0.63545	0.4973	0.35816	0.23395		0.0166091	0.0223863	0.0153046	0.0484716	0.0577		0.0247434	0.0247788	0.0251242	0.0383608	0
nan	nan	0.913	0.58854	0.487867		0	0.2175	0.464083	0.174849	0.089389		0.0134179	0.0228348	0.0238452	0.0443108	0.00942031
nan	nan	nan	0.490875	0.2318		nan	0.005827	0.0135911	0.0290637	0.0308		nan	0.0126759	0.0135008	0.0369523	0
0.0126335	0.014707	0.0118768	0.0325861	0.00491407		nan	nan	0	0.0905838	0.0435		nan	0.0153075	0.0181634	0.0515395	0.0137487
0.0115367	0.0143986	0.0435569	0.134273	0.136601		0.013425	0.0159909	0.0123385	0.0316311	0.0202907		0.0149006	0.0118598	0.0243456	0.0538635	0.0580554
0.0108758	0.0337332	0.0164364	0.0602008	0.0181059		0.740148	0.4667	0.82936	0.618006	0.7149		0.0521759	0.02214	0.0309231	0.0599864	0.0357326
0.0153056	0.0703025	0.0143266	0.13705	0.142165		0.161771	0.056423	0.23284	0.0542846	0.110289		0.0376871	0.0374044	0.0565371	0.0415104	0.0202013
0.0179909	0.0150364	0.015825	0.0628629	0.09111		0.5872	0.8307	0.6792	0.5737	0.409817		0.0878143	0.0196687	0.105506	0.0455517	0.0219181
nan	0.881301	0.9328	0.928314	0.977957		0.28147	0.140808	0.193528	0.293792	0.338783		0.0605919	0.0528348	0.0457491	0.0589138	0.0379732
0.01056	0.00743333	0.249571	0.230341	0.405754		0.0206425	0.0156625	0.0149862	0.0361975	0.00395312		0.0153038	0.0218575	0.006125	0.0247456	0.0024375
0.0136375	0.0604515	0.101611	0.112104	0.063433		0.834067	0.0101286	0.0951038	0.229273	0.280268		0.0704335	0.0287998	0.0372932	0.0451697	0.0165035
0.0147201	0.0141181	0.0127715	0.0346668	0.00519048		nan	nan	nan	0.6607	0.4483		0.207217	0.0385	0.28955	0.125124	0.0982091
0.0298528	0.0107603	0.02308	0.0830851	0.377791		0.0254	0.039425	0.0255927	0.0691352	0.0071653		0.00830301	0.0124132	0.0237019	0.0377195	0.0253881
0.0176367	0.0169667	0.00935455	0.121251	0.3032		0.0449429	0.012175	0.0256	0.0357343	0.0044658		0.0142339	0.0105565	0.0282181	0.0475804	0.0105
0.0208182	0.0207833	0.0143727	0.0946035	0.174887		0.0755292	0.0328452	0.0652568	0.0909971	0.054756		0.053657	0.0160565	0.04872	0.0424091	0.0283217
0.969833	0.947929	0.966589	0.925191	0.974944		0.010701	0.00975524	0.0177727	0.0295182	0.00273636		0.010587	0.01215	0.0137393	0.0303677	0.00652852
0.0146195	0.0128167	0.0158778	0.0343982	0.00479224		0.0172	0.0186357	0.0308475	0.0900106	0.02761		0.0274827	0.0115776	0.0591494	0.0583018	0.00865875
0.0391727	0.0101167	0.0139694	0.0439285	0.00656584		0.119071	0.07866	0.253476	0.294945	0.32515		0.0256099	0.0191927	0.0376912	0.0519428	0.0374498
0.022302	0.0120119	0.0187562	0.0372827	0.00593575		0.0954971	0.332382	0.419012	0.558629	0.726019		0.0637058	0.0473866	0.0645322	0.0773591	0.0416935
0.015031	0.0325952	0.0148861	0.132572	0.152112		0.01405	0.0036875	0.013022	0.0340527	0.0249273		0.0167357	0.00944976	0.0258821	0.0313746	0.0116823
0.0265	0.0230137	0.0601143	0.120031	0.320256		0.3808	0.376875	0.19034	0.155286	0.0109		0.0474527	0.0375847	0.0560639	0.0916089	0.0205382
0.538683	0.562664	0.530719	0.570896	0.724861		0.5405	0.0345	0.0278	0.0890429	0.336044		0.0029697	0.0043037	0.0249064	0.0337419	0.00748217
0.0476286	0.147064	0.148	0.227955	0.403744		0.086608	0.0834993	0.0296175	0.0530485	0.0111244		0.0658379	0.0445576	0.0636965	0.0592558	0.010202
0.496167	0.7762	0.681823	0.552629	0.519122		0.0317286	0.0265812	0.0221429	0.0392361	0.0026007		0.0131955	0.0091928	0.0111516	0.0339592	0.00944326
0.971752	0.970597	0.902164	0.917216	0.956325		0.0665069	0.147549	0.421764	0.459527	0.352815		0.256323	0.061044	0.283846	0.171149	0.0934906
0.0191	0.01345	0.01985	0.038525	0.00145		1	nan	1	0.90135	0.8668		0.0624813	0.038034	0.0835538	0.0608452	0.0362189
0.9518	0.15195	0.133133	0.93123	0.968808		nan	nan	nan	0.5581	nan		0.3333	nan	nan	0.0799188	0.0424333
0.0268053	0.0222505	0.0218462	0.0377356	0.00220032		0.010475	0	0	0.137755	0.295706		0.121895	0.0518575	0.0562525	0.0532052	0.0606897
0.8261	nan	0.776773	0.974265	0.969375		0.0106506	nan	nan	0.032491	0.282249		0.0178474	nan	0	0.0262496	0.0274206
0.379753	0.277841	0.457114	0.519644	0.389893		0.0214901	0.6154	0.31545	0.264754	0.41101		0.0178625	0.0470381	0.178958	0.11386	0.0465719
0.021875	0.0789255	0.0816188	0.27887	0.376011		nan	0.36085	0.8461	0.577125	0.6326		0.591067	0.0863907	0.105713	0.0928484	0.0745557
0.977995	0.971033	0.922232	0.915782	0.964647		0.0159345	0.0507701	0.0771218	0.0752872	0.0536882		0.0581971	0.0124076	0.0411386	0.0446367	0.0134069
0.0199421	0.0128374	0.0212918	0.0403933	0.00523168		0.231918	0.242258	0.515137	0.425651	0.444802		0.0693275	0.0352161	0.0776199	0.0759532	0.0461537
0.00778493	0.0167791	0.0186029	0.0299501	0.00292754		0.487975	0.706239	0.889915	0.745941	0.880869		0.0770333	0.0366188	0.0643009	0.0629767	0.0990044
0.0224138	0.0170318	0.0190212	0.0353645	0.00875367		0.0100272	0.0130073	0.011464	0.0304573	0.00477723		0.0134539	0.0130375	0.0123279	0.0290867	0.00395633
0.0282028	0.00995327	0.0112514	0.0412393	0.00233645		0.592742	0.6286	0.647067	0.507024	0.452911		0.0748583	0.0659	0.0543833	0.136589	0.0654125
nan	nan	0.4516	0.7345	0.802314		nan	0.55608	0.4263	0.355431	0.31832		nan	0.0171889	0.0374071	0.0581596	0.0369393
0.0182364	0.0243125	0.0152857	0.0445966	0.152657		0.00957143	0.00941071	0.0111296	0.0310483	0.0276787		0.0137999	0.0122575	0.014399	0.0325796	0.048529
0.0106213	0.0247206	0.026837	0.0335802	0.125243		0.010771	0.00876569	0.0110692	0.0425617	0.106529		0.0181101	0.0145825	0.0417809	0.0497758	0.0983373
0	nan	1	0.539289	0.96644		0.0102701	0.0103486	0.0143217	0.0309675	0.00334098		0.0159098	0.00991161	0.0127711	0.0286173	0.039321
0.781953	0.830487	0.853969	0.80794	0.749629		0.449607	0.585767	0.398176	0.32485	0.288163		0.116431	0.0392219	0.0718577	0.0724067	0.057588
0.0171633	0.0131703	0.0185758	0.0385659	0.0383248		0.3125	0.367767	0.303217	0.273799	0.441184		0.203697	0.213837	0.228132	0.14935	0.0582953
0.0153449	0.0118805	0.0138546	0.0360466	0.00460937		0.0675	0.01132	0.0126005	0.0434564	0.0242109		0.0822826	0.0113742	0.0128128	0.0353161	0.01251
0.049666	0.00747	0.431667	0.528104	0.603635		nan	nan	0.577094	0.404044	nan		nan	0.0103	0.0253171	0.0469274	0
0.0191889	0.282157	0.0192111	0.224604	0.455111		0.717513	0.5146	0.674366	0.637459	0.511252		0.121843	0.0144208	0.0414835	0.0634003	0.0165646
0.00912481	0.02495	0.0102315	0.0493534	0.00497313		0.0135868	0.00908163	0.0499626	0.274393	0.441994		0.0484164	0.0224275	0.101352	0.0516899	0.0204184
0.1	0.0392	0	0.00976057	0.0146774		nan	nan	0.1176	0.2993	0.1509		0.0652118	0.0537037	0.00776349	0.0808147	0.0220895
0.292467	0.108183	0.411395	0.401574	0.642395		0.605375	0.636075	0.7095	0.597268	0.5556		0.26619	0.206037	0.103825	0.137007	0.03655
0.0139133	0.0130848	0.0155879	0.0353647	0.0782978		0.010928	0.013194	0.013215	0.0337017	0.0196022		0.0107354	0.0132448	0.016684	0.0351266	0.0238568
0.0196219	0.0129351	0.0129605	0.0384912	0.00924561		0.0133409	0.0130105	0.0117988	0.0352786	0.00252385		0.0130214	0.0140691	0.0126452	0.0373036	0.00337518
0.0138091	0.0136636	0.0129818	0.0477727	0.00385455		0.66934	0.9	0.6303	0.689671	0.607467		0.0519028	0.11381	0.0291508	0.0713468	0.0248625
0.0149029	0.0137292	0.0143716	0.0341815	0.00659118		0.52227	nan	0.55225	0.43865	0.51095		0.122348	0.0168675	0.0490185	0.0808573	0.051306
0.0135333	0.0159333	0.147962	0.376492	0.523576		0.0114443	0.0101171	0.0143389	0.0333514	0.00376399		0.0141369	0.0117043	0.0121985	0.0315246	0.00697502
0.0443378	0.034749	0.037128	0.0596819	0.0491722		0.633389	0.24783	0.5676	0.308722	0.295853		0.0505517	0.0383871	0.262253	0.0612617	0.0143067
0.0368796	0.0256829	0.0319818	0.0465716	0.0200792		nan	nan	0.7731	0.5649	0.6667		0.20037	0.1295	0.233516	0.0921127	0.0263097
0.104583	0.0976907	0.156734	0.139479	0.169402		0.0421	0.0140625	0.0147625	0.039675	0		0.0596814	0.0136776	0.0133495	0.0441055	0
0.0128364	0.01166	0.01277	0.062925	0.0398317		0.0092963	0.0142451	0.0172451	0.0311593	0.00884615		0.0194088	0.012438	0.0143938	0.0346936	0.0071897
0.177543	0.115865	0.151708	0.255394	0.19075		0.5976	0.851	0.7344	0.656722	0.702091		0.248385	0.035341	0.0879905	0.120597	0.017554
0.0631435	0.0347079	0.108093	0.226974	0.216927		0.014624	0.0164259	0.0252034	0.058377	0.01382		0.0550002	0.0177905	0.0487033	0.049815	0.0735771
0.0117078	0.0115039	0.015413	0.0420499	0.00956366		0.0254857	0.1021	0.179673	0.257981	0.212444		0.0174742	0.0130835	0.042587	0.0575035	0.0418255
0.1753	0.201625	0.192695	0.308062	0.331542		0.0103925	0.6984	0.488944	0.0593013	0.398001		0.018375	0.0241948	0.0478946	0.0324749	0.0376886
0.013472	0.0142772	0.0128741	0.038203	0.00753182		0.0132997	0.013293	0.0132126	0.0344179	0.00631158		0.0178761	0.0110712	0.018184	0.0321703	0.00569719
0.0147549	0.0130432	0.0133774	0.0299031	0.00397862		0.02017	0.0292636	0.0156556	0.181733	0.106311		0.0148799	0.0248769	0.0123394	0.0467739	0.0264153
0.400134	0.462645	0.49868	0.549138	0.667969		0.567067	0.67524	0.677917	0.635629	0.605516		0.0916534	0.0258941	0.0814423	0.0624609	0.0272132
0.428585	0.308287	0.398037	0.534513	0.516268		0.0184723	0.011969	0.0133517	0.0391177	0.00323703		0.0163991	0.0105459	0.0147192	0.0383666	0.00518575
0.026769	0.0291591	0.0382213	0.0608233	0.0980739		0.143886	0.167714	0.352982	0.29071	0.367931		0.0608262	0.0648061	0.0599611	0.0764313	0.0512092
0.00724286	0.0184	0.0218	0.123534	0.139251		0.963	nan	nan	0.506768	0.653948		0.1176	nan	0.136746	0.0694716	0.170558
0	nan	0.0072	0.116877	0.00273353		0.6127	0.606667	nan	0.423398	0.616867		0.241457	0.0192424	0	0.0639572	0.0388784
0.11255	0.0163889	0.155228	0.18493	0.225755		0.00915	0.013072	0.0336861	0.0469097	0.01876		0.0208863	0.0236268	0.0423411	0.0449542	0.0284049
0.0162569	0.0141959	0.014128	0.0371573	0.00910535		0.632475	0.6	0.639612	0.601659	0.550575		0.118063	0	0.025	0.0943628	0.0535939
0.208239	0.312834	0.431249	0.384865	0.53224		0.00842342	0.0261316	0.0237933	0.0382855	0.005517		0.0105182	0.0260437	0.0215613	0.0268181	0.00460774
0.0593365	0.0373558	0.146617	0.232907	0.26134		0.00841004	0.0136506	0.00877964	0.0382009	0.0110416		0.0108766	0.0130409	0.0212824	0.0328809	0.00583333
0.924864	0.8985	0.923865	0.869347	0.955007		0.0131799	0.007025	0.01722	0.0494166	0.0206263		0.00685873	0.0116427	0.0100663	0.047715	0.00605285
0.391418	0.516322	0.537183	0.534609	0.540306		nan	nan	nan	nan	nan		nan	0.0185333	nan	0.0668751	0.0125942
0.213883	0.300319	0.2792	0.436192	0.404242		0.0158934	0.0080614	0.0170859	0.0354427	0.0561204		0.0296068	0.016319	0.03109	0.0527115	0.0306362
0.0479542	0.0119743	0.00695411	0.040276	0.00475837		0.0127359	0.00701013	0.0125923	0.0312923	0.00235192		0.0233649	0.0112885	0.012273	0.0360152	0.00793161
nan	nan	nan	nan	nan		0.0133235	0.0109683	0.0110829	0.0378332	0.00404523		0.0151771	0.0103361	0.0134691	0.034504	0.00179277
0.0189077	0.0867846	0.0314294	0.128668	0.238022		0.00733571	0.0144353	0.02096	0.0399805	0.00295256		0.00978283	0.0254436	0.0192125	0.0390885	0.00405072
0.020128	0.014618	0.00483106	0.0325128	0.00517109		nan	nan	nan	0.375	0.45		nan	0.113367	0.412902	0.2	0.121332
0.0154347	0.0137862	0.0150028	0.0359998	0.00174027		nan	0.8201	0.7333	0.525554	0.721489		0.0564815	0.0549231	0.0695993	0.141131	0.0286351
0.01845	0.00733333	0.0104	0.12354	0.253616		0.0820667	0.04478	0.07154	0.222914	0.724849		0.0928672	0.0610241	0.0497636	0.0610675	0.0731744
0.0158679	0.013312	0.0210735	0.0583937	0.138512		0.00896667	0.0238667	0.0213	0.0358	0.00455		0.0097553	0.0169307	0.0157784	0.0297337	0.00485
0.110493	0.012525	0.0450798	0.133865	0.13491		0.00891333	0.0140167	0.00957419	0.0329479	0.00523945		0.0118554	0.0113589	0.0181404	0.0377253	0.0271839
0.8631	0.9636	0.966667	0.93406	0.95322		0.0142	0.0164733	0.0169833	0.0285426	0.00924933		0.0153053	0.0102971	0.0325993	0.0403921	0.00879145
0.11212	0.104129	0.110836	0.110356	0.104648		nan	0.1349	0.16296	0.235914	0.165543		0.017207	0.037509	0.0433257	0.0337489	0.0287437
0.0125115	0.0138011	0.0194759	0.0343812	0.0116284		0.1838	0.325	0.43095	0.333362	0.225044		0.0206429	0.00624	0.0144125	0.0525108	0.0202333
0.9472	0.962488	0.944838	0.92828	0.938063		0.007	0.0113333	0.03162	0.157917	0.0867333		0.0303927	0.0225121	0.0423844	0.0403199	0.0445863
0.0192636	0.0129563	0.0688629	0.137756	0.182863		nan	nan	nan	0.2134	0.3888		0.20195	0.434433	0.0952869	0.104858	0.0382569
0.92938	0.969867	0.911931	0.89122	0.97987		0.263771	0.0882	0.418831	0.513296	0.670531		0.160251	0.0836	0.0954822	0.13184	0.110703
0.0169866	0.0310114	0.0260056	0.0407786	0.00482353		0.0750774	0.0229441	0.187322	0.1725	0.2022		0.0263787	0.0325404	0.0369218	0.0669236	0.0445216
0.192925	0.0392331	0.194838	0.328347	0.362736		0.128487	0.1008	0.471064	0.368009	0.472874		0.0101263	0.0387156	0.0662663	0.0695547	0.0465044
0.0830192	0.033708	0.0900796	0.138249	0.19373		0.0069625	0.0142111	0.0145333	0.03794	0.0026		0.0128195	0.0112402	0.0145142	0.0413858	0.00738879
0.0737344	0.0174538	0.0778715	0.115841	0.27686		0.0063	0.01466	0.0105	0.0324612	0.00162694		0.0100138	0.0133977	0.0148195	0.0452394	0.0103504
0.016677	0.0110532	0.0169276	0.0339942	0.00539267		0.0158172	0.0160388	0.0706012	0.086092	0.0118306		0.0171055	0.0131775	0.0174791	0.0444305	0.012186
0.96344	0.966899	0.94447	0.851454	0.961668		0.0199082	0.079448	0.125661	0.195174	0.170048		0.0538461	0.0409915	0.062373	0.0550235	0.036795
0.9902	nan	0.930225	0.94234	0.90174		0.79165	0.69515	0.54805	0.543253	0.562814		0.126454	0.0675234	0.111874	0.102776	0.0852345
0.983675	0.83892	0.876443	0.889975	0.974937		0.0384884	0.0497448	0.275712	0.096727	0.0386171		0.0103003	0.014738	0.065555	0.071675	0.0251457
0.01425	0.01275	0.008825	0.029725	0.009525		0.190048	0.129201	0.107925	0.151169	0.0369185		0.0264644	0.0347393	0.0517859	0.0560834	0.0225153
0.962271	0.97684	0.963924	0.930098	0.97183		0.187413	0.0142035	0.0382043	0.0659623	0.10123		0.0920967	0.0641835	0.0726854	0.0566829	0.0517383
0.0291637	0.0207701	0.0222571	0.0480097	0.0610134		0.545967	0.1724	0.625256	0.309293	0.272116		0.0415491	0.0182648	0.0408226	0.0527068	0.0274485
0.0305167	0.02375	0.0242885	0.0558361	0.040718		0	0.0139251	0.00806723	0.0342919	0		0	0.0129337	0.019093	0.0262435	0
nan	nan	nan	0.0742783	0.269532		nan	0	0.0791078	0.0565	0.152391		nan	0.0628429	0.202766	0.109475	0.108873
nan	nan	nan	nan	nan		nan	0.00993864	0.177242	0.32243	0.768		nan	0.0307267	0.0328779	0.121306	0.0562758
0.0127512	0.0647142	0.0704537	0.258302	0.337848		nan	nan	0.871	0.590583	0.569429		nan	0.2121	nan	0.135661	0.106343
0.01824	0.01228	0.02176	0.373543	0.9608		0.00882	0.01264	0.0247667	0.0327167	0		0.0213556	0.01138	0.02039	0.0320883	0.00137787
0.0346152	0.0153696	0.0372582	0.128509	0.118907		0.00545	0.007425	0.0134625	0.040983	0.00523077		0.00733412	0.0261089	0.0207625	0.044323	0.0281478
0.0152922	0.0139806	0.0144915	0.0335596	0.00702216		0.0150077	0.0125167	0.0164929	0.0325172	0.00595599		0.0169045	0.0131595	0.0185974	0.0317214	0.009622
0.9407	0.837425	0.944714	0.842876	0.982664		0.0128333	0	0	0.0491875	0.00728333		0.01467	0.00798571	0.00701111	0.0295653	0.00772727
0.0126538	0.0123154	0.0161286	0.0396214	0.0130538		0.765267	0.62785	0.937467	0.62534	0.492875		0.175974	0.0445012	0.0649095	0.124077	0.0143203
0.111655	0.130128	0.137895	0.195502	0.187253		0.088413	0.119437	0.0552612	0.0817226	0.00906585		0.0292907	0.0299999	0.0491025	0.0440873	0.0124407
0.0133043	0.0114788	0.0242435	0.0238826	0		0	0.0435	0.034	0.239429	0		0.0295415	0.0652586	0.0600775	0.0440198	0.0151031
0.0625	0	0.0097	0.0200671	0		0.0127552	0.0153336	0.013069	0.0268078	0.00260204		0.00661489	0.0105631	0.0192326	0.0331447	0.00573171
0.0140233	0.0110525	0.0187624	0.0353538	0.00777		0.0156487	0.0187447	0.0221572	0.0335561	0.0214444		0.0149849	0.0124295	0.0133144	0.0299027	0.0164667
0.0208684	0.0109735	0.0120439	0.0420582	0.0136979		0.0343217	0.0268471	0.0346565	0.0510952	0.00836643		0.0317673	0.0171908	0.0460025	0.0430029	0.0106451
0	0.01024	0.0394899	0.168204	0.333638		0.00671667	0.0107856	0.0246486	0.0484669	0.0117281		0.0187104	0.0191298	0.0370303	0.0385752	0.0181224
nan	0.913	0.6144	0.892185	0.951739		0.0188377	0.273755	0.509661	0.426812	0.43648		0.0280194	0.0661503	0.0596548	0.059893	0.0480837
nan	nan	nan	0.84709	0.992162		nan	nan	0.628915	0.211425	0.259955		0.00806923	0.0249	0.0390268	0.0344575	0.0207246
nan	nan	nan	0.8878	0.9278		0.0119987	0.0301032	0.0226915	0.277824	0.247875		0.0392706	0.0621252	0.069795	0.0886254	0.038799
0.0922642	0.0286437	0.213877	0.25046	0.28521		0.0210182	0.0156071	0.0322	0.055173	0.0637686		0.0159232	0.0115868	0.0444099	0.0303418	0.0116001
1	0.797067	0.839953	0.874368	0.975785		0.67495	0.7965	0.75625	0.7269	0.8238		0.10039	0.0590205	0.0658225	0.0740271	0.0516176
0.0245661	0.0139945	0.0219016	0.0389578	0.00685096		0.7759	0.9636	0.8789	0.7692	0.93075		0.103055	0.142369	0.104224	0.0696865	0.0895679
0.794617	0.533359	0.868616	0.720256	0.807672		0.00364	0.02182	0.02105	0.0479546	0.0392049		0.0191005	0.0187439	0.0612249	0.0641658	0.00405787
0.0159309	0.0126068	0.0121706	0.0307067	0.00506842		0.3714	0.0212	0.0849	0.232267	0.213291		0.0562641	0.0238857	0.0985571	0.0482278	0.0227481
nan	nan	0.96112	0.889627	nan		0.0532	0.623411	0.224215	0.23573	0.293067		0.0715579	0.0291048	0.0956594	0.100917	0.0510582
0.494055	0.6428	0.639192	0.797601	0.78971		nan	0.173122	0.278296	0.184146	0.64843		nan	0.0273458	0.0262663	0.0502766	0.0208424
0.0142	0.0100111	0.01361	0.02771	0.00185		nan	0.00483333	0.00595	0.12114	0.4194		0	0.0124017	0.0422094	0.0838554	0.10413
0.016997	0.0757658	0.100623	0.109553	0.17127		nan	0.823268	0.880679	0.784418	nan		nan	0.0484786	0.16921	0.0793709	0.0713364
0.0556559	0.03096	0.040755	0.0507169	0.0681723		nan	0.00948898	0.0121748	0.033115	0.00255556		nan	0.0136597	0.0156436	0.0335366	0.00720588
0.130427	0.0129155	0.0134202	0.272764	0.343441		0.0217	nan	0.4615	0.0963111	0.0603448		0.0098	nan	0.039518	0.0596356	0.00916067
0.00885922	nan	nan	0.030014	0.00620648		nan	nan	0.447967	0.378242	nan		nan	nan	0.0451607	0.0695459	0.03275
0.0155025	nan	nan	0.0424339	0.0165477		nan	0.221186	0.234643	0.235816	0.112315		nan	0.0251729	0.0764749	0.108399	0.0568015
0.0151168	nan	0	0.0302879	0.00618198		nan	0.57165	0.609133	0.455922	0.62688		nan	0.0933824	0.0772654	0.068173	0.137105
0.8868	nan	nan	0.88758	0.945417		0.0204472	0.0101768	0.0132705	0.0533581	0.00877126		0.0194208	0.0155632	0.0211393	0.0401619	0.0142868
0.0184089	nan	0.0194333	0.0356422	0.0103244		0.51905	0.3984	0.4673	0.58965	0.43335		0.102	0.0581214	0.0470787	0.0727466	0.00426618
0.0125714	0.00603333	0.0156583	0.205014	0.183061		nan	0.7682	0.6956	0.624088	nan		nan	0.377296	0.408965	0.295994	nan
0.007475	0.313365	0.316921	0.353701	0.498319		0.0183333	0.0091	0.0521714	0.0462799	0		0.0209024	0.0171481	0.066003	0.0301727	0.00599501
0.0150626	0.012961	0.0150552	0.041556	0.0061113		0.01525	0.00564	0.00896667	0.0378148	0.0146211		0.0170687	0.0145528	0.0337854	0.0427901	0.02275
0.122345	0.184413	0.308276	0.447874	0.417613		0.388436	0.683698	0.730534	0.570539	0.612778		0.0582537	0.0382682	0.0400841	0.085667	0.0311879
0.0353765	0.0952149	0.0560685	0.13447	0.0716376		nan	nan	0.2381	0.594933	nan		nan	nan	0	0.12442	nan
1	0.80034	0.663233	0.73702	0.78636		nan	nan	nan	nan	0.1429		nan	nan	nan	nan	0.0320667
0.8627	0.937764	0.952042	0.93491	0.955552		nan	nan	0.8438	0.51905	0.2608		0.0292875	0.01558	0.105689	0.0511216	0.018299
0.933133	0.9793	0.98385	0.933325	0.9657		0.0118833	0.0110689	0.0161686	0.035333	0.0136034		0.0116782	0.0108539	0.0219404	0.0493862	0.00961398
0.276166	0.210879	0.279757	0.340858	0.456134		0.00315	0.736936	0.715728	0.604723	0.825		0.0227157	0.0299893	0.0418647	0.0543091	0.0255634
0.0141716	0.0134783	0.0148179	0.031599	0.00407403		0.0175501	0.0120219	0.0136383	0.0541374	0.0687595		0.0268961	0.0179386	0.0404024	0.0474422	0.0534292
0.135773	0.137615	0.209313	0.260489	0.339541		0.0144089	0.0142011	0.0154401	0.0746033	0.0300338		0.0372249	0.0128396	0.0142084	0.0449034	0.00304856
0.592743	0.555652	0.570215	0.66742	0.640497		0.00917909	0.0112774	0.0128517	0.0322233	0.00597213		0.0169855	0.0146974	0.012956	0.0341846	0.00644195
0.0309764	0.02454	0.0283408	0.0449651	0.0172185		nan	nan	nan	0.093	0.0769		0.00594	0.07145	0.025	0.0692071	0.00488554
0.0716083	0.0148091	0.168487	0.260068	0.247184		nan	nan	0.67475	0.458701	0.0936607		0.0525529	0.0362097	0.0968138	0.0647917	0.0156992
0.0187917	0.0173846	0.014457	0.163577	0.137891		0.0208333	0.00517	0.0299	0.0423564	0.00544375		0.0144836	0.00937337	0.0298255	0.0355848	0.0114666
0.0161093	0.827509	0.834674	0.363154	0.507966		0.00661179	0.0139273	0.02005	0.0230682	0.00920701		0.00555877	0.0118567	0.0209821	0.043097	0.00625535
0.00176667	0.0215857	0.0188429	0.0577409	0.0191318		0.00612735	0.0101165	0.0129517	0.027903	0.00612559		0.0203552	0.00939012	0.016223	0.0321781	0.00471609
0.98335	1	nan	0.950068	0.948411		0.0138667	0.01458	0.0162	0.0376215	0.00768125		0.0114203	0.0107847	0.0116081	0.036856	0.00733221
0	nan	nan	0.0526	0.0192		0.0131571	0.0136	0.00988889	0.0328167	0.00369445		0.00481231	0.011195	0.0164563	0.0451328	0.00402453
0.0438539	0.0398271	0.0530096	0.106876	0.0670737		0.0451338	0.0117131	0.0373078	0.0765873	0.116798		0.0278379	0.0135351	0.0492281	0.0645479	0.0615331
0.01854	0.601397	0.11095	0.499772	0.446778		0.0152757	0.0174739	0.0116964	0.0612336	0.0553789		0.0220824	0.0168989	0.0198001	0.0380546	0.0285706
0.0231875	0.0129022	0.0116928	0.227465	0.325991		0.0186	0.01321	0.0277455	0.0293091	0.00703333		0.0150563	0.0108607	0.0317909	0.0412116	0.00409661
0.0105545	0.0145764	0.014625	0.0341991	0.0116818		0.0983526	0.0852648	0.155952	0.176706	0.14259		0.0257418	0.0299548	0.034399	0.0592994	0.0618359
0	0	0.0145097	0.0258323	0.0125806		nan	nan	nan	nan	0.816673		0.0231756	0.0397074	0.0331365	0.0686173	0.0576628
0.01549	0.01137	0.196585	0.377913	0.365791		nan	nan	0.666267	0.52459	0.752773		0.6633	0.1818	0.0698951	0.059017	0.0774496
0.9429	0.9333	0.979375	0.88745	0.910575		0.0132197	0.0112004	0.0135358	0.0328292	0.00130164		0.0152707	0.0138881	0.0127133	0.0413784	0.00217803
0.00626506	0.00953266	0.0153822	0.0411948	0.00851171		0.18725	0.217524	0.518042	0.395732	0.522115		0.0604605	0.0347217	0.0405766	0.0718679	0.0343433
0.0105346	0.027988	0.0392487	0.0389685	0.0137714		0.00778571	0.0152	0.0201739	0.0403545	0.00608333		0.0180667	0.0105484	0.0247772	0.0672379	0.00471146
0.0138891	0.0291167	0.0290751	0.0919839	0.0778828		nan	nan	nan	0.57531	nan		0.05625	0.05	0.0702	0.121254	0.05505
0.06752	0.246788	0.2454	0.391286	0.486633		0.0236429	0.0295667	0.0559833	0.158711	0.165839		0.0680607	0.0251654	0.0756205	0.114836	0.0857088
0.986785	1	0.970006	0.894215	0.961502		0.7853	0.8516	0.9095	0.6363	0.6411		0.061123	0.0436751	0.0657374	0.0545104	0.0449657
0.91665	nan	0.986972	0.917407	0.954527		0.60925	0.55675	0.48955	0.55895	0.509038		0.159434	0.0353644	0.0383679	0.101053	0.0916019
0.0139053	0.0118579	0.0153474	0.0342316	0.0466554		0.01022	0.00952	0.01221	0.03359	0.00547143		0.010981	0.0141915	0.0107922	0.0286917	0.00184615
0.00472	0.01174	0.01364	0.0922	0.01856		0.01995	0.00881667	0.0411076	0.0575435	0.0305817		0.0397941	0.0121834	0.123133	0.0788862	0.0460509
0.0174857	0.0139167	0.0224714	0.288569	0.304328		0.0195538	0.0138731	0.271269	0.309466	0.263259		0.0143118	0.0390006	0.0602649	0.055951	0.0144637
0.142334	0.0787265	0.0247765	0.197641	0.0112496		0.0141214	0.0196462	0.01865	0.0349487	0		0.0247458	0.0135103	0.0210812	0.033223	0.0272318
0.104776	0.0398286	0.0133584	0.129669	0.0204624		nan	0.568956	0.533939	0.461285	0.552733		0.058662	0.10788	0.0730882	0.115868	0.124631
nan	nan	nan	nan	nan		0.0120571	0.765	0.7137	0.216971	0.152575		0.0132099	0.0607338	0.0950219	0.0689198	0.0292981
0.275035	0	0.0244	0.261919	0.580558		0.00964844	0.0102917	0.0169031	0.037	0.00609375		0.0157136	0.00963824	0.0125142	0.0352051	0.00457439
0.9778	nan	nan	0.76575	0.910119		0.014875	0.0113077	0.0120385	0.0501401	0.00823277		0.0349402	0.0122037	0.0388015	0.0399433	0.0269327
0.916337	0.46295	0.57434	0.715466	0.865176		0.0150863	0.0152098	0.0133976	0.0286364	0.0112375		0.0132407	0.0128711	0.0145014	0.0291029	0.00518342
0.88034	0.90694	0.94026	0.811196	0.95826		0.0226135	0.00746319	0.016992	0.0336227	0		0.0125014	0.0165276	0.0142681	0.0243243	0.000770796
0.0264496	0.0155832	0.0203035	0.0318855	0.0245577		0.0177333	0.0104	0.0118	0.0266667	0.0107667		0.00928404	0.00983756	0.00966009	0.0352376	0.0170573
0.0144744	0.0260084	0.0232843	0.0369754	0.0050813		0.00982	0.0146667	0.0407571	0.0284444	0.01165		0.0184018	0.0415907	0.0600832	0.0446216	0.00759554
0.0138861	0.0272918	0.0209832	0.0619549	0.00939139		0.01797	0.0124308	0.0160182	0.0283855	0.0160311		0.0255363	0.0152519	0.0166144	0.0314387	0.0250673
nan	nan	nan	0.905312	1		0.895571	0.506782	0.589407	0.503061	0.363098		0.243278	0.0630266	0.0712272	0.074169	0.10446
0.0075	0.01068	0.00816	0.02534	0.00486		0.123199	0.0143603	0.0790222	0.134413	0.104035		0.111971	0.0812359	0.0578999	0.0536818	0.035651
0.0544856	0.174311	0.210617	0.338451	0.306692		0.00912857	0.0276687	0.011475	0.037431	0.00537031		0.0124335	0.0123037	0.0166922	0.0370329	0.0141318
[truncated: 37,409 more rows]

## Sheet: Fig. 1b exact p-values
MZ TE mCG								MZ TE mCHG								MZ TE mCHH
group1	group2	p-values	p.adj	p.format	p.signif			group1	group2	p-values	p.adj	p.format	p.signif			group1	group2	p-values	p.adj	p.format	p.signif
ZS-S	MH-E	1.13882e-26	1.1e-26	<2e-16	****			ZS-S	MH-E	3.30067e-61	9.9e-61	< 2e-16	****			ZS-S	MH-E	0	0	< 2e-16	****
ZS-S	MZ-Z	3.62136e-147	1.4e-146	<2e-16	****			ZS-S	MZ-Z	0	0	< 2e-16	****			ZS-S	MZ-Z	4.23813e-15	4.2e-15	4.2e-15	****
ZS-S	MZ-GE	2.37217e-131	7.1e-131	<2e-16	****			ZS-S	MZ-GE	1.96699e-244	1.2e-243	< 2e-16	****			ZS-S	MZ-GE	0	0	< 2e-16	****
ZS-S	MZ.Pa	0	0	<2e-16	****			ZS-S	MZ.Pa	0	0	< 2e-16	****			ZS-S	MZ.Pa	2.8266e-103	8.5e-103	< 2e-16	****
MH-E	MZ-Z	1.11082e-34	2.2e-34	<2e-16	****			MH-E	MZ-Z	3.70781e-167	1.5e-166	< 2e-16	****			MH-E	MZ-Z	0	0	< 2e-16	****
MH-E	MZ-GE	0	0	<2e-16	****			MH-E	MZ-GE	4.25612e-20	8.5e-20	< 2e-16	****			MH-E	MZ-GE	0	0	< 2e-16	****
MH-E	MZ.Pa	0	0	<2e-16	****			MH-E	MZ.Pa	1.04829e-195	5.2e-195	< 2e-16	****			MH-E	MZ.Pa	0	0	< 2e-16	****
MZ-Z	MZ-GE	0	0	<2e-16	****			MZ-Z	MZ-GE	3.47391e-250	2.4e-249	< 2e-16	****			MZ-Z	MZ-GE	0	0	< 2e-16	****
MZ-Z	MZ.Pa	0	0	<2e-16	****			MZ-Z	MZ.Pa	0.000118422	0.00012	0.00012	***			MZ-Z	MZ.Pa	5.95057e-35	1.2e-34	< 2e-16	****
MZ-GE	MZ.Pa	0	0	<2e-16	****			MZ-GE	MZ.Pa	0	0	< 2e-16	****			MZ-GE	MZ.Pa	0	0	< 2e-16	****
MZ Gene mCG								MZ Gene mCHG								MZ Gene mCHH
group1	group2	p-values	p.adj	p.format	p.signif			group1	group2	p-values	p.adj	p.format	p.signif			group1	group2	p-values	p.adj	p.format	p.signif
ZS-S	MH-E	0.0685116	0.069	0.069	ns			ZS-S	MH-E	2.12141e-12	2.1e-12	2.1e-12	****			ZS-S	MH-E	5.87182e-282	1.2e-281	<2e-16	****
ZS-S	MZ-Z	1.10546e-250	6.6e-250	<2e-16	****			ZS-S	MZ-Z	0	0	< 2e-16	****			ZS-S	MZ-Z	0	0	<2e-16	****
ZS-S	MZ-GE	0	0	<2e-16	****			ZS-S	MZ-GE	0	0	< 2e-16	****			ZS-S	MZ-GE	0	0	<2e-16	****
ZS-S	MZ.Pa	1.16468e-281	8.2e-281	<2e-16	****			ZS-S	MZ.Pa	2.68553e-79	5.4e-79	< 2e-16	****			ZS-S	MZ.Pa	0	0	<2e-16	****
MH-E	MZ-Z	1.21619e-215	6.1e-215	<2e-16	****			MH-E	MZ-Z	0	0	< 2e-16	****			MH-E	MZ-Z	0	0	<2e-16	****
MH-E	MZ-GE	0	0	<2e-16	****			MH-E	MZ-GE	0	0	< 2e-16	****			MH-E	MZ-GE	0	0	<2e-16	****
MH-E	MZ.Pa	2.20893e-192	8.8e-192	<2e-16	****			MH-E	MZ.Pa	1.4909e-104	4.5e-104	< 2e-16	****			MH-E	MZ.Pa	2.7506e-69	2.8e-69	<2e-16	****
MZ-Z	MZ-GE	0	0	<2e-16	****			MZ-Z	MZ-GE	0	0	< 2e-16	****			MZ-Z	MZ-GE	0	0	<2e-16	****
MZ-Z	MZ.Pa	2.09144e-47	6.3e-47	<2e-16	****			MZ-Z	MZ.Pa	0	0	< 2e-16	****			MZ-Z	MZ.Pa	0	0	<2e-16	****
MZ-GE	MZ.Pa	8.51903e-26	1.7e-25	<2e-16	****			MZ-GE	MZ.Pa	0	0	< 2e-16	****			MZ-GE	MZ.Pa	0	0	<2e-16	****
