# Supplementary material for: Paternal DNA methylation is remodeled to maternal levels in rice zygote
Source: Nat Commun. 2023 Oct 18;14:6571. doi: 10.1038/s41467-023-42394-0 (PMC10584822; doi:10.1038/s41467-023-42394-0)
Supplement: Supplementary file 7 — Source data [file 41467_2023_42394_MOESM7_ESM.zip › Fig. 2a.xlsx]

## Sheet: Fig. 2a
Fig. 2a
Egg (ZS) > Sperm (MH) CG-DMRs						Egg (ZS) < Sperm (MH) CG-DMRs						Egg (ZS) > Sperm (MH) CHG-DMRs						Egg (ZS) < Sperm (MH) CHG-DMRs						Egg (ZS) > Sperm (MH) CHH-DMRs						Egg (ZS) < Sperm (MH) CHH-DMRs
ZS-E	MH-S	ZM-Z	ZM-Z_zs	ZM-Z_mh		ZS-E	MH-S	ZM-Z	ZM-Z_zs	ZM-Z_mh		ZS-E_CHG	MH-S_CHG	ZM-Z_CHG	ZM-Z_zs_CHG	ZM-Z_mh_CHG		ZS-E_CHG	MH-S_CHG	ZM-Z_CHG	ZM-Z_zs_CHG	ZM-Z_mh_CHG		ZS-E_CHH	MH-S_CHH	ZM-Z_CHH	ZM-Z_zs_CHH	ZM-Z_mh_CHH		ZS-E_CHH	MH-S_CHH	ZM-Z_CHH	ZM-Z_zs_CHH	ZM-Z_mh_CHH
0.64	0	0.6152	nan	nan		0.0075	0.9677	0.0144	0.016	nan		0.6047	0.25	0.8028	nan	nan		0.0909	0.4036	0.3421	nan	nan		0.9773	0.7143	0.875	nan	nan		0.0396	0.2309	0.0693	nan	nan
1	0.011	0.9722	0.9722	nan		0.3143	1	0.8958	0.8919	nan		0.5345	0.1622	0.8704	0.8488	nan		0.0775	0.6119	0.2627	nan	nan		0.2877	0.1132	0.1613	0.1384	nan		0.0416	0.256	0.0734	0.0702	nan
1	0.125	0.9773	0.9722	nan		0.2492	0.969	0.4939	nan	nan		0.8358	0.0769	0.7832	0.7818	nan		0.1316	0.4366	0.2399	nan	nan		0.1471	0	0.0526	nan	nan		0.0453	0.212	0.0532	0.1023	nan
0.9091	0	0.9712	0.9691	nan		0.2372	0.9664	0.5188	0.5714	nan		0.6983	0.2609	0.6383	0.6383	nan		0.084	0.442	0.2241	nan	nan		0.12	0.0068	0.0147	nan	nan		0	0.2273	0.0064	nan	nan
1	0	0.9603	nan	nan		0	0.7857	0.0099	0.0233	nan		0.6742	0.3182	0.4238	0.4444	nan		0.3696	0.7267	0.5866	nan	nan		0.2727	0.0741	0.0884	0.0476	nan		0	0.14	0.0348	nan	nan
0.9592	0.0234	0.9144	nan	nan		0.0182	0.7174	0.023	0	nan		0.3937	0.0813	0.302	0.3244	nan		0.1087	0.4663	0.2676	nan	nan		0.5936	0.4064	0.4975	nan	nan		0.1404	0.3533	0.1709	0.1319	nan
0.9622	0.0022	0.9685	0.958	0.9783		0	0.6538	nan	nan	nan		0.9016	0.575	0.8663	nan	nan		0.125	0.4828	0.1759	nan	nan		0.3444	0.2131	0.1267	nan	nan		0	0.1111	0.0251	0.018	nan
0.942	0.0167	0.9696	0.9776	0.973		0.0562	0.7895	0.0193	0.0448	nan		0.9143	0.0638	0.7467	0.7333	nan		0.0265	0.4378	0.1804	nan	nan		0.5385	0.0833	0.3333	0.2264	nan		0.0148	0.2642	0.0394	nan	nan
0.6951	0.0188	0.8457	0.9861	nan		0.0864	1	0.6492	0.7943	0		0.5385	0.1241	0.6535	0.6413	nan		0.027	0.3273	0.1266	nan	nan		0.1484	0.0197	0.0257	nan	nan		0.0619	0.1628	0.0518	0.0488	nan
0.9655	0.0393	0.9296	nan	nan		0.0017	0.8747	0.0393	0.0455	nan		0.7234	0.1322	0.7333	0.7113	nan		0.0092	0.5714	0.2218	nan	nan		0.3125	0.0428	0.1753	nan	nan		0.0833	0.2564	0.0602	0.0686	nan
0.8333	0.0243	0.9658	0.9725	nan		0.0057	0.7213	nan	nan	nan		0.7949	0.0584	0.7927	0.7969	nan		0.1829	0.486	nan	nan	nan		0.2963	0.0606	0.0208	nan	nan		0	0.1143	0.0142	nan	nan
0.9302	0.2	0.9767	nan	nan		0.0093	0.576	0.0246	0.0123	nan		0.7586	0.0422	0.5769	nan	nan		0.0107	0.5417	0.0206	nan	nan		0.1316	0	0.0562	nan	nan		0.0435	0.3	0.2313	0.2216	nan
0.9596	0.4408	0.8614	nan	nan		0.0083	0.9014	0.0208	0.0226	nan		0.5493	0.0185	0.6582	0.6483	nan		0.0116	0.6522	0.0447	nan	nan		0.1392	0	0.0468	nan	nan		0.084	0.2576	0.0277	0.0234	nan
0.9434	0.0661	0.9728	nan	nan		0.0161	0.896	0.0167	0.008	nan		0.3617	0.0184	0.6129	0.6167	nan		0.561	1	0.9856	nan	nan		0.209	0.082	0.0523	nan	nan		0	0.2174	0.0495	0.0203	nan
0.902	0.0465	0.6105	nan	nan		0.0082	0.7187	0.0279	0.0408	nan		0.7051	0.0624	0.7545	0.7688	nan		0	0.3429	0	nan	nan		0.6429	0.0952	0.3012	0.1176	nan		0	0.2258	0.0721	0.0484	nan
0.7396	0.2179	0.8007	nan	nan		0.0095	0.8492	0.0149	nan	nan		0.7797	0.026	0.8598	0.8475	nan		0.3103	0.6327	0.3939	nan	nan		0.2581	0.0412	0.0137	nan	nan		0	0.1765	0.0177	nan	nan
0.9216	0.2273	0.92	nan	nan		0.0166	0.8997	0.0332	nan	nan		0.8889	0.0144	0.7778	0.7436	nan		0	0.303	0	0	nan		0.1163	0	0.046	nan	nan		0	0.1212	0.0275	nan	nan
0.52	0.0059	0.2747	nan	nan		0.0193	0.9553	0.0179	nan	nan		0.5238	0.0089	0.6667	0.6415	nan		0	0.8462	0.0242	nan	nan		0.2	0	0.125	nan	nan		0.3529	0.6098	nan	nan	nan
0.9048	0.0103	0.9691	nan	nan		0.0027	0.6969	0.0183	nan	nan		0.6	0.0034	0.6145	nan	nan		0.015	0.4	0.0062	nan	nan		0.1493	0	0.2212	nan	nan		0.0426	0.8621	0.0283	nan	nan
0.898	0.0056	0.9538	0.958	nan		0.069	0.9643	nan	nan	nan		0.6105	0.0249	0.5572	nan	nan		0.0484	0.4928	0.0159	nan	nan		0.4412	0.0345	0.2947	nan	nan		0	0.2083	0.0676	nan	nan
1	0.0143	0.9646	0.9679	nan		0.0909	0.9259	0.3074	0.3433	nan		0.6042	0.0084	0.7075	nan	nan		0.4151	0.7188	0.6465	0.6154	0.6667		0.7949	0.2364	0.5128	0.5211	nan		0	0.1683	0.0123	nan	nan
0.8333	0.0306	0.9474	nan	nan		0.3708	0.8936	0.2599	0.2688	nan		0.4333	0.0198	0.4792	nan	nan		0.1622	0.7708	0.9245	0.9608	nan		0.7333	0.4262	0.5579	0.5323	nan		0.0396	0.1667	0.0991	nan	nan
1	0.1873	1	1	nan		0.0485	0.8636	0.0885	0.1075	nan		0.3333	0.0163	0.2692	nan	nan		0.1471	0.4595	0.4065	nan	nan		0.4333	0.1757	0.0173	nan	nan		0.1243	0.2981	0.2051	nan	nan
0.9107	0.2069	0.9356	0.9371	nan		0.1452	0.9726	0.1493	nan	nan		0.4468	0.0099	0.4565	nan	nan		0.1884	0.5179	nan	nan	nan		0.1688	0.0154	0.1293	nan	nan		0.0202	0.1309	0.07	nan	nan
0.947	0.3093	0.988	nan	nan		0.3723	1	0.4015	nan	nan		0.6267	0.0161	0.6713	nan	nan		0.0988	0.5185	0.368	0.3612	nan		0.1333	0.0323	0.0613	nan	nan		0.1144	0.3141	0.2421	nan	nan
0.959	0.4271	0.975	0.9743	nan		0.0323	0.9219	0.031	0.0174	nan		0.5455	0.0106	0.443	nan	nan		0	0.52	nan	nan	nan		0.1667	0	0.009	nan	nan		0.0805	0.1956	0.0844	nan	nan
0.9623	0.1688	0.9591	0.9615	nan		0.0244	0.856	0.0146	nan	nan		0.7143	0.0204	0.5385	nan	nan		0.3243	0.7885	0.4597	nan	nan		0.4813	0.311	0.2848	0.1737	nan		0.072	0.1863	0.1275	nan	nan
0.663	0.0317	0.7805	nan	nan		0	0.5185	nan	nan	nan		0.4783	0.0113	0.3941	nan	nan		0.0893	0.5096	0.2742	nan	nan		0.6286	0.4588	0.2008	nan	nan		0.1326	0.2376	0.1542	nan	nan
0.593	0.0086	0.6632	nan	nan		0.0625	0.9697	nan	nan	nan		0.625	0.0098	0.6231	nan	nan		0.1429	0.5	0.0714	nan	nan		0.1379	0	0.0175	nan	nan		0.003	0.2159	0.0284	nan	nan
0.8484	0.2137	0.8555	nan	nan		0.1064	1	nan	nan	nan		0.7273	0.0226	0.6904	nan	nan		0.0169	0.6327	0.0141	nan	nan		0.1489	0.0412	0.1355	nan	nan		0	0.2069	0.0984	nan	nan
0.8797	0.3347	0.779	nan	nan		0.0667	1	nan	nan	nan		0.8525	0.5294	0.6766	nan	nan		0.0476	0.6818	0.1525	nan	nan		0.3658	0.2597	0.197	0.0366	nan		0.0426	0.2288	0.0952	nan	nan
1	0.0099	0.9916	nan	nan		0.025	0.8214	0.0217	nan	nan		0.9231	0.4667	0.7589	nan	nan		0.4524	0.85	0.8354	nan	nan		0.4038	0.2844	0.1545	0	nan		0	0.2075	0.0403	nan	nan
0.8043	0.02	1	nan	nan		0	0.5425	0.0182	0.0203	nan		0.5385	0.2381	0.7362	nan	nan		0.4105	0.7222	0.5732	nan	nan		0.1614	0.0351	0.0103	nan	nan		0.0588	0.1882	0.1548	nan	nan
0.76	0.1332	0.7054	nan	nan		0	0.85	0.0194	nan	nan		0.8824	0.4805	0.973	nan	nan		0.3	0.6596	nan	nan	nan		0.1613	0.0182	0.0102	0	nan		0.0515	0.1944	0.0718	nan	nan
1	0.4638	0.9189	nan	nan		0.0296	0.963	0.0269	0.0233	nan		0.8372	0.4722	0.6934	nan	nan		0.0039	0.48	0.0078	0	nan		0.4	0.1	0.2955	0.275	nan		0.0492	0.3043	0.0631	nan	nan
1	0.375	0.75	nan	nan		0.0111	0.9189	0.0243	0.0243	nan		0.9474	0.5818	0.7966	nan	nan		0	0.3611	0	0	nan		0.2143	0.0205	0.0804	0.0732	nan		0	0.1471	0.0189	nan	nan
0.8333	0.1316	0.8235	nan	nan		0.0417	0.8333	0.0162	0.0197	nan		0.9286	0.3051	0.4455	nan	nan		0.0097	0.7703	0.0302	0.0339	nan		0.6	0.3194	0.1795	nan	nan		0.1569	0.4773	0	nan	nan
0.8571	0.1905	0.8871	nan	nan		0.0026	0.623	0.0189	nan	nan		0.617	0.1078	0.3095	nan	nan		0.0124	0.4	0.0151	0.0157	nan		0.6818	0.3067	nan	nan	nan		0.7949	1	0.6765	nan	nan
0.9545	0	0.9815	nan	nan		0.0092	0.5556	0.013	nan	nan		0.902	0.5806	0.9261	nan	nan		0.0678	0.6275	nan	nan	nan		0.1053	0	0.0194	nan	nan		0	0.1311	0.0239	nan	nan
1	0.0071	0.9295	nan	nan		0.0141	1	0.018	nan	nan		0.8667	0.5	0.8174	0.7941	nan		0.4028	0.7647	0.6569	nan	nan		0.1333	0.0164	0.0063	0	nan		0.0067	0.1237	0.1479	nan	nan
0.9574	0	0.931	nan	nan		0.0084	0.85	0.0138	nan	nan		0.4894	0	0.5043	nan	nan		0.5976	0.9844	nan	nan	nan		0.1774	0.066	0.1308	0.0501	0.3265		0.0123	0.1932	0.23	nan	nan
0.5444	0.0047	0.8491	nan	nan		0.0177	1	0.0147	nan	nan		0.338	0.0327	0.4211	nan	nan		0.0046	0.5333	0.0241	nan	nan		0.1237	0	0.0751	0.028	0.1919		0.0083	0.1429	0.0437	nan	nan
0.6154	0.0366	0.7348	nan	nan		0.0117	0.9429	0.0084	nan	nan		0.85	0.0602	0.6792	nan	nan		0.1591	0.4741	0.2468	0.3922	nan		0.3824	0.0417	0.2857	nan	nan		0.381	0.7302	0.6634	nan	nan
0.9384	0.4116	0.9365	nan	nan		0.009	1	0.0111	nan	nan		0.9302	0.5	0.7846	nan	nan		0.3792	0.8137	0.7167	0.6721	nan		0.4713	0.3384	0.1398	nan	nan		0.018	0.1963	0.0938	nan	nan
0.878	0	0.9381	nan	nan		0.0405	0.7143	0.1837	0.1667	nan		0.9091	0.5714	0.9206	0.9029	nan		0.5536	0.8557	0.7319	0.7244	nan		0.7613	0.4272	0.219	nan	nan		0.019	0.2	0.0474	nan	nan
0.8804	0.0213	0.7458	nan	nan		0.0256	0.6364	0	nan	nan		0.3916	0.0531	0.4619	0.4335	nan		0.3619	0.7179	nan	nan	nan		0.3973	0.1055	0.3514	0.3372	nan		0	0.1333	0.009	nan	nan
0.8588	0	0.8435	nan	nan		0.0216	0.7935	0	nan	nan		0.428	0.0962	0.5209	0.54	nan		0	0.375	0.0325	0.0342	nan		0.2667	0	0.0429	nan	nan		0.0256	0.1546	0.1628	nan	nan
0.7661	0.017	0.9	nan	nan		0.439	0.9889	0.8615	0.904	nan		0.5909	0.2414	0.139	0.1643	nan		0.0333	0.6043	0.008	0.0083	nan		0.7109	0.5738	0.4781	0.4589	nan		0	0.119	0	nan	nan
0.8627	0.1856	0.7597	nan	nan		0.2769	1	0.75	0.8209	nan		0.7838	0.36	0.6571	nan	nan		0	0.3333	0	0	nan		0.3333	0.1608	0.2684	0.2652	nan		0	0.6207	0.0079	nan	nan
1	0.4316	0.8889	nan	nan		0.1111	1	0.9707	0.9736	nan		0.7805	0.4	0.5782	0.4857	nan		0.0211	0.3333	0.0523	nan	nan		0.3529	0.04	0.05	nan	nan		0	0.1	0	nan	nan
0.8788	0	0.8816	nan	nan		0.025	0.6216	0.2542	0.2336	nan		0.64	0.1429	0.3077	0.2923	nan		0.2121	0.6094	0.328	nan	nan		0.1486	0.0206	0.1063	0.0976	nan		0.038	0.1818	0.096	nan	nan
0.5625	0.0087	0.6309	nan	nan		0	0.9333	0.025	nan	nan		0.6364	0.1846	0.4108	0.3587	nan		0.0286	0.3721	0.4592	nan	nan		0.4727	0.2407	0.6651	0.6856	nan		0	0.1111	0.0052	nan	nan
0.8779	0.3478	0.858	nan	nan		0.0074	0.585	0.0504	nan	nan		0.8451	0.4767	0.7381	0.7111	nan		0.1826	0.6379	0.3973	nan	nan		0.1034	0	0.0076	nan	nan		0	0.25	0.1395	nan	nan
0.8942	0.2616	0.9416	nan	nan		0.0273	0.5849	0.0559	nan	nan		0.7222	0.3714	0.5926	nan	nan		0.2558	0.6	0.4564	nan	nan		0.1589	0.048	0.1408	0.0417	nan		0	0.2727	0.0165	nan	nan
1	0.4667	0.8896	nan	nan		0	0.5962	0.0143	nan	nan		0.8333	0.5	0.8485	nan	nan		0.0845	0.6	0.5816	nan	nan		0.1831	0	0.0395	0.1034	nan		0.5797	0.7445	0.8197	nan	nan
0.9701	0.2435	0.9655	nan	nan		0.0071	0.9589	0.0181	0.0214	nan		0.5855	0.0488	0.654	0.6368	nan		0.0154	0.5138	0.015	nan	nan		0.1856	0	0.0345	0.0357	nan		0	0.1489	0.0556	nan	nan
0.6875	0.09	0.3898	nan	nan		0	0.9698	0.0378	0.0353	nan		0.8592	0.24	0.8219	0.7766	nan		0.0184	0.5811	0.024	nan	nan		0.2333	0.0758	0.0857	0.0857	nan		0.069	0.3661	0.0714	nan	nan
0.9417	0.3639	0.9074	nan	nan		0.0136	0.898	0.0268	0.0285	nan		0.7416	0.37	0.7806	nan	nan		0.0062	0.8864	0.017	nan	nan		0.3534	0.1321	0.4324	0.4124	nan		0	0.2609	0.0891	nan	nan
1	0	0.9457	nan	nan		0.009	0.9506	0.013	0.0139	nan		0.4691	0.0066	0.6889	0.6744	nan		0.0049	0.7692	0.0148	nan	nan		0.3137	0	0.0518	0.0472	nan		0.0208	0.1279	0.0123	nan	nan
0.6082	0.0253	0.8072	nan	nan		0.0056	0.9248	0.0164	0.0175	nan		0.3774	0.0102	0.5603	0.5603	nan		0.0042	0.4103	0.0385	nan	nan		0.6622	0.2121	0.1207	0.0986	nan		0	0.1071	0	nan	nan
0.6205	0.0686	0.4208	nan	nan		0	0.9091	nan	nan	nan		0.5487	0.0132	0.5598	0.5598	nan		0.0028	0.6667	0.0338	nan	nan		0.1795	0	0.0753	0.0909	nan		0.0805	0.2661	0.5763	nan	nan
0.9025	0.0095	0.9437	nan	nan		0.3929	1	0.8655	nan	nan		0.5541	0.013	0.5439	0.5439	nan		0.0086	0.4	0.0174	0.0108	nan		0.1379	0	0.0442	0	nan		0	0.1053	0.0058	nan	nan
0.7994	0.0414	0.7925	nan	nan		0.0811	0.6857	0.0337	nan	nan		0.7917	0.0079	0.5918	0.5918	nan		0.3214	0.675	0.6969	nan	nan		0.1667	0	0	0	nan		0.0417	0.2197	0.1589	nan	nan
0.7611	0.2575	0.7153	nan	nan		0.0185	0.7881	0	nan	nan		0.8431	0.0195	0.4571	0.4571	nan		0.1463	0.4722	0.8049	nan	nan		0.3158	0.1	0.2339	0.2308	nan		0	0.1212	0.0197	nan	nan
0.8696	0.2836	0.5977	nan	nan		0.0107	0.7452	0.1101	0.0929	nan		0.7955	0.0109	0.5455	nan	nan		0.156	0.4868	nan	nan	nan		0.2358	0.089	0.3871	0.3529	nan		0	0.1	0.0061	nan	nan
0.9355	0.3636	0.8852	nan	nan		0.0216	0.6581	0.029	0.0398	nan		0.8333	0.4717	0.905	0.944	nan		0.2632	1	0.25	nan	nan		0.75	0.431	0.7285	0.8088	nan		0	0.12	0.0357	nan	nan
0.9143	0	0.9615	nan	nan		0.0116	0.595	0.036	nan	nan		0.5893	0.1707	0.7	0.7414	nan		0.0084	0.4932	0.0105	nan	nan		0.931	0.5	0.5141	0.5169	nan		0.0215	0.1385	0.0253	nan	nan
0.7069	0.0267	0.65	nan	nan		0.2405	0.7432	0.5183	nan	nan		0.8846	0.5526	0.9439	0.9405	nan		0.0043	0.5514	0.0077	nan	nan		0.1322	0.0276	0.0253	0.0132	nan		0	0.1064	0.0133	nan	nan
0.9292	0.4162	0.9511	nan	nan		0.0057	0.8774	0.0171	nan	nan		0.3929	0	0.5842	0.5211	nan		0.009	0.3238	0.0225	nan	nan		0.3865	0.1316	0.2994	0.3333	nan		0.0147	0.2222	0.068	nan	nan
0.9231	0.413	0.9515	nan	nan		0.0049	0.9597	0.019	nan	nan		0.6379	0.2051	0.6489	nan	nan		0.0154	0.3333	0.0435	nan	nan		0.128	0	0.0632	0.028	0.0811		0	0.2051	0.0837	0.1304	0.0811
0.9048	0.3902	0.8788	nan	nan		0.0144	0.9062	0.0077	nan	nan		0.641	0.3007	0.537	nan	nan		0.5161	0.9091	0.7733	0.8509	nan		0.2647	0.0571	0.125	0.1343	nan		0.37	0.6216	0.2045	nan	nan
0.6952	0.0253	0.6748	nan	nan		0.0051	0.947	0.0322	nan	nan		0.6818	0.2619	0.5333	nan	nan		0.4557	0.8966	nan	nan	nan		0.5	0.0667	0.0588	0.0149	nan		0.0556	0.1729	0.0564	nan	nan
0.8837	0.243	0.7326	nan	nan		0.0124	0.9558	0.0431	nan	nan		0.7273	0.3673	0.5405	nan	nan		0.4419	0.8265	nan	nan	nan		0.4545	0.0968	0.1591	0.2031	nan		0.0619	0.2	0.1007	nan	nan
0.5696	0.0122	0.7478	nan	nan		0.0018	0.9464	0.0029	nan	nan		0.8092	0.4717	0.802	nan	nan		0	0.4706	nan	nan	nan		0.2	0.0227	0.0982	nan	nan		0.0269	0.1277	0.0764	nan	nan
0.7149	0.0146	0.8211	nan	nan		0.0132	0.9857	0	nan	nan		0.6667	0.0146	0.7876	nan	nan		0.4118	0.8718	0.8073	nan	nan		0.1081	0	0.0556	0.0556	nan		0.0623	0.1951	0.0626	nan	nan
0.5703	0.0163	0.9004	nan	nan		0.0105	0.9231	0.0343	nan	nan		0.4222	0.0059	0.5085	nan	nan		0.0395	0.4118	0.03	nan	nan		0.1311	0	0.2806	0.3029	nan		0	0.1717	0.0317	nan	nan
0.8179	0.0288	0.9117	nan	nan		0.0087	1	0.0077	nan	nan		0.6087	0.017	0.3867	nan	nan		0.0165	0.4474	0.078	nan	nan		0.2167	0	0.0439	0.0543	nan		0.0244	0.4242	0.1143	0.1064	nan
0.6132	0.0483	0.4859	nan	nan		0.0138	0.9286	0.0132	nan	nan		0.8308	0.0315	0.5217	nan	nan		0.0258	0.6136	0.1337	nan	nan		0.1034	0	0.0119	0	nan		0	0.1176	0.0137	nan	nan
1	0.4396	0.978	nan	nan		0.0129	0.8095	0.0174	nan	nan		0.6724	0.0297	0.4722	nan	nan		0.0292	0.6176	0.0952	nan	nan		0.2227	0.0586	0.0553	nan	nan		0	0.1176	0.0258	0.0294	nan
1	0.3548	0.9775	nan	nan		0	0.9278	0.0172	0	nan		0.3673	0.0278	0.4423	nan	nan		0.0599	0.7429	0.2654	nan	nan		0.9012	0.4043	0.1867	nan	nan		0.0069	0.18	0.0183	nan	nan
0.88	0.2658	0.9787	nan	nan		0	0.8961	0.0199	nan	nan		0.5833	0.2667	0.4623	nan	nan		0	0.3611	0.0125	nan	nan		0.2051	0.0441	0.0513	nan	nan		0.009	0.4211	0.017	nan	nan
0.9231	0.3857	0.9878	nan	nan		0.0045	0.9167	0.0403	nan	nan		0.8421	0.3271	0.8889	nan	nan		0.0169	0.8276	0.0179	nan	nan		0.5194	0.2597	0.4871	0.4736	nan		0.0212	0.2398	0.0147	nan	nan
0.8353	0	0.881	nan	nan		0.0051	0.7647	0.0248	nan	nan		0.7079	0.28	0.7347	nan	nan		0.0031	0.4975	0.0186	nan	nan		0.4286	0.1228	0.576	0.5272	nan		0.0147	0.1846	0.0163	nan	nan
0.6372	0.0146	0.6626	nan	nan		0.28	0.9608	nan	nan	nan		0.9	0.561	0.797	nan	nan		0.0073	0.5081	0	nan	nan		0.1268	0.011	0.0088	nan	nan		0.0041	0.2222	0.0159	nan	nan
0.77	0.1233	0.8911	nan	nan		0	0.9833	0	nan	nan		0.5625	0.1607	0.3902	nan	nan		0.0041	0.3189	0.0167	nan	nan		0.3704	0	0.0484	0.0246	nan		0.0231	0.1333	0.0234	nan	nan
1	0.4343	0.9835	nan	nan		0.0144	0.7695	0.1253	nan	nan		0.4889	0	nan	nan	nan		0.0381	0.5744	0.36	nan	nan		0.6275	0.3103	0.4656	0.4748	nan		0.0093	0.1625	0.0323	nan	nan
1	0.1429	0.912	nan	nan		0.0178	1	0.027	nan	nan		0.6154	0.303	0.6538	nan	nan		0.1779	0.5	0.4712	nan	nan		0.5556	0.3438	0.4138	0.4043	nan		0.015	0.1618	0.0406	nan	nan
0.9216	0.046	0.8938	nan	nan		0.0274	0.9375	0.0393	0.0485	nan		0.6667	0.3439	0.5047	nan	nan		0.3	0.64	0.6064	nan	nan		0.1212	0	0.0519	0.1026	nan		0.0435	0.1852	0.0311	nan	nan
0.9091	0.0476	0.9821	nan	nan		0.026	0.726	0.021	nan	nan		0.6863	0.3143	0.8104	nan	nan		0.0118	0.7778	0.0224	nan	nan		0.1429	0.0235	0.0435	0.0303	nan		0.0656	0.2727	0.0357	nan	nan
0.9333	0.0963	0.9848	nan	nan		0.0132	0.8256	0.0191	nan	nan		0.7	0.2564	0.6508	0.6857	nan		0.022	0.8	0.0381	nan	nan		0.129	0	0	nan	nan		0.0208	0.1356	0.0381	nan	nan
0.8971	0.269	0.9577	0.9605	nan		0.3514	0.9697	0.878	nan	nan		0.3793	0	0.0784	0.0833	nan		0.0362	0.8621	0.0401	nan	nan		0.1595	0	0.0081	nan	nan		0	0.2059	0.0444	nan	nan
0.8462	0.2558	0.9708	nan	nan		0.4091	1	0.872	nan	nan		0.8889	0.5063	0.8659	nan	nan		0.0275	0.6458	0.0065	nan	nan		0.124	0.0098	0.0812	nan	nan		0	0.2174	0.0625	0.0714	nan
0.6143	0.0276	0.5556	nan	nan		0.0083	1	0.0247	nan	nan		0.6889	0.3143	0.59	nan	nan		0.0227	0.9565	0.0256	nan	nan		0.6749	0.547	nan	nan	nan		0.5541	0.931	0.4789	0.5444	nan
0.9059	0.0219	0.9696	nan	nan		0.0074	0.9811	0.0111	nan	nan		0.9	0.5455	0.7	nan	nan		0.2606	0.6	nan	nan	nan		0.1183	0.0081	0.0472	0.0625	nan		0.0833	0.7	0.0938	nan	nan
0.9385	0.029	0.9419	nan	nan		0.0073	0.873	0.0212	nan	nan		0.7	0.0169	0.5156	0.4615	nan		0.01	0.3636	0.0124	nan	nan		0.3693	0.2567	0.1297	nan	nan		0	0.4762	0	nan	nan
0.6019	0.0124	0.6701	nan	nan		0.3636	1	0.9368	nan	nan		0.746	0.0235	0.875	0.9108	nan		0.0428	0.6905	0.0741	0.0539	nan		0.2381	0.0476	0.0667	nan	nan		0	0.1087	0.0356	0.0259	0.0376
0.8571	0.0096	0.8529	nan	nan		0	0.68	0.0471	nan	nan		0.9	0.3548	0.3774	nan	nan		0	1	0.0412	nan	nan		0.1972	0.0333	0.1077	0.2941	nan		0.0395	0.2222	0.0291	0.0203	nan
0.6809	0.0238	0.9875	nan	nan		0.1664	0.974	0.4637	0.5247	nan		0.8333	0.5	0.3205	nan	nan		0	0.7143	0.0196	nan	nan		0.1028	0	0.0146	nan	nan		0.0588	0.2333	0.0777	0.0714	nan
0.7742	0.0172	0.8242	nan	nan		0.1107	0.7879	0.3341	0.3808	nan		0.6849	0.3302	0.7906	nan	nan		0.0032	0.8718	0.0265	nan	nan		0.1221	0	0.0878	nan	nan		0	0.1132	0.1393	0.1868	nan
0.88	0.0201	0.8333	nan	nan		0.006	0.5261	0.0288	nan	nan		0.7258	0.403	0.6942	0.6667	nan		0.3519	0.8889	0.5714	0.5714	nan		0.1538	0	0.1118	nan	nan		0.0667	0.4746	nan	nan	nan
0.8	0.028	0.8726	nan	nan		0.0148	0.6443	0.0181	nan	nan		0.4231	0	nan	nan	nan		0.4032	0.9545	0.5	0.5	nan		0.2	0	0.0702	0	nan		0.0873	0.1899	0.2116	nan	nan
0.913	0.0143	0.8986	nan	nan		0.0165	0.8776	0.0303	nan	nan		0.7849	0.4478	0.6926	0.6647	nan		0.3372	0.85	0.4783	0.5418	nan		0.25	0.0811	0	nan	nan		0.8283	0.9362	0.8374	nan	nan
1	0.0138	0.9109	nan	nan		0.3497	0.875	0.4028	nan	nan		0.7704	0.3302	0.8193	0.8234	nan		0.2289	0.9048	0.2097	0.2	nan		0.1286	0	0.1421	nan	nan		0.0702	0.1901	0.0958	0.0902	nan
0.8854	0.3379	0.9401	nan	nan		0.0986	0.9714	0.4525	nan	nan		0.8851	0.5114	0.8714	nan	nan		0.4912	0.7982	nan	nan	nan		0.2	0.0333	0.1325	0.0465	nan		0.0026	0.1442	0.0104	0.0142	nan
0.8947	0.3512	0.9591	nan	nan		0.4074	0.95	0.6508	nan	nan		1	0.5574	0.9398	0.9398	nan		0.5158	0.85	0.6226	nan	nan		0.1613	0.016	0.1032	0.1081	nan		0.0588	0.1807	0.105	nan	nan
0.5566	0.0186	0.5782	nan	nan		0.0084	0.9108	0.0218	nan	nan		0.6197	0.2436	0.582	nan	nan		0.0153	0.3636	0.008	0.0097	nan		0.1481	0.0346	0.255	nan	nan		0.0185	0.5769	0.1324	nan	nan
0.8721	0.1507	0.9009	nan	nan		0.0121	0.825	0.012	nan	nan		0.8966	0.4054	0.89	nan	nan		0.1106	0.475	0.3391	nan	nan		0.1818	0	0.1977	0.4082	nan		0.0194	0.1471	0.0385	0.0545	nan
0.9545	0.2174	nan	nan	nan		0.0938	0.6286	0	nan	nan		0.4	0.0218	0.411	nan	nan		0.0496	0.4479	0.1857	nan	nan		0.4615	0.1	0.1467	0.1609	nan		0.0888	0.1972	0.0855	0.0929	nan
0.9556	0.2857	0.95	nan	nan		0.0172	0.8421	0.0476	nan	nan		0.8977	0.0194	0.8378	nan	nan		0.095	0.4625	0.2145	0.4154	nan		0.2646	0.0811	0.3477	0.3846	nan		0	0.1988	0.1176	0.1181	nan
1	0.5	1	nan	nan		0.0435	0.9121	0.0909	nan	nan		0.4634	0.0476	0.5778	nan	nan		0.2431	0.6838	nan	nan	nan		0.4737	0.0379	0.0373	0.0265	nan		0.0501	0.1901	0.0538	0.0748	0
0.8636	0.0312	0.9145	nan	nan		0.0133	0.6476	0.0124	nan	nan		0.75	0.4167	0.6012	0.5813	nan		0.0018	0.34	0.071	0.1107	nan		0.25	0	0.0634	0.0667	nan		0.0819	0.19	0.1395	nan	nan
0.877	0.0157	0.9387	nan	nan		0.0093	0.7122	0.0062	nan	nan		0.6716	0.3289	0.7364	nan	nan		0.08	0.56	0.4444	0.4182	nan		0.1169	0	0.0696	0.0766	nan		0	0.24	0.0187	nan	nan
0.9159	0.0224	0.9572	nan	nan		0.3556	1	0.84	nan	nan		0.4107	0.08	0.5088	nan	nan		0.4737	0.7975	nan	nan	nan		0.1712	0	0.0294	0.0377	nan		0.0357	0.2308	0.0374	nan	nan
0.9688	0.0123	0.7368	0.5581	nan		0	0.6	0	nan	nan		0.64	0.2222	0.6327	nan	nan		0.5	0.8387	0.7868	nan	nan		0.12	0	0.0166	0	nan		0.0417	0.5758	0.2967	0.2892	nan
0.8529	0.0192	0.8315	0.8222	nan		0.0484	0.8545	0.0347	nan	nan		0.8571	0.5156	nan	nan	nan		0.5366	0.8636	0.7349	0.7083	nan		0.1209	0.0152	0.094	0.0533	nan		0.0443	0.6765	0.1366	0.1429	nan
0.8769	0.017	0.8807	0.8551	nan		0.4109	0.9651	0.4551	nan	nan		0.5111	0.1603	0.5109	0.5111	nan		0.0347	0.7286	0.007	0.0083	nan		0.1075	0	0.0951	0.0789	nan		0.0725	0.4819	0.1774	nan	nan
0.8235	0.0129	0.8857	1	nan		0.0045	0.6941	0.1017	nan	nan		0.4468	0.0189	0.5	0.4382	nan		0.1467	0.9191	nan	nan	nan		0.5207	0	nan	nan	nan		0	0.2692	0.1488	nan	nan
0.5856	0.0112	0.8178	nan	nan		0.0247	0.6	0.0161	nan	nan		0.4082	0.0174	0.6374	0.6977	nan		0.0217	0.587	0	0	nan		0.527	0	nan	nan	nan		0.0196	0.1481	0.0341	nan	nan
0.8611	0.0202	0.8242	nan	nan		0.0129	0.6938	0.0103	nan	nan		0.7838	0.1818	0.8111	0.9048	nan		0.1282	0.5806	0.5577	nan	nan		0.1345	0	0	nan	nan		0.3776	0.5618	0.4187	0.4494	nan
0.8469	0.2795	0.8317	nan	nan		0.0099	0.6233	0.0302	nan	nan		0.7544	0.3913	0.7727	nan	nan		0.1148	0.4478	0.4828	0.3929	nan		0.2121	0.0515	0.0806	nan	nan		0	0.1333	0.0631	0.0947	nan
0.9273	0.3861	0.9373	nan	nan		0	0.9626	0.006	nan	nan		0.4022	0.0838	0.7629	0.7733	nan		0.027	0.3404	0.0276	nan	nan		0.1667	0	0.1944	nan	nan		0.24	0.4667	0.1455	nan	nan
0.9701	0.4061	0.9624	nan	nan		0	0.895	0.021	nan	nan		0.9375	0.6154	0.8028	nan	nan		0.003	0.5116	0.016	0.0183	nan		0.2698	0.0575	0.1533	nan	nan		0	0.1644	0.0598	0.0526	nan
0.5714	0	0.7206	nan	nan		0.069	0.8182	0.0222	nan	nan		0.6322	0.298	0.5299	0.5538	nan		0.0016	0.5098	0.013	0.007	nan		0.2093	0.0721	0.0575	0.0583	nan		0.042	0.1899	0.2394	0.2394	nan
0.6984	0.1157	nan	nan	nan		0.0072	0.6748	0	nan	nan		0.6364	0.2545	0.7232	nan	nan		0.0044	0.3462	nan	nan	nan		0.1478	0.0288	0.0239	0.0226	nan		0.1975	0.625	0.0976	0.0714	nan
0.8361	0.1761	nan	nan	nan		0.0243	0.802	0.0126	nan	nan		0.48	0.125	0.5138	nan	nan		0.1387	0.5455	0.466	0.4743	nan		0.1429	0.0368	0.0252	0.0254	nan		0.1176	0.7692	0.0147	0.0172	nan
0.8788	0.1895	nan	nan	nan		0	0.7917	0.0139	0.0217	nan		0.5	0.1875	0.2541	nan	nan		0.5385	0.9167	0.8151	0.875	nan		0.1622	0	0.1022	0.0492	nan		0.0519	0.3784	0.081	0.0714	nan
0.6889	0.0417	0.8	nan	nan		0.1158	0.8769	0.4371	0.8913	0.0203		0.3846	0	0.4889	nan	nan		0.5789	0.9333	nan	nan	nan		0.1935	0	0	nan	nan		0.0061	0.2632	0.0436	0.0452	nan
0.9474	0.4346	0.9714	nan	nan		0.1045	0.9298	0.3862	0.7807	0.0187		0.5	0	0.377	nan	nan		0	0.8667	0.022	0.0143	nan		0.2733	0.0619	0.1065	nan	nan		0	0.25	0.0603	0.0938	nan
0.7455	0.1613	0.5366	nan	nan		0.0301	1	0.8075	0.8425	nan		0.4769	0.08	0.2416	nan	nan		0	0.85	0.0144	0.0161	nan		0.3377	0.0806	0.1517	0.1709	nan		0.0294	0.1667	0.0748	0.0657	nan
0.9783	0.4615	0.7904	nan	nan		0.3111	0.9787	0.7744	0.7882	nan		0.5797	0.2453	0.6486	nan	nan		0.1875	0.6071	0.3152	0.3529	nan		0.1667	0	0.0241	nan	nan		0.1604	0.3448	0.1144	0.1111	0.1376
0.9748	0.387	0.8895	nan	nan		0.0345	0.8806	0.0246	nan	nan		0.7045	0.0278	0.4508	nan	nan		0.2973	0.6061	0.679	0.68	nan		0.2593	0.009	0.0222	nan	nan		0.0457	0.3304	0.0877	0.1088	0.0653
0.9846	0.0255	0.9822	nan	nan		0.0082	0.9286	0.0141	nan	nan		0.5897	0.2074	0.4437	nan	nan		0.2436	0.6646	0.3401	0.3463	nan		0.4629	0.266	0.1095	nan	nan		0.0333	0.1622	0.0346	0.0351	nan
0.9101	0.0187	0.9611	nan	nan		0.0428	0.7872	0.0265	0.0265	nan		0.4	0.0829	0.1661	nan	nan		0.1525	0.6884	nan	nan	nan		0.6329	0.0317	0.3511	0.4194	nan		0.0175	0.4783	0.0988	0.1096	nan
0.9516	0.0148	0.9755	nan	nan		0.0045	0.5517	0.0374	0.0229	nan		0.7952	0.2916	0.4815	nan	nan		0.1429	0.4667	0.5273	0.5273	nan		0.1875	0.0345	0.058	0.0541	nan		0.0172	0.2439	0.1465	nan	nan
0.9157	0.2564	0.868	nan	nan		0.0018	1	0.0137	0.0148	nan		0.8105	0.326	0.5263	nan	nan		0.0842	0.4031	nan	nan	nan		0.2727	0	0.0593	0.0606	nan		0.0744	0.2319	0.1189	0.1169	nan
0.6216	0	0.6447	nan	nan		0.0109	1	0.0222	0.0185	nan		0.6119	0.2333	0.6383	nan	nan		0.1419	0.6901	0.0971	0.0979	nan		0.6133	0.1667	0.6842	0.7065	nan		0	0.1702	0.0547	0.0533	0.1034
0.6933	0.1534	0.8244	nan	nan		0.0068	0.9195	0.0157	0.0144	nan		0.4903	0.152	0.5179	nan	nan		0.5128	0.8769	0.5173	0.5222	nan		0.1719	0	0.1456	0.1728	nan		0.044	0.1514	0.1037	0.1027	nan
0.62	0.0177	0.6503	nan	nan		0.0177	0.9091	0.0105	0.0114	nan		0.7045	0.0847	0.8494	nan	nan		0.319	0.7053	0.707	0.7095	nan		0.2	0.0455	0.1418	0.1418	nan		0.0262	0.1274	0.0888	0.0937	nan
0.9348	0.0743	0.9698	0.984	nan		0	1	0.0231	nan	nan		0.814	0.3605	0.7327	nan	nan		0.4381	0.9205	0.6535	0.6452	nan		0.1983	0	0.0242	0.0231	nan		0.1013	0.4483	0.1726	0.1799	nan
0.9604	0	0.9579	0.9821	nan		0.123	0.9853	0.7679	0.8182	nan		1	0.622	0.9128	nan	nan		0.25	0.8182	0.5455	nan	nan		0.2308	0	0.0185	nan	nan		0.0458	0.1474	0.0875	0.0792	0.0529
0.85	0.0195	0.9102	0.931	nan		0.1574	1	0.4724	0.3357	nan		0.6104	0.2059	0.6598	0.7297	nan		0.3636	0.8824	0.2703	nan	nan		0.1404	0	0.0138	nan	nan		0.0222	0.2065	0.07	nan	nan
0.9115	0.0153	0.8958	0.9155	nan		0.3774	0.975	nan	nan	nan		0.9385	0.6349	0.8636	nan	nan		0.1449	0.6986	0.1071	nan	nan		0.1111	0	0	nan	nan		0	0.2167	0.0622	nan	nan
0.9385	0.0307	0.9781	0.9824	nan		0	1	nan	nan	nan		0.95	0.3421	0.7699	nan	nan		0.012	0.6275	0.0465	nan	nan		0.141	0.0145	0.0259	0.0328	nan		0.1836	0.725	0.6173	nan	nan
0.9919	0.0118	0.9753	0.9741	nan		0	0.9167	0.0259	0.0286	nan		0.9	0.475	0.9712	nan	nan		0.3819	0.8885	0.0833	0.0859	nan		0.2963	0.0179	0.0824	nan	nan		0.1071	0.7515	0.5882	nan	nan
0.7465	0.0133	0.8365	nan	nan		0	0.98	0.0074	0.009	nan		0.8182	0.3404	0.85	nan	nan		0.4243	0.825	nan	nan	nan		0.2353	0.037	0.1009	nan	nan		0.0439	0.6281	0.7043	nan	nan
0.9846	0.0211	0.9153	nan	nan		0.0196	1	0.0473	0.0486	nan		0.9219	0.2453	0.9531	nan	nan		0.6562	1	0.9826	0.9817	nan		0.3243	0.0769	0.0103	nan	nan		0	0.3247	0.0565	0.0565	nan
0.7941	0.0156	0.9333	nan	nan		0.0076	0.9773	0	0	nan		0.5478	0.1639	0.4605	nan	nan		0.0053	0.3991	0.018	0.011	nan		0.2333	0.0345	0.0823	0.0333	nan		0	0.1358	0.1383	0.1562	nan
0.76	0.0275	nan	nan	nan		0.012	1	0.0355	0.0357	nan		0.7727	0.4524	0.7248	nan	nan		0	0.8056	0.0066	nan	nan		0.2706	0.1	0.0563	0.0816	nan		0	0.1538	0.2568	nan	nan
0.8421	0.0164	nan	nan	nan		0	0.9701	0	0	nan		0.7143	0.4085	0.7792	nan	nan		0.58	0.9429	0.8228	0.7826	nan		0.2297	0.0426	0.0588	0.0625	nan		0	0.1129	0.0318	nan	nan
0.6842	0.0169	0.8966	1	nan		0.0065	0.9917	nan	nan	nan		0.5349	0.0909	0.4565	nan	nan		0.1923	0.625	0.453	nan	nan		0.225	0.1065	0.2249	0.2284	nan		0.0277	0.2483	0.0264	0.0218	nan
0.7805	0.0115	0.8391	1	nan		0	0.9574	0.0076	0.0076	nan		0.8182	0.4865	0.8009	nan	nan		0.2857	0.6338	0.3691	0.3741	nan		0.1522	0	0.1331	0.1368	nan		0.0068	0.1466	0.009	0	nan
0.9535	0.0107	0.8689	1	nan		0	0.5119	0	nan	nan		0.7229	0.2273	0.7091	0.7115	nan		0.1458	0.4583	0.1932	nan	nan		0.4322	0.2927	0.0696	0.08	nan		0	0.1026	0.0132	nan	nan
0.7692	0.012	0.7724	nan	nan		0.0051	0.9737	0.0244	0.0201	nan		0.4839	0.1667	0.2775	nan	nan		0.2083	0.6234	0.4843	nan	nan		0.3427	0.2207	0.4104	0.7	nan		0	0.1333	0.0284	nan	nan
0.8571	0.0909	0.9667	0.9667	nan		0.0104	0.9833	0.0197	0.0206	nan		0.8654	0.5645	0.7887	0.8117	nan		0.2459	0.6923	0.5437	nan	nan		0.1429	0.0109	0.1966	0.2057	nan		0	0.4	0	nan	nan
0.9286	0.0123	1	nan	nan		0.009	0.9836	0.0167	0.0146	nan		0.5224	0.0354	0.5	0.5283	nan		0.4457	0.8889	0.7172	nan	nan		0.4035	0.0476	0.1429	nan	nan		0.0163	0.129	0.0718	0.0854	nan
0.9688	0.0234	1	nan	nan		0.0066	1	0.0158	0.0124	nan		0.4932	0.1899	0.75	0.7407	nan		0.1569	0.614	nan	nan	nan		0.3091	0.037	0.3182	0.3182	nan		0.0563	0.2267	0.1674	0.1675	nan
0.8435	0.0263	1	nan	nan		0.0079	0.7407	0.0164	0.0189	nan		0.5906	0.2545	0.6412	0.6375	nan		0.2706	0.6515	nan	nan	nan		0.1604	0.0524	0.0093	0.0127	nan		0.1111	0.25	0.1314	nan	nan
0.7297	0.0163	nan	nan	nan		0.0103	0.975	0.0264	0.0256	nan		0.5714	0.1818	0.5921	0.6081	nan		0.1429	0.4494	0.4409	0.4881	nan		0.15	0	0.0395	0.0429	nan		0.0613	0.1818	0.0461	nan	nan
0.8046	0.0096	0.963	0.9143	nan		0.0177	1	0.0202	0.0114	nan		0.5	0	0.6598	0.6438	nan		0.5667	0.8983	0.4072	0.4212	nan		0.3	0.0345	0.0952	0.0952	nan		0.0541	0.3	0.0815	0.1067	nan
1	0.0097	0.9512	nan	nan		0.0134	0.9273	0.0203	0.0191	nan		0.75	0.3971	0.6818	0.6818	nan		0.102	0.5511	nan	nan	nan		0.1875	0	0.0199	nan	nan		0	0.32	0.1047	0.1313	nan
0.7538	0.0235	0.7394	0.7541	nan		0.2059	0.8276	0.0634	0.0703	nan		0.7949	0.4706	0.7525	nan	nan		0	0.4615	nan	nan	nan		0.6503	0.4713	0.2768	nan	nan		0.0233	0.1944	0.0409	nan	nan
0.8588	0.0176	0.936	0.9337	nan		0.0131	0.9159	0.0139	0.0101	nan		0.7625	0.2117	0.8235	nan	nan		0	0.8088	nan	nan	nan		0.1333	0.0125	0.1345	0.1907	nan		0.1037	0.2152	0.0849	nan	nan
0.7946	0.0141	0.9811	0.9889	nan		0.0214	0.9055	0.0162	0.0124	nan		0.6167	0.3099	0.6905	nan	nan		0.6	0.962	0.6063	nan	nan		0.1143	0	0.1293	0.15	nan		0.0796	0.2571	0.1093	nan	nan
0.9873	0.0088	0.9316	0.9405	nan		0.0076	0.7895	0.0181	0.036	nan		0.7442	0.32	0.55	nan	nan		0.0059	0.4545	0.0238	0.0405	nan		0.1818	0.0185	0.1698	nan	nan		0.0375	0.2444	0.1836	nan	nan
0.85	0.017	0.7571	0.7303	nan		0.0165	0.8238	0.0232	0.0123	nan		0.4939	0.0212	0.5205	nan	nan		0.0084	0.5	0.0352	nan	nan		0.1194	0	0.0211	nan	nan		0.0159	0.2857	0.1186	0.1099	nan
0.9149	0.0209	0.9841	1	nan		0.0189	0.9778	0.0345	0.0362	nan		0.7391	0.4314	0.5657	0.5065	nan		0.0116	0.5306	0.0166	nan	nan		0.4316	0.1756	0.0629	0.0821	nan		0.0263	0.3	0.0455	nan	nan
0.8883	0.0173	0.9206	0.9476	nan		0.0081	0.7347	0.0337	0.027	nan		0.6667	0.2	0.8776	nan	nan		0.0049	0.4615	0.0133	nan	nan		0.31	0.1923	0.1626	0.1832	nan		0.0904	0.2708	0.0957	nan	nan
0.694	0.0235	0.8876	0.9077	nan		0.0062	0.8765	0.0249	nan	nan		0.9123	0.5909	0.967	nan	nan		0.0185	0.3214	0.0248	0.028	nan		0.3896	0.082	0.1433	0.0909	nan		0.1033	0.2167	0.0418	nan	nan
0.6644	0.0195	0.8496	0.8795	nan		0.0078	0.75	0.0273	nan	nan		0.5065	0.1224	0.3043	nan	nan		0.0119	0.5833	0.0376	0.0298	nan		0.1357	0	0.0139	nan	nan		0.0136	0.16	0.0206	nan	nan
0.7963	0.0409	0.9331	0.9144	nan		0.0127	0.5333	0.0175	nan	nan		0.6129	0.209	0.5889	0.5889	nan		0.0126	0.55	0.0041	0.0054	nan		0.1538	0	nan	nan	nan		0.0091	0.1129	0.0234	0.0253	0.021
0.9174	0.0152	0.9694	0.9504	nan		0.0094	0.7037	0.0265	0.0217	nan		0.3386	0.0255	0.4711	nan	nan		0.0102	0.4	0.0211	0.012	nan		0.1522	0.0366	0.0286	nan	nan		0.0324	0.1692	0.0485	0.1283	nan
0.9672	0.0153	0.9579	0.9722	nan		0.0106	0.8182	0.022	0.0137	nan		0.4712	0.0776	0.475	0.5312	nan		0	0.697	nan	nan	nan		0.2381	0.0347	nan	nan	nan		0.0183	0.1418	0.0332	0.0445	0.0188
0.9831	0.0125	0.971	0.9706	nan		0.0121	0.6154	0.0196	0.0283	nan		0.6275	0.0213	0.7207	nan	nan		0.08	0.5926	0.4054	0.4194	nan		0.4795	0.0339	0.087	0.1064	nan		0.0062	0.4635	0.0461	0.0819	0.0449
0.962	0.0509	0.961	nan	nan		0.0152	1	0.0145	0.0154	nan		0.5372	0.0647	0.7334	nan	nan		0.2876	0.5931	nan	nan	nan		0.3529	0.1554	0.4726	0.4504	nan		0.0262	0.3103	0.0249	0.0276	0.0474
0.9487	0.0226	0.9136	nan	nan		0	0.871	0.0274	nan	nan		0.7932	0.3421	0.8687	nan	nan		0.0261	0.8202	0.0317	nan	nan		0.7287	0.5294	0.8238	0.9194	nan		0.006	0.2461	0.0181	0.0162	0.0283
0.8939	0.0104	0.9551	nan	nan		0.0561	0.7979	0.024	nan	nan		0.544	0.1163	0.8443	nan	nan		0.0208	0.7143	0.0378	nan	nan		0.1731	0.0179	0	nan	nan		0.01	0.1275	0.0327	0.0239	0.0178
0.9605	0.0098	0.9448	0.9204	nan		0.0066	1	0.5435	nan	nan		0.6309	0.1036	0.7934	nan	nan		0.2245	0.8684	0.3565	nan	nan		0.125	0.003	0.0156	nan	nan		0.0412	0.2351	0.0401	0.0494	0.0253
0.641	0.0189	0.8962	0.9375	nan		0.003	0.9326	0.19	nan	nan		0.7073	0.2174	0.8291	nan	nan		0.2821	0.6615	0.8113	0.8077	nan		0.5	0.0156	0.2058	nan	nan		0.0078	0.3953	0.0275	0.0283	0.0233
0.9302	0.0223	0.936	0.9317	nan		0	0.9286	nan	nan	nan		0.85	0.1954	0.8	nan	nan		0.0227	0.6818	0.012	nan	nan		0.25	0	0.0259	0.0326	nan		0.0064	0.481	0.0214	0.019	0.0225
0.7059	0	0.7692	0.7742	nan		0.0378	1	0.3084	nan	nan		0.631	0.0714	0.7871	nan	nan		0.2581	0.6087	0.4804	nan	nan		0.12	0.019	0.0217	0.0082	nan		0	0.15	0.0153	0.021	0.0097
0.5724	0.0238	0.5909	0.5973	nan		0.0385	1	0.3308	nan	nan		0.6087	0.2308	0.5217	nan	nan		0	0.5862	0.0053	0.009	nan		0.2315	0.011	0.0122	0.0126	nan		0.006	0.2281	0.0306	0.0292	0
0.7619	0.0127	0.9286	nan	nan		0.381	0.9636	0.7711	nan	nan		0.8793	0.55	0.8165	nan	nan		0.0132	0.4643	0.0104	0	nan		0.1149	0	0.0179	0.0187	nan		0.0061	0.1774	0.0119	0.0093	0.0234
0.8625	0.0318	0.9494	0.9494	nan		0.0129	0.8627	0.0324	0.0211	nan		0.7842	0.4721	0.7078	nan	nan		0.018	0.3485	0.0221	nan	nan		0.1898	0.0426	0.0179	0.0179	nan		0.0161	0.1224	0.0233	0.0293	0.0166
0.9808	0.0198	0.871	0.8667	nan		0.0168	0.6765	0.0216	0.0152	nan		0.9118	0.5	0.746	nan	nan		0.036	0.4624	0.0302	nan	nan		0.1404	0.0374	0.0296	0.0385	nan		0.027	0.3649	0.1304	nan	nan
1	0.0149	0.8427	0.7705	nan		0	0.5	0.0087	0.0147	nan		0.8125	0.4058	0.8198	nan	nan		0.0161	0.3214	0.0176	0.0176	nan		0.1743	0.02	0.1512	0.1554	nan		0.1084	0.2449	0.0123	nan	nan
0.7	0.0276	0.7822	nan	nan		0.0246	0.9	0.0348	nan	nan		0.5	0	0.8983	nan	nan		0.0152	0.4851	0.0262	0.0255	nan		0.3745	0.1772	0.3935	0.4469	nan		0	0.1053	0.0457	nan	nan
0.6596	0.0131	0.8239	nan	nan		0.0113	0.962	0.0192	nan	nan		0.6977	0.3544	0.6513	nan	nan		0.0133	0.3502	0.0095	0	nan		0.1093	0	0.0438	nan	nan		0.0968	0.8182	0.0571	nan	nan
1	0.0207	0.9484	nan	nan		0.0158	0.7727	0.0241	nan	nan		0.7143	0.32	0.6346	nan	nan		0.0476	0.3704	0.0287	nan	nan		0.3617	0.027	0.1509	0.1034	nan		0	0.1154	0.028	nan	nan
1	0.027	0.9799	nan	nan		0.0202	0.72	0.0223	nan	nan		0.5	0.0714	0.4776	0.4324	nan		0	0.3836	0.0102	nan	nan		0.1471	0.0206	0.0054	nan	nan		0.025	0.4138	0.0455	nan	nan
0.5172	0.011	0.8955	0.8718	nan		0.0213	0.9412	0.0219	0.0085	nan		0.92	0.6	0.8333	0.8052	nan		0.0129	0.7674	0	nan	nan		0.1333	0.0204	0.0348	nan	nan		0	0.1429	0.0329	nan	nan
1	0.387	0.9539	nan	nan		0.0105	1	0.024	0.0303	nan		0.9535	0.45	0.5955	0.5846	nan		0.008	0.7105	0.0266	0.0256	nan		0.1798	0.0089	0.0175	0.0127	nan		0.4182	0.75	0.5389	0.5328	nan
0.9688	0.0347	0.9543	1	nan		0.0088	0.9783	0.031	0.0387	nan		0.4444	0.0205	0.4838	0.6232	nan		0.0032	0.4348	0.0113	0.0121	nan		0.6536	0.2788	0.2319	nan	nan		0.0108	0.2037	0.041	0.0341	0
1	0.025	0.9604	0.9762	nan		0.0059	0.9847	0.0393	0.0449	nan		0.6243	0.0037	0.7083	nan	nan		0.0083	0.5517	0.0151	0.0113	nan		0.5794	0.2426	0.0909	nan	nan		0.2213	0.3269	0.1585	nan	nan
1	0.0119	0.9643	nan	nan		0	0.9446	0.0074	0.008	nan		0.4938	0.0355	0.7	nan	nan		0.0107	0.9	0.0673	0.0703	nan		0.1136	0.0077	0.034	0.0413	nan		0.0571	0.2821	0.1048	0.1389	nan
1	0.0287	1	nan	nan		0.0087	0.9658	0.0413	0.0248	nan		0.7529	0	0.7345	nan	nan		0.5455	0.85	0.7857	nan	nan		0.1724	0.023	0.0778	0.0893	nan		0	0.1639	0.0312	nan	nan
1	0.0132	0.9283	nan	nan		0.0268	0.9075	0.0466	0.0305	nan		0.5714	0	0.6417	nan	nan		0.075	0.584	nan	nan	nan		0.2	0.0188	0.023	0.0204	nan		0	0.1569	0.0169	nan	nan
1	0.0175	0.9497	nan	nan		0	0.7097	0.0317	0.0335	nan		0.5932	0.025	0.7486	nan	nan		0.617	0.9273	0.7734	nan	nan		0.209	0.0105	0.1538	0.1765	nan		0.0128	0.1538	0.0408	nan	nan
0.7327	0.0429	0.6784	nan	nan		0	0.5342	nan	nan	nan		0.4118	0	0.5422	nan	nan		0.4167	0.775	0.7571	0.7619	nan		0.1628	0.0205	0.0265	0.0316	nan		0.0101	0.2075	0.0372	nan	nan
0.6071	0.0207	0.6151	nan	nan		0.0074	0.8621	0.0347	nan	nan		0.4173	0.0103	0.442	nan	nan		0	0.3279	0.0161	nan	nan		0.3188	0.0232	0.0843	0.122	nan		0.0502	0.1887	0.0899	nan	nan
0.8667	0.2877	0.8889	nan	nan		0.0083	0.8679	0.0242	nan	nan		0.4314	0	0.129	0	nan		0.0306	0.3333	0.0082	nan	nan		0.4286	0.0079	0.1111	0.0952	nan		0.0871	0.3692	0.0596	nan	nan
0.8	0.0303	0.4074	nan	nan		0.0108	0.9714	0.0343	nan	nan		0.3913	0.05	0.2979	nan	nan		0.2063	0.8214	0.6948	0.7163	nan		0.3281	0.1054	0.1226	nan	nan		0.0751	0.2612	0.0461	nan	nan
1	0.0263	0.8356	0.8235	nan		0.0115	1	0.0211	nan	nan		0.619	0.2143	0.5385	nan	nan		0.1478	0.5833	0.5561	nan	nan		0.1071	0	0.0258	nan	nan		0.0094	0.1117	0.0157	nan	0.0154
0.56	0	0.8125	0.8085	nan		0.0083	1	0.0123	nan	nan		0.6684	0.3605	0.723	nan	nan		0.1573	0.9492	0.0735	0.072	nan		0.791	0.3793	0.5794	0.5588	nan		0.0162	0.1621	0.0192	nan	0.0201
0.973	0.4727	0.945	nan	nan		0.0142	1	0.0194	nan	nan		0.6125	0.0878	0.8852	nan	nan		0	0.8571	0.0187	nan	nan		0.4812	0.293	0.0064	0.0051	nan		0.0158	0.1707	0.015	0.05	0.0139
0.9773	0.0171	0.9679	nan	nan		0.0167	0.7253	0.0152	nan	nan		0.4222	0.05	0.3333	nan	nan		0.0137	0.8462	0.0288	0.0323	nan		0.1867	0.0377	0.1203	0.1333	nan		0	0.1212	0.0097	nan	nan
0.9811	0.0049	0.9627	nan	nan		0.5	1	0.8971	nan	nan		0.7073	0.1591	0.6335	nan	nan		0	0.879	0.0531	nan	nan		0.3415	0.1	0.3585	0.375	nan		0.027	0.4079	0.199	0.1132	nan
0.9756	0.0118	0.9567	nan	nan		0.4792	0.9815	0.7843	nan	nan		0.7937	0.2558	0.8	nan	nan		0	0.6364	0.0241	nan	nan		0.2	0.0879	0.1049	0.1302	nan		0	0.1053	0	nan	nan
0.9746	0.0046	0.962	nan	nan		0.3571	0.9333	0.8929	nan	nan		0.8087	0.4676	0.7361	nan	nan		0	0.7	0.7073	nan	nan		0.1176	0	0.0588	0.082	nan		0	0.1304	0.2222	nan	nan
0.9409	0.0103	0.9786	nan	nan		0.0077	0.7544	0.043	nan	nan		0.6571	0.2308	0.5114	nan	nan		0.3846	0.7429	0.5984	nan	nan		0.2	0.0333	0.0375	0.038	nan		0	0.1176	0.0104	nan	nan
0.8603	0.0128	0.9615	nan	nan		0.0092	0.6154	0.0232	nan	nan		0.5238	0.0714	0.3366	nan	nan		0.5588	0.913	0.5536	nan	nan		0.1353	0.0039	0.0845	nan	nan		0.4884	0.7755	nan	nan	nan
0.875	0.0349	0.9586	nan	nan		0.0116	0.5741	0.0241	nan	nan		0.6636	0.0076	0.4588	nan	nan		0.3462	0.6667	nan	nan	nan		0.2899	0	0.0225	nan	nan		0.0833	0.4062	0.0794	0.0625	nan
1	0.0472	0.949	nan	nan		0.0199	0.6667	0.0179	nan	nan		0.759	0.01	0.455	nan	nan		0.0183	0.6857	0.0262	nan	nan		0.2619	0.0506	0.1485	0.1373	0.1739		0.3994	0.5354	0.2561	0.2599	nan
0.6667	0	0.7452	nan	nan		0.0087	0.75	0.0173	nan	nan		0.7667	0.0163	0.7044	nan	nan		0.0046	0.3333	0.0169	nan	nan		0.2857	0	0.4	0.4359	nan		0.3128	0.4146	0.3594	0.3747	nan
0.7647	0.1852	0.8182	nan	nan		0	0.7857	0.006	nan	nan		0.8571	0.0298	0.7471	nan	nan		0.0037	0.7317	0.0194	nan	nan		0.1656	0.0164	0.0364	0.0337	nan		0.1149	0.3286	0.2058	0.2121	nan
0.974	0.1647	0.9658	nan	nan		0.0135	0.8168	0.0092	nan	nan		0.6226	0.2979	0.4308	nan	nan		0.0092	0.6207	0.0098	nan	nan		0.5082	0.2955	0.3939	0.3895	nan		0	0.2326	0	nan	nan
0.9868	0.4595	0.9262	nan	nan		0.0115	1	0.0224	nan	nan		0.8571	0.2676	0.8767	nan	nan		0.0106	0.3611	0.0164	nan	nan		0.7667	0.125	0.3962	nan	nan		0.0282	0.1667	0.0476	nan	nan
0.9835	0.4564	0.996	nan	nan		0.0098	0.8095	0.031	nan	nan		0.4286	0.0609	0.5	nan	nan		0	0.3462	0.178	nan	nan		0.1573	0.0455	0.0294	0.0283	nan		0.0079	0.1286	0.051	nan	nan
0.9452	0.2128	0.9529	nan	nan		0.0222	0.7895	0.0414	nan	nan		0.7872	0.4717	0.8402	nan	nan		0.2609	0.5862	0.5176	nan	nan		0.165	0.0265	0.0301	0.0369	nan		0.005	0.5806	0.0101	0.0238	nan
0.9336	0.1704	0.9667	nan	nan		0.0176	0.6117	0.0267	nan	nan		0.5161	0.0808	0.5636	nan	nan		0.3294	0.6406	0.4903	0.4459	nan		0.1853	0.0476	0.0316	0.0331	nan		0.0075	0.2	0.0123	0.0117	nan
0.9706	0.2268	0.9691	nan	nan		0.073	0.5794	0.1918	nan	nan		0.6349	0.1724	0.8056	nan	nan		0.4435	0.7613	0.7006	nan	nan		0.7586	0.3585	0.5697	0.5966	nan		0.1522	0.3158	0.1901	0.1867	nan
0.918	0.2417	0.9568	nan	nan		0.0238	0.9714	0.0208	nan	nan		0.6761	0.1111	0.431	nan	nan		0.5758	0.9429	0.4564	0.45	nan		0.3071	0.1204	0.1694	0.1727	nan		0.129	0.2899	0.3569	0.2756	nan
0.9512	0.451	0.9297	nan	nan		0.0185	0.6182	0.0415	nan	nan		0.7799	0.4744	0.8866	nan	nan		0.3871	0.8387	nan	nan	nan		0.1796	0.0283	0.3234	0.2973	nan		0.4777	0.7778	0.6296	0.6721	0.2593
0.9184	0.1225	0.9516	nan	nan		0	0.875	0.0752	nan	nan		0.5714	0.129	0.3093	nan	nan		0.2917	0.6607	0.2059	nan	nan		0.2642	0.0091	0.4795	0.5266	nan		0	0.2727	0.0065	0.008	nan
0.9429	0.0307	nan	nan	nan		0.0044	0.6516	0.0177	nan	nan		0.9	0.4898	0.8611	nan	nan		0	0.6364	0.033	nan	nan		0.3111	0.0183	0.1654	0.1705	nan		0	0.2683	0.0189	0	nan
0.9722	0.0106	0.254	nan	nan		0.0349	0.814	0.0457	nan	nan		0.5918	0.1265	0.7356	nan	nan		0.0125	0.4471	0.0099	nan	nan		0.2308	0.0329	0.1605	0.1443	nan		0.0411	0.1475	0.1029	0.1071	nan
0.9145	0.3494	0.9149	nan	nan		0.0242	0.5502	0.0955	nan	nan		0.7768	0.4068	0.7117	nan	nan		0.0229	0.4895	0.0312	nan	nan		0.1791	0.0364	0.0826	0.0896	nan		0.25	0.5667	0.4051	0.5	nan
0.9062	0.0275	0.9375	0.9407	nan		0.5	1	0.9758	nan	nan		0.8657	0.3898	0.8252	nan	nan		0.0101	0.5469	0.0219	nan	nan		0.3115	0.0924	0.2126	0.2353	nan		0.1636	0.2936	0.2026	0.2234	nan
1	0.0291	0.9783	1	nan		0.0084	1	0	nan	nan		0.4676	0.0381	0.6792	nan	nan		0.1702	0.6667	nan	nan	nan		0.3381	0.1799	0.5277	0.528	nan		0	0.2703	0.2312	0.2407	nan
0.8696	0.0204	0.9437	0.9437	nan		0.0069	0.975	0.0156	nan	nan		0.8081	0.4804	0.9051	nan	nan		0.3902	0.746	0.5	nan	nan		0.335	0.1138	0.393	0.4103	nan		0.6397	0.8168	0.4839	0.4454	nan
0.8295	0.0022	0.9799	0.9434	nan		0.0282	0.7333	0.0381	nan	nan		0.7333	0.25	0.6415	nan	nan		0.4875	0.8977	nan	nan	nan		0.2874	0.0289	0.3131	0.3212	nan		0.0417	0.1951	0.0367	0.0225	nan
0.8679	0.0386	0.991	0.9865	nan		0.0122	0.8611	0.0284	nan	nan		0.5517	0	0.52	nan	nan		0.4948	0.8413	0.4589	nan	nan		0.157	0.0049	0.1864	0.2028	nan		0.055	0.2482	0.0685	0.0564	nan
0.9024	0.0318	0.9529	0.9467	nan		0.0141	0.9355	0.016	nan	nan		0.8103	0.3659	0.7245	nan	nan		0.4318	0.8966	0.9643	nan	nan		0.7978	0.5851	0.5793	0	nan		0.0465	0.2449	0.0826	0.0392	0.04
0.8824	0.2683	0.7191	0.75	nan		0.0123	0.9515	0.0135	nan	nan		0.8977	0.5102	0.7047	nan	nan		0.008	0.5373	0.0229	nan	nan		0.3429	0.0138	0.0229	0.0196	nan		0.0814	0.2619	0.1263	nan	nan
0.7571	0.1709	0.563	nan	nan		0.0132	0.935	0.0232	nan	nan		0.6782	0.0283	0.7342	nan	nan		0	0.7826	0.3241	0.3241	nan		0.35	0.0081	0.0455	nan	nan		0.0424	0.3243	0.0827	nan	nan
0.629	0	0.2323	nan	nan		0.014	0.8951	0.0291	nan	nan		0.7331	0.0304	0.707	nan	nan		0.1577	0.7222	0.1482	0.155	nan		0.2712	0.0129	0.2547	0.3158	nan		0.0408	0.2059	0.0732	nan	nan
0.6944	0.087	0.4758	nan	nan		0.0059	0.9672	0.0353	nan	nan		0.789	0.087	0.6992	nan	nan		0.0257	0.4918	0.031	0.0223	nan		0.1707	0.0187	0	0	nan		0.093	0.2667	0.0882	nan	nan
0.6232	0.1184	0.6528	nan	nan		0.0084	0.9866	0.0282	nan	nan		0.5745	0.16	0.5816	nan	nan		0.2267	0.6545	0.1868	0.1701	nan		0.1515	0.0191	0.0566	nan	nan		0.0189	0.2222	0.015	nan	nan
0.9726	0.35	1	nan	nan		0.0178	0.9721	0.0109	nan	nan		0.514	0	0.4683	nan	nan		0.0211	0.6735	0.0595	0.0549	nan		0.3333	0	0.2625	0.1818	nan		0.0392	0.3636	0.0191	nan	nan
0.9667	0.3516	0.9516	nan	nan		0.0032	0.6306	0.0382	nan	nan		0.3642	0	0.3937	nan	nan		0.125	0.5652	0.0954	nan	nan		0.3	0	0.4048	0.4412	nan		0.069	0.2179	0.0311	nan	nan
1	0.398	0.9664	nan	nan		0.0138	0.5818	0.0157	nan	nan		0.9241	0.4444	0.708	nan	nan		0.0926	0.5417	0.2391	nan	nan		0.1689	0	0.0408	nan	nan		0.0408	0.1615	0.056	nan	nan
0.9697	0.3841	0.9515	nan	nan		0.4679	0.9808	0.7731	nan	nan		0.8125	0.4444	0.5867	nan	nan		0.1146	0.8636	0.5385	nan	nan		0.3333	0.019	nan	nan	nan		0	0.1011	0.0406	nan	nan
0.5389	0.0366	0.5573	nan	nan		0.036	0.9333	0.1217	nan	nan		0.7358	0.3566	0.748	0.6744	nan		0.4348	0.9091	0.8537	nan	nan		0.1837	0.0097	0.0145	nan	nan		0.0282	0.2321	0.0862	nan	nan
0.6757	0.0159	0.5706	nan	nan		0.0551	0.9167	0.1233	nan	nan		0.8958	0.1235	0.9209	nan	nan		0.4777	0.8421	0.5892	0.5597	nan		0.26	0.0756	0.0345	0.0408	nan		0	0.1379	0.0455	nan	nan
0.867	0.2932	0.5989	nan	nan		0.1637	1	0.2393	nan	nan		0.9118	0.0317	0.8779	0.8824	nan		0.1727	0.5238	nan	nan	nan		0.3103	0.1143	0.0972	0.1207	nan		0.0248	0.1311	0.0459	nan	nan
0.9051	0.3806	0.8577	nan	nan		0.1509	0.8947	0.4643	nan	nan		0.4433	0.0057	0.4048	0.4366	nan		0.0809	0.3867	0.075	0.088	nan		0.1622	0.0466	0.0727	nan	nan		0.0702	0.2453	0.0632	nan	nan
0.9535	0.087	0.9756	0.974	nan		0.0823	1	0.4362	nan	nan		0.5	0.0147	0.4779	0.4835	nan		0.0469	0.4878	0.0308	0.0323	0		0.6111	0.2039	0.7111	0.5965	nan		0.0163	0.2143	0.0323	nan	nan
0.9756	0.0221	0.9351	nan	nan		0.0219	0.8758	0.0246	nan	nan		0.4783	0.0192	0.5034	0.4444	nan		0.0512	0.6134	0.1238	0.1304	nan		0.2264	0	0.1781	0.1781	nan		0	0.25	0.0125	nan	nan
0.9655	0.0079	0.8824	nan	nan		0.0057	0.5706	0.0194	nan	nan		0.4403	0.0259	0.4311	0.386	nan		0.0885	0.5556	0.0735	0.0697	nan		0.8485	0.5455	0.3168	nan	nan		0.0288	0.1439	0.0498	nan	nan
1	0.0166	0.9925	nan	nan		0.0067	0.7567	0.0156	nan	nan		0.4536	0.008	0.2261	0.2091	nan		0.0179	0.3409	0.037	0.0356	nan		0.9104	0.792	0.713	0.2581	nan		0.0254	0.2118	0.0438	nan	nan
0.9333	0.0087	0.965	nan	nan		0.036	0.7672	0.0843	nan	nan		0.3554	0.021	0.2749	0.2618	nan		0.0725	0.4083	0.1657	nan	nan		0.1	0	0.0211	nan	nan		0.0238	0.2034	0.0743	nan	nan
0.9592	0.0142	0.969	nan	nan		0.439	1	0.68	nan	nan		0.3913	0.027	0.5273	nan	nan		0.3095	0.7778	nan	nan	nan		0.22	0	0.044	nan	nan		0.0162	0.1272	0.0239	nan	nan
0.9438	0.4386	0.9091	0.9167	nan		0.0779	1	0.5839	nan	nan		0.4359	0.0316	nan	nan	nan		0.0143	0.375	0.0486	0.0503	nan		0.2043	0	0.0161	nan	nan		0.375	1	0.6	nan	nan
0.9189	0.3462	1	1	nan		0.1725	0.9592	0.7264	nan	nan		0.8571	0.55	0.8696	nan	nan		0.1781	0.4894	0.3896	0.3896	nan		0.1572	0.0083	0.0073	0.0124	nan		0	0.1594	0.0826	nan	nan
0.5854	0.0391	0.7879	nan	nan		0.2243	0.9318	0.6759	nan	nan		0.7442	0.4043	0.5783	0.5278	nan		0.0423	0.5238	0.1905	0.187	nan		0.1622	0	0.0321	0.0292	nan		0.0735	0.1933	0.0851	nan	nan
0.9574	0.4368	0.9481	nan	nan		0.1862	0.9444	0.6324	nan	nan		0.6101	0.25	0.3348	0.3854	nan		0.0825	0.5385	0.2224	0.2333	nan		0.1342	0.0078	0.0324	0.0247	nan		0.0455	0.2459	0.0509	nan	nan
0.9861	0.4554	0.887	nan	nan		0.3561	1	0.8787	nan	nan		0.4	0	0.75	nan	nan		0.2821	0.7143	0.4074	0.4771	nan		0.1504	0.0333	0.0057	nan	nan		0	0.1481	0.0502	nan	nan
0.958	0.3563	0.9494	nan	nan		0.0353	0.5676	0.0489	nan	nan		0.34	0.0051	0.5	nan	nan		0.5556	0.9074	nan	nan	nan		0.7537	0.62	0.83	0.8514	nan		0	0.1233	0.0753	nan	nan
0.717	0.1805	0.7692	nan	nan		0.05	0.6579	0.0132	nan	nan		0.8333	0.4773	0.7739	0.819	nan		0	0.5385	0.0219	nan	nan		0.6875	0.4947	0.6452	0.6619	nan		0.0161	0.1176	0.0562	nan	nan
0.8041	0.1719	0.7778	nan	nan		0.0345	0.6842	0.0221	nan	nan		0.7273	0.4255	0.5923	0.616	nan		0.0043	0.4792	0.0228	nan	nan		0.45	0.2737	0.1763	nan	0.1387		0	0.1333	0.0571	nan	nan
0.9481	0.0889	0.9115	nan	nan		0	0.5462	0.0245	nan	nan		0.806	0.4643	0.6667	0.6154	nan		0.0078	0.4531	0.0269	nan	nan		0.4857	0.037	0.3363	0.3363	nan		0	0.1231	0.0607	nan	nan
0.7174	0.0063	0.9726	nan	nan		0.1975	0.8654	0.1309	nan	nan		0.8718	0.2093	0.9118	0.8953	nan		0.0135	0.3659	0.0182	0	nan		0.127	0	0.0483	0.0519	nan		0.0154	0.1881	0.0559	nan	nan
0.817	0.0169	0.9325	nan	nan		0.0083	0.6154	0.0122	nan	nan		0.8377	0.4341	0.7955	0.7792	nan		0.0191	0.4474	0.0122	0.0181	nan		0.8679	0.5385	0.6429	nan	nan		0.0253	0.1538	0.119	nan	nan
0.8835	0.0076	0.8287	nan	nan		0.0038	1	nan	nan	nan		0.5397	0.1837	0.4423	0.4315	nan		0.0192	0.8039	0	0	nan		0.1961	0	0.0288	nan	nan		0.0612	0.1628	0.108	0.2692	nan
0.8369	0.2884	0.7593	nan	nan		0.0345	1	nan	nan	nan		0.6364	0.2424	0.7733	nan	nan		0.4107	0.75	nan	nan	nan		0.1954	0.0741	0.0425	0.0526	nan		0	0.2292	0.0496	nan	nan
1	0.0408	0.9275	nan	nan		0.0104	0.5568	0.0118	nan	nan		0.88	0.3922	0.7537	nan	nan		0.4146	0.75	0.8376	0.8614	nan		0.2821	0.0392	0.0163	0.0171	nan		0	0.125	0.0187	nan	nan
0.9556	0.0344	0.975	nan	nan		0.0094	0.6719	0.0215	nan	nan		0.6829	0.2041	0.5432	nan	nan		0.2941	0.7692	0.509	nan	0.566		0.2692	0	0.0259	0.0259	nan		0.0213	0.4605	0.3571	nan	nan
0.9639	0.0142	0.9398	0.9746	nan		0.0132	1	0.0131	0	nan		0.7647	0.4286	0.4646	nan	nan		0.4884	0.8452	nan	nan	nan		0.2453	0	0.0351	0.0278	nan		0.2429	0.6667	0.4476	nan	nan
0.9874	0.0254	0.9348	0.9608	nan		0.0071	1	0.0257	0.0404	nan		0.8974	0.5455	0.8203	nan	nan		0.3505	0.7	0.6615	nan	nan		0.5	0.1707	0.0797	0.0827	nan		0.76	1	0.7604	nan	nan
0.9792	0.0112	0.9925	nan	nan		0.0059	0.98	0.0154	0.0108	nan		0.8889	0.5	0.7571	0.7826	nan		0.2973	0.6364	nan	nan	nan		0.1274	0.0173	0.0818	0.0795	nan		0	0.119	0.1755	0.0777	nan
1	0.0234	0.9048	nan	nan		0.0141	0.9538	0.0264	0.023	nan		0.7838	0.4286	0.6829	nan	nan		0	0.3281	0.0297	0	nan		0.8161	0.6591	0.6132	0.6061	nan		0.037	0.1852	0.083	0.094	nan
0.9362	0.0734	0.7708	nan	nan		0.0039	1	0.0172	0.0178	nan		0.6414	0.2703	0.5595	nan	nan		0.3824	0.7931	nan	nan	nan		0.2231	0.08	0.2283	nan	nan		0	0.16	0.0233	nan	nan
1	0	0.9494	nan	nan		0.0131	1	0.0233	0.0309	nan		0.7412	0.2093	0.818	0.8171	nan		0.2586	0.6279	0.5271	0.5829	nan		0.2413	0.0974	0.1711	0.0229	nan		0	0.1429	0.0903	0.0522	nan
0.9348	0.2838	0.9008	nan	nan		0.4909	1	nan	nan	nan		0.7273	0.3548	0.7875	0.8095	nan		0.4138	0.8485	0.6889	nan	nan		0.1528	0	0.0388	0.0286	nan		0.037	0.3898	0.2365	0.2027	nan
0.963	0.3513	0.8706	nan	nan		0	0.8103	0.0442	0.0123	nan		0.6261	0.287	0.5761	0.5753	nan		0.1647	0.4667	0.3122	0.4082	nan		0.1708	0.0449	0.0627	0.0519	nan		0.05	0.4	0.1327	nan	nan
0.9231	0.3958	0.9618	nan	nan		0.0103	1	0.0147	0.0147	nan		0.6588	0.3448	0.75	0.7595	nan		0.0092	0.5425	0.0489	0.0407	nan		0.1463	0	0.0063	nan	nan		0.8387	1	0.4921	nan	nan
0.8	0.12	0.9095	nan	nan		0.0125	0.9143	0.0342	0.0363	nan		0.8772	0.2742	0.4	0.3852	nan		0.3312	0.8797	nan	nan	nan		0.2034	0.0508	0.2065	0.2293	nan		0.3982	0.6176	0.2989	nan	nan
1	0.0184	0.7895	nan	nan		0.0104	0.884	0.0361	0.0392	nan		0.6286	0.2759	0.5041	0.5857	nan		0.0323	0.65	0.4312	nan	nan		0.1928	0.0419	0.0259	0.06	nan		0	0.1395	0.0575	nan	nan
0.9674	0.009	0.9302	nan	nan		0.0069	0.8063	0.0212	0.0226	nan		0.582	0.0171	0.7005	nan	nan		0.0037	0.5068	0.0252	nan	nan		0.6429	0	0.5495	0.57	nan		0.2174	0.4207	0.3631	nan	nan
0.8889	0.0169	0.9556	nan	nan		0.1818	1	0.8158	nan	nan		0.4667	0.0769	0.5278	0.7027	nan		0.017	0.6522	0.0261	nan	nan		0.2564	0.1053	0.2618	0.278	nan		0.0893	0.3026	0.0851	nan	nan
0.9583	0.0087	0.9481	nan	nan		0	0.9196	0.05	nan	nan		0.6216	0.0088	0.7935	0.8182	nan		0.0063	0.3846	0.0188	nan	nan		0.1778	0.0073	0.1097	0.1172	nan		0	0.1143	0.0952	nan	nan
0.95	0.0714	0.9778	nan	nan		0	0.7333	0.023	nan	nan		0.9615	0.6042	0.9226	0.9396	nan		0.098	0.7333	0.2361	nan	nan		0.2857	0.0146	0.1704	0.2135	nan		0.1765	0.5147	0.2955	nan	nan
0.7714	0.1778	0.9352	nan	nan		0.481	1	0.845	0.9709	nan		0.6977	0.3667	0.7821	nan	nan		0.0158	0.5765	0.0246	nan	nan		0.3778	0.075	0.0694	0.0719	nan		0.0616	0.1774	0.0403	nan	nan
0.8376	0.1744	0.875	nan	nan		0.1167	0.7083	0.25	nan	nan		0.8095	0.007	0.811	nan	nan		0.0416	0.5227	0.0269	nan	nan		0.2083	0	0.008	0.0082	nan		0.0291	0.1395	0.0079	nan	nan
0.963	0	0.9	nan	nan		0.0568	1	0.2451	nan	nan		0.5676	0.1516	0.5747	nan	nan		0.0097	0.375	0.006	0.0036	nan		0.1074	0	0.0199	0.009	nan		0.16	0.6591	0.3614	nan	nan
0.9459	0	0.9667	nan	nan		0.1238	0.9048	0.3443	nan	nan		0.7692	0.4359	0.7976	0.8684	0.84		0.0133	0.3846	0.0215	nan	nan		0.1489	0	0.0148	nan	nan		0.0833	0.8333	0.1869	nan	nan
1	0.4891	0.9785	nan	nan		0.0286	0.723	0.0088	nan	nan		0.4286	0.0952	0.5319	nan	nan		0.0108	0.6757	0.0165	0.0314	nan		0.1818	0	0.1875	nan	nan		0	0.2623	0.0228	nan	nan
0.6379	0.037	0.5526	nan	nan		0.1235	0.6812	0.385	nan	nan		0.6087	0.2549	0.4942	0.7292	nan		0.0053	0.5696	0.0288	0.0702	nan		0.2727	0.0417	0.5566	0.5581	nan		0.0175	0.4074	0.1272	nan	nan
0.6667	0.0263	0.8495	0.8033	nan		0.0176	0.5191	0.0385	nan	nan		0.4889	0.129	nan	nan	nan		0.0204	0.5263	0.019	nan	nan		0.1364	0	0.0333	nan	nan		0.033	0.1571	0.0369	nan	nan
0.9355	0.0087	0.9313	0.8364	nan		0.0102	0.8923	0.0205	nan	nan		0.5402	0.1765	0.8452	nan	nan		0.0078	0.3103	0.0219	nan	nan		0.129	0	0.0526	0.0133	nan		0	0.25	0.0393	nan	nan
0.9091	0.0049	0.967	nan	nan		0.0094	0.6667	0.0108	nan	nan		0.7612	0	0.8378	nan	nan		0.0135	0.3333	0.0167	nan	nan		0.352	0.0104	0.015	0.025	nan		0.0571	0.2432	0.0273	nan	nan
0.9744	0.0116	0.9888	nan	nan		0.3658	0.9227	0.3374	nan	nan		0.623	0.2821	0.6	0.5833	nan		0.2381	0.6154	0.4509	nan	nan		0.4615	0.0417	0.0149	nan	nan		0	0.4103	0.019	nan	nan
1	0.0067	0.9429	nan	nan		0.0524	0.9337	0.0177	nan	nan		0.7727	0.439	0.5955	0.6104	nan		0.4706	0.8406	0.3967	nan	nan		0.3784	0.0659	0.0764	nan	nan		0.0323	0.1795	0.0497	nan	nan
1	0.28	0.8641	nan	nan		0.0016	0.5311	0.0138	nan	nan		0.6028	0.2841	0.5185	0.5135	nan		0.2444	0.573	0.4665	nan	nan		0.18	0.0277	0.1538	nan	nan		0	0.1146	0.0286	nan	nan
0.7857	0.2353	0.9667	nan	nan		0.0046	0.5184	0.0192	nan	nan		0.5455	0.22	0.3291	0.3274	nan		0.4808	0.9167	0.5319	nan	nan		0.1765	0.026	0.199	0.2347	nan		0.029	0.2727	0.0063	nan	nan
0.9265	0.4062	0.8981	0.9861	0.8974		0.0233	0.7031	0.016	nan	nan		0.3971	0.083	0.3646	0.3629	nan		0.2439	0.6364	0.339	nan	nan		0.1633	0	0.028	nan	nan		0	0.1972	0.0577	nan	nan
0.8	0.2157	0.8935	nan	nan		0.0214	0.9774	0.0218	nan	nan		0.6053	0.2525	0.6234	0.6204	nan		0.3611	0.7978	0.5322	nan	nan		0.1091	0	0.0112	0.0113	nan		0	0.1364	0.0727	nan	nan
0.9286	0.0597	0.875	nan	nan		0.0225	0.9651	0.0121	nan	nan		0.6731	0.3407	0.5129	0.524	nan		0.0833	0.75	0.6348	nan	nan		0.462	0.25	0.2901	0.2632	nan		0.0098	0.1645	0	nan	nan
0.928	0.0019	0.9148	0.9174	nan		0.3793	0.9524	0.8681	nan	nan		0.8169	0.3966	0.8171	nan	nan		0.4138	0.7308	0.7397	nan	nan		0.341	0.0741	0.3436	0.3851	nan		0.0476	0.5	0.0244	nan	nan
0.7474	0.0207	0.8866	0.9671	0.7143		0	0.6	0.1452	nan	nan		0.7606	0.4038	0.8369	0.7634	nan		0	0.4894	0.4882	0.5185	nan		0.2447	0.0811	0.1938	nan	nan		0.0612	0.2292	0.1233	nan	nan
0.767	0.0143	0.8832	0.9252	0.6522		0.0097	0.8333	0.0227	nan	nan		0.7692	0.3377	0.7414	nan	nan		0.0221	0.6471	0.0231	nan	nan		0.1275	0.0182	0.0295	nan	nan		0	0.2797	0.1146	nan	nan
0.85	0.0321	0.7843	0.7778	nan		0.0079	0.9145	0.0258	nan	nan		0.875	0.4	0.4254	nan	nan		0.2621	0.5691	0.4699	nan	nan		0.9238	0.622	0.3333	nan	nan		0.0847	0.4694	0.0708	nan	nan
0.5536	0.0207	0.8523	0.9528	nan		0.0068	0.967	0.03	nan	nan		0.9412	0.3158	0.8471	nan	nan		0.5	0.8	0.808	nan	nan		1	0.5857	0.25	nan	nan		0.0301	0.2436	0.2472	nan	nan
0.7505	0.0207	0.8775	0.8655	nan		0.0111	0.764	0.0203	nan	nan		0.8148	0.0476	0.5926	nan	nan		0.2432	0.7436	nan	nan	nan		0.1212	0.0099	0.125	nan	nan		0	0.1224	0.0417	nan	nan
0.8929	0.3333	0.9425	nan	nan		0.0038	0.8587	0.0239	nan	nan		0.572	0.2663	0.6151	nan	nan		0.3276	0.6667	0.4828	nan	nan		0.2917	0.04	nan	nan	nan		0.01	0.1471	0.0317	nan	nan
0.5183	0.011	0.2794	nan	nan		0.0084	0.6535	0.0198	nan	nan		0.5667	0.1261	0.7684	nan	nan		0.4925	0.875	0.8097	nan	nan		0.2286	0.0208	nan	nan	nan		0	0.1159	0.0293	nan	nan
0.9773	0.303	0.9483	nan	nan		0.0097	0.7692	0.0215	nan	nan		0.6667	0.0556	0.6111	0.7031	nan		0.1461	0.4886	0.5886	nan	nan		0.3333	0.0233	nan	nan	nan		0.5579	0.8375	0.7611	0.75	nan
1	0.3947	0.9369	nan	nan		0	0.9062	0.9792	nan	nan		0.6415	0.1935	0.5085	0.537	nan		0.0424	0.3443	0.0431	nan	nan		1	0	0.875	nan	nan		0.1284	0.2821	0.026	0.0211	nan
0.7789	0.0052	0.8941	1	nan		0.0155	0.594	0.0805	nan	nan		0.8333	0.075	0.6919	0.7053	nan		0	0.3286	0.0203	nan	nan		0.9341	0	0.7426	nan	nan		0.0645	0.35	0.0426	0	nan
0.875	0.0206	0.9091	0.9167	nan		0.3363	0.9474	0.5833	nan	nan		0.7882	0.2377	0.7953	0.7914	nan		0.3421	0.7	0.6162	nan	nan		0.3293	0.0455	0.022	nan	nan		0	0.1039	0.0343	nan	nan
0.5111	0	0.6058	nan	nan		0.1875	1	0.5556	nan	nan		1	0.0506	0.9355	0.9067	nan		0.2889	0.6667	0.6711	nan	nan		0.1143	0	0.0244	nan	nan		0.0171	0.1538	0.0064	nan	nan
1	0.3333	0.9394	nan	nan		0.0069	0.8571	0.0105	nan	nan		0.6625	0.2614	0.783	0.7921	nan		0.2174	0.5714	0.41	nan	nan		0.1379	0.0116	0.0183	0.0256	nan		0	0.3404	0.0833	nan	nan
0.6634	0.0806	0.875	nan	nan		0.0161	0.8814	0.0321	0.0336	nan		0.5472	0.2083	0.619	0.5096	nan		0.2857	0.6087	0.6104	nan	nan		0.3158	0.0625	0.4882	0.5505	nan		0	0.1207	0.0067	nan	nan
0.8936	0	0.9568	nan	nan		0.0067	0.9318	0.0206	0.0136	nan		0.5263	0.1169	0.5152	0.5159	nan		0.05	0.4634	0.1207	nan	nan		0.12	0	0.0222	nan	nan		0	0.1579	0.0352	nan	nan
0.942	0.3974	0.9096	nan	nan		0.0093	0.9583	0.0122	0.0157	nan		0.9333	0.6216	0.8918	0.8929	nan		0.0308	0.6129	0.0201	nan	nan		0.129	0.0244	0.0507	0.0576	nan		0.1143	0.4203	0.1207	nan	nan
0.88	0.2984	0.7969	nan	nan		0.0149	0.9533	0.0466	0.0274	nan		0.6348	0.1245	0.7901	0.7932	nan		0	0.5	0.0342	nan	nan		0.3696	0.1321	0.3223	0.3423	nan		0.0206	0.1279	0.0563	nan	nan
0.9241	0.2744	0.8987	nan	nan		0.0084	0.9119	0.016	nan	nan		0.4595	0.0984	0.7755	0.8197	nan		0.5	0.9091	0.4066	nan	nan		0.4889	0.1923	0.6356	0.6379	nan		0.0488	0.2342	0.0514	nan	nan
0.8112	0.1882	0.7681	nan	nan		0.0237	0.8932	0.0344	nan	nan		0.3824	0.0617	0.8824	0.8929	nan		0.2791	0.78	0.2897	nan	nan		0.1852	0.0227	0.0171	0.019	nan		0.0797	0.2254	0.0631	nan	nan
0.8581	0.1789	0.8077	nan	nan		0.0383	0.7333	0.0277	0.0221	nan		0.6271	0.2051	nan	nan	nan		0.0273	0.8235	0.0885	nan	nan		0.2917	0	0.2179	nan	nan		0	0.2857	0.1011	nan	nan
1	0.1333	nan	nan	nan		0.011	0.797	0.0211	0.0211	nan		0.8636	0.3971	0.5855	0.5829	nan		0.009	0.8537	0.0306	nan	nan		0.7656	0.4528	0.1357	0.1271	nan		0	0.2	0.0351	nan	nan
0.9429	0.0117	1	nan	nan		0.0274	0.5589	0.0295	0.0103	nan		0.4112	0.1	nan	nan	nan		0.0131	0.3902	0.0146	nan	nan		0.7945	0.3926	0.053	0.0385	nan		0	0.1176	0.0709	nan	nan
0.6786	0.1455	0.6567	0.6	nan		0.4054	0.9732	nan	nan	nan		0.8776	0.5714	0.8769	0.882	nan		0.0337	0.7381	0.0141	nan	nan		0.5	0.2727	0	nan	nan		0	0.1667	0.024	nan	nan
0.9136	0.2523	0.881	nan	nan		0.3861	0.9767	0.7256	nan	nan		0.6111	0.1789	0.5658	nan	nan		0.0139	0.3235	0.0129	nan	nan		0.4722	0.0737	0.0962	0.0993	nan		0.0298	0.4211	0.2143	nan	nan
1	0.4369	0.976	nan	nan		0.2791	0.978	0.5541	nan	nan		0.9048	0.4412	0.7381	0.7381	nan		0.2453	0.5942	nan	nan	nan		0.2756	0.0196	0.1073	0.1228	nan		0.0162	0.1435	0.0355	nan	nan
0.9286	0.3879	0.981	nan	nan		0.1302	0.9811	0.3147	0.9211	nan		0.6176	0.2222	0.6182	0.6182	nan		0.0128	0.6	0	0	nan		0.1167	0.0163	0.0443	nan	nan		0.0363	0.1579	0.0078	nan	nan
0.8793	0.034	0.9122	0.9758	nan		0.111	1	0.3918	0.8367	0.5278		0.6087	0.1321	0.7407	0.7733	nan		0.0172	0.44	0.0315	0.0364	nan		0.21	0.0104	0.1419	nan	nan		0.0387	0.1412	0.0263	nan	nan
0.9367	0.0103	0.9675	0.9845	nan		0.1845	0.9909	0.6187	0.7931	0.7308		0.6441	0.3182	0.7461	0.7664	nan		0.0149	0.7174	0.0252	0.0207	nan		0.1333	0.0143	0.1111	nan	nan		0	0.1852	0.0693	nan	nan
0.8793	0.017	0.9857	0.9846	nan		0.0182	0.6378	0.031	0.0593	nan		0.6129	0.3103	0.3725	nan	nan		0.0116	0.8485	0.0234	0.0249	nan		0.1667	0.0174	0.0109	0.0125	nan		0.0132	0.1159	0.0171	nan	nan
0.9451	0.0196	0.9944	0.9936	nan		0.0132	0.9392	0.0264	0.0533	nan		0.5588	0.2323	0.5895	nan	nan		0.3529	0.7179	0.4112	nan	nan		0.131	0.0213	0.1143	nan	nan		0.0128	0.1143	0.0241	nan	nan
0.933	0.0085	0.9799	0.9946	nan		0.0016	0.9077	0.0261	0.0476	nan		1	0.1739	0.8983	nan	nan		0.5714	0.9091	0.6854	0.6886	nan		0.2727	0.0545	nan	nan	nan		0	0.25	0.0267	nan	nan
0.625	0	0.4038	nan	nan		0.0065	0.9032	0.0303	nan	nan		0.4167	0.113	0.3	nan	nan		0.3889	0.7442	nan	nan	nan		0.1017	0	0.062	nan	nan		0.027	0.3235	0.0929	nan	nan
0.7241	0.0329	0.7731	nan	nan		0.0115	0.6967	0.0321	nan	nan		0.7143	0.2963	nan	nan	nan		0.3	0.6809	0.6038	0.5976	nan		0.186	0.0185	0.1503	0.125	nan		0	0.1284	0.0455	nan	nan
0.5714	0.0208	0.4769	nan	nan		0.0202	0.6161	0.025	nan	nan		0.6486	0.1885	nan	nan	nan		0.5349	0.9	nan	nan	nan		0.1429	0	0.0204	0.0541	nan		0.0875	0.25	0.1175	nan	nan
1	0.4483	0.9263	0.9195	nan		0.0155	0.8528	0.0375	nan	nan		0.3882	0.0607	nan	nan	nan		0.0833	0.3913	nan	nan	nan		0.1429	0.0111	0.0667	nan	nan		0.0354	0.1379	0.0769	nan	nan
0.6316	0.0203	0.8739	0.9091	nan		0.0116	0.9468	0.0369	nan	nan		0.6505	0.0226	0.7204	0.7079	nan		0.125	0.5652	0.561	nan	nan		0.1	0	0.0202	nan	nan		0	0.2083	0.04	nan	nan
0.7143	0.0208	0.9097	0.932	nan		0.3036	1	0.7023	0.9138	nan		0.6042	0.0164	0.6377	0.6557	nan		0.0261	0.3389	0.0935	nan	nan		0.1892	0	0.0606	nan	nan		0.0403	0.2	0.1022	nan	nan
0.6491	0.0189	0.7953	0.8	nan		0.3333	1	0.6346	0.9432	nan		0.7143	0.413	nan	nan	nan		0.4444	0.7826	nan	nan	nan		0.209	0.0493	0.1096	0.1111	nan		0.0159	0.1212	0.0131	nan	nan
0.6875	0.1556	0.7113	0.7143	nan		0.0298	0.7654	0.0396	0.0412	nan		0.6237	0.2184	0.4592	0.4637	nan		0.3158	0.75	0.6387	nan	nan		0.1707	0	0.0297	nan	nan		0.0392	0.3514	0.0323	0.0241	nan
0.9444	0.3175	0.9747	nan	nan		0.0191	0.9625	0.0136	0.0128	nan		0.614	0.2	0.7386	nan	nan		0.3415	0.6452	0.6582	nan	nan		0.3	0	0.1222	nan	nan		0.0408	0.1461	0.0855	nan	nan
0.9574	0.2353	0.9189	nan	nan		0.0136	0.7132	0.1034	nan	nan		0.6832	0.1548	0.7347	0.7476	nan		0.3191	0.6667	0.6988	nan	nan		0.2	0.0448	0.0214	nan	nan		0.1618	0.3113	0.3034	nan	nan
0.7419	0.016	0.8524	0.9183	nan		0.0377	0.7542	0.2081	nan	nan		0.6593	0.0366	0.748	0.7816	nan		0.5152	0.9048	0.8854	nan	nan		0.1316	0.026	0.0478	nan	nan		0	0.1111	0	nan	nan
0.8473	0.0157	0.9062	0.9631	nan		0.0056	0.8688	0.0149	nan	nan		0.4427	0.0524	0.645	0.6708	nan		0.3114	0.6617	0.8634	nan	nan		0.1528	0.0084	0.0968	nan	nan		0.0121	0.1715	0.065	nan	nan
0.6364	0.0112	0.9625	0.9748	nan		0.5	1	0.9266	0.9216	nan		0.5714	0.1097	nan	nan	nan		0.3333	0.6957	0.2683	nan	nan		0.4555	0.1583	0.4788	nan	nan		0.0328	0.1702	0.0303	nan	nan
0.9	0.0072	0.9523	0.9886	0.9		0.4396	0.9783	0.8969	0.9318	nan		0.34	0.0293	0.5882	0.5738	nan		0.2	0.6071	0.3926	nan	nan		0.2482	0.0549	0.209	nan	nan		0.3255	0.4505	0.1991	nan	nan
0.906	0.0142	0.9479	0.9924	0.858		0.0082	0.8843	0.0109	0.0173	nan		0.56	0.0341	0.741	0.7333	nan		0.0492	0.4722	0.2239	nan	nan		0.1333	0	0	nan	nan		0.4125	0.6154	0.4301	nan	nan
0.9271	0.0153	0.9884	1	nan		0.0094	0.8841	0.0371	nan	nan		0.3596	0	0.4759	0.4846	nan		0.0119	0.7742	0.2069	nan	nan		0.1	0	0.0159	nan	nan		0.0164	0.1571	0.0484	nan	nan
0.8947	0.0378	0.965	0.984	nan		0.0128	0.9775	0.0177	nan	nan		0.3553	0.04	0.7014	0.6444	nan		0.0252	0.3407	0.0188	nan	nan		0.4035	0.1475	0.16	nan	nan		0.0746	0.2353	0.08	nan	nan
0.8981	0.0249	0.9969	0.9969	nan		0.0118	0.9944	0.0351	nan	nan		0.697	0.2188	0.5952	0.6203	nan		0.0113	0.5	0.0302	0	nan		0.2348	0.0714	0.155	nan	nan		0.0105	0.1364	0.0132	nan	nan
0.8539	0.0297	0.957	0.957	nan		0	0.9737	0.0358	nan	nan		0.5385	0.2333	0.5013	nan	nan		0.0092	0.5522	0.0173	nan	nan		0.1806	0.0278	0.1192	nan	nan		0	0.25	0.0316	nan	nan
0.9817	0.0133	0.9811	0.98	nan		0.3505	0.9691	0.2884	nan	nan		0.6957	0.2759	nan	nan	nan		0.0046	0.5978	0.0292	nan	nan		0.2542	0.0722	0.2476	nan	nan		0.0233	0.1446	0.034	nan	nan
1	0.0104	0.9867	0.9867	nan		0.1732	0.7763	0.2188	nan	nan		0.7083	0.3818	0.6989	0.6637	nan		0.0108	0.3478	0.0142	nan	nan		0.6471	0.4286	0.3102	nan	nan		0	0.2821	0.0871	nan	nan
1	0	0.9821	0.9821	nan		0.0097	0.9462	0.071	nan	nan		0.7712	0.3788	0.8049	nan	nan		0.0169	0.8661	0.0435	nan	nan		0.1765	0	0.0244	nan	nan		0	0.2	0.0556	nan	nan
0.6618	0.0114	0.9909	0.9897	nan		0.0211	0.9867	0.0583	nan	nan		0.906	0.4274	0.8996	0.9559	nan		0.0132	0.5357	0.0407	nan	nan		0.2424	0	0.0464	nan	nan		0.037	0.1887	0.1024	nan	nan
0.9565	0.013	0.9514	1	nan		0.0137	0.907	0.0438	0.0524	nan		0.5068	0.0154	0.6072	0.6143	nan		0.451	0.8182	0.844	nan	nan		0.125	0	0.0316	nan	nan		0.0213	0.1228	0.0596	nan	nan
0.9436	0.02	0.9439	nan	nan		0.0097	0.8898	0.0282	0.0259	nan		0.5563	0.1111	0.5373	0.5319	nan		0.0943	0.5429	0.5214	nan	nan		0.2193	0.0361	0.1792	nan	nan		0	0.1237	0.1269	nan	nan
0.9718	0.0182	0.9744	nan	nan		0.0095	0.9462	0.0391	0.0432	nan		0.6863	0.3529	0.6637	nan	nan		0.0787	0.5	0.2222	nan	nan		0.1473	0.0204	0.0352	nan	nan		0.044	0.1528	0.0674	nan	nan
0.9664	0.0081	0.9594	nan	nan		0.0588	0.7	0.0493	0.0606	nan		0.3353	0.0197	0.5274	0.5389	nan		0.0065	0.3333	0.0192	nan	nan		0.6207	0	0.4667	nan	nan		0	0.1087	0.0506	nan	nan
0.9195	0.0135	0.9673	nan	nan		0.0392	0.9231	0.0214	0	nan		0.3404	0.0073	0.4815	0.4182	nan		0.25	0.6923	0.6267	0.7143	nan		0.1132	0	0	nan	nan		0.0133	0.1406	0.053	nan	nan
0.5119	0	0.1207	nan	nan		0.0098	1	0.0745	0.1049	nan		0.4434	0.0112	0.4653	0.3667	nan		0.5333	0.9048	0.875	nan	nan		0.1667	0	0.0444	nan	nan		0.062	0.2542	0.0873	nan	nan
1	0	0.9429	nan	nan		0.0127	1	0.0192	nan	nan		0.463	0.1488	0.3694	nan	nan		0.0066	0.4545	0.006	0.0069	nan		0.1071	0	0.0246	nan	nan		0.0609	0.2667	0.0917	nan	nan
0.9529	0.0159	0.9212	nan	nan		0.0051	1	0.0287	nan	nan		0.6842	0.1385	0.6667	nan	nan		0.0065	0.5357	0.0243	0.026	nan		0.5	0.1087	0.2667	0.0351	nan		0.012	0.2941	0.1185	nan	nan
0.9958	0.0175	0.9077	nan	nan		0.1739	0.875	0.6562	nan	nan		0.6897	0.2778	0.6416	nan	nan		0.0153	0.7838	0.0137	0.0061	nan		0.8699	0.7432	0.2703	nan	nan		0.0074	0.193	0.0263	nan	nan
0.9733	0.0135	0.9333	nan	nan		0.037	0.6146	0.0154	nan	nan		0.383	0.069	0.5644	0.5517	nan		0.0039	0.7	0.0446	nan	nan		0.1026	0	0.0404	nan	nan		0.0103	0.2419	0.1571	nan	nan
0.7927	0.0168	0.9878	nan	nan		0.0248	0.7018	0.0186	nan	nan		0.6019	0.0173	0.6087	nan	nan		0	0.6471	0.0075	nan	nan		0.5455	0.358	0.4079	nan	nan		0.0559	0.245	0.1015	nan	nan
0.8824	0.0208	0.9798	nan	nan		0.0163	0.8393	0.0227	nan	nan		0.4655	0.0192	0.4419	0.3235	nan		0.026	0.7619	0.0304	0.0308	nan		0.1463	0.0247	0.0878	nan	nan		0.0686	0.3037	0.1293	nan	nan
0.7578	0.036	0.847	0.9107	nan		0.0056	0.7791	0.0092	nan	nan		0.3077	0.0043	0.4016	nan	nan		0.0048	0.5333	0.0233	0.0085	nan		0.2222	0.04	0.044	nan	nan		0	0.236	0.0896	nan	nan
0.8372	0.0198	0.9615	0.9559	nan		0.0102	0.8448	0.0296	nan	nan		0.4902	0.0071	0.4453	nan	nan		0.0125	0.6	0.015	0.0297	nan		0.4151	0.0727	0.1571	nan	nan		0.0388	0.1818	0.0675	nan	nan
0.8913	0.0158	0.9836	0.9756	nan		0	0.5806	0.0175	nan	nan		0.7727	0.4667	0.9677	nan	nan		0.0049	0.65	0.0224	nan	nan		0.129	0	0.0183	nan	nan		0.1015	0.2192	0.1215	nan	nan
0.967	0.0138	0.9895	1	nan		0	0.9545	0.0815	nan	nan		0.8571	0.2041	0.6977	nan	nan		0.0114	0.5798	0.0061	0.0061	nan		0.2903	0.1453	0.1453	nan	nan		0	0.2755	nan	nan	nan
0.8454	0.0221	0.8709	nan	nan		0.4118	0.96	0.9211	nan	nan		0.8871	0.3404	0.7949	nan	nan		0	0.3774	0.0226	0.0163	nan		0.3333	0.0962	0.5667	nan	nan		0.0323	0.1489	0.0779	nan	nan
0.931	0.0226	0.8821	nan	nan		0	0.5625	0.7647	nan	nan		0.7547	0.451	0.6277	nan	nan		0.0092	0.5667	0.0146	0.0155	nan		0.1316	0.0241	0	nan	nan		0.0276	0.1444	0.0402	nan	nan
0.9795	0.0177	0.8965	nan	nan		0.25	0.9615	0.8764	nan	nan		0.619	0.218	0.5154	nan	nan		0.0134	0.7021	nan	nan	nan		0.6471	0.3478	0.5432	nan	nan		0.0387	0.1585	0.0064	nan	nan
0.9624	0.0131	0.9202	nan	nan		0.0392	1	0.4314	nan	nan		0.6324	0.0609	0.8182	nan	nan		0.0143	0.8123	0.0295	0.0343	nan		0.1084	0	0.0346	nan	nan		0.0286	0.2658	0.0299	nan	nan
0.7823	0.0083	0.4417	0.5072	nan		0.0201	0.8182	0.1807	nan	nan		0.5962	0.2222	0.6136	nan	nan		0.01	0.5496	0.0112	0.0168	nan		0.2	0.0405	0.0515	nan	nan		0	0.2632	0.0777	nan	nan
0.964	0.028	0.9641	1	nan		0.0028	0.6341	0.1151	nan	nan		0.908	0.5333	0.8577	nan	nan		0.0159	0.75	0.7576	0.6933	nan		0.1818	0	0	nan	nan		0	0.1053	0.009	nan	nan
0.5714	0.0455	0.4118	nan	nan		0.2	1	0.7362	nan	nan		0.4015	0.0465	0.2792	nan	nan		0.1778	0.4783	0.4933	0.5312	nan		0.1014	0	0.0093	nan	nan		0.6792	0.8947	0.6945	nan	nan
0.5	0	0.0588	0.0476	nan		0.437	0.9808	0.8013	nan	nan		0.5517	0.2245	0.3814	0.356	nan		0.2333	0.625	0.3956	0.3214	nan		0.9333	0.7453	0.4364	nan	nan		0.0118	0.1202	0.0348	nan	nan
0.5185	0.008	0.127	0.2766	nan		0.4947	1	0.8373	nan	nan		0.369	0.0097	0.4121	nan	nan		0.5217	0.8372	0.6356	0.5306	nan		0.9118	0.6	0.4965	nan	nan		0	0.1122	0.0164	nan	nan
0.5814	0	0.4828	nan	nan		0	0.5278	0.0725	nan	nan		0.6471	0.0667	0.7534	nan	nan		0	0.3676	0.0229	0.0174	nan		0.3167	0.0312	0.1322	nan	nan		0.1023	0.2778	0.1237	nan	nan
0.6226	0.0102	nan	nan	nan		0.25	0.9722	0.8974	nan	nan		0.5526	0.0706	0.6061	nan	nan		0.0195	0.55	0.0086	0.0069	nan		0.6966	0.4932	0.3978	nan	nan		0.2558	0.5455	0.2383	nan	nan
1	0.0311	0.9098	0.9492	nan		0.375	1	0.9463	nan	nan		0.5455	0.0326	0.8818	nan	nan		0.0237	0.3559	0.0129	0.0308	nan		0.3673	0.1183	0.1605	nan	nan		0.0088	0.1519	0.0316	nan	nan
0.5926	0.034	0.9394	0.9712	nan		0	1	0.0192	nan	nan		0.575	0.2667	0.6018	nan	nan		0.0134	0.5281	0.0396	0.0427	nan		0.1739	0.0222	0.0071	nan	nan		0.0252	0.1333	0.0511	nan	nan
0.881	0.0035	0.8163	0.8235	nan		0.0142	0.8942	0.0859	nan	nan		0.6744	0.2983	0.7308	nan	nan		0.0137	0.4133	0.0153	0.0129	nan		0.8364	0.1379	0.6545	nan	nan		0.6889	0.9524	0.709	nan	nan
0.9527	0.0318	0.917	0.9231	nan		0.0755	1	0.2715	nan	nan		0.5106	0.0687	0.6257	0.5738	nan		0.0091	0.3587	0.0103	nan	nan		0.2143	0.0541	0.0628	nan	nan		0.3423	0.5893	0.6814	nan	nan
0.9496	0.0087	0.9227	0.9118	nan		0.1379	1	0.3358	nan	nan		0.5312	0.07	0.4786	nan	nan		0.235	0.7237	0.3503	0.575	nan		0.875	0.1818	0.3951	nan	nan		0	0.1882	0.0189	nan	nan
0.9091	0.0323	0.9211	0.9265	nan		0	0.9623	nan	nan	nan		0.8421	0.3571	0.7817	nan	nan		0.3421	0.7667	0.6986	nan	nan		0.1579	0	0.0893	nan	nan		0	0.197	0.0058	nan	nan
0.8431	0.0143	0.922	0.922	nan		0.0147	0.9643	nan	nan	nan		0.4167	0.037	nan	nan	nan		0.2727	0.6316	0.7429	nan	nan		0.5068	0.2553	0.3953	nan	nan		0	0.1132	0.0469	nan	nan
0.6958	0.0243	0.9351	0.9309	nan		0.4146	0.9412	0.5403	nan	nan		0.4505	0	0.2786	nan	nan		0.3721	0.6905	0.4658	0.4638	nan		0.5143	0.0417	0.0203	nan	nan		0	0.3125	0.0261	nan	nan
0.9415	0.0149	0.9897	0.9942	nan		0.0136	0.9718	0.0084	nan	nan		0.75	0.1786	0.6567	nan	nan		0	0.3878	0.089	0.105	nan		0.3	0	0.1971	nan	nan		0.0745	0.2111	0.1487	nan	nan
0.913	0.0215	0.9621	0.9576	nan		0.0165	0.988	0.041	nan	nan		0.514	0.118	0.7523	nan	nan		0.0382	0.4375	0.0328	0.027	nan		0.2614	0.1017	0.219	nan	nan		0	0.1458	0.0588	nan	nan
0.9832	0.0137	0.9478	0.9516	nan		0.0086	0.9375	0.0132	0	nan		0.3784	0.0108	0.7229	nan	nan		0	0.3611	0	0	nan		0.8596	0.5484	0.5822	nan	nan		0.1548	0.3014	0.1562	nan	nan
0.7632	0.0119	0.9438	0.9412	nan		0	0.6667	0.0068	nan	nan		0.6897	0.2979	0.7207	nan	nan		0.165	0.5079	nan	nan	nan		0.9688	0.3846	0.6685	nan	nan		0.3475	0.7731	0.2208	nan	nan
0.956	0.0188	0.9649	0.963	nan		0	0.6765	0.0196	nan	nan		0.9462	0.384	0.7582	nan	nan		0.4023	0.9706	0.7625	nan	nan		0.9048	0.4324	0.6909	nan	nan		0.2701	0.4223	0.1652	nan	nan
0.9683	0.0419	0.9337	nan	nan		0.4407	1	0.9825	nan	nan		0.8387	0.4949	0.777	nan	nan		0.2857	0.8148	0.8649	nan	nan		0.5611	0.2466	0.649	nan	nan		0.2818	0.5375	0.416	nan	nan
1	0.0421	0.9809	nan	nan		0.3774	0.9355	0.9859	nan	nan		0.6667	0.2692	0.5584	nan	nan		0.0141	0.7857	0.0177	nan	nan		0.4275	0.2643	0.5143	nan	nan		0.1111	0.322	0.2038	nan	nan
0.7303	0.2184	0.8308	nan	nan		0.0136	0.8738	0.0313	0.0227	nan		0.3778	0.0278	0.6111	nan	nan		0.0198	0.6806	0.1049	nan	nan		0.3293	0.0952	0.4088	nan	nan		0.0185	0.1875	0.1918	nan	nan
0.9298	0.0972	0.8156	nan	nan		0.0162	0.9636	0.0246	0.027	nan		0.4085	0.0341	0.7667	nan	nan		0.1852	0.5472	0.5952	nan	nan		0.2578	0.0444	0.1737	nan	nan		0.1311	0.475	0.0933	nan	nan
0.5344	0.0112	0.6429	nan	nan		0.0198	0.9444	0.0372	nan	nan		0.6481	0.2558	0.636	nan	nan		0.2778	0.7358	0.6151	nan	nan		0.2147	0	0.3988	nan	nan		0.0778	0.3109	0.0805	nan	nan
0.9809	0.0071	0.8675	nan	nan		0.0197	0.9816	0.0166	nan	nan		0.8942	0.4754	0.8514	nan	nan		0.5765	0.9647	0.8045	0.8121	nan		0.1661	0	0.3781	nan	nan		0.0452	0.2041	0.0945	nan	nan
0.7294	0.0182	0.697	nan	nan		0.0042	0.9453	0.0069	nan	nan		0.4483	0.0233	0.7705	0.7705	nan		0.6182	1	nan	nan	nan		0.675	0.4826	0.1074	nan	nan		0.0724	0.2026	0.0448	nan	nan
0.6496	0.0518	0.5392	nan	nan		0.0011	0.9694	0.0109	nan	nan		0.6368	0.1484	0.4596	nan	nan		0.0173	0.4073	0.0213	0.0169	nan		0.2269	0.0357	0.1711	nan	nan		0	0.125	0.0182	nan	nan
1	0.45	1	nan	nan		0.0055	0.9435	0.0138	nan	nan		0.6111	0.1395	0.7385	0.7586	nan		0	0.7073	nan	nan	nan		0.2308	0	0.2239	nan	nan		0.0102	0.129	0.0556	0.029	nan
0.9103	0.4032	0.9756	nan	nan		0.0119	0.9597	0.0236	nan	nan		0.8889	0.4865	0.9286	0.913	nan		0.0115	0.6731	0.0254	0.0213	nan		0.2069	0	0.0764	nan	nan		0	0.2083	0.0123	0	nan
0.931	0.2041	0.9921	nan	nan		0.0065	0.9658	0.0146	nan	nan		0.8929	0.4483	0.8636	0.875	nan		0.006	0.8636	0.0048	0.0089	nan		0.4561	0.04	0.3488	nan	nan		0.4324	0.7037	0.3383	0.3091	nan
0.9635	0.2475	0.9723	nan	nan		0.0117	0.964	0.0219	nan	nan		0.5517	0.2222	0.7407	0.7647	nan		0.0082	0.8462	0.0138	nan	nan		0.2468	0.0893	0.2677	nan	nan		0.4211	0.5479	0.5161	nan	nan
1	0.2364	1	nan	nan		0.0096	0.9773	0.01	nan	nan		0.9474	0.4585	0.7413	0.7368	nan		0.0014	0.8462	0.0108	nan	nan		0.5459	0.3937	0.4624	nan	nan		0.0338	0.1765	0.1433	0.127	0.0652
1	0	0.8175	nan	nan		0.0106	1	0.0274	nan	nan		0.5205	0.2128	0.5303	nan	nan		0.2	0.7826	0.589	0.7805	nan		0.5238	0.1667	0.325	nan	nan		0.0408	0.2222	0.1389	nan	nan
0.6667	0.0739	0.9516	nan	nan		0.0045	0.9375	0.0213	nan	nan		0.9394	0.5686	0.8172	nan	nan		0.4091	0.7237	nan	nan	nan		0.1579	0	0.01	nan	nan		0	0.122	0.0062	nan	nan
0.6783	0.0303	0.6477	0.6386	nan		0.0081	0.975	0.0142	nan	nan		0.7551	0.4454	0.8	0.8077	nan		0.3883	0.8148	nan	nan	nan		0.1449	0	0	nan	nan		0.0073	0.219	0.0631	nan	nan
0.8397	0.0189	0.9346	nan	nan		0.0187	1	0.0183	nan	nan		0.7556	0.4375	0.6014	0.609	nan		0.6081	0.9231	0.8704	nan	nan		0.5385	0.0714	0.487	nan	nan		0.0103	0.1622	0.0134	nan	nan
0.7945	0.0095	0.8421	0.8696	nan		0.0073	1	0.0154	nan	nan		0.6604	0.2857	0.3784	0.3611	nan		0.3095	0.6981	nan	nan	nan		0.575	0.0833	0.4953	nan	nan		0.0433	0.1467	0.0599	nan	nan
0.959	0.3924	0.9953	0.9929	nan		0.1125	0.9231	0.0944	0.1277	nan		1	0.6333	0.6538	nan	nan		0.2857	0.5897	0.6622	0.6622	nan		0.4512	0.1711	0.6042	nan	nan		0.0339	0.2	0.0394	nan	nan
0.9928	0.0367	0.9815	0.9773	nan		0.2244	0.9024	0.1859	0.1771	nan		0.5541	0.0351	0.8333	0.8333	nan		0.4568	0.8	0.8281	0.8281	nan		0.6119	0.3816	0.605	nan	nan		0.1346	0.449	0.0968	nan	nan
0.973	0.0165	0.9604	0.9455	nan		0	0.7321	nan	nan	nan		0.4483	0.0714	0.7778	0.803	nan		0.3774	0.7174	nan	nan	nan		0.5172	0.2188	0.2197	nan	nan		0	0.2	0.0104	nan	nan
0.9167	0.0108	0.9707	0.98	nan		0.0325	0.6083	0.0191	0.0197	nan		0.5781	0.1333	0.7583	0.7581	nan		0	0.6552	0.0119	nan	nan		0.129	0	0.071	nan	nan		0	0.3514	0.0658	nan	nan
0.9008	0.0076	0.9591	nan	nan		0	0.6216	0.022	0.022	nan		0.625	0.3137	0.5493	0.4754	nan		0	0.5946	0.0217	nan	nan		0.1241	0	0.0238	nan	nan		0.0867	0.2165	0.0635	0.0719	nan
0.7879	0.0276	0.9259	0.9012	nan		0	0.9727	nan	nan	nan		0.4412	0.0923	0.7294	0.7534	nan		0.017	0.729	0.0163	nan	nan		0.2879	0.1026	0.0735	nan	nan		0	0.1127	0.0201	0.019	nan
0.7222	0.017	0.8973	0.925	nan		0	0.5581	nan	nan	nan		0.48	0	0.5524	0.6406	nan		0	0.7812	0.0397	nan	nan		0.1515	0.034	0.0109	nan	nan		0	0.4	0	0	nan
0.9621	0.028	0.8697	0.9677	nan		0	0.6528	nan	nan	nan		0.717	0.0405	0.786	nan	nan		0.0074	0.6765	0.033	nan	nan		0.2	0	0.069	nan	nan		0.1833	0.5429	0.2308	0.2676	nan
1	0.0099	0.9191	nan	nan		0.0342	0.9764	0	nan	nan		0.5435	0.12	0.5856	nan	nan		0	0.4138	0.0391	0.0619	nan		0.2917	0.0323	0.0476	nan	nan		0	0.15	0.0234	0.0263	nan
0.9615	0.0144	0.9697	nan	nan		0	0.9722	nan	nan	nan		0.9111	0.5417	0.729	nan	nan		0.0206	0.3505	0.0272	nan	nan		0.2143	0.0548	0.0323	nan	nan		0.0425	0.1609	0.0432	0.0628	nan
0.8627	0.1911	0.8226	0.81	nan		0	1	0	nan	nan		0.5849	0.1961	0.5429	nan	nan		0.4091	0.931	0.7174	nan	nan		0.1515	0.0382	0.0522	nan	nan		0.0192	0.1231	0.0347	nan	nan
0.8835	0.3516	0.9159	nan	nan		0	0.9545	nan	nan	nan		0.5484	0.2308	0.6	nan	nan		0.3882	0.7324	0.5486	0.4846	nan		0.5872	0.2909	0.5766	nan	nan		0	0.1099	0.0726	0.0714	nan
0.8696	0.0115	0.9558	0.9518	nan		0.2791	1	0.3881	nan	nan		1	0.6	0.8252	nan	nan		0.0081	0.6717	0.0221	0.0254	nan		0.5321	0.4152	0.6107	nan	nan		0	0.125	0.062	nan	nan
0.9808	0.0149	0.9762	0.9922	nan		0.125	0.9203	0.4528	nan	nan		0.5417	0.0577	0.9123	0.8971	nan		0.05	0.4592	0.0275	nan	nan		0.4375	0.3156	0.4759	nan	nan		0	0.274	0.0448	nan	nan
0.8542	0.0182	0.9231	nan	nan		0.0206	0.9173	0.0282	nan	nan		0.4333	0.0847	0.5	nan	nan		0	0.6047	0.0414	nan	nan		0.1481	0	0.0566	nan	nan		0	0.3	0.0217	0.0217	nan
0.9625	0.0126	0.9701	nan	nan		0	0.931	0.0216	nan	nan		0.8837	0.0405	0.8663	nan	nan		0.2911	0.6	0.3248	nan	nan		0.25	0	0.0211	nan	nan		0.1965	0.2977	0.2022	0.1946	nan
0.9	0.0426	0.5312	0.35	nan		0.014	0.9195	0.0109	nan	nan		0.6923	0.1376	0.6436	nan	nan		0.0182	0.8493	0.0481	nan	nan		0.2558	0.0543	0.2092	nan	nan		0.1194	0.2833	0.1573	0.1586	nan
0.9371	0.0094	0.9481	0.9522	nan		0.0089	0.8201	0.01	nan	nan		0.6239	0.1564	nan	nan	nan		0.2973	0.6344	0.5389	0.54	nan		0.4909	0.25	0.1376	nan	nan		0.0192	0.1404	0.0486	0.0483	nan
0.9052	0.0278	0.9683	0.9747	nan		0.0071	0.8824	0.0287	nan	nan		0.8067	0.218	0.8462	0.8561	nan		0	0.5588	0.009	nan	nan		0.1765	0.0513	0.1102	nan	nan		0	0.1429	0.1765	0.1864	nan
0.9286	0.0114	0.9557	1	nan		0	0.963	0.0146	nan	nan		0.7319	0.0745	0.8488	0.8421	nan		0	0.3913	0.0148	nan	nan		0.2407	0	0.0254	nan	nan		0	0.25	0.0081	0.0208	nan
0.7386	0.044	0.951	1	nan		0.1795	0.8571	0.5743	nan	nan		0.8222	0.4615	0.8496	nan	nan		0	0.7097	0.0154	nan	nan		0.2069	0	0.025	nan	nan		0.7	0.8947	0.5581	0.5581	nan
0.9873	0.0093	0.9384	0.9902	nan		0.4182	1	0.6984	0.7069	nan		0.8367	0.4894	0.8108	nan	nan		0	0.8361	0.0413	nan	nan		0.1481	0	0	nan	nan		0.4634	0.7714	0.5031	0.5	nan
0.8903	0.0186	0.844	0.9502	nan		0.0241	0.8062	0.0246	0.0259	nan		0.9615	0.619	0.8646	0.8506	nan		0	0.4098	0.0088	nan	nan		0.5135	0.1828	0.1737	nan	nan		0.2262	0.4891	0.2626	0.2778	nan
0.7234	0.0306	0.7653	0.9153	nan		0.0068	0.7033	0.0111	0.0128	nan		0.697	0.3212	0.5429	0.5333	nan		0.6364	0.9565	0.887	nan	nan		0.1364	0	0.0787	nan	nan		0.0714	0.2081	0.0988	0.1978	nan
0.75	0.0247	0.8544	0.9528	nan		0.0116	0.9706	0	nan	nan		0.5156	0.1875	0.5714	0.4894	nan		0.1481	0.5926	0.4571	nan	nan		0.2941	0.1132	0.1667	nan	nan		0	0.2143	nan	nan	nan
0.963	0.0354	0.9388	nan	nan		0.005	0.9457	0.0363	nan	nan		0.6739	0.2143	0.4556	nan	nan		0.0914	0.5302	0.1004	nan	nan		0.1572	0.0417	0.1647	nan	nan		0	0.375	0.1325	nan	nan
1	0.0288	nan	nan	nan		0	0.9661	0.0195	nan	nan		0.8478	0.4412	0.7664	0.75	nan		0.0211	0.9756	0.0276	0.0118	nan		0.3429	0.0312	0.1176	nan	nan		0.0585	0.1786	0.0326	nan	nan
0.6187	0.0889	0.7173	0.8249	0.3976		0	0.9552	0.0323	nan	nan		0.4	0.0526	0.8272	nan	nan		0.0032	0.8	0.0187	0	nan		0.3333	0	0.0833	nan	nan		0.0149	0.1773	0.0302	nan	nan
0.8958	0.0515	0.8427	0.891	0.4839		0.2182	1	0.3333	nan	nan		0.5258	0.1765	0.763	nan	nan		0.0635	0.4167	0.0888	0.0744	nan		0.2087	0.0155	0.1338	nan	nan		0.1085	0.2387	0.0752	0.1007	nan
0.5625	0	nan	nan	nan		0.2429	1	0.35	nan	nan		0.661	0.2119	nan	nan	nan		0.3176	0.7551	0.3442	0.3383	nan		0.122	0.0182	nan	nan	nan		0.0175	0.2989	0.0893	0.0315	nan
0.9701	0.4074	0.9527	1	nan		0.2222	0.7826	nan	nan	nan		0.5429	0.2	0.8812	nan	nan		0.0686	0.875	0.0496	0.0543	nan		0.1933	0.0214	0.1899	nan	nan		0.0092	0.1154	0.0476	0.0172	nan
1	0.1389	0.993	1	nan		0.0192	0.9605	0.022	0.0122	nan		0.9355	0.625	0.9533	nan	nan		0	0.48	0	nan	nan		0.122	0.0052	0.1469	nan	nan		0.0791	0.2042	0.0641	0.0957	nan
1	0.026	1	nan	nan		0	0.8761	nan	nan	nan		0.7105	0.2617	0.5498	0.4935	nan		0.0682	0.5588	0.6596	nan	nan		0.2258	0.0161	0.0794	nan	nan		0	0.2333	0.0464	nan	nan
0.7209	0.0151	0.9871	0.9871	nan		0.0068	0.9783	0.0509	0.052	nan		0.7297	0.3529	0.6919	0.6463	nan		0.2377	0.7	0.4073	nan	nan		0.6603	0.4649	0.6464	nan	nan		0.122	0.7143	0.278	nan	nan
0.598	0.0137	0.8173	0.9577	nan		0.0054	0.9851	0.016	0.0222	nan		0.5539	0.0356	0.8291	0.8235	nan		0.4062	0.8	nan	nan	nan		0.1682	0	0.0113	nan	nan		0.0351	0.2971	0.0515	0.0325	nan
0.8045	0.0441	0.9391	nan	nan		0.0074	0.9538	0.0262	0.0287	nan		0.3846	0.0674	nan	nan	nan		0.1	0.4118	0.366	nan	nan		0.2308	0.05	0.0138	nan	nan		0.0403	0.1682	0.0695	0.0405	nan
0.8981	0.0284	0.988	0.9737	nan		0.028	0.875	0.0167	nan	nan		0.5701	0.0698	0.6239	nan	nan		0.2703	0.7381	0.5745	nan	nan		0.1026	0	0.0468	nan	nan		0.0824	0.2698	0.0702	0.0314	nan
0.9412	0.3913	0.6383	nan	nan		0.0078	1	0.011	nan	nan		0.5682	0.1311	0.5804	nan	nan		0.6286	0.9574	0.7018	nan	nan		0.1772	0.0702	0.0574	nan	nan		0.0154	0.3667	0.0667	0.0702	nan
0.9412	0.0054	0.9402	0.9515	nan		0.0057	0.9773	0.0255	nan	nan		0.3778	0.0042	nan	nan	nan		0.5217	0.8305	0.8175	nan	nan		0.8074	0.5485	0.3387	nan	nan		0	0.1325	0.0247	0.0258	nan
0.9865	0.0253	0.8721	0.8936	nan		0.0064	1	0.0103	nan	nan		0.3778	0.0052	0.7031	0.678	nan		0.7	1	0.7947	nan	nan		0.8311	0.6577	0.4631	nan	nan		0	0.1852	0	0	nan
0.6061	0.0212	0.6	nan	nan		0.0114	0.9333	0.0183	nan	nan		0.8226	0.0938	0.7525	nan	nan		0.3793	0.7838	0.6762	nan	nan		0.2	0	0.0309	nan	nan		0.027	0.25	0.018	nan	nan
0.837	0.0074	0.8587	nan	nan		0.0105	0.9362	0.0127	nan	nan		0.625	0.32	0.6814	0.7733	nan		0.45	0.7556	0.6944	nan	nan		0.285	0.1679	0.375	nan	nan		0	0.2951	0.1584	0.2319	nan
1	0.0046	0.9672	nan	nan		0.0189	0.9796	0.0049	nan	nan		0.5405	0.113	0.6286	0.6102	nan		0.3704	0.7083	0.6909	nan	nan		0.2	0	0.0201	0.0149	nan		0	0.2615	0.1	0.1429	nan
0.6735	0.0214	0.8925	nan	nan		0.0096	0.576	0.0217	0.0174	nan		0.8125	0.4054	0.7778	0.8	nan		0.5778	0.9464	0.8462	nan	nan		0.6792	0.3878	0.163	nan	nan		0	0.2877	0.105	0.141	nan
0.9615	0.0102	0.9635	nan	nan		0.0066	0.6247	0.0188	0.0145	nan		0.6382	0.3249	0.4911	nan	nan		0.3034	0.8077	0.466	nan	nan		0.2459	0	0.0291	nan	nan		0.0516	0.1818	0.0588	0	nan
1	0.0179	0.9574	nan	nan		0.0189	0.8276	0.0093	0.0084	nan		0.5385	0.1935	0.7714	nan	nan		0.4857	0.8108	0.8507	nan	nan		0.1538	0.0197	0.0064	nan	nan		0	0.1915	0.0253	0.0488	nan
1	0.0145	0.9583	nan	nan		0.0128	0.7466	0.0414	0.0389	nan		1	0.4783	0.8209	nan	nan		0.3333	0.7222	0.8504	nan	nan		0.2424	0.0098	0.0194	nan	nan		0	0.3256	0.0382	0.028	nan
0.9912	0.0159	0.9565	0.9322	nan		0.0219	0.9625	0.0281	0.0233	nan		0.6	0.2609	0.6429	0.6304	nan		0.1014	0.5435	0.4371	nan	nan		0.3333	0.0267	0.4462	0.4054	nan		0.1429	0.6071	0.0312	0.0444	nan
0.9767	0.0119	0.9925	0.9915	nan		0.0198	0.863	0.0514	0.0493	nan		0.9649	0.5385	0.7632	0.7732	nan		0.0187	0.4	0.02	0.0488	nan		0.5455	0.3361	0.3077	0.3211	nan		0.0444	0.25	0.184	0.2647	nan
0.82	0.0115	0.9872	0.994	nan		0.0065	0.9298	0.0297	0.0316	nan		0.8471	0.5185	0.8364	0.8385	nan		0.0078	0.4857	0.0333	0	nan		0.2059	0	0.0521	0.0581	nan		0	0.15	0.0446	0.0565	nan
0.9524	0.0207	0.9342	0.9683	nan		0.0129	1	0.0265	0.0269	nan		0.8413	0.4792	0.7945	0.8	nan		0.0216	0.4118	0.0091	0.008	nan		0.1688	0.0114	0.0073	nan	nan		0.1123	0.2302	0.0927	0.089	nan
0.9571	0.0191	0.9607	1	nan		0.0114	0.9302	0.0425	0.0345	nan		0.625	0.2651	0.5754	0.6833	nan		0.0032	0.3043	0.0341	0.0248	nan		0.7143	0.2059	0.1129	0.1129	nan		0.1014	0.2121	0.212	0.212	nan
0.76	0.0833	nan	nan	nan		0.0079	1	0.0293	0.0216	nan		0.8	0.4321	0.881	nan	nan		0.4255	0.75	0.5848	nan	nan		0.1509	0.0162	0.0465	0.0483	nan		0	0.2593	0.0857	nan	nan
0.9333	0.3125	0.8394	0.7963	nan		0.0088	1	0.0223	0.019	nan		0.8462	0.3714	0.9204	nan	nan		0.5	0.8235	0.7222	nan	nan		0.3519	0.1576	0.4605	0.4533	nan		0	0.1081	0.0185	nan	nan
1	0	0.9764	nan	nan		0.0083	1	0.0228	0.0191	nan		0.7388	0.2406	0.8118	nan	nan		0.48	0.7895	0.859	0.8429	nan		0.1897	0.05	0.051	0.0256	nan		0.0164	0.2459	0.1017	nan	nan
0.7619	0.1346	0.8525	0.8	nan		0.4118	0.9712	0.8043	0.8929	nan		0.6502	0.1813	0.5843	0.5876	nan		0.1538	0.4752	0.2286	nan	nan		0.1714	0.0309	0.0088	0.0097	nan		0.0448	0.1852	0.0735	nan	nan
0.9753	0.4658	0.901	0.7419	nan		0.2927	0.9429	nan	nan	nan		0.7329	0.0405	0.6842	nan	nan		0.3333	0.6531	nan	nan	nan		0.5	0.3239	0.5778	nan	nan		0.0453	0.1471	0.0669	0	nan
0.96	0.4507	0.9688	nan	nan		0.0829	0.8659	0.0312	0.0508	nan		0.68	0.2143	0.7293	nan	nan		0.5714	0.9851	0.9208	0.9216	nan		0.302	0.1909	0.2283	0.2222	nan		0.0789	0.4576	0.1838	0.0736	nan
0.9784	0.397	0.994	0.9939	nan		0.4062	0.9423	nan	nan	nan		0.3953	0.0435	nan	nan	nan		0.5357	0.8889	nan	nan	nan		0.3571	0.0915	0.2353	nan	nan		0.2384	0.6091	0.0563	0.0576	nan
0.9538	0.2333	0.9933	0.9931	nan		0.0427	0.9407	0.3514	0.3797	nan		0.6	0.2571	0.3121	0.2059	0.1034		0.4733	0.8272	0.7355	0.6747	nan		0.1351	0.0316	0.0807	0.0686	nan		0.2555	0.4494	0.1925	0.0615	nan
0.9448	0.3011	0.9559	0.9551	nan		0.019	0.7152	0.0545	0.0523	nan		0.7327	0.3077	0.8489	0.8512	nan		0.4545	0.8235	nan	nan	nan		0.1354	0	0.0048	nan	nan		0.3821	0.6434	0.5566	nan	nan
0.5844	0.0267	0.4873	nan	nan		0.0167	0.962	0.2081	0.2098	nan		0.6702	0.28	0.777	0.7857	nan		0.0933	0.4066	0.2576	nan	nan		0.2353	0.033	0.071	nan	nan		0.186	0.4933	nan	nan	nan
0.9375	0.2252	0.9657	nan	nan		0.0013	0.7531	0.0251	0.0085	nan		0.4194	0.0548	0.3009	nan	nan		0.0031	0.7241	0.0368	nan	nan		0.2632	0.0208	0.1237	0.1419	nan		0.0352	0.1698	0.0862	0.0778	nan
0.8896	0.15	0.8478	0.8654	nan		0.4865	1	0.7925	nan	nan		0.5769	0.2619	0.6821	0.6646	nan		0.0118	0.6774	0.0165	nan	nan		0.1389	0.022	0	0	nan		0.0769	0.213	0.0679	0.0692	nan
0.7906	0.0346	0.9741	0.9785	nan		0.0064	1	0.0194	0.0217	nan		0.5444	0.2233	nan	nan	nan		0.0208	0.8333	0.0112	nan	nan		0.1618	0	0.0242	nan	nan		0.0112	0.125	0.1398	0.1449	nan
0.8782	0.0201	0.8902	nan	nan		0.4037	1	0.6535	0.6026	nan		0.7843	0.3846	0.9298	nan	nan		0.0069	0.4157	0.0131	nan	nan		0.1724	0.0234	0.0178	0.018	nan		0	0.1458	0.0789	0.0789	nan
0.8558	0.0219	0.8239	0.8397	nan		0.0075	0.9431	0.0223	0.0282	nan		0.8947	0.1974	0.8871	nan	nan		0.0115	0.4812	0.0403	nan	nan		0.2465	0.0889	0.0616	0.0503	nan		0.069	0.2857	0.0996	0.1137	nan
0.9744	0.3913	0.9688	nan	nan		0.2595	0.9467	0.1834	0.186	nan		0.8396	0.002	0.593	nan	nan		0	0.5437	0.0209	nan	nan		0.8571	0.1656	nan	nan	nan		0	0.2308	0.0361	nan	nan
0.6418	0	nan	nan	nan		0.1672	0.9177	0.2604	0.242	nan		0.7273	0.0235	0.7007	0.7922	nan		0.031	0.4545	0.0246	nan	nan		0.15	0.0029	0.05	nan	nan		0.0765	0.2712	0.0561	0.0372	nan
0.8197	0.0213	1	nan	nan		0.4333	0.9437	nan	nan	nan		0.3846	0.0026	nan	nan	nan		0.0428	0.3924	0.0947	0.0084	nan		0.5742	0.3875	0.5866	0.5484	nan		0.3333	0.562	0.4007	nan	nan
0.8889	0.0199	0.9438	0.9298	nan		0.3895	0.9831	0.9256	0.9199	nan		0.8333	0.24	0.9057	1	nan		0.0877	0.4124	0.2056	0	nan		0.8456	0.6626	0.7996	0.6081	nan		0.2199	0.49	0.4099	nan	nan
0.8952	0.0044	0.953	0.9296	nan		0.3915	0.9882	0.7295	1	nan		0.6111	0.1207	0.5882	0.6	nan		0.004	0.5882	0.0147	nan	nan		0.4231	0.1636	0.2414	nan	nan		0.1871	0.6421	0.4095	nan	nan
0.9355	0.0256	0.95	nan	nan		0.4603	0.9897	0.7373	0.875	nan		0.5844	0.0267	0.7168	nan	nan		0.0105	0.5763	0.0302	nan	nan		0.2772	0.125	0.0574	0.0561	nan		0.2177	0.6618	0.5372	nan	nan
0.76	0.0199	0.8151	0.8308	nan		0.3544	0.9289	0.6476	0.7736	nan		0.5125	0.1154	0.3448	nan	nan		0	0.5926	0.0265	nan	nan		0.2564	0.015	0.1364	0.2	nan		0.1271	0.5275	0.5194	nan	nan
0.9355	0	0.9688	nan	nan		0.1808	0.9398	0.6132	0.788	0		0.6497	0.296	0.8427	nan	nan		0.006	0.3667	0.0211	nan	nan		0.359	0.0455	0.6667	0.6667	nan		0.0675	0.2857	0.116	nan	nan
0.9375	0.0105	nan	nan	nan		0.1986	0.912	0.6583	0.8778	nan		0.7595	0.0325	0.8706	nan	nan		0.0059	0.8077	0.0378	nan	nan		0.1889	0.04	0.0439	0.0484	nan		0	0.2895	0	0	nan
0.7101	0.0347	0.39	0.3951	nan		0.0043	0.9661	0.0197	nan	nan		0.5075	0.0506	0.7045	nan	nan		0.0058	0.6216	0.0169	0.0159	nan		0.3294	0.0813	0.1261	0.1335	nan		0	0.1	0.05	nan	nan
0.6429	0.0065	0.7286	nan	nan		0.0124	0.9672	0.0343	nan	nan		0.8088	0.3939	nan	nan	nan		0.0105	0.7308	0.0147	0.013	nan		0.3902	0.0833	0.199	nan	nan		0.0233	0.1719	0.0146	nan	nan
0.9596	0.0216	0.972	nan	nan		0.0049	0.8889	0.018	nan	nan		0.8431	0	nan	nan	nan		0.0038	0.5122	0.0236	0.0229	nan		0.1857	0.0095	0.0256	0.0222	nan		0	0.2281	0.0213	nan	nan
0.9	0.0373	0.9459	nan	nan		0	0.962	0.0198	nan	nan		0.7471	0.2689	0.9398	0.9771	nan		0.0138	0.8824	0.0365	0.0409	nan		0.1351	0.0154	0.0238	0.0357	nan		0.022	0.2418	0.013	nan	nan
1	0.0152	0.974	0.9714	nan		0.0233	0.9355	0	nan	nan		0.863	0.1	0.9083	0.9267	nan		0.094	0.551	0.0683	0.0229	nan		0.24	0.0182	0.0321	0.0549	nan		0	0.2857	0	0	nan
0.7576	0.1333	0.5521	nan	nan		0.1714	0.8393	0.5	nan	nan		0.5472	0.0469	nan	nan	nan		0.0172	0.4559	0.0261	0.0088	nan		0.1333	0.0132	0.0095	nan	nan		0.0926	0.5333	0.1387	0	nan
0.5789	0.0645	0.5278	nan	nan		0.0116	1	nan	nan	nan		0.7273	0.2609	0.7529	nan	nan		0.0037	0.5	0.0062	0.0082	nan		0.3023	0.0921	0.08	nan	nan		0.0306	0.2439	0.082	0.0977	0.0469
0.9394	0.0125	0.8182	0.9474	nan		0.0032	0.7547	0.0224	0.033	nan		0.5556	0.1786	nan	nan	nan		0.0138	0.6154	nan	nan	nan		1	0.2045	0.2692	0.2692	nan		0.0224	0.2581	0.0269	nan	0.037
0.7419	0.013	nan	nan	nan		0.0088	0.7528	0.0213	0.0181	nan		0.86	0.5556	0.6935	nan	nan		0.0096	0.7143	0.0149	nan	nan		0.4359	0.15	0.3741	nan	nan		0	0.3429	0.2688	nan	nan
0.9167	0.0309	0.9818	0.978	nan		0.013	0.9565	nan	nan	nan		0.7083	0.1842	0.8091	0.8305	nan		0.0368	0.7812	0.0426	0.036	nan		0.9268	0.5655	nan	nan	nan		0.0769	0.3	0.012	nan	nan
0.8571	0.0264	0.9774	0.9748	nan		0.0227	0.9829	0.0238	0.0217	nan		0.7885	0.4342	0.7624	0.5714	0.764		0.1739	0.775	nan	nan	nan		0.9556	0.6325	nan	nan	nan		0	0.2188	0.0633	nan	nan
0.8788	0.1667	0.9355	0.9318	nan		0.0285	0.9467	0.0129	0.0116	nan		0.6935	0.2692	0.5056	0.5087	nan		0.5424	0.8571	0.6705	0.6744	nan		0.1348	0	0.0139	0.014	nan		0.02	0.16	0.0698	nan	nan
0.6828	0.0215	0.4975	nan	nan		0.0838	0.9867	0.1185	nan	nan		0.9538	0.4177	0.7448	nan	nan		0.0061	0.6489	0.0094	0.0104	nan		0.2121	0	0.0093	nan	nan		0	0.1311	0.0368	nan	nan
0.6412	0.0109	0.7391	nan	nan		0.0085	0.871	0.0088	0.0125	nan		0.8476	0.4943	0.75	0.7395	nan		0	0.5625	0.0327	0.0163	nan		0.9	0.775	0.7679	0.7089	nan		0	0.1818	0.0256	0.0345	nan
0.9333	0.0114	0.9606	nan	nan		0	0.887	nan	nan	nan		0.8605	0.4792	0.7368	nan	nan		0.011	0.7228	0.026	0.0137	nan		0.1389	0	0.0164	0	nan		0.0816	0.3571	0.04	nan	nan
0.8704	0.0449	0.9561	nan	nan		0.1337	0.9399	0.2824	nan	nan		0.6849	0.3333	0.6639	nan	nan		0.4306	0.8571	0.903	0.9	nan		0.4375	0	0.0274	0.0196	nan		0.0156	0.32	0.0455	nan	nan
0.9262	0.0184	0.9626	0.9512	nan		0.0375	0.9062	0.0269	nan	nan		0.5938	0.1855	0.4658	nan	nan		0.0492	0.7129	0.1364	0.1467	nan		0.4471	0	0.1622	nan	nan		0	0.3662	0.0249	0	nan
0.9481	0.0069	0.9259	nan	nan		0.3122	0.951	0.9713	nan	nan		0.5417	0.1905	0.5411	nan	nan		0.0164	0.9492	0.0071	nan	nan		0.311	0	0.0227	nan	nan		0	0.2727	0.053	nan	nan
1	0.0326	0.9664	nan	nan		0.3014	0.9444	0.6192	0.6074	nan		0.8696	0.5517	0.7294	0.7632	nan		0.0102	0.7368	0.0174	0.0242	nan		0.4135	0.0714	nan	nan	nan		0	0.1538	0.0256	0	nan
0.9306	0.0225	0.9734	0.9859	nan		0.018	0.8205	0.0095	nan	nan		0.8974	0.5278	0.5224	0.5028	nan		0.0083	0.907	0.0199	0.0366	nan		0.1538	0	0.0659	0.0732	nan		0.0143	0.12	0.0417	nan	nan
1	0.0081	0.9784	nan	nan		0.0078	0.7682	0.0231	0.0301	nan		0.7727	0.338	0.6667	0.7391	nan		0	0.4444	0.0092	nan	nan		0.2361	0.0455	0.2267	0.2105	nan		0	0.125	0.0526	0.0417	nan
0.8529	0.0341	0.9833	nan	nan		0	0.5646	0.0208	0.0294	nan		0.7231	0.3846	0.7416	nan	nan		0.0156	0.6538	0.0239	0.0278	nan		0.766	0.3804	0.2831	0.3333	nan		0	0.2857	0.0296	nan	nan
0.8636	0.029	0.9663	0.981	nan		0.0105	0.9726	0.0196	nan	nan		0.9074	0.5	0.9032	0.8971	nan		0.0088	0.7705	0.004	nan	nan		0.1236	0.0166	0.1759	0.1907	nan		0.0514	0.1664	0.0856	0.0476	nan
1	0.0075	0.9498	0.9421	nan		0.0083	0.9833	0.0176	nan	nan		0.6696	0.3412	0.7056	nan	nan		0.1753	0.5	0.5187	nan	nan		0.2	0.0611	0.1536	0.2443	nan		0.1681	0.4488	0.0132	nan	nan
0.6552	0.0279	0.9691	0.9926	nan		0.0168	0.9312	0.0225	0.004	nan		0.9688	0.5507	0.6905	0.7013	nan		0.2274	0.6981	0.5029	nan	nan		0.1416	0.0096	0.163	0.1768	nan		0.2572	0.5024	0.0286	nan	nan
0.9307	0.0254	0.912	0.9261	0.8		0.0156	0.8689	0.0247	0.004	nan		0.45	0.1463	0.3788	0.3968	nan		0	0.75	0.0147	nan	nan		0.5636	0.1333	0.3354	0.3226	nan		0.041	0.3636	0.0053	0	nan
0.9655	0	nan	nan	nan		0.0266	0.9434	0.0388	0.0146	nan		0.5821	0.0452	0.1364	0.125	nan		0.0335	0.8	0.0117	nan	nan		0.3544	0.1624	0.1812	0.1849	nan		0	0.129	0.0461	nan	nan
0.9592	0	0.9552	0.9667	nan		0.014	0.5306	0.0292	0.0164	nan		0.3871	0	0.7764	0.88	nan		0.0164	0.5714	0.014	nan	nan		0.2683	0	0.2963	0.381	nan		0.0476	0.2162	0.0502	nan	nan
1	0.0763	0.9646	nan	nan		0.0075	0.8253	0.0209	nan	nan		0.6364	0.2353	0.5763	nan	nan		0.0152	0.7358	0.0133	nan	nan		0.5758	0.1373	0.4392	0.4452	nan		0.0357	0.1613	0.08	nan	nan
0.9623	0.0202	0.8713	nan	nan		0.0042	0.7692	0.0277	nan	nan		0.7857	0.2273	0.3677	0.5806	nan		0.002	0.5573	0.0213	nan	nan		0.2191	0.1145	0.0141	0.0103	nan		0.3049	0.4335	0.3333	0.5046	nan
0.9722	0.0397	0.8872	nan	nan		0.0102	0.8818	0.0302	nan	nan		0.75	0.3	0.8056	0.8205	nan		0.0074	0.725	0.0138	nan	nan		0.2963	0.0933	0.0884	0.089	nan		0.3417	0.5938	0.3895	0.4472	nan
0.9478	0.3765	0.8636	0.8951	nan		0.0093	0.8492	0.016	nan	nan		0.807	0.4694	0.7407	0.7323	nan		0.4383	0.7661	0.7277	nan	nan		0.3197	0.214	0.2011	0.2047	nan		0.1054	0.3232	0.1029	0.2411	nan
0.9474	0.2295	0.9569	nan	nan		0.0029	0.8671	0.0164	nan	nan		0.6	0.2857	0.3269	nan	nan		0.2609	0.625	0.5312	nan	nan		0.1026	0	0.1017	0.087	nan		0.0244	0.4667	0.0541	0.0238	nan
1	0.068	0.9912	nan	nan		0.0331	0.6479	0.036	nan	nan		0.8235	0.2603	0.6148	0.625	nan		0.0312	0.5312	0.0222	0	nan		0.6986	0.2833	0.4706	nan	nan		0.0192	0.2766	0.0385	nan	nan
0.9082	0.0136	0.9814	0.9803	nan		0.0062	0.5844	0.0323	0.0649	nan		0.5034	0.1519	0.4313	0.4146	nan		0.0102	0.4595	0.0174	nan	nan		0.3143	0.05	0.1215	nan	nan		0.0385	0.1443	0.0388	0	nan
0.8819	0.0149	0.9887	0.9911	nan		0.3182	0.925	0.865	0.9918	0.0476		0.8077	0.4375	0.7386	0.6721	nan		0.0092	0.6429	0.0141	0	nan		0.2222	0	0.0476	nan	nan		0.2207	0.4174	0.2465	nan	nan
0.6392	0.0194	0.978	0.9884	nan		0.3333	0.9385	0.9748	0.9787	nan		0.913	0.4857	0.8217	0.8462	nan		0.0172	0.8857	0.0228	0.0177	nan		0.2083	0.0119	nan	nan	nan		0	0.2195	0.0496	nan	nan
0.6716	0.0183	0.9279	0.9315	nan		0.0101	0.9714	0.0223	0	nan		0.5745	0.0333	0.4157	nan	nan		0.4118	0.9355	0.6721	0.7045	nan		0.5584	0.3723	0.0299	nan	nan		0	0.1775	0.0656	nan	nan
0.9773	0.0146	0.975	0.9738	nan		0.0115	0.9636	0.0133	nan	nan		0.7	0.3478	0.4573	0.3684	nan		0.5	0.9091	0.5899	nan	nan		0.5315	0.1277	nan	nan	nan		0	0.1429	0.0952	nan	nan
0.7234	0.0245	0.9683	0.9661	nan		0.0116	0.9535	0.016	nan	nan		0.8376	0.48	0.6247	0.616	nan		0.25	0.5588	0.5441	nan	nan		0.1152	0	0.0296	nan	nan		0.0135	0.1429	0.0226	nan	nan
0.918	0.0192	0.9074	0.899	nan		0.0063	0.9118	0.0578	nan	nan		0.8182	0.3651	0.7945	0.7549	nan		0.0069	0.6154	0.0154	nan	nan		0.2	0.0541	0.0447	nan	nan		0.0132	0.1548	0.0784	0.1471	nan
0.7333	0.0155	0.9455	0.9375	nan		0.0105	1	0.0213	nan	nan		0.6207	0.2742	0.5838	nan	nan		0.0175	0.8046	0.0279	nan	nan		0.407	0.0235	0.1585	nan	nan		0.0062	0.1754	0.106	nan	nan
0.6327	0.0252	0.9556	0.9767	nan		0.011	0.9729	0.039	0.0857	nan		0.7254	0.4161	0.9351	0.9108	nan		0.3878	0.7209	nan	nan	nan		0.2231	0.0541	0.3873	nan	nan		0.0112	0.2667	0.0673	0.0315	nan
0.8696	0.0156	0.9302	1	nan		0.0064	0.947	0.0121	nan	nan		0.5714	0.2593	0.5167	0.5231	nan		0	0.4	0.042	0.0451	nan		0.4074	0.1507	0.2235	nan	nan		0.0533	0.1591	0.061	0.0467	nan
0.6901	0.0173	1	1	nan		0.1267	0.9589	0.1979	nan	nan		0.7442	0.1769	0.7857	0.7672	nan		0.3239	0.7273	0.7179	nan	nan		0.1826	0	0.0893	nan	nan		0.0085	0.1212	0.0251	0.0273	nan
0.94	0.0266	0.9524	0.9524	nan		0.0139	0.9189	0.0237	nan	nan		0.7246	0.0482	0.8368	0.803	nan		0.4894	0.8056	0.7619	nan	nan		0.1403	0	0.0309	nan	nan		0	0.1739	0.0388	nan	0.0435
0.8571	0.2692	0.7083	0.7647	nan		0.0447	0.9787	0.0393	nan	nan		0.5514	0.0824	nan	nan	nan		0.0968	1	nan	nan	nan		0.1606	0.0299	0.0873	nan	nan		0	0.1273	0.0299	nan	nan
1	0.1556	0.9733	0.9821	nan		0.1188	0.6667	0.0556	nan	nan		0.641	0.2824	0.6667	0.75	nan		0.0284	0.3929	0.0325	nan	nan		0.1524	0.0087	0.0263	nan	nan		0.0306	0.1739	0.0262	0	nan
0.6383	0.0079	0.5679	nan	nan		0.0166	0.9714	0.0441	nan	nan		0.6377	0.193	0.7605	0.7724	nan		0	0.5152	0.0258	nan	nan		0.2169	0.0121	0.0029	nan	nan		0	0.1739	0.0446	0.065	nan
0.6735	0	0.5915	nan	nan		0.0105	0.981	0.0336	nan	nan		0.6765	0.24	0.7882	0.7982	0.8667		0.0094	0.6984	0.0142	nan	nan		0.6	0.3529	0.604	nan	nan		0	0.1395	0.0727	0.0676	nan
0.9697	0.0164	0.9556	nan	nan		0.0131	1	0.0148	nan	nan		0.5636	0.2128	0.5338	0.5437	nan		0.0025	0.7	0.0202	nan	nan		0.1167	0	0.0089	nan	nan		0	0.1163	0.084	0.0444	nan
0.7018	0.0465	0.8625	0.8163	nan		0.0113	0.9744	0.0229	nan	nan		0.3976	0.0595	0.3741	nan	nan		0.0024	0.4167	0.011	nan	nan		0.8261	0.4	0.4286	nan	nan		0	0.1	0.0248	nan	nan
0.5513	0.0207	0.8018	0.859	nan		0.0119	0.9615	0.0536	nan	nan		0.8039	0.3158	0.6619	0.6278	nan		0.1624	0.5446	0.7193	nan	nan		0.2778	0	nan	nan	nan		0	0.2667	0.1244	0.1594	nan
1	0.0144	0.9496	nan	nan		0.0099	0.9818	0.0162	nan	nan		0.3868	0	0.4124	nan	nan		0.0385	0.6571	0.0306	nan	nan		0.4138	0.1092	0.1918	nan	nan		0.1271	0.2575	0.0565	nan	nan
1	0.0134	0.9204	1	nan		0.0155	0.9608	0.0199	0.0273	nan		0.6667	0.3	0.6211	nan	nan		0	0.3913	0	nan	nan		0.1775	0.0722	0.237	nan	nan		0.1278	0.2513	0.1775	nan	nan
0.9167	0.0204	0.9449	0.9861	nan		0.0179	0.9533	0.0191	0.0314	nan		0.95	0	0.8621	nan	nan		0.0328	0.7027	0.0657	nan	nan		0.2099	0.0893	0.0895	nan	nan		0.7826	1	0.625	nan	nan
0.9381	0.0244	0.9458	0.9466	nan		0.022	0.9677	0.0304	0.0372	nan		0.8163	0.2727	0.8889	nan	nan		0.4516	0.7826	0.8776	nan	nan		0.1667	0	0.0231	nan	nan		0.7089	1	0.4255	nan	nan
0.9167	0.0206	0.959	0.956	nan		0.0404	0.9897	0.0376	0.028	nan		0.7895	0.4727	0.7033	0.7191	nan		0.0196	0.7083	0.1705	nan	nan		0.6889	0.5385	nan	nan	nan		0	0.1314	0.0795	0.0833	nan
0.906	0.0228	0.9874	0.9836	nan		0.0167	0.9714	0.0363	0.0538	nan		0.9242	0.6118	0.85	0.7556	nan		0.0595	0.7619	0.1561	nan	nan		0.252	0.0955	0.1654	nan	nan		0.8315	0.9663	0.7418	0.7521	nan
0.8361	0.0207	0.9236	0.9423	nan		0.3333	0.9375	0.7477	nan	nan		0.4545	0	0.0563	nan	nan		0.1714	0.8889	nan	nan	nan		0.2174	0.0656	0.04	nan	nan		0.6415	0.7574	0.3585	nan	nan
0.9527	0.0123	0.9572	nan	nan		0.3797	0.9844	0.5484	nan	nan		0.8358	0.3246	0.6918	nan	nan		0.3333	0.6667	0.8261	nan	nan		0.6036	0.3525	0.3271	nan	nan		0.0453	0.1719	0.0288	nan	nan
0.8162	0.0199	0.9213	nan	nan		0.0207	0.5854	0.0929	0.0417	nan		0.875	0.1536	0.8904	0.9426	nan		0.0658	0.55	0.0535	nan	nan		0.3017	0.1608	0.1266	nan	nan		0	0.1111	0.0135	nan	nan
0.9661	0.0243	0.9257	0.9538	nan		0.0294	0.8118	0.0912	0.0219	nan		0.9032	0.5312	0.9257	nan	nan		0.6047	0.9167	0.784	nan	nan		0.2759	0.0857	0.0169	nan	nan		0.0952	0.4651	0.0659	0.0189	nan
0.9487	0.0208	0.8941	nan	nan		0.0165	0.5487	0.0507	0.023	nan		0.7037	0.2353	0.4786	nan	nan		0	0.5789	0.013	nan	nan		0.26	0	0	nan	nan		0.0169	0.2	0.0345	0.0344	nan
0.943	0.0281	0.9437	nan	nan		0.0072	0.7664	0.0368	0.0245	nan		0.8049	0.3143	0.4453	nan	nan		0.0244	0.5238	nan	nan	nan		0.2154	0.0966	0.0772	nan	nan		0	0.1429	0.0126	0.0179	nan
0.9739	0.0179	0.9382	nan	nan		0.0124	0.7901	0.0388	0	nan		0.6571	0.2632	0.7286	0.7727	nan		0.6833	1	0.6268	nan	nan		0.56	0.0364	0.0588	nan	nan		0	0.1224	0.0458	0.0476	nan
0.6422	0.0127	0.9761	nan	nan		0.0462	0.913	0.1158	nan	nan		0.7015	0.3235	0.671	0.7593	nan		0.0833	0.4483	0.5417	nan	nan		0.2976	0	0.0697	nan	nan		0.0811	0.2885	nan	nan	nan
0.9793	0.01	0.9726	1	nan		0.0079	0.8258	0.0276	nan	nan		0.9643	0.5789	0.8778	0.9474	nan		0.093	0.7308	0.36	nan	nan		0.9739	0.6464	0.5761	nan	nan		0.1429	0.4583	0.0989	0.0714	nan
0.8515	0.0059	0.9745	nan	nan		0.0116	0.5185	0.016	nan	nan		0.5	0.15	0.3559	0.3559	nan		0.0127	0.4348	0.0307	nan	nan		0.9279	0.7664	0.5367	nan	nan		0.0222	0.1272	0.0605	0.0613	nan
0.9762	0.4643	0.8659	nan	nan		0.013	0.7317	0.0221	nan	nan		0.4658	0.0185	0.5	nan	nan		0.0077	0.3077	0.0116	nan	nan		0.7206	0.5603	0.5372	nan	nan		0.0249	0.3119	0.0438	0	nan
0.9286	0.0154	0.9615	nan	nan		0.0029	0.7865	0.0281	0	nan		0.6154	0	0.7018	0.7027	nan		0.0083	0.3704	0.0209	0.0198	nan		0.1837	0	0.0367	nan	nan		0.0125	0.2031	0.0541	0.0541	nan
0.9706	0	0.9725	0.9684	nan		0.0097	0.7635	0.0219	nan	nan		0.9	0.566	0.8	nan	nan		0.0118	0.3976	0.0112	0.0153	nan		0.7778	0.2857	0.2656	nan	nan		0.0667	0.3939	0.1467	0.1415	nan
0.9556	0.0131	0.9273	nan	nan		0.3684	0.9683	0.9512	nan	nan		0.7778	0.4444	0.5588	0.617	nan		0.0153	0.6436	0.0143	0.0125	nan		0.8667	0.425	0.541	nan	nan		0.0313	0.199	0.1854	nan	nan
0.9455	0.0138	0.9134	nan	nan		0	1	0.039	nan	nan		0.9333	0.3273	0.6957	nan	nan		0.0118	0.6239	0.006	0.006	nan		0.25	0.0693	0.3004	nan	nan		0.0282	0.1864	0.0032	nan	nan
0.9286	0.0391	0.8276	nan	nan		0.3333	1	1	1	nan		0.561	0.0833	0.5148	nan	nan		0.004	0.5957	0.0223	0.0277	nan		0.3333	0.0333	0.0476	nan	nan		0	0.15	0.0202	nan	nan
1	0.0187	0.9214	0.888	nan		0.28	0.9524	0.8989	nan	nan		0.6316	0.25	0.5644	nan	nan		0	0.7083	0.0388	nan	nan		0.35	0.0714	0.0368	nan	nan		0	0.1143	0.0054	nan	nan
0.9277	0.0224	0.904	0.875	nan		0.0113	0.5591	0.0127	nan	nan		0.4762	0.12	0.5414	0.5655	nan		0.0197	0.3962	0.0077	nan	nan		0.4	0.037	0.016	nan	nan		0.4505	0.6353	0.1382	nan	nan
1	0.2347	0.9733	nan	nan		0.0244	0.7463	0.0468	nan	nan		0.8148	0.4789	0.7328	0.7419	nan		0	0.6154	0.0081	nan	nan		0.2258	0.0442	0.0776	nan	nan		0.036	0.225	0.0541	nan	nan
1	0.2575	0.9695	nan	nan		0.0227	1	0.0251	nan	nan		0.4432	0.1346	0.3761	0.3944	nan		0.0169	0.7292	0.0397	nan	nan		0.2593	0	0.0172	nan	nan		0	0.1333	0.0439	nan	nan
0.958	0.0057	0.9837	nan	nan		0.0033	1	0.0302	nan	nan		0.625	0.3043	0.759	nan	nan		0.0139	0.8049	0.0349	nan	nan		0.2222	0.0172	0.0547	nan	nan		0.0333	0.4231	0.0479	nan	nan
0.9952	0.0071	0.9865	nan	nan		0.0128	1	0.0215	nan	nan		0.6304	0.3023	0.6481	nan	nan		0.008	0.5926	0.0216	nan	nan		0.9031	0.7843	0.8046	nan	nan		0	0.3333	0.0235	0.0233	nan
0.5385	0.0312	0.3547	0.4828	nan		0.0182	1	0.0372	nan	nan		0.9562	0.6378	0.9134	0.9204	nan		0.0158	0.7143	0.0206	nan	nan		0.1789	0.0118	0.0938	nan	nan		0	0.1217	0.0638	0.1103	0.0427
0.9608	0.0091	0.9387	nan	nan		0.0109	0.9784	0.0284	nan	nan		0.4722	0.0882	0.5593	0.5536	nan		0.0159	0.678	0.0301	nan	nan		0.15	0	0.0417	nan	nan		0.4247	0.6176	0.1205	0.0492	nan
0.8492	0.0244	0.9643	0.9732	nan		0.0215	0.9894	0.0231	nan	nan		0.8511	0.4833	0.6742	0.6667	nan		0.2295	0.6038	0.5263	nan	nan		0.7973	0.6	0.9474	nan	nan		0.1	0.3208	0.1707	nan	nan
0.936	0.0118	0.9794	0.9795	nan		0.0124	0.9826	0.0153	nan	nan		0.7606	0.4553	0.8233	0.8214	nan		0.0769	0.7647	0.4564	nan	nan		0.1463	0	0.0267	nan	nan		0	0.1364	0.1239	nan	nan
0.5648	0.0073	0.75	1	nan		0.0862	0.9341	0.1071	nan	nan		0.8974	0.5567	0.7393	0.7549	nan		0.1402	0.4615	0.2444	nan	nan		0.4	0.1111	0.1736	nan	nan		0.0356	0.377	0.0198	nan	nan
0.8913	0.0167	0.8525	nan	nan		0.0172	0.9043	0.0134	nan	nan		0.7083	0.303	0.4118	0.4103	nan		0.0714	0.5	0.2611	nan	nan		0.68	0.2857	0.4599	nan	nan		0.0146	0.125	0.0473	0.0405	nan
0.7687	0.0215	0.92	nan	nan		0.0087	0.992	0.018	nan	nan		0.7822	0.4483	0.6369	0.6364	nan		0.0418	0.6176	0.1598	nan	nan		0.1333	0	0.0073	nan	nan		0.027	0.1412	0.1388	0.1418	nan
0.96	0.0251	0.955	nan	nan		0.0151	0.9825	0.0279	nan	nan		0.8119	0.4419	0.7251	0.7692	nan		0.0268	0.5366	0.0641	nan	nan		0.2143	0.0674	0.1167	nan	nan		0.243	0.4196	0.2094	0.204	nan
1	0.0137	0.9928	0.9948	nan		0.0752	1	0.0229	nan	nan		0.4634	0.1538	0.4428	0.4201	nan		0.0321	0.5161	0.1264	nan	nan		0.1212	0	0.0213	nan	nan		0.0426	0.1828	0.0576	0.0394	nan
0.92	0	0.8218	nan	nan		0.117	0.9143	0.0413	nan	nan		0.7937	0.4359	0.6374	0.6571	nan		0.0282	0.4915	0.0409	nan	nan		0.1349	0.0208	0.1565	nan	nan		0	0.1605	0.0344	0.038	nan
0.9773	0.0238	0.9762	nan	nan		0.2057	0.9651	0.1919	nan	nan		0.625	0.3103	0.6147	0.6538	nan		0.0179	0.5878	0.0446	nan	nan		0.1488	0.0221	0.0137	nan	nan		0	0.1176	0.0163	0.0153	nan
0.9155	0.0271	0.9722	nan	nan		0.2542	0.8462	0.6233	nan	nan		0.8214	0.4815	0.6364	nan	nan		0	0.5714	0.0492	nan	nan		0.1395	0	0.0899	nan	nan		0.0827	0.2188	0.0463	0.0553	nan
0.7742	0.0179	0.9764	nan	nan		0.3485	0.9532	0.7204	0.9925	0.0217		0.7622	0.375	0.715	0.7623	nan		0.4651	0.7674	0.7714	nan	nan		0.1429	0	0.0759	nan	nan		0.0672	0.1743	0.0877	0.0925	0
1	0.4318	0.97	0.9796	nan		0.0133	0.7149	0.0258	nan	nan		0.9565	0.52	0.8074	0.814	nan		0	0.3133	0.0382	nan	nan		0.8727	0.1983	0.3492	nan	nan		0.0103	0.2101	0.1018	0.1139	nan
0.8519	0	0.9	nan	nan		0.0276	0.8777	0.0285	nan	nan		0.8621	0.4444	0.8476	0.8476	nan		0.0054	0.3273	0.0341	nan	nan		0.8333	0.0556	0.1759	nan	nan		0.0634	0.2364	0.0769	0.069	nan
1	0.026	0.8837	0.878	nan		0.02	0.8772	0.0221	nan	nan		0.3953	0.0769	0.561	0.5926	nan		0.2024	0.6404	0.6264	nan	nan		0.2681	0.1308	0.2078	nan	nan		0.2202	0.3601	0.0313	nan	nan
0.98	0.0245	0.9155	0.9132	nan		0.3704	1	0.9412	nan	nan		0.8261	0.3404	0.6264	0.6222	nan		0.45	0.8148	0.6529	nan	nan		0.3636	0.0833	0.0972	nan	nan		0	0.1875	0.12	0.2941	nan
0.7321	0.016	0.9353	0.9343	nan		0.25	0.9344	0.9673	nan	nan		0.6933	0.1077	0.5608	nan	nan		0.561	0.9	0.9825	nan	nan		0.4457	0.3121	0.0489	nan	nan		0	0.1379	0.0333	0.0566	nan
0.6545	0.0174	0.9231	0.9859	nan		0.0119	0.9615	0.016	nan	nan		0.7436	0.386	0.6791	nan	nan		0.3099	0.6456	0.5827	nan	nan		0.5311	0.396	0.1374	nan	nan		0.0267	0.1421	0.137	0.1398	nan
0.7083	0.0239	0.9024	1	nan		0.0136	0.9813	0.0211	nan	nan		0.4571	0	0.1865	nan	nan		0.3649	0.6667	0.7886	nan	nan		0.186	0	0.0406	nan	nan		0.1639	0.3125	0.0876	0.0915	nan
1	0.0264	0.9434	nan	nan		0.009	0.978	0.0139	nan	nan		0.6176	0.25	0.88	nan	nan		0.0556	0.4915	0.4531	nan	nan		0.1471	0	0	nan	nan		0.0323	0.381	0.1074	0.1238	nan
0.9609	0.0223	0.9254	0.9244	nan		0	0.5531	0.0361	nan	nan		0.8545	0.5128	0.8182	0.7901	nan		0.3429	0.7027	0.7016	nan	nan		0.2778	0.0189	0.0079	nan	nan		0	0.1379	0.0591	0.0611	nan
0.5172	0.0107	0.9793	0.9758	nan		0.0197	0.7292	0.0132	nan	nan		1	0.375	0.8843	0.9697	nan		0.5062	0.8571	0.8252	nan	nan		0.1961	0	0	nan	nan		0.0181	0.3936	0.0406	0.0248	nan
0.8	0.0192	0.93	0.9402	nan		0.025	0.7516	0.0397	nan	nan		0.7727	0.2182	nan	nan	nan		0.3776	0.8108	0.733	nan	nan		0.1081	0	0	nan	nan		0	0.341	0.0265	0.0282	nan
0.9412	0.0235	0.9565	0.9818	nan		0.1304	0.6316	0.044	0.1026	nan		0.9412	0.6176	0.8456	nan	nan		0.3069	0.6226	0.6131	nan	nan		0.25	0.037	0.0419	nan	nan		0.0071	0.2436	0.0071	0.0073	nan
0.7368	0.0303	0.875	0.931	nan		0.3539	0.9788	0.3908	0.3715	nan		0.6444	0.3333	0.5475	0.4167	nan		0.5	0.8158	0.7973	nan	nan		0.2045	0.0556	0.0925	nan	nan		0.0014	0.27	0.0174	0.018	nan
1	0.0167	0.9848	nan	nan		0.0056	0.907	0.0415	nan	nan		0.3553	0.0526	0.2911	nan	nan		0.26	0.5763	0.5434	nan	nan		0.3429	0.0641	0.2436	nan	nan		0.0101	0.2512	0.0193	0.0242	nan
0.9605	0.011	0.9191	0.8919	nan		0.0095	0.8927	0.0159	nan	nan		0.5593	0.2	0.6601	nan	nan		0.125	0.4348	0.4096	nan	nan		0.2755	0.1619	nan	nan	nan		0.0144	0.175	0.0217	0.0214	nan
0.9537	0.0162	0.9251	0.9135	nan		0.0136	0.9062	0.0452	nan	nan		1	0.7	0.8806	nan	nan		0.2273	0.6176	0.2778	nan	nan		0.1655	0.0444	0.2487	nan	nan		0.0171	0.1667	0.0255	0.0262	nan
0.9091	0.0142	0.9694	0.9735	nan		0.0021	0.8253	0.0426	nan	nan		0.6267	0.2574	0.539	nan	nan		0.3333	0.7333	0.4619	nan	nan		0.2806	0.0497	0.3069	nan	nan		0.0071	0.1765	0.0159	0.0171	nan
0.9355	0.1818	0.9574	nan	nan		0.2917	0.9259	0.9434	1	nan		0.661	0.0418	0.6286	nan	nan		0.3864	0.6981	0.6269	nan	nan		0.2003	0.0152	0.1969	nan	nan		0.0092	0.3846	0.0141	0.0093	nan
1	0	nan	nan	nan		0.4286	0.9868	0.9161	0.9756	nan		0.6757	0.0266	0.7703	0.8387	nan		0.2308	0.6667	0.125	nan	nan		0.2572	0.0132	0.1686	nan	nan		0.0115	0.1481	0.0212	0.0226	nan
0.95	0	0.8056	nan	nan		0.4	1	0.8723	0.7931	nan		0.5333	0.1667	0.6338	nan	nan		0.1111	0.4583	0.0917	nan	nan		0.1935	0	0	nan	nan		0.3214	0.6	0.3766	0.4062	nan
0.8571	0.0214	0.7907	nan	nan		0.3365	0.98	0.6538	1	nan		0.7532	0.4286	0.7667	nan	nan		0	0.3871	0.0308	nan	nan		0.1765	0	0.08	nan	nan		0.0215	0.2571	0.1074	nan	nan
1	0.053	0.7969	nan	nan		0.4	0.9833	0.6882	nan	nan		0.725	0.1915	0.623	0.6458	nan		0	0.5	0.0076	0	nan		0.3704	0	0.3122	nan	nan		0	0.2	0.0412	0.0354	nan
0.9861	0.1547	0.9346	nan	nan		0.2091	0.8052	0.3924	0.416	nan		0.378	0.023	0.7379	0.7113	nan		0.55	0.9048	0.6386	0.6538	nan		0.2069	0.0238	0.0381	nan	nan		0	0.1719	0.0218	nan	nan
0.9308	0.0216	0.9833	nan	nan		0.1185	0.7119	0.346	nan	nan		0.3736	0	0.9115	nan	nan		0.325	0.7667	0.5736	0.7019	nan		0.2	0	0.0185	nan	nan		0	0.1613	0.018	nan	nan
0.9767	0.0086	0.9351	nan	nan		0.1946	0.8917	0.4442	0.6815	0.0417		0.506	0.176	0.8177	0.8056	nan		0.5	0.8919	0.5959	nan	nan		0.3103	0.0303	0.0139	nan	nan		0	0.1897	0.0187	nan	nan
1	0.0045	0.9752	nan	nan		0.3193	0.873	0.5806	0.922	0.0192		0.7882	0.4444	0.6239	0.75	nan		0.4235	0.8889	0.686	nan	nan		0.6182	0.3	0.7075	nan	nan		0.005	0.2941	0.0194	0.023	nan
0.9688	0.0038	0.9612	nan	nan		0.0097	0.6239	0.0439	nan	nan		0.75	0.1905	0.77	0.7414	nan		0.3889	0.8333	0.7358	nan	nan		0.52	0.2	0.2811	nan	nan		0.0061	0.2069	0.0171	0.0186	nan
0.9524	0.0258	1	nan	nan		0.0241	0.8261	0.0065	nan	nan		0.8824	0.381	0.7643	0.7786	nan		0.2037	0.5365	0.6472	nan	nan		0.5714	0	0.1262	nan	nan		0	0.1333	0.0215	0.0223	nan
0.9717	0.4164	0.9722	nan	nan		0.0145	0.975	0.019	nan	nan		0.7241	0.3548	0.6766	0.6978	nan		0.0132	0.7593	0.0179	0.0159	nan		0.3	0	0	nan	nan		0.0165	0.2182	0.0238	0.0256	nan
0.925	0.0138	0.9401	0.9846	nan		0.0247	0.95	0.0407	nan	nan		0.6667	0.2791	0.8322	0.8067	nan		0.1743	0.5968	0.3217	0.3689	nan		0.44	0	0.028	nan	nan		0	0.1667	0.0222	0.0169	nan
0.9095	0.0139	0.9747	0.9819	nan		0.2293	0.9778	0.6097	nan	nan		1	0.5217	0.7708	nan	nan		0.337	0.75	0.4892	0.4909	nan		0.5455	0.027	0.0385	nan	nan		0	0.1111	0.0149	0.0395	nan
0.9224	0.0166	0.9683	0.969	nan		0.4773	1	0.7407	0.5	0.7863		1	0.6613	0.6502	0.6818	nan		0.25	0.95	0.4774	0.7104	0.0114		0.1667	0	0.0339	nan	nan		0.0179	0.1705	0.0341	0.0334	nan
0.9286	0.02	0.9701	0.9683	nan		0	0.7083	0.0225	nan	nan		0.8382	0.5	0.8067	nan	nan		0.0345	0.7692	0.1356	0.1333	nan		0.12	0	0.0261	nan	nan		0.0863	0.2157	0.0343	0.0213	nan
0.6033	0.0141	0.9767	0.9752	nan		0.0153	0.7286	0.0211	nan	nan		0.6667	0.3333	0.6168	nan	nan		0.2885	0.6164	0.563	0.5762	nan		0.225	0	0.1022	nan	nan		0.0424	0.1818	0.0115	0	nan
1	0.0107	0.8931	0.9298	nan		0.007	0.7849	0.0174	nan	nan		0.9286	0.5532	0.8889	0.8824	nan		0.2703	0.7714	0.4342	nan	nan		0.1148	0.0138	0.1105	0.1099	nan		0.0047	0.1062	0.1906	nan	nan
0.987	0.0269	0.9829	nan	nan		0.0417	0.6579	0.2803	nan	nan		1	0.6346	0.8639	0.8634	nan		0.0811	0.4318	0.4098	0.4464	nan		0.1635	0.0135	0.0694	0.0676	nan		0	0.1707	0	nan	nan
1	0.2987	1	nan	nan		0.0455	0.7451	0.0417	0.0448	nan		0.7647	0.3038	0.9545	0.9545	nan		0.4453	0.8571	0.9036	nan	nan		0.1765	0.0104	0.0884	nan	nan		0.087	0.2821	0.3778	nan	nan
0.7778	0.0748	0.7059	nan	nan		0.2179	0.9615	0.6059	nan	nan		0.5	0.2	nan	nan	nan		0.2711	0.6304	0.5659	0.5526	nan		0.16	0.0161	0.1	0.175	nan		0.0222	0.1953	0.2762	nan	nan
1	0	1	nan	nan		0.2889	1	0.72	nan	nan		0.78	0.0522	0.7665	nan	nan		0.3704	0.7436	nan	nan	nan		0.1587	0.0196	0.1189	0.089	nan		0.037	0.2375	0.3194	nan	nan
0.8929	0.3497	0.8807	nan	nan		0.0195	0.6019	0.0224	nan	nan		0.6562	0.25	0.7382	nan	nan		0.3871	0.7903	nan	nan	nan		0.1761	0.0139	0.044	0.0588	nan		0.0673	0.2	0.0821	nan	nan
0.8378	0.2338	0.8615	nan	nan		0.0103	0.8667	0.0421	nan	nan		0.5918	0.2329	0.4062	0.3333	nan		0.4412	0.7778	0.5652	nan	nan		0.2913	0.0256	0.0688	0.0809	nan		0.156	0.2738	0.082	nan	nan
0.963	0.0165	0.0606	nan	nan		0.0935	0.7143	0.1124	nan	nan		0.8621	0.5349	0.6796	0.7	nan		0.4444	0.8939	nan	nan	nan		0.179	0.0249	0.1096	0.0979	nan		0	0.1576	0.0995	nan	nan
0.6889	0.0177	0.7324	nan	nan		0.4375	1	0.9607	0.9652	nan		0.7778	0.3636	0.8727	nan	nan		0.0042	0.5957	0.137	nan	nan		0.2473	0.1111	0.1273	0.1518	nan		0.0401	0.1483	0.0471	nan	nan
0.9286	0.1901	0.9469	nan	nan		0.0545	0.5686	0.1154	0.119	nan		0.6216	0.2653	0.7167	0.7037	nan		0.4873	0.9	0.5977	0.8077	nan		0.5976	0.0753	0.5874	0.5093	nan		0.1667	0.4667	0.0505	nan	nan
0.7073	0.0278	0.7468	nan	nan		0.4611	1	0.7075	nan	nan		0.6	0.2323	0.6346	0.6333	nan		0.2151	0.5375	0.171	nan	nan		0.3824	0	0.0943	0.0943	nan		0	0.1111	0.0374	nan	nan
0.5818	0	0.3263	nan	nan		0.0909	0.8966	nan	nan	nan		0.6909	0.3864	nan	nan	nan		0.5073	0.8326	0.8513	nan	nan		0.3636	0.0194	nan	nan	nan		0.0167	0.1782	0.0128	nan	nan
0.7889	0	0.488	nan	nan		0.3704	0.9884	0.9091	nan	nan		0.8571	0	0.8125	nan	nan		0.5931	0.9136	nan	nan	nan		0.1743	0.0367	0.0606	0.0608	nan		0.0135	0.3579	0.0113	nan	nan
0.8833	0.0273	0.8535	nan	nan		0.3333	0.978	0.9836	nan	nan		0.3472	0.0119	0.4459	nan	nan		0.2	0.5333	nan	nan	nan		1	0.7083	0.7674	nan	nan		0	0.1094	0.008	nan	nan
1	0.0168	0.9756	nan	nan		0.0188	0.7113	0.0308	0.0316	nan		0.3824	0.0063	0.4556	nan	nan		0.4138	0.725	0.5652	nan	nan		0.1111	0	0.0549	nan	nan		0	0.2692	0.046	nan	nan
1	0.1207	0.9241	nan	nan		0.3226	0.9697	nan	nan	nan		0.5963	0.0194	0.6982	0.7273	0.6702		0.2857	0.6452	nan	nan	nan		0.1757	0.0597	0.4286	0.44	nan		0.0412	0.2069	0.0536	nan	nan
0.9574	0.4211	1	nan	nan		0.2458	1	0.4595	nan	nan		0.7528	0	0.6918	0.6577	0.736		0.0392	0.4906	0.0843	nan	nan		0.1066	0	0.0268	nan	nan		0.0175	0.1439	0.0758	nan	nan
0.8409	0	0.73	nan	nan		0.2256	0.8667	0.4779	nan	nan		0.7692	0.0222	0.7885	nan	nan		0.0298	0.3676	0.0664	0.0632	0.0909		0.6548	0.4096	0.1111	nan	nan		0	0.1667	0.0321	nan	nan
0.8254	0.0608	0.98	0.9873	nan		0.1716	0.8352	0.4074	nan	nan		0.7	0.0113	0.6898	0.7228	nan		0.1667	0.6977	0.7006	nan	nan		0.3143	0.1143	0.1674	0.1735	nan		0.1757	0.2835	0.1489	nan	nan
1	0.3433	1	nan	nan		0.1205	0.96	0.3128	nan	nan		0.6	0.0094	0.6364	nan	nan		0.3659	0.8348	nan	nan	nan		0.2959	0.0361	0.0317	0.0296	nan		0.0085	0.1171	0.0426	nan	nan
0.5821	0.0481	0.9016	nan	nan		0.2406	0.9677	0.4239	nan	nan		0.525	0.0225	0.8654	nan	nan		0.5094	0.92	0.6962	0.6962	nan		0.2295	0.0565	0.0392	0.0431	nan		0.027	0.4179	0.0265	nan	nan
0.8834	0.042	0.9048	nan	nan		0.0197	0.6342	0.0188	0.0104	nan		0.4655	0.1333	0.516	0.4852	nan		0.0282	0.5833	0.3853	0.3853	nan		0.4869	0.0776	0.0432	0.0403	nan		0.0115	0.1522	0.0132	nan	nan
0.9875	0.0208	0.991	nan	nan		0.4706	0.9846	0.6759	nan	nan		0.4667	0.0769	0.5429	nan	nan		0.1304	0.5833	0.3812	0.3648	nan		0.2289	0.0865	0.0409	0.0425	nan		0	0.1132	0.1163	nan	nan
0.9478	0.0121	0.9776	nan	nan		0.4483	1	0.7043	nan	nan		0.8438	0.35	0.7597	nan	nan		0.2203	0.7634	0.8562	0.8264	nan		0.1414	0.0106	0.0104	0.0114	nan		0	0.1471	0.0227	0.0145	nan
0.9676	0.0101	0.9607	nan	nan		0.0206	0.5773	0.0277	0.0265	nan		0.6727	0.3443	0.5243	nan	nan		0.2414	0.6977	0.6885	0.7524	nan		0.3158	0.0238	0.0648	0	0.0278		0	0.129	0.0179	nan	nan
0.9545	0.028	0.9784	nan	nan		0.0131	0.9062	0.0254	0.0257	nan		0.6885	0.0116	0.5882	0.5524	nan		0.2857	0.8462	0.9667	0.973	nan		0.8679	0.6667	0.3387	0.3387	nan		0	0.1	0.019	nan	nan
0.9398	0.0285	0.9061	nan	nan		0.0085	1	0.0241	0.0286	nan		0.56	0	0.5	nan	nan		0.0244	0.7619	0	0	nan		0.2231	0.1103	0.0929	nan	nan		0.0684	0.2176	0.1295	nan	nan
0.9123	0.0127	0.9565	nan	nan		0.0041	1	0.0303	0.0149	nan		0.8199	0.3614	0.727	nan	nan		0.1527	0.5426	0.1613	0.1639	nan		0.1949	0.0341	0.0129	nan	nan		0.0222	0.1429	0.1231	nan	nan
1	0.4828	0.9726	nan	nan		0.0091	1	0.0332	0.014	nan		0.75	0.2	0.6049	0.5085	nan		0.4828	0.8857	0.5354	0.92	nan		0.134	0.0227	0.0335	nan	nan		0.0826	0.3103	0.1079	nan	nan
0.7941	0.0633	0.8246	0.791	nan		0.0104	0.8571	0.0342	nan	nan		0.45	0.0435	0.5949	nan	nan		0.4921	0.8254	0.6995	0.6898	nan		0.1746	0.0423	0.0577	0.0643	nan		0	0.125	0.0943	nan	nan
0.9167	0.0172	0.9435	0.967	nan		0.0087	1	0.027	0.0267	nan		0.4406	0.1024	0.2521	nan	nan		0.1538	0.8462	0.425	0.3839	nan		0.1268	0.018	0.0441	0.0727	nan		0	0.1786	0.1264	nan	nan
0.9027	0.0246	0.9098	0.9493	nan		0.0124	0.9369	0.0332	nan	nan		0.6154	0.24	0.6131	nan	nan		0.0198	0.6364	0.0526	0.0588	nan		0.18	0.0227	0.0401	nan	nan		0.0145	0.2045	0.051	nan	nan
0.8571	0.0115	0.856	0.905	nan		0.0074	1	0.0365	nan	nan		0.52	0.1026	0.337	0.3333	nan		0.0336	0.75	0.1	0.1087	nan		0.25	0.0303	0.1882	nan	nan		0	0.2245	0.0984	nan	nan
0.9583	0.0224	0.9185	0.9469	nan		0.0051	0.9596	0.0206	0.0625	nan		0.8444	0.4032	0.6429	0.6467	nan		0.0078	0.3636	0.0157	nan	nan		0.1047	0	0.0126	nan	nan		0.0312	0.2051	0.1136	nan	nan
0.9615	0.0183	0.9685	0.9625	nan		0.0035	0.5607	0.0238	nan	nan		0.8293	0.5128	0.7293	0.7436	nan		0.0149	0.7143	0.0258	nan	nan		0.1489	0	0.0357	nan	nan		0.0526	0.1842	0.0513	nan	nan
0.9649	0.005	0.958	0.9903	nan		0.0352	0.5526	0.0159	nan	nan		0.45	0.0667	0.6203	nan	nan		0	0.3558	0.0063	0.0068	nan		0.1081	0	0	nan	nan		0.0704	0.1961	0.073	0.0208	nan
0.9024	0.3673	0.9891	nan	nan		0	1	0.0149	nan	nan		0.5806	0.1875	0.6796	0.6711	nan		0.0625	0.678	0.3232	0.3038	nan		0.4841	0.1092	0.6208	nan	nan		0.0111	0.2439	0.0798	0.058	nan
0.918	0.3333	0.9911	nan	nan		0.021	0.9661	0.0139	nan	nan		0.5681	0.1689	0.8927	0.8937	nan		0.25	0.75	0.7973	nan	nan		0.28	0.1078	0.1047	0.1065	nan		0.093	0.2105	0.108	nan	nan
0.9657	0.0273	0.9015	nan	nan		0.0167	1	0.0283	nan	nan		0.8212	0.5036	nan	nan	nan		0.0211	0.358	0.0517	0.0316	nan		0.2588	0.0541	0.1274	0.1274	nan		0.1077	0.3737	0.1027	nan	nan
0.9868	0.0162	1	nan	nan		0.0108	0.9375	0.0186	0.0164	nan		0.8007	0.3448	0.8872	0.932	nan		0.0153	0.6	nan	nan	nan		0.64	0.1212	0.3069	nan	nan		0	0.2222	0.0197	nan	nan
0.9315	0.0153	0.9898	nan	nan		0.0114	0.9375	0.0187	0.0303	nan		0.6667	0	0.8904	nan	nan		0.0109	0.3649	0.0119	0.0127	nan		0.6957	0.0455	0.1138	nan	nan		0.0182	0.2424	0.0492	nan	nan
0.9398	0.0137	0.8609	nan	nan		0.0244	1	0.0106	0	nan		0.4565	0.1447	0.4444	0.4508	nan		0.0107	0.4407	0.0201	0.0217	nan		0.218	0.0938	0.1159	nan	nan		0.0593	0.5	0.0758	nan	nan
0.88	0.3175	0.8854	0.9524	nan		0.0085	0.8439	0.0292	nan	nan		0.7079	0.2941	0.7268	nan	nan		0.0039	0.3723	0.0204	0.0213	nan		0.4074	0	0.1389	nan	nan		0.0357	0.1867	0.0538	nan	nan
0.9881	0.0043	0.9795	0.9744	nan		0.0117	0.9386	0.0179	nan	nan		0.913	0.2558	0.9177	0.8947	nan		0.0183	0.338	0.0169	0.0151	nan		0.2423	0.0542	0.2839	nan	nan		0.0152	0.1739	0.1006	nan	nan
0.9677	0.0061	0.9824	0.9853	nan		0.0119	0.9175	0.0328	nan	nan		0.6	0.25	0.5526	nan	nan		0.4444	0.8846	0.7789	0.5593	nan		0.2143	0	0	nan	nan		0.0667	0.1829	0.2123	nan	nan
0.8085	0.0206	0.9041	0.9041	nan		0.2074	0.872	0.3152	nan	nan		0.6731	0.2545	0.7294	0.8462	nan		0.375	0.7	0.8869	nan	nan		0.2296	0	0.051	nan	nan		0	0.15	0.0316	nan	nan
0.9487	0.0079	0.8989	0.9114	nan		0	0.5085	0.06	nan	nan		0.5465	0.1754	0.2835	nan	nan		0.1495	0.6471	0.7153	nan	nan		0.1	0	0.0222	nan	nan		0.0417	0.1829	0.3122	nan	nan
0.8571	0.0682	0.8793	0.92	nan		0.0211	0.9552	0.0424	0.0275	nan		0.8235	0.0193	0.8222	nan	nan		0.4079	0.7895	0.8828	nan	nan		0.7711	0.5397	0.5302	nan	nan		0.0145	0.3111	0.0341	nan	nan
0.9259	0.3309	0.9167	nan	nan		0.0231	0.7956	0.0275	0.0123	nan		0.4568	0.0048	0.686	0.734	nan		0	0.35	0.0171	0.0183	nan		0.3	0.04	0.0261	nan	nan		0.6071	0.9667	0.5248	nan	nan
0.9606	0.0251	0.9253	0.9167	nan		0	0.7586	0	nan	nan		0.6667	0.3636	0.5842	0.3929	nan		0.3037	0.9036	nan	nan	nan		0.3711	0.1584	0.4064	nan	nan		0.2667	0.5846	0.3286	nan	nan
0.9708	0.013	0.922	0.9277	0		0	0.8286	0.04	nan	nan		0.625	0.2571	0.6229	0.7164	0.3774		0	0.3377	0.0667	nan	nan		0.2	0	0.0351	nan	nan		0	0.1667	0.0208	nan	nan
0.9919	0.0283	0.9435	0.9712	nan		0	0.7377	0	nan	nan		0.625	0.18	0.546	0.5849	nan		0.0067	0.4717	0.0146	0.0193	nan		0.1273	0	0.0114	nan	nan		0	0.2051	0.0079	nan	nan
0.9639	0.0162	0.9711	0.9828	nan		0.0234	0.9048	0.0183	nan	nan		0.4419	0.0209	0.7282	nan	nan		0.0059	0.4286	0.0048	0.0062	nan		1	0.7848	0.45	0.5745	nan		0.0103	0.3103	0.0184	nan	nan
0.9667	0.0104	0.9714	nan	nan		0.0077	0.703	0.0161	0.0219	nan		0.35	0.0042	0.6825	nan	nan		0.013	0.5926	0.0247	0.033	nan		0.2941	0.1651	0.1895	0.2442	nan		0	0.16	0.0067	nan	nan
0.9444	0.0093	0.9238	nan	nan		0.0088	0.8576	0.0237	0.0217	nan		0.4098	0.0192	0.536	nan	nan		0.0208	0.4	0.0337	0.0304	nan		0.2756	0.0276	0.3011	0.3881	nan		0.0682	0.3214	0.1667	nan	nan
1	0.0185	0.8431	1	nan		0.0083	0.893	0.0224	0.0166	nan		0.6649	0.0531	0.4842	nan	nan		0.68	1	0.975	nan	nan		0.1935	0.0169	0.0365	0.0357	nan		0.0091	0.1309	0.0452	nan	nan
0.8026	0.0187	0.8276	1	nan		0.012	0.8391	0.0239	0.0285	nan		0.6316	0.0513	0.6994	0.6479	nan		0.4578	0.8219	0.7934	0.8944	nan		0.8182	0.4286	nan	nan	nan		0.0245	0.236	0.0888	nan	nan
0.9706	0.0091	0.9405	0.98	nan		0.5	1	0.6455	0.6667	nan		0.5435	0.0035	0.6095	nan	nan		0.2188	0.5769	0.6525	0.5614	nan		0.4563	0	0.3571	0.3627	nan		0.0051	0.1613	0.0179	nan	nan
0.8929	0.0168	0.887	0.75	nan		0.2791	1	0.5398	0.7917	0.0278		0.5	0.0116	0.5394	nan	nan		0.0611	0.5	0.0202	0	nan		0.1385	0.0116	0.0959	0.1429	nan		0	0.1628	0.0619	nan	nan
0.65	0.0026	0.9032	0.7143	nan		0.3034	0.8438	0.5693	nan	nan		0.5679	0.0207	0.4034	nan	nan		0.4167	0.7273	0.6949	0.7308	nan		0.4899	0.2966	0.6075	0.5823	nan		0.1047	0.2651	0.1333	nan	nan
0.9032	0.0093	0.9765	nan	nan		0.3892	0.9722	0.6258	nan	nan		0.439	0.0025	0.3478	nan	nan		0.0267	0.4561	0.08	nan	nan		0.346	0.1951	0.2605	0.4488	nan		0.1235	0.2586	0.125	nan	nan
0.6596	0.0444	nan	nan	nan		0.427	0.9667	0.8889	nan	nan		0.7111	0.3492	0.7576	nan	nan		0.2857	0.7692	0.4932	0.4861	nan		0.1	0	0.0786	0.0741	nan		0	0.209	0.0481	nan	nan
1	0.0142	0.9198	nan	nan		0	0.8056	nan	nan	nan		0.8298	0.5	0.697	nan	nan		0.5	0.8148	0.8471	nan	nan		0.295	0.0901	0.0538	0.0435	nan		0.1064	0.4211	0.3385	nan	nan
0.918	0.0254	0.8974	0.9643	nan		0.0087	0.9412	0.0286	nan	nan		0.6389	0.1935	0.7446	0.75	0.6667		0.0075	0.5417	0.0726	nan	nan		0.2069	0.0435	nan	nan	nan		0.2222	0.5156	0.5111	nan	nan
0.5909	0	nan	nan	nan		0.0101	0.9487	0.0167	nan	nan		0.5786	0.0091	0.6488	0.7234	nan		0.0172	0.4	0.2282	0.1967	nan		0.3797	0.1101	0.0467	nan	nan		0.325	0.5385	0.4737	nan	nan
0.8	0.1961	0.3	nan	nan		0.2963	0.9492	0.7778	nan	nan		0.5455	0.2083	0.6447	nan	nan		0.0563	0.3784	0.358	0.4301	nan		0.7571	0.4021	nan	nan	nan		0.2	0.5312	0.3396	nan	nan
0.9032	0.0498	0.9565	nan	nan		0	0.7344	nan	nan	nan		0.6667	0.14	0.5514	nan	nan		0.0452	0.5926	0.3087	0.6809	0.1556		0.1667	0.0448	nan	nan	nan		0.6513	0.7715	0.6395	nan	nan
0.9359	0.0084	0.9369	nan	nan		0	0.6535	nan	nan	nan		0.55	0.0952	0.3778	nan	nan		0.006	0.42	nan	nan	nan		0.2745	0	0.1176	0.1277	nan		0.5429	0.6444	0.5562	nan	nan
0.7241	0.0235	0.7204	nan	nan		0	0.9487	0.0185	nan	nan		0.5752	0.1129	0.781	0.7816	nan		0.2207	0.6667	0.3663	nan	nan		0.507	0.1688	0.0964	0.1014	nan		0.5524	0.6667	0.5834	nan	nan
0.9655	0.0018	0.9	nan	nan		0	0.9808	nan	nan	nan		0.7196	0.3968	0.6532	0.7582	nan		0.2424	0.6774	0.6593	0.6216	nan		0.6296	0.3382	0.2022	0	nan		0.3333	0.5625	0.6743	nan	nan
0.9655	0.0029	0.8267	nan	nan		0	1	nan	nan	nan		0.5253	0.1304	0.4634	0.3818	nan		0.4091	0.75	0.7172	nan	nan		0.1316	0	0.0056	0.009	nan		0.4896	0.6383	0.4545	nan	nan
0.75	0.0678	0.8491	nan	nan		0	0.9532	0.0112	nan	nan		0.5164	0.1176	0.445	0.45	nan		0.5833	0.9062	0.883	nan	nan		0.1333	0	0.0153	nan	nan		0.0952	0.3529	0.1003	nan	nan
0.6	0.0183	0.5558	0.5479	nan		0.0294	1	nan	nan	nan		1	0.6596	0.9571	0.958	nan		0.3846	0.7449	0.4513	0.35	nan		0.1211	0.0141	0.0119	0.0125	nan		0	0.2581	0.1203	nan	nan
0.7561	0.0815	0.9263	0.9474	nan		0.0073	1	0.0353	0.044	nan		0.963	0.619	0.9029	0.9082	nan		0.68	1	nan	nan	nan		0.1296	0.0141	0	0	nan		0.0357	0.1705	0.0867	nan	nan
0.6933	0.0255	1	1	nan		0.0069	0.8542	0.0333	0.0476	nan		0.4571	0.125	0.3176	0.3191	nan		0.4103	0.7308	0.4318	nan	nan		0.1639	0.0122	0.0181	0.0189	nan		0.1069	0.4854	0.0423	nan	nan
0.8182	0.0108	1	1	nan		0.0107	1	0.0284	nan	nan		0.9016	0.5926	0.9091	0.9091	nan		0.5	0.9091	0.7561	nan	nan		0.2973	0	0.0054	0.0055	nan		0	0.1236	0.0801	nan	nan
0.9211	0.028	0.9667	0.9667	nan		0.0186	1	0.0204	nan	nan		0.8846	0.5	0.8018	0.8641	nan		0.4419	0.7607	0.797	0.809	nan		0.1707	0.009	0.0122	nan	nan		0.0426	0.4286	0.1316	nan	nan
0.913	0.4	0.9211	0.9135	nan		0.0103	1	0.0352	nan	nan		0.9	0.4615	0.6607	0.6607	nan		0.2558	0.7067	0.1623	nan	nan		0.6629	0.3226	0.0493	nan	nan		0.0563	0.1798	0.0435	nan	nan
0.861	0.1436	0.9748	nan	nan		0.1906	0.9333	0.1007	nan	nan		0.9444	0.3265	0.8476	0.875	nan		0.6744	0.9865	0.936	0.9388	nan		0.2692	0	0.1354	nan	nan		0	0.2857	0.1404	nan	nan
0.634	0.058	0.9342	nan	nan		0.4444	0.951	0.9714	0.9661	nan		0.4545	0.0652	nan	nan	nan		0.5524	0.8871	0.7732	nan	nan		0.301	0.1261	0.117	nan	nan		0.0786	0.1852	0.061	nan	nan
1	0.3333	0.9804	nan	nan		0.1457	0.9479	0.1509	0.1484	nan		0.5	0.0909	0.4631	0.4649	nan		0.2195	0.6723	0.6372	nan	nan		0.4	0.2341	0.3509	nan	nan		0.0495	0.2885	0.0729	nan	nan
0.9444	0.0083	0.965	0.959	nan		0.1852	0.931	0.0484	0.0492	nan		0.4545	0.1169	0.6772	0.6404	nan		0.1445	0.5556	0.5522	0.5	nan		0.1739	0	0.0269	nan	nan		0.0635	0.4074	0.0868	nan	nan
0.8241	0.2564	0.8974	0.9128	nan		0.0286	0.7733	0.0305	nan	nan		0.558	0.0682	0.5644	nan	nan		0.2857	0.6429	0.3922	nan	nan		0.1	0	0.0312	nan	nan		0.1	0.3268	0.2778	nan	nan
0.9267	0.0212	0.92	nan	nan		0.0024	0.9125	0.0276	nan	nan		0.5704	0.093	0.6043	nan	nan		0.0113	0.6061	0.0161	0.0143	nan		0.25	0.0217	0.1569	nan	nan		0	0.1605	0.1216	nan	nan
0.8095	0	0.5043	nan	nan		0	1	nan	nan	nan		0.6429	0.2	0.5833	nan	nan		0.0323	0.5789	0.0194	nan	nan		0.2604	0.1283	0.2492	nan	nan		0.0174	0.1203	0.06	nan	nan
0.9091	0.0074	0.7546	nan	nan		0.356	0.9872	0.4457	nan	nan		0.3919	0	0.6235	0.5294	nan		0.0098	0.413	0.0068	nan	nan		0.5789	0.037	0.5	nan	nan		0	0.2128	0.0877	nan	nan
0.8	0.0173	0.6198	nan	nan		0	0.8889	nan	nan	nan		0.6346	0.0737	0.5473	0.7581	nan		0.0084	0.4722	0.0254	nan	nan		0.4783	0	0.25	nan	nan		0.0144	0.1971	0.0765	nan	nan
0.6667	0.0443	0.6318	nan	nan		0.319	0.9608	0.5111	nan	nan		0.3913	0.0156	0.5	nan	nan		0.2	0.6667	0.5	nan	nan		0.1091	0	0.0395	nan	nan		0.069	0.2203	0.096	nan	nan
0.8741	0.1754	0.5473	nan	nan		0	0.9579	0.0198	nan	nan		0.3243	0.0051	0.3288	0.2344	nan		0.5484	0.8571	0.75	nan	nan		0.2	0.0169	0.0415	nan	nan		0.1026	0.2055	0.0755	nan	nan
0.5657	0.0205	0.3923	nan	nan		0	0.8961	0	nan	nan		0.6809	0.3043	0.595	0.5976	nan		0.6429	1	0.7534	0.7581	nan		0.2319	0.0423	0.4161	nan	nan		0.11	0.2698	0.0545	nan	nan
0.9556	0.0588	0.959	1	nan		0.0142	1	0.0219	nan	nan		0.7143	0.4	0.6691	0.6639	nan		0.4492	0.75	0.5191	nan	nan		0.9091	0.5238	0.4873	nan	nan		0.0595	0.2162	0.0467	nan	nan
0.8462	0	0.8472	nan	nan		0.0081	1	0.0179	nan	nan		0.5	0.01	0.495	0.5341	nan		0.4824	0.7826	0.8261	0.8232	nan		0.2429	0	0.0404	nan	nan		0	0.1071	0.0268	nan	nan
0.6359	0.0154	0.5864	nan	nan		0.0294	1	nan	nan	nan		0.6154	0.2634	0.6717	0.7045	nan		0.0236	0.375	0.0779	0.3231	nan		0.2973	0.037	0.1061	nan	nan		0	0.1818	0.0296	nan	nan
0.5465	0	0.5088	nan	nan		0.009	0.9318	0.0703	0.0759	nan		0.6889	0.3448	0.6466	nan	nan		0.2778	0.5806	0.4783	nan	nan		0.6081	0.4459	nan	nan	nan		0.0349	0.14	0.0674	nan	nan
0.7619	0.01	0.988	0.9718	nan		0.4125	1	0.6853	0.98	0.0571		0.6216	0.186	0.5475	0.5806	nan		0.3571	0.7931	nan	nan	nan		0.1	0	0.0149	nan	nan		0	0.1017	0.0221	nan	nan
0.8372	0	0.961	0.9608	nan		0.1978	1	0.566	0.974	0		0.6889	0.3429	0.6011	0.4082	nan		0.1304	0.8	0.0632	0.0962	nan		0.1825	0.0661	0.2202	nan	nan		0	0.3	0.1107	nan	nan
0.759	0.0255	0.8671	1	nan		0.0833	1	0.3227	0.8165	0.0216		0.5385	0.1978	0.7822	0.8636	nan		0.5741	1	0.7083	0.7917	nan		0.4082	0	0.1429	nan	nan		0.0446	0.1519	0.0613	nan	nan
0.9136	0.0195	0.9095	1	nan		0.0597	0.9672	0.2194	0.8052	0.014		0.7432	0.3875	0.7525	0.7283	nan		0.0037	0.6581	0.0129	nan	nan		0.2	0	0.0732	nan	nan		0	0.2647	0.1667	nan	nan
0.6951	0.1803	0.5943	nan	nan		0.1123	0.8947	0.1129	0.2606	nan		0.6122	0.2903	0.5617	0.4643	nan		0.006	0.6145	0.0104	nan	nan		0.6	0.0526	0.283	nan	nan		0.0631	0.1964	0.1681	nan	nan
0.8596	0.2918	0.7873	0.7857	nan		0.4286	0.9623	0.7742	0.7742	nan		0.6746	0.3571	0.5447	nan	nan		0.0019	0.619	0.0119	nan	nan		0.2632	0	0.0061	nan	nan		0	0.1339	0.0357	nan	nan
0.8467	0.0468	0.9315	0.9474	nan		0.1837	0.9688	0.56	0.5417	nan		0.4889	0.1081	0.4675	nan	nan		0.0859	0.6066	0.0217	nan	nan		0.2667	0.0253	0.0305	nan	nan		0.025	0.1746	0.0662	nan	nan
0.7282	0.0158	0.5176	nan	nan		0.0444	0.8636	0.0491	nan	nan		0.85	0.2727	0.4795	0.4861	nan		0.5095	0.9202	0.6126	nan	nan		0.2138	0.0833	0.0539	nan	nan		0.057	0.2075	0.082	nan	nan
0.9769	0.1056	0.99	1	nan		0.0196	0.9412	0.0242	nan	nan		0.4889	0.0082	0.3351	nan	nan		0.0465	0.3913	0	nan	nan		0.3214	0.08	0.2542	nan	nan		0.039	0.1491	0.1027	nan	nan
0.9658	0.0488	0.9729	0.9481	nan		0.0023	0.8485	0.0351	nan	nan		0.9048	0.5106	0.4876	0.6522	nan		0	0.54	0.5714	nan	nan		0.1061	0	0.0711	nan	nan		0.0538	0.1622	0.1579	nan	nan
0.913	0.0241	0.9605	0.9528	nan		0.015	0.9535	0.0041	nan	nan		1	0.6071	0.9034	0.8485	nan		0.0198	0.3878	0.0204	nan	nan		0.1429	0	0.1717	nan	nan		0	0.1852	0.0813	nan	nan
0.9792	0.162	0.9686	0.9804	nan		0.0062	0.9048	0.0129	nan	nan		0.9118	0.4651	0.6731	0.6778	nan		0.0226	0.4333	0.0258	0.0909	nan		0.2647	0.0286	0.2166	nan	nan		0.0753	0.2366	0.1053	nan	nan
0.6585	0.0065	0.9082	0.8731	nan		0	0.8191	0.0293	nan	nan		0.8788	0.4722	0.8571	0.8772	nan		0	0.5217	0.0282	nan	nan		0.2342	0.0563	0.2577	nan	nan		0.075	0.2157	0.1161	nan	nan
0.9312	0.016	0.9405	0.9539	nan		0.0121	0.8734	0.0094	nan	nan		0.7826	0.3333	0.6074	nan	nan		0.009	0.3116	0.0355	nan	nan		0.3443	0.125	0.1494	nan	nan		0.0217	0.1282	0.0124	nan	nan
0.9531	0.0405	0.9564	0.8957	nan		0.4574	0.9756	nan	nan	nan		0.5818	0.0909	0.7006	0.5843	nan		0	0.3175	0.0306	nan	nan		0.1258	0.0035	0.0399	nan	nan		0	0.1667	0.0708	nan	nan
0.9137	0.0065	0.9707	0.9775	nan		0.4861	1	nan	nan	nan		0.5926	0.2889	0.7769	0.7664	nan		0.4444	0.8077	0.7196	0.8167	nan		0.3273	0.0952	0.096	0.1019	nan		0.0185	0.1923	0.0506	nan	nan
0.9767	0.043	0.9505	0.989	nan		0.3333	0.8636	nan	nan	nan		0.6667	0.3333	nan	nan	nan		0	0.4286	0.1958	0.3243	nan		0.3009	0.0811	0.1077	0.1095	nan		0	0.1786	0.067	nan	nan
0.6129	0.0123	0.7797	nan	nan		0	0.7547	nan	nan	nan		0.6154	0.3111	0.5116	0.5116	nan		0.3333	0.6744	0.5775	nan	nan		0.112	0	0.0091	0.0227	nan		0	0.1014	0.043	nan	nan
0.577	0.0137	0.6111	0.9665	0.0233		0.0111	0.8351	0.0236	0.0236	nan		0.9583	0.5833	0.7523	0.7642	nan		0.0055	0.5945	0.0472	0.024	nan		0.1156	0.0096	0.0065	0.0144	nan		0.0485	0.2165	0.0588	nan	nan
0.8315	0.0111	0.9172	0.9441	nan		0.0194	0.9028	0.0292	0	nan		0.5532	0.2083	0.4	nan	nan		0.0084	0.4722	0.0202	nan	nan		0.3111	0	0	0	nan		0	0.3043	0.087	nan	nan
0.8	0.0143	0.8679	0.9388	nan		0.175	0.9479	0.2206	nan	nan		0.6786	0.3239	0.5556	nan	nan		0.0056	0.4017	0.0282	nan	nan		0.7982	0.3287	0.1886	0.0822	nan		0	0.1196	0.0435	nan	nan
0.8369	0.2905	0.9355	0.8621	nan		0	0.8889	0.0256	nan	nan		0.8333	0.4865	0.4211	0.4286	nan		0	0.3043	0.0118	0.0286	nan		0.6346	0.2679	0.1449	0.1385	nan		0.0159	0.2353	0.0537	nan	nan
0.675	0.1266	0.6584	nan	nan		0.0256	0.9839	0.5833	nan	nan		0.4923	0.0833	0.907	0.9661	nan		0.0591	0.7162	0.1868	0.1933	nan		0.6111	0.0367	0.1954	0.2125	nan		0	0.1184	0.0781	nan	nan
0.8261	0.3117	0.8676	0.9091	nan		0.481	1	0.5203	1	0.0595		0.44	0.0821	0.8192	0.8365	nan		0.0171	0.5556	0.0415	0.0324	nan		0.2333	0	nan	nan	nan		0	0.1591	0.0938	nan	nan
0.9375	0.0338	0.9818	0.988	nan		0.0108	0.6129	0.0385	nan	nan		0.9091	0.5455	0.8365	0.8529	nan		0	0.4545	0	0	nan		0.2222	0.0423	0.0526	0.055	nan		0.1099	0.3333	0.0605	nan	nan
1	0.024	0.9591	0.9378	nan		0.0181	0.5349	0.0325	nan	nan		0.5	0.1944	0.5564	0.3846	nan		0.14	0.5161	0.495	0.5096	nan		0.3262	0.0875	0.0638	0.0756	nan		0	0.1651	0.0485	nan	nan
0.8692	0.026	0.9144	0.8944	nan		0.0148	0.7188	0.0249	nan	nan		0.8333	0.0652	0.9437	nan	nan		0.3947	0.7241	0.6174	0.6579	nan		0.3384	0.2	0.2667	0.2616	nan		0.0325	0.3667	0.0718	nan	nan
0.8765	0.0152	0.958	0.9362	nan		0.4107	1	0.84	nan	nan		1	0	0.8493	0.8167	nan		0.3333	0.7714	0.2105	nan	nan		0.6051	0.4643	0.5256	0.4972	nan		0.0078	0.3243	0.0472	nan	nan
0.878	0.0368	0.8974	0.96	nan		0.4545	1	0.9408	nan	nan		0.878	0.4881	0.9286	0.9333	nan		0.1573	0.5161	0.5732	nan	nan		0.8293	0.4182	0.4335	0.4828	nan		0.3043	0.6667	0.49	nan	nan
0.9773	0.0119	0.987	1	nan		0.3614	0.9187	0.7307	nan	nan		0.6316	0.2879	0.561	nan	nan		0.1508	0.5714	0.2593	0.3529	nan		0.4653	0.25	0.5285	0.5719	nan		0	0.1905	0.0652	nan	nan
0.9091	0.0246	1	1	nan		0.3311	0.9727	0.6678	nan	nan		0.9344	0.2791	1	1	nan		0.1519	0.5745	0.4694	0.5132	nan		0.2542	0.0664	0.0236	0.0254	nan		0.0333	0.2532	0.044	nan	nan
0.5357	0.0147	1	1	nan		0.0091	0.5916	0.0282	nan	nan		0.9167	0.4057	0.9012	0.8976	nan		0.2308	0.6309	0.6631	0.6507	nan		0.2877	0.044	0.1547	0.1581	nan		0.027	0.2812	0.1003	nan	nan
0.9344	0.0133	0.8642	nan	nan		0.0193	0.6882	0.1291	nan	nan		0.875	0.3191	0.8291	0.8315	nan		0.5	0.972	nan	nan	nan		0.3667	0	0.6154	nan	nan		0.0508	0.2308	0.0802	nan	nan
0.7857	0.0125	0.869	0.5	nan		0.0125	1	0.0109	nan	nan		0.7564	0.1852	0.8177	nan	nan		0.4762	0.7955	0.7903	0.9184	nan		0.1957	0.0822	0.1679	0.1863	nan		0.1242	0.4035	0.161	nan	nan
0.9822	0.0203	0.9526	0.5	nan		0.0351	0.9434	0.0328	nan	nan		0.4903	0.0414	0.7941	nan	nan		0.0455	0.6222	0.5492	0.63	nan		0.7975	0.4588	0.1965	0.1965	nan		0.0385	0.2647	0.0638	nan	nan
0.9627	0.0161	0.9648	nan	nan		0.0138	1	0.022	nan	nan		0.641	0.2331	0.6798	nan	nan		0.0445	0.6364	0.3713	0.5067	0.0588		0.569	0.3583	0.1373	nan	nan		0.0303	0.1511	0.073	nan	nan
1	0.3514	0.9551	nan	nan		0	0.6531	0.0676	nan	nan		0.5857	0.2394	0.6357	0.6288	nan		0.4286	0.766	nan	nan	nan		0.6471	0.4386	0.0602	nan	nan		0	0.1154	0.0345	nan	nan
0.9322	0.0323	0.68	nan	nan		0.0544	0.6311	0.0867	nan	nan		0.7212	0.1586	0.8081	0.8133	nan		0.0462	0.4	0.051	nan	nan		0.2	0.0417	0.0741	0.0798	nan		0.039	0.2	0.0947	nan	nan
0.7308	0.0342	0.6019	nan	nan		0.0058	0.6626	0.096	nan	nan		0.875	0.5714	nan	nan	nan		0.4112	0.7387	0.5269	nan	nan		0.24	0.0963	0.2044	0.212	nan		0.0485	0.3057	0.0913	nan	nan
1	0.0769	0.9184	nan	nan		0.0051	0.9608	0.0736	nan	nan		0.7102	0.1008	0.5607	0.5592	nan		0.369	0.8072	0.5247	nan	nan		0.9596	0.8582	0.1088	nan	nan		0	0.1364	0	nan	nan
1	0.04	0.9057	nan	nan		0.0077	0.9265	0.0382	nan	nan		0.4769	0.0444	0.4938	0.4776	nan		0.5515	0.8644	nan	nan	nan		0.55	0.2703	0.1531	nan	nan		0	0.1176	0.0148	nan	nan
1	0.007	0.9426	nan	nan		0.0535	0.9505	0.0504	nan	nan		0.493	0.1343	0.3162	nan	nan		0.459	0.7917	0.5432	0.5512	nan		0.4583	0.1406	0.1609	0.169	nan		0	0.1622	0.02	nan	nan
0.9545	0.0218	0.955	1	nan		0.0726	0.8158	0.0413	nan	nan		0.4384	0.0124	0.2647	0.2444	nan		0.1549	0.4884	0.5385	0.5464	nan		0.3333	0.0345	0.1799	0.1407	nan		0.0312	0.1972	0.0658	nan	nan
1	0.0099	nan	nan	nan		0.057	0.9543	0.0206	nan	nan		0.5622	0.0786	0.2667	0.2783	nan		0.0714	0.4773	0.1837	0.1842	nan		0.1818	0.0128	0.0377	0.0392	nan		0.0476	0.3243	0.1508	nan	nan
0.9481	0.0154	0.9639	0.9639	nan		0.0369	0.8679	0.0444	nan	nan		0.7049	0.3571	0.5253	0.5253	nan		0.0233	0.5395	0.0659	0.0617	nan		0.15	0.0302	0.0838	0.1167	nan		0.1379	0.2732	0.2357	nan	nan
0.5517	0.006	nan	nan	nan		0.0283	0.8582	0.0493	nan	nan		0.6364	0.0857	0.6547	nan	nan		0.5	0.9	0.7442	0.7442	nan		0.2581	0	0.035	0.0333	nan		0.1034	0.3451	0.2132	nan	nan
0.8938	0.0099	0.8743	0.9009	nan		0.0548	0.8288	0.0212	nan	nan		0.7879	0.375	0.5246	0.5682	nan		0.3798	0.8487	0.5642	0.6869	nan		0.3051	0.1512	0.1534	0.157	nan		0.102	0.4915	0.1895	nan	nan
0.9561	0.0156	0.9088	0.9159	0.9583		0.4074	0.9714	0.9417	nan	nan		0.9186	0.4062	0.9328	nan	nan		0.4747	0.9808	0.4103	0.413	nan		0.2276	0.0252	0.0235	0.0235	nan		0.0286	0.2222	0.066	nan	nan
0.8171	0.0211	0.9079	0.9104	nan		0	1	0.0144	nan	nan		1	0.5217	0.928	nan	nan		0.3493	0.6667	0.4878	0.4422	nan		0.3	0.0952	0.0189	0.0132	nan		0.5373	0.7213	0.5741	nan	nan
0.783	0.0255	0.8242	0.7807	nan		0.0084	0.962	0.029	nan	nan		0.7273	0.2778	0.6174	nan	nan		0.0158	0.3563	0.064	nan	nan		0.4628	0.2505	0.128	0.1006	nan		0.1341	0.4074	0.3768	nan	nan
0.6757	0.0252	0.7885	0.7692	nan		0.3125	1	0.9242	nan	nan		0.6	0.1136	0.7308	nan	nan		0.0441	0.6967	0.0335	nan	nan		0.1413	0	0.0766	0.0819	nan		0.0685	0.3761	0.0513	nan	nan
0.7662	0.0231	0.5955	0.5955	nan		0.194	1	0.9527	nan	nan		0.5833	0.2456	0.7397	nan	nan		0.3786	0.6818	0.4121	nan	nan		0.6471	0	0.0154	0.0222	nan		0.25	0.5882	0.3911	nan	nan
1	0.2746	1	1	nan		0.4462	1	0.9818	nan	nan		0.6538	0.0107	0.7339	nan	nan		0.0088	0.4516	nan	nan	nan		0.5263	0	0.0429	0.0476	nan		0.0088	0.1111	0.0296	nan	nan
0.9	0.0682	0.9146	0.9178	nan		0.3333	1	0.9679	nan	nan		0.5942	0.0203	0.6847	0.6277	nan		0.2424	0.675	0.6237	0.5938	nan		0.5784	0.3333	0.1667	0.2326	nan		0	0.1273	0.0317	nan	nan
0.9057	0.2835	0.8906	nan	nan		0.3235	1	nan	nan	nan		0.6667	0.3425	0.6866	nan	nan		0.3793	0.75	0.6275	0.6381	nan		0.3333	0.1154	0.1707	0.1729	nan		0.0455	0.1475	0.0104	nan	nan
0.642	0.0172	0.7068	nan	nan		0	1	0	nan	nan		0.7885	0.4107	0.8125	0.766	nan		0	0.4857	nan	nan	nan		0.2857	0.0244	0.0946	0.0946	nan		0	0.1074	0.0611	nan	nan
1	0.3514	0.8816	0.8816	nan		0.0131	0.7473	0.0107	0.0112	nan		0.4607	0.1586	0.4966	0.4908	nan		0.6909	1	0.8118	nan	nan		0.1667	0	0	0	nan		0.0667	0.375	0.0857	nan	nan
0.9423	0.0245	0.9406	0.9674	nan		0.0048	0.8933	0.0191	0.0129	nan		0.7752	0.3653	0.7995	0.8127	nan		0.4615	0.8	0.5758	nan	nan		0.3699	0.1932	0.1645	0.0824	nan		0.0086	0.1176	0.026	nan	nan
0.9737	0.0053	0.9291	0.9615	nan		0.0069	0.9722	0.0238	0.0184	0.0513		0.7131	0.2857	0.7668	0.7642	nan		0.3793	0.6897	0.8033	0.8033	nan		0.32	0	0	0	nan		0.0472	0.1538	0.0771	nan	nan
0.8475	0.0176	0.9645	0.9835	nan		0.0151	1	0.0141	0.0146	0		0.9191	0.2494	0.8112	0.8156	nan		0.1549	0.5176	0.3916	nan	nan		0.2037	0.0213	0.0625	nan	nan		0	0.1481	0.0494	nan	nan
0.9803	0.0193	0.98	0.9877	nan		0.0091	1	0.0249	0.0246	nan		0.8557	0.1378	nan	nan	nan		0.0182	0.3333	0.0328	nan	nan		0.1436	0.0363	0.0189	0.0248	nan		0.193	0.3846	0.1765	nan	nan
0.9433	0.0127	0.9675	0.9839	nan		0.0124	0.9429	0.0302	0.0295	nan		0.7133	0.2336	0.8016	0.785	nan		0	0.5161	0.027	nan	nan		0.1134	0	0.009	nan	nan		0	0.1021	0.0204	nan	nan
0.902	0.0278	0.9738	0.9677	nan		0.0095	0.918	0.0265	0.0274	nan		0.9412	0.6	0.85	0.8632	nan		0.3627	0.6981	nan	nan	nan		0.3364	0.1702	0.4028	nan	nan		0.026	0.1579	0.0263	nan	nan
1	0.0154	0.9478	nan	nan		0.0096	0.9375	0.0164	0.0063	0.0571		0.9649	0.6286	0.8022	0.7971	nan		0	0.3883	0.045	0.045	nan		0.197	0	0.31	nan	nan		0	0.1013	0.0116	nan	nan
1	0.0128	0.9362	nan	nan		0.0163	0.9255	0.0208	0.0282	0.0093		0.7931	0.4262	0.6267	nan	nan		0	0.4343	0.0077	0.0077	nan		0.1132	0	0.2418	nan	nan		0.135	0.3364	0.0923	nan	nan
0.75	0.1795	0.6822	0.5682	nan		0.0133	0.9448	0.0145	0.0154	0.0096		0.8529	0.4222	0.7978	0.9516	nan		0.359	0.7875	nan	nan	nan		0.2162	0.0299	0.0093	nan	nan		0.0692	0.322	0.0805	nan	nan
0.902	0.0206	0.9298	1	nan		0.036	0.96	0.0229	0.0278	nan		0.5926	0.2826	0.4462	nan	nan		0.0034	0.3582	nan	nan	nan		0.3174	0.1749	0.4139	nan	nan		0.2917	0.4345	0.2241	nan	nan
0.8235	0.0141	1	1	nan		0.0434	0.9625	nan	nan	nan		0.6596	0.3495	0.5766	0.64	nan		0.0023	0.3049	0.0084	0.0102	nan		0.2273	0	0.4035	nan	nan		0	0.2955	0.0594	nan	nan
1	0.0271	0.9143	0.9655	nan		0.0158	0.9628	0.0241	0.0262	nan		0.7412	0.3945	0.7672	nan	nan		0.0526	0.4151	nan	nan	nan		0.4179	0.1724	0.25	nan	nan		0	0.1667	0.0148	nan	nan
1	0.0107	1	1	nan		0.0227	0.9358	0.0145	0.0153	nan		0.6458	0.2623	0.4839	nan	nan		0	0.3889	nan	nan	nan		0.1667	0.0185	0.0552	nan	nan		0	0.2381	0.0833	nan	nan
1	0.007	nan	nan	nan		0.0067	0.9091	0.0298	0.0182	nan		0.713	0.0272	0.9485	0.9481	nan		0.3333	0.7551	0.7898	0.8197	nan		0.1361	0.017	0.0782	nan	nan		0.0541	0.3529	0.1418	nan	nan
0.8571	0.01	0.934	0.9255	nan		0.0021	0.9426	0.0242	0	nan		0.7959	0.0199	0.7431	0.7755	nan		0.0055	0.3118	0.0199	0.0145	nan		0.2541	0.0361	0.0946	nan	nan		0.0472	0.3235	0.0272	nan	nan
0.9273	0.0242	0.9339	0.9548	nan		0.0056	0.9512	0.0285	0.0192	nan		0.6646	0.0055	0.7068	0.7301	nan		0	0.3396	0	0	nan		0.9167	0.7749	0.6636	nan	nan		0.0435	0.2105	0.0428	nan	nan
0.9796	0.0145	0.9809	0.979	nan		0.0248	0.6765	0.0166	nan	nan		0.9213	0.0103	0.8848	0.8966	nan		0.3701	0.7377	0.8	0.8031	nan		0.6471	0.25	0.39	nan	nan		0.0541	0.1846	0.05	nan	nan
0.8156	0.0169	0.9372	0.9401	nan		0.0226	0.6232	0.0617	nan	nan		0.8837	0.019	0.7722	0.7812	nan		0.0377	0.65	nan	nan	nan		0.2644	0.0519	0.2081	nan	nan		0.0417	0.1484	0.0706	nan	nan
0.8475	0.0346	0.8008	nan	nan		0.0111	0.9761	0.0302	0.0333	0		0.6667	0.0116	0.7239	0.7807	nan		0.1321	0.6957	0.5556	0.5714	nan		0.233	0.026	0.0645	nan	nan		0.0565	0.1585	0.1168	nan	nan
0.9758	0.0121	0.8664	nan	nan		0.0113	0.9866	0.0327	0.0273	0		0.8158	0.0159	0.8448	0.8509	nan		0.3333	0.6479	0.4022	nan	nan		0.566	0.2069	0.2868	nan	nan		0.1429	0.4839	0.6364	nan	nan
1	0.0351	0.9535	0.9459	nan		0.0112	0.9714	0.0329	0.0229	nan		0.3611	0.0242	nan	nan	nan		0	0.3767	0.1688	0.1656	nan		0.1222	0	0.0465	nan	nan		0	0.1053	0.0088	nan	nan
0.9773	0.036	0.9652	0.9794	nan		0.0093	0.9875	0.0318	0.0205	nan		0.6026	0.0343	0.8289	0.8032	nan		0.3492	0.9467	0.9318	nan	nan		0.1644	0.0187	0.0633	nan	nan		0.25	0.5312	0.0397	nan	nan
0.8667	0.0106	0.9329	0.9603	nan		0.0106	1	0.0329	0.0286	nan		0.5319	0.0933	0.5588	nan	nan		0.0128	0.4545	0	0	nan		0.3333	0.0864	0.3077	0.3111	nan		0	0.2353	0.0164	nan	nan
0.9213	0	0.9585	nan	nan		0.012	0.9324	0.028	0.0279	nan		0.4328	0.0709	0.3304	0.3304	nan		0.3175	0.7576	0.6488	0.6604	nan		0.1364	0	0	nan	nan		0.0556	0.5333	0.1462	nan	nan
0.6667	0	0.7359	nan	nan		0.0099	0.9362	0.0249	0.0247	nan		0.615	0.2682	0.3796	0.3803	nan		0.2051	0.5644	nan	nan	nan		0.5122	0.0345	0.4541	0.4496	nan		0.0172	0.5714	0.044	nan	nan
0.6172	0.0041	0.9062	0.875	nan		0.0071	0.9646	0.0356	0.0302	nan		0.5833	0.1562	0.6733	0.6875	nan		0.1136	0.6923	0.2913	0.3827	nan		0.2766	0.0508	0.0222	0.0625	nan		0	0.2596	0.0726	nan	nan
0.8293	0	0.962	0.961	nan		0.0177	0.9779	0.0315	nan	nan		0.6512	0.0816	0.5802	nan	nan		0.1081	0.4846	0.4466	0.4062	nan		0.8962	0.3871	0.7245	nan	nan		0.2595	0.4872	0.1925	nan	nan
0.9242	0.0134	0.9815	0.9906	nan		0.3586	0.8976	0.791	0.9841	nan		0.4182	0.08	0.4919	nan	nan		0.1136	0.5775	nan	nan	nan		0.5351	0.2754	0.5265	nan	nan		0.1034	0.422	0.1808	nan	nan
0.9806	0.0038	0.9885	0.9877	nan		0.1768	0.696	0.1841	nan	nan		0.4808	0.1667	0.5921	0.5882	nan		0	0.3929	0.004	nan	nan		0.2045	0	0.0462	nan	nan		0.0391	0.3113	0.1392	nan	nan
0.9357	0.0044	0.9656	0.9488	nan		0.0114	0.8525	0.0522	nan	nan		0.82	0.5043	0.7055	0.7045	nan		0	0.5621	0.0444	nan	nan		0.3514	0.119	0.0485	0	nan		0.0317	0.1341	0.0585	nan	nan
0.9884	0.014	0.9498	0.9656	nan		0.0911	0.8824	0.1278	0.1003	nan		0.6977	0.26	0.695	0.707	nan		0.56	0.8966	nan	nan	nan		0.1565	0.0146	0.1152	nan	nan		0.0902	0.3514	0.0428	nan	nan
0.6415	0.0269	0.6322	nan	nan		0.0303	0.7368	0.0333	0.0286	nan		0.9355	0.1667	0.5933	0.8286	nan		0.1833	0.6534	nan	nan	nan		0.2667	0.0286	0.0667	0.0714	nan		0.5405	0.9512	0.7794	0.8378	nan
0.6596	0.0198	0.8526	0.8708	nan		0.0081	0.9836	0.0329	0.0235	nan		0.7179	0.3478	0.6618	nan	nan		0.2541	0.6964	0.6619	0.64	nan		0.4138	0.046	0.0143	nan	nan		0.0461	0.2684	0.0703	nan	nan
0.8406	0.0152	0.9526	0.948	nan		0.0069	0.9028	0.0027	0	nan		0.8243	0.4865	0.8319	0.9216	nan		0.0291	0.6667	0.0243	0.0426	nan		0.2917	0	0.0231	0.0208	0.0233		0.0546	0.2583	0.1744	nan	nan
0.9421	0.0198	0.9664	0.9707	nan		0.0204	1	0.0708	nan	nan		0.9492	0.6176	0.9348	nan	nan		0.01	0.4486	nan	nan	nan		0.2857	0.0333	0.25	0.25	nan		0.0244	0.1724	0.0197	nan	nan
0.9524	0.0127	0.8475	0.8364	nan		0.0123	0.7264	0.0163	nan	nan		0.8293	0.5185	0.8228	nan	nan		0	0.8087	0.0297	nan	nan		0.2308	0.0222	0.0274	0.0408	nan		0.0104	0.1408	0.1004	0.1009	nan
1	0.0192	0.9583	nan	nan		0.0476	0.625	0.0242	0.0246	nan		0.8788	0.5429	0.9062	nan	nan		0.0107	0.7059	nan	nan	nan		0.9583	0.3678	0.2154	0.1923	nan		0.0388	0.1954	0.1118	0.0951	nan
0.8667	0.0211	nan	nan	nan		0.0115	0.8438	0.0395	nan	nan		0.7838	0.375	0.7105	0.7105	nan		0	0.67	0.0588	0.0345	nan		0.3	0.1152	0.0816	nan	nan		0	0.3333	0.0317	nan	nan
1	0.0528	0.8544	0.8544	nan		0.0169	0.9508	0.0462	nan	nan		0.8095	0.5094	0.6885	nan	nan		0	0.6406	0.04	0.0417	nan		0.1339	0.023	0.1283	0.1298	nan		0	0.1667	0.0137	nan	nan
0.866	0.0128	0.9111	0.9872	nan		0.0117	0.981	0.0293	nan	nan		0.4194	0.08	0.6522	nan	nan		0.3252	0.6842	0.6604	nan	nan		0.25	0	0.2453	nan	nan		0	0.1707	0.0428	nan	nan
0.8689	0.0102	0.8913	0.9765	nan		0.0153	0.9615	0.0238	nan	nan		0.8679	0.5641	0.7642	0.7512	nan		0.4423	0.7727	0.7966	nan	nan		0.4302	0.2301	0.2715	0.2615	nan		0.1111	0.3125	0.12	nan	nan
0.9508	0.0233	0.8559	0.9263	nan		0.0106	1	0.0186	nan	nan		0.6094	0.2642	0.6749	0.6688	nan		0.0105	0.51	0.0275	0.0297	nan		0.2394	0.0267	0.1795	0.1589	nan		0.0172	0.1356	0.1835	nan	nan
0.9062	0.0234	0.8269	0.8269	nan		0.0036	0.7887	0.0088	nan	nan		0.7778	0.1283	0.8351	0.8378	nan		0.1703	0.4767	0.1724	0.1581	nan		0.5397	0.0306	0.439	0.4453	nan		0.05	0.2783	0.1553	nan	nan
0.875	0.0074	nan	nan	nan		0.0246	0.9412	0.0247	nan	nan		0.7212	0.2787	0.8015	nan	nan		0.1071	0.4375	0.25	0.3433	nan		0.3125	0.1386	0.3824	nan	nan		0	0.1	0.0507	nan	nan
0.9518	0.0185	nan	nan	nan		0.0125	0.9412	0.0199	nan	nan		0.7353	0.2059	0.8175	0.8939	nan		0.4828	0.913	0.8414	nan	nan		0.2593	0.0391	0.0576	nan	nan		0.0755	0.2174	0.0829	nan	nan
1	0.0356	nan	nan	nan		0.3612	0.9822	0.2223	nan	nan		0.6857	0.36	nan	nan	nan		0.2	0.7143	0.4051	nan	nan		0.3304	0.2247	0.1672	0.2022	nan		0.0442	0.1781	0.1298	nan	nan
0.7818	0.0429	0.9286	nan	nan		0.2747	0.8142	0.2667	nan	nan		0.7576	0.3256	0.7097	0.6712	nan		0.275	0.6667	0.5063	nan	nan		0.5938	0	0	nan	nan		0.0408	0.1967	0.0732	nan	nan
0.9138	0.0103	0.9318	nan	nan		0.1575	0.8947	0.0752	nan	nan		1	0	0.913	nan	nan		0.0072	0.5833	0.0082	0.0172	nan		0.6667	0.2075	0.2069	0.1481	nan		0.0148	0.1574	0.0662	nan	nan
0.8607	0.026	0.911	nan	nan		0.0154	0.9858	0.0198	nan	nan		0.6207	0.2941	0.469	0.4146	0.4828		0.003	0.8065	0.0149	0.0181	nan		0.5455	0.1154	0.306	0.29	nan		0.1034	0.4189	0.2338	nan	nan
0.8451	0.0115	0.9289	nan	nan		0.0113	0.9421	0.0239	nan	nan		0.908	0.4375	0.8273	nan	nan		0.006	0.3333	0.0077	0.0123	nan		0.1613	0.0185	0.0458	0.0606	nan		0.0588	0.2051	0.2336	nan	nan
0.9595	0.0158	0.9753	nan	nan		0.0256	0.9712	0.0249	nan	nan		0.6237	0.1587	0.4634	nan	nan		0.0156	0.5517	0.0218	0.0465	nan		0.1458	0	0.0684	0.0792	nan		0.0227	0.2222	0.0885	nan	nan
0.8795	0.0064	0.9534	nan	nan		0.0124	0.9952	0.0221	nan	nan		0.7619	0.3	0.6461	nan	nan		0.007	0.7103	0.0272	0.0174	nan		0.25	0	0.0244	0.0154	nan		0.0328	0.1923	0.038	nan	nan
0.8763	0.0111	0.9467	nan	nan		0.0075	1	0.0277	nan	nan		0.697	0.3636	nan	nan	nan		0.0308	0.549	nan	nan	nan		0.914	0.6757	0.7107	nan	nan		0.0333	0.1468	0.0645	nan	nan
0.6957	0.0186	0.9033	0.9735	nan		0.0131	0.9909	0.0457	nan	nan		0.6075	0.275	0.655	0.7067	nan		0.4604	0.88	0.5241	nan	nan		0.9034	0.6944	0.5126	nan	nan		0	0.1515	0.0242	nan	nan
0.975	0.3203	0.9623	nan	nan		0.0179	0.931	0.0187	nan	nan		0.4615	0.1429	0.3706	0.3772	nan		0.5529	0.9412	0.8173	nan	nan		0.2222	0	0.0579	nan	nan		0	0.1383	0.0728	nan	nan
0.8857	0.2802	0.987	nan	nan		0.023	0.5481	0.0472	0.0615	nan		0.4356	0.0755	0.3624	0.3968	nan		0	0.9259	nan	nan	nan		0.1176	0	0.0259	0.0435	nan		0.0172	0.1556	0.0405	nan	nan
0.5223	0	0.665	nan	nan		0.0141	0.6024	0.0322	0.0242	nan		0.6552	0.0545	0.6374	nan	nan		0.3833	0.8143	0.7333	0.6364	nan		0.2553	0.0762	0.0241	0.0229	nan		0.032	0.2432	0.0745	nan	nan
1	0.5	0.9571	nan	nan		0.3778	1	0.8617	0.9394	0.8519		0.8286	0.3902	0.8421	nan	nan		0.3269	0.9245	0.7459	0.7347	nan		0.4162	0.2821	0.1408	nan	nan		0	0.1379	0.07	nan	nan
0.593	0.0709	0.2883	nan	nan		0	0.9487	nan	nan	nan		0.64	0.1915	0.7083	nan	nan		0.2697	0.6	0.5086	nan	nan		0.7869	0.3333	0.1441	nan	nan		0.0933	0.2329	0.1374	nan	nan
0.9259	0.2738	0.973	0.9815	nan		0.003	0.9138	0.0704	nan	nan		0.3	0	0.4103	nan	nan		0.4394	0.7742	0.5752	nan	nan		0.2222	0	0.0664	0.0857	nan		0.0286	0.1304	0.0242	nan	nan
0.9429	0.34	0.9756	0.9737	nan		0.1257	0.9574	0.5689	nan	nan		0.8519	0.4643	0.4912	0.619	nan		0.0714	0.4643	0.1898	nan	nan		0.1714	0	0.05	0.05	nan		0	0.1045	0.0598	nan	nan
0.806	0.2069	0.9385	0.9385	nan		0.0705	0.9459	0.2735	nan	nan		0.3548	0.0263	0.4828	0.4828	nan		0.0141	0.4	0.0429	nan	nan		0.2143	0	0.0067	0.0068	nan		0.0526	0.2429	0.1585	nan	nan
0.7439	0.0285	0.2936	nan	nan		0.0148	0.9413	0.0065	nan	nan		0.6667	0.3158	0.5728	0.5833	nan		0.0047	0.359	0.0108	nan	nan		0.3556	0.0469	0.0326	0.0451	nan		0	0.1084	0.0865	nan	nan
0.8448	0.027	0.7692	nan	nan		0.0096	0.9204	0.0204	0.0198	nan		0.9375	0.6104	0.93	0.9271	nan		0.6304	0.95	0.8797	nan	nan		0.1795	0.0678	0.0882	0.0983	nan		0	0.19	0.0729	nan	nan
0.8073	0.0172	0.7662	nan	nan		0	0.9736	nan	nan	nan		0.4926	0.1854	0.7872	0.7525	nan		0.0792	0.7143	0.3533	nan	nan		0.2371	0.0809	0.0376	0.0376	nan		0	0.1193	0.1124	nan	nan
0.8557	0.2018	0.916	0.9304	nan		0	0.7755	0.0199	0.0192	nan		0.9455	0.5652	0.9493	0.9286	nan		0.2037	0.6364	0.5974	nan	nan		0.7877	0.518	0.1374	0.0833	nan		0.0118	0.1628	0.03	nan	nan
0.6842	0.1452	0.828	0.8214	nan		0.0276	0.9286	0.0093	0	nan		0.5758	0.1849	0.471	0.4755	nan		0.0379	0.6364	0.0183	nan	nan		0.4457	0.1304	0.0732	0.0508	nan		0.1151	0.2899	0.1762	nan	nan
0.7092	0.0261	0.3504	0.367	nan		0.4036	0.9778	0.7774	0.8772	nan		0.8451	0.1444	0.773	0.7774	nan		0.0116	0.6104	0.0436	nan	nan		0.767	0.1157	0.0714	0.08	nan		0.0594	0.3488	0.0631	nan	nan
0.9633	0.3566	0.9754	nan	nan		0.2199	1	0.6627	0.6533	nan		0.9424	0.2289	0.8545	0.8555	nan		0	0.3077	0	nan	nan		0.7973	0.4557	0.3681	0.3896	nan		0.0581	0.2446	0.1068	nan	nan
0.8353	0.0369	0.8405	0.8667	nan		0.0296	0.5935	0.0483	nan	nan		0.5172	0.1887	0.5132	0.5132	nan		0	0.3625	0.0588	nan	nan		0.6512	0.2303	0.2897	0.2981	nan		0.1143	0.381	0.1915	nan	nan
0.8807	0.0417	0.7843	nan	nan		0.0171	0.8545	0.0071	nan	nan		0.7692	0.0571	0.7176	0.6892	nan		0.1587	0.54	0.1758	0.1783	nan		0.2319	0.0615	0.1346	0.1289	nan		0.0182	0.1429	0.0057	nan	nan
1	0.3775	0.9633	nan	nan		0.2881	0.9764	nan	nan	nan		0.7667	0.1449	0.7609	0.7459	nan		0.0323	0.539	0.0183	nan	nan		0.8974	0.5541	0.6107	0.6207	nan		0	0.1923	0	nan	nan
0.9792	0.4098	0.9681	nan	nan		0.007	0.8025	0.0331	0.0316	nan		0.8333	0.5143	nan	nan	nan		0.0174	0.6089	0.0323	nan	nan		0.7419	0.4952	0.2362	0.2362	nan		0	0.1905	0	nan	nan
0.7593	0.1591	0.7128	nan	nan		0.0088	0.8514	0.0231	0.0274	nan		0.9372	0.5923	0.9024	0.9033	nan		0.0056	0.4462	0.0149	nan	nan		0.4138	0.075	0.4268	0.4133	nan		0	0.1818	0.0169	nan	nan
0.9085	0.1471	0.8971	nan	nan		0.0177	0.5632	0.0192	nan	nan		0.8108	0.3519	0.5942	0.5906	nan		0.0116	0.5763	0.0541	nan	nan		0.1833	0.0123	0.0145	nan	nan		0	0.1235	0.036	nan	nan
0.9853	0.4684	0.9442	nan	nan		0.0089	0.5357	0.028	nan	nan		0.7	0.0187	0.6017	0.6105	nan		0.068	0.5385	0.0545	nan	nan		0.1574	0.0189	0.133	0.1412	nan		0	0.1034	0.05	nan	nan
0.6642	0	0.7317	nan	nan		0.0364	1	0.0304	0.0376	nan		0.569	0.0138	0.4869	0.4535	nan		0.0448	0.3837	0.0625	nan	nan		0.25	0.05	0.0157	nan	nan		0	0.75	0.3333	0.3906	nan
1	0.4146	0.9333	nan	nan		0.014	0.7013	0.0412	0.0292	nan		0.34	0.0147	0.243	0.4048	nan		0.0222	0.3774	0.0556	nan	nan		0.1833	0	0.1345	0.0656	nan		0.0444	0.3214	0.0481	0.025	nan
0.65	0	0.7328	nan	nan		0.0043	0.9706	0.0209	0.0202	nan		0.9	0.0381	0.8643	0.8113	nan		0.3765	0.6882	0.396	nan	nan		0.5484	0.2778	0.2632	nan	nan		0.0508	0.8333	0.2167	0.1538	nan
0.9853	0	0.7357	nan	nan		0.0111	0.8462	0.0152	0.0131	nan		0.3273	0.023	0.5312	nan	nan		0.4407	0.9167	0.6641	nan	nan		0.3545	0.169	0.0492	nan	nan		0.2308	0.7692	0.2844	0.5417	nan
0.7447	0	0.7571	nan	nan		0.0092	0.5284	0.0215	0.0146	nan		0.9444	0	0.9718	0.9685	nan		0.1554	0.4872	0.2364	nan	nan		0.1687	0.0093	0.0316	0.0309	nan		0	0.1481	0.0596	nan	nan
0.602	0.0476	0.9889	nan	nan		0.0043	0.6118	0.0181	0.0074	nan		0.8837	0.0723	0.982	0.977	nan		0.0174	0.3276	0.0349	nan	nan		0.2897	0.0694	0.238	0.2258	nan		0	0.1	0.0333	nan	nan
1	0.0142	0.9773	nan	nan		0.003	1	0.0242	0.0189	0		0.5591	0.0119	nan	nan	nan		0.1296	0.6809	nan	nan	nan		0.1538	0.0286	0.2273	nan	nan		0.0071	0.1364	0.0402	nan	nan
1	0.0119	0.8989	nan	nan		0.014	1	0.0285	0.0255	nan		0.7085	0.2382	0.6014	0.5891	nan		0.0187	0.3214	0.0074	nan	nan		0.2571	0.0893	0.1913	nan	nan		0.0102	0.119	0.0415	nan	nan
0.6364	0.0099	0.9407	nan	nan		0.0129	0.9429	0.0226	0.021	nan		0.7286	0.3004	nan	nan	nan		0	0.3182	0.0385	nan	nan		0.4231	0.039	0.1801	0.2303	nan		0.2824	0.4124	0.3602	nan	nan
0.9274	0.2995	0.8846	nan	nan		0.0145	0.9324	0.0169	0.0199	nan		0.6625	0.314	0.6577	nan	nan		0.0035	0.5636	nan	nan	nan		0.439	0	0.2222	0.2376	nan		0.2299	0.4222	0.2698	nan	nan
0.6923	0.038	0.6716	nan	nan		0.0156	0.9767	0.0126	0.0136	nan		0.7287	0.4071	0.4737	nan	nan		0	0.4675	nan	nan	nan		0.127	0	0.2871	0.3867	nan		0.0189	0.1923	0.0388	nan	nan
0.6071	0.0156	0.1611	nan	nan		0.0053	0.974	0.0165	0.0177	nan		0.8571	0.0123	0.7176	nan	nan		0.0055	0.525	0.0242	0.0191	nan		0.9149	0.2426	0.3526	0.2	0.5484		0	0.1154	0.0741	nan	nan
0.5839	0.015	0.5013	nan	nan		0.0089	0.9785	0.0156	0.0171	nan		0.6842	0.1923	0.5455	nan	nan		0.1406	0.4492	0.2619	nan	nan		0.2605	0.1597	0.0657	0.0123	nan		0.0282	0.15	0.045	0.0429	nan
0.9759	0.2857	0.9208	nan	nan		0.0307	0.9615	0.0261	0.0279	nan		0.7073	0.3382	0.6618	nan	nan		0.0811	0.383	0.1395	0.15	nan		0.2759	0.0408	0.0227	nan	nan		0	0.1489	0.0233	0.0156	0
0.8095	0.2188	0.4571	nan	nan		0.0126	0.9761	0.0193	0.0227	nan		0.7045	0.2963	0.7025	nan	nan		0.0091	0.4533	0.021	0.0229	nan		0.1912	0.0084	0.1449	nan	nan		0	0.1228	0.0876	0.0536	nan
0.6804	0	0.6193	0.6414	nan		0.0265	0.7564	0.0383	0.0212	nan		0.8571	0.5417	0.6818	nan	nan		0.0487	0.4366	0.0574	nan	nan		0.2405	0.0411	0.2082	nan	nan		0.0238	0.1739	0.0214	nan	nan
0.9718	0.3684	0.9542	nan	nan		0.0472	0.6364	0.0377	nan	nan		0.4286	0.0769	0.366	nan	nan		0.0179	0.4151	0.0265	nan	nan		0.2927	0.0395	0.089	0.0905	nan		0.0137	0.1569	0.0042	nan	nan
0.6735	0.04	0.1753	nan	nan		0.2203	1	0.6218	nan	nan		0.8298	0.4194	0.6057	nan	nan		0	0.4118	0.0367	0.05	nan		0.3162	0.1713	0.1278	0.1441	nan		0.0488	0.2	0.0617	0.0417	0.1
0.76	0.1786	0.25	0.2368	nan		0.0051	0.8333	0.0294	nan	nan		0.5385	0.186	0.3886	nan	nan		0.0174	0.6478	0.0364	nan	nan		0.7159	0.4461	0.1095	0.1791	nan		0.0286	0.1376	0.0833	0.0674	nan
1	0.45	0.9118	nan	nan		0.0078	0.969	0.012	nan	nan		0.8372	0.5333	0.7059	nan	nan		0.0072	0.5272	0.0249	nan	nan		0.3297	0.1667	0.0385	0.0353	nan		0	0.1667	0	0	nan
0.9875	0.4101	0.9446	0.9498	nan		0.0128	0.8125	0.0752	nan	nan		0.9259	0.4286	0.6957	nan	nan		0.0167	0.6935	0.0386	0.0217	nan		0.1325	0	0.0163	0.0167	nan		0.1774	0.5281	0.3973	0.403	nan
0.75	0.0897	0.9882	0.9877	nan		0	0.7742	0.0769	nan	nan		0.7381	0.0246	0.6264	0.6623	nan		0.0202	0.5114	0.0433	0.0373	0.0435		0.7529	0.4444	0.205	0.0853	nan		0.0208	0.2432	nan	nan	nan
0.5286	0.0276	0.6496	0.6754	nan		0.1111	0.6429	0.1481	0.1481	nan		0.45	0.0065	0.4019	0.4158	nan		0.0236	0.5658	0.0267	0.019	nan		0.8804	0.7516	0.5873	0.5696	nan		0.0563	0.3	0.2167	nan	nan
0.8667	0.0976	0.7358	nan	nan		0.0075	0.795	0.0274	nan	nan		0.5484	0.02	nan	nan	nan		0.0129	0.5625	0.0204	0.0223	nan		0.2326	0.0738	0.0345	0.0388	nan		0.0952	0.5526	0.2283	nan	nan
0.8611	0.3077	1	1	nan		0.0143	0.8613	0.0321	nan	nan		1	0.6111	0.8267	0.7925	nan		0.4583	0.8116	0.6953	nan	nan		0.1852	0.05	0.1481	nan	nan		0	0.102	0.0862	0.0947	nan
0.9773	0.2778	0.9524	0.9787	nan		0.0089	0.8421	0.0571	nan	nan		0.7093	0.2169	0.7935	0.7889	nan		0.2222	0.55	0.6439	nan	nan		0.3	0.0714	0.1429	nan	nan		0.037	0.1633	0.0273	0.0263	nan
0.9792	0.2069	0.9062	0.8571	nan		0.0407	0.6308	0.0462	nan	nan		0.82	0.4153	0.8167	0.8841	nan		0.6724	1	0.8214	nan	nan		0.1905	0.0432	0.0408	nan	nan		0.0164	0.381	0.0881	0.1212	nan
0.9577	0.0169	0.952	nan	nan		0.0196	0.7234	0.0057	nan	nan		0.8226	0.5079	0.7126	0.7368	nan		0.0541	0.5946	0.2875	nan	nan		0.2128	0.027	0.1707	nan	nan		0.3671	0.8	0.25	0.25	nan
0.7704	0.014	0.9911	nan	nan		0	0.9615	0.0229	nan	nan		0.3871	0.0079	0.6212	nan	nan		0.25	0.6935	0.6667	nan	nan		0.7206	0.3255	0.118	0.0313	nan		0.4253	0.7097	0.1883	0.1883	nan
0.9796	0.0093	0.9149	nan	nan		0	0.8281	0.0231	nan	nan		0.7164	0.0167	0.8793	nan	nan		0.0054	0.3279	0	nan	nan		0.5119	0.2045	0.1248	0.051	nan		0.0383	0.1845	0.0591	0.0461	nan
0.9464	0.0047	0.95	nan	nan		0.3333	0.9662	0.7549	0.9638	nan		0.5854	0.0052	0.8077	0.8254	nan		0.0114	0.4651	0.049	nan	nan		0.3363	0.2083	0.0669	0.0521	nan		0.3239	0.8519	0.0173	nan	nan
0.898	0.0269	0.9286	nan	nan		0.2366	0.8447	0.5651	nan	nan		0.4186	0.0128	0.4826	0.5	nan		0.017	0.3615	0.0358	nan	nan		0.1809	0	0.0103	0	nan		0.2	0.4583	0.1667	nan	nan
0.7059	0.0127	0.8068	nan	nan		0.0196	0.5294	0.0248	nan	nan		0.6629	0.0044	0.54	nan	nan		0.0336	0.4038	0.0123	0.0185	nan		0.1758	0	0.0535	0.0496	nan		0.0278	0.2353	0.0152	0	nan
1	0.4118	0.8378	nan	nan		0.0069	0.8871	0.0177	nan	nan		0.6813	0.0216	0.6674	nan	nan		0.2453	0.5909	0.3491	0.4624	0.3182		0.1321	0	0.0579	nan	nan		0	0.1489	0.0041	0	nan
1	0.3803	0.9737	nan	nan		0.0155	0.8091	0.0265	nan	nan		0.527	0.0081	0.519	nan	nan		0.4	0.7778	0.7733	nan	nan		0.1774	0.0154	0.0619	0.057	nan		0	0.125	0	nan	nan
1	0.3103	0.9032	nan	nan		0.0342	0.7097	0.0374	0.0909	nan		0.4	0.0208	0.4667	nan	nan		0.0056	0.386	0.008	nan	nan		0.1707	0	0.0137	0	nan		0	0.1333	0	nan	nan
0.8333	0.2273	0.9613	nan	nan		0.0192	0.938	0.0114	nan	nan		0.4319	0.0824	0.541	nan	nan		0.0063	0.5312	0.0281	0.0476	nan		0.16	0.0191	0.0233	0.0233	nan		0	0.2115	0.018	0.0145	nan
0.738	0.025	0.9066	nan	nan		0.0036	0.9718	0.0109	nan	nan		0.4151	0.0741	0.8427	0.8158	nan		0.0366	0.541	0.0395	nan	nan		0.4	0.0833	0.0215	0.022	nan		0	0.1429	0.1129	0.1765	nan
0.8454	0.0086	0.8067	nan	nan		0.004	0.9684	0.0053	nan	nan		0.4667	0.0741	0.5221	nan	nan		0	0.5294	0.0698	nan	nan		0.12	0.0115	0.0163	0.0207	nan		0.037	0.4286	0.0748	0.0748	nan
0.9615	0.018	0.9531	nan	nan		0.0046	0.943	0.0333	nan	nan		0.7222	0.4167	0.8352	0.8554	nan		0.3448	0.6591	0.7862	0.7353	nan		0.1176	0	0.0207	0.0174	nan		0.0183	0.125	0.0169	0.014	nan
0.6981	0	0.5988	0.6163	nan		0.0247	0.7879	0.0336	0.0293	nan		0.5143	0	0.2069	nan	nan		0	0.4286	0.0171	0.0181	nan		0.1	0	0.0115	0.0141	nan		0.0227	0.1923	0.0135	nan	nan
0.7689	0.139	0.836	nan	nan		0.0103	0.9783	0.0207	0.024	nan		0.8103	0.5	0.7725	nan	nan		0.3704	0.7412	0.6774	nan	nan		0.1316	0.0244	0.0161	0.0182	nan		0	0.1905	0.047	nan	nan
1	0.4923	0.9083	nan	nan		0.0175	1	0.0246	0.019	nan		0.8718	0.44	0.6981	0.8148	nan		0.5	0.9231	0.7636	0.725	nan		0.1667	0.0208	0.0783	0.0732	nan		0.124	0.2321	0.0167	nan	nan
1	0	0.9474	nan	nan		0.0109	0.9487	0.0258	0.0289	nan		0.7867	0.4773	0.7898	nan	nan		0.2917	0.6	0.7633	0.8167	0.712		0.4762	0.1667	0.2727	0.2381	nan		0	0.1481	0.0079	nan	nan
0.5732	0	0.5593	nan	nan		0.0054	0.9756	0.005	nan	nan		0.875	0.5139	0.6226	0.5342	nan		0.0556	0.4412	0.0278	nan	nan		1	0.4167	0.6503	0.6132	nan		0.6735	1	nan	nan	nan
0.9333	0.0435	0.8981	nan	nan		0.0101	0.9776	0.0192	nan	nan		0.875	0.4444	0.9273	nan	nan		0.0112	0.7037	0.015	nan	nan		0.6333	0.3714	0.5169	0.6279	nan		0	0.3214	0	0	nan
0.9552	0.4318	0.9533	nan	nan		0.0129	0.9459	0.0251	nan	nan		0.8704	0.5556	0.8579	nan	nan		0.0078	0.5517	0.004	nan	nan		0.1094	0.0078	0.0672	0.0748	nan		0.1846	0.5593	0.3006	nan	nan
0.7983	0.0931	0.8212	nan	nan		0.0096	0.9156	0.0106	nan	nan		0.5476	0.1591	0.6866	nan	nan		0.0092	0.5	0.0161	nan	nan		0.1515	0.0161	0.1154	0.15	nan		0	0.2	0.0155	nan	nan
0.6852	0.0831	0.8291	nan	nan		0.0142	0.9702	0.012	0.0221	nan		0.7317	0.2394	0.5435	nan	nan		0.0856	0.4474	0.6053	nan	nan		0.2452	0.1413	0.0979	nan	nan		0.1923	0.4839	0.3233	nan	nan
0.9425	0.3297	0.9659	nan	nan		0.0079	0.9365	0.0117	0.0125	nan		0.9524	0.4839	0.75	0.7424	nan		0.0476	0.4211	0.0655	nan	nan		0.5532	0.2573	0.1729	nan	nan		0.2451	0.4113	0.3696	nan	nan
1	0.0266	1	nan	nan		0.0112	0.971	0.0503	0.0482	nan		0.4348	0.0979	0.5329	nan	nan		0.0141	0.6957	0.0125	nan	nan		0.3453	0.1432	0.1534	nan	nan		0.4416	0.6737	0.4828	nan	nan
0.8774	0.013	0.8286	nan	nan		0.1194	0.8065	0.0759	nan	nan		0.6017	0.2955	0.6831	0.6958	nan		0.0118	0.8333	0.004	nan	nan		0.3089	0.1606	0.1332	0.0592	nan		0	0.2069	0.1369	nan	nan
0.8719	0.0168	0.6968	nan	nan		0.023	0.6711	0.0124	nan	nan		0.5652	0.2647	0.8272	0.8	nan		0.6333	0.9583	0.775	nan	nan		0.4096	0.117	0.1316	0.088	nan		0.0149	0.15	0.0262	nan	nan
0.5357	0.0236	0.6149	nan	nan		0.0417	0.9362	0.0722	nan	nan		0.895	0.4389	0.8665	nan	nan		0.64	0.9556	0.9172	nan	nan		0.2647	0	0.12	nan	nan		0.0104	0.1607	0.0429	nan	nan
0.5142	0.0136	0.1157	nan	nan		0	0.8387	0.0083	nan	nan		0.5614	0.1159	0.2878	nan	nan		0.35	0.8286	0.7432	nan	nan		0.5385	0.2708	0.1986	0.2151	nan		0.0536	0.3333	0.1211	nan	nan
0.957	0.2524	0.9221	nan	nan		0.0087	0.5189	0.0171	nan	nan		0.7903	0.4865	0.5795	nan	nan		0.6	0.9	0.8462	nan	nan		0.125	0.0126	0.0641	0.1064	nan		0.0606	0.1905	0.1042	nan	nan
0.7287	0.0211	0.9011	nan	nan		0.0882	0.9574	nan	nan	nan		0.8806	0.3333	0.7491	nan	nan		0.0143	0.4815	0.0103	nan	nan		0.1778	0	0.1695	0.1636	nan		0.0274	0.2564	0.0683	nan	nan
0.7143	0.0833	0.8846	nan	nan		0.12	0.8519	0.0159	nan	nan		0.7333	0.4048	0.6867	nan	nan		0.4545	0.8889	0.777	nan	nan		0.1677	0.0112	0.1254	0.0046	nan		0.0833	0.2642	0.177	nan	nan
0.5862	0.027	0.525	nan	nan		0.2542	0.8082	0.7193	nan	nan		0.931	0.4118	0.8111	nan	nan		0.0088	0.5591	0.0288	nan	nan		0.1395	0.0233	0.0455	0.0341	nan		0.1275	0.3258	0.2	nan	nan
0.6491	0.0202	0.8667	nan	nan		0.1409	0.9273	0.3162	nan	nan		0.5	0.0982	0.8889	nan	nan		0.0108	0.6038	0.1429	nan	nan		0.2174	0	nan	nan	nan		0.056	0.4219	0.1595	nan	nan
0.6232	0.0178	0.8715	nan	nan		0.1488	0.9691	0.1848	nan	nan		0.686	0.0717	0.7178	nan	nan		0.2957	0.8246	0.8435	nan	nan		0.3592	0.1216	0.0984	nan	nan		0.0112	0.115	0.0176	nan	nan
0.6213	0.0158	0.7449	nan	nan		0.082	0.9652	0.0519	nan	nan		0.7571	0.1622	0.8397	nan	nan		0.3165	0.8537	0.7477	0.75	nan		0.6169	0.437	0.3333	nan	nan		0	0.1	0.0286	nan	nan
0.6667	0	0.9756	nan	nan		0.0522	0.9894	0.0942	nan	nan		0.5952	0.0373	0.7618	nan	nan		0.2069	0.7826	nan	nan	nan		0.1818	0.0166	0.138	0.1389	nan		0.0526	0.4286	0.3241	nan	nan
0.5749	0.0218	0.4506	nan	nan		0.359	1	0.9821	nan	nan		0.6623	0.1875	0.783	nan	nan		0.0115	0.6667	0.0103	nan	nan		0.1083	0	0.0043	0.0048	nan		0.018	0.1364	0.0635	nan	nan
0.7895	0.0242	0.6265	nan	nan		0.2264	1	nan	nan	nan		0.9189	0.5294	0.7153	nan	nan		0.5037	0.8077	0.4859	nan	nan		0.197	0	0.016	0.016	nan		0.413	0.8116	0.1504	nan	nan
0.8519	0.3301	0.6119	nan	nan		0.303	0.9722	nan	nan	nan		0.648	0.1633	0.1279	nan	nan		0.0104	0.6857	0.0202	0.0162	nan		0.1875	0.0139	0.0336	0.034	nan		0	0.1967	0.082	nan	nan
0.5714	0.0248	0.5931	nan	nan		0.4884	1	0.9727	nan	nan		0.4231	0.1154	0.36	nan	nan		0.0044	0.6	0.0226	0.0229	nan		0.3019	0.124	0.0284	0.0242	nan		0.0085	0.1186	0.0236	nan	nan
0.8673	0.042	0.6765	nan	nan		0	0.8429	0	nan	nan		0.7042	0.2258	0.6692	nan	nan		0.006	0.4796	0.0184	0.0212	nan		0.275	0	0.0947	0.094	nan		0	0.4722	0.0728	nan	nan
0.98	0.0756	0.9442	nan	nan		0	0.806	0.0216	nan	nan		0.9688	0.6667	0.8922	nan	nan		0.0067	0.6964	0.0315	0.0457	nan		0.1782	0.0745	0.0419	0.0449	nan		0.0195	0.1948	0.0568	nan	nan
1	0.0398	0.9137	nan	nan		0.0276	0.9333	0.0758	nan	nan		0.753	0.42	0.7663	nan	nan		0.0251	0.4	nan	nan	nan		0.2025	0.0158	0.0635	0.0667	nan		0	0.4359	0.0363	nan	nan
0.9286	0.0515	0.965	nan	nan		0.0291	0.5333	0.0266	nan	nan		0.7872	0.3793	0.8603	nan	nan		0.0064	0.625	0.0062	nan	nan		0.1404	0.0207	0.07	0.0753	nan		0.0536	0.3026	0.0303	nan	nan
0.9478	0.044	0.9303	nan	nan		0.0202	0.85	0.0212	nan	nan		0.6596	0.303	0.5665	nan	nan		0.0227	0.3947	0.0426	0.0384	nan		0.9011	0.3558	0.6602	0.6333	nan		0.0741	0.4286	0.0416	nan	nan
0.9889	0.038	0.8846	nan	nan		0.0399	1	0.1081	nan	nan		0.6042	0.125	0.2	nan	nan		0.0333	0.619	0.0351	0.0398	nan		0.8748	0.7512	0.4684	0.42	nan		0.5476	0.8193	0.623	0.7241	nan
0.9873	0.0478	0.9286	nan	nan		0.0342	0.7091	0.0234	nan	nan		0.717	0.3654	0.696	nan	nan		0.0278	0.4737	0.0288	0.0303	nan		0.9301	0.8082	nan	nan	nan		0.0382	0.2109	0.135	nan	nan
0.9444	0.032	0.8958	nan	nan		0.4	0.9643	0.619	nan	nan		1	0.5909	0.6667	nan	nan		0.0103	0.4667	0.0275	0.0281	nan		0.1392	0.0179	0.063	0.0636	nan		0.1037	0.3735	0.1316	nan	nan
0.9565	0.0267	0.7952	nan	nan		0.2917	0.96	0.8974	nan	nan		0.3333	0.0222	0.3057	nan	nan		0.1379	0.64	0.2836	nan	nan		0.3562	0.0382	0.0661	0.0661	nan		0.2	0.5	0.1412	nan	nan
0.7143	0.0236	0.88	nan	nan		0.3929	0.963	0.9492	nan	nan		0.5248	0.18	0.5328	nan	nan		0.2346	0.6538	0.4861	nan	nan		0.2083	0.06	0.05	0.0565	nan		0.0741	0.1977	0.0759	nan	nan
0.68	0.037	0.8082	nan	nan		0.32	0.9583	0.8293	nan	nan		0.5238	0.2	0.6481	nan	nan		0.1	0.4	0.2919	nan	nan		0.2278	0.0255	0.0855	0.0743	nan		0.1079	0.2762	0.0537	nan	nan
1	0.0358	0.8563	nan	nan		0.2046	1	0.9448	nan	nan		0.9123	0.1064	0.9359	nan	nan		0.0216	0.4762	0.0227	0.0345	nan		0.1471	0.0386	0.0709	0.0737	nan		0.0317	0.5079	0.15	0.1605	nan
0.92	0.0119	0.8657	nan	nan		0.2199	1	0.8712	nan	nan		0.8315	0.3944	0.8265	nan	nan		0.0031	0.6786	0.0194	nan	nan		0.3497	0.1228	0.222	0.2275	nan		0.0267	0.5556	0.1542	nan	nan
0.7872	0.0151	0.8828	nan	nan		0.4474	1	0.8857	nan	nan		0.8868	0.5556	0.8881	nan	nan		0.0072	0.381	0.0231	nan	nan		0.4064	0.2801	0.136	0.1134	nan		0	0.1379	0.0324	nan	nan
0.7467	0.017	0.8972	nan	nan		0.0575	0.6029	0.0213	nan	nan		0.8	0.4459	0.8077	nan	nan		0.0126	0.8994	0.0192	nan	nan		0.7753	0.3295	0.232	0.2439	nan		0.0563	0.2222	0.1064	nan	nan
0.7759	0.0188	0.9901	nan	nan		0.4154	0.9688	0.7123	nan	nan		0.9483	0.6026	0.8533	nan	nan		0.0024	0.491	0.0483	nan	nan		0.8921	0.5116	0.1741	0.1165	nan		0.0897	0.2903	0.1774	nan	nan
1	0.0077	0.9792	nan	nan		0.0192	0.6216	0.0345	nan	nan		0.9333	0.4127	0.8564	nan	nan		0.0109	0.697	0.0622	nan	nan		0.1263	0.0159	0.0179	nan	nan		0.0714	0.1923	0.0675	nan	nan
1	0.0267	0.9812	nan	nan		0	0.6957	0.0116	nan	nan		1	0.6071	0.7986	nan	nan		0.0144	0.828	0.0566	nan	nan		0.2222	0	0.0649	nan	nan		0.0086	0.1341	0.0637	nan	nan
0.726	0.045	0.9052	nan	nan		0.4545	1	0.8779	nan	nan		0.8846	0.3171	0.7234	nan	nan		0.021	0.8308	0.0271	nan	nan		0.4459	0.1881	0.5614	nan	nan		0	0.1143	0.0214	nan	nan
0.6765	0.0367	0.8931	nan	nan		0.4667	0.9714	0.9667	nan	nan		0.5312	0.0526	nan	nan	nan		0.0093	0.7581	0.0176	nan	nan		0.2487	0.0563	0.3257	nan	nan		0	0.1333	0.039	0.0615	nan
0.7955	0.0237	0.9084	nan	nan		0.2667	1	0.743	nan	nan		0.7941	0.4262	0.7573	nan	nan		0.0088	0.9111	0.0241	0.0273	nan		0.3077	0.0128	0.1084	nan	nan		0.4464	0.6224	0.5865	nan	nan
0.7879	0.1069	0.9588	nan	nan		0.3277	0.9634	0.7735	nan	nan		0.7273	0.3667	0.629	nan	nan		0.0029	0.8095	0.0161	nan	nan		0.1724	0	0.0563	nan	nan		0.3954	0.5323	0.5468	nan	nan
0.9714	0.0825	0.9271	nan	nan		0.4737	1	0.9802	nan	nan		0.4902	0.0189	0.7073	nan	nan		0.0041	0.5769	0.0135	nan	nan		0.1579	0.0172	0.0798	nan	nan		0.3333	0.8542	0.1042	nan	nan
0.8873	0	0.9759	nan	nan		0.017	0.9694	0.0273	0.0402	nan		0.5979	0.2154	0.8759	nan	nan		0.013	0.6316	0.0124	nan	nan		0.1556	0.0133	0.0128	nan	nan		0.244	0.8293	0.2669	nan	nan
0.7623	0.0135	0.9804	nan	nan		0.0152	0.9559	0.0305	0.0281	nan		0.6279	0.1207	0.8372	nan	nan		0.0045	0.7	0.002	nan	nan		0.1429	0	0.0279	nan	nan		0.1589	0.7267	0.0857	nan	nan
1	0	0.9545	nan	nan		0.0799	0.9384	0.1748	nan	nan		0.5981	0.1901	0.5115	0.4812	nan		0.0176	0.4094	0.0086	nan	nan		0.1667	0	0.0065	nan	nan		0	0.1481	0	nan	nan
0.75	0.1355	0.9634	nan	nan		0.0238	0.8043	0.0194	nan	nan		0.7123	0.2807	0.8647	nan	nan		0.0126	0.4655	0.0211	nan	nan		0.3667	0.098	0.05	nan	nan		0.0171	0.1221	0.1575	nan	nan
0.5909	0.0632	0.9706	nan	nan		0.0036	0.9704	0.0375	nan	nan		0.7826	0.4138	0.5804	nan	nan		0.0148	0.7966	0.0278	nan	nan		0.2038	0.0277	0.112	nan	nan		0.0121	0.1867	0.0956	nan	nan
1	0.1148	0.8605	nan	nan		0.0042	0.9417	0.0224	nan	nan		0.6667	0.3438	0.7975	nan	nan		0.0079	0.3621	0.0531	nan	nan		0.5679	0.0256	0.1842	nan	nan		0.1146	0.5641	0.3566	nan	nan
1	0.08	0.7447	nan	nan		0.0123	0.9324	0.0229	nan	nan		0.5	0.0524	0.3803	0.378	nan		0.4286	0.9706	0.7674	nan	nan		0.2609	0	0.0385	nan	nan		0.0185	0.1389	0.0335	nan	nan
1	0.3125	0.9759	nan	nan		0.0072	0.92	0.0108	nan	nan		0.6	0.2	0.6441	0.6351	nan		0.2576	0.5882	0.4068	nan	nan		0.186	0	0.3582	nan	nan		0.1235	0.5775	0.1866	nan	nan
0.9714	0.3972	0.9789	nan	nan		0.0158	0.9231	0.0385	0.0402	nan		0.5532	0.1	0.5139	0.5156	nan		0.0077	0.7317	0.01	nan	nan		0.3333	0.1062	0.0863	0.0855	nan		0	0.2614	0.0169	nan	nan
0.9895	0.4257	0.981	nan	nan		0.0126	1	0.0223	nan	nan		0.6944	0.0094	0.7908	0.8376	nan		0.0038	0.6061	0.0182	nan	nan		0.4953	0.1349	0.1007	nan	nan		0	0.12	0.016	nan	nan
0.9895	0.3846	0.9757	nan	nan		0.0044	0.9469	0.039	nan	nan		0.6517	0.0086	0.7083	0.7212	nan		0.0104	0.703	0.0153	nan	nan		0.3929	0.0993	0.1229	nan	nan		0.0033	0.1226	0.0331	nan	nan
0.7283	0.0078	0.9211	nan	nan		0.0039	0.9905	0.0294	nan	nan		0.7048	0.0087	0.6533	0.6621	nan		0.0126	0.7582	0.0139	nan	nan		0.48	0	0.1453	nan	nan		0.6012	0.7941	0.6846	nan	nan
0.916	0.0147	0.9497	nan	nan		0.0123	1	0.013	nan	nan		0.5	0.0197	0.5906	0.5906	nan		0.0613	0.4242	0.0578	nan	nan		0.1364	0.0055	0.0512	nan	nan		0.4819	0.9605	0.7315	nan	nan
0.8476	0.0213	0.8629	nan	nan		0.0202	0.9487	0.0135	nan	nan		0.48	0.0137	0.7169	0.7173	nan		0.0148	0.5732	0.0229	0.0154	nan		0.127	0	0.0161	nan	nan		0.2807	0.5227	0.3962	nan	nan
0.8571	0.0526	0.9111	nan	nan		0.0105	0.9551	0.0174	nan	nan		0.7308	0.3438	0.5161	0.5167	nan		0.1593	0.6154	0.219	nan	nan		0.4656	0.2707	0.3445	nan	nan		0.0286	0.2121	0.0818	nan	nan
0.9677	0.0142	nan	nan	nan		0.0024	0.931	0.0214	nan	nan		0.7143	0.2941	0.5535	0.5238	nan		0.0046	0.3797	0.0345	nan	nan		0.9074	0.6933	0.6833	nan	nan		0	0.4375	0.0569	nan	nan
0.7917	0.0166	0.913	nan	nan		0.0054	0.9717	0.0313	nan	nan		0.7027	0.3704	0.7246	nan	nan		0.0141	0.3158	0.0263	nan	nan		0.1228	0	0.1737	nan	nan		0	0.1613	0.0209	nan	nan
0.725	0	0.6964	0.6709	nan		0.0059	0.9865	0.0421	nan	nan		0.4714	0.1189	0.6161	0.6081	nan		0	0.6667	0	nan	nan		0.2564	0	0.1481	nan	nan		0.0112	0.2389	0.0817	nan	nan
0.6795	0.0091	0.6354	nan	nan		0.0074	0.9936	0.0391	nan	nan		0.5714	0.0153	0.7077	nan	nan		0.0323	0.36	0	nan	nan		0.1375	0	0.1412	nan	nan		0.0435	0.2414	0.0736	nan	nan
0.6772	0.1271	0.5813	nan	nan		0.01	0.9425	0.0242	0.0171	nan		0.407	0	0.6829	nan	nan		0.6667	1	0.8435	nan	nan		0.5	0.0543	0.0734	nan	nan		0.0612	0.2115	0.1453	nan	nan
0.9756	0.0125	0.8807	nan	nan		0.0088	0.9308	0.0405	0.0352	nan		0.7805	0.4257	0.8516	nan	nan		0.5776	0.9615	0.7326	nan	nan		0.1143	0	0.0521	nan	nan		0	0.1868	0.0517	nan	nan
0.9464	0.0167	0.8602	0.9259	nan		0.0167	0.9298	0.025	nan	nan		0.5617	0.2408	0.628	0.6344	nan		0.2778	0.6111	0.6944	nan	nan		0.4324	0.0517	0.4655	nan	nan		0.15	0.56	0.0488	nan	nan
1	0.0119	0.8989	0.9559	nan		0.0064	0.9038	0.0284	0	nan		0.6646	0.1319	nan	nan	nan		0.0813	0.75	0.0625	nan	nan		0.1111	0	0.0287	nan	nan		0.0357	0.3714	0.0561	nan	nan
0.9875	0.004	0.9465	1	nan		0	0.9211	0	nan	nan		0.7059	0.1143	0.7706	0.8049	nan		0.012	0.7556	0.0274	nan	nan		0.1765	0.0167	0.0698	nan	nan		0	0.1351	0.0732	nan	nan
1	0.0123	0.9514	0.8333	nan		0.0278	1	0	nan	nan		0.65	0.2045	0.6716	0.6452	nan		0.0165	0.7778	0.0292	nan	nan		0.1224	0	0.0588	nan	nan		0.0357	0.186	0.1215	nan	nan
0.88	0.0062	0.9302	0.9917	nan		0.4878	1	0.931	nan	nan		0.4265	0.0973	0.2521	0.2169	nan		0.0102	0.4815	0.0084	nan	nan		0.2368	0	0.1077	nan	nan		0	0.2143	0.1133	nan	nan
0.8333	0.1429	0.88	nan	nan		0	0.9524	0.1	nan	nan		0.8148	0.3585	0.6053	0.6	nan		0.0164	0.6364	0.0281	nan	nan		0.3158	0	0.0526	nan	nan		0.0571	0.3922	0.1376	nan	nan
0.7381	0.0299	0.6509	0.6582	nan		0	0.9216	0.0379	nan	nan		0.4247	0.0702	0.4658	nan	nan		0	0.4444	0.0413	nan	nan		0.2448	0.1111	0.0214	nan	nan		0	0.2308	0.0446	nan	nan
0.9024	0.3021	0.968	0.9704	nan		0	0.7755	0.0327	nan	nan		0.6143	0.2246	0.7508	0.7325	nan		0.0066	0.7857	0.0205	0.0155	nan		0.3739	0.1039	0.0843	nan	nan		0.0606	0.1837	0.0991	nan	nan
0.9333	0.0682	0.6932	0.5526	nan		0.0194	0.9074	0.0843	nan	nan		0.5083	0.0344	0.5708	0.5758	nan		0.0095	0.8	0.0187	0.0208	nan		0.4478	0.2381	0.0397	nan	nan		0.0288	0.2444	0.0468	nan	nan
0.9245	0.1364	0.8953	nan	nan		0	0.5213	0.0263	nan	nan		0.7419	0.2015	nan	nan	nan		0.0154	0.6512	0.0219	0.0375	nan		0.2971	0.0745	0.0667	nan	nan		0.027	0.1932	0.1025	nan	nan
1	0	0.9118	nan	nan		0.4783	1	0.9615	nan	nan		0.7866	0.1975	0.9344	0.9333	nan		0.0101	0.9565	0.0259	0.0269	nan		0.233	0	0.1884	nan	nan		0.0476	0.25	0.087	nan	nan
0.6932	0.0389	0.6979	0.7619	nan		0.2763	0.8325	0.2674	nan	nan		0.5484	0.1329	nan	nan	nan		0.0127	0.7917	0.009	0.0097	nan		0.1887	0.0635	0.2671	nan	nan		0	0.3667	0.1149	nan	nan
0.9767	0.0425	0.9839	nan	nan		0.0244	0.8	0.1406	nan	nan		0.6207	0.1465	0.5956	0.5924	nan		0.01	0.6842	0.0267	0.0294	nan		0.3167	0.0133	0.0986	nan	nan		0.1724	0.7083	0.1333	nan	nan
1	0.0196	0.9533	1	nan		0.0094	0.8077	0.0369	nan	nan		0.3721	0.0513	0.2772	0.2723	nan		0.0108	0.3571	0.0249	0.005	nan		0.1007	0	0.0082	nan	nan		0.0889	0.4	0.0911	nan	nan
0.5789	0.0108	0.3899	nan	nan		0.0081	0.6316	0.0139	nan	nan		0.5499	0.079	0.503	0.5172	nan		0.0631	0.4194	0.4161	nan	nan		0.6395	0.4265	0.6108	nan	nan		0.0733	0.2024	0.0987	nan	nan
0.5152	0.0125	0.1379	0.1529	nan		0	0.75	0.038	nan	nan		0.6232	0.0952	0.459	0.433	0.56		0.3729	0.8431	0.6436	nan	nan		0.5	0.1463	0.6189	nan	nan		0.0833	0.25	0.0597	nan	nan
0.7716	0.2263	0.4862	0.4905	nan		0.1529	0.8077	nan	nan	nan		0.5227	0.05	0.625	nan	nan		0.4595	0.8636	0.8478	nan	nan		0.5077	0.2093	0.5478	nan	nan		0.0656	0.1905	0.0732	nan	nan
0.9697	0.275	0.975	0.9873	nan		0.4505	0.9623	0.8571	nan	nan		0.626	0.1366	0.6742	0.6738	nan		0.1163	0.68	0.1579	nan	nan		0.1789	0.0427	0.0843	nan	nan		0	0.119	0.0056	nan	nan
1	0.2609	0.9222	0.9178	nan		0.3846	1	0.9905	nan	nan		0.5205	0.0597	0.6633	0.7037	nan		0.3058	0.8214	0.6985	0.8389	nan		0.9008	0.6554	0.3631	nan	nan		0.0106	0.1154	0.0072	nan	nan
0.7119	0.0263	0.9053	0.9355	nan		0.0074	0.9231	0.1557	0.1259	nan		0.8804	0.5217	0.6971	0.7381	nan		0.1957	0.6308	0.413	0.5623	nan		0.1354	0.0353	0.0432	nan	nan		0	0.2807	0	nan	nan
0.9176	0.018	0.9485	0.9659	nan		0.0137	1	0.0411	0.0213	nan		0.4079	0.0714	0.3113	nan	nan		0.2609	0.6316	nan	nan	nan		0.1429	0.0366	0.1942	0.1534	nan		0.0192	0.1667	0.2381	nan	nan
0.9535	0.0075	0.9502	0.9741	nan		0.0059	0.9615	0.0145	0.0098	nan		0.7571	0.3707	0.4522	nan	nan		0	0.4167	0.0517	nan	nan		0.2022	0.0476	0.1406	nan	nan		0.4524	0.6667	0.7386	nan	nan
0.8438	0.011	0.9524	0.9531	nan		0.012	1	0.0249	0.0251	nan		0.7703	0.032	0.7365	0.6	nan		0.0312	0.5882	0.3542	nan	nan		0.375	0.2367	0.0836	nan	nan		0.0143	0.125	0	nan	nan
1	0.0121	0.9404	0.8889	nan		0.0156	0.9444	0.0289	0.0316	nan		0.6631	0.2671	0.8233	nan	nan		0.2609	0.7391	0.716	0.5962	nan		0.25	0	0	0	nan		0.0105	0.3125	0.0471	nan	nan
1	0.0149	0.9753	0.9661	nan		0.0129	0.8865	0.0173	0.0165	nan		0.7704	0.4412	0.875	nan	nan		0.019	0.6842	0.0267	0	nan		0.6429	0	0.0448	nan	nan		0.0353	0.1857	0.0761	nan	nan
1	0.0181	0.9556	0.963	nan		0.0072	0.8868	0.0171	0.0167	nan		0.7354	0.402	0.6735	nan	nan		0.0061	0.7477	0.0034	0.0037	nan		1	0.6947	0.1619	nan	nan		0.0727	0.2012	0.0557	nan	nan
0.8214	0.024	0.9647	0.9661	nan		0.0129	0.9062	0.0245	0.0246	nan		0.7532	0.1192	0.8	nan	nan		0.0038	0.6241	0.0306	0.03	nan		0.3922	0.0571	0.3084	nan	nan		0	0.1786	0	nan	nan
0.6742	0.016	0.9712	0.9688	nan		0.016	0.8966	0.1053	0.1081	nan		0.7013	0.1018	0.8164	nan	nan		0.021	0.5641	0.0154	0.0169	nan		0.2297	0	0.1611	nan	nan		0.0156	0.3654	0.1471	0.1132	nan
0.9228	0.0195	0.9693	0.9772	nan		0.0317	0.7097	0.0375	nan	nan		0.6522	0.0114	nan	nan	nan		0.0089	0.5909	0.0152	0.012	nan		0.1915	0	0.027	nan	nan		0	0.2326	nan	nan	nan
0.9421	0.0221	0.9429	0.9481	nan		0.0094	1	0.0826	nan	nan		0.75	0.2432	0.6465	nan	nan		0.011	0.7313	0.029	0.0209	nan		0.1429	0	0.0346	nan	nan		0.061	0.2353	0.034	nan	nan
0.7966	0.0183	0.9755	1	nan		0.0182	0.9672	0.0205	nan	nan		0.9394	0.5926	0.6778	0.6941	nan		0.0227	0.3917	0.0283	nan	nan		0.254	0.015	0.0155	nan	nan		0.0673	0.2395	0.1009	nan	nan
0.9565	0.0179	0.9558	nan	nan		0.0206	0.7857	0.0309	0	nan		0.7143	0.325	0.7093	nan	nan		0.0111	0.8364	0.0232	0.0388	nan		0.1299	0	0.0183	0	nan		0.0492	0.3021	0.1582	nan	nan
1	0.0098	0.9043	nan	nan		0.0198	0.7727	0.026	0.0204	nan		0.7576	0	0.7872	nan	nan		0.0111	0.7353	0.0175	nan	nan		0.2946	0.0204	0.0722	nan	nan		0	0.1176	0.2727	nan	nan
0.9288	0.2978	1	nan	nan		0	0.9091	0.026	0.0233	nan		0.8321	0.3766	0.7929	0.7921	nan		0.0081	0.5	0.0185	nan	nan		0.1325	0.02	0.0909	nan	nan		0.0143	0.1143	0.0088	nan	nan
0.7059	0.0242	1	nan	nan		0.1786	1	0.2454	0.2985	nan		0.7742	0.2857	nan	nan	nan		0.125	0.4286	0.4156	nan	0.2727		0.2637	0.0521	0.0615	nan	nan		0.0159	0.1268	0.0685	nan	nan
0.8833	0.0114	1	nan	nan		0.0376	0.9206	0.0393	0.0409	nan		0.5472	0.15	0.8367	0.8367	nan		0.04	0.3725	0.0392	0.03	0.05		0.6686	0.5219	0.1875	nan	nan		0.0923	0.28	0.0341	nan	nan
1	0.0202	0.9283	0.9615	nan		0.0083	0.8993	0.0163	0.0209	nan		0.6475	0.2558	0.6875	0.6667	nan		0.3448	0.6829	0.625	nan	nan		0.8502	0.6699	0.4455	nan	nan		0	0.4	0.247	0.2273	nan
0.9375	0.0147	0.8779	0.9067	nan		0.0112	0.7536	0.0135	0.0137	nan		0.8462	0.5054	0.8252	0.8369	nan		0.573	0.9459	0.8104	nan	nan		0.1739	0.0366	0.0776	nan	nan		0	0.1353	0.1039	0.1081	nan
0.9474	0.0128	0.8897	0.9023	nan		0.009	0.957	0.0227	0.0157	nan		0.7568	0.2152	0.6895	0.6686	nan		0.4336	0.7889	nan	nan	nan		0.3056	0.0952	0.0425	nan	nan		0.1045	0.3333	0.0419	0.036	nan
0.9256	0.0107	0.9301	0.9243	nan		0.0157	0.5916	0.0233	0.0253	nan		0.5789	0.2105	0.6173	0.6618	nan		0.0131	0.5581	0	0	nan		0.2381	0	0	nan	nan		0	0.1	0.0124	0	nan
0.9655	0.0141	0.9349	0.9321	nan		0.0082	0.7842	0.0117	0.0126	nan		0.7333	0.381	nan	nan	nan		0.0055	0.7429	0.0166	0.0211	nan		0.1378	0.023	0.1085	nan	nan		0	0.1111	0.015	nan	nan
1	0.0255	0.9144	0.9608	nan		0.0091	0.9211	0.0246	0.0222	nan		0.6087	0.2248	0.5556	nan	nan		0.0541	0.6522	0.086	0.0794	nan		0.2051	0.037	0.0298	nan	nan		0.0076	0.1744	0.0943	nan	nan
0.9062	0	0.9098	0.8962	nan		0.0159	0.531	0.0164	0.0177	nan		0.3424	0.0259	0.2727	nan	nan		0.0278	0.6	0.0201	0.0235	nan		0.1354	0	0.1571	nan	nan		0.0441	0.2059	0.075	0.1071	nan
0.8939	0.0233	0.9006	0.8969	nan		0.0142	0.9773	0.0129	0.0149	nan		0.4082	0.0588	0.1618	0.0952	nan		0.0082	0.5185	0.0146	0.0125	nan		0.1346	0.0118	0.1046	nan	nan		0	0.14	0	nan	nan
0.624	0.0086	0.4681	nan	nan		0.0052	0.9487	0.0398	0.0462	nan		0.7317	0.0394	0.5351	nan	nan		0.0046	0.5172	0.0143	0.0143	nan		0.4328	0.1364	0.2833	nan	nan		0	0.2059	0.0692	nan	nan
0.82	0.0204	0.8333	nan	nan		0.0089	1	0.0168	0.0221	nan		0.75	0.4	nan	nan	nan		0.0068	0.7833	0.0196	0.0216	nan		0.2826	0	0.029	nan	nan		0.0714	0.219	0.1053	0.0746	nan
0.9078	0.0471	0.9653	nan	nan		0.0433	0.9661	0.0517	0.0393	0.2857		0.641	0.1702	0.6415	0.6304	nan		0.0105	0.5926	0.0427	0.027	nan		0.2295	0	0.0483	nan	nan		0.0036	0.1538	0.0111	0.0159	nan
0.9265	0.025	0.9563	nan	nan		0.0396	1	nan	nan	nan		0.5227	0.2105	0.5612	nan	nan		0.0253	0.4054	0.0256	0.0243	nan		0.6774	0.3333	0.3448	nan	nan		0	0.1905	0.0248	nan	nan
0.9568	0.0252	0.9121	nan	nan		0.0105	0.9536	0.0419	0.0343	nan		0.6905	0.3125	0.7879	nan	nan		0.018	0.3939	0.024	nan	nan		0.2362	0.1	0.1058	0.0769	nan		0	0.125	0.0437	nan	nan
0.9237	0.0124	0.9637	nan	nan		0.0139	0.9659	0.0322	0.0275	nan		0.6786	0.25	0.6101	nan	nan		0.3571	0.8333	0.6364	nan	nan		0.1667	0	0.112	nan	nan		0.0058	0.2692	0.0204	nan	nan
0.9562	0.0365	0.9553	nan	nan		0.0054	0.9213	0.0212	0.0245	nan		0.75	0.3235	0.7083	nan	nan		0.1231	0.4524	0.4583	nan	nan		0.2353	0	0.0303	0.0328	nan		0.0175	0.1905	0.0085	nan	nan
0.9444	0.3394	0.9719	nan	nan		0.0082	1	0.0114	0.0154	nan		0.4915	0.1467	0.4028	0.4828	nan		0.0265	0.3934	0.086	nan	nan		0.2857	0.1111	0.34	0.4091	nan		0	0.1045	0.0187	nan	nan
0.9014	0.3605	0.9685	nan	nan		0.0114	0.9898	0.0088	0.0054	nan		0.5567	0.1757	0.3333	0.375	nan		0.5111	0.92	0.8696	nan	nan		0.4556	0.2704	0.0801	0.0566	nan		0	0.1333	nan	nan	nan
0.9787	0.3529	1	nan	nan		0.0058	0.938	0.0324	0.0455	nan		0.8393	0.5373	0.6196	nan	nan		0.0455	0.6957	0.2	nan	nan		0.7107	0.3994	0.2024	0.1724	nan		0.0053	0.1212	0.0078	nan	nan
0.8429	0.012	0.7631	nan	nan		0.0091	0.9677	0.0271	0.0363	nan		0.8	0.4615	0.8391	nan	nan		0.6	0.9118	0.6944	nan	nan		0.2283	0.0879	0.1484	nan	nan		0.0161	0.2593	0.0238	nan	nan
1	0.0125	0.7209	nan	nan		0.0215	1	0.0299	0.0307	nan		0.75	0.3367	0.7843	nan	nan		0.5862	0.9524	0.9798	nan	nan		0.1818	0	0.0458	nan	nan		0	0.2609	0	0	nan
0.8226	0.0145	0.8765	0.875	nan		0.4894	1	0.9692	0.9836	nan		0.5849	0.0957	0.7233	0.7235	nan		0.1622	0.5455	nan	nan	nan		0.2174	0.0149	0.0369	nan	nan		0	0.1395	0.0182	nan	nan
0.7007	0.0169	0.7469	0.7292	nan		0.2222	1	nan	nan	nan		0.8643	0.4293	0.9048	0.925	nan		0.0154	0.9	0.048	0.0209	nan		0.1077	0	0.0288	nan	nan		0	0.1429	0.0099	nan	nan
0.9259	0.4	0.8824	nan	nan		0.0342	0.8625	0.0628	nan	nan		0.6884	0.045	0.6829	0.7857	nan		0.5312	0.8529	0.75	nan	nan		0.1818	0.018	0.0534	nan	nan		0.0625	0.5	0.0941	nan	nan
0.9099	0.2885	0.9252	nan	nan		0.0156	0.9559	0.0279	0.0645	nan		0.6847	0.1364	0.6728	nan	nan		0.1507	0.7094	nan	nan	nan		0.125	0	0.0388	nan	nan		0	0.1111	0.0254	nan	nan
0.9444	0.2834	0.9329	nan	nan		0.0056	0.9362	0.0343	nan	nan		0.7	0.14	0.6055	nan	nan		0.0169	0.4783	0.0234	nan	nan		0.2371	0.0417	0.1713	nan	nan		0.05	0.2286	0.1273	nan	nan
0.96	0.279	0.9686	nan	nan		0.0077	1	0.0163	nan	nan		0.8924	0.5802	0.7868	nan	nan		0.0085	0.3455	0.0494	nan	nan		0.1471	0	0.0882	nan	nan		0.0594	0.1852	0.0694	nan	nan
0.8113	0.0252	0.9078	0.9216	nan		0.0077	0.9754	0.015	0.0073	nan		0.449	0.0031	0.8205	0.8804	nan		0.017	0.4	0.0478	nan	nan		0.1071	0	0.1111	nan	nan		0.0833	0.2083	0.08	nan	nan
0.9398	0.0215	0.9396	nan	nan		0.0213	0.9224	0.0257	0.0197	nan		0.8667	0.5614	nan	nan	nan		0.0131	0.5517	0.0268	nan	nan		0.4098	0	0.1714	nan	nan		0.067	0.2902	0.2396	nan	nan
0.8919	0.016	0.977	nan	nan		0.0763	0.9725	0.0314	0.0351	nan		0.9512	0.6471	0.9455	nan	nan		0.0152	0.4583	0.0129	nan	nan		0.2288	0.124	0.2146	nan	nan		0.0303	0.1935	0.0576	nan	nan
0.9667	0.0314	0.9367	nan	nan		0.0273	1	0.0568	0.0602	nan		0.36	0.0426	0.6529	nan	nan		0.0042	0.4375	0.0231	nan	nan		0.3061	0	0.251	nan	nan		0.0238	0.127	0.0234	nan	nan
1	0.0148	0.9833	nan	nan		0.0074	0.9643	0.0302	0.0179	nan		0.4884	0.0889	0.5587	nan	nan		0.3375	0.7941	0.52	nan	nan		0.1256	0	0.1086	nan	nan		0.0415	0.1615	0.0991	nan	nan
0.9636	0.0157	0.9563	0.9595	nan		0.0112	0.9574	0.0226	0.0193	nan		0.375	0.0185	0.469	nan	nan		0.5	0.8767	nan	nan	nan		0.1739	0	0.0913	nan	nan		0.0512	0.2229	0.1136	nan	nan
0.8302	0.0504	0.9212	0.8706	nan		0.0095	0.9655	0.0139	0.0131	nan		0.3942	0.0157	0.5058	nan	nan		0.383	0.8	0.5663	nan	nan		0.234	0.0625	0.0526	nan	nan		0.1031	0.2048	0.1401	nan	nan
0.8478	0.0563	0.8276	nan	nan		0.0087	1	0.0184	0.0188	nan		0.425	0.0231	0.4455	0.4217	nan		0.3256	0.6486	0.6029	nan	nan		0.3529	0.1	0.2667	nan	nan		0	0.102	0.0373	nan	nan
1	0.122	0.9407	0.9385	nan		0.0033	0.9524	0.0102	0.0053	nan		0.6889	0.3256	0.4127	nan	nan		0.5455	0.8846	0.9643	nan	nan		0.1685	0.0212	0.1058	nan	nan		0.0407	0.1587	0.0311	nan	nan
0.9043	0.0281	0.9512	0.9709	nan		0.0071	0.9688	0.0334	0.0267	nan		0.8148	0.4	0.6554	0.6475	nan		0.0067	0.4914	0.0183	nan	nan		0.1531	0.0281	0.1533	nan	nan		0.0659	0.1845	0.1367	nan	nan
0.9223	0.0126	0.9174	0.9669	nan		0.0098	1	0.0306	0.0414	nan		0.75	0.4	0.697	0.7093	nan		0.0058	0.4878	0.023	nan	nan		0.1562	0.0312	0.0328	nan	nan		0.0786	0.2727	0.1293	nan	nan
0.9825	0.0229	0.8926	0.9381	nan		0.0147	0.9692	0.0258	0.0246	nan		0.8958	0.5625	0.8365	nan	nan		0	0.4458	0	nan	nan		0.4412	0.069	0.0323	nan	nan		0	0.1268	0.0174	nan	nan
0.9054	0.0332	0.9137	0.938	nan		0.0184	0.8644	0.0201	0.0161	nan		0.8406	0.4524	0.7878	0.8112	nan		0	0.7955	0.0122	nan	nan		0.1197	0	0.0179	nan	nan		0.451	0.7714	0.4157	nan	nan
0.9474	0.0201	0.9421	0.9398	nan		0.008	1	0.0152	0.012	nan		0.9688	0.6512	0.8739	0.8744	nan		0.0206	0.7458	0.0411	nan	nan		0.1333	0.0189	0.1012	nan	nan		0.0217	0.1517	0.031	nan	nan
0.9141	0.0213	0.9315	0.9787	nan		0.0042	1	0.0084	nan	nan		0.3971	0.015	0.5584	nan	nan		0	0.7192	0.0199	nan	nan		0.5671	0.2934	0.3747	nan	nan		0.0455	0.1628	0.0528	nan	nan
0.6967	0.0062	0.906	nan	nan		0.0097	0.9744	0.0125	0.0097	nan		0.4	0.0159	0.4378	nan	nan		0	0.8667	0.0145	nan	nan		0.8694	0.7611	0.4825	nan	nan		0.0556	0.2571	0.1282	nan	nan
0.8571	0.0106	0.903	0.9065	nan		0.2967	0.9398	nan	nan	nan		0.7714	0.0238	0.8586	0.8523	nan		0.0072	0.9189	0.0341	nan	nan		0.2135	0.0625	0.0202	nan	nan		0	0.1594	0.0517	nan	nan
0.9207	0.0286	0.9169	0.9718	nan		0.0135	0.9565	0.0285	0.0229	nan		0.6019	0.0176	0.7548	0.7636	nan		0.0138	1	0.0326	nan	nan		0.1842	0	0.0866	nan	nan		0.1062	0.3333	0.0518	nan	nan
0.9167	0.0083	0.9515	0.9681	nan		0.007	0.9667	0.0332	0.0404	nan		0.7955	0.0439	0.8516	nan	nan		0.011	0.3765	0.0267	nan	nan		0.28	0.0156	0.1828	nan	nan		0.0479	0.18	0.0614	nan	nan
0.734	0.0247	0.9	0.901	nan		0.0028	0.7684	0.0129	0.0116	nan		0.7368	0.3906	0.8231	nan	nan		0.0262	0.6304	0.0162	nan	nan		0.7	0	0.5476	nan	nan		0.0204	0.1667	0.054	nan	nan
0.9211	0.0056	0.9113	0.9235	nan		0.0293	0.8113	0.0065	nan	nan		0.6111	0.2979	0.5758	nan	nan		0.0095	0.5745	0.0122	nan	nan		0.7647	0.4359	0.2963	nan	nan		0.0442	0.2124	0.0699	nan	nan
0.5714	0.0567	0.4859	0.7679	nan		0.0115	0.9529	0.0238	0.0354	nan		0.7983	0.4957	0.7205	nan	nan		0.0016	0.812	0.0131	nan	nan		0.8333	0.382	0.663	nan	nan		0.046	0.2033	0.0439	nan	nan
0.5455	0.0195	0.7093	nan	nan		0.0166	1	0.0142	0.0255	nan		0.58	0.1828	0.7236	nan	nan		0.0183	0.7115	0.015	nan	nan		0.65	0.303	0.6889	nan	nan		0	0.1724	0.0441	nan	nan
0.5255	0.0172	0.6946	0.4699	0.5161		0.0115	0.9762	0.0347	0.0119	nan		0.8052	0.303	0.6731	nan	nan		0.0043	0.3451	0.0288	nan	nan		0.3243	0.1186	0.2963	nan	nan		0	0.2857	0.1106	nan	nan
0.5417	0.0149	0.5915	0.5836	0.2692		0.0113	0.8571	0.0275	0.0164	nan		0.6765	0.3571	0.6107	nan	nan		0.0132	0.5	0.0503	nan	nan		0.2313	0.0936	0.1767	nan	nan		0.0147	0.1667	0.0936	nan	nan
0.84	0.03	0.9621	nan	nan		0.0092	0.7143	0.0279	0.0289	nan		0.4054	0.0513	0.4946	nan	nan		0.106	0.4394	0.1466	nan	nan		0.2439	0.0877	0.3947	nan	nan		0	0.1111	0.0422	nan	nan
0.9118	0.3191	0.9808	nan	nan		0.0121	0.9118	0.0196	0.0163	nan		0.3438	0.0141	0.2745	nan	nan		0.2078	0.65	0.2678	nan	nan		0.3646	0.1279	0.2385	nan	nan		0.1268	0.3125	0.1097	nan	nan
0.9861	0.2987	0.9845	nan	nan		0.0054	1	0.0284	0.0208	nan		0.4776	0.0323	0.5862	nan	nan		0.6491	1	0.8378	nan	nan		0.8889	0.236	0.2605	nan	nan		0.3408	0.5686	0.451	nan	nan
0.6854	0.0157	0.8298	nan	nan		0.0038	0.8611	0.0277	0.0215	nan		0.8	0.2558	0.6613	0.6667	nan		0.4444	0.7632	0.7409	nan	nan		0.2553	0.1039	0.2982	nan	nan		0.0811	0.6364	0.3333	nan	nan
0.8515	0.0118	0.8479	nan	nan		0.0081	1	0.0137	0.0159	nan		0.6033	0.2646	0.7361	nan	nan		0.2535	0.6129	0.6026	nan	nan		0.4574	0.268	0.2165	nan	nan		0.0238	0.275	0.1591	nan	nan
0.8615	0.0129	0.9206	nan	nan		0.0164	1	0.0184	0.0223	nan		0.6222	0.0263	0.2797	nan	nan		0.5135	0.8913	0.8595	nan	nan		0.2245	0.1039	0.29	nan	nan		0.0698	0.3333	0.1062	nan	nan
0.7222	0.0195	0.9228	nan	nan		0.0145	1	0.0187	0.02	nan		0.725	0.3333	0.9769	nan	nan		0.3559	0.6667	0.5	nan	nan		0.1765	0	0.1564	nan	nan		0.0319	0.1818	0.0455	nan	nan
0.8381	0	0.4691	0.5689	nan		0.005	0.9815	0.0317	0.0244	nan		0.3699	0.0204	0.1913	nan	nan		0.2	0.6341	0.3676	nan	nan		0.2588	0.0161	0.0521	nan	nan		0	0.2051	0	nan	nan
0.8788	0.2	0.9034	0.9007	nan		0.0166	0.9897	0.0253	0.0276	nan		0.7167	0.2222	0.65	0.6739	nan		0.4656	0.7969	0.5751	nan	nan		0.2283	0.04	0.0289	nan	nan		0.0125	0.12	0.036	nan	nan
0.918	0.0382	0.9425	0.9333	nan		0.0234	0.9737	0.023	0.0226	nan		0.7241	0.3796	0.6628	0.6618	nan		0.4471	0.8	0.5909	nan	nan		0.3259	0.2136	0.148	nan	nan		0.0408	0.2162	0.0282	nan	nan
1	0.0126	0.9649	0.9643	nan		0.0094	1	0.0115	0.01	nan		0.6585	0.2162	1	nan	nan		0.5	0.9167	0.9007	0.8963	nan		0.3485	0	0.4032	nan	nan		0	0.1569	0	nan	nan
0.9111	0.3171	0.8649	0.8649	nan		0.0014	0.9737	0.0277	0.0117	nan		0.6667	0.2222	0.6821	0.6741	nan		0.0345	0.4632	0.0494	0.0603	nan		0.1591	0.0159	0.0337	nan	nan		0.1333	0.6364	0.3739	nan	nan
0.9331	0.1233	0.9563	nan	nan		0.0128	0.9844	0.0432	0.024	nan		0.7778	0.4463	0.827	nan	nan		0.2969	0.6667	0.4427	nan	nan		0.2033	0.0977	0.0444	nan	nan		0.0094	0.1143	0.022	nan	nan
0.96	0.0064	0.9813	nan	nan		0.0175	1	0.0351	nan	nan		0.5873	0.0093	0.1948	0.211	nan		0.1233	0.5	0.5	nan	nan		0.2857	0	0.013	nan	nan		0.0724	0.2613	0.0293	nan	nan
0.9074	0	0.9158	nan	nan		0.0078	1	0.0284	0.0259	nan		0.641	0.1478	0.5993	0.6016	nan		0.5556	1	0.8713	nan	nan		0.1579	0	0	nan	nan		0.25	0.697	0.5574	nan	nan
0.9571	0.0345	0.9107	0.9161	nan		0.0357	0.8462	nan	nan	nan		0.7885	0.2034	0.7273	0.728	nan		0.0444	0.6667	0.0915	nan	nan		0.1569	0.0274	0.1055	0.0821	nan		0.4545	0.6596	0.6223	nan	nan
1	0.023	0.88	0.9452	nan		0.0721	0.6263	0.2172	0.2155	nan		0.7037	0.2	0.8571	0.8103	nan		0.0632	0.5667	0.0173	nan	nan		0.1149	0.0019	0.0348	nan	nan		0	0.1081	0.0176	nan	nan
0.9394	0.0216	0.9136	0.9727	nan		0.0053	0.9815	0.1842	nan	nan		0.399	0.0545	0.4062	nan	nan		0.2819	0.7105	0.1545	nan	nan		0.2895	0.1313	0.0319	nan	nan		0.1756	0.3083	0.0777	nan	nan
0.8788	0.016	0.9778	0.9821	nan		0.012	0.9	0.0182	0.0345	nan		0.8231	0.4599	0.8632	0.8687	nan		0.1463	0.4828	0.3051	nan	nan		0.2712	0.0426	0.1206	0.1389	nan		0.0513	0.25	0.0116	nan	nan
0.863	0.0159	0.9595	0.9407	nan		0.0074	0.8764	0.0106	0.0128	nan		0.5217	0.0282	0.7193	nan	nan		0.2449	0.6129	0.2824	nan	nan		0.9	0	0.2955	0.2955	nan		0.0358	0.1611	0.0794	nan	nan
0.9655	0.0115	0.9437	0.9273	nan		0.0255	0.9315	0.0064	0.0072	nan		0.4857	0.0233	0.6977	0.7143	nan		0	0.5217	0.0121	nan	nan		0.35	0	0.0526	nan	nan		0.0703	0.3136	0.0525	nan	nan
0.8846	0.0145	0.9848	0.9825	nan		0.4	1	0.925	nan	nan		0.6	0.0115	0.4259	0.3784	nan		0.0059	0.6825	0.0255	nan	nan		0.2	0.0167	0.0941	nan	nan		0	0.1333	0.0223	nan	nan
0.8824	0.0189	0.7568	nan	nan		0.4167	0.963	0.7727	nan	nan		0.5811	0.0153	0.3264	0.4141	nan		0	0.7286	0.039	nan	nan		0.5294	0.0714	0.1667	nan	nan		0	0.1311	0.0375	nan	nan
0.8269	0.0134	0.77	0.9231	nan		0.1724	0.9765	nan	nan	nan		0.4766	0.0163	0.4603	0.53	nan		0.0128	0.4321	0.0129	nan	nan		0.1868	0.0175	0.0459	nan	nan		0.0745	0.3976	0.3614	nan	nan
0.7835	0.0127	0.8678	nan	nan		0.0156	0.9109	0	nan	nan		0.6765	0.0124	0.469	0.4679	nan		0.0062	0.5	0.0183	nan	nan		0.1373	0	0.0349	nan	nan		0	0.2083	0	nan	nan
0.7514	0.1424	0.856	nan	nan		0.0068	0.7143	nan	nan	nan		0.3333	0.0041	0.1702	0.1749	nan		0.0091	0.6667	0.0207	nan	nan		0.1688	0.0164	0.0561	nan	nan		0.0357	0.2727	0.0948	nan	nan
0.9483	0.3234	0.9459	0.8987	nan		0.0221	0.8261	0	0	nan		0.4655	0.0407	0.5206	0.5213	nan		0.0106	0.55	0.0135	nan	nan		0.1724	0.0426	0.0372	nan	nan		0.1181	0.6143	0.2849	nan	nan
0.7714	0.0476	0.6549	nan	nan		0.0101	1	0.0378	0.0202	nan		0.7778	0.0045	0.6477	0.6374	nan		0.5789	0.8889	nan	nan	nan		0.3043	0.145	0.2329	nan	nan		0.1553	0.3881	0.154	nan	nan
0.8929	0.0216	0.9178	nan	nan		0	0.9266	0.0567	0.0405	nan		0.567	0.2216	0.7026	0.75	nan		0.004	0.4021	0	nan	nan		0.3377	0.0719	0.2923	nan	nan		0.0591	0.2	0.1107	nan	nan
0.8824	0.0238	0.9322	0.9769	nan		0.0244	0.9577	0.0154	0.025	nan		0.6621	0.2652	0.8312	0.8333	nan		0.0124	0.3636	0.0163	nan	nan		0.3171	0.0857	0.115	nan	nan		0.0398	0.2373	0.0649	nan	nan
0.8	0.0173	0.8315	0.9333	nan		0	0.92	0.0702	0.0588	nan		0.5965	0.0992	0.6667	nan	nan		0.0196	0.7426	0.0121	0.0063	nan		0.125	0	0.0253	nan	nan		0.0426	0.2422	0.07	nan	nan
0.8571	0.0287	0.8889	0.8684	nan		0.0142	0.9906	0.0649	0.0649	nan		0.551	0.2432	0.5689	0.5794	nan		0.0128	0.6401	0.0235	0.0267	nan		0.2	0	0.0221	0	nan		0.0136	0.1912	0.034	nan	nan
0.7386	0.0158	0.9149	0.9149	nan		0.0201	0.9667	0.051	0.056	nan		0.5306	0.0448	0.4469	0.4771	nan		0.0083	0.8803	0.0114	0.0104	nan		0.2444	0	0.0314	nan	nan		0	0.1633	0.0667	nan	nan
1	0.0132	0.9153	0.9811	nan		0.0043	0.9219	0.0386	0.0431	nan		0.5423	0.1404	0.655	0.68	nan		0.0078	0.4754	0.0128	0	nan		0.1905	0	0.0303	nan	nan		0.0441	0.1739	0.1071	nan	nan
0.8571	0.0189	0.9032	nan	nan		0.0138	0.9765	0.0389	0.0393	nan		0.7778	0.4615	0.6892	0.6892	nan		0.0073	0.3871	0.0287	0.0231	nan		0.1562	0	0.0256	nan	nan		0	0.1333	0.0459	nan	nan
1	0.0141	0.94	nan	nan		0	0.9091	0.0312	0.0309	nan		0.6429	0.34	0.6748	0.6783	nan		0.5192	0.8654	0.5532	0.5682	nan		0.25	0	0.0125	nan	nan		0.0612	0.1683	0.0383	nan	nan
0.9833	0.0168	nan	nan	nan		0.4531	1	0.9608	nan	nan		0.4286	0.0147	0.6856	0.7011	nan		0.1714	0.625	0.1471	0.1642	nan		0.5443	0.065	0.1838	nan	nan		0	0.1204	0.0701	nan	nan
0.8953	0.023	nan	nan	nan		0	1	0.0074	nan	nan		0.619	0.0095	0.8079	0.8278	nan		0.4054	0.8333	0.3196	0.3263	nan		0.1094	0	0.0581	nan	nan		0	0.1091	0.0421	nan	nan
0.7917	0.0488	0.5905	0.4667	nan		0.0153	0.9636	0.0325	0.0179	nan		0.7241	0.3889	0.7172	0.78	nan		0	0.3636	0.0469	0.0404	nan		0.2632	0	0	nan	nan		0.0267	0.3333	0.2233	nan	nan
0.7209	0.1538	0.4275	0.4268	nan		0.009	0.9877	0.0221	0.0075	nan		0.9153	0.6	nan	nan	nan		0.5	0.8065	0.8317	0.8333	nan		0.861	0.7449	0.6857	nan	nan		0	0.1154	0.0559	nan	nan
0.9744	0.2761	0.9355	0.927	nan		0.0135	0.96	0.0268	0	nan		0.8889	0.0101	0.8956	nan	nan		0.2535	0.8605	0.4069	nan	nan		0.2692	0.0323	0	nan	nan		0.0189	0.1605	0.0479	nan	nan
0.9028	0.0194	0.9739	nan	nan		0.0044	0.9556	0	0	nan		0.9375	0.0426	0.9277	nan	nan		0.0621	0.4074	0.2727	0.3556	nan		0.2917	0	0.3254	nan	nan		0.0217	0.1266	0.0914	nan	nan
0.9333	0.0127	0.9771	0.9643	nan		0	0.7429	0.0243	0.0088	nan		0.7442	0.0108	0.8947	nan	nan		0.25	0.6333	0.4947	0.5556	nan		0.1616	0.0374	0.1532	nan	nan		0.0294	0.25	0.0441	nan	nan
0.6	0.0641	nan	nan	nan		0.0077	0.7193	0.0423	0.0261	nan		0.3469	0.0303	0.2078	nan	nan		0.0222	0.7714	0	0	nan		0.1327	0.0057	0.0118	nan	nan		0.0161	0.1333	0.0294	nan	nan
0.7628	0.0522	0.6573	nan	nan		0.0111	1	0.016	0.0176	nan		0.4154	0	0.5441	nan	nan		0.2712	0.5714	0.4505	0.4459	nan		0.1633	0	0.015	nan	nan		0.007	0.1176	0.0377	nan	nan
0.63	0.0131	0.8232	0.9636	nan		0	0.957	0.0231	nan	nan		0.4894	0.0222	0.7513	nan	nan		0.0029	0.3158	nan	nan	nan		0.2432	0.0952	0.0317	nan	nan		0.0494	0.2317	0.0921	nan	nan
0.65	0.0906	0.8707	0.9655	nan		0.0021	0.8571	0.0186	nan	nan		0.8095	0.4	nan	nan	nan		0.0057	0.4355	0.0121	0.0124	nan		0.9058	0.5305	0.8199	nan	nan		0.1522	0.4348	0.2025	nan	nan
0.9767	0.0684	0.9825	0.9877	nan		0.0078	0.8063	0.0293	nan	nan		0.5935	0.096	0.3262	0.4234	nan		0	0.5484	nan	nan	nan		0.6832	0.2371	0.7582	nan	nan		0.2979	0.62	0.3535	nan	nan
0.9524	0.0134	0.9868	0.9808	nan		0.0032	0.7222	0.0183	0.0143	nan		0.3529	0.0043	0.218	nan	nan		0.0465	0.4821	nan	nan	nan		0.1667	0.0364	0.028	0.0296	nan		0	0.12	0	nan	nan
1	0.0114	0.957	nan	nan		0.0081	1	0.0337	0.0465	nan		0.6957	0.3559	0.4277	nan	nan		0.02	0.5588	0.012	0.0122	nan		0.3636	0.1509	0.032	0.017	nan		0	0.1358	0.0164	nan	nan
0.9818	0.0491	0.9897	nan	nan		0.0097	0.9881	0.014	0.0233	nan		0.9048	0.5217	0.8851	0.9667	nan		0.0066	0.3453	0.0211	nan	nan		0.1379	0.0299	0.0308	0.0317	nan		0.0567	0.1606	0.0405	nan	nan
0.9423	0.0142	0.973	0.9708	nan		0	0.9516	0.0114	0.0076	nan		0.963	0.6562	0.8046	0.8571	nan		0.1098	0.4815	0.1293	nan	nan		0.1652	0.0244	0.0178	0.0274	nan		0.0526	0.1698	0.0335	nan	nan
0.9344	0.0262	0.9542	1	nan		0.0089	1	0.0084	0.0088	nan		0.6429	0.0862	0.3333	0.3393	nan		0.5741	0.9032	0.8458	nan	nan		0.1074	0	0.1055	0.1364	nan		0.0099	0.1141	0.0722	nan	nan
0.6667	0.0279	0.8833	0.9412	nan		0.0123	0.8077	0.0226	0.0256	nan		0.875	0.5593	0.7717	0.7814	nan		0.2912	0.8333	0.5518	nan	nan		0.2322	0.0261	0.1331	nan	nan		0.0621	0.1944	0.0599	nan	nan
1	0.0039	0.9759	0.9759	nan		0.4904	1	0.9824	0.9821	nan		0.6667	0.3607	0.4877	0.4602	nan		0.0583	0.9677	0.0674	nan	nan		0.2909	0	0.3816	0.4113	nan		0.1255	0.3333	0.1603	nan	nan
0.9444	0.0199	0.969	0.9748	nan		0.0194	1	0.024	0.0312	nan		0.5714	0.1912	0.5588	nan	nan		0.1447	0.4607	0.3746	nan	nan		0.2222	0.0233	0.0661	0.0675	nan		0.4335	0.6041	0.2475	nan	nan
0.9754	0.012	0.9437	0.9739	nan		0.0159	0.9333	0.0218	0.0217	nan		0.9032	0.3273	0.8705	0.8831	nan		0.3109	0.6184	0.5383	nan	nan		0.2222	0.0604	0.0929	nan	nan		0.0407	0.2025	0.171	nan	nan
0.9697	0.0178	0.9404	0.9412	nan		0.0131	0.9474	0.0046	0.0054	nan		0.7037	0.16	0.6909	nan	nan		0.1017	0.4545	0.4144	0.4637	nan		0.2188	0.0971	0.1247	0.0905	nan		0.2465	0.3768	0.2781	nan	nan
0.9899	0.0441	0.9398	nan	nan		0.0108	0.9057	0.0249	0.0233	nan		0.8611	0.4667	0.8227	0.8504	nan		0.4605	0.859	nan	nan	nan		0.1383	0.0068	0.0267	0.0194	nan		0.0333	0.1391	0.0408	nan	nan
0.7849	0.2778	0.7979	0.7	nan		0.015	0.9333	0.0176	0.0115	nan		0.3333	0	0.3093	0.321	nan		0.625	0.9302	nan	nan	nan		0.4444	0.0526	0.2311	0.3333	nan		0.0303	0.1636	0.0577	nan	nan
0.8475	0.0231	0.8013	0.7465	nan		0.0077	0.8485	0.0231	0.0236	nan		0.5714	0.0132	0.6596	0.6591	nan		0.2714	0.8763	0.4511	nan	nan		0.3365	0.1111	0.1234	0.125	nan		0.0141	0.1746	0.0741	nan	nan
0.8571	0.0122	0.8155	0.7919	nan		0.0098	1	0.033	0.0426	nan		0.8069	0.0094	0.8762	0.8631	nan		0.0041	0.6518	nan	nan	nan		0.4421	0.319	0.1803	0.2462	nan		0	0.2095	0.0525	nan	nan
0.9167	0.0234	0.9396	0.9391	nan		0.0099	0.8	0.0143	0.016	nan		0.8889	0.0198	0.8878	0.8963	nan		0.0074	0.3659	0.0246	0.0244	nan		0.375	0.0234	0.0541	0.0521	nan		0.0098	0.25	0.041	nan	nan
0.7333	0	0.55	nan	nan		0.015	1	0.0211	nan	nan		0.6053	0.0116	0.7667	0.7704	nan		0.375	0.6981	0.488	0.4926	nan		0.1687	0.0467	0.0244	0.0245	nan		0	0.1053	0.0291	nan	nan
0.9725	0.0466	0.9647	1	0.9111		0.0078	0.9688	0.0359	0.0379	nan		0.6353	0.2222	0.6149	nan	nan		0.0425	0.7879	0.0207	0.0333	nan		0.1259	0	0.1395	0.1412	nan		0	0.1163	0.0826	nan	nan
1	0.0468	0.9365	nan	nan		0.0176	0.9	0.0221	0.0213	nan		0.7476	0.3636	0.9161	nan	nan		0	0.7	0.0111	0.0175	nan		0.7059	0.3824	nan	nan	nan		0	0.1118	0.0433	nan	nan
0.9545	0.375	nan	nan	nan		0.0176	0.9762	0.0161	0.0176	nan		0.8077	0.5	0.4062	0.4	nan		0.0074	0.7037	0.0192	nan	nan		0.747	0.5875	nan	nan	nan		0.0102	0.1515	0.0382	nan	nan
0.8857	0	0.881	nan	nan		0.011	0.9592	0.0223	0.0229	nan		0.8909	0.5676	0.7391	0.75	nan		0.3556	0.6765	0.8794	0.8772	nan		0.8175	0.5858	0.7561	nan	nan		0	0.1412	0.0356	nan	nan
0.8	0.0559	0.9084	0.9571	nan		0.0135	1	0.0175	0.0237	nan		0.3873	0.0084	0.4444	nan	nan		0.3643	0.6977	0.5816	nan	nan		0.7867	0.6607	0.7619	nan	nan		0	0.1905	0.0696	nan	nan
1	0.0128	0.8281	nan	nan		0.0113	1	0.006	nan	nan		0.9394	0.6271	0.9865	nan	nan		0.0462	0.3544	0.0449	0.0487	nan		0.1374	0.006	0.0628	0.0628	nan		0.152	0.4667	0.0424	nan	nan
0.9804	0.0154	0.8619	nan	nan		0.0119	0.8519	0.0129	0.0111	nan		0.8421	0.2424	nan	nan	nan		0.035	0.5147	0.0138	0.0165	nan		0.3125	0	0.122	0.122	nan		0.0105	0.1338	0.0598	nan	nan
0.9485	0.0154	0.9076	nan	nan		0.0105	0.9844	0.0228	0.0234	nan		0.75	0.3404	0.544	nan	nan		0.0069	0.3214	0.0186	nan	nan		0.4615	0.0158	nan	nan	nan		0.0486	0.1757	0.0388	nan	nan
0.9865	0.0065	0.9213	nan	nan		0.0137	0.9857	0.02	0.0332	nan		0.4186	0.0339	0.527	0.5781	nan		0.3008	0.7517	0.7852	nan	nan		0.2188	0	nan	nan	nan		0.0465	0.1648	0.0693	nan	nan
0.8478	0.0974	0.9519	nan	nan		0.0077	0.9848	0.014	0.0101	nan		0.6545	0.2778	0.8378	0.9231	nan		0.0034	0.5086	0.0217	nan	nan		0.1818	0	0.0241	0.0245	nan		0.0166	0.2213	0.0749	nan	nan
0.8842	0.0296	0.9821	nan	nan		0.005	0.9875	0.0331	nan	nan		0.5714	0.0826	0.6287	nan	nan		0.0218	0.4896	0.0337	nan	nan		0.1565	0	0.0054	nan	nan		0	0.1552	0.0321	nan	nan
0.8219	0.0286	0.8048	nan	nan		0.0218	0.9688	0.025	nan	nan		0.7077	0.1694	0.7482	nan	nan		0.0518	0.5694	0.0305	nan	nan		0.5357	0.2593	0.2006	nan	nan		0.0192	0.1429	0.042	nan	nan
0.8772	0.2244	0.8791	nan	nan		0.2705	0.8584	0.3832	nan	nan		0.72	0.4186	0.8727	0.8989	nan		0.1111	0.5556	0.9487	nan	nan		0.8028	0.6053	0.092	nan	nan		0	0.1905	nan	nan	nan
0.7097	0.1562	nan	nan	nan		0.0242	1	0.0177	nan	nan		0.4821	0.093	0.4471	0.2414	0.6444		0	0.36	0.0268	nan	nan		0.7742	0	0.1385	nan	nan		0.0909	0.2525	0.039	nan	nan
0.9419	0.0141	0.9612	0.967	nan		0.0518	0.9851	0.3192	0.3445	nan		0.6061	0.0097	0.4539	0.597	nan		0.5641	0.8846	0.6606	nan	nan		0.3538	0	0.5543	nan	nan		0.1905	0.4085	0.3632	nan	nan
0.9182	0.0257	0.9634	0.9772	nan		0.0128	0.9399	0	0	nan		0.3562	0.0135	0.4675	0.4419	nan		0.2766	0.766	0.3195	0.5484	nan		0.1167	0	0.1005	nan	nan		0	0.1667	0.0608	nan	nan
0.9489	0.0173	0.9231	1	nan		0.0187	0.9417	0.0345	0.0377	nan		0.3684	0.0136	0.5091	0.5	nan		0.4366	0.7593	0.7029	nan	nan		0.1474	0.0062	0.0351	nan	nan		0.1414	0.4286	0.377	0.5455	nan
0.8596	0.0129	0.9114	1	nan		0.0172	0.8703	0.037	0.0339	nan		0.4026	0.0083	0.383	0.3981	nan		0.4583	0.8261	0.8137	nan	nan		0.1346	0.0185	0.0226	nan	nan		0.0235	0.235	0.0458	nan	nan
0.8772	0.0204	0.8529	0.86	nan		0.0166	0.5679	0.0466	0.0293	nan		0.6531	0.0102	0.7309	0.6255	nan		0.625	0.95	0.8714	nan	nan		0.9014	0.7467	0.5714	nan	nan		0.01	0.1322	0.0197	nan	nan
0.8333	0.0222	0.8917	0.8831	nan		0.0068	0.6667	0.0177	0.0122	nan		0.4627	0.1613	nan	nan	nan		0	0.4557	0.0078	nan	nan		0.1918	0.0312	0.0217	nan	nan		0	0.1186	0.0169	nan	nan
0.7027	0.0204	0.8901	0.8667	nan		0.0108	0.7941	0.0667	0.0645	nan		1	0.68	0.822	0.6552	nan		0.0059	0.3451	0.0374	nan	nan		0.5167	0.3497	0.2394	nan	nan		0.0116	0.1467	0.0861	nan	nan
0.5455	0.0186	0.9771	0.976	nan		0.037	0.9815	0.0071	nan	nan		0.5319	0.0727	0.6814	nan	nan		0.1364	0.5385	0.3409	nan	nan		0.2369	0.1289	0.3017	nan	nan		0	0.2333	0.0147	nan	nan
0.9744	0.0201	0.8571	0.8478	nan		0.0159	0.8966	0.0134	0.0144	nan		0.7302	0.056	0.8085	0.8	nan		0.5152	0.9412	0.9538	nan	nan		0.148	0.0469	0.2507	nan	nan		0	0.3333	0.027	nan	nan
0.9583	0.0078	0.9107	nan	nan		0.2689	1	0.4874	0.4724	nan		0.7083	0	0.8182	nan	nan		0.2222	0.7273	0.4915	nan	nan		0.2546	0.0379	0.2697	nan	nan		0	0.1042	0.0255	nan	nan
0.9375	0.0155	0.8906	nan	nan		0.1504	0.9254	0.4673	0.4918	nan		0.45	0.0185	0.5865	nan	nan		0.0072	0.4706	nan	nan	nan		0.1333	0.0265	nan	nan	nan		0.0645	0.3333	0.1818	nan	nan
1	0.0257	0.8794	nan	nan		0.1359	0.8981	0.4334	0.4674	nan		0.3438	0.0082	0.5038	0.4699	nan		0.0138	0.5238	0.0283	0.0382	nan		0.1136	0	0.0471	nan	nan		0.4524	0.6792	0.5172	nan	nan
1	0.0107	0.82	0.8864	nan		0.1096	0.8966	0.4568	0.5248	0.3158		0.4471	0.007	0.3913	nan	nan		0.0294	0.4902	0.0254	0.0233	nan		0.6667	0.2927	0.0278	nan	nan		0	0.5	0.4632	nan	nan
0.8649	0.0171	0.7197	0.5152	nan		0.1135	0.8556	0.4747	0.6026	0.334		0.3571	0.0068	0.6346	nan	nan		0.0091	0.5395	0.0146	0.018	nan		0.1562	0	0.0426	nan	nan		0.0583	0.2	0.0525	nan	nan
0.7033	0.0125	0.715	0.7818	nan		0.2251	0.982	0.5034	0.7328	0.2143		0.6939	0.3516	0.6798	nan	nan		0.1613	0.5	0.5489	nan	nan		0.1587	0.0244	0.058	nan	nan		0	0.1818	0.042	nan	nan
0.8557	0.0094	0.9234	nan	nan		0.2	0.9398	0.5438	0.4091	nan		0.6957	0.3636	0.6518	nan	nan		0.0169	0.7636	0.1105	0.0377	nan		0.1321	0.0278	0.073	nan	nan		0.0185	0.1667	0.0437	nan	nan
0.9268	0.0087	0.9655	nan	nan		0.0108	1	0.0196	0.0209	nan		0.6571	0.2609	0.5294	nan	nan		0	0.8594	0.058	0.0229	nan		0.2439	0.0403	0.0359	nan	nan		0	0.1613	0.0909	nan	nan
0.9689	0	0.96	nan	nan		0.0108	0.8871	0.0278	0.0303	nan		0.4865	0.0833	0.4051	nan	nan		0.1188	0.775	0.1218	0.1379	nan		0.35	0.0387	0.0608	nan	nan		0.0385	0.3167	0.0411	nan	nan
0.8218	0.0174	0.7986	nan	nan		0.027	0.8169	0.0433	0.035	nan		0.9818	0.56	0.8359	nan	nan		0.0144	0.6702	0.0249	nan	nan		0.1935	0	0.1127	nan	nan		0.0787	0.3053	0.033	nan	nan
0.95	0.2069	0.9432	nan	nan		0.026	0.84	0.0429	0.037	nan		0.6154	0.1	0.5299	nan	nan		0.0253	0.6458	0.0205	nan	nan		0.2162	0	0.0172	nan	nan		0.0526	0.186	0.0638	nan	nan
0.9415	0.0196	0.9318	nan	nan		0.0068	0.7105	0.0182	0.0134	nan		0.6838	0.3136	0.6947	nan	nan		0.0452	0.7273	0.0189	nan	nan		0.24	0.0357	0.0247	nan	nan		0	0.1316	0.0133	nan	nan
1	0.022	0.9074	nan	nan		0.004	0.6633	nan	nan	nan		0.8095	0.3939	0.6	nan	nan		0.4762	0.8378	0.6479	nan	nan		0.1402	0	0.0995	nan	nan		0.0588	0.2222	0.125	nan	nan
0.95	0.0174	0.8929	nan	nan		0.0064	0.7692	0.0142	0.0074	nan		0.8023	0.5	0.8	nan	nan		0.2059	0.7381	0.5391	nan	nan		0.8378	0.6458	0.5714	nan	nan		0.1031	0.3072	0.0819	nan	nan
0.8824	0.0205	0.7048	nan	nan		0.0037	0.9262	0.0217	0.0192	nan		0.4898	0.0417	0.5	nan	nan		0.0133	0.4035	0.015	nan	nan		0.8186	0.5764	0.4957	nan	nan		0.0089	0.1552	0.0707	nan	nan
1	0.012	0.7654	nan	nan		0.0106	0.9714	0.0167	0.0179	nan		0.7	0.3158	0.6995	nan	nan		0.0097	0.3645	0.014	nan	nan		0.6471	0.3607	0.1139	nan	nan		0	0.1429	0.1014	nan	nan
0.8667	0.009	0.9302	nan	nan		0	0.7	0.0256	nan	nan		0.9615	0.4048	0.9724	nan	nan		0.0476	0.5893	0.9057	nan	nan		0.694	0.4978	0.4251	nan	nan		0	0.1	0.0167	nan	nan
0.925	0.0195	0.916	nan	nan		0	0.5393	0.0345	nan	nan		0.7419	0.2807	0.8818	nan	nan		0.0124	0.55	0.0453	0.0909	nan		0.3684	0.2115	0.2074	nan	nan		0.3554	0.4909	0.1523	nan	nan
0.58	0.0244	0.9265	nan	nan		0.016	0.9524	0.011	nan	nan		0.5278	0.1373	0.9434	nan	nan		0.4074	0.7222	0.7	0.7	nan		0.1978	0.0484	0.2214	nan	nan		0.3421	0.5115	0.1747	nan	nan
0.7379	0.0182	0.7163	nan	nan		0.0088	0.9774	0.0154	nan	nan		0.878	0.2344	0.9557	nan	nan		0.0084	0.3167	0.0167	nan	nan		0.6692	0.4568	0.163	nan	nan		0.0881	0.1938	0.1111	nan	nan
0.956	0.0059	0.9549	nan	nan		0.0056	1	0.0326	0.0407	nan		0.8667	0.2353	0.9091	nan	nan		0.022	0.5667	0.0218	nan	nan		0.7429	0.5815	0.3172	nan	nan		0	0.2174	0.0543	nan	nan
1	0.0256	1	nan	nan		0.0874	0.7797	0.0108	0.0126	nan		0.9348	0.0526	0.8843	nan	0.8696		0.0052	0.4074	0.0085	nan	nan		0.1875	0.0757	0.0208	nan	nan		0	0.1325	0.0245	nan	nan
0.8	0.0164	0.8644	0.9706	nan		0.0983	0.8167	0.1345	0.1498	nan		0.9	0.4504	0.8871	0.9383	nan		0.0068	0.3143	0.0101	nan	nan		0.6427	0.4433	0.4721	nan	nan		0.1067	0.3488	0.1677	nan	nan
0.7143	0.0138	0.9391	1	nan		0.0842	0.9545	0.2989	0.3012	nan		0.931	0.4648	0.4028	0.4	nan		0.0183	0.4194	0.0059	nan	nan		0.3171	0.051	0.099	nan	nan		0.0843	0.2479	0.1642	nan	nan
0.96	0.0116	0.8858	0.9815	nan		0.0571	1	nan	nan	nan		0.7143	0.375	0.8095	0.8095	nan		0.0093	0.4609	0.0062	0.0039	nan		0.3103	0.0725	0.2429	nan	nan		0.0611	0.1875	0.1066	nan	nan
0.9048	0.0081	0.8023	nan	nan		0.4423	0.9548	0.7346	0.718	nan		0.6458	0.2683	0.7377	nan	nan		0	0.5	0.0142	nan	nan		0.1509	0	0.1679	nan	nan		0.0714	0.3623	0.0943	nan	nan
0.6981	0.0184	0.7941	1	nan		0.043	0.5556	0	nan	nan		0.8747	0.5747	0.8874	0.8835	nan		0.0041	0.5469	0.0167	0.0182	nan		0.16	0	0.0396	nan	nan		0	0.1181	0.0577	nan	nan
0.9815	0.0123	0.8382	nan	nan		0.0134	1	0	nan	nan		0.6	0.1789	0.3175	nan	nan		0.0019	0.68	0.0095	0.0115	nan		0.781	0.3929	0.5882	nan	nan		0	0.5926	0.0318	nan	nan
0.9875	0.0179	0.9441	nan	nan		0.0073	0.6667	0.0364	0	nan		0.7083	0.1538	0.7928	0.7778	nan		0.0179	0.9286	0.0208	0.0222	nan		0.2222	0.0189	0.0115	nan	nan		0.13	0.2794	0.1848	nan	nan
0.92	0.0168	0.9845	nan	nan		0.0805	0.8018	0.0242	0.0426	nan		0.8151	0.4054	0.7099	0.6822	nan		0.0098	0.4762	0.0173	0.0157	nan		0.2653	0	0.0508	nan	nan		0.0621	0.1973	0.1203	nan	nan
0.9565	0.0104	0.9574	nan	nan		0.038	0.6429	0.0169	0.0144	nan		0.6176	0.1389	0.5059	nan	nan		0.0048	0.8158	0.0348	0.0354	nan		0.4789	0.1481	0.3148	nan	nan		0.0095	0.1509	0.063	nan	nan
1	0.0085	0.9826	nan	nan		0.0074	0.509	0.0204	0.0275	nan		0.8611	0.4615	0.7294	0.7143	nan		0.5	0.8519	0.6944	0.875	nan		0.5949	0.1562	0.5476	nan	nan		0.0149	0.125	0.0942	nan	nan
1	0.0062	0.9306	nan	nan		0.0175	0.9153	0.0096	0.0115	nan		0.5	0.1587	0.4553	nan	nan		0.3125	0.7143	0.4571	nan	nan		0.5838	0.2173	0.0054	nan	nan		0.0455	0.2857	0.0583	nan	nan
1	0.0183	0.9828	nan	nan		0.1245	0.8759	0.3128	0.2568	nan		0.6382	0.2756	0.6552	nan	nan		0.3563	0.7986	nan	nan	nan		0.2083	0	0.1311	nan	nan		0	0.2075	0.0857	nan	nan
1	0.0146	0.9833	nan	nan		0.4375	1	0.9398	0.9565	nan		0.9143	0.52	0.8214	nan	nan		0	0.303	0.0354	0.036	nan		0.383	0.1538	0.1765	nan	nan		0	0.1538	0.0786	0.0886	nan
0.9804	0.0301	1	nan	nan		0.0071	0.9024	0.0232	0.0234	nan		0.7931	0.3553	0.8846	nan	nan		0	0.3651	0.0326	0.0296	nan		0.1379	0	0.0164	nan	nan		0.0361	0.1571	0.0444	nan	nan
0.8056	0.0117	0.9868	nan	nan		0	0.9333	0.0571	0.0637	nan		0.6848	0.3261	0.6856	0.55	nan		0.0058	0.7843	0.021	nan	nan		0.375	0.2283	0.254	nan	nan		0	0.1724	0.133	nan	nan
0.9904	0.0084	1	nan	nan		0.04	0.9697	0.0658	0.0926	nan		0.5664	0.1076	0.6286	0.5385	nan		0.0028	0.5846	0.0205	0.036	nan		0.1667	0	0.166	nan	nan		0.0171	0.1489	0.1304	nan	nan
0.9901	0.0066	0.9052	nan	nan		0.3659	1	0.985	nan	nan		0.6335	0.0989	0.7283	nan	nan		0.0051	0.62	0.0211	0.0139	nan		0.8797	0.7715	0.7385	nan	nan		0	0.2083	0.0929	nan	nan
1	0.0032	0.9773	nan	nan		0.4712	1	0.9712	nan	nan		0.7516	0.3234	0.805	nan	nan		0.6957	1	0.8487	0.9429	nan		0.5	0.1905	0.0779	nan	nan		0.0714	0.5833	0.0984	nan	nan
0.8929	0.0165	0.9442	nan	nan		0.4545	0.96	0.871	nan	nan		0.7441	0.3147	0.8638	nan	nan		0.0056	0.56	0.0208	0.0167	nan		0.1633	0.037	0.0319	nan	nan		0.1455	0.381	0.0637	nan	nan
1	0.0087	1	nan	nan		0.0103	0.8322	0.0073	nan	nan		0.9	0.4151	0.4394	0.4394	nan		0.0121	0.7143	0.0435	0.05	nan		0.236	0.0822	0.1229	nan	nan		0.0286	0.2727	0.0922	nan	nan
0.9747	0.2426	0.9227	nan	nan		0.0098	0.7748	0.0164	nan	nan		0.9667	0.0167	0.8155	nan	nan		0.1064	0.7632	0.6494	0.6377	nan		0.8018	0.6571	0.7407	nan	nan		0.0385	0.1889	0.0793	nan	nan
0.9333	0.0381	0.8421	nan	nan		0.1282	0.7857	0.5396	0.6098	nan		0.6383	0.25	0.3184	nan	nan		0.0317	0.4769	0.0214	0.0295	nan		0.1481	0	0	nan	nan		0.0625	0.1733	0.05	nan	nan
0.9111	0.0058	0.7794	nan	nan		0	0.9116	nan	nan	nan		0.45	0.0151	0.4569	0.4028	nan		0.0049	0.4211	0.0435	0.0481	nan		0.5154	0.3556	nan	nan	nan		0.2742	0.487	0.3086	nan	nan
0.634	0.016	0.7549	nan	nan		0.4577	0.9672	nan	nan	nan		0.425	0.0216	0.48	nan	nan		0.5556	0.8889	0.824	nan	nan		1	0.6429	0.5726	nan	nan		0	0.7099	0.6136	nan	nan
0.5957	0.0153	0.7073	nan	nan		0.4184	0.9444	nan	nan	nan		0.4375	0.0022	0.0938	nan	nan		0.5263	0.9474	0.8373	nan	nan		0.1364	0.0306	0.125	nan	nan		0.7582	0.9078	0.8271	nan	nan
0.7941	0.0185	0.8571	nan	nan		0.2242	0.8261	0.0519	nan	nan		0.8776	0.3	0.7706	0.7536	nan		0.0112	0.7812	0.0219	nan	nan		0.2344	0.046	0.2512	nan	nan		0.0353	0.2343	0.1124	nan	nan
0.7826	0.0256	0.8176	nan	nan		0.0085	0.5156	0.0143	nan	nan		0.9459	0.5	0.6587	nan	nan		0.0126	0.7656	0.0179	nan	nan		0.1967	0	0.121	nan	nan		0.1667	0.2782	0.1068	nan	nan
0.9714	0.0109	0.9537	nan	nan		0.0044	0.6905	0.0372	0.0407	nan		0.9111	0.5283	0.8469	nan	nan		0	0.6036	0.0495	nan	nan		0.2055	0.053	0.2735	nan	nan		0.0952	0.2824	0.0918	nan	nan
0.6818	0.0205	0.955	nan	nan		0.0197	0.9242	0.0296	0.0273	nan		0.7059	0.2353	0.5229	nan	nan		0	0.494	0	nan	nan		0.1471	0	0.0726	nan	nan		0.1122	0.4014	0.0828	nan	nan
0.656	0.0198	0.8054	nan	nan		0.0043	0.9841	0.0443	0.0394	nan		0.72	0.15	0.6923	nan	nan		0.1277	0.4545	0.4425	0.4125	nan		0.1875	0	0.0368	nan	nan		0.1	0.5278	0.1257	nan	nan
0.75	0.0129	0.8553	nan	nan		0.0098	0.9784	0.0129	0.0092	nan		0.7442	0.2135	0.6821	nan	nan		0.0103	0.4783	0.0304	0.0255	nan		0.1628	0.0183	0.04	nan	nan		0	0.1094	0.0101	nan	nan
0.5185	0	0.5915	0.5857	nan		0.0083	1	0.0291	0.0245	nan		0.6582	0.1508	0.8496	nan	nan		0.0098	0.5152	0.041	0.0458	nan		0.193	0.0278	0.0545	nan	nan		0	0.2	0.0515	nan	nan
1	0.0227	1	nan	nan		0.0109	0.9333	0.0164	0.019	nan		0.9231	0.3846	0.8235	nan	nan		0.0089	0.6098	0.0328	0.0243	nan		0.3977	0.0453	0.2	nan	nan		0.0463	0.1648	0.2604	nan	nan
0.931	0.2516	1	nan	nan		0.011	1	0.0097	0.0175	nan		0.6932	0.3386	0.7538	nan	nan		0.0192	0.3636	0.1095	0	nan		0.5885	0.3929	0.4692	nan	nan		0.0227	0.1538	0.0321	nan	nan
1	0.0177	0.9492	nan	nan		0.0095	0.9861	0.0298	0.0314	nan		0.5222	0.171	0.7155	nan	nan		0	0.3714	0.4404	0.4571	nan		0.6808	0.413	0.4362	nan	nan		0.0036	0.1505	0.0215	nan	nan
0.6897	0.0246	1	nan	nan		0.0129	0.9583	0.0179	0.0137	nan		1	0.6471	0.8951	nan	nan		0.5	0.9048	0.825	nan	nan		0.3165	0.125	0.1062	nan	nan		0	0.1111	0.0142	nan	nan
0.6	0.0188	1	nan	nan		0.1875	0.7095	0.5556	0.5502	nan		0.8378	0.4737	0.8511	nan	nan		0	0.3007	0.0105	nan	nan		0.8596	0.4877	0.2031	nan	nan		0.0164	0.1212	0.0526	nan	nan
0.9016	0.0222	0.8846	nan	nan		0.3846	1	0.7219	0.9043	nan		0.697	0.3077	0.6866	nan	nan		0.3636	0.8261	0.75	0.7647	nan		0.1515	0.0152	0.0605	nan	nan		0.0323	0.1429	0.0455	nan	nan
0.9524	0.0198	0.8391	nan	nan		0.023	1	0.0389	0.0414	nan		0.9744	0.6	0.75	nan	nan		0.3333	0.6984	0.6111	nan	nan		0.133	0.0276	0.1497	nan	nan		0.069	0.1958	0.062	nan	nan
0.95	0.3101	0.9406	nan	nan		0.069	1	0.115	0.11	nan		0.8704	0.561	0.7887	nan	nan		0.4054	0.7826	0.7615	0.7434	nan		0.1506	0.0233	0.2179	nan	nan		0.0169	0.1579	0.1134	nan	nan
0.6126	0.0505	0.8571	nan	nan		0	0.7681	0.0073	nan	nan		0.95	0.5333	0.95	nan	nan		0	0.863	nan	nan	nan		0.2157	0.0177	0.185	nan	nan		0.0095	0.1182	0.0239	nan	nan
0.6158	0.0301	0.3848	nan	nan		0.0169	0.7681	0.0215	nan	nan		0.8077	0.4487	0.7471	nan	nan		0.5593	0.8667	0.8018	0.8434	nan		0.1236	0.0118	0.1417	nan	nan		0.2609	0.625	0.4231	nan	nan
0.8462	0.2511	0.9363	nan	nan		0.013	0.7281	0.0811	nan	nan		0.8537	0.4124	0.9252	nan	nan		0.4634	0.8	0.3735	nan	nan		0.4889	0.0723	0.2403	nan	nan		0.0427	0.2703	0.087	nan	nan
0.5509	0.0132	0.5265	nan	nan		0.0262	0.8644	0.0392	nan	nan		0.9	0.4286	0.9017	nan	nan		0.5274	0.859	nan	nan	nan		0.275	0.0091	0.0429	nan	nan		0	0.1296	0.0464	nan	nan
0.5253	0.0112	0.1226	nan	nan		0.0189	0.8022	0.0168	0.0167	nan		0.6	0.0667	0.6887	nan	nan		0.0058	0.4041	nan	nan	nan		0.1714	0	0.0504	nan	nan		0	0.1176	0.0288	nan	nan
0.9355	0.2051	0.8723	nan	nan		0.0193	0.8766	0.0407	0.025	nan		0.681	0.3188	0.6971	nan	nan		0.0057	0.6981	0.0251	0.0272	nan		0.25	0.0707	0.0767	nan	nan		0.0141	0.1176	0.0633	nan	nan
0.892	0.3372	0.9293	nan	nan		0.0283	0.9279	0.0231	0.0251	nan		0.9048	0.3421	0.8408	nan	nan		0.093	0.4545	0.1616	0.0345	nan		0.3	0.0208	0.07	nan	nan		0.0484	0.2258	0.0891	nan	nan
0.5709	0.04	0.8031	nan	nan		0.0216	0.9091	0.0108	0.0125	nan		0.8065	0.2368	0.7097	nan	nan		0.2766	0.8696	0.5702	0.5688	nan		0.5	0.2951	0.197	nan	nan		0.0947	0.1958	0.1259	nan	nan
0.5528	0.0036	0.7711	nan	nan		0.0349	0.9	0.0449	nan	nan		0.5	0.15	0.6536	nan	nan		0	0.7931	0	0	nan		0.1333	0.0108	0.1184	nan	nan		0	0.2	0.0647	nan	nan
0.9583	0.0429	0.9456	nan	nan		0.0035	1	0.0218	0.024	nan		0.5636	0.1818	0.7708	nan	nan		0	0.8056	0.0116	0.0141	nan		0.1587	0.0485	0.2479	nan	nan		0.0323	0.2069	0.025	nan	nan
0.9487	0.0074	0.931	nan	nan		0.0096	1	0.0339	0.023	nan		0.8667	0.5586	0.8538	nan	nan		0.0095	0.7547	0.0219	0.0222	nan		0.2442	0.0941	0.0867	nan	nan		0	0.1379	0.0321	nan	nan
0.9877	0.0063	0.9929	nan	nan		0.0109	0.8636	0.0246	0.0192	nan		0.9375	0.6078	0.5882	nan	nan		0	0.7308	nan	nan	nan		0.1071	0.0054	0.025	nan	nan		0.2281	0.4275	0.1063	nan	nan
0.9855	0.0408	0.9489	nan	nan		0.0368	0.8795	0.0146	0.022	nan		0.481	0.1791	0.4706	nan	nan		0.4068	0.8293	nan	nan	nan		0.1591	0.0122	0.0541	nan	nan		0	0.34	0.0933	nan	nan
0.8938	0.3686	0.9352	nan	nan		0.0153	0.5958	0.0244	0.0242	nan		0.5472	0.1765	0.6257	nan	nan		0.5833	0.9259	0.9043	0.9078	nan		0.2937	0.0411	nan	nan	nan		0.0594	0.2189	0.0465	nan	nan
0.9512	0.0084	0.8537	nan	nan		0.0092	1	0.0247	0.0316	nan		0.5111	0.2069	0.6263	nan	nan		0.1852	0.5385	0.2976	nan	nan		0.5387	0.2792	0.2981	nan	nan		0	0.1061	0.0124	nan	nan
0.9636	0.0187	0.9204	nan	nan		0.0105	1	0.0228	0.0289	nan		0.433	0.055	0.4413	nan	nan		0.3488	0.7419	0.2524	nan	nan		0.4029	0.1414	0.1512	nan	nan		0	0.1183	0.0287	nan	nan
0.8889	0.0167	1	nan	nan		0.0065	0.9279	0.0252	0.0196	nan		0.8571	0.5304	0.7347	nan	nan		0.3711	0.7368	0.3165	0.34	nan		0.1181	0.013	0.0561	nan	nan		0.044	0.162	0.063	nan	nan
0.7879	0.0106	nan	nan	nan		0.0215	1	0.0474	0.041	nan		0.7143	0.4062	0.8095	nan	nan		0.1417	0.5417	0.4373	0.5268	nan		0.142	0.0161	0.0323	nan	nan		0.0246	0.2862	0.066	nan	nan
0.9184	0.0106	0.8367	nan	nan		0.0148	0.9667	0.0264	0.0253	nan		0.6667	0.3636	0.7647	nan	nan		0.4105	0.7742	0.3176	0.3176	nan		0.2222	0.0769	0.0565	nan	nan		0	0.1111	0	nan	nan
1	0.0181	0.9082	nan	nan		0.0124	1	0.0292	0.0361	nan		0.3235	0.0058	0.3649	0.3649	nan		0.2797	0.7073	0.3147	0.2663	nan		0.1795	0.0714	0.0839	0.125	nan		0.8037	0.9221	0.7905	nan	nan
1	0.0179	0.968	nan	nan		0.0124	1	0.0153	0.0189	nan		0.7315	0.2667	0.7238	nan	nan		0.1342	0.5303	0.2802	0.2422	nan		0.1269	0	0.0368	0.0263	nan		0	0.3333	0.076	nan	nan
1	0.0142	0.7089	nan	nan		0.0186	0.9596	0.03	0.0335	nan		0.4483	0.0473	0.5139	0.542	nan		0.0642	0.3824	0.1265	nan	nan		0.3333	0.1333	0.3182	nan	nan		0	0.1149	0.1319	nan	nan
1	0.0196	0.729	nan	nan		0.0163	0.9935	0.0189	0.0216	nan		0.7442	0.0256	0.4545	nan	nan		0.2917	0.8	0.5176	0.5067	nan		0.2059	0.0548	0.0842	nan	nan		0	0.1429	0.0175	nan	nan
0.9444	0.0082	0.9109	nan	nan		0.0042	0.9716	0.0222	0.0237	nan		0.7528	0.0151	0.754	nan	nan		0.0234	0.3659	nan	nan	nan		0.3542	0.128	0.2083	nan	nan		0	0.1264	0.0154	nan	nan
0.9178	0.0187	0.9338	nan	nan		0.0169	0.9756	0.023	0.0366	nan		0.5329	0.021	0.5765	nan	nan		0.3204	0.7261	0.6757	0.6994	nan		0.1458	0.019	0.1132	nan	nan		0.5362	0.7143	0.5927	nan	nan
0.963	0.0082	0.8898	nan	nan		0.0086	0.9942	0.0159	0.0128	nan		0.8043	0.2881	0.9529	0.9839	nan		0.3673	0.8065	0.6809	0.6389	nan		0.25	0.0357	0.0329	nan	nan		0.0952	0.9259	0.3228	nan	nan
1	0.0227	0.9508	nan	nan		0	0.9762	0.0312	nan	nan		0.7347	0.1702	0.7451	0.7625	nan		0.3833	0.8235	nan	nan	nan		0.1273	0	0.0936	nan	nan		0.0517	0.5714	0.0215	nan	nan
0.9474	0.01	0.9727	nan	nan		0.0192	0.9718	0.04	nan	nan		0.9186	0.3043	0.8876	0.8976	nan		0.5769	0.8889	0.9242	0.925	nan		0.1605	0.0263	0.2222	nan	nan		0	0.1	0.0217	nan	nan
1	0.0168	0.9763	nan	nan		0	0.8308	nan	nan	nan		0.6486	0.2967	0.654	0.7045	nan		0.3256	0.8929	nan	nan	nan		0.2222	0	0.1186	nan	nan		0.2149	0.5326	0.2404	nan	nan
1	0.0226	0.9207	nan	nan		0	0.8	0.0175	nan	nan		0.8478	0.5441	0.9394	nan	nan		0.5	0.8235	nan	nan	nan		0.375	0.075	0.2016	nan	nan		0.1224	0.5714	0.01	0	nan
0.96	0.073	0.9625	nan	nan		0.0026	0.725	0.0221	0.0204	nan		0.9524	0.6344	0.9545	0.9359	nan		0.0096	0.5385	0.0219	0.033	nan		0.5217	0	0.0186	nan	nan		0.0984	0.2667	0.3636	nan	nan
0.8529	0.0944	0.9486	nan	nan		0.0119	0.9429	0.0325	0.0325	nan		0.75	0.0208	0.8527	0.8547	nan		0.0164	0.4722	0.0075	0.0029	nan		0.2724	0.0573	nan	nan	nan		0	0.1915	nan	nan	nan
1	0.4625	0.9688	nan	nan		0.0046	0.88	0.0208	0.0258	nan		0.6429	0.2857	0.6579	0.6438	nan		0.022	0.3646	0.034	nan	nan		0.2937	0.0192	0.0435	nan	nan		0	0.1111	0.0676	nan	nan
1	0.4245	0.9708	nan	nan		0.0256	0.9565	0.0321	0.0261	nan		0.8049	0.5	0.8889	nan	nan		0.0132	0.4872	nan	nan	nan		0.2766	0.0851	0.0568	nan	nan		0.1022	0.2202	0.2007	nan	nan
1	0	0.9459	nan	nan		0.0072	0.9778	0.0349	0.0316	nan		0.8537	0.4366	0.7336	nan	nan		0.0675	0.6087	0.4008	0.7967	nan		0.2328	0.0111	0.0865	nan	nan		0.0579	0.1585	0.0053	nan	nan
1	0.0123	0.8649	nan	nan		0.0031	0.9496	0.0319	0.0312	nan		0.5938	0.2	0.8191	0.8235	nan		0.0848	0.7547	0.4545	0.8757	nan		0.5057	0.2568	0.1741	nan	nan		0	0.1008	0.058	nan	nan
1	0.1389	0.8696	nan	nan		0.0107	1	0.0237	0.0278	nan		0.8108	0.5	0.6353	0.5263	nan		0.1411	0.7143	0.5	nan	nan		0.841	0.7407	0.2437	nan	nan		0.0299	0.1743	0.0585	nan	nan
0.8584	0.0139	0.9514	0.9514	nan		0.017	0.9667	0.0258	0.0286	nan		0.7407	0.4048	0.6585	0.6344	nan		0.5	0.8125	nan	nan	nan		0.25	0.0571	0	nan	nan		0.0227	0.2027	0.0975	nan	nan
0.7846	0.0117	0.9846	0.9846	nan		0.007	0.9512	0.0204	0.0158	nan		0.4667	0.0256	0.2564	nan	nan		0.5455	0.9032	nan	nan	nan		0.1042	0	0.0196	nan	nan		0.1379	0.4478	0.2822	nan	nan
0.7333	0.0136	0.9151	0.9412	nan		0.0144	0.8216	0.0175	0.0116	nan		0.4895	0.05	0.6358	0.6301	nan		0.3205	0.6667	0.6591	nan	nan		0.1026	0	0.0233	nan	nan		0.0538	0.1786	0.0863	nan	nan
1	0.0159	0.9158	0.875	nan		0.0075	0.8235	nan	nan	nan		0.5854	0.0465	0.4648	nan	nan		0.0142	0.5917	0.0258	nan	nan		0.4767	0.2759	0.3762	nan	nan		0.1389	0.3529	0.0227	nan	nan
0.75	0.035	0.7955	nan	nan		0.2121	0.8929	0.7407	nan	nan		0.9643	0.5932	0.9191	nan	nan		0	0.7619	0	nan	nan		0.3571	0	0.0744	nan	nan		0.1538	0.4375	nan	nan	nan
0.9286	0.0213	0.9888	nan	nan		0.1905	0.9643	0.5455	nan	nan		0.6792	0.0349	0.8897	nan	nan		0.0134	0.3722	0.0196	nan	nan		0.1	0	0	nan	nan		0.1471	0.3	0.0632	nan	nan
0.8438	0.0476	0.8393	nan	nan		0.4	0.9787	0.9792	0.9792	nan		0.5185	0.1166	0.6437	0.6923	nan		0.2727	0.7857	0.3	nan	nan		0.459	0.1746	0.1758	nan	nan		0.1697	0.328	0.0561	nan	nan
0.8293	0.0919	0.8731	0.8702	nan		0	0.8077	0.031	0.04	nan		0.9429	0.25	0.7308	0.7647	nan		0.0109	0.6957	0.0183	0.0172	nan		0.5833	0.1481	0.3113	nan	nan		0.0833	0.2729	0.1579	nan	nan
0.8824	0.0642	0.8276	0.9	nan		0.0187	1	0.0209	0.0289	nan		1	0.6296	0.8324	0.8438	nan		0.0061	0.45	0.0134	0.017	nan		0.1083	0.0066	0.0282	nan	nan		0	0.3896	0.0741	0.1111	nan
0.7857	0.0186	0.8269	0.75	nan		0.0094	0.8413	0.0173	0.0222	nan		0.6909	0.1316	0.6418	nan	nan		0.481	0.9355	0.8448	0.8269	nan		0.1321	0.012	0.0674	nan	nan		0.0909	0.2268	0.0697	0.0762	0
0.9714	0.0266	0.825	nan	nan		0.0328	0.75	0.0204	0.0156	nan		0.6714	0.2841	0.7025	0.6386	nan		0.0087	0.5479	0.0173	0.0175	nan		0.1296	0.0227	0.1055	nan	nan		0	0.3619	0.0523	0.0649	nan
0.9667	0.0081	0.8596	1	nan		0.3293	0.9547	0.3803	nan	nan		0.8182	0.3214	0.7374	nan	nan		0.0495	0.68	0.0684	nan	nan		0.1351	0	0.0563	nan	nan		0	0.125	0.0542	nan	nan
0.6731	0.016	0.7222	0.7907	nan		0.0187	1	0	0	nan		0.5636	0.2143	0.6541	nan	nan		0.0068	0.7436	0.0345	0.0455	nan		0.1071	0	0	nan	nan		0.0435	0.2444	0.0444	0.0366	nan
0.7037	0.0122	0.6098	0.6	nan		0.0054	0.9149	0.0149	nan	0.0345		0.6	0.1429	0.5379	0.5	nan		0.0075	0.8049	0.0723	0.0807	nan		0.8679	0.6	0.5607	nan	nan		0.0451	0.2229	0.1002	0.3878	nan
0.5263	0.0166	0.7358	0.8	nan		0.0121	1	0.0129	nan	0.0179		1	0.6087	0.9791	nan	nan		0.2414	0.65	0.2979	0.3182	nan		0.169	0.0208	0.0577	nan	nan		0	0.2051	0.0278	nan	nan
0.96	0.0109	0.9697	0.9643	nan		0.0092	0.8452	0.025	0.0168	0.0255		0.802	0.4839	0.8579	nan	nan		0.25	0.7692	0.1667	0.1803	nan		0.1376	0.023	0.0308	nan	nan		0.4231	0.75	0.7241	nan	nan
1	0.0137	0.8897	0.8544	nan		0.0058	0.7244	0.0151	0.0156	0		0.35	0.0465	0.3714	nan	nan		0.0082	0.6364	0.0128	0.0111	nan		0.1457	0.0303	0.0296	nan	nan		0.3041	0.7305	0.7669	nan	nan
0.9091	0.0063	0.8974	0.7662	nan		0.0051	0.9221	0.011	0.0141	0.0208		0.622	0.1781	nan	nan	nan		0.0164	0.66	0.0134	0.0145	nan		0.2055	0	0.0455	nan	nan		0.1616	0.5359	0.698	nan	nan
0.7246	0.1602	0.6869	0.6773	nan		0.0126	0.8929	0	0	nan		0.6176	0.1333	0.6182	0.6147	nan		0.0066	0.6122	0.0179	0.0198	nan		0.1103	0	0.0188	nan	nan		0.2437	0.348	0.5695	nan	nan
0.8525	0.0125	0.7615	nan	nan		0.0418	0.9556	0.0328	0.0182	nan		0.8372	0.4571	0.678	0.6916	nan		0.0119	0.7216	0.02	0.0177	0		0.8435	0.5743	0.6433	nan	nan		0.0036	0.1176	0.011	nan	nan
0.6322	0.0079	0.5435	nan	nan		0.2144	0.9524	0.4089	0.7929	0		0.8824	0.2857	0.8333	nan	nan		0.0074	0.5882	0.0172	0.0166	0		0.7039	0.5912	0.733	nan	nan		0.0092	0.4557	0.0326	nan	nan
0.9583	0.0242	0.9384	nan	nan		0.0072	0.8201	nan	nan	nan		0.4737	0	0.6667	nan	nan		0.0088	0.3333	0.0056	0.0066	nan		0.9394	0.7767	0.8911	nan	nan		0.0248	0.1545	0.0191	0.02	nan
0.8958	0.013	0.9588	1	nan		0.0943	1	0.069	0.0779	nan		0.5451	0.0143	0.5277	0.4756	nan		0.0106	0.6166	0.0204	0.0161	0		0.719	0.5639	0.4988	nan	nan		0.0182	0.3258	0.0289	nan	nan
0.75	0.1662	0.6392	nan	nan		0.5	1	0.7049	0.7049	nan		0.5253	0.0144	0.5243	0.5255	nan		0.0119	0.3387	0.022	0.0209	nan		0.786	0.6758	0.6411	nan	nan		0.0205	0.1297	0.0345	nan	nan
0.8643	0.1188	0.8249	nan	nan		0.0136	0.5414	0.0064	nan	nan		0.575	0.1778	0.8824	nan	nan		0.0256	0.6316	0.0094	nan	nan		0.7838	0.6131	0.6	nan	nan		0	0.136	0.029	nan	nan
0.5263	0.0127	0.5882	nan	nan		0.013	0.7131	0.0178	0.0174	nan		0.4091	0.093	0.9167	0.8333	nan		0.1146	0.5645	0.1327	nan	nan		0.1282	0	0.048	nan	nan		0.0598	0.1842	0.041	0.059	nan
0.9444	0.4355	0.955	nan	nan		0.0014	0.6492	0.0137	0	nan		0.5167	0.0389	0.419	0.4158	nan		0.4732	0.8889	nan	nan	nan		0.5818	0	0.1333	nan	nan		0	0.15	0.0244	nan	nan
1	0.0243	0.965	nan	nan		0.0059	0.8476	0.0309	0.0059	nan		0.9643	0.6364	0.9123	nan	nan		0.4697	0.9796	0.4248	nan	nan		0.25	0	0	nan	nan		0.2808	0.6389	0.3246	0.2619	nan
0.9101	0.0142	0.9779	nan	nan		0.008	0.9306	0.0387	0.016	nan		0.4107	0.098	0.9302	nan	nan		0.3492	0.6538	0.4361	nan	nan		0.3788	0.1405	0.0565	nan	nan		0.0833	0.25	0.2462	0.1769	nan
0.9737	0.0106	0.9778	nan	nan		0.0161	0.94	0.0227	0.008	nan		0.6596	0.1429	0.7089	nan	nan		0.0164	0.6098	0.0361	0.0102	0.0921		0.3793	0.08	0.0539	nan	nan		0.2273	0.8571	0.3043	0.1667	nan
0.9464	0.0149	0.9851	nan	nan		0.0078	0.9137	0.0262	0.0289	nan		0.7549	0.3968	0.8018	nan	nan		0.1752	0.5294	0.3144	nan	nan		0.1429	0	0.0408	nan	nan		0	0.2414	0.0839	0.0714	nan
0.9403	0.0287	0.9937	nan	nan		0.0141	0.9341	0.0188	0.0219	nan		0.7589	0.3393	0.7822	nan	nan		0.4412	0.7695	0.7663	nan	nan		0.1616	0.0505	0.0887	nan	nan		0	0.1818	0.0227	nan	nan
0.9878	0.0057	0.9625	nan	nan		0.0096	0.9624	0.0166	0.0173	nan		0.6939	0.2527	0.675	nan	nan		0.5055	0.9151	0.6907	nan	nan		0.4326	0.1048	0.4231	nan	nan		0.0238	0.2295	0.0462	0.0215	nan
0.825	0.0258	0.7159	nan	nan		0.0171	0.9738	0.016	0.012	nan		0.9189	0.4851	0.8011	nan	nan		0.0066	0.3824	0.0181	0.0151	nan		0.2261	0.0208	0.0773	nan	nan		0.0435	0.1515	0.0654	nan	nan
0.75	0.2243	0.835	nan	nan		0.0258	0.9816	0.0323	0.019	nan		0.7419	0.3434	0.766	0.8	nan		0.0036	0.5	0.0176	nan	nan		0.4945	0	0.065	nan	nan		0	0.1534	0.0332	nan	nan
0.9344	0.2231	0.9181	nan	nan		0.0092	0.958	nan	nan	nan		0.8205	0.5	0.6993	0.7692	nan		0.0182	0.7455	0.0178	0.0087	nan		0.3434	0	0.4784	nan	nan		0.04	0.2778	0.1497	nan	nan
0.9683	0.2853	0.9179	nan	nan		0.0323	0.9412	0.0303	nan	nan		0.9	0.52	0.9079	nan	nan		0.2022	0.5217	0.3491	0.3376	nan		0.102	0	0.0362	nan	nan		0	0.2333	0.0682	0.0556	nan
0.84	0.0277	0.8149	nan	nan		0.0086	0.6211	0.0248	nan	nan		0.9	0.5824	0.8818	nan	nan		0.0078	0.7234	0	nan	nan		0.1869	0.0071	0.0314	nan	nan		0.0253	0.2414	0.0051	nan	nan
0.9634	0.0045	0.9643	nan	nan		0.016	0.7822	0.021	0.0202	nan		0.8182	0.4177	0.7143	nan	nan		0.0086	0.3421	0.0164	nan	nan		0.1132	0	0.0483	nan	nan		0	0.124	0.0459	nan	nan
0.8889	0	0.8909	nan	nan		0.2143	0.9109	nan	nan	nan		0.875	0.5576	0.9055	nan	nan		0	0.38	0.0199	nan	nan		0.124	0.0159	0.067	nan	nan		0.025	0.1279	0.0902	nan	nan
0.6316	0.0172	nan	nan	nan		0.1639	0.8367	0.1	0.1	nan		0.85	0.1371	0.9336	nan	nan		0.0263	0.5952	0.0272	0.0294	nan		0.3095	0.025	0.2061	nan	nan		0.1146	0.2293	0.1328	0.24	nan
0.9259	0.0227	0.95	0.9412	nan		0.0193	0.9653	0.081	0.0824	nan		0.7778	0.0407	0.9494	nan	nan		0.0286	0.4	0.0227	0.0234	nan		0.3712	0.1406	0.3318	nan	nan		0.0565	0.2214	0.1576	nan	nan
0.9744	0.0181	0.944	0.9125	nan		0.0087	0.8316	0.0223	0.0228	nan		0.8077	0.1467	0.8317	nan	nan		0.29	0.7222	0.5644	0.5962	nan		0.1765	0.0484	0.1379	nan	nan		0	0.1053	0.1244	nan	nan
1	0.0057	0.8824	0.8	nan		0.0097	0.8849	0.022	0.0211	nan		0.4065	0	0.7122	nan	nan		0.0079	0.686	0.0201	nan	nan		0.2319	0.0714	0.1186	nan	nan		0.0481	0.2593	0.1374	nan	nan
0.9545	0.0169	0.9096	nan	nan		0.0282	0.6984	0.0164	0.0083	nan		0.5545	0.0084	0.5773	nan	nan		0.0143	0.8545	0.0112	nan	nan		0.1373	0.0319	0.108	nan	nan		0	0.1163	0.0179	nan	nan
1	0.0092	0.9066	0.7143	nan		0.019	0.9211	0.0221	nan	nan		0.3	0	0.4486	0.4592	nan		0.0026	0.68	0.0138	nan	nan		0.4247	0.0465	0.058	nan	nan		0	0.1351	0.0194	0	nan
1	0.0133	0.8952	nan	nan		0.0146	0.9364	0.022	0.019	nan		0.3462	0.04	0.3944	nan	nan		0.1881	0.5	0.3545	nan	nan		0.4419	0.1296	0.1019	nan	nan		0.0133	0.1639	0.0422	nan	nan
0.9737	0.0207	0.9183	0.8609	nan		0.0113	0.9902	0.0172	0.0127	nan		0.5417	0.1304	0.5698	nan	nan		0.0929	0.5593	0.2571	nan	nan		0.1565	0.0231	0.0826	nan	nan		0.029	0.1304	0.1504	nan	nan
0.9074	0.0269	0.89	0.8553	nan		0.0439	0.9219	0.056	0.0597	nan		0.8	0.4714	0.5909	nan	nan		0.5172	0.8571	0.6316	nan	nan		0.1636	0.0286	0.0411	nan	nan		0.0161	0.1744	0.0714	nan	nan
0.9412	0.0185	0.8455	nan	nan		0.0215	0.8571	0.0141	0.0179	nan		0.5686	0.25	0.3676	nan	nan		0.0057	0.5	0.0205	nan	nan		0.1321	0	0.0146	nan	nan		0.0508	0.1533	0.0818	nan	nan
0.973	0.0129	0.8942	0.9744	nan		0.0116	1	0.0221	0.0246	nan		0.4638	0.1071	0.3842	nan	nan		0.0088	0.4744	0.015	0.0052	nan		0.1739	0.0225	0.0379	nan	nan		0	0.1039	0.0862	nan	nan
0.8791	0.0162	0.9231	0.9451	nan		0.0128	0.9333	0.0235	0.0208	nan		0.5294	0.2	0.4667	nan	nan		0.008	0.7273	0.0355	0.0427	nan		0.1579	0	0.1152	nan	nan		0.0893	0.2542	0.1429	nan	nan
0.8696	0.0296	0.9848	0.9871	nan		0.0086	0.9892	0.0109	0.0035	nan		0.8621	0.5	0.8333	nan	nan		0.0154	0.4211	0.0207	nan	nan		0.1266	0	0.067	nan	nan		0.037	0.2759	0.0784	nan	nan
0.9545	0.0189	0.9882	0.9852	nan		0.0247	1	0.0191	0	nan		0.6204	0.2857	0.7683	nan	nan		0.0202	0.8769	0.0306	nan	nan		0.4111	0.1728	0.2905	nan	nan		0.0028	0.1176	0.0208	nan	nan
0.9189	0.0119	0.8889	0.9273	nan		0.0121	0.5227	0.0105	0.011	nan		0.7273	0.25	0.681	nan	nan		0.616	0.92	0.7066	nan	nan		0.6377	0.2838	0.414	nan	nan		0.0327	0.1825	nan	nan	nan
0.8313	0.0186	0.8779	0.9493	nan		0.0122	0.7642	0.0185	0.0165	nan		0.8333	0.4545	0.7278	0.7207	nan		0.36	0.9143	nan	nan	nan		0.6269	0.1176	0.0336	nan	nan		0.0784	0.2238	0.1914	nan	nan
0.7902	0.0082	0.842	0.897	nan		0.0322	0.9583	0.0133	0.0224	nan		0.7	0.341	0.7462	nan	nan		0.0769	0.5385	nan	nan	nan		0.1871	0.0719	0.0758	nan	nan		0.0325	0.15	0.0793	nan	nan
0.7143	0.0473	0.9545	nan	nan		0.0224	1	0.0572	0.1326	nan		0.7179	0.3818	0.6587	0.6389	nan		0.5417	0.9615	0.8803	0.7778	nan		0.1905	0.0542	0.088	nan	nan		0.0087	0.1217	0.1081	nan	nan
0.8889	0.1395	0.4667	nan	nan		0.0115	0.95	0.0429	0.0269	nan		0.4474	0.0909	0.4554	nan	nan		0.5366	0.86	nan	nan	nan		0.1818	0.0103	0.1209	nan	nan		0.046	0.8611	0.1135	nan	nan
0.6923	0.0312	1	1	nan		0.0705	1	0.0638	0.0189	nan		0.5405	0.0375	0.6196	nan	nan		0.1042	0.6774	0.3017	0.3168	nan		0.1326	0.0282	0.0401	nan	nan		0.0351	0.6364	0.1121	0.125	nan
0.9612	0.0082	0.9853	0.9923	nan		0.0105	0.8261	0.0779	0.0643	nan		0.3636	0.0158	0.534	nan	nan		0.1429	0.5417	0.1758	nan	nan		0.24	0.0408	0.1157	nan	nan		0	0.1186	0.0263	0.0435	nan
0.8123	0.0139	0.9662	0.9678	nan		0	0.6889	0.042	0.015	nan		0.7742	0.4242	0.8363	0.7887	nan		0.0209	0.4	0.1265	nan	nan		0.3467	0.129	0.0683	nan	nan		0.0058	0.375	0.0412	0.0476	nan
0.8624	0.0229	0.9711	0.9735	nan		0.0333	0.5422	0.0052	0	nan		0.66	0.3438	0.7125	0.6471	nan		0.3612	0.7	0.4454	0.3664	nan		0.4615	0.2533	0.3728	nan	nan		0.0164	0.129	0.089	nan	nan
0.9906	0.0093	0.977	0.9898	nan		0.0267	0.6376	0.025	0.024	nan		0.6452	0.1967	nan	nan	nan		0.1533	0.5818	0.3013	0.2903	nan		0.4754	0.209	0.1922	nan	nan		0.5275	1	0.0972	nan	nan
0.9821	0.0221	0.9556	0.9585	nan		0	0.7209	0.0399	0.0118	nan		0.5362	0.0198	0.549	nan	nan		0.0909	0.7308	nan	nan	nan		0.5185	0	0.2093	nan	nan		0.2012	0.768	0.1535	nan	nan
1	0.015	0.9708	0.977	nan		0	0.5018	0.0224	nan	nan		0.6071	0.0184	0.75	nan	nan		0.0686	0.5066	0.3474	0.4793	0.0311		0.1852	0.0309	0.1114	nan	nan		0.0333	0.6071	0.1506	nan	nan
0.8	0.1742	0.7011	0.7143	nan		0.009	1	0.0096	nan	nan		0.6364	0.0072	0.8392	nan	nan		0.5484	0.8667	0.785	0.7471	nan		0.1408	0	0.0435	nan	nan		0.1571	0.5238	0.0645	nan	nan
0.7778	0.2698	0.9457	0.9457	nan		0	0.9091	0.0197	nan	nan		0.8333	0.0123	0.8365	nan	nan		0.1818	0.4821	0.4662	nan	nan		0.1752	0.05	0.1315	nan	nan		0	0.1591	0.0338	0.0833	nan
0.7016	0.1392	0.808	0.8462	nan		0.0085	1	0.0239	nan	nan		0.3243	0.0087	0.6275	nan	nan		0.2692	0.5806	0.4722	nan	nan		0.2615	0.1389	0.118	nan	nan		0.1316	0.84	0.1857	0.1912	nan
0.9805	0.0234	0.9778	0.9829	nan		0.0049	1	0.0209	0.0225	nan		0.5877	0.0052	0.6567	nan	nan		0.3179	0.6336	0.2484	nan	nan		0.2857	0.0714	0.1733	nan	nan		0.1644	0.5	0.2441	0.3222	nan
0.9634	0.0926	0.982	nan	nan		0.0104	0.9067	0.0249	0.0203	nan		0.5682	0.0486	0.6184	nan	nan		0.4097	0.7344	0.5664	nan	nan		0.3023	0.1036	0.1034	nan	nan		0.2791	0.4746	0.1883	nan	nan
0.9002	0.1046	0.981	0.9755	nan		0.0115	0.9745	0.0182	0.0249	nan		0.6531	0.0199	0.4885	nan	nan		0	0.8889	0.044	nan	nan		0.1359	0.0303	0.0548	nan	nan		0.2167	0.3805	0.3465	nan	nan
0.9481	0.0509	0.9459	0.9508	nan		0.0078	0.9682	0.0181	0.0235	nan		0.5345	0.009	0.625	0.5152	nan		0.5823	0.9048	0.717	0.7286	nan		0.1026	0	0.0372	nan	nan		0	0.1515	0.0625	nan	nan
1	0.0067	0.9412	nan	nan		0.0325	0.9728	0	nan	nan		0.906	0.0087	0.8995	0.9171	nan		0	0.5789	0.0179	nan	nan		0.1429	0.0236	0.0423	nan	nan		0.0557	0.17	0.0648	nan	nan
0.8387	0.1667	0.9756	0.9615	nan		0.3256	0.8412	0.3623	nan	nan		0.5794	0.0304	0.6206	0.5939	nan		0.55	1	0.9531	nan	nan		0.12	0	0.3556	nan	nan		0.0499	0.2695	0.0432	nan	nan
0.9149	0.1333	0.906	nan	nan		0.4878	1	0.9803	nan	nan		0.4944	0.0072	nan	nan	nan		0.6038	0.9792	nan	nan	nan		0.2517	0.0865	0.3846	nan	nan		0.1076	0.2542	0.2304	0.2031	nan
0.9638	0.186	0.9622	nan	nan		0.1143	1	0.2711	nan	nan		0.8077	0.0209	nan	nan	nan		0.48	0.8	0.4643	0.4857	nan		0.2688	0.0336	0.1136	nan	nan		0.045	0.2121	0.1417	0.1229	nan
0.9125	0.3507	0.9527	nan	nan		0.032	0.9783	0.1818	nan	nan		0.5741	0.0063	nan	nan	nan		0.42	0.8333	0.6526	0.6154	nan		0.8462	0.5212	0.1609	nan	nan		0	0.125	0.0514	0.0595	nan
1	0.1228	0.8642	nan	nan		0.0872	0.914	0.3663	nan	nan		0.828	0.3729	0.863	nan	nan		0.6042	0.9681	0.8962	0.8421	nan		0.1667	0	0.1761	nan	nan		0.7037	1	0.5	0.5208	nan
0.9529	0.362	1	nan	nan		0.1094	0.9699	0.3355	0.2807	nan		0.4818	0.0833	0.4192	0.4129	nan		0	0.5714	0.093	nan	nan		0.1322	0.0319	0.0531	nan	nan		0.0519	0.1844	0.1912	0.1898	nan
1	0.2483	0.9495	nan	nan		0.1225	0.8696	0.2805	nan	nan		0.3136	0.0072	0.2247	0.2292	nan		0	0.587	0.0105	nan	nan		0.4286	0	0.2018	nan	nan		0.1123	0.3402	0.1413	0.1686	nan
0.744	0.0969	0.8596	nan	nan		0.0967	0.8293	0.3622	0.1871	nan		0.48	0	0.6633	nan	nan		0.0053	0.3846	0.1171	nan	nan		0.1923	0.0543	0.1375	nan	nan		0.1875	0.7714	0.287	0.0938	nan
0.7294	0.1966	0.7812	nan	nan		0.0898	0.9098	0.3941	nan	nan		0.8413	0.123	0.801	nan	nan		0.2692	0.6	0.1667	nan	nan		0.7143	0.3488	0.3675	nan	nan		0.1355	0.2783	0.1486	0.1516	nan
0.9155	0.0345	0.9026	nan	nan		0.1017	0.9524	0.2778	nan	nan		0.7955	0	0.7808	nan	nan		0.4808	0.7931	0.7922	nan	nan		0.3651	0.125	0.4384	nan	nan		0.1915	0.7667	0.3162	0.2519	nan
0.507	0	0.45	nan	nan		0.1274	0.7879	0.3488	nan	nan		0.697	0.3519	nan	nan	nan		0.4848	0.7879	0.6907	nan	nan		0.1346	0	0.0085	nan	nan		0.6818	0.8818	0.4642	0.2689	nan
1	0.0102	0.9718	nan	nan		0.0128	0.5814	0.1111	nan	nan		0.8182	0.197	0.7931	nan	nan		0.3462	0.6765	nan	nan	nan		0.2	0	0.0145	nan	nan		0.1212	0.5854	0.3696	0.3642	nan
0.9091	0.2821	0.8248	0.7895	nan		0.225	1	0.7083	nan	nan		0.4571	0.1404	0.6349	nan	nan		0.5949	0.913	0.5721	nan	nan		0.2778	0	0.0182	nan	nan		0	0.137	0.0213	0.0236	nan
0.8686	0.3226	0.8187	0.8099	nan		0.014	0.9	0.0205	nan	nan		0.5294	0.1887	0.3103	nan	nan		0.4138	0.7581	0.3454	0.3404	nan		0.1429	0	0.0267	nan	nan		0.1008	0.2706	0.0885	0.1012	nan
0.9574	0.2381	0.956	nan	nan		0.0065	0.6087	0.0152	nan	nan		0.3621	0.0548	0.6604	0.6575	nan		0.5172	0.9778	0.5421	nan	nan		0.129	0	0.0231	nan	nan		0.0263	0.2119	0.0424	nan	nan
0.9667	0.3333	0.9552	nan	nan		0.0133	1	nan	nan	nan		0.4595	0.0179	0.77	nan	nan		0.0694	0.4746	0.0275	nan	nan		0.6897	0.3438	0.4655	nan	nan		0	0.1333	0.0437	nan	nan
1	0.0192	0.9237	nan	nan		0.1724	0.8095	0.6212	0.6667	nan		0.5189	0.0313	0.7394	nan	nan		0	0.4259	0.0244	nan	nan		0.2093	0	0.1077	nan	nan		0	0.2712	0.1364	nan	nan
1	0.0237	0.9071	nan	nan		0.3723	0.9298	0.8362	0.8362	nan		0.3514	0.0097	0.7778	nan	nan		0.6667	1	nan	nan	nan		0.3676	0.024	0.4743	nan	nan		0	0.1111	0.0217	0.0141	nan
0.8958	0.0073	0.9545	nan	nan		0	0.9759	0.9872	1	nan		0.6667	0.0099	0.6875	nan	nan		0.2821	0.5833	0.6207	nan	nan		0.2727	0.0114	0.155	nan	nan		0.2168	0.3597	0.255	0.1849	nan
1	0.0199	0.982	nan	nan		0.0093	0.5796	0.0302	nan	nan		0.4845	0.0105	0.892	nan	nan		0.2571	0.8	0.375	nan	nan		0.1287	0.0187	0.0404	nan	nan		0	0.5278	0.0291	0.0294	0.0889
0.9846	0.0188	0.8656	nan	nan		0.0277	1	0.0085	nan	nan		0.4808	0.0175	0.823	nan	nan		0.5306	0.963	0.6392	nan	nan		0.1417	0	0.056	nan	nan		0.0246	0.4615	0.0655	nan	nan
0.9141	0.0131	0.9121	nan	nan		0.0093	0.963	0.0191	0.0056	nan		0.4194	0.0067	nan	nan	nan		0.0357	0.3778	0.1047	nan	nan		0.2381	0	0.0403	nan	nan		0	0.1379	0.0259	0	nan
0.9444	0.022	nan	nan	nan		0.0206	0.975	0.0407	0.0443	nan		0.9333	0.0394	0.896	nan	nan		0.1212	0.4839	0.0485	nan	nan		0.1429	0	0.0109	nan	nan		0.0921	0.2474	0.1153	0.1156	nan
0.7217	0.0541	0.8834	nan	nan		0.324	1	0.72	0.9048	nan		0.6034	0.3	0.4882	0.4817	nan		0.0872	0.8	0.0921	0.1111	nan		0.1111	0	0.0392	nan	nan		0.0476	0.4085	0.0433	0.0467	nan
0.9615	0.2951	0.9865	0.9831	nan		0.4222	0.9375	0.3648	nan	nan		0.5294	0.1714	0.4343	0.4253	nan		0.5	0.8438	0.7612	nan	nan		0.1138	0.0104	0.0099	nan	nan		0.1018	0.3077	0.1148	0.1771	nan
0.9896	0.4489	0.9874	0.9871	nan		0.3	0.9785	0.8447	nan	nan		0.7222	0.4043	0.7692	nan	nan		0	0.7568	0.9722	nan	nan		0.4272	0.0081	0.0135	nan	nan		0.0219	0.1667	0.0495	0.0261	nan
1	0.4607	0.9739	0.9714	nan		0.3	0.9583	0.8182	nan	nan		0.9333	0	0.9125	nan	nan		0.3158	0.8214	0.6091	0.5914	nan		0.4127	0.0443	0.0287	nan	nan		0.0417	0.1471	0.0673	0.1036	nan
1	0.4966	0.9915	0.9902	nan		0.4861	1	0.9286	nan	nan		0.6522	0.0333	nan	nan	nan		0.5761	0.9	0.8167	nan	nan		0.1957	0	0.0167	nan	nan		0.038	0.3051	0.0537	0.0182	nan
0.8193	0.1071	0.9091	0.9091	nan		0.2609	0.9474	0.7632	nan	nan		0.7273	0.16	0.6667	nan	nan		0.4828	0.8148	0.9394	0.9322	nan		0.122	0	0.0512	nan	nan		0.0373	0.15	0.0696	0.0748	nan
0.9405	0.1729	0.9756	0.9412	nan		0.0152	0.75	0.0165	nan	nan		0.7143	0.38	0.7191	0.7193	nan		0.6667	1	0.8792	0.8761	nan		0.3233	0.0769	0.092	nan	nan		0.0615	0.2125	0.0775	0.0924	nan
0.5484	0	0.2762	0.2762	nan		0.0155	0.9416	0.0182	nan	nan		0.7037	0.25	0.6747	0.7163	nan		0.3537	0.7308	0.5914	0.7045	nan		0.4565	0.3243	0.0365	nan	nan		0.0508	0.1538	0.0912	0.0918	nan
0.5736	0.0221	0.5535	0.5676	nan		0.0067	0.5905	0.03	nan	nan		0.8923	0.5484	0.8646	0.8925	nan		0.5972	0.9486	0.9041	nan	nan		0.457	0.2839	0.3497	nan	nan		0	0.3	0.0811	0.0806	nan
0.9773	0.3129	0.9751	0.9703	nan		0.0028	0.8608	0.0107	nan	nan		0.6	0.1429	0.5333	nan	0.5333		0.4054	0.8194	0.5349	nan	nan		0.2162	0	0.0076	nan	nan		0.1111	0.4839	0.1029	nan	nan
0.9688	0.4	0.9579	0.9579	nan		0.4242	0.9333	0.5	nan	nan		0.9123	0.2286	0.8514	0.8592	nan		0.6	0.9091	0.6667	nan	nan		0.3235	0	0.0691	nan	nan		0	0.1048	0.0909	nan	nan
0.5691	0.0314	nan	nan	nan		0.32	0.9474	0.475	nan	nan		0.9787	0.4915	nan	nan	nan		0.6047	0.9524	0.8095	0.7838	nan		0.9	0.16	0.7746	nan	nan		0.0769	0.2558	0.1218	nan	nan
0.8	0.0064	0.9444	nan	nan		0.4545	1	nan	nan	nan		0.8	0.3169	0.6821	nan	nan		0.1512	0.6279	0.2456	0.2902	nan		0.1778	0	0.2677	nan	nan		0.0588	0.2	0.0538	nan	nan
0.7955	0.0233	0.8226	nan	nan		0	0.8205	0.0804	0.0784	nan		0.6909	0	0.8113	nan	nan		0.4091	0.7671	0.5444	0.5779	nan		0.2381	0.027	0.04	nan	nan		0.1371	0.3077	0.1388	0.1394	nan
1	0.0189	0.9835	0.9825	nan		0	0.8913	0.0184	nan	nan		0.8393	0.027	0.955	nan	nan		0.1774	0.6912	0.2368	0.2368	nan		0.5417	0.2581	0.2579	nan	nan		0.0781	0.279	0.0971	0.091	nan
0.9712	0.0145	0.9664	0.9645	nan		0	0.8636	0.0315	nan	nan		0.5714	0.0455	0.8889	nan	nan		0.4091	0.7381	0.625	nan	nan		0.8537	0.24	0.7629	nan	nan		0.1568	0.2619	0.135	0.1309	nan
0.944	0.0187	0.8932	0.8904	nan		0	0.7241	0	nan	nan		0.6637	0.1429	0.6823	nan	nan		0.3429	0.7812	0.5507	nan	nan		0.4737	0.1471	0.302	nan	nan		0.0593	0.188	0.0803	0.0826	nan
0.8397	0.0139	0.7793	0.8549	nan		0.1167	0.6222	0.0898	0.1077	nan		0.619	0.2364	0.6212	0.4667	0.6632		0.0191	0.3471	nan	nan	nan		0.125	0	0.0481	nan	nan		0	0.2857	0.0846	0.0729	nan
0.7794	0.0163	0.9614	0.9588	nan		0.0111	0.9908	0.0281	0.0407	nan		1	0.6364	0.8905	nan	nan		0	0.7619	0.0316	nan	nan		0.1159	0	0.0633	nan	nan		0.0396	0.1633	0.0586	nan	nan
0.9259	0.0176	0.9263	0.9432	nan		0	0.913	0.0125	0.0167	nan		0.8095	0.2105	0.6866	0.7065	nan		0.0391	0.5128	0.1185	0.1171	nan		0.7143	0.3846	0.4902	nan	nan		0.046	0.2105	0.0341	0.0435	nan
0.56	0.0151	0.9818	0.98	nan		0.0107	0.953	0.0246	0.0225	nan		0.9149	0.5246	0.8393	nan	nan		0.0135	0.4348	0.0798	0.0837	nan		0.8148	0.5636	0.2308	nan	nan		0.0556	0.16	0.078	0.0842	nan
0.9062	0.0297	0.9773	0.9759	nan		0.006	0.9606	0.0269	0.0291	nan		0.6374	0.3103	0.5846	nan	nan		0.0294	0.4068	0.0785	0.0885	nan		0.1474	0	0.0264	nan	nan		0.1424	0.4078	0.1765	0.1499	nan
0.9	0.09	0.9718	0.9718	nan		0.0097	0.9606	0.0174	0.0236	nan		0.6951	0.1111	0.6513	nan	nan		0.0448	0.3571	0.0856	0.1226	nan		0.2025	0.0648	0.0164	nan	nan		0.0822	0.3188	0.1044	nan	nan
0.6977	0.0248	0.989	nan	nan		0.0128	0.9324	0.0164	0.0103	nan		0.5385	0.1442	0.6579	nan	nan		0.55	0.8714	nan	nan	nan		0.25	0.1373	0.0501	nan	nan		0.0861	0.3009	0.1227	nan	nan
0.6271	0.0245	0.8473	nan	nan		0.0102	0.8851	0.0304	nan	nan		0.6429	0.1343	0.6718	0.7895	0.5909		0.5152	0.8667	0.5655	0.605	nan		0.3103	0.0667	nan	nan	nan		0.0622	0.1982	0.0887	0.062	nan
0.8533	0.0191	0.989	nan	nan		0.0074	0.8897	0.0207	nan	nan		0.75	0.2	0.5244	nan	nan		0.1957	0.5	0.3231	nan	nan		0.1471	0.0215	0.0549	nan	nan		0.0657	0.17	0.1146	0.0884	nan
0.75	0.0147	nan	nan	nan		0.0106	0.5457	0	nan	nan		0.7917	0.2727	0.9048	0.8824	nan		0.3407	0.8621	nan	nan	nan		0.1429	0	0.0486	nan	nan		0.0238	0.1628	0.056	0.0599	nan
0.9231	0.3636	0.9747	nan	nan		0.0826	0.673	0.0298	0.0282	nan		0.4444	0.0256	0.3611	0.3429	nan		0.5485	0.8905	0.6827	0.6766	nan		0.1333	0	0.035	nan	nan		0.0862	0.25	0.1071	0.0816	nan
0.8904	0.3444	0.7604	nan	nan		0.0023	1	0.015	0.0076	nan		1	0.275	0.8675	nan	nan		0.0085	0.963	0.0227	0.0264	nan		0.1575	0	0.0453	nan	nan		0.0323	0.2778	0.1111	0.1	nan
0.9667	0.0061	0.9281	nan	nan		0.0106	0.9579	0.015	0.0157	nan		0.8333	0.0072	0.904	nan	nan		0.0183	0.6579	0.021	0.0155	nan		0.625	0.4535	0.2166	nan	nan		0.0905	0.3524	0.1471	nan	nan
0.9429	0.035	0.9651	nan	nan		0.0045	0.973	0.039	0.0409	nan		0.9318	0.022	0.8295	nan	nan		0.0057	0.4556	0.0195	nan	nan		0.2662	0.1582	0.0528	nan	nan		0.1212	0.3523	0.1972	nan	nan
0.8567	0.0156	0.8997	nan	nan		0.0132	0.9818	0.1247	0.1155	nan		0.902	0.0568	0.7123	0.6	nan		0.0083	0.3429	0.0201	0.0161	nan		0.4034	0.2577	0.3764	nan	nan		0.0145	0.2143	0	0	nan
1	0.4038	0.94	nan	nan		0.0166	0.9561	0.215	0.2563	nan		0.6	0.0256	nan	nan	nan		0.193	0.5	nan	nan	nan		0.1905	0	0.1455	nan	nan		0.0135	0.1972	0.0132	0.0135	nan
0.9718	0.0634	0.952	nan	nan		0.2069	0.8983	0.6476	0.7627	0.5		0.6712	0.0043	0.8085	0.8085	nan		0.4333	0.7818	0.6341	0.725	nan		0.5377	0.2803	0.1308	nan	nan		0.0612	0.1725	0.0756	0.0849	0.1
0.9429	0.0168	0.973	nan	nan		0.381	0.9048	0.8249	0.9386	0.699		0.7361	0.0091	0.7308	0.7315	nan		0.1154	0.48	0.3247	0.2927	nan		0.1667	0.0179	0.0813	nan	nan		0.0208	0.2358	0.0752	0.0865	0.0145
0.7461	0.1102	0.9176	nan	nan		0	0.8571	0.0153	nan	nan		0.8056	0.0168	0.7478	0.7455	nan		0.4	0.8077	0.7231	0.8	nan		0.2326	0	0.0833	nan	nan		0.1234	0.2517	0.1725	0.1783	nan
0.5998	0.0073	0.9557	nan	nan		0.0199	0.9309	0.015	nan	nan		0.9815	0.4444	0.8659	0.8	nan		0.0259	0.4583	0.0144	0.0111	nan		0.1622	0.0238	0.1053	nan	nan		0	0.75	0.0654	nan	nan
0.8882	0.1494	0.9305	nan	nan		0.0315	0.5667	0.0156	0.0129	nan		0.8571	0.0212	0.8942	nan	nan		0	0.6216	0.186	nan	nan		0.1053	0	0.0619	nan	nan		0.0385	0.3478	0	nan	nan
0.6209	0.0301	0.7129	nan	nan		0.0041	0.6689	0.0214	nan	nan		0.5	0.0208	0.6905	nan	nan		0.4348	0.7581	nan	nan	nan		0.1754	0	0.0612	nan	nan		0.0029	0.2101	0.0085	0.0051	nan
0.9848	0.0909	0.7402	nan	nan		0.2715	0.7913	0.1398	0.1188	nan		0.92	0.0106	0.962	nan	nan		0.0305	0.5758	0.0412	0.1048	0.0232		0.1318	0.0051	0.1031	nan	nan		0	0.1905	0.0424	nan	nan
0.86	0.1221	0.8702	nan	nan		0.0117	0.6591	0.0287	nan	nan		0.88	0.2796	0.6952	nan	nan		0.0471	0.8605	0.069	0.2786	0.0171		0.3261	0.0976	0.3396	nan	nan		0	0.2778	0.068	nan	nan
0.85	0.2472	0.6905	0.9048	nan		0.0107	0.5561	0.0109	nan	nan		0.9615	0.65	0.8852	nan	nan		0.0596	0.6286	0.1906	0.4	0.0909		0.2414	0	0.1327	nan	nan		0	0.1111	0.0138	0.0145	nan
0.6098	0.0806	0.7108	nan	nan		0.003	0.8264	0.0247	nan	nan		0.8056	0.125	0.2812	0.3333	nan		0.1429	0.5	0.5952	nan	nan		0.2857	0.0488	0.1867	nan	nan		0.4444	0.6838	nan	nan	nan
0.9333	0.3615	0.9225	nan	nan		0.0122	0.796	0.0119	nan	nan		0.6812	0.22	0.5253	nan	nan		0.6042	0.9167	0.8667	nan	nan		0.1837	0.0284	0.185	nan	nan		0	0.3214	0.0529	nan	nan
1	0	0.9685	nan	nan		0.0129	0.5261	0.0437	nan	nan		0.8	0.5	0.5882	nan	nan		0.4146	0.7727	0.8021	0.8021	nan		0.2442	0.0741	0.2794	nan	nan		0.0294	0.1915	0.0608	nan	nan
1	0	0.9556	nan	nan		0.0083	0.9429	0.0178	0.0455	nan		0.5596	0.0122	nan	nan	nan		0.5278	0.8889	nan	nan	nan		0.1667	0	0.0081	nan	nan		0.0541	0.2065	0.0233	nan	nan
0.9524	0.0169	0.9724	nan	nan		0.0175	0.9467	0.0088	0	nan		0.5667	0.0912	0.6056	0.5	nan		0.2979	0.6053	nan	nan	nan		0.8333	0.4	0.5337	nan	nan		0.0084	0.1281	0.129	nan	nan
0.9848	0.0287	1	nan	nan		0.2092	0.8444	0.4857	nan	nan		0.7447	0.3273	0.8053	0.8055	nan		0.0097	0.5	0.017	nan	nan		0.3818	0	0.6345	nan	nan		0	0.1466	nan	nan	nan
0.9667	0.0312	0.9855	nan	nan		0.1246	1	0.3131	0.451	nan		0.54	0.2152	0.5419	0.5314	nan		0.049	0.9	0.0248	0.009	nan		0.5714	0.0833	0.3153	nan	nan		0	0.1113	nan	nan	nan
0.9934	0.0242	0.9207	nan	nan		0.0938	0.9619	0.1846	0.5392	0		0.5	0.0561	0.6547	0.6496	nan		0.0109	0.6122	0.0255	nan	nan		0.3214	0.0338	0.0421	nan	nan		0.0105	0.1538	0.0484	0.049	nan
0.9167	0.3846	0.963	nan	nan		0.2029	1	0.3101	0.6108	0.0079		0.8438	0.4676	0.6774	nan	nan		0	0.6545	0.0301	nan	nan		0.4684	0.3451	0.2727	nan	nan		0.0435	0.3065	0.0708	nan	nan
0.984	0.3333	1	nan	nan		0.3899	0.9355	0.5714	0.7969	nan		0.9655	0.563	nan	nan	nan		0	0.6173	0.0424	nan	nan		0.2386	0.1136	0.114	nan	nan		0.0476	0.254	0.1183	0.1236	nan
0.7059	0.2059	0.5385	nan	nan		0.2112	0.8954	0.2937	0.2603	nan		1	0.1731	nan	nan	nan		0.0114	0.5525	0.0284	nan	nan		0.1667	0	0.0335	nan	nan		0.0074	0.1111	0.0697	nan	nan
0.7105	0.1969	0.485	nan	nan		0	0.9231	0	0	nan		0.4177	0.1154	0.3171	nan	nan		0	0.5238	0.3667	nan	nan		0.1429	0	0.1587	nan	nan		0.0172	0.1429	0.011	nan	nan
0.9759	0.0222	0.9427	nan	nan		0.085	0.9219	0.0374	0.0072	nan		0.8333	0.4394	nan	nan	nan		0	0.58	0.439	nan	nan		0.8	0.2807	0.2545	nan	nan		0.0286	0.1774	0.0366	nan	nan
0.875	0.0068	0.8594	0.9921	nan		0.1599	0.9716	0.0763	0.0767	nan		0.383	0.0517	0.4038	0.2973	nan		0	0.3571	0.044	0.0462	nan		0.1176	0.0079	0.0359	nan	nan		0.02	0.1905	0	nan	nan
0.9833	0.0121	0.8407	0.9813	nan		0.0087	0.625	0.037	0.0293	nan		0.8235	0.0265	0.869	0.8333	nan		0.0049	0.3951	0.0118	0.0141	nan		0.8438	0.6541	nan	nan	nan		0.0204	0.1333	0.0043	nan	nan
0.9655	0.0175	0.8738	0.9643	nan		0.0129	0.5931	0.0238	0.031	nan		0.7273	0.0111	0.7961	0.7077	nan		0	0.3906	0.0062	0.0084	nan		0.4	0.0714	0.0227	nan	nan		0	0.1176	0.0375	nan	nan
0.9167	0.4062	nan	nan	nan		0.0129	0.5577	0.0158	0.0233	nan		0.5814	0.0663	0.5635	0.5707	nan		0.0194	0.6	0.0137	0	nan		0.1224	0.0204	0.0497	nan	nan		0	0.1748	0.0138	nan	nan
1	0.359	0.6842	nan	nan		0.0062	0.6201	0.0171	0.011	nan		0.8769	0.5372	0.9037	nan	nan		0.0207	0.4935	0.0085	0.009	nan		0.3005	0.1659	0.1959	nan	nan		0.1159	0.2564	0.0099	nan	nan
0.7647	0.096	0.9206	nan	nan		0.24	0.9565	nan	nan	nan		0.6714	0.1415	0.6046	0.5814	nan		0.0952	0.4773	0.4578	0.5161	nan		0.9167	0.5248	0.4158	nan	nan		0.0448	0.1776	0.0944	nan	nan
0.8644	0	nan	nan	nan		0.0127	0.75	0.5625	nan	nan		0.7619	0.3448	0.7042	nan	nan		0.4545	1	nan	nan	nan		0.6833	0.3824	0.4364	nan	nan		0.087	0.2234	0.0983	nan	nan
0.8667	0.3425	0.9178	nan	nan		0.0162	0.9444	0.2166	0.6667	0.0212		0.75	0.4103	0.88	0.875	nan		0.0045	0.3957	0.0382	nan	nan		0.1471	0.0326	0.0405	nan	nan		0.0535	0.292	0.0842	nan	nan
0.769	0.0168	0.7446	nan	nan		0.4857	1	0.6911	nan	nan		0.8571	0.4583	0.8976	nan	nan		0.0144	0.5161	0.0145	0.0189	nan		0.2055	0.0947	0.2102	nan	nan		0.0143	0.1439	0.0429	nan	nan
0.9806	0.3275	0.9677	nan	nan		0.0072	0.9304	0.0297	nan	nan		0.9111	0.5246	0.7871	nan	nan		0.0104	0.6218	0.0253	0.022	nan		0.1087	0	0.0168	nan	nan		0	0.1515	0.0586	nan	nan
0.9615	0.0049	0.9399	nan	nan		0.0217	0.973	0.0328	nan	nan		0.7203	0.3793	0.771	0.7959	nan		0.0152	0.6533	0.0305	0.0236	nan		0.4936	0.3816	0.2819	nan	nan		0	0.1556	0.0542	nan	nan
0.9825	0.0169	0.8864	nan	nan		0.3846	0.9667	0.8418	nan	nan		0.4913	0.1534	0.4717	0.5	0.4684		0.0065	0.8642	0.0188	0.018	nan		0.9609	0.6933	0.3013	nan	nan		0.0198	0.1579	0.0404	nan	nan
0.9333	0.0229	0.7687	nan	nan		0	0.6066	nan	nan	nan		0.6094	0.186	0.6484	0.6263	nan		0.0188	0.7725	0.0139	0.0135	nan		0.9859	0.6142	0.3475	nan	nan		0.0326	0.2899	0.0558	nan	nan
0.95	0.0667	0.8052	nan	nan		0.0055	0.599	0.0226	nan	nan		0.7273	0.3	nan	nan	nan		0.0104	0.85	0.0476	0.0625	nan		0.9746	0.7897	0.4301	nan	nan		0.0361	0.1562	0.1204	nan	nan
0.7588	0.0156	0.9869	nan	nan		0.0194	0.7113	0.024	0.0173	nan		0.8	0.0177	nan	nan	nan		0.28	0.6047	nan	nan	nan		0.9523	0.8113	0.4063	nan	nan		0.0896	0.2727	0.1636	nan	nan
0.8123	0.0185	0.9158	nan	nan		0.0054	0.75	0.0451	nan	nan		0.619	0.0235	0.747	0.7045	nan		0.3686	0.6886	0.4671	nan	nan		0.2	0	0.0142	nan	nan		0.0345	0.4762	0.3587	nan	nan
0.7763	0.0217	0.8784	nan	nan		0.0097	0.9331	0.0123	0.02	nan		0.5161	0.0215	0.7365	0.7634	nan		0.2282	0.647	0.2113	nan	nan		0.1186	0.0164	0.0828	nan	nan		0.0147	0.1571	0.0655	nan	nan
0.725	0.0161	0.6764	nan	nan		0.3394	0.9094	nan	nan	nan		0.3684	0.004	0.7083	nan	nan		0	0.4122	0.0326	0.0227	nan		0.1916	0.0308	0.0564	nan	nan		0	0.1818	0.0138	nan	nan
0.8085	0.0227	0.7427	nan	nan		0	0.5263	0.0211	nan	nan		0.7297	0.0206	0.8571	nan	nan		0.505	0.8298	0.75	0.7209	nan		0.529	0.3308	0.4132	nan	nan		0.192	0.5652	0.2371	nan	nan
0.9355	0.4048	0.6883	nan	nan		0.0069	0.8108	0.0526	nan	nan		0.8919	0.5273	0.8519	nan	nan		0.0032	0.8421	0.0275	0.0227	nan		0.3185	0.1969	0.3494	nan	nan		0.0231	0.2963	0.0664	nan	nan
0.8144	0.303	0.8737	nan	nan		0.0294	0.6061	0.0254	0.027	nan		0.7041	0.0093	0.6795	0.6811	nan		0.0018	0.6613	nan	nan	nan		0.25	0.0377	0.0714	nan	nan		0.1868	0.3571	0.1625	nan	nan
0.9688	0.4439	0.9755	nan	nan		0.0103	0.6944	0.0654	nan	nan		0.7644	0.019	0.7601	0.7607	nan		0.0115	0.7419	0.0384	0.028	nan		0.2	0.0156	0.027	nan	nan		0.0256	0.4286	0.0385	nan	nan
0.9846	0.2462	0.9494	nan	nan		0.0109	0.5437	0.032	nan	nan		0.7339	0.0138	0.837	0.8246	nan		0.3977	0.7424	0.6524	0.6053	nan		0.125	0.0141	0.0466	nan	nan		0	0.4167	0.0441	nan	nan
0.7857	0	0.5484	nan	nan		0.3753	0.8902	0.3138	nan	nan		0.7851	0.0236	0.517	0.5556	nan		0.0063	0.52	0.0141	0	nan		0.2609	0	0.0491	nan	nan		0.1398	0.3676	0.2047	nan	nan
0.9574	0.2128	0.793	nan	nan		0.0254	0.9574	0.0957	nan	nan		0.8265	0.0177	0.7765	0.7673	nan		0.0095	0.381	0.0123	0.0098	nan		0.2696	0.1446	0.2539	nan	nan		0.5174	0.725	0.3189	nan	nan
0.9412	0.3604	0.9681	nan	nan		0	0.8261	0.0151	0	nan		0.4407	0.0223	0.5904	0.5696	nan		0.6364	0.95	0.7329	nan	nan		0.1395	0	0.0349	nan	nan		0.4122	0.7883	0.412	nan	nan
0.7045	0	0.9091	nan	nan		0	0.7742	0.0324	nan	nan		0.3662	0.0282	0.5481	0.5753	nan		0.0481	0.4074	0.1057	nan	nan		0.1196	0	0.0612	nan	nan		0	0.25	0.0169	nan	nan
0.9655	0.44	0.9314	nan	nan		0.0145	0.6937	0.0242	nan	nan		0.8571	0.3659	0.8	0.6897	nan		0.0762	0.4286	0.1924	nan	nan		0.661	0.2	nan	nan	nan		0.2716	0.5167	0.0513	nan	nan
1	0.13	0.806	nan	nan		0.1139	0.8571	0.0185	nan	nan		0.6167	0	0.4737	0.4592	nan		0.0242	0.5	0.1441	nan	nan		0.28	0.1304	0.0387	0.031	nan		0.1801	0.4026	0.0577	nan	nan
1	0.0694	0.9574	nan	nan		0.0494	0.9355	0.0458	nan	nan		0.3564	0.0089	0.6671	0.75	0.5766		0.2093	0.5319	0.4033	0.7079	0		0.2273	0.0421	0.0186	0.02	nan		0.0549	0.1596	0.0637	nan	nan
0.931	0.2367	0.7535	nan	nan		0.0373	0.8315	0.016	0.0172	nan		0.3458	0.0029	0.7538	0.8253	0.5607		0.0503	0.6667	0	0	nan		0.2373	0.0571	0.0751	0.0455	nan		0.0128	0.1594	0.0849	nan	nan
0.9773	0.3478	0.949	nan	nan		0	1	0.0227	nan	nan		0.4194	0.016	0.6228	0.6893	nan		0.0057	0.6769	0.0164	nan	nan		0.2697	0.0317	0.2694	0.2727	nan		0.0156	0.1519	0.0382	nan	nan
0.8065	0	0.8391	nan	nan		0	0.7704	0.0062	nan	nan		0.6575	0.0508	0.4824	0.4821	nan		0.0091	0.6364	0.0118	nan	nan		0.217	0	0.017	0	nan		0.0219	0.1302	0.0375	nan	nan
0.9227	0.3783	0.9444	nan	nan		0.0106	0.8364	0.0219	0.0222	nan		0.3492	0.0141	0.5924	0.5714	nan		0.0349	0.4167	0.024	nan	nan		0.3596	0.1468	0.1012	0.1852	nan		0.0526	0.275	0.0778	nan	nan
0.7568	0.1636	0.9828	nan	nan		0.0136	0.7333	0.0088	nan	nan		0.3925	0.01	0.611	0.6065	nan		0.0088	0.5306	0.0153	0.0255	nan		0.2727	0	0.0151	0.0122	nan		0	0.1429	0.0412	nan	nan
0.8523	0.3408	0.8972	nan	nan		0.0105	0.6176	0.0095	0.0189	nan		0.5493	0.0256	nan	nan	nan		0.0625	0.68	0.1429	nan	nan		0.2632	0	0.0135	nan	nan		0	0.2083	0.3049	nan	nan
0.9737	0.3333	0.9286	nan	nan		0	0.7867	0.0339	0.0337	nan		0.7447	0.0155	0.8614	0.8962	nan		0.1156	0.7109	0.2795	0.3146	nan		0.1136	0	0.05	0.04	nan		0.1043	0.2135	0.0104	nan	nan
0.6556	0.0353	0.9462	0.9689	nan		0.0055	1	0.0161	nan	nan		0.5227	0	0.8421	nan	nan		0.2847	0.8542	0.2614	0.273	nan		0.1429	0	0.0541	nan	nan		0.4436	0.5551	0.1973	nan	nan
0.9551	0	0.9533	0.9545	nan		0.0066	0.9219	0.0362	0.0577	nan		0.5161	0.0235	0.7294	0.7007	nan		0.0042	0.3269	0.0155	nan	nan		0.3659	0.1163	0.1449	nan	nan		0.0698	0.3929	0.1356	nan	nan
0.8281	0.2105	0.976	0.9744	nan		0.0101	1	0.0176	0.0089	nan		0.4588	0	nan	nan	nan		0.0064	0.4194	0.0105	nan	nan		0.4828	0.037	0.0753	0.0655	nan		0.0395	0.1786	0.0831	nan	nan
0.9663	0	0.9818	0.9818	nan		0.0116	0.92	0.1067	nan	nan		0.35	0.04	0.4439	0.4885	nan		0.0098	0.6471	0.0236	nan	nan		0.5698	0.1132	0	0	nan		0.0349	0.1875	0.0332	nan	nan
1	0.4615	0.9929	0.9929	nan		0.0072	0.9806	0.0219	nan	nan		0.3796	0.0345	nan	nan	nan		0.0098	0.4444	0.0217	nan	nan		0.1328	0.0068	0.0147	0.0152	nan		0.0588	0.1977	0.0456	nan	nan
1	0	0.9054	0.9028	nan		0.0098	0.951	0.0253	nan	nan		0.5385	0.0098	0.6225	nan	nan		0.5854	0.9286	nan	nan	nan		0.1667	0	nan	nan	nan		0.6087	0.8596	0.6705	nan	nan
1	0.0476	1	nan	nan		0.0169	0.995	0.0101	nan	nan		0.3333	0.0307	0.4916	nan	nan		0.0107	0.4878	0.0115	0.0177	nan		0.1692	0.0342	0.049	0.0465	nan		0.1429	0.3548	0.0806	nan	nan
0.8718	0.0198	0.8492	0.8806	nan		0.0101	0.9184	0.0244	nan	nan		0.5617	0.0136	0.7717	nan	nan		0.0137	0.3495	0.0175	0.0216	nan		0.1172	0.0123	0	0	nan		0.1957	0.4808	0.1719	nan	nan
0.8754	0.0087	0.8214	0.8161	nan		0.0613	0.945	0.0181	nan	nan		0.4198	0.0064	nan	nan	nan		0.2994	0.6379	0.6172	0.5977	nan		0.1801	0.0383	0.0576	0.05	nan		0.4194	0.6769	0.5217	nan	nan
0.8725	0.0118	0.9259	0.9452	nan		0.3019	0.9275	0.221	nan	nan		0.4211	0.0039	0.6528	0.6613	nan		0.3125	0.8537	0.6318	0.956	nan		0.5748	0.0248	0.1325	0.0881	nan		0.0655	0.1667	0.0699	nan	nan
0.8941	0.0128	0.8178	0.9291	nan		0.0104	1	0.0449	nan	nan		0.4939	0.0262	0.7447	0.771	nan		0.5122	0.902	0.7344	nan	nan		0.1481	0.0375	0.0277	0.0306	nan		0.0143	0.1429	0.0692	nan	nan
0.8696	0.0166	0.9153	0.9425	nan		0.4194	1	nan	nan	nan		0.3605	0.0328	0.6054	nan	nan		0.1896	0.5435	0.7241	0.8551	nan		0.2281	0	0.0124	0.0067	nan		0.0292	0.1416	0.105	nan	nan
0.8393	0.0103	0.8654	0.825	nan		0.0298	1	0.0238	0.0271	nan		0.75	0	0.7154	nan	nan		0.641	0.9574	nan	nan	nan		0.8667	0.4865	0.6667	nan	nan		0.1456	0.2692	0.1033	nan	nan
0.8738	0.0189	0.9406	0.8667	nan		0.0097	0.9856	0.0235	0.0245	nan		0.7419	0	0.686	nan	nan		0.6154	0.9524	0.9574	1	nan		0.4071	0.2568	0.2135	nan	nan		0.0147	0.35	0.0122	nan	nan
1	0.0104	0.9856	1	nan		0.0124	0.985	0.0231	0.0247	nan		0.5	0	0.6373	nan	nan		0.5	0.8	0.7805	0.7805	nan		0.1972	0.0352	0.1024	nan	nan		0.0092	0.2034	0.0191	nan	nan
0.7901	0	0.9536	nan	nan		0.0134	0.9538	0.0228	0.0225	nan		0.75	0	0.5639	nan	nan		0.4382	0.7838	0.5	nan	nan		0.6825	0.5714	0.1371	0.1338	nan		0	0.2031	0.0163	nan	nan
0.5908	0.0063	0.5373	0.3953	nan		0.009	0.9722	0.0109	0.0071	nan		0.6	0	nan	nan	nan		0.015	0.3962	0.0281	nan	nan		0.936	0.8141	0.6538	nan	nan		0	0.1905	0	nan	nan
0.8	0.0227	0.9868	nan	nan		0	0.8526	0.0299	nan	nan		0.5938	0	0.6398	nan	nan		0.026	0.6667	0.4911	0.5663	nan		0.8949	0.6993	0.2769	nan	nan		0.0157	0.2759	0.0477	nan	nan
0.6803	0.1683	0.8784	0.8756	nan		0.0191	0.9231	0.046	0.0275	nan		0.6316	0.0459	0.7246	nan	nan		0.0625	0.4375	0.2632	0.3224	nan		0.2262	0.0663	0.0405	0.0419	nan		0.0249	0.2376	0	nan	nan
0.9899	0.0163	0.9072	nan	nan		0.1981	0.8197	0.5778	0.9	nan		0.8621	0.0487	0.87	0.8438	nan		0.0755	0.5588	0.2931	0.7	nan		0.7695	0.5683	0.582	0.4299	nan		0.0333	0.3061	0.1108	nan	nan
0.8953	0	0.9509	nan	nan		0.0107	0.9941	0.0235	nan	nan		0.8333	0.0122	0.6618	0.6341	nan		0.0395	0.52	0.2054	0.5187	0.0312		0.8684	0.2959	0.5694	0.6364	nan		0.0294	0.2727	0.0698	nan	nan
0.9474	0.0102	0.9839	0.9765	nan		0.0076	0.9708	0.0185	nan	nan		0.7012	0.002	0.7573	0.8955	0.7193		0.0625	0.4643	0.4298	nan	nan		0.6591	0.4699	0.4571	nan	nan		0	0.1373	0.042	nan	nan
0.9675	0.018	0.9453	0.9706	nan		0.0155	0.9785	0.0291	0	nan		0.3475	0.0157	0.6073	0.5583	nan		0.3875	0.6939	0.4885	0.5513	0.462		0.2	0.0238	0.0583	0.0561	nan		0.0211	0.1951	0.0284	0	nan
0.9894	0.014	0.9549	0.9565	nan		0.0053	0.9756	0.0243	0.0276	nan		0.8295	0.5211	0.7692	0.7603	nan		0.4545	0.7812	0.5243	0.5625	nan		0.2526	0.0175	0.0156	nan	nan		0.0403	0.1429	0.0663	nan	nan
1	0.0184	0.9504	nan	nan		0.0625	1	0.0187	nan	nan		0.6667	0.0682	0.6897	nan	nan		0.0293	0.7	0.0242	0.0131	nan		0.742	0.6391	0.446	0.3291	nan		0.2092	0.3676	0.2351	0.2045	nan
0.9531	0.0235	0.8739	0.9107	nan		0	1	0.8182	0.7838	nan		0.8686	0.5374	0.8803	nan	nan		0.009	0.6207	0.0192	0.0221	nan		0.1847	0.0652	0.0227	0.0185	nan		0.4385	0.6359	0.3009	nan	nan
0.8851	0.0296	0.9457	0.9351	nan		0.0112	1	0.0224	0.0234	nan		0.575	0	0.7059	0.6765	nan		0	0.381	nan	nan	nan		0.1765	0	0.1508	nan	nan		0.0217	0.2353	0.0469	nan	nan
0.8857	0.0194	0.866	0.8824	nan		0.0091	0.9592	0.0186	0.0176	nan		0.4958	0.0532	0.7217	0.7374	nan		0	0.4561	0.0349	0.0377	nan		0.2143	0.0275	0.2952	nan	nan		0	0.1477	0.0333	nan	nan
0.7833	0.0143	0.931	1	nan		0.0089	0.9057	0.0097	0.0059	nan		0.463	0.1196	0.592	nan	nan		0.3313	0.6761	0.5744	nan	nan		0.1739	0.022	0.0529	0.0542	nan		0.0204	0.1429	0.0229	nan	nan
0.8966	0.0263	0.9474	nan	nan		0.0149	0.9815	0.0152	0.01	nan		0.5192	0.0495	0.7082	nan	nan		0.2313	0.7292	0.4629	0.5143	nan		0.1905	0	0.0917	0.0462	nan		0	0.1566	nan	nan	nan
0.9868	0.0417	0.9826	nan	nan		0.0087	0.9867	0.0179	0.037	nan		0.8113	0.449	0.8018	nan	nan		0.4062	0.7347	nan	nan	nan		0.2381	0.0747	nan	nan	nan		0.084	0.2143	0.0437	0.0512	nan
0.6429	0	0.9167	0.8333	nan		0.0162	0.9506	0.0201	nan	nan		0.9375	0.6154	0.733	nan	nan		0	0.3008	0.019	nan	nan		0.1974	0.0323	0.0556	0.0688	nan		0.0541	0.3871	0.0877	0.0962	nan
0.8475	0.0048	nan	nan	nan		0.0143	0.9535	0.014	nan	nan		0.7907	0.45	0.6957	0.7282	nan		0	0.6341	0.0461	nan	nan		0.1633	0	0.1429	0.1075	nan		0	0.2222	0.0259	0.0367	nan
0.9844	0.0277	0.9739	0.9873	nan		0.0055	0.9467	0.0205	nan	nan		0.4118	0	0.4359	nan	nan		0.0278	0.5889	0.0127	nan	nan		0.16	0.0116	0.0135	0.0153	nan		0.0435	0.55	0.4024	nan	nan
0.9538	0.0034	0.9541	0.95	nan		0.0417	0.9556	0.0167	nan	nan		0.5417	0.2222	0.5728	0.5357	nan		0.0165	0.617	0.0189	0.0208	nan		0.3571	0.0217	0.0769	nan	nan		0.2131	0.4074	0.0917	nan	nan
0.8857	0.0149	0.9836	0.9773	nan		0.2542	0.9118	0.2683	nan	nan		0.875	0.5161	0.913	nan	nan		0	0.8889	0.0829	nan	nan		0.2391	0	0	0	nan		0.039	0.1508	0.0728	nan	nan
1	0.0157	0.9908	0.9873	nan		0.0221	1	0.0162	0.0143	nan		0.4545	0.0952	0.5	nan	nan		0.5862	0.8936	0.9561	0.9663	nan		0.125	0.0139	nan	nan	nan		0	0.2647	0.0476	nan	nan
0.9646	0.0362	0.9808	nan	nan		0.0098	0.8519	0.0156	0.0174	nan		0.8917	0.2346	0.7791	nan	nan		0.5	0.8125	0.7476	0.7582	nan		0.1333	0	0.0286	nan	nan		0	0.1905	0.1282	nan	nan
0.9455	0.2621	0.9565	nan	nan		0.0073	0.9692	0.0262	0.0273	nan		0.4518	0.0319	0.4385	nan	nan		0.0199	0.3968	0.0387	nan	nan		0.2727	0.0079	0.2941	nan	nan		0.3084	0.6491	0.6308	nan	nan
0.7955	0.0082	0.8154	0.8235	nan		0.0078	0.9394	0.0316	0.0296	nan		0.4638	0.0174	0.4156	nan	nan		0.0155	0.416	0.0158	nan	nan		0.2381	0.0488	0.0862	nan	nan		0.012	0.1875	0.1202	nan	nan
0.8565	0.008	0.7465	0.7422	nan		0.0081	0.7667	0.0103	nan	nan		0.3878	0.0515	0.4235	nan	nan		0.4286	0.9545	0.8547	0.844	nan		0.2846	0.1538	0.1697	0.1585	nan		0	0.1132	0.0226	nan	nan
0.7368	0.0769	0.9086	1	nan		0.1807	0.9398	0.3317	nan	nan		0.8416	0.537	0.6774	0.622	nan		0.5556	0.875	0.7385	0.7872	nan		0.172	0	0.0928	0.125	nan		0.2584	0.4583	0.1615	nan	nan
0.9677	0.0625	0.9796	nan	nan		0.091	0.9366	0.322	0.2069	nan		0.7049	0.267	0.6719	nan	nan		0.026	0.8522	0.0322	nan	nan		0.2727	0.0667	0.0635	0.0635	nan		0.155	0.2711	0.1266	nan	nan
0.9712	0.0114	0.9949	nan	nan		0.0424	0.8226	0.0661	nan	nan		0.7806	0.3	0.7951	nan	nan		0.0181	0.695	0.0211	nan	nan		0.2136	0.043	0.1056	0.1131	nan		0.0645	0.2906	0.1002	nan	nan
0.7812	0.0321	0.8632	nan	nan		0.0094	0.7021	0.0596	0.0297	nan		0.81	0.5	0.7441	nan	nan		0.0134	0.8889	0.0212	nan	nan		0.2273	0.0805	0.1308	0.1308	nan		0.0672	0.1967	0.1192	nan	nan
0.8374	0.0104	0.9581	nan	nan		0	0.5094	0.0353	0.028	nan		0.9524	0.6087	0.7931	nan	nan		0.0258	0.4141	0.0456	nan	nan		0.6703	0.4217	0.1335	0.0479	nan		0.0125	0.1667	nan	nan	nan
0.8851	0.035	0.9304	nan	nan		0.0093	0.7576	0.0198	0.0207	nan		0.7963	0.0016	0.7586	0.7407	nan		0.5111	0.8621	0.8	nan	nan		0.1096	0	0.0121	0	nan		0.0161	0.16	0.0127	nan	nan
0.8849	0.006	0.9844	nan	nan		0.01	0.8529	0.0446	0.0478	nan		0.8696	0.0374	0.7571	0.7222	nan		0.0028	0.56	0.0139	nan	nan		0.2703	0.0244	0.0502	0.0502	nan		0.0256	0.1429	0.0423	nan	nan
0.9185	0.0121	0.9189	nan	nan		0.0159	0.9298	0.0407	0.0432	nan		0.8235	0.0114	nan	nan	nan		0.2177	0.5962	0.4286	nan	nan		0.2094	0.0449	0.1105	0.1033	nan		0.0442	0.2259	0.0803	nan	nan
0.9286	0.0169	0.8603	nan	nan		0.0166	1	0.0332	0.0338	nan		0.8667	0.0083	nan	nan	nan		0.1333	0.466	0.1449	0.1481	nan		0.3396	0	0.1071	0.125	nan		0	0.36	nan	nan	nan
0.9231	0.0309	0.8819	nan	nan		0.0149	1	0.018	0.0244	nan		0.96	0.0119	0.8757	0.96	nan		0.5	0.8298	0.876	nan	nan		0.2463	0.1096	0.1101	0.1128	nan		0.0625	0.2273	0.0696	nan	nan
0.9444	0.0204	0.9539	nan	nan		0.0244	0.9429	0.2105	nan	nan		0.9	0.0359	0.7778	0.8103	nan		0.4375	0.75	0.5243	nan	nan		0.1489	0	0.1716	0.2653	nan		0.0286	0.131	0.0906	nan	nan
1	0.0312	0.9653	nan	nan		0.0204	0.9775	0.0778	nan	nan		0.6829	0.0148	0.7206	0.72	nan		0.1379	0.5217	0.7642	nan	nan		0.6111	0.1009	0.1636	0.1849	nan		0	0.1167	0.0147	nan	nan
0.7647	0.0198	0.7931	nan	nan		0.0083	0.9237	0.0063	nan	nan		0.7778	0.0127	0.9153	0.9326	nan		0.0089	0.3993	0.0117	0.0119	nan		0.2	0.0533	0.1905	nan	nan		0.0849	0.2143	0.0619	nan	nan
0.9885	0.0185	0.8788	0.8658	nan		0.0119	0.9278	0.0095	nan	nan		0.4583	0.0308	0.1325	0.1129	nan		0.0218	0.5299	0.0113	0.0094	nan		0.1449	0.0407	0.0668	0.0731	nan		0.055	0.2195	0.0298	nan	nan
1	0.0202	0.8646	0.8143	nan		0.0088	0.9577	0.0327	nan	nan		0.7963	0.0138	0.6753	nan	nan		0.0162	0.8688	0.0089	0.0072	nan		0.3101	0.1688	0.0159	0.0159	nan		0	0.2449	0.1038	nan	nan
0.973	0.0087	0.8136	0.6154	nan		0.0167	0.975	0.0185	nan	nan		0.8497	0.0246	0.8452	nan	nan		0.0084	0.7031	0.0168	0.0194	nan		0.541	0.0439	0.0636	0.0642	nan		0.0258	0.1545	0.0895	nan	nan
0.9412	0.0161	0.9748	0.9792	nan		0.0175	1	0.0181	nan	nan		0.8617	0.0159	0.875	nan	nan		0	0.3673	0	nan	nan		0.3241	0.1091	0.1182	0.1117	nan		0.0435	0.3256	0.0828	nan	nan
1	0.0111	0.9581	0.9732	nan		0.0138	0.9412	0.0213	nan	nan		0.6867	0.0112	0.7545	0.8475	nan		0.0138	0.6667	0.0356	nan	nan		0.2094	0.0343	0.0785	0.0814	nan		0	0.2857	0.0383	nan	nan
0.973	0.0122	0.9675	0.9688	nan		0.0107	0.9828	0.0166	nan	nan		0.7297	0.3	0.7137	nan	nan		0.0071	0.3605	0.0437	0.0123	nan		0.2835	0.0145	0.0543	0.0521	nan		0	0.1739	0.0714	nan	nan
0.9643	0.012	0.9814	0.9766	nan		0.0139	0.9737	0.0318	nan	nan		0.5608	0.0174	0.476	0.524	nan		0.0244	0.6092	nan	nan	nan		0.6622	0.0185	0.0183	0.037	nan		0.0156	0.125	0.0713	0.0943	nan
0.7241	0.0176	1	1	nan		0.0141	0.9259	0.0132	nan	nan		0.8722	0.0063	0.8127	0.7234	nan		0.0294	0.6349	nan	nan	nan		0.1765	0	nan	nan	nan		0.087	0.5	0.0521	nan	nan
0.5714	0.0138	0.9689	0.9904	nan		0	0.9474	0.0125	nan	nan		0.6596	0.0102	0.6904	nan	nan		0.4828	0.8276	0.7727	nan	nan		0.2933	0.0185	nan	nan	nan		0	0.1739	0.0118	0.0152	0
0.9241	0.0169	0.9441	0.9592	nan		0.0109	0.5514	0.0269	nan	nan		0.5876	0.0166	0.7826	nan	nan		0.6129	0.9545	0.6579	nan	nan		0.2222	0	0.0581	0.0762	nan		0.0244	0.1923	0.0455	0.0521	nan
0.875	0.0183	0.9474	nan	nan		0.0358	0.8639	0.037	nan	nan		0.5294	0.006	0.7176	nan	nan		0.4074	1	0.8133	nan	nan		0.1017	0	0.0696	0.0357	nan		0.8017	0.9343	0.2435	0	nan
0.9583	0.0203	0.9733	nan	nan		0.0618	0.928	0.027	nan	nan		0.5641	0.0106	0.561	0.4574	nan		0.4545	0.7742	0.7241	nan	nan		0.5397	0.069	0.5357	0.5068	nan		0.2	0.6296	0.3224	0.324	nan
0.9024	0.0293	0.8468	nan	nan		0.406	0.9639	0.2455	nan	nan		0.3662	0.0184	0.5	0.3567	nan		0.0331	0.3478	0.0941	nan	nan		0.3559	0.0444	0.28	0.2979	nan		0.022	0.1389	0.0909	0.0904	nan
0.8182	0.0111	0.9294	nan	nan		0.04	0.6053	0.0897	nan	nan		0.8182	0.0181	0.62	nan	nan		0.0184	0.6154	0.0332	0.0248	nan		0.7308	0.0698	0.2838	0.2838	nan		0.0159	0.25	0.0984	0.1006	nan
0.9365	0.0141	0.9323	0.9703	nan		0	0.5833	0.0267	nan	nan		0.6167	0.012	0.8391	nan	nan		0.0021	0.7297	0.0149	nan	nan		0.2571	0.0581	0.0312	nan	nan		0	0.375	0.1915	0.1915	nan
0.9643	0.0308	0.9868	nan	nan		0	0.8696	0.037	nan	nan		0.66	0.0229	0.8091	0.7286	nan		0.0968	0.4167	0.276	0.2705	nan		0.1463	0.0195	0.1495	0.1429	nan		0.0453	0.1656	0.0329	nan	nan
0.8289	0.0171	0.9458	nan	nan		0.1346	0.7051	0.1423	nan	nan		0.509	0.2069	0.5599	nan	nan		0.375	0.7917	0.539	0.5242	nan		0.1651	0	0.116	0.1211	nan		0.0214	0.1278	0.07	nan	nan
0.7708	0.0086	0.9487	nan	nan		0.1826	0.7973	0.1185	nan	nan		0.5217	0.0902	0.6061	nan	nan		0.5682	0.9767	0.9136	nan	nan		0.1566	0.0253	0.0628	0.0647	nan		0.0643	0.1699	0.0463	nan	nan
0.7836	0.0149	0.9632	nan	nan		0	0.7917	0.0526	nan	nan		0.8696	0.5641	0.5918	nan	nan		0.0371	0.3496	0.0695	0.0545	nan		0.4444	0.0839	0.4444	nan	nan		0.0485	0.2381	0.1683	nan	nan
0.9241	0.0151	0.9333	nan	nan		0.1373	0.9661	0.2313	nan	nan		0.6765	0.0971	0.3407	nan	nan		0.0112	0.5714	0.0597	nan	nan		0.2727	0.0781	0.2083	nan	nan		0.0993	0.2296	0.1533	nan	nan
0.9678	0.0259	0.927	1	nan		0.0167	0.9429	0.0233	nan	nan		0.806	0.475	0.8056	nan	nan		0.5	0.8276	nan	nan	nan		0.3333	0.0625	0.0595	0.0605	nan		0.1071	0.416	0.1553	nan	nan
0.9771	0.021	0.9598	0.9773	nan		0.013	1	0.0269	nan	nan		0.7593	0.3103	0.6078	nan	nan		0.0333	0.4571	0.0388	0.0402	nan		0.4074	0.23	0.1863	0.1881	nan		0.0645	0.1685	0.0859	nan	nan
0.8356	0.017	0.9454	0.922	nan		0.016	1	0.0355	nan	nan		0.7692	0.4571	0.5481	nan	nan		0	0.4146	0.7	nan	nan		0.8571	0.2289	0.171	0.141	nan		0.4396	0.6392	0.4906	nan	nan
0.749	0.0171	0.9527	0.9492	nan		0.2146	1	0.0933	nan	nan		0.5333	0.2206	nan	nan	nan		0.6441	1	0.8765	nan	nan		0.6628	0.0826	0.108	0.0789	nan		0.25	0.65	0.507	nan	nan
0.7561	0.0081	0.8611	0.958	nan		0.04	0.561	0	nan	nan		0.5	0.1096	0.4246	nan	nan		0.5	0.825	0.6439	nan	nan		0.5568	0.0266	0.0408	0.0449	nan		0	0.113	0.0375	nan	nan
0.9649	0.0093	0.7419	0.9739	0		0.0353	0.8448	0.1256	nan	nan		0.931	0.0444	0.902	0.8936	nan		0.5	0.9032	0.587	nan	nan		0.2414	0.095	0.0494	0.0519	nan		0	0.2	0	nan	nan
0.96	0.014	0.9246	0.9944	nan		0.0156	0.5395	0.0279	nan	nan		0.6818	0.3621	0.5814	nan	nan		0.3226	0.6316	0.7059	nan	nan		0.2264	0.0408	0.0432	0.0435	nan		0	0.2593	0.0353	nan	nan
0.8929	0.0158	0.9805	0.9864	nan		0.0901	0.8364	0.0074	nan	nan		0.642	0.1739	0.4962	nan	nan		0	0.3086	0	0	nan		0.1105	0	0.0241	0.0247	nan		0.0455	0.3152	0.0625	nan	nan
0.9245	0.0175	0.965	0.9771	nan		0.0128	1	0.0118	nan	nan		0.5179	0.0056	0.4796	0.4941	nan		0.0175	0.3896	0.022	nan	nan		0.2	0	0.0282	0.0288	nan		0.1897	0.4062	0.069	nan	nan
0.9487	0.014	0.9189	0.9821	nan		0.0095	1	0.0172	nan	nan		0.3421	0	0.2258	0.2162	nan		0.0063	0.3727	0.0189	nan	nan		0.2195	0.0412	0.0424	0.0377	nan		0.2025	0.3421	0.2276	nan	nan
0.907	0.0106	0.8967	0.963	nan		0.0087	0.963	0.0169	nan	nan		0.6604	0.3297	0.6641	nan	nan		0.0075	0.7381	0.0305	nan	nan		0.1765	0	0.0935	nan	nan		0	0.1053	0.024	nan	nan
0.9206	0.0197	0.9394	0.9615	nan		0.0055	0.9753	0.016	nan	nan		0.8298	0.5	0.8192	nan	nan		0.0074	0.4175	0.0059	0.0167	nan		0.2821	0.0957	0.1465	nan	nan		0.2419	0.8115	0.7854	nan	nan
0.6889	0.012	0.9836	nan	nan		0.0061	0.9764	0.0204	nan	nan		0.6812	0	0.4759	nan	nan		0.002	0.4762	0	0	nan		0.3	0.0175	0.0312	nan	nan		0.6303	0.7545	0.8433	nan	nan
0.6167	0.0258	0.5983	nan	nan		0.0079	0.9583	0.021	nan	nan		0.6923	0.1818	0.439	nan	nan		0.011	0.7333	0.0504	0.037	nan		0.1854	0.0179	0.0238	0.0167	nan		0.3734	0.6044	0.7625	nan	nan
0.5977	0.0893	0.7786	0.8478	0.8224		0	0.9265	0.018	nan	nan		0.6667	0.3636	nan	nan	nan		0.0357	0.5581	nan	nan	nan		0.1008	0	0.0398	0.0459	nan		0.0543	0.2057	0.0833	nan	nan
0.9286	0.2844	0.7059	nan	nan		0.0087	0.9811	0.0065	nan	nan		0.7473	0.413	0.5531	nan	nan		0.2766	0.6182	0.4088	0.3644	nan		0.1111	0	0	0	nan		0.0909	0.2615	0.0305	nan	nan
0.9091	0.0103	0.7255	0.8529	nan		0.0134	0.9877	0.0268	nan	nan		0.9107	0.5375	0.8333	nan	nan		0.3333	0.8879	nan	nan	nan		0.5577	0.0294	0.4507	nan	nan		0	0.1429	0.0417	nan	nan
1	0.0185	0.8485	nan	nan		0.017	1	0.0361	nan	nan		0.8	0.3409	0.5704	nan	nan		0.008	0.7742	0.0096	0.0124	nan		0.3433	0.1462	nan	nan	nan		0.0282	0.2128	0.0377	nan	nan
1	0.0301	0.9359	0.9211	nan		0.0079	1	0.0238	nan	nan		0.6667	0.1818	0.7385	nan	nan		0.0164	0.5934	0.0174	0.0188	nan		0.6327	0.1526	0.1333	0.1333	nan		0.0556	0.1728	0.0603	nan	nan
1	0.0077	0.9426	nan	nan		0.0081	0.9412	0.0328	nan	nan		0.7586	0.3816	0.7485	nan	nan		0.1118	0.7926	0.2423	0.2442	nan		0.5476	0.2738	0.0556	0.0556	nan		0.0699	0.2532	0.0571	nan	nan
0.959	0.0034	0.9886	nan	nan		0.3426	0.875	0.7273	nan	nan		0.98	0.0135	0.9603	nan	nan		0.0361	0.75	0.0355	0.0404	nan		0.2143	0	0.2385	0.1753	nan		0.0352	0.1692	0.0695	nan	nan
0.8986	0.0123	0.9437	nan	nan		0.3314	0.9302	0.4933	nan	nan		0.8293	0.0179	0.8452	nan	nan		0.0317	0.641	0.0411	0.0284	nan		0.186	0.0171	0.0445	0.0225	nan		0	0.1049	0.1227	0.2985	nan
0.8511	0.016	0.9804	nan	nan		0.0301	0.8824	0.0318	nan	nan		0.425	0	0.4792	nan	nan		0.1667	0.5952	0.4655	nan	nan		0.25	0	0.0163	0.018	nan		0	0.1524	0.1055	0.1978	nan
1	0.4805	0.973	nan	nan		0	0.6	0.0227	nan	nan		0.3729	0	0.5076	nan	nan		0.0144	0.4853	0.0156	nan	nan		0.1667	0.0222	0.0214	0.0169	0.02		0.0241	0.1475	0.1003	nan	nan
0.8254	0.2755	0.8773	nan	nan		0.0175	0.7692	0.1722	nan	nan		0.7	0.3191	0.6923	nan	nan		0.254	0.6087	0.5517	nan	nan		0.3571	0.0442	0.1034	0.1034	nan		0.0345	0.141	0.0348	nan	nan
0.8438	0.2308	0.974	0.9643	nan		0.0075	0.83	0.0265	0.019	nan		0.7712	0.4583	0.7816	nan	nan		0.3333	0.6897	0.675	nan	nan		0.1368	0	0.0653	0.0655	nan		0	0.1714	0.049	nan	nan
0.5351	0.0065	0.4143	nan	nan		0.1082	0.6928	0.2487	nan	nan		0.6471	0.1724	0.6	nan	nan		0.2644	0.5699	0.4924	0.4	0.5833		0.5485	0.0952	0.0997	nan	nan		0	0.16	0.0183	nan	nan
0.5412	0.036	0.5388	nan	nan		0	0.6667	0.0212	nan	nan		0.6842	0.2989	0.6176	nan	nan		0.1034	0.7188	0.373	nan	nan		0.8004	0.4449	0.1359	nan	nan		0	0.2128	0.015	0	nan
1	0.4624	0.7787	0.9744	nan		0.2363	0.7434	0.3109	nan	nan		0.3056	0	0.0972	nan	nan		0.1828	0.6341	0.4091	nan	nan		0.3608	0.0846	0.081	0.0586	nan		0	0.14	0.0577	nan	nan
0.8829	0.3804	0.9365	0.9939	nan		0.0094	1	0.0104	nan	nan		0.7447	0.3778	0.6947	nan	nan		0.0069	0.3333	0.0367	nan	nan		0.2273	0.1023	0.033	0.0099	nan		0.0472	0.15	0.0755	nan	nan
0.9765	0.1364	0.8728	0.8634	nan		0.0108	0.9931	0	nan	nan		0.3478	0.0294	0.5857	nan	nan		0.0688	0.5373	0.0393	nan	nan		0.1134	0	0.0179	nan	nan		0	0.2553	0.076	nan	nan
0.88	0.1904	0.9757	nan	nan		0.4545	1	0.9466	0.9574	nan		1	0.5333	0.8077	nan	nan		0.0357	0.625	0.0473	nan	nan		0.1158	0	0	0	nan		0.0643	0.2197	0.1107	nan	nan
0.8073	0.254	0.8995	nan	nan		0.1395	0.7292	0.9167	nan	nan		0.6216	0.0089	0.525	nan	nan		0.0052	0.8276	0.0374	nan	nan		0.1512	0	0.0097	0	nan		0.0326	0.1562	0.0833	nan	nan
0.8108	0.0124	0.9664	nan	nan		0.4667	1	0.9613	nan	nan		0.5185	0.1905	0.4615	nan	nan		0.0127	1	0.0267	0.021	nan		0.133	0.0284	0.0485	0.0629	nan		0.1333	0.5862	0.2472	nan	nan
0.5847	0.0146	0.6929	nan	nan		0.0138	0.6429	0.0373	nan	nan		0.6327	0.2308	0.8586	nan	nan		0.0396	0.8333	nan	nan	nan		0.2368	0.0633	0.0539	0.0533	nan		0.1023	0.2542	0.1357	nan	nan
0.9729	0.0129	0.9606	nan	nan		0	0.7802	0.004	nan	nan		0.7778	0.3883	0.8202	nan	nan		0.25	0.74	0.1111	0.0891	nan		0.3475	0.1561	0.1209	nan	nan		0.0612	0.3194	0.4095	nan	nan
0.9591	0.0227	0.93	nan	nan		0.5	1	0.9462	nan	nan		0.8627	0.4815	0.9141	nan	nan		0.0189	0.3333	0.012	nan	nan		0.2101	0.0873	0.0958	0.068	nan		0	0.7414	0.1059	nan	nan
0.9433	0.0052	0.9626	nan	nan		0.0096	0.9409	0.0605	nan	nan		0.8158	0.419	0.7489	nan	nan		0.0139	0.623	0.0257	nan	nan		0.1216	0.0153	0.018	0.0283	nan		0.1	0.5775	0.2737	nan	nan
0.9576	0.0108	0.9709	nan	nan		0.0225	0.9098	0.044	nan	nan		0.5263	0.0645	0.2609	nan	nan		0	0.8286	0.0167	nan	nan		0.2286	0.0333	nan	nan	nan		0.0082	0.1231	0.07	nan	nan
0.97	0.0146	0.9781	nan	nan		0.005	0.9841	0.0215	nan	nan		0.5147	0.1642	0.6134	nan	nan		0.0109	0.7097	0.0346	nan	nan		0.9384	0.7952	nan	nan	nan		0	0.1667	0.0395	nan	nan
0.8571	0.3462	0.9367	0.95	nan		0.0208	0.9444	0.0346	nan	nan		0.3519	0	0.5185	nan	nan		0.0134	0.6389	0.0276	nan	nan		0.2273	0	0.0333	0.0147	nan		0.1067	0.3256	0.1866	nan	nan
0.9268	0.0323	0.9808	0.9697	nan		0.018	0.8269	0.045	nan	nan		0.5664	0.2165	0.4986	nan	nan		0.0081	0.5465	0.0176	nan	nan		0.3459	0.0194	0.0969	nan	nan		0	0.1625	0.0369	nan	nan
0.7821	0.0108	0.9701	nan	nan		0.1436	0.7385	0.3666	nan	nan		0.4605	0.0519	0.5433	nan	nan		0.0252	0.4474	0.04	nan	nan		0.1579	0.0213	0.0054	nan	nan		0	0.1667	0.0248	nan	nan
0.8105	0.0187	0.8687	nan	nan		0.0235	0.8583	0.4824	nan	nan		0.9091	0.5915	0.8347	nan	nan		0.0121	0.65	0.0557	nan	nan		0.5472	0.1688	nan	nan	nan		0	0.1613	0.0551	nan	nan
0.9296	0.0242	0.9152	0.9655	nan		0.1228	0.6874	0.1339	nan	nan		0.9167	0.5714	0.7546	nan	nan		0.1429	0.619	0.8515	nan	nan		0.25	0	0.016	nan	nan		0	0.1341	0.0542	nan	nan
0.9524	0.018	0.9479	0.981	nan		0.1656	0.8145	0.1768	nan	nan		0.9286	0.2593	0.7381	nan	nan		0.0375	0.5	0.0484	nan	nan		0.1875	0	0.1429	0.1597	nan		0.0093	0.1207	0.0506	nan	nan
1	0.0131	0.945	0.9831	nan		0.192	0.8919	0.2847	nan	nan		0.6182	0.283	0.7213	nan	nan		0.0195	0.4427	0.026	nan	nan		0.128	0.0138	0.0305	0.0114	nan		0	0.3333	0.0338	nan	nan
0.9327	0.0209	0.9426	nan	nan		0.2321	1	0.7949	nan	nan		1	0.5897	0.9137	0.9293	nan		0.4286	0.7549	nan	nan	nan		0.2	0	0.0276	0.035	nan		0.0541	0.3871	0.1538	nan	nan
1	0.0206	0.9701	nan	nan		0.0144	1	0.0135	nan	nan		0.5025	0.0233	0.6871	nan	nan		0.3667	0.6914	nan	nan	nan		0.2576	0	0.0157	0.0159	nan		0.0118	0.1218	0.0253	nan	nan
1	0.0194	0.9857	1	nan		0.0177	0.9583	0.0267	nan	nan		0.6269	0.0139	0.901	nan	nan		0.5946	0.9643	0.7778	0.7727	nan		0.2745	0.0667	0.03	nan	nan		0.0444	0.2131	0.0539	nan	nan
0.9565	0.0183	nan	nan	nan		0.4091	0.9375	nan	nan	nan		0.6359	0.0145	0.8655	nan	nan		0.1842	0.5208	0.5088	0.509	nan		0.1648	0.0523	0.0404	0.0352	nan		0	0.2	0.0247	nan	nan
0.9773	0.0258	0.9805	0.9769	nan		0.4167	1	nan	nan	nan		0.6429	0.0095	0.777	nan	nan		0.0833	0.6232	nan	nan	nan		0.1731	0.0351	0.1027	nan	nan		0	0.175	0.0204	nan	nan
0.9698	0.0138	0.994	0.9899	nan		0.0112	0.6409	0.0424	nan	nan		0.5873	0.0253	0.6328	nan	nan		0.0348	0.434	0.0455	nan	nan		0.1463	0	0.0143	0.02	nan		0.0172	0.1667	0.1552	nan	nan
0.9615	0.0256	0.9657	1	nan		0.1099	0.6383	0.0945	nan	nan		0.6792	0.0434	0.6904	nan	nan		0	0.4237	0.008	0	nan		0.1719	0.0185	0.1409	nan	nan		0.0741	0.2333	0.1299	nan	nan
0.9113	0.0101	0.985	nan	nan		0.2166	0.7923	0.3801	nan	nan		0.9	0.025	0.9276	nan	nan		0.1154	0.4574	0.44	nan	nan		0.1364	0	0.0284	nan	nan		0.0102	0.1944	0.0802	nan	nan
0.9936	0.0144	0.9555	nan	nan		0.0168	0.9683	0.0811	0.0882	nan		0.75	0	0.7573	nan	nan		0.1098	0.4571	0.2396	nan	nan		0.1154	0	nan	nan	nan		0.0274	0.15	0.0642	nan	nan
1	0.0601	0.9255	nan	nan		0.0125	1	0.0199	0.0215	nan		0.904	0.0352	0.8263	nan	nan		0.3556	0.8276	0.7086	0.74	nan		0.1538	0.0481	0.0532	0.0556	nan		0.0581	0.1667	0.1028	nan	nan
0.9836	0.0247	0.8944	1	nan		0.012	0.9643	0.0182	0.0191	nan		0.8936	0	0.9825	0.9739	nan		0.5882	0.9778	0.9506	0.9391	nan		0.3351	0.1509	0.04	nan	nan		0.0202	0.2059	0.06	nan	nan
0.9774	0.022	0.9726	nan	nan		0.0134	1	0.0168	0.0139	0.0231		0.975	0.0127	0.9702	nan	nan		0.4	0.8529	0.7815	0.7579	nan		0.1972	0.0315	0.0944	0.0983	nan		0.0233	0.1475	0.0465	nan	nan
0.75	0	0.7455	0.7736	nan		0.013	0.9659	0.0145	0.015	0.0093		0.6087	0.0313	0.592	nan	nan		0.4444	0.9643	0.732	0.9048	nan		0.25	0.029	0.0563	nan	nan		0	0.2174	0.0413	nan	nan
1	0.0396	nan	nan	nan		0.0138	0.9921	0.0185	0.0192	0.0176		0.8125	0.019	0.9252	0.9762	nan		0.5682	0.9138	0.885	0.8962	nan		0.1034	0	0.0237	0.0308	nan		0	0.1737	0.0676	nan	nan
0.9545	0.0166	0.6731	nan	nan		0.0134	0.9844	0.0288	0.014	nan		0.86	0.0253	0.7391	0.72	nan		0.0118	0.8351	0.0102	0.0106	nan		0.1972	0.0556	0.0738	0.0657	nan		0	0.1978	0.0615	nan	nan
0.7407	0.1633	0.7561	nan	nan		0.0119	0.9661	0.0594	0.0276	nan		0.746	0.0359	0.8983	0.918	nan		0.0115	0.6545	0.0189	0.019	nan		0.28	0.0465	0.0605	nan	nan		0.303	0.5246	0.2779	nan	nan
1	0	0.9558	nan	nan		0.0123	0.9787	0.0387	0.0139	nan		0.6387	0.2667	0.8446	0.7822	nan		0.0079	0.4041	nan	nan	nan		0.1042	0	0.0541	0.0625	nan		0.0318	0.1655	0.0249	nan	nan
0.9535	0.4426	0.7097	nan	nan		0.0053	0.9858	0.0235	0.0108	nan		0.4884	0.1458	0.3535	0.3902	nan		0.02	0.3429	0.0253	nan	nan		0.3333	0.1494	0.0753	0.0749	nan		0.28	0.4425	0.1019	nan	nan
0.9429	0.32	0.9545	nan	nan		0.0055	0.9316	0.0353	0.0339	nan		0.4894	0.0206	0.7538	0.6867	nan		0.0143	0.3611	0.0152	0.0114	nan		0.2768	0.1132	0.0463	0.05	nan		0	0.25	0.0615	nan	nan
0.9338	0.0227	0.9565	nan	nan		0.0113	0.7294	0.0317	0.0192	nan		0.3514	0	0.5435	nan	nan		0.005	0.3521	0.0277	0.0273	nan		0.1414	0.0065	0.0442	0.0473	nan		0.1255	0.2536	0.134	0.1468	nan
0.9718	0.0238	0.941	nan	nan		0	0.9545	0	nan	nan		0.8462	0.48	0.832	nan	nan		0.0075	0.55	0.0112	0.0093	nan		0.2128	0.0517	0.0368	0.0401	nan		0.0864	0.1892	0.118	0.1221	nan
0.9242	0.057	0.9476	nan	nan		0.0693	0.5957	0.1016	0.7037	nan		0.8824	0.5	0.9186	nan	nan		0.0067	0.8537	0.0115	0.0121	nan		0.1875	0	0.0615	0.0556	nan		0.0769	0.2798	0.0983	0.0976	nan
0.9916	0	0.9774	nan	nan		0	0.9518	0.0038	0.0038	nan		0.875	0.04	0.563	0.5263	nan		0.0108	0.5132	0.0194	0.0206	nan		0.1223	0.0118	0.0289	nan	nan		0.1009	0.2395	0.0873	nan	nan
0.9265	0.0203	0.8772	nan	nan		0	0.9123	nan	nan	nan		0.6947	0.0886	0.8058	0.8725	nan		0.0204	0.7783	0.0355	0.0491	nan		0.1909	0.0455	nan	nan	nan		0	0.1856	0.0947	nan	nan
0.9226	0.0083	0.9503	nan	nan		0.0462	0.7925	0.0964	0.0952	nan		0.6571	0.1412	0.527	0.525	nan		0.0302	0.6367	0.0336	0.0798	nan		0.2308	0.0455	0.0261	0.0312	nan		0.0081	0.1176	0.0944	0.0901	nan
0.9533	0.0154	0.9401	nan	nan		0	0.6	0.0102	0	nan		0.6393	0.125	0.2941	0.3086	nan		0.0167	0.8066	0.0154	nan	nan		0.4091	0.2269	0.2167	nan	nan		0.0952	0.3048	0.1948	0.1429	nan
0.8919	0.0152	0.9896	nan	nan		0.0111	0.8706	0.0167	nan	nan		0.7262	0.25	0.6704	0.6829	nan		0.0102	0.7807	0.0262	nan	nan		0.2121	0.0336	0.0159	nan	nan		0.0873	0.2126	0.0862	0.087	nan
0.5764	0.0104	0.3423	nan	nan		0	0.8222	nan	nan	nan		0.9024	0.5694	0.8043	nan	nan		0.011	0.4118	0.0109	nan	nan		0.2553	0.0682	0.1724	nan	nan		0.0755	0.2437	0.1079	0.1065	nan
0.9835	0.411	0.9159	nan	nan		0.0109	0.65	0.0246	0.025	nan		0.88	0.5769	0.726	0.7727	nan		0.0077	0.7532	0.0221	0.021	nan		0.1111	0	0.1111	nan	nan		0.0345	0.1481	0.0899	0.0918	nan
0.9175	0.3901	0.935	nan	nan		0.005	0.6753	0.0033	0.0034	nan		0.6541	0.2071	0.7455	0.757	nan		0.019	0.8667	0.0136	0.0164	nan		0.337	0	0.2664	nan	nan		0.038	0.2368	0.1114	0.1016	nan
0.5714	0.0176	0.3925	nan	nan		0.0129	0.7105	0.0222	0.0212	nan		0.5893	0.202	0.5328	nan	nan		0.0166	0.6719	0.0133	0.0101	nan		0.8158	0.1667	0.6522	nan	nan		0.0127	0.1235	0.0954	0.0993	nan
0.9314	0.0407	0.9953	nan	nan		0.0794	1	0.0178	0.0183	nan		0.8387	0.475	0.878	0.863	nan		0.0117	0.5294	0.0252	0.0227	nan		0.1745	0.036	0.0847	0.08	nan		0.0595	0.2368	0.1214	0.1405	nan
0.949	0.3833	0.939	nan	nan		0.3	1	0.5067	0.507	nan		0.6154	0.2727	0.5556	0.6	nan		0.0087	0.5	0	0	nan		0.3684	0.1405	0.0106	nan	nan		0.0574	0.1667	0.0651	0.066	nan
0.6979	0.0237	0.579	nan	nan		0.0088	0.8889	0.0201	nan	nan		0.6538	0.0833	0.2254	nan	nan		0.0112	0.4262	0.013	0.0224	nan		0.5238	0.1842	0.4706	nan	nan		0.1653	0.3529	0.2181	0.3611	nan
0.8523	0.201	0.9813	nan	nan		0.0111	0.5789	0.0059	nan	nan		0.5714	0.1429	0.7021	nan	nan		0.0081	0.4685	0.0158	0.0377	nan		0.4722	0.02	nan	nan	nan		0.0406	0.3787	0.2014	0.2179	nan
0.8941	0.0208	0.9714	nan	nan		0.0097	0.8571	0.0131	nan	nan		0.5405	0.1143	0.4316	nan	nan		0.0086	0.5128	0.0159	0.0255	nan		0.2154	0.0702	nan	nan	nan		0	0.2297	0.1186	0.0795	nan
1	0.5	1	nan	nan		0.0148	0.9375	0.0728	nan	nan		0.8667	0.5276	0.7477	nan	nan		0.0095	0.5	0.0073	0.0082	nan		0.2262	0	nan	nan	nan		0.0339	0.3913	0.0909	0.0896	nan
0.95	0.32	0.9762	nan	nan		0.0144	0.6429	0.0176	nan	nan		0.7826	0.4762	0.7213	nan	nan		0.0073	0.6901	0.0178	0	nan		0.1429	0.0219	0.0468	0.0317	nan		0.0606	0.2564	0.0935	0.0876	nan
1	0.25	0.975	nan	nan		0.3077	0.814	0.7941	0.8571	nan		0.8322	0.3017	0.7786	0.7694	nan		0.0152	0.5802	0.0411	nan	nan		0.3636	0.1125	0.0331	nan	nan		0.1957	0.5	0.3557	0.3551	nan
1	0.3529	0.9524	nan	nan		0.0851	1	0.7917	1	0.3704		0.907	0.32	0.907	0.8824	nan		0.0109	0.5094	0.0243	nan	nan		0.2925	0.0125	0.0493	0	nan		0	0.1667	0.0375	0.0571	nan
0.9744	0.0189	0.9167	nan	nan		0.0427	1	0.0241	0.0256	nan		0.7681	0.4412	0.6279	nan	nan		0.0128	0.6869	0.0366	nan	nan		0.2533	0.0272	0.061	nan	nan		0.28	0.4712	0.0606	nan	nan
0.9231	0.0101	0.9107	nan	nan		0.0264	1	0.0203	0.0224	nan		0.6279	0.2414	0.6682	nan	nan		0.25	0.9167	0.8732	0.8636	nan		0.2177	0.0331	0.0379	0.0535	nan		0	0.1167	0.0132	nan	nan
0.7556	0.0401	0.9504	nan	nan		0.017	1	0.0305	0.0176	nan		0.8909	0.4474	0.719	nan	nan		0.3077	0.6452	0.6909	nan	nan		0.1389	0.0159	0.0844	nan	nan		0.0769	0.381	0.0067	nan	nan
0.9828	0.0108	0.9513	nan	nan		0.0212	0.9468	0.0637	0.0308	nan		0.5833	0.1389	0.6275	0.5806	nan		0	0.381	0.2982	nan	nan		0.2083	0.0714	0.0588	0.0654	nan		0.0196	0.1429	0.04	nan	nan
0.9764	0.0303	0.9829	nan	nan		0.0182	0.984	0.0444	0.017	nan		0.3254	0.0126	0.0489	0.0508	nan		0.0864	0.4857	0.2804	nan	nan		0.1443	0.0372	0.0626	0.0607	nan		0.1034	0.2821	0.2299	0.2236	nan
0.9485	0.0178	0.9522	nan	nan		0.0146	1	0.0117	0.0107	nan		0.977	0.2222	0.9355	nan	nan		0.0081	0.5797	0.0292	0.0383	nan		0.3377	0.0942	0.0798	0.0517	nan		0.2353	0.4727	0.4968	0.5	nan
0.9832	0.0077	0.9476	nan	nan		0.0111	0.9901	0.0236	0.0238	nan		0.8182	0.5	0.7438	nan	nan		0.0226	0.4167	0.0201	0.023	nan		0.2857	0.0317	0.1111	0.1139	nan		0.1622	0.4889	0.1689	nan	nan
0.7083	0	0.7778	nan	nan		0.0078	0.9908	0.0228	0.0266	nan		1	0.5962	0.8981	nan	nan		0.0164	0.4205	0.0267	0.0171	nan		0.1842	0.0251	0.0645	nan	nan		0.2429	0.5347	0.2	nan	nan
0.8587	0.0243	0.9176	nan	nan		0.0243	0.9655	0.0121	0.0156	nan		0.3939	0.0294	0.6271	nan	nan		0.6	0.908	0.8384	nan	nan		0.209	0.0179	0.058	nan	nan		0.1127	0.2353	0.1228	nan	nan
0.5967	0.0089	0.3616	nan	nan		0.013	0.7075	0.0108	0.0123	nan		0.7971	0.4286	0.6277	nan	nan		0.3333	0.7273	0.6301	nan	nan		0.1048	0	0.1017	nan	nan		0.2122	0.3133	0.2111	nan	nan
0.5192	0	0.3433	nan	nan		0.4167	0.9756	0.9604	0.9558	nan		0.875	0.36	0.4369	nan	nan		0.4909	0.8667	0.6875	nan	nan		0.4286	0.0533	0.0532	0.0532	nan		0.203	0.3587	0.2032	nan	nan
0.8969	0.0162	0.7973	nan	nan		0	0.5366	0	nan	nan		0.7407	0.1562	0.4068	nan	nan		0	0.6585	0.0152	nan	nan		0.4578	0.261	0.0802	0.0802	nan		0.2134	0.4391	0.2656	nan	nan
0.9688	0.0698	0.7788	nan	nan		0	0.569	0	nan	nan		0.7089	0.3662	0.6078	nan	nan		0.0171	0.8438	0.0498	nan	nan		0.4	0.0299	0.6083	0.6	nan		0.1667	0.7	0.2234	nan	nan
0.8704	0.0157	0.9628	nan	nan		0.0845	0.938	0.0185	0.0222	nan		0.4667	0.0267	0.4	nan	nan		0.011	0.7143	0.0242	nan	nan		0.1957	0.04	0.0597	nan	nan		0.0849	0.2991	0.1517	nan	nan
0.9208	0.0205	0.9545	nan	nan		0.0172	0.9307	0	0	nan		0.45	0.1304	0.4789	nan	nan		0.0136	0.75	0.0246	nan	nan		0.6538	0.1364	0.165	nan	nan		0.1062	0.2174	0.2712	nan	nan
0.875	0.0117	0.9588	nan	nan		0	0.9286	0.027	0.0164	nan		0.8158	0.4545	0.7434	nan	nan		0.0089	0.6	0.0162	0.0076	nan		0.359	0.1806	0.5349	nan	nan		0.2443	0.5575	0.1933	nan	nan
0.9664	0.0342	0.9621	nan	nan		0.0478	0.6708	0.0438	nan	nan		0.9175	0.5	0.936	nan	nan		0.0074	0.4694	0.0458	nan	nan		0.2632	0	0.0167	nan	nan		0.125	0.3034	0.1775	nan	nan
0.9565	0.0137	0.9524	nan	nan		0.0148	0.5168	0.026	nan	nan		0.6389	0.2381	0.774	nan	nan		0.0094	0.7647	nan	nan	nan		0.1731	0.0455	0.0268	0.0263	nan		0.5484	0.9	0.3286	0.2667	nan
1	0.0168	0.9914	nan	nan		0.0154	0.7125	0.0088	nan	nan		0.7083	0.1579	0.6063	nan	nan		0.0084	0.7738	0.0204	0.0108	nan		0.1714	0.0125	0.0127	0.0129	nan		0.1034	0.3571	0.2552	nan	nan
0.9615	0.0186	0.8859	nan	nan		0.0565	0.7193	0.0255	nan	nan		0.3905	0.0221	0.4739	nan	nan		0.0082	0.7792	0.0458	nan	nan		0.1143	0	0.0884	nan	nan		0.0642	0.2432	0.0845	nan	nan
1	0.0173	0.9071	nan	nan		0.0558	0.8276	0.0644	nan	nan		0.341	0.0407	0.3107	nan	nan		0.1724	0.5217	0.5122	nan	nan		0.1385	0.0224	0.0375	nan	nan		0.0212	0.2868	0.0553	nan	nan
0.9583	0.016	0.9778	nan	nan		0.0168	0.7672	0.0239	nan	nan		0.5567	0.16	0.7252	nan	nan		0.46	0.7931	0.5803	nan	nan		0.25	0	0.0876	0.0843	nan		0	0.1333	0.1493	nan	nan
0.9057	0.1304	0.9474	nan	nan		0.026	0.7041	0.0133	nan	nan		0.9	0.5333	0.8827	nan	nan		0.1455	0.7083	0.314	nan	nan		0.2054	0.0161	0.2113	0.2269	nan		0	0.2045	0.0759	nan	nan
1	0.3636	1	nan	nan		0.0273	0.5882	0.0292	nan	nan		0.8171	0.0444	0.9191	0.9118	nan		0.4423	0.8571	0.6685	nan	nan		0.1923	0	0.1026	nan	nan		0	0.1413	0.0275	nan	nan
1	0.4872	0.9586	nan	nan		0.0101	0.5613	0.0164	nan	nan		0.7582	0.0213	0.9113	0.906	nan		0.3578	0.75	0.5289	nan	nan		0.1091	0	0.0269	0.0077	nan		0.0169	0.1172	0.0859	0.0635	nan
1	0.1846	0.8659	nan	nan		0.0171	0.5547	0.0174	nan	nan		0.963	0.5833	0.9189	nan	nan		0.0146	0.5769	0.0103	0.0102	nan		0.1321	0	0.008	nan	nan		0.075	0.725	0.0833	nan	nan
1	0.2769	0.9125	nan	nan		0.0071	0.6756	0.014	nan	nan		0.9492	0.5161	0.9325	nan	nan		0.0054	0.7812	0.0306	0.0195	nan		0.1362	0.0127	0.3333	0.3305	nan		0	0.1667	0.1667	0.2877	nan
0.7627	0.2034	0.9005	nan	nan		0.007	0.6451	0.0253	nan	nan		0.881	0.4444	0.7769	nan	nan		0.14	0.8205	0.3165	nan	nan		0.2778	0.0694	0.0172	0.026	nan		0.0465	0.2958	0.5179	nan	nan
0.8935	0.1039	0.9456	nan	nan		0	0.9577	0.0191	nan	nan		0.6392	0.125	0.549	nan	nan		0.1304	0.5	0.4028	nan	nan		0.1463	0.0449	0.0514	0.0496	0.0476		0.025	0.8846	0.0909	0	nan
0.9124	0.0886	0.943	nan	nan		0.0213	0.9535	0.0348	nan	nan		0.76	0.2368	0.6232	0.5405	nan		0.5	1	0.993	nan	nan		0.2062	0.0914	0.0204	0.0218	nan		0	0.5	0.2759	nan	nan
0.7143	0.0988	0.4894	nan	nan		0.0108	0.9521	0.0335	nan	nan		0.8514	0.5205	0.8357	nan	nan		0.1986	0.7647	0.396	nan	nan		0.5871	0.2213	0.2589	0.3077	nan		0.466	0.6583	0.9104	nan	nan
0.8529	0	0.6964	nan	nan		0.0086	0.9788	0.0318	nan	nan		0.9474	0.5818	0.75	nan	nan		0.1783	0.7895	0.3534	nan	nan		0.4105	0.191	0.1016	nan	nan		0.3691	0.5908	0.4888	nan	nan
0.9528	0.0024	0.8509	nan	nan		0.0126	0.9691	0.0313	nan	nan		0.8644	0.4545	0.6886	nan	nan		0.1198	0.5946	0.209	nan	nan		0.1792	0.0312	nan	nan	nan		0.0741	0.3409	0.0127	nan	nan
1	0.0132	1	nan	nan		0.0058	0.9172	0.0245	nan	nan		0.7843	0.4545	0.6033	nan	nan		0.1156	0.6732	0.2563	nan	nan		0.1915	0.0101	0.1934	nan	nan		0.0556	0.1632	0.0312	nan	nan
0.9706	0.0493	0.971	nan	nan		0.0171	0.8889	0.0308	nan	nan		0.5746	0.1667	0.7268	nan	nan		0.0229	0.7391	0.1672	nan	nan		0.1226	0	0.0291	0.0352	nan		0.0132	0.1477	0.0308	nan	nan
0.9661	0.0483	0.9091	nan	nan		0.0121	0.881	0.0371	nan	nan		0.5789	0.1892	0.6336	nan	nan		0.0344	0.6897	0.2726	nan	nan		0.1224	0	0.035	nan	nan		0.0304	0.2556	0.0522	nan	nan
0.9714	0.0361	0.9362	nan	nan		0.0133	0.8213	0.0324	nan	nan		0.679	0.0376	0.8535	nan	nan		0.0697	0.5593	0.28	nan	nan		0.2784	0.0673	0.0735	nan	nan		0.0454	0.1638	0.0672	nan	nan
0.7333	0.1842	0.8594	nan	nan		0.0015	0.721	0.0174	nan	nan		0.8472	0.4886	0.8045	nan	nan		0.1329	0.7667	0.1407	nan	nan		1	0.8882	0.5057	nan	nan		0.0721	0.3304	0.0966	nan	nan
0.9091	0	0.7444	nan	nan		0.0909	0.6452	0.1301	nan	nan		0.9683	0.4	0.9008	nan	nan		0.0438	0.7895	0.173	nan	nan		0.1825	0.0709	0.0675	0.0642	nan		0.0314	0.2893	0.0477	nan	nan
0.9583	0.1795	0.898	nan	nan		0.0247	0.9219	0.0682	nan	nan		0.641	0.3	0.5924	nan	nan		0.0558	0.871	0.226	nan	nan		0.129	0.0203	0.039	0.0328	nan		0.1655	0.5704	0.0913	nan	nan
0.9799	0.0902	0.9552	nan	nan		0.0279	0.8966	0.0405	nan	nan		0.4375	0.0492	0.4604	nan	nan		0.0629	0.6769	0.1545	nan	nan		0.2603	0.1094	0.0958	0.1313	nan		0.1576	0.2717	0.0787	nan	nan
0.8462	0.2963	0.8913	nan	nan		0.015	0.8242	0.0393	nan	nan		0.8056	0.5	0.708	nan	nan		0.1107	0.8	0.1635	nan	nan		0.1029	0	0.0463	0.0463	nan		0.2909	0.4554	0.1066	nan	nan
0.5152	0	0.7719	nan	nan		0.2449	1	0.0458	nan	nan		0.5116	0.1739	0.6667	nan	nan		0.0905	0.7241	0.1543	nan	nan		0.1514	0.0137	0.0984	0.112	nan		0.0769	0.4444	0	nan	nan
1	0.1111	0.7895	0.7451	0.7		0.0278	0.9065	0.0223	nan	nan		0.7907	0.4898	0.7101	nan	nan		0.094	0.8023	0.2008	nan	nan		0.3621	0.1948	0.2682	nan	nan		0.0455	0.36	0.1724	nan	nan
0.8519	0.2439	0.8791	nan	0.8519		0	0.8387	0.0259	0.0328	nan		0.9107	0.425	0.7314	nan	nan		0.108	0.553	0.2863	nan	nan		0.7917	0.2069	0.4754	0.5	nan		0.1236	0.2273	0.1762	nan	nan
1	0.5	0.9048	nan	nan		0.2645	0.9221	0.1366	0.1268	nan		0.8947	0.4717	0.8194	nan	nan		0.0886	0.7179	0.1605	nan	nan		0.1351	0	0.1015	0.0938	nan		0	0.1333	0.037	nan	nan
1	0.0702	0.9765	0.9667	nan		0.4561	0.9583	0.9465	0.9375	nan		0.3409	0	0.3867	nan	nan		0.5	0.95	0.6346	nan	nan		0.1429	0	0.0147	0.0476	nan		0	0.1027	0.0195	nan	nan
0.95	0.3704	0.9703	0.9804	nan		0.0113	0.9873	0.0156	0.0127	nan		0.75	0.4138	0.6438	nan	nan		0.0174	0.6962	0.0432	nan	nan		0.1622	0.0622	0.0921	0.0702	nan		0.0443	0.1632	0.0278	nan	nan
0.8621	0.24	0.848	0.8269	nan		0.0031	1	0.0152	0.0105	nan		0.902	0.5091	0.8598	nan	nan		0.0026	0.7101	0.0172	nan	nan		0.1313	0.0224	0.0237	0.0101	nan		0.0541	0.161	0.0654	nan	nan
0.9079	0	0.9667	0.987	nan		0.012	0.9821	0.0201	0.0193	nan		0.7313	0.2	0.481	nan	nan		0.0054	0.4074	0.0145	0.0333	nan		0.3938	0.0464	0.1203	0.0274	nan		0.028	0.1481	0.0546	nan	nan
0.965	0.009	0.9805	nan	nan		0.0123	0.982	0.0237	0.0216	nan		0.68	0.2857	0.5254	nan	nan		0.5625	0.8919	0.629	0.6579	nan		0.2903	0	0.0833	0.125	nan		0.0667	0.25	0.1121	nan	nan
0.9009	0.0308	0.9722	nan	nan		0.0069	0.986	0.0419	0.0436	nan		0.7353	0.2381	0.5915	nan	nan		0.2857	0.6034	0.5273	nan	nan		0.1635	0.0243	0.0426	0.0169	nan		0	0.125	0.0949	nan	nan
0.812	0.0352	0.9373	0.9615	nan		0.0015	0.9508	0.0342	0.0359	nan		0.7917	0.32	0.9252	nan	nan		0.3286	0.72	0.495	nan	nan		0.1548	0.0068	0.039	0.0498	nan		0.0155	0.2468	0.0905	nan	nan
0.7742	0.0087	0.9024	nan	nan		0.0086	0.986	0.0353	0.0379	nan		0.7458	0.125	0.7241	nan	nan		0.1226	0.4706	0.1787	nan	nan		0.1562	0	0.0366	0	nan		0.7436	0.9836	0.9412	nan	nan
0.9412	0.0122	0.9759	0.9333	nan		0.0095	0.9766	0.0173	0.0213	nan		0.837	0.5333	0.7661	nan	nan		0.0303	0.84	0.0383	nan	nan		0.156	0.0336	0.03	0.0214	nan		0.0116	0.1364	0.0461	nan	nan
1	0.021	0.932	nan	nan		0.004	0.9569	0.0185	0.0172	nan		0.4314	0.1058	0.6434	nan	nan		0.0069	0.8	0.0253	nan	nan		0.1923	0	0.0323	nan	nan		0.0323	0.1509	0.0503	nan	nan
1	0.0123	1	nan	nan		0.0156	0.9431	0.0273	0.0214	nan		0.9231	0.5682	0.7708	nan	nan		0.1852	0.5424	0.5571	nan	nan		0.4	0	0.026	0.0333	nan		0.0417	0.2	0.0601	nan	nan
0.75	0.0156	0.8148	nan	nan		0.0324	0.7667	0.0213	0.0238	nan		0.8242	0.5122	0.9286	nan	nan		0.1603	0.481	0.2491	nan	nan		0.124	0	0.0727	0.0427	0.1394		0.0097	0.1133	0.0308	nan	nan
0.973	0.0099	0.825	0.875	nan		0.0156	0.9621	0.0195	0.0168	nan		0.6744	0.1343	0.6607	nan	nan		0.203	0.6351	0.3456	nan	nan		0.1161	0.0102	0.0336	0.0253	nan		0	0.135	0.058	nan	nan
0.8958	0.0164	0.9333	0.9333	nan		0.0049	0.9661	0.0251	0.0258	nan		0.8427	0.4146	0.8394	nan	nan		0.2373	0.5714	0.6932	nan	nan		0.1111	0	0.095	nan	nan		0.2687	0.5794	0.0195	nan	nan
0.8413	0.0197	0.864	0.864	nan		0.0076	0.9359	0.0291	0.029	nan		0.6667	0.3455	0.5288	nan	nan		0.5783	1	0.963	nan	nan		0.2308	0	0.0654	nan	nan		0	0.2105	0.0994	nan	nan
0.7751	0.0158	0.765	0.7924	nan		0.0127	0.9546	0.0293	0.0296	nan		0.5833	0.2	0.5683	nan	nan		0.0761	0.6	0.5705	nan	nan		0.308	0.1444	0.1652	nan	nan		0.0727	0.3333	0.084	nan	nan
0.8438	0.0298	0.8775	0.8764	nan		0.207	0.7666	0.3619	0.3587	0.4167		0.5854	0.2553	0.4	nan	nan		0.0059	0.5	0.0133	nan	nan		0.3077	0	0.037	0.037	nan		0.0636	0.3333	0.0741	nan	nan
0.717	0.0119	0.9905	0.9899	nan		0.0055	0.825	0.0196	0.0068	nan		0.913	0.5	0.8132	nan	nan		0.0093	0.5055	0.0208	nan	nan		0.1795	0.0377	0.061	0.061	nan		0.3216	0.6667	0.1596	nan	nan
0.9762	0.2152	0.9272	0.9695	nan		0.007	1	0.0225	0.0144	nan		0.5238	0.2049	0.498	nan	nan		0.0201	0.6957	0.0203	nan	nan		0.2083	0.0531	0.0595	0.119	nan		0.023	0.2175	0.0294	nan	nan
0.963	0.1126	0.9355	0.9733	nan		0.0099	0.9697	0.0115	0.0196	nan		0.7279	0.4091	0.4549	nan	nan		0.0083	0.7324	0.0256	0.0327	nan		0.1935	0.0354	0.0188	0.0196	nan		0	0.4783	0.1011	0.1143	nan
0.9692	0.0832	0.9691	0.9691	nan		0.0138	0.9643	0.0162	0.0282	nan		0.9348	0.6327	0.8177	nan	nan		0.0056	0.52	0.0132	0.012	nan		0.1923	0	0	0	nan		0.2188	0.4828	0.2823	nan	nan
1	0.0413	0.959	0.9583	nan		0.0135	1	0.0213	0.0227	nan		0.4902	0.1806	0.422	nan	nan		0.0172	0.3542	0.0142	0.0105	nan		0.1285	0.0111	0.068	0.0702	nan		0.3352	0.7397	0.32	nan	nan
0.8043	0	0.9462	0.9603	nan		0.0084	1	0.0167	0.0165	nan		0.6053	0.3009	0.4693	nan	nan		0.4138	0.7273	nan	nan	nan		0.2857	0	0.037	nan	nan		0	0.1143	0	nan	nan
0.633	0.0066	0.2298	nan	nan		0.0214	1	0.0221	0.0232	nan		0.6042	0.284	0.6111	nan	nan		0.0177	0.5333	0.0175	nan	nan		0.1833	0.0508	0.0308	0.0302	nan		0	0.186	0.0278	nan	nan
0.8793	0.023	0.6667	0.6667	nan		0.0106	0.9466	0.0265	0.0261	nan		0.8551	0.1643	0.784	nan	nan		0.0211	0.3438	0.0153	0.0168	nan		0.2012	0.0638	0.0598	nan	nan		0.2857	0.7812	0.4545	nan	nan
1	0.0246	0.8571	0.9706	nan		0.0164	0.9708	0.0114	0.0123	nan		0.8889	0.016	0.8194	0.9048	nan		0.0161	0.4149	0.0064	0.0074	nan		0.7037	0.4559	0	nan	nan		0.2662	0.6098	0.7358	nan	nan
0.9388	0.0097	1	1	nan		0.0049	0.9643	0.0237	0.005	nan		0.8462	0.3333	0.95	nan	nan		0.0185	0.7429	0.0152	0.0181	nan		0.9643	0.7411	0.029	nan	nan		0.2025	0.5088	0.3415	nan	nan
0.9863	0.0141	0.9873	0.9848	nan		0.0106	0.9839	0.0142	0.0097	nan		0.7576	0.3258	0.7152	nan	nan		0.012	0.5952	0.0372	0.042	nan		0.5194	0.3095	0.2166	nan	nan		0.0417	0.3077	0.1356	nan	nan
0.9556	0.0124	0.9732	0.978	nan		0.0057	0.9146	0.0172	0.0182	nan		0.5946	0.0769	0.4409	nan	nan		0	0.7698	0.0106	0.0118	nan		0.6545	0.4359	0.3441	nan	nan		0.037	0.1446	0.2973	nan	nan
0.9065	0.0242	0.964	0.9494	nan		0.0102	0.9767	0.022	0.0217	nan		0.6667	0.0286	0.7183	nan	nan		0.0087	0.6604	0.0247	0.0261	nan		0.5	0.2273	0.2131	nan	nan		0.0154	0.2895	0.1073	nan	nan
0.9688	0.024	0.9873	nan	nan		0.0038	1	0.0271	0.029	nan		0.9545	0.6364	0.9134	nan	nan		0.0081	0.7685	0.008	0.009	nan		0.2105	0	0.0256	nan	nan		0	0.2716	0.0752	nan	nan
0.9881	0.0108	0.9135	0.9655	nan		0.0194	0.9333	0.0115	0.0127	nan		0.7419	0.4194	0.8592	nan	nan		0.0067	0.9219	0.0195	0.0181	nan		0.1034	0	0.064	nan	nan		0.0956	0.2635	0.0885	nan	nan
0.802	0.0175	0.9133	nan	nan		0.0109	0.9755	0.013	0.014	nan		0.6304	0.0333	0.2558	nan	nan		0.0418	0.8846	0.0195	0.0227	nan		0.3171	0.137	0.0644	0.0688	nan		0.0513	0.2891	0.1241	nan	nan
0.9387	0.0216	0.9191	0.9474	nan		0.0028	0.9727	0.0197	0.0177	nan		0.5714	0.1538	0.5197	nan	nan		0.0179	0.9528	0.003	0.0037	nan		0.1379	0	0.0513	0.0463	nan		0.0805	0.1869	0.1154	nan	nan
0.8571	0.0112	0.9122	0.9919	0.6591		0.0172	0.9848	0.0438	0.0406	nan		0.95	0.64	0.6069	nan	nan		0.0058	0.7632	0.0177	0.0142	nan		0.3529	0	0.0078	nan	nan		0.0485	0.1605	0.0602	nan	nan
0.9091	0.0114	0.9583	0.9545	nan		0.008	1	0.0267	0.0184	nan		0.4426	0.1408	0.609	nan	nan		0	0.5969	0.0199	0.0255	nan		0.36	0	0	nan	nan		0	0.1262	0.1532	nan	nan
1	0.014	0.9918	0.991	nan		0.0288	1	0.0358	0.0329	nan		0.3651	0.0328	0.3789	nan	nan		0.002	0.7805	0.0159	0.0048	nan		0.2391	0	0.0147	nan	nan		0.0326	0.2045	0.0792	nan	nan
0.8205	0.0155	0.9444	0.9211	nan		0.2915	0.9451	0.3185	0.3263	nan		0.9697	0.4098	0.8333	nan	nan		0.015	0.6706	0.0117	0.0215	nan		0.2963	0.0984	0.0985	0.0719	nan		0.0511	0.1938	0.0721	nan	nan
1	0.0183	0.9706	0.9231	nan		0.0296	0.9242	0.0319	nan	nan		0.7966	0.4565	0.6573	nan	nan		0.0088	0.7143	0.0222	0.0282	nan		0.3721	0.1525	0.0182	0.0185	nan		0.0957	0.2548	0.0726	nan	nan
1	0.0207	0.9091	0.9625	nan		0.0385	0.9333	0.0079	0.0112	nan		0.5167	0.1786	0.6517	nan	nan		0.0272	0.8222	0.0417	nan	nan		0.303	0.04	0.1977	nan	nan		0	0.125	0.0472	nan	nan
0.9429	0.0364	0.9358	0.9571	nan		0.0062	0.9667	0.0256	nan	nan		0.5	0.1667	0.5433	nan	nan		0.0097	0.8088	0.0638	nan	nan		0.1165	0.0125	0.1206	nan	nan		0.1058	0.3071	0.2765	nan	nan
0.9643	0.2667	0.8364	0.8571	nan		0.0054	0.9565	0.057	nan	nan		0.4762	0.1143	0.2841	nan	nan		0.103	0.7966	0.2851	0.2126	nan		0.2667	0	0.0847	nan	nan		0	0.1486	0.1296	nan	nan
0.8947	0.0513	0.918	nan	nan		0.0176	0.9652	0.048	0.0295	nan		0.6731	0.191	0.4881	nan	nan		0.0055	0.871	0.533	0.5471	nan		0.3107	0.0681	0.129	nan	nan		0.0255	0.1633	0.0336	nan	nan
0.5593	0	nan	nan	nan		0.2063	0.9524	0.0284	0.0125	nan		0.7193	0.25	0.5703	nan	nan		0.3056	0.7297	0.4957	0.5094	nan		0.1875	0	0.1685	0.1687	nan		0.2609	0.4	0.1399	nan	nan
0.7065	0.0286	0.6269	nan	nan		0.375	1	0.4286	nan	nan		0.6164	0.2917	0.5719	nan	0.6698		0.0725	0.92	0	0	nan		0.2462	0	nan	nan	nan		0	0.32	0.0508	nan	nan
0.9167	0.1667	nan	nan	nan		0.1791	1	0.37	nan	nan		0.6136	0.2167	0.9669	nan	nan		0	0.7344	0.0056	0	nan		0.2017	0.0559	0.1704	nan	nan		0	0.1383	0.0755	nan	nan
0.898	0.3538	0.9778	nan	nan		0.0783	0.617	0.0476	nan	nan		0.9508	0	0.8571	0.814	nan		0.0449	0.7805	0.0261	0.0272	nan		0.6279	0.1875	0.2532	nan	nan		0	0.2479	0.0765	nan	nan
0.9787	0.2119	0.9386	nan	nan		0.0079	0.6129	0.023	nan	nan		0.8039	0.0085	0.8792	nan	nan		0	0.359	0	nan	nan		0.1701	0.0178	0.0921	0.0706	nan		0	0.1111	0.0278	nan	nan
1	0.2222	0.9645	nan	nan		0.0121	0.5985	0.0207	nan	nan		0.3688	0.0183	0.3216	nan	nan		0.0238	0.625	0.0135	nan	nan		0.1376	0.0301	0.1043	0.0795	nan		0	0.1139	0.0577	nan	nan
1	0.4435	0.9433	nan	nan		0.015	0.7018	0.0143	nan	nan		0.3495	0.0168	0.2784	nan	nan		0.0038	0.7619	0.012	0	nan		0.3208	0.0833	0.0429	nan	nan		0.0237	0.2213	0.0667	nan	nan
1	0.1128	0.9732	nan	nan		0	1	nan	nan	nan		0.6408	0.1803	0.617	nan	nan		0.0133	0.3951	0.0101	0.0183	nan		0.1333	0.0133	0.0103	nan	nan		0.0368	0.1509	0.021	nan	nan
0.6667	0.0412	nan	nan	nan		0.0098	0.7083	0.0108	nan	nan		0.3101	0.0065	0.1822	0.2089	nan		0.0224	0.6731	0.0226	0.0049	nan		0.2941	0.1	0.0237	0.0315	nan		0.0602	0.1964	0.0236	nan	nan
0.7111	0.0381	0.8133	nan	nan		0.0334	0.6212	0.2609	nan	nan		0.8571	0.5106	0.8632	0.8632	nan		0	0.7037	0.0283	0.0276	nan		0.3261	0.0204	0.0484	0.0593	nan		0.1212	0.6364	0	nan	nan
0.8482	0.0117	0.9076	0.98	nan		0.09	0.875	0.3286	nan	nan		0.4545	0	0.4107	0.4231	nan		0.0129	0.52	0.0249	0.0231	nan		0.1739	0	0.046	0.051	nan		0.7586	1	0.4623	nan	nan
0.9906	0.343	0.894	0.8629	nan		0.0072	0.5302	0.0184	nan	nan		0.5122	0	0.5	nan	nan		0	0.6842	0.0063	0.0101	nan		0.169	0	0.0559	nan	nan		0	0.2133	0.026	0.0333	nan
0.9704	0.0161	0.9773	0.9928	nan		0.0193	0.8182	0.0289	0.0463	nan		0.8	0.0698	0.567	nan	nan		0.1522	0.6077	0.32	0.3478	nan		0.1607	0	0.0101	0.0112	nan		0	0.35	0.0476	nan	nan
0.5397	0.0114	0.9247	0.9494	nan		0	0.973	0.0212	0.0526	nan		0.8372	0.3333	0.7612	nan	nan		0.069	0.4528	0.1711	0.2041	nan		0.2121	0.0522	0.0355	nan	nan		0	0.2692	0.0541	nan	nan
0.5443	0.0158	0.9217	0.932	nan		0.0097	0.9681	0.0262	0.0126	nan		0.8333	0.35	0.8992	nan	nan		0.0224	0.6129	0.0324	nan	nan		0.3302	0.0597	0.04	nan	nan		0	0.2083	0	nan	nan
0.7931	0.0125	0.9645	0.9762	nan		0.0129	0.945	0.0174	0.0108	nan		0.7215	0.42	0.6404	nan	nan		0.0606	0.5283	0.0573	nan	nan		0.3095	0.0275	0.032	0	nan		0.4651	0.7273	0.6197	nan	nan
1	0.2623	0.9855	1	nan		0.0108	0.9646	0.0329	0.019	nan		0.5333	0.2143	0.3082	nan	nan		0.3704	0.7045	0.4633	0.4611	nan		0.2	0	0.0312	nan	nan		0.3333	0.598	nan	nan	nan
0.9181	0.3239	0.8286	nan	nan		0.009	0.9431	0.0498	nan	nan		0.625	0.2059	0.6667	0.6885	nan		0.2556	0.6271	0.7253	nan	nan		0.2414	0.0985	0.2582	nan	nan		0	0.1111	0	nan	nan
0.9333	0.375	0.9481	nan	nan		0.0025	0.8805	0.0255	0.0323	nan		0.6308	0.0431	0.253	0.2537	nan		0.307	0.6667	0.3818	nan	nan		0.1364	0	0.066	0.066	nan		0.4507	0.6941	0.2341	nan	nan
0.9574	0.0666	0.7917	nan	nan		0.0251	0.8056	0.0138	0.0247	nan		0.7579	0.2018	0.8424	nan	nan		0.5476	0.8571	0.6977	nan	nan		0.1667	0.0488	0.0707	0	nan		0.0256	0.1346	0.046	nan	nan
0.9901	0.0266	0.9615	nan	nan		0.1043	0.8148	0.04	nan	nan		0.5889	0.0915	0.7215	nan	nan		0.2639	0.6296	0.6573	nan	nan		0.1585	0	0.0198	nan	nan		0.1053	0.3333	0.0368	nan	nan
0.9722	0.0139	0.7027	nan	nan		0	0.6739	0.005	0	nan		0.8431	0.0855	0.8284	nan	nan		0.5185	0.9348	0.75	0.7544	nan		0.25	0	0.0298	0.0222	nan		0.0448	0.1589	0.1606	nan	nan
0.8095	0.0167	0.8846	nan	nan		0	0.7143	0.0667	0.0795	nan		0.7195	0.0123	0.7112	nan	nan		0.0136	0.6296	0.0275	nan	nan		0.1373	0	0.0377	nan	nan		0.0699	0.1935	0.0951	nan	nan
0.8	0.0123	0.9747	nan	nan		0.0154	1	0	nan	nan		0.9524	0	0.7831	nan	nan		0.014	0.7026	0.0326	nan	nan		0.1613	0	0.0778	nan	nan		0	0.1429	0.0334	nan	nan
0.6591	0.0158	0.5797	nan	nan		0.0171	0.5213	0.0719	nan	nan		0.5938	0.0186	0.5366	nan	nan		0.0135	0.8462	0.0278	nan	nan		0.1138	0.0118	0.1079	0.0641	nan		0.0316	0.2667	0.0535	nan	nan
0.9792	0.0112	0.9318	nan	nan		0.1311	0.6463	0.2421	nan	nan		0.7059	0.0211	0.7901	nan	nan		0.0048	0.3362	0.0045	nan	nan		0.2979	0	0.0949	nan	nan		0.0619	0.1744	0.0815	nan	nan
0.9672	0	0.9615	nan	nan		0.0093	0.8571	0.0253	nan	nan		0.4333	0.0212	0.5882	nan	nan		0.0209	0.6188	0.0203	nan	nan		0.2338	0.0326	0.0492	0.0463	0.0652		0.0145	0.1148	0.0593	nan	nan
1	0.0117	0.95	0.9583	nan		0.0222	0.9636	0.1027	nan	nan		0.625	0.0292	0.5782	nan	nan		0.0134	0.7569	0	nan	nan		0.1261	0.0206	0.0428	0.0298	nan		0.1127	0.2556	0.0625	nan	nan
0.6923	0.0224	0.9149	0.908	nan		0	1	0.0217	nan	nan		0.9744	0.375	nan	nan	nan		0.0045	0.6698	0.0136	nan	nan		0.1444	0.0323	0.0245	0.0257	nan		0.069	0.4074	0.0125	nan	nan
0.7526	0.0057	0.9439	0.9259	nan		0.1815	0.8313	0.274	0.2937	nan		0.7143	0.0833	0.913	0.913	nan		0.0149	0.8358	0.0258	nan	nan		0.2051	0	0.0052	nan	nan		0	0.1311	0.0535	nan	nan
0.9254	0.0125	0.9126	0.9595	nan		0.0171	1	0.006	nan	nan		0.5333	0.0678	0.5432	0.5362	nan		0.0053	0.4414	0.0149	nan	nan		0.1806	0	0.019	nan	nan		0.141	0.3738	0.1912	nan	nan
0.5238	0.0095	0.6398	0.7179	nan		0.0086	0.963	0.0192	0.0195	nan		0.675	0.303	0.656	nan	nan		0.4545	0.875	nan	nan	nan		0.1939	0.0087	0.0695	nan	nan		0.5217	1	0.385	nan	nan
0.6531	0.0377	0.7407	nan	nan		0.012	1	0.016	0.0118	nan		0.8276	0.4211	0.9385	nan	nan		0.0013	0.6102	0.0205	nan	nan		0.1279	0	0.0655	0.1031	nan		0.6915	1	0.3481	nan	nan
0.6652	0.0354	0.8536	0.8397	nan		0.013	0.9565	0.0245	0.0252	nan		0.5862	0.225	0.5865	nan	nan		0.0355	0.4487	0.0562	0.0247	nan		0.1579	0	0.0833	nan	nan		0.4483	0.7857	0.3788	nan	nan
0.9669	0.0055	0.9795	nan	nan		0.0116	1	0.0348	0.0335	nan		0.8077	0.3256	0.6797	nan	nan		0.08	0.56	0.725	nan	nan		0.2653	0.11	0.0822	0.0625	nan		0	0.1727	0.0767	nan	nan
0.8246	0.0264	0.8996	0.8738	nan		0.0111	0.9405	0.0392	0.0306	nan		0.3651	0.0159	0.2808	nan	nan		0	0.4828	0.0196	0.0204	nan		0.1667	0.0137	0.0232	nan	nan		0	0.1316	0.1242	nan	nan
0.7176	0.0192	0.8636	nan	nan		0.0061	0.961	0.0342	0.0317	nan		0.5957	0.0392	nan	nan	nan		0	0.3019	0.0184	0.0197	nan		0.1423	0.0225	0.0967	0	0.1875		0.0333	0.1818	0.0181	nan	nan
0.8194	0.0362	0.9909	nan	nan		0.0414	0.6757	0.058	nan	nan		0.8958	0.5294	0.8844	nan	nan		0	0.3945	0.0311	0.0333	nan		0.1395	0.0125	0.0244	nan	nan		0	0.2097	0.1176	nan	nan
0.8852	0.0357	1	nan	nan		0.0041	0.7211	0.0161	0.0166	nan		0.9128	0.5602	0.8307	nan	nan		0	0.4179	0.0264	0.0233	nan		0.3636	0.09	0.0345	0	nan		0.0181	0.1375	0.0407	nan	nan
0.9588	0.0165	0.9866	nan	nan		0.0046	0.9021	0.0123	0.0128	nan		0.8	0.0404	0.6425	0.6759	nan		0.0132	0.4333	0.0053	0.0067	nan		0.1538	0.048	0.0643	nan	nan		0	0.1373	0.0485	nan	nan
0.9318	0.0255	0.9635	0.75	nan		0.0024	0.8971	0.0158	0.0174	nan		0.7742	0.4516	0.9029	0.8716	nan		0.0119	0.5714	0.0303	0.0194	nan		0.129	0	0.0521	nan	nan		0.023	0.1279	0.0102	nan	nan
0.8025	0.0218	0.8588	0.8571	nan		0.0358	0.95	nan	nan	nan		0.5231	0.0317	0.4946	0.4828	nan		0	0.3095	0.0374	0.0385	nan		0.1139	0	0.0231	0.069	nan		0.0263	0.1846	0.1	nan	nan
0.675	0.0184	0.6047	nan	nan		0	0.5837	0.0251	nan	nan		0.6667	0.1091	0.7862	0.7832	nan		0.0667	0.4043	0.0192	nan	nan		0.2778	0.025	0	0	nan		0.0377	0.9048	0.0299	nan	nan
0.7143	0.0174	0.3448	nan	nan		0.3824	0.9375	0.3432	nan	nan		0.6809	0.0758	0.9009	0.9009	nan		0.2571	0.7143	0.4458	nan	nan		0.2222	0.05	0.0695	0.0559	nan		0.0778	0.1933	0.1567	nan	nan
0.5476	0.0181	nan	nan	nan		0.1444	0.9444	0.0204	nan	nan		0.6481	0.1081	0.5484	0.5484	nan		0.0075	0.6316	0.0284	0.0366	nan		0.3333	0.1111	0.1504	nan	nan		0	0.2414	0.0247	nan	nan
0.6098	0.0211	0.9362	nan	nan		0	0.7045	0.0307	nan	nan		0.4737	0.0789	nan	nan	nan		0.0123	0.7005	0.0179	nan	nan		0.1754	0.0392	0.0306	nan	nan		0	0.1121	0.0128	nan	nan
0.7609	0.0245	nan	nan	nan		0.2145	0.9355	0.6658	nan	nan		0.6061	0.1562	0.3667	0.3667	nan		0.0107	0.3448	0.0207	nan	nan		0.1034	0	0	nan	nan		0.0526	0.2432	0.0523	nan	nan
0.9167	0.0115	0.9333	nan	nan		0.3598	0.9508	0.4826	nan	nan		0.433	0.0569	0.1706	0.1728	nan		0.008	0.36	0.026	nan	nan		0.2692	0.0685	0.1524	0.1443	nan		0.0192	0.12	0.0493	nan	nan
0.9583	0.3493	0.9695	nan	nan		0.2189	0.9077	0.4429	nan	nan		0.42	0.0872	nan	nan	nan		0.013	0.4079	0.031	nan	nan		0.3088	0.129	0.047	0.0522	nan		0	0.1068	0.0457	nan	nan
0.9459	0.3724	0.9216	0.9434	nan		0.1522	0.9677	0.4621	nan	nan		0.9474	0.6095	0.9176	0.9512	nan		0	0.7143	nan	nan	nan		0.1268	0.0173	0.0444	0.0635	nan		0.0233	0.14	0.0489	nan	nan
0.9808	0.2835	0.945	nan	nan		0.4041	0.991	0.7897	nan	nan		0.6327	0.0625	0.6441	0.6441	nan		0.4	0.7561	nan	nan	nan		0.1549	0.0463	0.1114	0.0583	nan		0.0714	0.2558	0.0656	nan	nan
0.78	0.0196	0.8958	0.85	nan		0.0103	0.75	0.0574	nan	nan		0.5517	0.0153	0.7679	0.7636	nan		0.4595	0.875	0.702	0.7177	nan		0.2143	0.0333	0.0181	0	nan		0.0312	0.3056	0.0612	nan	nan
0.6389	0.0265	0.8739	0.7778	nan		0.0137	0.8308	0.0176	nan	nan		0.3529	0.0084	0.8729	0.8729	nan		0.4729	0.9767	nan	nan	nan		0.2	0.0238	0.0789	0.1143	nan		0.0492	0.2742	0.0606	nan	nan
0.7907	0.0147	0.8527	1	nan		0.0044	0.7857	0.0241	nan	nan		0.6596	0.0086	0.7526	0.8077	nan		0.2569	0.5996	0.2272	0.202	nan		0.3333	0.0476	0.0411	nan	nan		0.0331	0.2564	0.0311	nan	nan
0.7778	0.014	0.936	0.9524	nan		0.0183	0.6579	0.0198	nan	nan		0.7179	0.0148	0.7778	nan	nan		0	0.5238	0	nan	nan		0.1714	0	0.0132	nan	nan		0.0417	0.1442	0.0657	nan	nan
0.9348	0.0167	0.9804	0.9718	nan		0.0515	0.5833	0.011	nan	nan		0.8077	0.44	0.8966	nan	nan		0.0099	0.3306	0.0163	nan	nan		0.2121	0	0.0538	0.0299	nan		0	0.3333	0.0565	nan	nan
0.9167	0.0208	0.9868	0.9864	nan		0.0394	0.6125	0.0123	nan	nan		0.6957	0.2742	0.54	0.4667	nan		0.0101	0.4964	0.0214	nan	nan		0.1791	0	0.1561	0.1649	nan		0.0444	0.3542	0.1221	nan	nan
0.8767	0.0172	0.961	0.9475	nan		0.0259	0.9778	0.0137	nan	nan		0.6486	0.2609	0.5773	0.5116	0.52		0.0081	0.65	0.0179	0.0444	nan		0.2771	0.0263	0.0296	0.0323	nan		0.0222	0.2	0.0114	nan	nan
0.9767	0.0094	0.9524	0.9415	nan		0.0308	0.7931	0.0253	nan	nan		0.7561	0.3617	0.8132	0.8112	nan		0.0145	0.85	0.0246	0.0191	nan		0.1143	0	0.0126	0.0122	nan		0.0342	0.1562	0.0478	nan	nan
0.7846	0.0281	0.9241	0.9157	nan		0.0309	0.6905	0.0201	nan	nan		0.44	0	0.75	0.7143	nan		0.0103	0.9524	0.0132	nan	nan		0.161	0.0483	0.0124	0.0091	nan		0	0.5714	0.0208	nan	nan
0.8333	0.0346	0.9881	1	nan		0.0208	0.7917	0.0216	nan	nan		0.7925	0.4103	0.7174	0.7134	nan		0.0312	0.4524	0.0111	nan	nan		0.1111	0	0.1645	0	0.16		0.0284	0.2	0.1041	nan	nan
0.8387	0.054	0.9833	nan	nan		0.0254	0.9636	0.2	nan	nan		1	0.6	0.886	0.8889	nan		0.0303	0.3548	0.0508	nan	nan		0.1579	0	0.1477	0.106	0.2619		0.0364	0.1644	0.0465	nan	nan
0.8372	0.0437	1	nan	nan		0.0263	0.9195	0.3486	nan	nan		0.4592	0.0194	0.7596	0.7091	nan		0	0.7241	nan	nan	nan		0.2188	0.0526	0.0758	nan	nan		0	0.2414	0.0333	nan	nan
0.619	0.0233	0.7375	nan	nan		0.0522	1	0.7647	nan	nan		0.56	0.0833	0.5357	nan	nan		0	0.7308	0.0079	nan	nan		0.3974	0.1846	0.058	0.0444	nan		0	0.2143	0.1074	nan	nan
0.9714	0.0108	1	1	nan		0.4091	0.9804	0.8625	nan	nan		0.6471	0.2778	0.6519	nan	nan		0.0345	0.6176	0.0364	nan	nan		0.1846	0.0116	0.0137	0.0156	nan		0	0.108	0.0537	nan	nan
0.9778	0.0154	1	1	nan		0.3689	1	0.8312	nan	nan		0.8819	0.2176	0.9157	0.9191	nan		0	0.7419	0.0137	nan	nan		0.15	0.0175	0.0595	nan	nan		0.0946	0.2917	0.1074	nan	nan
0.6923	0.0099	0.9655	0.962	nan		0.3846	1	0.9324	nan	nan		0.8558	0.2102	0.8529	0.8625	nan		0.1875	0.6735	0.6731	nan	nan		0.1479	0.022	0.0098	0.0069	nan		0.0162	0.1429	0.0686	nan	nan
0.913	0.0243	0.9955	1	nan		0.0404	0.8372	0.2848	0.2683	nan		0.4172	0.0821	nan	nan	nan		0.2879	0.6591	0.6279	0.6056	nan		0.25	0	0.0168	nan	nan		0.02	0.2566	0.0705	nan	nan
0.9697	0.1445	0.9803	0.9849	nan		0.2911	0.9333	0.1006	nan	nan		0.9537	0.5302	1	1	nan		0.4464	0.7912	0.5417	0.5336	nan		0.413	0.1579	0.223	nan	nan		0.0204	0.15	0.0348	nan	nan
0.5	0	0.0447	0	nan		0.226	0.9856	0.4652	nan	nan		0.6667	0.2035	0.5062	0.5133	nan		0.26	0.6782	nan	nan	nan		0.25	0.0465	0	nan	nan		0.6667	0.9412	0.4513	nan	nan
0.8955	0.3455	0.9426	0.9412	nan		0.1951	0.9888	0.4331	nan	nan		0.9	0.2842	0.8653	0.8717	nan		0	0.4634	0.0312	nan	nan		0.1186	0	0.1734	0.1101	nan		0	0.1463	0.0196	nan	nan
0.5654	0.0395	0.604	0.6223	nan		0.3089	0.9454	0.5249	nan	nan		0.5679	0.1765	0.745	nan	nan		0.0115	0.4444	0.0198	nan	nan		0.4872	0.0698	0.1412	0.2703	nan		0	0.1163	0.0221	nan	nan
0.9717	0.0225	0.9918	nan	nan		0.4079	0.9565	0.53	nan	nan		0.6667	0.2857	0.7681	0.7347	nan		0.0142	0.5147	0.0247	nan	nan		0.1385	0.0159	0.1241	nan	nan		0	0.1967	0.0077	nan	nan
0.8844	0.0177	0.9581	0.9653	nan		0.1511	0.9484	0.334	nan	nan		0.4727	0.043	0.8516	nan	nan		0.0046	0.5	0.0256	nan	nan		0.1717	0	0.0828	0.0789	nan		0	0.4737	0.1034	nan	nan
0.9672	0.0034	0.9585	nan	nan		0.0939	0.9664	0.222	nan	nan		0.79	0.0079	0.8457	nan	nan		0.0269	0.3556	0.1093	nan	nan		0.4082	0.0833	0.1758	0.1706	nan		0	0.4497	0.0696	nan	nan
1	0.0251	0.9606	0.92	nan		0.0379	0.9735	0.1552	nan	nan		0.8269	0.0126	0.8073	nan	nan		0.0156	0.44	0.0185	nan	nan		0.2321	0.042	0.1	0.0845	nan		0.0222	0.375	0.0927	nan	nan
0.7542	0.0059	0.9854	nan	nan		0.0279	0.9444	0.16	nan	nan		0.8571	0.0345	0.8429	nan	nan		0.2969	0.6061	0.5584	nan	nan		0.1818	0.0284	0.088	nan	nan		0.0355	0.2069	0.0398	nan	nan
0.967	0.018	0.9431	nan	nan		0.0481	0.96	0.1696	nan	nan		0.8214	0.0068	0.7344	nan	nan		0.5672	0.8889	0.6575	0.6575	nan		0.123	0	0.0137	0.0087	nan		0.1	0.2206	0.2065	nan	nan
0.975	0.0197	0.9609	0.9437	nan		0.36	1	0.9825	nan	nan		0.7627	0.0114	0.7536	nan	nan		0.2472	0.5745	0.4142	0.4722	nan		0.2716	0.0741	0.149	nan	nan		0.1351	0.5	0.3456	nan	nan
0.9828	0.0193	0.964	0.9759	nan		0.0029	0.8095	0.0246	nan	nan		0.7244	0.1131	0.6515	0.6852	nan		0.0037	0.6765	0.0372	0.0359	nan		0.2679	0.0874	0.1542	0.0776	nan		0.0196	0.1905	0.0968	nan	nan
1	0.0124	0.9486	0.9688	nan		0.0556	0.5714	0.0062	nan	nan		0.7266	0.0536	0.7675	nan	nan		0.0207	0.5152	0.028	0.0291	nan		0.2133	0.0732	0.1908	0.2167	nan		0.0123	0.1277	0.0231	nan	nan
0.9516	0.0157	0.9231	nan	nan		0.0078	0.9355	0.0379	nan	nan		0.4579	0.1429	nan	nan	nan		0.0075	0.6182	0.0072	nan	nan		0.1971	0.0704	0.1588	nan	nan		0.0385	0.3261	0.1026	nan	nan
0.9545	0.0231	0.8868	1	nan		0.0118	1	0.1	nan	nan		0.8824	0.2	nan	nan	nan		0.0156	0.5926	0.0296	nan	nan		0.16	0.0164	0.2196	0.2319	nan		0.2072	0.425	0.1068	nan	nan
1	0.2	0.9028	0.9	nan		0.0335	0.7778	0.0561	nan	nan		0.7	0.3673	0.7514	nan	nan		0.0132	0.5862	0.028	nan	nan		0.1954	0	0.1975	0.2069	nan		0.0519	0.2448	0.1139	nan	nan
0.8519	0.2368	0.9474	nan	nan		0.013	0.6512	0.0102	nan	nan		0.6257	0.2523	0.6314	0.6626	nan		0.0211	0.5	0.0065	nan	nan		0.4321	0.0147	0.2871	0.3035	0.1333		0.3605	0.5455	0.6049	nan	nan
0.7389	0.2226	0.7626	nan	nan		0.037	0.6118	0.0132	nan	nan		0.9528	0.587	0.9404	0.9513	nan		0	0.3784	0.0455	nan	nan		0.1923	0.0161	0.0539	0.0552	nan		0.0099	0.1359	0.0255	nan	nan
0.6327	0	0.8103	nan	nan		0.01	0.9268	0.0286	nan	nan		0.8788	0.4342	0.9737	0.9737	nan		0.1264	0.8276	0.3317	nan	nan		0.1887	0.022	0.0602	0.0256	nan		0.3896	0.6596	0.6929	nan	nan
0.9318	0.0283	0.9954	1	nan		0.0125	0.9677	0.0586	nan	nan		0.7949	0.439	0.9014	0.9014	nan		0	0.4545	0.0952	nan	nan		0.1463	0	0.0426	nan	nan		0.0177	0.1316	0.0227	nan	nan
0.85	0.0131	0.9556	0.9609	nan		0.0392	0.974	0.0114	nan	nan		0.6964	0.3567	0.5385	0.5405	nan		0.3805	0.7	nan	nan	nan		0.287	0.1391	0.1942	0.2071	nan		0.0123	0.3056	0.0576	nan	nan
0.9429	0.0256	0.9302	0.9503	nan		0	0.9683	0.0215	nan	nan		0.3205	0.0186	0.497	nan	nan		0	0.3117	0.2158	nan	nan		0.8983	0.6622	0.0842	nan	nan		0.0469	0.1613	0.1627	nan	nan
0.85	0.0274	0.9077	0.9661	nan		0.0174	0.9231	0.0183	0.0556	nan		0.5989	0.0276	0.8014	0.8132	nan		0.2857	0.75	0.3953	nan	nan		0.4677	0.1017	0.0356	nan	nan		0.0336	0.1507	0.0419	nan	nan
0.875	0.0141	0.9714	0.9855	nan		0.0122	0.8765	0.0385	nan	nan		0.5571	0.0099	0.7448	0.7612	nan		0.582	0.9137	0.4667	nan	nan		0.1359	0.016	0.0266	0.0273	nan		0.0288	0.175	0.0858	nan	nan
0.6842	0	0.8542	0.8372	nan		0.0077	0.8	0.0269	nan	nan		0.7317	0.0145	0.8657	0.8788	nan		0.0723	0.4103	0.0348	nan	nan		0.1579	0.0196	0.05	nan	nan		0	0.1538	0.0331	nan	nan
0.7708	0.0385	0.8376	0.8488	nan		0.0088	0.6269	0.0176	nan	nan		0.4286	0.0938	0.575	nan	nan		0	0.3235	nan	nan	nan		0.1327	0.0279	0.1298	nan	nan		0	0.1667	0.059	nan	nan
0.9512	0.0104	0.9815	nan	nan		0.01	0.5208	0.0148	nan	nan		0.7375	0.4118	0.758	nan	nan		0.0606	0.6667	nan	nan	nan		0.1622	0.0282	0.0067	0.0091	nan		0.0348	0.1417	0.0726	nan	nan
1	0.0148	1	1	nan		0	0.9452	0.0307	nan	nan		0.4	0.0043	0.4298	nan	nan		0.0116	0.4483	0.0217	0.0196	nan		0.2	0	nan	nan	nan		0.0294	0.3	0.0357	nan	nan
0.9429	0.0317	0.913	0.8958	nan		0.0158	0.9118	0.0149	nan	nan		0.6087	0.0522	0.59	nan	nan		0.0059	0.4421	0.0295	0.0321	nan		0.2	0.0345	0.0278	0.0137	nan		0.0082	0.1235	0.0464	nan	nan
1	0.0355	0.9348	0.9326	nan		0	0.6667	0.0185	nan	nan		0.7667	0.4595	0.7432	0.7692	nan		0.0099	0.4583	0.0186	0.0175	nan		0.1364	0	0.0311	0.0256	0.0769		0.0155	0.1165	0.0359	nan	nan
0.8889	0.1667	0.8925	0.8913	nan		0.035	0.7673	0.0371	nan	nan		0.8592	0.2917	0.4286	nan	nan		0.0092	0.5556	0.0508	nan	nan		0.1429	0.0225	0.047	0.0336	0.087		0.0145	0.2222	0.0417	0.0286	nan
0.6316	0.0889	0.504	nan	nan		0.0188	0.5938	0.0156	nan	nan		0.6935	0.3673	0.6514	nan	nan		0.0101	0.4706	0.035	nan	nan		0.1087	0	0.0495	0.052	0.0556		0.0291	0.3077	0.029	nan	nan
0.9265	0.0196	0.9645	nan	nan		0.0486	0.5492	0.0453	nan	nan		0.7244	0.2667	0.5719	nan	nan		0	0.3182	0.0263	nan	nan		0.1905	0.0571	0.0278	0	0.0299		0	0.3636	0.2105	nan	nan
0.7419	0.1395	0.9296	nan	nan		0.0495	0.5897	0.2372	nan	nan		0.6795	0	0.8531	nan	nan		0.0455	0.4211	0.0171	nan	nan		0.1667	0.0455	0.052	0.0464	nan		0	0.1818	0.1059	0.1111	nan
0.9048	0.0252	0.9296	0.9107	nan		0.0063	0.6585	0.0256	nan	nan		0.6883	0.3299	0.7092	0.5882	nan		0	0.3846	0	nan	nan		0.1467	0.0093	0.0177	0.0213	nan		0.0741	0.8571	0.209	nan	nan
1	0.0058	0.9667	nan	nan		0.0077	0.7733	0.0347	nan	nan		0.5373	0.1447	0.507	0.4737	nan		0	0.331	0.0357	0.0357	nan		0.25	0.0303	0.0571	0.0656	nan		0.0169	0.1212	0.0342	nan	nan
1	0.0141	0.8906	nan	nan		0.014	0.8783	0.0213	nan	nan		0.6338	0.2653	0.5477	0.5535	nan		0.3611	0.6701	nan	nan	nan		0.1123	0.0043	0.0325	0.0337	nan		0.0984	0.2853	0.3324	nan	nan
0.6271	0.0099	0.9615	nan	nan		0.0075	0.9587	0.0155	nan	nan		0.8333	0.3333	nan	nan	nan		0.1761	0.6169	0.4479	0.5228	nan		0.119	0	0.1017	0.0244	nan		0.0758	0.3108	0.3967	nan	nan
0.6333	0.0218	0.9259	nan	nan		0.0076	0.9691	0.0206	nan	nan		0.6071	0.2333	nan	nan	nan		0.1014	0.4094	0.4237	0.5714	nan		0.2381	0.028	0.0188	0.02	nan		0	0.129	0.0526	nan	nan
0.5714	0.0241	0.5294	nan	nan		0.013	0.9775	0.0217	nan	nan		0.7431	0.1961	0.942	nan	nan		0.1852	0.5349	0.0179	nan	nan		0.2857	0	0.0326	0.0326	nan		0.0084	0.234	0.0195	nan	nan
1	0.0123	0.9832	0.9692	nan		0.0099	0.8351	0.018	nan	nan		0.4712	0.0176	0.4812	nan	nan		0.3933	0.8545	0.7361	0.7077	nan		0.141	0	0.0138	0.0146	nan		0.0104	0.2222	0.0199	nan	nan
0.9672	0.0212	0.9739	0.9592	nan		0.0123	0.7216	0.0438	nan	nan		0.7937	0.3603	0.8559	nan	nan		0.2857	0.6522	0.5463	nan	nan		0.1923	0.0081	0.0444	0.0408	nan		0.0286	0.2105	0.0184	nan	nan
1	0.0092	0.9796	1	nan		0.4331	0.9512	0.6198	0.6009	nan		0.942	0.5854	0.8893	0.913	nan		0.0087	0.4495	0.0115	nan	nan		0.2	0.0288	0.0561	0.0462	nan		0.009	0.1146	0.0753	nan	nan
0.9701	0.0267	1	1	nan		0.0067	0.9423	0.0125	0.0129	nan		0.7297	0.4	0.8252	0.8286	nan		0.117	0.4516	0.2848	0.4	nan		0.2405	0.0519	0.0216	0.0345	nan		0.0519	0.2963	0.1093	nan	nan
1	0.0157	0.9847	nan	nan		0.0066	0.8984	0.0089	0.0089	nan		0.8421	0.4909	0.8312	nan	nan		0.0192	0.3226	0.189	nan	nan		0.1857	0	0.0276	0.0289	nan		0.0606	0.1733	0.0766	nan	nan
0.9665	0.0092	0.9756	0.9912	nan		0.0458	0.9589	0.0184	0.0139	nan		0.7692	0.0208	0.3953	nan	nan		0.08	0.6042	nan	nan	nan		0.2162	0.0254	0.0476	0.0161	nan		0.037	0.1765	0.0452	nan	nan
0.9545	0.0158	0.9467	nan	nan		0.2895	0.9149	nan	nan	nan		0.84	0.0177	0.9853	nan	nan		0	0.4524	0.0167	nan	nan		0.1667	0.0408	0.0303	0	nan		0.0862	0.3077	0.0244	nan	nan
0.9333	0.2214	0.9469	nan	nan		0	0.5932	nan	nan	nan		0.6522	0.3404	0.3636	nan	nan		0.0077	0.3218	nan	nan	nan		0.1923	0	0.0449	0.05	nan		0	0.1556	0.0362	nan	nan
0.7381	0.1094	0.8557	0.8272	nan		0	0.5625	0	nan	nan		0.7917	0.3913	0.525	nan	nan		0.0064	0.4375	0.0099	0.0105	nan		0.127	0.0172	0.0907	0.0508	nan		0	0.1071	0.0918	nan	nan
0.6176	0.0135	0.7365	0.732	nan		0.013	0.8148	0.0145	0.0158	nan		0.9524	0.6154	0.907	nan	nan		0.0199	0.5238	0.0112	0.0142	nan		0.1435	0.0244	0.0497	0.0678	nan		0.0464	0.2022	0.1245	nan	nan
0.5976	0.0073	0.963	nan	nan		0.0237	0.9734	0.0317	0.0265	nan		0.6324	0.3077	0.411	nan	nan		0	0.3038	0.0377	nan	nan		0.1667	0	0.0392	0.0482	nan		0	0.1042	0.0222	nan	nan
0.7586	0.0231	0.9286	nan	nan		0.0102	0.974	0.0138	0.0132	nan		0.4769	0.0886	0.398	nan	nan		0.5909	0.9494	0.9677	nan	nan		0.1358	0.0175	0.069	nan	nan		0.0115	0.1765	0.0654	nan	nan
1	0.0254	0.9732	0.9444	nan		0.0099	0.8943	0.0171	0.0241	nan		0.7619	0.2353	0.587	nan	nan		0.1628	0.64	nan	nan	nan		0.2366	0.0267	0.0769	0.0806	nan		0.05	0.3056	0.1061	nan	nan
0.9423	0.0427	0.971	0.9412	nan		0.0793	0.8902	0.0782	nan	nan		0.7692	0.4074	0.7452	nan	nan		0.0299	0.4404	nan	nan	nan		0.1429	0	0.0196	0	nan		0.0182	0.2812	0.0353	nan	nan
1	0.0179	0.9722	nan	nan		0.3333	0.9792	0.9457	nan	nan		1	0.6296	0.8519	nan	nan		0.25	0.7854	nan	nan	nan		0.127	0	0.0286	nan	nan		0.0581	0.2564	0.13	nan	nan
0.9053	0.0249	0.8764	0.8863	nan		0.0543	0.6	0.0613	nan	nan		0.7742	0.0201	0.6905	nan	nan		0.1569	0.6634	0.2157	nan	nan		0.2857	0	0.0946	nan	nan		0.0968	0.2449	0.0519	nan	nan
0.9847	0.0199	0.9496	0.9697	nan		0.0303	0.6221	0.0169	nan	nan		0.8	0.0074	0.8448	0.7917	nan		0.0936	0.6301	0.1439	nan	nan		0.1371	0.0294	0.0388	0.0588	nan		0.0795	0.2449	0.095	nan	nan
0.9654	0.0138	0.9702	0.9839	nan		0	0.963	0.0316	nan	nan		0.7037	0.0154	0.8317	0.7907	nan		0.4737	0.8065	nan	nan	nan		0.1724	0	0.0472	0	nan		0	0.3404	0.0741	nan	nan
0.9177	0.0378	0.9746	0.9762	nan		0	0.8667	0.0263	nan	nan		0.4328	0.0124	0.6167	0.7273	nan		0.3667	0.8734	0.3061	nan	nan		0.1682	0	0.175	0.1765	nan		0.0351	0.5556	0.1018	nan	nan
0.7727	0	0.9158	nan	nan		0.0303	0.7879	0.0087	nan	nan		0.3684	0.0237	0.4509	0.4286	nan		0.0482	0.4018	0.0182	nan	nan		0.2625	0.0563	0.0132	0.0112	nan		0	0.1231	0.0639	nan	nan
0.8455	0.014	0.9313	0.9234	nan		0.3816	0.9636	0.7289	nan	nan		0.5152	0.0556	0.661	0.6607	nan		0.0642	0.6038	0.2248	nan	nan		0.2587	0.0909	0.0675	0.0753	nan		0	0.3333	0.0227	nan	nan
0.9623	0.1545	0.9846	0.9821	nan		0.4483	0.9636	1	nan	nan		0.6889	0.2286	0.6304	0.6305	nan		0.1429	0.4545	0.0703	nan	nan		0.1791	0.0253	0.0481	0.0636	nan		0	0.122	0.0439	nan	nan
0.9803	0.4135	0.835	nan	nan		0.0149	0.6552	0.0484	nan	nan		0.6724	0.3448	0.7222	0.7097	nan		0.2493	0.7083	0.2872	nan	nan		0.2963	0.0385	0.1736	0.2581	nan		0	0.129	0.0577	nan	nan
0.6964	0.1207	0.45	nan	nan		0.014	0.6053	0.0289	nan	nan		0.4186	0.04	0.2963	0.3107	nan		0.1505	0.7143	0.2048	nan	nan		0.1379	0	0.1964	0.4286	nan		0.0213	0.16	0.0335	nan	nan
0.902	0.0344	0.9299	nan	nan		0.0203	0.5625	0.006	nan	nan		0.7188	0.3182	0.6475	0.5965	nan		0.102	0.7917	0.2281	nan	nan		0.1379	0	0.0366	nan	nan		0.0225	0.1404	0.0456	nan	nan
0.8974	0.0268	0.9545	0.9545	nan		0.0116	0.8718	0.0337	nan	nan		0.6296	0.27	0.7203	nan	nan		0.1264	0.5	0.2448	nan	nan		0.2095	0.0227	0.05	0.0286	nan		0.0246	0.125	0.0403	nan	nan
0.96	0.16	0.8689	nan	nan		0.2789	0.9688	0.6667	nan	nan		0.3478	0.0374	0.6458	nan	nan		0.0116	0.4444	0.0205	nan	nan		0.1471	0	0.1828	0.1094	nan		0.2059	0.4483	0.1684	nan	nan
0.95	0.005	0.8929	nan	nan		0.1258	0.9259	0.3207	nan	nan		0.8095	0.5	0.8431	0.8333	nan		0.0501	0.3666	0.0856	nan	nan		0.3043	0.027	0.0517	0.0617	nan		0.2241	0.5545	0.1256	nan	nan
0.9783	0.3559	0.8592	nan	nan		0.0823	0.9862	0.2551	nan	nan		0.5217	0.0342	0.6174	nan	nan		0.1121	0.5165	0.2834	0.2784	nan		0.2237	0.0455	0.0511	0.0667	nan		0.2102	0.5556	0.0583	nan	nan
0.9315	0.2708	0.9295	nan	nan		0.0929	1	0.26	nan	nan		0.64	0.2472	0.6374	0.6806	nan		0.139	0.4583	0.2477	0.2659	nan		0.127	0.0177	0.0811	0.0167	nan		0.0645	0.3284	0.0663	nan	nan
0.9714	0.2364	0.9645	nan	nan		0.0545	0.8571	0.2975	nan	nan		0.9643	0.5472	0.8681	nan	nan		0.272	0.6316	0.2757	nan	nan		0.1622	0.05	0.061	nan	nan		0	0.1111	0.041	nan	nan
0.9612	0.0231	0.9263	nan	nan		0.2553	0.9714	0.9561	nan	nan		0.6207	0.2941	0.6078	0.7778	nan		0.0824	0.5753	0.1748	nan	nan		0.2667	0	0.058	0.0678	nan		0	0.1429	0.0549	nan	nan
0.9231	0.02	0.9515	nan	nan		0.193	0.8085	0.3176	nan	nan		0.8043	0.5	0.8085	0.8261	nan		0.32	0.7358	0.6538	nan	nan		0.1967	0	0.0171	0	nan		0.0416	0.1433	0.0688	nan	nan
0.9194	0.2642	0.9589	nan	nan		0.0112	0.6881	0.2684	nan	nan		0.6047	0.0085	0.6875	0.7067	nan		0.2667	0.6087	0.4941	nan	nan		0.1429	0.0333	0.0435	0.0373	nan		0	0.2308	0.1	nan	nan
1	0.3333	1	nan	nan		0.0263	0.697	0.2719	nan	nan		0.5556	0	nan	nan	nan		0.0548	0.3793	0.2087	nan	nan		0.125	0.0112	0.0721	0.0556	0.0566		0.0096	0.125	0.0196	nan	nan
1	0.1905	0.8031	nan	nan		0.0183	0.834	0.0253	nan	nan		0.7083	0.0432	nan	nan	nan		0.2222	0.5312	0.6736	nan	nan		0.1667	0	0.0507	0.1154	nan		0.1452	0.4255	0.2978	nan	nan
0.8902	0.2941	0.928	nan	nan		0.0088	0.8625	0.0379	nan	nan		0.4091	0.0063	0.5385	nan	nan		0.0741	0.48	0.5417	nan	nan		0.2021	0.0476	0.0567	nan	nan		0	0.2143	0.2	nan	nan
0.8489	0.2609	0.9235	nan	nan		0.024	0.7613	0.041	nan	nan		0.561	0.0086	0.493	nan	nan		0.0111	0.4615	0.0125	nan	nan		0.1447	0.0227	0.0314	0.0317	nan		0	0.1064	0.0207	nan	nan
0.9167	0	0.8679	nan	nan		0.313	0.8955	0.6392	nan	nan		0.8293	0.0072	0.6471	nan	nan		0.0158	0.4744	0.0305	nan	nan		0.1522	0.0127	0.0212	0.0278	nan		0	0.3333	0.131	nan	nan
0.7885	0	0.7812	0.75	nan		0	0.5366	0.0538	nan	nan		0.7407	0.0111	0.8462	0.8462	nan		0	0.4337	0	nan	nan		0.215	0.0095	0.1717	0.2065	nan		0.0213	0.2857	0.0306	nan	nan
0.8462	0.0175	0.8704	0.963	nan		0.195	1	0.4898	nan	nan		0.825	0.023	0.9167	0.9231	nan		0	0.7429	0.0383	nan	nan		0.3902	0	0.0323	0.0276	nan		0.0213	0.1359	0.0662	nan	nan
0.9672	0.1862	0.8448	nan	nan		0.0349	1	0.55	nan	nan		0.5847	0.0158	0.679	0.6571	nan		0.0072	0.4146	0.0299	nan	nan		0.1543	0.0059	0.0602	0.0803	nan		0.0824	0.2432	0.1299	nan	nan
0.8571	0.1524	0.9811	nan	nan		0.1481	0.8889	0.5048	nan	nan		0.8393	0.4902	0.7544	0.764	nan		0.45	0.8214	0.7714	nan	nan		0.1	0	0.0438	nan	nan		0.016	0.1207	0.0612	nan	nan
0.963	0.1381	0.9538	nan	nan		0.4	0.9811	0.6298	nan	nan		0.6818	0.2982	0.8548	0.8537	nan		0.3281	0.6667	nan	nan	nan		0.1429	0	0.1553	nan	nan		0.0196	0.122	0.0343	nan	nan
0.963	0.141	0.9252	nan	nan		0.0769	0.6087	0	nan	nan		0.7347	0.25	0.7909	0.789	nan		0.0444	0.3929	0.0922	nan	nan		0.193	0	0.0488	0.0552	nan		0	0.1138	0.0443	nan	nan
0.9688	0.0396	0.75	nan	nan		0.0224	0.9242	0.0159	nan	nan		0.8909	0.575	0.8994	0.8983	nan		0.5385	0.9474	nan	nan	nan		0.2381	0	0.0211	nan	nan		0.0361	0.1439	0.0582	0.0568	nan
0.9643	0.0055	0.8203	nan	nan		0.1306	0.9896	0.022	nan	nan		0.4754	0.1067	0.5714	0.6044	nan		0.0095	0.5952	nan	nan	nan		0.1932	0.0278	0.0435	0.0385	0.0909		0	0.1316	0.0287	0.0327	nan
0.9394	0.1538	0.5315	nan	nan		0	0.7949	0.0294	nan	nan		0.6207	0.1604	0.5577	0.5934	nan		0.4538	0.7692	0.4548	nan	nan		0.1892	0.0417	0.0066	nan	nan		0.0449	0.1526	0.0897	nan	nan
0.5082	0	0.8944	nan	nan		0	0.8482	0.0298	nan	nan		0.4828	0.1148	0.3412	nan	nan		0.4167	0.8837	0.8939	nan	nan		0.1321	0.0256	0.04	0.0479	nan		0.0114	0.1576	0.0573	nan	nan
0.9684	0.2699	0.9801	nan	nan		0.027	0.7647	0.0225	nan	nan		0.8909	0.0169	0.9469	nan	nan		0.24	0.7	0.7907	nan	nan		0.3529	0.0417	0.2216	0	nan		0.0205	0.247	0.062	nan	nan
0.9298	0.0585	0.9499	nan	nan		0	0.9268	0.0246	nan	nan		0.7353	0.36	0.907	nan	nan		0.5439	0.8571	0.6331	nan	nan		0.1304	0	0.0294	0.0171	nan		0.009	0.1308	0.0373	nan	nan
0.9718	0.0145	0.9621	nan	nan		0	0.9677	0	nan	nan		0.4762	0	0.6027	0.597	nan		0.0175	0.7188	0.1605	nan	nan		0.12	0	0.1111	nan	nan		0	0.1125	0.0583	nan	nan
0.8677	0.017	0.892	nan	nan		0.0978	0.6024	0.0545	nan	nan		0.8889	0.2912	0.8714	nan	nan		0.3111	0.75	0.374	nan	nan		0.125	0	0.0226	nan	nan		0.0385	0.1648	0.0593	nan	nan
0.6122	0.026	0.6912	nan	nan		0.0159	0.9375	0.0214	nan	nan		0.7778	0.3171	0.8087	0.8098	nan		0	0.4783	0.4459	nan	nan		0.1591	0	0.0512	0.0446	nan		0.0471	0.2312	0.069	nan	nan
0.7234	0.1469	0.6463	nan	nan		0.283	1	nan	nan	nan		0.9375	0.1918	0.766	0.7556	nan		0.2821	1	0.3103	nan	nan		0.2381	0	0.1235	nan	nan		0.0124	0.1145	0.0247	nan	nan
0.5526	0.008	0.5194	nan	nan		0.02	0.527	0.0369	nan	nan		0.7192	0.2737	0.6935	0.6974	nan		0.4857	0.7917	0.6741	nan	nan		0.2321	0	0.0273	nan	nan		0.0045	0.1203	0.0606	nan	nan
0.7692	0	0.662	nan	nan		0.0191	0.9744	0.0128	0.0132	nan		0.6098	0.1279	0.5805	0.5833	nan		0.5217	0.85	0.8621	nan	nan		0.1509	0.035	nan	nan	nan		0.0031	0.2101	0.0172	nan	nan
0.9213	0.0485	0.9524	nan	nan		0.0016	0.9451	0.0187	0.0225	nan		0.7778	0.44	0.7692	0.75	nan		0.359	0.8095	0.3605	nan	nan		0.2549	0	0.0697	nan	nan		0	0.1389	0.0559	nan	nan
0.6917	0.0401	0.9514	nan	nan		0.009	1	0.0202	0.0274	nan		0.7479	0.0231	0.7651	0.7697	nan		0.3929	0.7857	0.5455	nan	nan		0.6667	0.2477	nan	nan	nan		0.028	0.2162	0.0541	0.0571	nan
1	0.4909	0.958	0.98	nan		0.0205	1	0.0113	0.0118	nan		0.7468	0.0194	0.7708	0.75	nan		0.5217	0.8235	0.7642	nan	nan		0.6111	0.2031	nan	nan	nan		0	0.1429	0.0177	0.0122	nan
0.7174	0.2	0.9747	0.9792	nan		0.0039	0.9167	0.0114	0.007	nan		0.5882	0.0076	0.6699	0.675	nan		0.1193	0.4203	0.1659	nan	nan		0.1963	0.0769	0.0779	nan	nan		0.1903	0.326	0.2416	0.1524	nan
0.875	0.2143	0.9065	0.9238	nan		0.1401	0.8966	0.2808	0.3204	nan		0.7174	0.0058	0.3962	0.4545	nan		0.2828	0.7722	0.6376	nan	nan		0.1667	0.0238	0.1532	nan	nan		0.1452	0.2517	0.1786	0.1298	nan
1	0	nan	nan	nan		0.4652	0.9868	0.6713	0.8	nan		0.7656	0.0106	0.5506	0.5733	nan		0.2308	0.75	nan	nan	nan		0.2381	0.0139	0.0625	nan	nan		0.0366	0.1677	0.061	0.0471	nan
0.913	0.0178	nan	nan	nan		0.4924	1	0.7201	0.7883	nan		0.6765	0.0045	0.7634	0.7647	nan		0.4754	0.783	0.6019	nan	nan		0.2	0	0.0127	nan	nan		0.0204	0.1267	0.0486	nan	nan
1	0.0205	0.9811	0.9811	nan		0.0405	1	0	0	nan		0.7143	0.2692	0.6049	0.65	nan		0.0163	0.404	0.0282	nan	nan		0.1042	0	0.0964	nan	nan		0.1085	0.2242	0.1191	0.1186	nan
0.7426	0.0163	0.9433	0.9433	nan		0	0.9024	0.0132	0	nan		0.7179	0.3704	0.7627	nan	nan		0.0156	0.3636	0.0392	nan	nan		0.2973	0.0619	0.132	0.0533	nan		0.0545	0.1845	0.0998	0.1092	nan
0.8276	0.0282	0.962	0.962	nan		0.0154	0.6463	0	0	nan		0.9524	0.641	0.8298	0.8696	nan		0.6552	1	0.8086	nan	nan		0.1205	0	0.0467	0.049	nan		0	0.122	0.1847	nan	nan
1	0.0147	0.9704	0.9704	nan		0	0.8165	nan	nan	nan		0.4667	0.005	0.3333	0.4286	nan		0	0.619	0.0149	nan	nan		0.854	0.4858	0.6584	0.12	nan		0.6133	0.8879	nan	nan	nan
0.7241	0.0219	0.95	0.95	nan		0	0.6429	nan	nan	nan		0.5185	0.0077	0.4444	0.5161	nan		0.0137	0.625	0.0194	nan	nan		0.7304	0.2912	0.4457	nan	nan		0.0252	0.1296	0.061	0.0426	nan
0.8571	0.0189	0.7971	0.8283	nan		0.0061	0.8935	0.0612	0.038	nan		0.5893	0.0091	0.717	nan	nan		0.003	0.3585	0.0128	nan	nan		0.5538	0.2669	0.3769	nan	nan		0.0407	0.2634	0.1727	nan	nan
0.6719	0.1178	0.87	0.8976	nan		0.0086	0.9523	0.0214	0.02	nan		0.7143	0.0101	0.6604	0.4706	nan		0.0062	0.3902	0	nan	nan		0.25	0.027	0.0597	nan	nan		0.027	0.2396	0.0653	nan	nan
0.831	0.0036	0.7747	0.7891	nan		0.0038	0.9495	0.0297	0.0315	nan		0.6534	0.0131	0.873	0.8951	nan		0.1731	0.4737	0.1364	nan	nan		0.3913	0.1667	0.1262	nan	nan		0.025	0.1905	0.04	nan	nan
0.95	0.3333	0.7373	nan	nan		0.0828	0.6114	0.1495	0.1386	nan		0.4375	0.0043	0.4691	0.5072	nan		0	0.4318	0.2201	nan	nan		0.1189	0.0137	0.0333	0.0233	nan		0.1923	0.3936	0.2603	nan	nan
0.9286	0.0192	0.8065	nan	nan		0.0068	0.989	0.0402	0.0167	nan		0.866	0.0143	0.7817	0.798	nan		0.0201	0.6731	0.0864	nan	nan		0.1818	0.0299	0.0134	nan	nan		0	0.1832	0.2456	nan	nan
0.9073	0.2825	0.9387	nan	nan		0.0101	0.9506	0.0476	0.031	nan		0.8182	0.0079	0.9655	nan	nan		0.0242	0.6	0.0742	nan	nan		0.3182	0.0675	0.1121	0.0537	nan		0	0.1694	0.0249	0.0258	nan
0.9333	0.4	nan	nan	nan		0.0106	0.975	0.0378	0.0336	nan		0.7736	0.3562	0.6111	0.5814	nan		0.4857	0.7872	0.5377	nan	nan		0.5738	0.2469	0.048	0.0588	nan		0	0.1351	0.0279	0.0279	nan
0.9516	0.0185	0.9565	nan	nan		0.0154	0.98	0.0244	0.0258	nan		0.7208	0.1562	0.6933	0.6923	nan		0.4043	0.88	0.5368	nan	nan		0.575	0.3909	0.043	0.1	nan		0	0.126	0.0277	0.0306	nan
0.9379	0.0222	0.9598	nan	nan		0.0093	1	0.0231	0.0229	nan		0.6506	0.3091	0.6594	0.6548	nan		0	0.4792	0.048	nan	nan		0.2182	0.0556	0.0853	nan	nan		0.0196	0.193	0.0181	0.0181	nan
0.8879	0.0124	0.8711	nan	nan		0.009	0.9651	0.0227	0.021	nan		0.6347	0.309	0.642	nan	nan		0.675	1	0.9333	nan	nan		0.1449	0	0.0455	nan	nan		0	0.25	0.0575	0.0575	nan
0.9681	0.0267	0.959	nan	nan		0.0093	1	0.0225	0.0234	nan		0.8889	0.4545	0.6759	0.6614	nan		0.2	0.52	0.1127	nan	nan		0.1569	0.0241	0.0345	0.0541	nan		0.0088	0.3472	0.0821	nan	nan
0.8746	0.0136	0.887	nan	nan		0.0054	0.9701	0.0171	0.0139	nan		0.7627	0.3023	0.7563	0.7568	nan		0.3429	0.6667	0.4028	nan	nan		0.381	0	0.2143	0.2609	nan		0.024	0.125	0.1204	nan	nan
0.6953	0.0108	0.7525	nan	nan		0.0091	0.9605	0.0172	0.0231	nan		0.8824	0.3043	0.9362	nan	nan		0.0126	0.4242	0.006	nan	nan		0.5758	0.402	0.3406	nan	nan		0.0541	0.1765	0.0882	nan	nan
0.8828	0.0218	0.9254	nan	nan		0.0097	0.9333	0.0045	0.0063	nan		0.881	0.3012	0.7255	0.7222	nan		0.0029	0.4559	0	nan	nan		0.1905	0	0.0617	nan	nan		0.05	0.3214	0.0248	nan	nan
0.619	0	0.3643	nan	nan		0.0031	0.9897	0.0102	0.0117	nan		0.5682	0.2596	0.4231	0.4306	nan		0.0107	0.7838	0.0272	nan	nan		0.2	0	0.0103	nan	nan		0.0224	0.1404	0.0325	nan	nan
0.8382	0.01	0.9565	nan	nan		0	1	0.0077	0.0085	nan		0.3714	0.0403	0.381	nan	nan		0.0119	0.7778	0.0111	nan	nan		0.1786	0.0312	0.0694	0.0769	nan		0	0.1333	0.0792	0.0816	nan
0.8615	0.2812	0.8806	nan	nan		0.0194	0.9672	0.0304	0.0127	nan		0.5893	0.0399	0.5172	nan	nan		0.0913	0.44	0.3441	nan	nan		0.2	0.0357	0.1497	0.1653	nan		0.0833	0.5	0.0833	0	nan
0.9275	0.075	0.8533	nan	nan		0.0074	0.9424	0.027	0.0107	nan		0.4286	0.0172	0.4667	nan	nan		0.1931	0.5707	0.1833	nan	nan		0.2308	0.0556	0.2381	0.2421	nan		0.0476	0.8387	0	nan	nan
0.8383	0.0143	0.9126	nan	nan		0.0069	0.9481	0.0163	0.0093	nan		0.6512	0.2927	0.5283	0.5146	nan		0.06	0.3894	0.0831	nan	nan		0.2549	0.1019	0.1436	0.1582	nan		0.0027	0.1416	0.0124	0.0104	nan
0.7627	0.0788	0.8074	0.8078	nan		0.0191	0.942	0.0436	nan	nan		0.6667	0.3519	0.4889	nan	nan		0.0161	0.5725	0.0965	nan	nan		0.1429	0	0.0254	nan	nan		0.0147	0.129	0.0184	0	nan
0.7093	0.0156	0.703	nan	nan		0.0126	1	0.0361	nan	nan		0.6476	0.0359	0.6178	0.6044	nan		0	0.4	0.2857	nan	nan		0.1905	0.0204	0	nan	nan		0.1705	0.3688	0.1481	0.16	nan
0.9606	0.0135	0.9571	1	nan		0.0132	0.9795	0.0255	nan	nan		0.5152	0.1366	0.6035	0.6109	nan		0.3143	0.7143	0.5806	nan	nan		0.2562	0.0638	0.181	0.0458	0.3684		0.0833	0.45	0.1989	0.2143	nan
0.9556	0.0162	0.8203	0.9744	nan		0.2609	1	nan	nan	nan		0.9231	0.4598	0.7466	0.766	nan		0.08	0.4333	0.7536	nan	nan		0.1758	0.0526	0.0947	nan	nan		0.0244	0.5818	0.0886	0.129	nan
0.9444	0.0109	0.9535	0.975	nan		0	0.8182	nan	nan	nan		0.75	0.4043	0.6442	0.6598	nan		0.4	0.8333	0.6406	nan	nan		0.4074	0.2126	0.4406	0.473	nan		0.0417	0.3519	0.2308	0.2727	nan
0.95	0.0109	nan	nan	nan		0.0092	0.6627	0.0296	0.0307	nan		0.6944	0.2963	0.6782	nan	nan		0.4	0.7241	0.9104	nan	nan		0.375	0.0786	0.1089	nan	nan		0.5224	0.7049	0.344	0.3604	nan
0.7429	0.0082	0.534	nan	nan		0.0125	0.7358	0.0189	0.0185	nan		0.9008	0.5074	0.9425	0.9814	nan		0.0976	0.7037	0.4251	nan	nan		0.3333	0.0989	0.1139	nan	nan		0	0.1	0.0245	nan	nan
0.6495	0.0784	0.8254	nan	nan		0	0.6629	0	nan	nan		0.8727	0.4906	nan	nan	nan		0.2041	0.6111	0.5667	nan	nan		0.4167	0.1333	0.1019	0.1053	nan		0	0.1354	0.0185	nan	nan
0.7228	0.1932	0.7059	0.7174	nan		0	0.9767	0.0279	0.0251	nan		0.7042	0.0275	0.8607	nan	nan		0.0408	0.5532	0.0292	nan	nan		0.2727	0.0333	0.0227	nan	nan		0.0645	0.3333	0.06	0.06	nan
0.825	0.2589	0.6714	nan	nan		0.0178	0.9175	nan	nan	nan		0.72	0.0242	0.7467	nan	nan		0.1102	0.4595	0.165	nan	nan		0.2564	0.0435	0.0083	0.0083	nan		0.1571	0.3279	0.0943	0.0792	nan
0.7465	0.0759	0.8472	0.8974	nan		0.0091	0.54	0.068	0.026	nan		0.5625	0.0173	0.6352	nan	nan		0.0898	0.5446	0.7255	nan	nan		0.1667	0.0109	0.0588	nan	nan		0	0.1111	0.0036	0.0044	nan
0.913	0.0143	0.9667	nan	nan		0.0566	0.7556	0.0156	nan	nan		0.9186	0.0138	0.926	0.9441	nan		0.4872	0.8095	0.6425	nan	nan		0.1429	0.0261	0.0179	0.0173	nan		0	0.1063	0.0446	0.0213	nan
0.7015	0.1569	0.5744	0.5682	nan		0.0309	0.8333	0	nan	nan		0.7016	0.3014	nan	nan	nan		0.011	0.3253	0.0087	nan	nan		0.1702	0.0194	0.1074	nan	nan		0.0119	0.1447	0.0294	0.0303	nan
0.8618	0.0376	0.9053	nan	nan		0.0044	0.8187	0.0217	0.0202	nan		0.6019	0.1121	0.4602	0.44	nan		0.0199	0.5054	0.0266	nan	nan		0.1485	0.0199	0.0341	0.0469	nan		0	0.1837	0.0179	nan	nan
0.9655	0.3137	0.947	1	nan		0.4118	1	nan	nan	nan		0.9307	0.2535	0.954	nan	nan		0.0165	0.5571	0.0331	nan	nan		0.1837	0.0236	0.0215	nan	nan		0.0235	0.3	0.2453	0.2653	nan
0.7709	0.1197	0.8576	0.879	nan		0.3	1	nan	nan	nan		0.4898	0.14	0.4653	nan	nan		0.009	0.4091	0.0246	nan	nan		0.2308	0.0149	0.1525	nan	nan		0.0468	0.1802	0.0276	0	0.0698
1	0.5	0.8214	0.8261	nan		0.04	0.7273	0.5909	nan	nan		0.9167	0.5574	0.6593	0.6267	nan		0.0175	0.4722	0.0161	nan	nan		0.2083	0.0333	0.1579	nan	nan		0.0758	0.3226	0.0756	0.0678	nan
0.7917	0	0.8676	0.9655	nan		0	0.7895	0.7143	nan	nan		0.8	0.4231	0.7632	nan	nan		0.0233	0.5543	0.0248	nan	nan		0.2593	0	0.0805	0.0706	nan		0.4632	0.7754	nan	nan	nan
0.6296	0.129	0.5113	0.5161	nan		0	0.5903	0.0745	0.1129	nan		0.7797	0.3484	0.7576	0.756	nan		0.0072	0.3333	0.0202	nan	nan		0.2093	0.1071	0.0681	0.0708	nan		0.1655	0.4054	0.4884	nan	nan
0.7869	0.1413	0.9337	nan	nan		0.009	0.7872	0.0204	nan	nan		0.7463	0.4158	nan	nan	nan		0.0076	0.3736	0.0207	nan	nan		0.1679	0.0364	0.0187	0.0182	nan		0.1981	0.548	0.6263	nan	nan
0.5926	0.0237	0.796	nan	nan		0.0221	0.9804	0.0115	0.0105	nan		0.6067	0.2418	0.5497	0.5701	nan		0.0462	0.4762	0.0307	nan	nan		0.1724	0.0263	0.0403	0.0417	nan		0.3241	0.6435	0.8434	nan	nan
0.8564	0.2288	0.6673	nan	nan		0.0053	1	0.0173	0.0268	nan		0.6667	0.2533	0.604	0.594	nan		0.25	0.7818	0.8571	nan	nan		0.1463	0.0309	0.0464	nan	nan		0.0806	0.5946	0.303	0.0159	nan
0.5854	0.0292	0.6349	nan	nan		0.022	0.96	0.0187	0.0132	nan		0.7273	0.0269	0.619	0.619	nan		0.0122	0.3571	0.0303	0.0345	nan		0.2742	0	0.0415	0.0415	nan		0.2473	0.6689	0.4277	0.0084	nan
0.6842	0.0316	0.3394	nan	nan		0.011	0.9645	0.0231	0.027	nan		0.5676	0.0191	0.6429	0.6519	nan		0	0.5263	0	nan	nan		0.1642	0.018	0.0317	0.0385	nan		0.0164	0.2258	0.0418	0.0293	nan
1	0	0.8452	nan	nan		0.0118	0.9804	0.0426	0.0273	nan		0.6316	0.0192	0.7512	0.7487	nan		0.0177	0.3692	0.0303	nan	nan		0.2966	0.1081	0.1567	0.0606	nan		0.0098	0.1343	0.0196	0.0211	nan
0.9091	0.3084	0.9396	nan	nan		0.0455	0.907	0.0234	nan	nan		0.8438	0.0105	0.7784	0.8092	nan		0.0759	0.5686	nan	nan	nan		0.1777	0	0.0063	nan	nan		0.0952	0.6	0.0874	0.0286	nan
0.8519	0.0133	0.9048	nan	nan		0.1485	0.9286	0.1028	0.1021	nan		0.7667	0.0167	0.7793	0.7956	nan		0.0089	0.7294	0.0262	0.0269	nan		0.7004	0.4158	0.5938	nan	nan		0.0222	0.1481	0.099	nan	nan
0.913	0	0.8841	nan	nan		0.0215	0.9867	0.3641	0.3553	nan		0.8333	0.01	0.7108	0.7347	nan		0	0.6094	0.016	nan	nan		0.1304	0	0.0781	0.0816	nan		0.1321	0.381	0.1816	0.1533	nan
0.716	0.1767	0.7955	nan	nan		0.0143	1	0.0274	nan	nan		0.5556	0.009	0.3803	0.431	nan		0.0123	0.3881	0.0423	0.0484	nan		0.275	0.04	nan	nan	nan		0.1389	0.4754	0.1484	0.0682	nan
0.75	0.181	0.8104	nan	nan		0.0227	0.96	0.0217	nan	nan		0.6129	0.0087	0.717	0.75	nan		0.1364	0.45	0.3	nan	nan		0.1579	0.0182	0.0647	0.0574	nan		0.0075	0.1792	0.1263	0.0549	0.38
0.8389	0.0308	0.9309	nan	nan		0.0155	0.9459	0.03	nan	nan		0.617	0.0142	0.4938	0.4519	nan		0.0656	0.4091	0.2308	nan	nan		0.125	0	0.0269	0.0261	nan		0.0561	0.1948	0.0872	0.0867	nan
0.9571	0.2822	0.9368	nan	nan		0.0104	0.9803	0.0283	nan	nan		0.3902	0.0168	0.5108	0.5122	nan		0.0071	0.3115	0.0233	nan	nan		0.3657	0.188	0.068	nan	0.0392		0.0588	0.3889	0.0692	0.0811	nan
0.6567	0	0.3496	nan	nan		0.1667	1	0.913	nan	nan		0.8214	0.0308	0.729	0.7722	nan		0.0139	0.4	0.0261	nan	nan		0.9462	0.8167	0.6645	nan	nan		0.125	0.3556	nan	nan	nan
0.8923	0.2883	0.9597	nan	nan		0.3704	0.9836	0.9364	0.9091	nan		0.9714	0.0402	0.9278	0.9351	nan		0.4364	0.766	0.7708	nan	nan		0.2138	0.0806	0.073	0.0647	nan		0.0794	0.2672	0.0736	0.0765	nan
0.9048	0	0.8824	nan	nan		0.4098	0.9677	0.9727	0.9709	nan		0.6207	0.0223	0.6064	0.6067	nan		0.4452	0.8415	nan	nan	nan		0.7309	0.6111	0.3783	nan	nan		0	0.2188	0.0725	0.102	nan
0.8741	0.0628	0.7154	0.7692	nan		0.5	1	0.7679	0.7679	nan		0.3833	0.0073	0.5784	0.5745	nan		0.4242	0.7547	nan	nan	nan		0.6286	0.4274	0.3111	nan	nan		0.0349	0.4409	0.2147	nan	nan
0.5556	0	0.5891	0.6528	nan		0.2353	1	0.5122	0.5122	nan		0.5333	0.0113	0.7299	0.6903	nan		0.0197	0.625	0.0168	0.0175	nan		0.4286	0.2576	0.2882	0.2667	nan		0.0393	0.1441	0.0936	nan	nan
0.6275	0.0115	0.5983	0.5161	nan		0.2804	0.9791	0.4196	nan	nan		0.4684	0.0215	0.6339	0.6275	nan		0.0057	0.5538	0.0194	0.0203	nan		0.1875	0.0463	0.0942	0.1026	nan		0.0587	0.1867	0.0734	0.1228	nan
0.8987	0.0732	0.9728	0.9774	nan		0.1773	0.972	0.3385	nan	nan		0.625	0.0192	nan	nan	nan		0.007	0.5156	0.0091	0.0093	nan		0.1111	0	0.0273	0.0244	nan		0.041	0.1773	0.0746	0.0734	nan
0.9048	0	nan	nan	nan		0.0321	0.908	0.246	nan	nan		0.8889	0.0246	0.6279	0.6486	nan		0.0079	0.4677	0.0295	0.0117	nan		0.1856	0	0.085	nan	nan		0.0337	0.1475	0.0359	nan	nan
0.6541	0.0065	0.6702	nan	nan		0	1	0.0228	0.0306	nan		0.5833	0.0114	0.512	0.4861	nan		0.0043	0.3333	0.0369	0.046	nan		0.4286	0	0.0741	0.0469	nan		0.0108	0.2324	0.0521	nan	nan
1	0	0.956	nan	nan		0.0088	0.9709	0.02	nan	nan		0.5041	0.0203	0.6	0.5588	nan		0.0455	0.8438	0.0149	0.0152	nan		0.5946	0.2478	0.0352	nan	nan		0	0.2194	nan	nan	nan
0.9674	0	0.9333	0.8817	nan		0.0061	0.9127	0.0118	nan	nan		0.7966	0.0088	0.8313	nan	nan		0	0.4646	0.0174	nan	nan		0.1364	0.0114	0.0485	0.0378	nan		0	0.119	0.0118	nan	nan
0.7561	0.0152	0.979	nan	nan		0.0088	0.9636	0.0228	0.0163	nan		0.7879	0.1429	0.6647	0.7037	nan		0.1531	0.5769	nan	nan	nan		0.1186	0	0.0348	0.0302	nan		0.0143	0.1515	0.0242	nan	nan
0.9589	0.0176	0.8131	nan	nan		0.0086	1	0.0166	nan	nan		0.7778	0.381	0.6967	0.6792	nan		0.4444	0.8889	0.5763	0.6038	nan		0.1458	0.044	0.2155	0.1442	nan		0	0.1656	nan	nan	nan
0.8919	0.0244	0.9695	nan	nan		0.0048	0.9691	0.0138	nan	nan		0.8	0.4348	0.8901	0.8806	nan		0.1538	0.7083	0.0385	0.0317	nan		0.101	0	0	nan	nan		0.0513	0.5714	0.234	0.3406	0.1525
1	0.0333	0.8481	nan	nan		0.0182	1	0.0199	nan	nan		0.725	0.0169	0.694	nan	nan		0	0.4	0.4082	nan	nan		0.2748	0.0746	0.0316	0.0407	nan		0	0.2375	0.1071	0.0667	nan
0.8305	0.2746	0.9	nan	nan		0.0145	0.9771	0.0214	0	nan		0.6047	0.0188	0.6345	nan	nan		0.022	0.45	0.07	nan	nan		0.1739	0	0.0952	0.0741	nan		0.066	0.2793	0.0708	0.0705	nan
0.9184	0.1289	0.9389	1	nan		0.104	0.8661	0.4625	0.4502	nan		1	0	0.9781	nan	nan		0.0455	0.4103	0.1759	nan	nan		0.5088	0.1552	0.1512	0.1087	nan		0.1835	0.3784	0.2942	0.2822	nan
0.96	0.0635	0.9578	0.9496	nan		0.4578	0.9832	0.9719	0.9848	nan		0.85	0.0145	0.9	0.8878	nan		0.3226	0.7037	0.614	nan	nan		0.6483	0.1389	0.2295	nan	nan		0.0376	0.2202	0.0797	0.11	nan
0.75	0.0242	0.9455	0.9315	nan		0.0112	0.9508	0.04	nan	nan		0.7742	0.0388	0.9	nan	nan		0	0.4118	0.1241	nan	nan		0.1625	0	0.0412	0.0233	nan		0.0476	0.2286	0.1086	0.1364	nan
0.7727	0.0148	0.9167	0.8788	nan		0.1643	0.7246	0.4051	0.9379	0.0966		0.8333	0.0246	0.8989	nan	nan		0.4237	0.7679	0.6053	nan	nan		0.1	0	0.0258	nan	nan		0	0.1967	0.0206	nan	nan
1	0.4969	0.9498	nan	nan		0.0919	0.8613	0.3815	0.9806	0.0588		0.9492	0.0154	0.9346	nan	nan		0	0.45	0.011	nan	nan		0.2239	0	0.0887	nan	nan		0	0.375	0.0385	nan	nan
0.9091	0.3419	nan	nan	nan		0.1782	0.9647	0.4948	0.9688	0		0.9706	0.0025	0.9496	0.9441	nan		0.0247	0.3636	0.113	nan	nan		0.2143	0	0.1047	nan	nan		0	0.2258	0.0736	nan	nan
0.8636	0.0175	0.8943	0.8689	nan		0.2288	0.9608	0.6799	nan	nan		0.8936	0.0083	0.9103	0.9018	nan		0.3171	0.6364	0.5778	nan	nan		0.9255	0.7667	0.8435	nan	nan		0.0192	0.2273	0.05	nan	nan
0.54	0.0148	0.7841	0.7619	nan		0.2232	0.8974	0.717	0.9787	nan		0.9524	0.0404	0.963	nan	nan		0.0259	0.3271	0.0245	nan	nan		0.7526	0.524	0.6389	nan	nan		0	0.32	0.0469	nan	nan
0.7308	0	0.7172	nan	nan		0	0.8136	0.7581	0.5333	nan		0.8485	0	0.6735	nan	nan		0.1852	0.4857	0.3704	nan	nan		0.1198	0	0.015	0.0141	nan		0.0429	0.2561	0.0766	0.0984	nan
0.92	0	0.8511	nan	nan		0.0833	0.8357	0.831	nan	nan		0.931	0	0.8526	nan	nan		0.5417	0.9167	0.8321	nan	nan		0.1111	0	0.01	0.0058	nan		0.0116	0.121	0.0206	0.0165	nan
0.9837	0.4019	0.9832	0.9819	nan		0.0171	0.9587	0.0199	0	nan		0.8966	0	0.9155	0.8868	nan		0.3188	0.6364	0.4878	nan	nan		0.35	0	0.0157	0.0187	nan		0.0366	0.1746	0.0828	0.0919	nan
0.9828	0.0126	1	nan	nan		0.0548	0.9259	0	0	nan		0.6585	0	0.9388	0.9756	nan		0.2308	0.5938	0.3768	nan	nan		0.2	0.0476	nan	nan	nan		0.0811	0.2963	0.0496	0.0643	nan
0.9344	0.3554	0.9351	0.9783	nan		0	0.9545	0.0189	0.0214	nan		0.5	0	0.8197	0.807	nan		0.4754	0.8077	0.6573	nan	nan		0.1429	0	0.059	nan	nan		0.0185	0.1465	0.0489	nan	nan
0.6889	0	0.3494	nan	nan		0.0155	0.9245	0.004	0	nan		0.5217	0.2143	nan	nan	nan		0.3333	0.6897	0.7099	nan	nan		0.1938	0.0161	0.0542	0.0946	nan		0	0.1509	0.0172	nan	nan
0.8824	0	0.6269	nan	nan		0.0167	0.9828	0.0292	nan	nan		0.6053	0.225	nan	nan	nan		0.1538	0.5	0.6282	0.7222	nan		0.12	0	0.055	nan	nan		0	0.125	0.0345	nan	nan
0.9701	0.0175	0.9681	nan	nan		0.0069	0.9554	0.0233	0	nan		0.7833	0.459	0.7725	0.8481	nan		0	0.3735	0.0195	nan	nan		0.1786	0.034	0.2021	0.2222	nan		0	0.2115	0.069	nan	nan
0.9656	0.0221	0.9593	0.9623	0.9605		0.0124	0.9561	0.0197	0.022	nan		0.5667	0.0385	0.4407	0.4407	nan		0.2559	0.5575	0.4496	nan	nan		0.2414	0.0328	0.0597	0.0619	nan		0	0.1687	0.0225	0	nan
0.9204	0.0244	0.968	0.9875	0.9571		0.0151	0.9149	0.014	0.008	nan		0.9286	0.5652	0.7077	0.6829	nan		0.0408	0.6429	0.0563	nan	nan		0.1304	0.0179	0.0094	0.0039	nan		0	0.1061	0.0165	0	nan
0.8544	0.0225	0.9408	0.9531	0.8812		0.0132	1	0.0105	0.0114	nan		0.5849	0.0127	0.6244	0.6337	nan		0.0806	0.4247	0.3726	0.3781	nan		0.14	0	0.0251	nan	nan		0.0147	0.1271	0.0317	nan	nan
0.8387	0.0225	0.9814	0.9748	nan		0.0327	0.9048	0.1108	0.1138	nan		0.3421	0.0136	0.1053	nan	nan		0.022	0.3292	0.1076	nan	nan		0.2176	0.0788	0.0652	0.0496	nan		0.0268	0.1282	0.0386	0.0396	nan
0.7451	0.0057	0.9754	nan	nan		0.0555	0.7753	0.1709	0.1901	nan		0.6957	0.0265	0.6483	0.7424	nan		0.0171	0.3493	0.163	nan	nan		0.5158	0.1647	0.1442	0.1586	nan		0.0096	0.1149	0.051	0.0593	nan
0.541	0.0055	0.6168	nan	nan		0.0772	0.7867	0.2221	0.2186	0.8571		0.4242	0.08	0.8421	nan	nan		0.0094	0.5547	0.1379	nan	nan		0.373	0.06	0.25	nan	nan		0	0.1	0.0057	0.006	nan
0.8387	0.0759	0.9759	nan	nan		0.1444	0.8451	0.2932	0.2519	nan		0.8667	0.0286	0.8444	0.7797	nan		0.1154	0.5385	0.4691	nan	nan		0.1493	0	0.1005	nan	nan		0.0204	0.2048	0.0287	nan	nan
0.9457	0.036	0.9856	nan	nan		0	0.9434	0.0532	0	nan		0.7941	0.1698	0.7027	0.6952	nan		0.3729	0.8308	0.9231	nan	nan		0.2976	0.1616	0.021	nan	nan		0	0.5484	0.2917	nan	nan
0.6116	0.0278	0.752	nan	nan		0	0.9643	0.0519	0.0714	nan		0.6122	0.25	0.5938	0.5977	nan		0.2471	0.6941	0.1681	nan	nan		0.1089	0	0.032	nan	nan		0	0.3261	0.1125	0.1026	nan
0.8584	0.1096	0.8514	nan	nan		0.0263	0.9839	0.0832	0.0609	nan		0.5091	0.0148	0.5886	nan	nan		0.494	0.8081	nan	nan	nan		1	0.8611	0.3866	0.3163	nan		0	0.1	0.0505	0.0407	nan
0.9022	0.1003	0.9471	nan	nan		0.2734	1	0.2687	nan	nan		0.5645	0.0224	0.5769	nan	nan		0.4773	0.8835	0.7273	nan	nan		0.1475	0	0.0596	nan	nan		0.05	0.2576	0.1269	0.1285	nan
0.8359	0.3282	0.8655	nan	nan		0.0395	0.9512	0.2263	0.2286	nan		0.6154	0.0252	0.6897	nan	nan		0	0.475	0.0299	nan	nan		0.1136	0	0.0409	0.0576	nan		0.025	0.2222	0.0284	0.0301	nan
0.5357	0	nan	nan	nan		0.0373	0.9737	0.1831	0.3754	nan		0.4976	0.0019	0.6	0.5813	nan		0.0121	0.6154	0.0192	nan	nan		0.1514	0.0236	0.0464	nan	nan		0	0.1379	0.0833	0.1064	nan
0.8515	0.0165	0.6857	nan	nan		0.0524	1	0.2473	0.309	nan		0.6216	0.0067	0.6667	nan	nan		0.0015	0.3099	0.0225	nan	nan		0.1053	0	0.0114	0.0132	nan		0.0143	0.1949	0.0507	0.0474	nan
0.8866	0	0.8276	nan	nan		0.0797	0.8804	0.2792	0.25	nan		0.3465	0.0227	0.4739	0.4937	nan		0.0101	0.5773	0.0148	nan	nan		0.1818	0	0.0452	0.0611	nan		0.0178	0.1473	0.0411	0.0422	nan
0.8491	0.0286	0.7209	nan	nan		0.0727	0.9315	0.2553	0.2524	nan		0.3333	0.0298	0.3261	0.38	nan		0.0057	0.5278	0.0091	nan	nan		0.2381	0.037	0.05	nan	nan		0.1905	0.5833	0.026	nan	nan
0.9643	0.0909	0.3571	0.2778	nan		0.13	0.9659	0.3262	0.3207	nan		0.5739	0.0118	0.755	0.7927	nan		0.0213	0.6517	0.0439	nan	nan		0.2319	0.0143	0.0616	0.0812	nan		0	0.2099	0.0357	0.0455	nan
0.5877	0.0195	0.9677	0.9841	nan		0.06	1	0.0807	0.0832	nan		0.6471	0.2105	0.688	0.7616	nan		0.2857	0.625	0.3288	nan	nan		0.1521	0	0.0628	0.0147	nan		0.0656	0.2326	0.0309	0.0345	nan
0.9091	0.0337	0.915	nan	nan		0.0106	0.9367	0.0161	0.0122	nan		0.7186	0.3793	0.6594	0.6611	nan		0.1823	0.4913	0.4567	nan	nan		0.2	0.086	0.0467	0.0345	0.0833		0.1511	0.262	0.2253	0.0294	nan
0.6835	0.0321	0.7383	nan	nan		0.0119	0.9551	0.0257	0.0262	nan		1	0.6053	0.6588	0.6753	nan		0.0466	0.3636	0.1292	nan	nan		0.2031	0	0.0303	nan	nan		0.0606	0.2614	0.0479	nan	nan
1	0.0331	1	nan	nan		0.0083	0.9872	0.0206	0.0151	nan		0.875	0.5	0.5231	0.6458	nan		0.45	0.8696	0.9106	nan	nan		0.4286	0.1294	0.2143	0.2234	nan		0	0.14	0.0418	nan	nan
0.9474	0.242	0.9348	0.9167	nan		0.0127	0.9091	0.0195	0.0133	nan		0.8333	0.4154	nan	nan	nan		0	0.5833	0.2302	nan	nan		0.1818	0	0.1234	nan	nan		0	0.2222	0.1176	nan	nan
0.7143	0.1714	0.6118	0.5887	nan		0.0048	1	0.0126	0	nan		0.6154	0.2062	0.503	0.483	nan		0.1818	0.4865	0.4	nan	nan		0.2083	0	nan	nan	nan		0.0889	0.2115	0.0978	nan	nan
0.9467	0	0.9558	0.9549	nan		0.0169	1	0.0265	0.0364	nan		0.7078	0.3026	0.6553	0.6486	nan		0.3659	0.7407	0.7009	nan	nan		0.1875	0	nan	nan	nan		0.0256	0.2075	0.0781	0.0794	nan
0.9747	0.01	0.9494	0.9825	nan		0.0335	1	0.0258	0.0061	nan		0.8596	0.0417	0.9043	0.9006	nan		0	0.3103	0.0312	nan	nan		0.1935	0.0179	0.2867	0.3008	nan		0	0.1452	0.0225	0.0235	nan
1	0.3696	0.9286	nan	nan		0.0139	1	0.0389	0.0349	nan		0.6296	0.0036	nan	nan	nan		0.0089	1	0.0372	nan	nan		0.1	0	0.1411	0.1422	nan		0	0.1368	0.067	0.0721	nan
0.8018	0.0044	0.9681	0.9714	nan		0.1698	0.9923	0.1594	0.1763	nan		0.6968	0.0119	nan	nan	nan		0.0734	0.3824	0.1272	nan	nan		0.2034	0	0.1754	nan	nan		0.0312	0.3137	0.183	0.1626	nan
0.5789	0	0.2577	nan	nan		0.2348	0.9489	0.2774	0.2862	nan		0.7143	0.0091	0.8662	0.8634	nan		0.0218	0.8696	0.0625	nan	nan		0.12	0.0152	0.0711	0.0737	nan		0	0.1932	0.0755	0.0962	nan
0.8099	0.2167	0.8498	0.8579	nan		0.011	1	0.023	0.0213	nan		0.781	0.0204	0.8563	0.8689	nan		0.4457	0.875	0.4583	nan	nan		0.1579	0.0112	0.1667	0.1709	nan		0	0.1446	0.0786	nan	nan
0.8867	0.266	0.8328	0.8436	nan		0.5	1	0.8286	0.8286	nan		0.825	0.4151	0.5765	0.5652	nan		0.0051	0.3103	0.0219	nan	nan		0.1221	0.0042	0.1521	0.1149	nan		0.0278	0.1481	0.0256	nan	nan
0.8659	0.0317	0.897	nan	nan		0.5	1	0.9032	0.9032	nan		0.6034	0.0256	0.8889	nan	nan		0.0022	0.6762	0.0172	nan	nan		0.3836	0	0.1606	0.1271	nan		0.0833	0.5	0.4014	nan	nan
0.974	0.024	0.9412	0.9573	nan		0.1592	0.8333	0.1208	0.0699	nan		0.8	0.004	0.9167	nan	nan		0.0092	0.5909	0.0207	nan	nan		0.1875	0.0423	0.031	0.0315	nan		0	0.4167	0.0455	0.0482	nan
0.9845	0.005	0.8795	nan	nan		0.4766	0.9767	0.588	nan	nan		0.5082	0.0127	0.9574	nan	nan		0	0.4474	0.0213	nan	nan		0.2083	0.0299	0.048	0.0336	nan		0	0.2	0	0	nan
0.9759	0.0199	0.9401	nan	nan		0.0083	0.9688	0.0172	nan	nan		0.75	0.3611	0.4891	0.4667	nan		0.0128	0.6308	0.0123	nan	nan		0.1765	0.0204	0.0213	0.0256	nan		0	0.1111	0.0693	0.0676	nan
0.8621	0.0386	0.806	nan	nan		0.0244	0.9065	0.016	0	nan		0.4444	0.0476	0.3529	nan	nan		0.0061	0.6512	0.004	nan	nan		0.16	0	0.0484	0.0465	nan		0	0.1351	0.0709	0.0645	nan
0.7273	0.0753	0.9551	nan	nan		0.0057	0.9854	0.0186	0.008	nan		0.9778	0.6333	0.8729	0.9259	nan		0.0159	0.4684	0.0173	nan	nan		0.1333	0	0.0394	nan	nan		0.3846	0.7609	0.4603	0.5259	nan
0.6487	0.034	0.8863	0.8525	nan		0.0451	0.9241	nan	nan	nan		0.7931	0.4194	0.7363	0.7612	nan		0.6042	1	0.9013	nan	nan		0.5102	0.0741	0.4111	0.5814	nan		0	0.3636	0.1546	nan	nan
0.754	0.0125	0.935	0.9356	nan		0.0236	0.9747	0.0372	0.0211	nan		0.956	0.651	0.941	0.9558	nan		0.4674	0.8077	0.6277	nan	nan		0.12	0.0141	0.0451	nan	nan		0	0.1311	0.013	0.0175	0.0064
0.6316	0.026	0.8219	nan	nan		0.039	0.8182	0.0324	0.0333	nan		0.7714	0.3455	0.5676	0.5729	nan		0.5161	1	0.5412	nan	nan		0.2727	0	nan	nan	nan		0	0.1667	0.1735	0.0968	nan
0.5276	0.0172	0.4741	0.524	nan		0.0216	1	0.0071	0.0084	nan		0.6111	0.2667	0.5634	nan	nan		0.4624	0.928	nan	nan	nan		0.2222	0.0333	0	nan	nan		0	0.1833	0.0179	0.0197	nan
0.9731	0.2718	0.9531	nan	nan		0.0133	1	0.0153	0.0128	nan		0.8889	0.5	0.6606	nan	nan		0.0172	0.4868	0.0299	nan	nan		0.1136	0	0.0435	nan	nan		0.0182	0.19	0.0615	0.0631	nan
0.9898	0	0.9825	nan	nan		0.0084	1	0.0203	0.0203	nan		0.5238	0.0168	0.562	nan	nan		0.307	0.6883	0.641	nan	nan		0.1739	0	0	nan	nan		0.0413	0.1884	0.0625	0.0651	nan
0.9697	0.4375	0.9922	nan	nan		0.011	0.942	0.0253	nan	nan		0.4583	0.0159	nan	nan	nan		0.1449	0.5161	0.6967	nan	nan		0.3333	0	0.0686	0.0822	nan		0	0.163	0.1292	0.1532	nan
0.8	0	nan	nan	nan		0.0066	0.9221	0.0263	nan	nan		0.4444	0.0164	nan	nan	nan		0.1625	0.5185	0.3423	nan	nan		0.4595	0.2366	0.4842	nan	nan		0	0.4143	0.0289	0.0645	nan
1	0	0.9681	nan	nan		0.0138	0.9405	0.0236	nan	nan		0.3617	0.0311	nan	nan	nan		0.0078	0.38	0.0135	nan	nan		0.4206	0.1343	0.5	nan	nan		0.0556	0.2571	0.08	0.053	nan
0.6455	0.0099	0.7176	nan	nan		0.0191	0.9583	0.0205	0	nan		0.4574	0.0189	nan	nan	nan		0.0092	0.6071	0.0162	nan	nan		0.5361	0.1915	0.4204	nan	nan		0	0.2208	0.1039	nan	nan
0.8065	0.0667	0.7654	nan	nan		0.0134	0.984	0.023	0	nan		0.7843	0.0078	0.8387	0.7917	nan		0.0336	0.3548	0.0246	nan	nan		0.1911	0.0615	0.0835	0.0835	nan		0	0.1389	0.1063	0.1139	nan
0.6354	0	0.8058	nan	nan		0	1	nan	nan	nan		0.4828	0.0128	0.375	0.3478	nan		0.1154	0.475	0.543	nan	nan		0.2133	0	0.0075	0.0133	nan		0	0.2	0.0127	0.0099	nan
0.625	0.0236	nan	nan	nan		0	0.96	nan	nan	nan		0.6349	0.2565	0.4966	nan	nan		0	0.3889	0.0128	nan	nan		0.1091	0	0.0444	0.0448	nan		0.0135	0.3	0.0674	nan	nan
0.9259	0.0208	0.5676	nan	nan		0.2571	0.9836	nan	nan	nan		0.8136	0.4828	0.7931	0.7931	nan		0	0.3235	0.4115	0.2844	nan		0.6231	0	0.6016	nan	nan		0	0.1348	0.2566	0.2917	nan
0.9688	0.0217	0.5294	nan	nan		0.0171	0.9821	0.0508	nan	nan		1	0.3636	0.8776	0.8333	nan		0.0909	0.4835	0.5294	0.5125	nan		0.2045	0.0198	0.197	nan	nan		0.0286	0.3611	0.0377	nan	nan
0.9167	0.0189	0.5833	nan	nan		0.0124	1	0.0305	0.043	nan		0.7857	0.2927	0.404	0.404	nan		0.2809	0.8583	0.6485	nan	nan		0.7317	0.5273	0.3433	nan	nan		0.0446	0.1704	0.0339	nan	nan
1	0.0163	0.8889	nan	nan		0.0094	1	0.0156	0.0162	nan		0.8611	0.4762	0.6789	0.6789	nan		0	0.6531	0.2963	nan	nan		0.4355	0	0.4444	0.4583	nan		0.0385	0.1417	0.0821	nan	nan
0.5952	0.0307	0.7292	nan	nan		0.0086	1	0.0215	0.0276	nan		0.95	0.5952	0.3175	0.3175	nan		0.0036	0.7759	0.0155	0.0187	nan		0.3939	0.0714	0.124	nan	nan		0	0.5833	0.0248	nan	nan
0.8258	0	0.6527	nan	nan		0.02	1	0.0274	0.0333	nan		0.9091	0.5	nan	nan	nan		0	0.6897	nan	nan	nan		0.1475	0	0.0657	0.1481	nan		0.0054	0.1618	0.0227	nan	nan
0.9487	0.0122	0.8421	nan	nan		0.0051	0.6667	0.0375	0.0298	nan		0.9286	0.6111	0.9375	0.9423	nan		0.0075	0.3636	0.0195	nan	nan		0.1089	0	0.0794	0.0727	nan		0.0283	0.3163	0.0211	0.0446	nan
0.9	0.3421	0.9448	nan	nan		0.0165	0.8846	0.0185	0.0241	nan		0.5111	0.2075	0.3767	0.3721	nan		0.5662	0.9367	nan	nan	nan		0.2368	0	0.0551	0.0405	nan		0.0694	0.2477	0.1538	nan	nan
0.625	0.0769	0.8592	nan	nan		0.0132	0.9074	0.0508	0.0524	nan		0.7922	0.4717	0.7469	0.7381	nan		0.4941	0.8656	0.9383	0.9463	nan		0.2069	0.0315	0.0159	0.0106	nan		0	0.1765	0.0159	0.0165	nan
0.9	0.3704	0.7041	nan	nan		0.0201	0.9859	0.2645	0.264	nan		0.5	0.1264	0.5833	0.5867	nan		0.5714	0.9	nan	nan	nan		0.4299	0.0897	0.1174	nan	nan		0.0735	0.2147	0.0337	nan	nan
0.9054	0.0088	0.8652	nan	nan		0.2698	1	0.9786	1	nan		0.7087	0.2606	0.664	0.6783	nan		0.4545	0.9189	0.8	0.7879	nan		0.759	0.3723	0.5333	0.808	nan		0	0.2222	0.0743	nan	nan
0.76	0	0.9695	nan	nan		0	1	0.011	nan	nan		0.7143	0.4022	0.5098	0.5133	nan		0.0185	0.6048	0.0204	nan	nan		0.9109	0.5211	0.6936	0.6958	nan		0.0526	0.1649	0.1866	0.1341	nan
0.942	0.0281	0.9838	nan	nan		0.0058	0.9487	0.0215	nan	nan		0.6536	0.0188	0.6364	0.6183	nan		0.0133	0.807	0.0062	0.0077	nan		0.8905	0.6478	0.6769	0.64	nan		0.0182	0.1284	0.0741	0.0698	nan
0.9643	0.0094	0.9175	nan	nan		0.0142	0.6854	0.0202	0.0369	nan		0.7927	0.0517	0.8276	nan	nan		0.033	0.7883	nan	nan	nan		0.8226	0.5621	0.6633	0.7324	nan		0.0556	0.2692	0.0351	0.0364	nan
0.9697	0.033	0.8984	nan	nan		0.0114	0.598	0.0215	0.029	nan		0.7647	0.4571	0.581	nan	nan		0.0033	0.4851	0.0325	0.0255	nan		0.7007	0.4554	0.5992	nan	nan		0.6161	0.7636	0.1818	nan	nan
0.95	0.0275	0.9215	nan	nan		0.0148	0.7919	0.0298	0.0141	nan		1	0.6923	0.7929	nan	nan		0.0239	0.5	0.0287	0.0282	nan		0.433	0.2283	0.4486	nan	nan		0	0.1379	0.0377	nan	nan
0.801	0.2617	0.6533	nan	nan		0.0163	0.9598	0.0242	nan	nan		0.8049	0.4545	0.8049	nan	nan		0.0094	0.4146	0.0385	0.0346	nan		0.3684	0	0.039	nan	nan		0.1443	0.3473	0.1541	nan	nan
0.8462	0	0.9568	0.9459	nan		0.0115	0.9896	0.0206	nan	nan		0.8444	0.4091	0.6738	nan	nan		0.0357	0.5122	0.0145	0.017	nan		0.2421	0.0043	0.0461	nan	nan		0.0126	0.1154	0.1039	0.1033	nan
0.9	0	0.9663	0.9663	nan		0.0126	0.9808	0.0424	nan	nan		0.8684	0.5	0.8493	nan	nan		0.4167	0.9286	0.4255	nan	nan		0.2029	0.0185	0.0263	0.0156	nan		0.0168	0.1611	0.0487	0.0465	nan
0.9265	0.0156	0.9888	nan	nan		0.003	1	0.0188	nan	nan		0.7297	0.413	0.7598	nan	nan		0.45	0.95	0.951	0.949	nan		0.16	0	0.0369	0.0213	nan		0.0256	0.3929	0.0517	nan	nan
0.899	0.0184	0.9938	nan	nan		0.0208	0.7451	0.0497	nan	nan		0.8438	0.5	0.7857	nan	nan		0.0483	0.3981	0.1944	0.1651	0.3673		0.1581	0.0411	0.048	0.0465	nan		0.0159	0.2143	0.0402	nan	nan
0.9765	0.0116	0.9702	nan	nan		0.3333	0.9091	0.7411	1	0.8278		0.4853	0.1319	0.5043	nan	nan		0.0345	0.8209	0.1863	0.0942	0.575		0.2083	0.0146	0.1756	nan	nan		0.0189	0.1277	0.1013	nan	nan
0.887	0.0436	0.9424	nan	nan		0.0345	1	nan	nan	nan		0.6533	0.3226	0.5745	nan	nan		0.0267	0.4783	0.062	0.0217	nan		0.5625	0	0.1566	nan	nan		0.1007	0.2212	0.0644	0.0595	nan
0.9398	0.136	0.9452	nan	nan		0.0041	0.9301	0.0709	nan	nan		0.8205	0.3441	0.8235	nan	nan		0.0045	0.6522	0.0189	0.0204	nan		0.2857	0.0092	0.1012	nan	nan		0.0687	0.1851	0.0685	0.0411	nan
[truncated: 96,274 more rows]
