# Supplementary material for: Paternal DNA methylation is remodeled to maternal levels in rice zygote
Source: Nat Commun. 2023 Oct 18;14:6571. doi: 10.1038/s41467-023-42394-0 (PMC10584822; doi:10.1038/s41467-023-42394-0)
Supplement: Supplementary file 7 — Source data [file 41467_2023_42394_MOESM7_ESM.zip › Fig. 2b.xlsx]

## Sheet: Fig. 2b
Fig. 2b
Egg (MH) > Sperm (ZS) CG-DMRs						Egg (MH) < Sperm (ZS) CG-DMRs						Egg (MH) > Sperm (ZS) CHG-DMRs						Egg (MH) < Sperm (ZS) CHG-DMRs						Egg (MH) > Sperm (ZS) CHH-DMRs						Egg (MH) < Sperm (ZS) CHH-DMRs
MH-E	ZS-S	MZ-Z	MZ-Z_mh	MZ-Z_zs		MH-E	ZS-S	MZ-Z	MZ-Z_mh	MZ-Z_zs		MH-E_CHG	ZS-S_CHG	MZ-Z_CHG	MZ-Z_mh_CHG	MZ-Z_zs_CHG		MH-E_CHG	ZS-S_CHG	MZ-Z_CHG	MZ-Z_mh_CHG	MZ-Z_zs_CHG		MH-E_CHH	ZS-S_CHH	MZ-Z_CHH	MZ-Z_mh_CHH	MZ-Z_zs_CHH		MH-E_CHH	ZS-S_CHH	MZ-Z_CHH	MZ-Z_mh_CHH	MZ-Z_zs_CHH
0.9545	0	nan	nan	nan		0.0023	0.8095	0.0049	0	nan		0.8065	0.0196	nan	nan	nan		0.0181	0.6538	0.0146	0.0103	nan		0.6983	0.4604	0.7792	nan	nan		0.0258	0.1633	0.1111	0.0554	nan
1	0	1	nan	1		0.0142	0.9459	0.024	0.0123	nan		0.7778	0.0112	0.625	nan	nan		0.0065	0.7	0.0189	nan	nan		0.4032	0.1959	0.199	nan	nan		0.1327	0.7059	0.1231	nan	nan
0.875	0	0.9556	nan	0.9556		0	0.7619	0.0113	0	nan		0.5962	0.0299	0.3542	nan	nan		0.0033	0.56	0.0147	nan	nan		0.5417	0.0182	nan	nan	nan		0.0198	0.2146	0.0314	0.0141	nan
1	0.038	0.9286	nan	nan		0.0065	0.9778	0.0228	0.0167	nan		0.5476	0.0192	0.5	nan	nan		0.004	0.5528	0.0221	0.0392	nan		0.1915	0.0196	0	nan	nan		0.4611	0.8365	0.0412	nan	nan
0.9577	0.2286	0.9872	nan	nan		0.0114	1	0.019	0.0391	nan		0.6129	0.0058	0.6552	nan	nan		0	0.4583	0	nan	nan		0.2667	0.0127	0.2817	nan	nan		0.0182	0.1316	0	nan	nan
0.8684	0	0.7619	nan	nan		0.0221	0.8607	0.0122	nan	nan		0.7111	0.0172	0.5806	nan	0.5606		0.007	0.7685	0.0517	nan	nan		0.1154	0	0	nan	0		0.0496	0.1553	0.0875	0.0865	nan
0.9245	0.4062	0.6667	nan	nan		0.0222	0.9762	0.0233	0.0217	nan		0.3729	0.0571	0.2906	nan	0.2578		0.0082	0.7857	0.0165	0.0163	nan		0.1538	0.0204	0.38	nan	nan		0.0818	0.3725	0.1067	0.1529	nan
0.9429	0.0235	0.9304	nan	nan		0.0142	0.8391	0.0069	0.0063	nan		0.3846	0	0.4125	nan	0.36		0.014	0.5909	0.0155	0.0156	nan		0.3065	0	0.3746	nan	nan		0	0.1364	0.118	0.1429	nan
0.6957	0	0.52	nan	nan		0.0098	0.8485	0.0085	0.0099	nan		0.8571	0.3462	0.6667	nan	0.6286		0.18	0.5135	0.2692	nan	nan		0.1944	0.0417	nan	nan	nan		0	0.1136	0.0081	0.0085	nan
0.5833	0.0395	0.5056	nan	nan		0.0083	0.932	0.025	0	nan		0.3	0	nan	nan	nan		0.0824	0.6178	0.0746	nan	nan		0.3333	0.1034	0.0968	nan	nan		0	0.3065	0.0481	0.0354	nan
0.973	0.2927	nan	nan	nan		0.0157	1	0.0295	0.0408	nan		0.7045	0	0.7973	nan	nan		0.2157	0.7448	0.0874	nan	nan		0.1633	0.0215	0.0458	nan	0		0.0234	0.1778	0.1458	nan	nan
0.66	0	0.4975	0.5349	nan		0.0124	0.964	0.0253	0	nan		0.84	0.4762	nan	nan	nan		0.2036	0.8265	0.25	nan	nan		0.1288	0.0256	0.0696	nan	0.0508		0.0172	0.1472	0.0513	nan	nan
0.7264	0.0333	nan	nan	nan		0.0148	1	0.0229	nan	nan		1	0.6522	nan	nan	nan		0.2273	0.6905	0.75	nan	nan		0.9286	0.6207	nan	nan	nan		0.0645	0.2424	0	0	nan
0.5932	0.0093	0.6732	nan	nan		0.0136	0.9538	0.0161	0.0152	nan		0.8684	0	0.913	nan	nan		0.0052	0.5778	0.0101	0.0103	nan		0.1316	0.0282	0.0651	nan	0.0143		0.2821	0.4457	0.4851	0.5783	nan
0.6619	0	0.491	nan	nan		0.0094	0.9388	0.0198	0.0303	nan		0.7917	0.4444	nan	nan	nan		0.1522	0.85	0.242	0.339	nan		0.2456	0	0	nan	nan		0	0.1163	nan	nan	nan
0.811	0.024	0.8488	nan	nan		0.0049	1	0.0107	0	nan		0.3265	0.0119	0.299	nan	nan		0.0131	0.7143	0.0062	0.0048	nan		0.1191	0.0149	0.1446	nan	0.1155		0.4	0.7619	0.1081	nan	nan
0.7143	0.0323	0.5758	nan	nan		0.2128	1	0.8696	nan	nan		0.8158	0.3333	nan	nan	nan		0.0069	0.8611	0.0031	nan	nan		0.1875	0.0286	0.0817	nan	0.0701		0	0.1667	0.0208	0	nan
0.75	0.0556	0.3529	nan	nan		0.0138	1	0.0205	0	nan		0.5714	0.0588	0.2262	nan	0.2603		0.0417	0.7576	0.0197	0.0309	nan		0.1736	0.0437	0.0519	nan	nan		0	0.1351	0.0367	nan	nan
0.7179	0	0.5714	nan	nan		0.002	1	0.0096	nan	nan		0.5429	0.0727	nan	nan	nan		0.0067	0.6364	0.0136	0.0083	nan		0.1212	0	nan	nan	nan		0.0312	0.2632	0.0569	0.0725	nan
0.6875	0.1636	nan	nan	nan		0.0318	0.9429	0.0341	nan	nan		0.7143	0.25	0.5714	nan	nan		0.0077	0.3659	0.0205	0.0225	nan		0.4167	0.0938	0.2667	nan	nan		0.1358	0.359	0.1771	0.1771	nan
0.7619	0.2069	0.7143	nan	nan		0.0205	0.9344	0.037	0.0098	nan		0.3846	0.0435	0.3882	nan	nan		0.0146	0.9268	0.006	0.0043	nan		0.4	0.0556	0.0597	nan	nan		0.0811	0.5	0.0492	0.0492	nan
0.9412	0	0.8049	nan	nan		0.0147	0.8289	0.012	0.0086	nan		0.9512	0.625	0.8788	nan	nan		0	0.8919	0.0294	0.0417	nan		0.1333	0.0222	0.0652	nan	nan		0	0.5	0.0208	0.0208	nan
0.7674	0.0056	0.7839	nan	nan		0.0118	0.8425	0.0143	0.0251	nan		0.9326	0.3789	nan	nan	nan		0	0.6591	0.0233	0.0143	nan		0.1	0	0	nan	nan		0	0.2336	0.1417	0.0333	nan
0.7	0.0541	0.6923	nan	nan		0.0235	0.9804	0.0147	0.0291	nan		0.8261	0.325	nan	nan	nan		0.0187	0.5667	0.0114	nan	nan		0.2695	0.0163	0.0204	nan	nan		0.022	0.3833	0.1239	0.1053	0.1458
0.7358	0.1207	0.6463	nan	nan		0.022	1	0.0048	0	nan		0.7647	0.016	0.5926	nan	nan		0	1	0	nan	nan		0.122	0	0.023	nan	nan		0	0.2258	0.2258	0.1754	nan
0.95	0.0117	0.85	0.9556	nan		0.0051	1	0.0121	0	nan		0.9167	0.3913	0.9167	nan	nan		0.0784	1	0	0	nan		0.7887	0.6446	0.739	nan	nan		0.1429	0.4103	0.0889	nan	nan
1	0.019	0.8571	1	nan		0.0227	0.9211	0.0118	0.0213	nan		0.8261	0.1944	0.5	nan	nan		0.0227	0.5814	0	nan	nan		0.8233	0.6436	0.8275	nan	nan		0.0256	0.2808	0.4059	0.1111	nan
0.5858	0.0114	0.4134	nan	nan		0.0139	0.9714	0.0044	0.0113	nan		0.8696	0.5227	0.7176	nan	nan		0.0308	0.9615	0	nan	nan		0.1316	0.0177	0.0432	nan	nan		0.0333	0.1562	0.0841	nan	nan
0.9726	0.0314	0.9681	nan	nan		0	0.8	nan	nan	nan		0.9512	0.4878	0.8252	nan	nan		0.0034	0.42	0.003	0.0031	nan		0.2656	0	0.4227	nan	nan		0.0915	0.4747	0.0881	0.1	nan
0.9516	0.021	0.9493	nan	nan		0.3684	0.9487	0.9844	nan	nan		0.8077	0.028	0.6667	nan	nan		0.34	0.7722	0.602	nan	nan		0.2	0	0.2317	nan	nan		0.0088	0.1933	0.0319	0.0241	nan
1	0.0159	0.8696	nan	nan		0	0.5942	0	nan	nan		0.8542	0.3462	nan	nan	nan		0.3108	0.641	0.6435	nan	nan		0.1892	0	0.375	nan	nan		0	0.1081	0.0102	nan	nan
0.8485	0	0.8929	nan	nan		0	0.9574	0.3333	nan	nan		0.7143	0.3636	0.5909	nan	nan		0.1144	0.4691	0.1556	nan	nan		0.123	0	0.0612	nan	nan		0.0154	0.1176	0	nan	nan
0.7686	0.1446	0.8304	nan	nan		0.4034	0.913	0.396	nan	nan		0.6098	0.2857	0.5088	nan	nan		0.1525	0.7196	0.3233	nan	nan		0.2286	0	nan	nan	nan		0	0.1429	0	nan	nan
0.9481	0.283	0.9545	nan	nan		0.3462	0.975	0.8571	nan	nan		0.6949	0.1379	nan	nan	nan		0.3043	0.6667	nan	nan	nan		0.4457	0.3012	0.6784	nan	nan		0.0114	0.3409	0.4815	0.4815	nan
0.992	0.4667	0.9427	nan	nan		0	0.6387	0.0163	nan	nan		0.4198	0.0877	0.4273	nan	nan		0.2609	0.5814	0.2727	nan	nan		0.5042	0.3904	0.495	nan	nan		0.0495	0.1519	0.1795	0.1795	nan
0.7586	0.1429	nan	nan	nan		0.0473	0.8	0.0987	nan	nan		0.7463	0.0122	0.8966	nan	nan		0.031	0.3364	0.0183	nan	nan		0.7236	0.5654	0.6433	nan	nan		0.1905	0.5769	nan	nan	nan
0.6098	0.0085	0.5325	nan	nan		0.0101	0.6667	0.0209	nan	nan		0.6154	0.0303	0.5417	nan	nan		0.125	0.5614	0.0897	nan	nan		0.885	0.7229	0.8303	nan	nan		0.4872	0.8	0.7041	nan	nan
0.639	0.0023	0.4613	nan	nan		0.0056	0.9277	0.0291	nan	nan		0.6562	0.32	0.5	nan	nan		0.0182	0.561	nan	nan	nan		0.1921	0	0.0305	nan	nan		0.0526	0.45	0.1477	0.0281	nan
0.5758	0.0242	0.5422	nan	nan		0.0103	0.7059	0.0128	nan	nan		0.8462	0.3934	nan	nan	nan		0.0345	0.4167	0.0255	nan	nan		0.1136	0	0	nan	nan		0.1463	0.3333	nan	nan	nan
0.9392	0.1034	0.8111	nan	nan		0.0121	1	0.014	nan	nan		1	0.52	0.9492	nan	nan		0.1778	0.5385	0.1246	nan	nan		0.3333	0.0526	0.0722	nan	nan		0.1471	0.3333	0.177	0.0988	nan
0.6235	0.0593	0.5739	nan	nan		0.0071	1	0.0139	nan	nan		0.9333	0.6279	0.8286	nan	nan		0.1351	0.7718	0.1086	nan	nan		0.2	0	0	nan	nan		0.2649	0.6913	0.5415	nan	nan
0.9286	0.4286	1	nan	nan		0.0085	0.8095	0.0096	nan	nan		0.7073	0.4054	0.5853	nan	nan		0.07	0.7347	0.0956	nan	nan		0.2143	0	0	nan	nan		0.2133	0.375	0.3855	nan	nan
0.9121	0.0098	0.9441	nan	nan		0.0124	0.8605	0.0194	0.0153	nan		0.7292	0.2057	0.5567	nan	nan		0.3871	1	0.1875	nan	nan		0.1915	0	0.0988	nan	nan		0.1364	0.2632	0.3377	nan	nan
0.9914	0.3113	0.9654	nan	nan		0.0051	0.9667	0.0052	nan	nan		0.6176	0.2927	0.3367	nan	nan		0.0255	0.4545	0.0029	nan	nan		0.5714	0.2264	nan	nan	nan		0	0.1143	0.0521	nan	nan
0.6842	0.1841	0.5777	nan	nan		0.0391	0.75	nan	nan	nan		0.9375	0.5	0.875	nan	nan		0.5357	0.8571	0.6957	nan	nan		0.1026	0	0	nan	nan		0	0.1573	0.0537	nan	nan
0.6339	0.0581	0.5911	nan	nan		0.0057	1	0.0127	nan	nan		0.9722	0.6429	0.8595	nan	nan		0.1739	0.75	0.75	nan	nan		0.129	0	0.051	nan	nan		0	0.1875	nan	nan	nan
0.8205	0.0515	0.7327	nan	nan		0.0276	1	0.0622	nan	nan		0.7667	0.3667	0.6538	nan	nan		0.5333	0.9048	nan	nan	nan		0.7011	0.3333	0.1651	nan	nan		0.0189	0.3014	0.0282	nan	nan
0.8261	0.25	0.5443	nan	nan		0.2913	1	0.2332	nan	nan		0.925	0.1818	0.8395	nan	nan		0.15	0.7619	nan	nan	nan		0.7538	0.3085	0.115	nan	nan		0	0.1429	0.0093	nan	nan
0.5645	0	0.6552	nan	nan		0.0339	0.8983	0	nan	nan		0.5652	0.1818	0.4483	nan	nan		0	0.4138	0.036	nan	nan		0.7647	0.4173	0.1846	nan	nan		0	0.1905	0	nan	nan
0.9231	0.0588	0.9451	nan	nan		0	0.8864	0	nan	nan		0.7857	0.4722	0.6923	nan	nan		0.6341	1	nan	nan	nan		0.1624	0	0.0357	nan	nan		0	0.1429	0.0426	nan	nan
0.9167	0.3929	0.88	nan	nan		0	1	nan	nan	nan		1	0.4884	0.7103	nan	nan		0	0.9333	0.0068	nan	nan		0.1373	0.0097	0.0095	nan	nan		0.4167	0.694	0.8246	nan	nan
0.9655	0.2826	0.831	nan	nan		0.068	0.9651	0.1415	nan	nan		0.625	0.0111	0.7091	nan	nan		0.0119	0.6386	0.0273	nan	nan		0.1132	0	0.0161	nan	nan		0	0.1333	0	nan	nan
0.9167	0.3333	0.8706	nan	nan		0.1141	0.9864	0.23	0.4211	nan		0.6471	0.0407	0.6351	nan	nan		0	0.5	0.0123	nan	nan		0.2083	0	0.0625	nan	nan		0.0289	0.3214	0.0173	nan	nan
0.6118	0.008	0.534	nan	nan		0.2652	0.8403	0.2752	0.3917	0		0.8	0.4286	0.8	nan	nan		0.1277	0.6719	nan	nan	nan		0.3125	0.0263	0.125	nan	nan		0.0074	0.36	0.0069	nan	nan
0.8627	0.0106	0.9133	nan	nan		0.3441	0.9675	0.3277	nan	0		0.6832	0.3697	0.7436	nan	nan		0.2222	0.5614	0.3067	nan	nan		0.4	0	0	nan	nan		0.0214	0.1848	0.0145	nan	nan
0.907	0	0.9238	nan	nan		0	0.7742	0.0485	nan	nan		0.6552	0.0105	0.2167	0.2826	nan		0.5	0.8182	0.5091	nan	nan		0.76	0.1831	nan	nan	nan		0	0.1628	nan	nan	nan
1	0	0.9574	nan	nan		0.0259	0.9444	0.0233	nan	nan		0.7353	0.4167	0.6226	0.6226	nan		0.5	0.8065	nan	nan	nan		0.8333	0.6618	0.6816	nan	nan		0.008	0.3333	0.0171	nan	nan
1	0.0241	0.8333	nan	nan		0	0.9167	0.0969	nan	nan		0.7547	0.3171	0.5652	nan	nan		0.375	0.7857	nan	nan	nan		0.3397	0.1841	0.3358	nan	nan		0.0154	0.301	0.0222	nan	nan
1	0.0412	0.9231	nan	nan		0.0336	0.6463	0.0727	nan	nan		1	0.525	0.8673	0.8261	nan		0.0625	0.6854	0.1099	nan	nan		0.2432	0.0694	0.2857	nan	nan		0.0293	0.1333	0.0248	nan	nan
0.9355	0.0106	nan	nan	nan		0.0061	0.843	0.0367	nan	nan		0.5	0.0685	0.5357	0.5185	nan		0.0813	0.4038	0.1176	nan	nan		0.25	0	0.2703	nan	nan		0.0324	0.2	0.0303	nan	nan
0.7733	0.0741	0.566	nan	nan		0.0556	1	0.3494	nan	nan		0.6827	0.1268	0.4694	nan	nan		0.0072	0.5532	0.0343	nan	nan		0.5111	0	0.0267	nan	nan		0.0051	0.1216	0.0215	nan	nan
1	0.5	0.9412	nan	nan		0	0.9245	0.2625	nan	nan		0.5098	0.1707	0.6852	0.6852	nan		0.075	0.541	0.0518	nan	nan		0.2	0.0217	0.0733	nan	nan		0.0132	0.1277	0.0181	nan	nan
1	0.2763	1	nan	nan		0.4372	0.9626	0.6007	nan	nan		0.4375	0.1111	0.3864	0.3721	nan		0.5758	0.9206	0.9528	0.9315	nan		0.8108	0.6263	0.596	nan	nan		0.0594	0.1818	0.0791	nan	nan
1	0.2577	nan	nan	nan		0.3508	1	0.3541	nan	nan		0.9524	0.5922	0.8621	nan	nan		0.24	0.5422	0.3976	0.4167	nan		0.4828	0.14	0.3878	nan	nan		0.0333	0.1579	0.0588	nan	nan
0.9545	0.0041	0.7606	nan	nan		0.3429	0.9048	0.3431	nan	nan		0.5233	0.066	0.4043	nan	nan		0.0119	0.5714	0.0163	nan	nan		0.1944	0	0.093	nan	nan		0.0513	0.3415	nan	nan	nan
0.9394	0.0067	0.8525	nan	nan		0.2216	0.7727	0.5646	nan	nan		0.9492	0.5474	0.8621	nan	0.92		0.0136	0.6078	0.0475	nan	nan		0.25	0	nan	nan	nan		0	0.1	0.0208	nan	nan
0.6806	0.0429	0.6582	nan	nan		0.1111	0.6486	0.1327	nan	nan		0.4516	0.12	0.1522	nan	nan		0.0274	0.5147	0.0881	nan	nan		0.2925	0.0846	0.0645	nan	nan		0.0704	0.25	0	nan	nan
0.9383	0.0476	0.9259	nan	nan		0.0071	0.5479	0.0181	nan	nan		0.8	0.5	nan	nan	nan		0.0204	0.3537	0.0602	nan	nan		0.2381	0.0488	nan	nan	nan		0.0411	0.2532	0.1095	nan	nan
0.7582	0.1526	0.7594	nan	nan		0.0137	0.9326	0.0374	nan	nan		0.7736	0.4	nan	nan	nan		0.0119	0.5238	0	nan	nan		0.6667	0.2	0.2817	nan	nan		0	0.2	0	nan	nan
1	0.1829	0.9333	nan	nan		0.0189	0.735	0.0175	nan	nan		0.9853	0.6818	nan	nan	nan		0.5878	1	0.4216	nan	nan		0.3478	0.098	0.2529	nan	nan		0.0167	0.35	0.1013	nan	nan
0.6346	0.0455	0.4286	nan	nan		0.0153	0.7935	0.0159	nan	nan		0.8857	0.4828	nan	nan	nan		0.3377	0.6657	0.5908	nan	nan		0.1034	0	0	nan	nan		0	0.1579	0.0319	nan	nan
0.6825	0	0.3026	nan	nan		0.0317	1	0.0517	0.0612	nan		0.8649	0.5507	0.8243	nan	nan		0.0059	0.3387	0.0179	nan	nan		0.1905	0	0.0612	nan	nan		0	0.2203	0.0301	nan	nan
0.8095	0.0096	0.8085	nan	nan		0.01	0.9143	0.0151	0.013	nan		0.6	0.2909	0.6512	nan	nan		0	0.6522	0	0	nan		0.7582	0.54	0.741	nan	nan		0	0.6364	0	nan	nan
0.9103	0.0088	0.9437	nan	nan		0.0071	0.7115	0.0212	0.0195	nan		0.6765	0	0.7222	nan	nan		0.3651	0.7386	0.4472	0.4242	nan		0.7193	0.4859	0.7756	nan	nan		0.0417	0.2051	0.1778	nan	nan
0.978	0.0035	0.8571	0.9583	nan		0.0258	0.9545	0.0205	0.0184	nan		0.7111	0.3158	0.8684	nan	nan		0.01	0.4194	0	nan	nan		0.1429	0	0	nan	nan		0.0189	0.15	0.0809	nan	nan
0.9577	0.0204	0.8824	nan	nan		0.2222	0.7407	0.4545	nan	nan		0.5902	0.0345	0.8144	nan	nan		0.0255	0.8095	0.0228	nan	nan		0.1176	0.014	0	nan	nan		0	0.1905	nan	nan	nan
0.9231	0.0265	0.8421	nan	nan		0.0714	0.6667	0.2093	nan	nan		0.9178	0.0072	0.54	nan	nan		0.0113	0.325	0.0114	nan	nan		0.125	0	0.0341	0.0341	nan		0.0638	0.2093	0	nan	nan
1	0.012	0.8472	nan	nan		0	0.5417	0.0196	nan	nan		0.6122	0	nan	nan	nan		0.4186	0.8182	0.8209	nan	nan		0.12	0	0.1727	0.122	nan		0.0476	0.3061	nan	nan	nan
0.7917	0.0515	0.7778	nan	nan		0.0142	1	0.0261	nan	nan		0.4035	0.0549	0.7368	nan	nan		0.0352	0.7111	0	nan	nan		0.3256	0	0.3925	0.3636	nan		0	0.381	0.1892	nan	nan
0.9091	0.0248	0.6885	nan	nan		0.0109	0.9531	0.0239	nan	nan		0.4118	0	0.3626	nan	nan		0.011	0.75	0.0049	nan	nan		0.2857	0.092	0.2215	nan	nan		0.3291	0.6143	0.1862	nan	nan
0.9306	0.0172	0.7031	nan	nan		0.016	0.9483	0.014	nan	nan		0.7727	0.4595	0.7105	nan	nan		0.0161	0.7273	0.0152	nan	nan		0.1639	0	0.133	0.1317	nan		0.05	0.1961	0.1579	nan	nan
1	0.2933	0.9829	nan	nan		0.028	0.7708	0.0366	nan	nan		0.3333	0.0083	0.4	nan	nan		0.0087	0.6522	0.0162	nan	nan		0.1194	0	0	nan	nan		0	0.1748	0.1739	nan	nan
0.8068	0.031	0.8351	nan	nan		0.0647	0.5747	0.2895	nan	nan		0.925	0.0095	0.2963	nan	nan		0.0159	0.352	0.0213	nan	nan		0.2353	0	0.0301	nan	nan		0.2532	0.6944	0.1429	nan	nan
0.875	0.0181	0.7385	nan	nan		0.1195	0.9464	0.2007	nan	nan		0.8475	0.4824	0.8923	nan	nan		0.0237	0.5214	0.0417	nan	nan		0.3056	0.0588	0.3333	nan	nan		0.0909	0.2892	0.0265	nan	nan
0.9556	0.0139	0.7174	nan	nan		0.3333	0.9545	0.9412	nan	nan		0.963	0.4839	0.5968	nan	nan		0.2927	0.7	0.5741	nan	nan		0.1489	0	0.1134	nan	nan		0.0164	0.2083	0.0538	nan	nan
0.8871	0.0102	0.6282	nan	nan		0.3101	0.8462	0.2108	nan	nan		0.8769	0.5357	0.9231	nan	nan		0.0142	0.4574	0.0411	nan	nan		0.129	0.009	0.1	nan	nan		0	0.1653	0	nan	nan
0.8475	0.0191	0.7885	nan	nan		0.3196	0.971	0.4938	nan	nan		0.8333	0.3958	0.7473	nan	nan		0.0075	0.4046	0.0541	nan	nan		0.2432	0.0685	0.117	nan	nan		0.0294	0.7059	0.2857	nan	nan
0.9149	0.0052	0.8636	nan	nan		0.1207	1	0.2371	nan	nan		0.9167	0.4038	0.7143	nan	nan		0.0225	0.5278	0.0419	nan	nan		0.1667	0	0.0196	nan	nan		0.0764	0.2417	0.1885	nan	nan
0.5577	0.0065	0.6456	nan	nan		0.0659	0.7632	0.0659	0.1	nan		0.6977	0.2295	0.5328	nan	nan		0	0.7647	0.0494	nan	nan		0.2	0.0548	0.037	nan	nan		0.0162	0.1282	0.0292	nan	nan
0.9667	0	0.9722	nan	nan		0.0174	1	0.0153	0.0299	nan		0.6561	0.3454	0.5841	nan	nan		0.0122	0.4583	0.0133	nan	nan		0.1754	0.0391	0.0854	0.1077	nan		0.0222	0.2	0.021	nan	nan
1	0.04	0.8246	nan	nan		0.0085	0.8559	0.0283	0.0143	nan		0.875	0	nan	nan	nan		0.0136	0.7027	0.0259	nan	nan		0.1837	0.0411	0.0794	0.0943	nan		0	0.2979	0.1226	0.1375	nan
0.9412	0.0593	1	nan	nan		0.0225	0.7714	0.0411	0.0175	nan		0.8182	0.4545	0.9545	nan	nan		0.0127	0.6667	0.0264	nan	nan		0.1842	0.0343	0.0351	nan	nan		0.0286	0.3056	0	nan	nan
1	0.1727	0.9608	nan	nan		0.0152	0.8421	0.0153	0.0153	nan		0.8667	0.5	0.9059	nan	nan		0.0102	0.6848	0.0124	nan	nan		0.2759	0.0857	nan	nan	nan		0.0172	0.2414	0.1266	0.1538	nan
0.9706	0.1472	0.4412	nan	nan		0.0094	0.8696	0.0149	0.0091	nan		0.6	0.266	0.3925	nan	nan		0.0212	0.5375	0.0114	nan	nan		0.114	0	0.1557	0.2101	0.0515		0	0.32	0.037	nan	nan
0.8246	0	0.9714	nan	nan		0.0174	1	0.0055	0.0063	nan		0.5294	0	0.1154	nan	nan		0.0325	0.9138	0.0171	nan	nan		0.4242	0.0952	0.0444	nan	nan		0.0172	0.2474	0.0945	0.1143	nan
0.9167	0.3333	0.9825	nan	nan		0.0423	0.697	0.0317	0.0069	nan		0.8621	0.359	0.8409	nan	nan		0	0.8276	0.044	nan	nan		0.1552	0	0	nan	nan		0	0.1	0.0256	nan	nan
0.95	0.1361	0.931	nan	nan		0.0379	0.7055	0.0374	0.0144	nan		0.697	0.2683	0.6786	nan	nan		0.0096	0.7442	0	nan	nan		0.1429	0	0	nan	nan		0.0823	0.1871	0.1368	0.062	nan
1	0.2424	0.96	nan	nan		0.0185	0.7931	0.049	0.0787	nan		0.8132	0.0097	0.7401	nan	nan		0	0.7671	0.0037	nan	nan		0.1481	0.0247	0	nan	nan		0.4427	0.5437	0.5687	0.7664	nan
0.9811	0.272	nan	nan	nan		0.0052	0.9184	0.0465	0.0188	nan		0.8214	0.0109	0.6067	nan	nan		0.08	0.7742	nan	nan	nan		0.2303	0.0806	0.3281	nan	nan		0.8318	0.9515	0.9491	0.9466	nan
1	0.2614	0.9661	nan	nan		0.0257	0.9796	0.0246	nan	nan		0.8286	0.0081	0.942	nan	nan		0.0089	0.4286	0.0101	nan	nan		0.3234	0.0294	0.0867	nan	nan		0	0.3864	0.2687	0.2687	nan
0.7313	0.1429	0.8816	nan	nan		0.0056	1	0.0295	nan	nan		0.8333	0.3733	nan	nan	nan		0.0152	0.4909	0.0216	nan	nan		0.1408	0.0139	0	nan	nan		0.1389	0.3043	0.3529	0.1951	nan
0.9437	0.0605	0.9861	nan	nan		0.0034	1	0.0168	0.0032	nan		0.375	0.0541	0.6364	nan	nan		0	0.7712	0.0164	nan	nan		0.3699	0.1648	0.1337	0.1239	nan		0	0.2447	nan	nan	nan
0.88	0.0155	1	nan	nan		0.4762	1	0.601	0.6022	nan		0.783	0.1463	0.6667	nan	nan		0.0123	0.8333	0.0181	nan	nan		0.1333	0	0.0213	nan	nan		0.0825	0.8085	0.5646	nan	nan
0.7553	0.0264	0.6949	nan	nan		0.0067	0.5556	0.0088	0.0049	0		0.85	0.3333	0.2963	nan	nan		0.0051	0.4286	0.0127	nan	nan		0.9444	0.7	0.5556	nan	nan		0.1869	0.5865	0.3869	nan	nan
0.9367	0.2919	0.8696	nan	nan		0.021	0.8333	0.0198	0.0507	0.0227		0.7907	0.038	0.5588	nan	nan		0.0048	0.7692	0.0066	nan	nan		0.2222	0	0.1019	nan	nan		0.1586	0.3038	0.2568	nan	nan
0.8571	0.0104	0.7093	nan	nan		0.013	1	0.0085	0	nan		0.6923	0.3333	0.52	nan	nan		0	0.9444	0.0132	nan	nan		0.2	0	0.038	0.0429	nan		0.0336	0.1571	0.0614	nan	nan
1	0.5	0.9326	nan	nan		0.0175	1	0.0156	0.0162	nan		0.7049	0.1531	0.6441	nan	nan		0.0414	0.6849	0.0159	nan	nan		0.6875	0.5085	0.8966	nan	nan		0	0.5417	nan	nan	nan
0.6326	0	0.6844	nan	nan		0.0084	0.8095	0.0111	0.0102	nan		1	0.2447	nan	nan	nan		0.0663	0.5758	0.0803	nan	nan		0.2676	0.0204	0.0952	nan	nan		0.0444	0.3214	0.1897	nan	nan
1	0.4828	0.9643	nan	nan		0.0142	0.8636	0.0095	0	nan		0.4286	0	0.7	nan	nan		0.0455	0.6316	0.054	nan	nan		0.28	0.0441	0.0685	nan	nan		0	0.1026	nan	nan	nan
1	0.0063	0.9167	nan	nan		0.0082	0.9667	0.0128	nan	nan		0.5227	0.011	0.463	nan	nan		0.0119	0.4386	0.0194	nan	nan		0.1667	0.023	0.1067	nan	nan		0.0915	0.2589	0.1096	0.1024	nan
1	0.0213	nan	nan	nan		0.45	1	0.9697	nan	nan		0.8929	0.52	0.8246	nan	nan		0	0.4155	0.0104	nan	nan		0.1018	0	0.0219	nan	nan		0.0833	0.4074	0.1204	0.1204	nan
1	0.0054	nan	nan	nan		0.0104	0.9556	0.0084	nan	nan		0.7097	0.1163	0.6923	nan	nan		0.0362	0.5625	0.0187	nan	nan		0.2188	0.0303	0.1136	0.1111	nan		0.125	0.2917	0.0808	0.0851	nan
0.9615	0.0078	0.9785	nan	nan		0.0131	1	0.0179	nan	nan		0.6579	0.2222	nan	nan	nan		0.006	0.3108	0.0214	nan	nan		0.1	0	nan	nan	nan		0.2774	0.3957	0.2561	nan	nan
1	0.0246	0.8723	nan	nan		0.027	0.9697	0.0076	nan	nan		0.9231	0.1944	0.9846	nan	nan		0.0054	0.3636	0.007	nan	nan		0.7667	0.4074	0.2424	nan	nan		0.1333	0.619	0.0714	0.0714	nan
0.96	0.004	0.9339	nan	nan		0	0.6327	0.5517	nan	nan		0.7048	0.2823	0.8	nan	nan		0.3361	0.6667	0.2388	nan	nan		0.4419	0.0909	0.0964	nan	nan		0.0213	0.1527	0.094	0.094	nan
1	0.125	1	nan	nan		0	0.6591	0.6316	nan	nan		0.5769	0.1136	0.5914	nan	nan		0.5692	0.8909	nan	nan	nan		0.3333	0	0.48	nan	nan		0	0.1905	0.02	nan	nan
0.95	0.0185	0.9839	nan	nan		0.0577	1	0.1351	0.1724	nan		0.7714	0.2381	0.6667	nan	nan		0.5	0.81	0.597	nan	0.5849		0.3571	0	0.1724	nan	nan		0.0364	0.1492	0.155	0.2091	nan
0.9778	0.0144	0.8817	0.9496	nan		0.0187	1	0	0	nan		1	0.6944	1	nan	nan		0.1373	0.7344	0.0648	nan	nan		0.1667	0	0.1935	nan	nan		0.0787	0.1802	0.1153	0.1139	nan
0.9138	0.0257	0.9187	0.9851	nan		0	0.9167	0	0	nan		0.5152	0.2	0.7059	nan	nan		0	0.3939	0.0175	0.0147	nan		0.349	0.0784	0.9444	nan	nan		0	0.2658	0.0667	0.125	nan
0.88	0.0098	0.9404	0.9562	nan		0	0.7917	0	0	nan		0.4792	0.0678	0.6226	nan	nan		0.2114	0.6667	0.2283	nan	0.2		0.2025	0.0078	0.05	nan	nan		0.0101	0.1216	0.0116	0.0156	nan
0.9925	0.0121	0.9902	0.9888	nan		0	1	0.8947	nan	nan		0.8904	0.5417	0.9634	nan	nan		0.0066	0.5745	0.0104	nan	0.0118		0.1351	0	0.1667	nan	nan		0	0.1321	0.0074	0	nan
0.9891	0.0327	0.9539	0.9517	nan		0.375	1	0.9643	nan	nan		1	0.5714	0.9178	nan	nan		0.1579	0.75	0.2807	nan	nan		0.3719	0.1646	0.1598	nan	nan		0.0196	0.1818	0.0169	nan	nan
0.9091	0.0179	0.92	0.9545	nan		0.0345	0.5946	0.0278	nan	nan		0.4167	0.0128	0.5657	nan	nan		0.4576	1	0.8868	nan	nan		0.1818	0	nan	nan	nan		0.0119	0.2	0.0137	0.0137	nan
0.9688	0.0075	0.9565	nan	nan		0.0244	0.6769	0	0	nan		0.8	0.3421	nan	nan	nan		0.1478	0.4894	0.2899	nan	nan		0.175	0.0179	0.1818	nan	nan		0.0784	0.2091	nan	nan	nan
1	0.0068	nan	nan	nan		0	0.8929	nan	nan	nan		0.4321	0.0208	0.5769	nan	nan		0.0899	0.5472	0.1713	nan	nan		0.2381	0.0308	0.0661	nan	nan		0.0122	0.1774	0.0345	0.0361	nan
1	0.0165	1	nan	nan		0.4	1	nan	nan	nan		0.5	0	0.6882	nan	nan		0.0907	0.4933	0.1309	nan	nan		0.2667	0	0.0889	nan	nan		0.0538	0.3	0.1053	0.029	0.05
1	0.0159	0.72	1	nan		0	0.9737	0.0366	nan	nan		0.4706	0.0129	0.5371	nan	nan		0.2674	0.5918	0.1435	nan	nan		0.2143	0	0.2	nan	nan		0.0312	0.2619	0.1241	0.0411	nan
1	0.0054	0.7759	0.975	nan		0.0172	0.6383	0.1304	0.0821	nan		0.5946	0.0029	0.3625	nan	nan		0.3818	0.7217	nan	nan	nan		0.1667	0.027	0.0106	nan	nan		0	0.1209	nan	nan	nan
1	0.0032	0.8438	1	nan		0.0081	0.8333	0.0786	nan	nan		0.5769	0.0018	0.1364	nan	nan		0.3	0.6154	0.675	nan	nan		0.2439	0.0741	0.2439	nan	nan		0.0294	0.1923	0.0638	0.0667	nan
0.803	0	0.6564	nan	nan		0.325	1	0.2973	nan	nan		0.7027	0.0135	0.5143	nan	nan		0.0181	0.9048	0.0234	nan	nan		0.1	0	0.0252	nan	nan		0	0.1333	nan	nan	nan
0.8571	0	0.4634	nan	nan		0.2564	1	0.5238	nan	nan		0.7586	0.0015	0.5072	nan	nan		0.0122	0.48	0.0109	nan	nan		0.2	0	0.099	nan	nan		0.0201	0.1715	0.021	0.0252	nan
0.7941	0	0.956	0.9535	nan		0.2214	0.9727	0.3013	nan	nan		0.9032	0.5625	0.7308	nan	nan		0	0.4688	0	nan	nan		0.2	0	0.0311	nan	nan		0	0.1042	0.0167	0.0195	nan
1	0.3082	1	1	nan		0.1377	0.9286	0.2333	nan	nan		0.8333	0.4167	nan	nan	nan		0.1695	0.6275	0.5676	nan	nan		0.6667	0.5429	0.5189	nan	nan		0	0.2941	nan	nan	nan
0.9375	0.3038	0.9559	0.9559	nan		0.4244	0.9836	0.4057	nan	nan		0.8519	0.2286	nan	nan	nan		0.1379	0.5429	0.3214	nan	nan		0.8	0.35	nan	nan	nan		0	0.1852	0	0	nan
0.93	0.0149	0.9294	0.931	nan		0.0059	0.6098	0.0362	nan	nan		0.662	0.3049	0.6049	nan	nan		0.5161	0.8333	0.6	nan	nan		0.1471	0.0085	0.2117	nan	nan		0.0048	0.1232	0.0096	nan	nan
0.95	0.0066	nan	nan	nan		0.0241	0.9167	0.008	nan	nan		1	0.6429	0.875	0.9265	nan		0.0101	0.8333	0.0157	nan	nan		0.2364	0.0127	0.1392	nan	nan		0	0.2477	0.1304	0.1356	nan
0.9615	0.0053	nan	nan	nan		0	1	0.0189	nan	nan		0.9189	0.4423	0.7616	nan	nan		0.0052	0.747	0.0163	nan	nan		0.2826	0.0476	0.1207	nan	nan		0	0.2353	0.1154	nan	nan
1	0.0213	1	nan	nan		0.0395	0.7899	0.018	nan	nan		0.9545	0.5833	nan	nan	nan		0.0191	0.4138	0.0145	nan	nan		0.129	0	0	nan	0		0.0345	0.7414	0.1931	0.165	nan
0.8571	0.0309	0.6667	0.8333	nan		0.0423	0.7604	0	nan	nan		0.4815	0	0.7419	nan	nan		0.0172	0.3409	0.0303	nan	nan		0.1786	0	nan	nan	nan		0.0357	0.2857	0.0606	nan	nan
0.8919	0.0215	nan	nan	nan		0.0038	1	0.0077	nan	nan		0.8864	0.5714	0.8473	nan	nan		0	0.6415	0.0169	nan	nan		0.25	0.0672	0.0882	nan	nan		0.5897	0.8723	0.5897	nan	nan
0.9167	0.0252	0.4167	nan	nan		0.3868	0.9492	0.3394	nan	nan		1	0.6889	0.8065	nan	nan		0.0179	0.679	0.0226	nan	nan		0.7692	0.2826	0.5556	nan	nan		0	0.1429	0.0435	nan	nan
0.95	0.016	0.3	nan	nan		0.1	0.9333	0.9583	nan	nan		1	0.6923	nan	nan	nan		0.0219	0.5636	0.0038	nan	nan		0.1486	0.0467	0.0507	nan	nan		0.0923	0.7083	0.0292	nan	nan
1	0.2857	0.9355	nan	nan		0.0458	1	0.0811	nan	nan		0.5952	0.1538	0.3623	nan	nan		0	0.3077	0.0146	nan	nan		0.4505	0.2566	0.1613	nan	nan		0	0.2593	0.1067	0.0357	nan
1	0.1857	1	1	nan		0.0874	0.9216	0.1528	nan	nan		0.5882	0.2636	0.6234	nan	nan		0.0073	0.3261	0.0135	nan	nan		0.5275	0.2814	0.1031	nan	nan		0.0337	0.1591	0.0465	nan	nan
1	0.1314	1	1	nan		0.0662	0.875	0.144	nan	nan		0.9556	0.5686	0.48	nan	nan		0.6087	0.9167	0.8333	nan	nan		0.2857	0	0.0444	nan	nan		0.0123	0.2069	0.0813	nan	nan
1	0.0155	0.8696	0.8696	nan		0.1355	0.9815	0.066	nan	0.0755		0.902	0.5357	0.8219	nan	nan		0.6809	1	0.43	nan	nan		0.5714	0.1471	nan	nan	nan		0	0.1429	0.09	0.0741	nan
0.9792	0.3629	nan	nan	nan		0.0712	0.973	0.0631	nan	0.0534		0.9808	0.5926	0.9151	nan	nan		0	0.55	0.0933	nan	nan		0.1515	0	0.025	nan	nan		0	0.1364	0.0076	0.0115	nan
0.9545	0.0319	0.8312	1	nan		0.0525	1	0.0771	nan	0.125		0.6	0.0698	nan	nan	nan		0	0.3958	0.0085	nan	nan		0.6286	0.25	nan	nan	nan		0	0.5714	0.1059	0.0556	nan
0.5823	0.019	0.5981	nan	nan		0.0885	0.9877	0.0917	nan	nan		1	0.6053	0.9273	nan	nan		0.0152	0.5556	0.0237	nan	nan		0.6517	0.3769	0.5683	nan	nan		0	0.3846	0.1282	nan	nan
0.6111	0.012	0.7419	nan	nan		0.045	0.7273	0.0842	nan	nan		0.814	0.0947	0.7761	nan	nan		0.0448	0.5729	0.0389	nan	nan		0.5486	0.0673	0.5183	nan	nan		0.0189	0.1757	0.0202	0.0053	nan
0.9688	0.4643	nan	nan	nan		0.1026	0.783	0.2885	nan	nan		0.8182	0.0926	0.7527	nan	nan		0.35	0.6923	0.3962	nan	nan		0.3656	0.0807	0.3693	nan	nan		0	0.1034	0.0127	0.0253	nan
0.6522	0	nan	nan	nan		0	0.9286	0.1429	nan	nan		0.7812	0.0402	0.8629	nan	nan		0.3833	1	0.4773	nan	nan		0.1385	0.0052	0.1162	nan	nan		0.0092	0.1294	0	nan	nan
0.8136	0.0427	0.8421	nan	nan		0.2468	0.9036	0.373	nan	nan		0.75	0.4444	0.7345	nan	nan		0.0052	0.648	0.0328	nan	nan		0.1452	0	0.0482	nan	nan		0.0462	0.2708	0.0588	0.1111	nan
0.92	0.069	0.7919	nan	nan		0.0571	1	0.0167	nan	nan		0.9677	0.55	nan	nan	nan		0.0063	0.7042	0.0156	nan	nan		0.2597	0.0862	0.4318	nan	nan		0.069	0.3056	0.0714	nan	nan
1	0.0034	0.75	0.9412	nan		0.0459	0.7753	0.078	nan	nan		0.8125	0.4697	0.5686	nan	nan		0.0225	0.475	0.013	nan	nan		0.2759	0.0581	nan	nan	nan		0	0.119	0.069	0.0364	nan
0.9492	0.0218	0.6552	nan	nan		0.0455	0.85	0.026	nan	nan		0.8667	0.55	0.6429	nan	nan		0.0071	0.5714	0.0096	nan	nan		0.1524	0.0361	0.0556	nan	nan		0.0202	0.2	0.0319	0.0361	nan
1	0.0261	0.5862	nan	nan		0.2128	0.7654	nan	nan	nan		0.8846	0.5806	0.7368	nan	nan		0.383	0.7073	0.5	nan	nan		0.4545	0.2222	0.3529	nan	nan		0.033	0.186	0.0426	nan	nan
0.594	0.0862	0.6135	nan	nan		0.0261	0.7949	0.0156	nan	0		0.3611	0.0172	0.2239	nan	nan		0.3333	0.6667	0.6667	nan	nan		0.4839	0.04	nan	nan	nan		0.0222	0.1615	0.0215	0.022	nan
0.6264	0.0424	0.606	nan	nan		0	1	0.0214	0.0238	nan		0.6667	0.2833	0.3673	nan	nan		0.4	0.8056	0.7273	nan	nan		0.2917	0.037	0.25	nan	nan		0.0845	0.2031	0.0954	0.0996	nan
0.6552	0	0.8615	nan	nan		0	0.7326	0.0059	nan	nan		0.9167	0.5833	0.7867	nan	nan		0.5	0.8636	0.949	nan	nan		0.1314	0.0129	0.1045	nan	nan		0.0147	0.4348	0.0331	0.0408	nan
0.9217	0.3357	0.9649	nan	nan		0.0248	0.6486	0.0292	nan	nan		0.9487	0.6341	nan	nan	nan		0.2521	0.81	0.2305	nan	nan		0.2222	0	0.1707	nan	nan		0.004	0.1538	0.0283	0.0291	nan
0.9535	0.4171	0.9403	nan	nan		0	1	0.0244	nan	nan		0.8214	0.4062	0.4932	nan	nan		0.125	1	0.2405	nan	nan		0.1681	0	0.1395	nan	nan		0.0968	0.2941	0.0194	0.0253	nan
1	0.4797	0.9385	nan	nan		0.0076	1	0.0147	0.0155	0.0488		0.6716	0.3019	0.5429	nan	nan		0.0192	0.791	0.0294	nan	nan		0.1425	0.0238	0.2191	nan	nan		0.0909	0.3415	nan	nan	nan
0.7407	0.0078	0.6897	nan	nan		0.022	0.9643	0.0733	0.061	0.1132		1	0.6944	nan	nan	nan		0.0115	0.3187	0.0292	nan	nan		0.15	0	0.044	nan	nan		0.014	0.1333	0	nan	nan
1	0	0.8447	0.84	nan		0.0155	0.7407	0.0196	nan	nan		0.7097	0.3577	nan	nan	nan		0	0.4778	0.041	nan	nan		0.2895	0	0.2174	nan	nan		0.0156	0.1429	nan	nan	nan
0.558	0	0.5274	nan	nan		0	0.5584	0.0205	nan	nan		0.561	0.2609	0.4583	nan	nan		0.0095	0.6885	0.0709	nan	nan		0.1138	0	0.1325	nan	nan		0.1887	0.4286	0.2471	nan	nan
0.6571	0.1271	0.5465	nan	nan		0.1125	0.7	0.1705	nan	nan		0.3714	0.058	0.2857	nan	nan		0.0163	0.4	0.0091	nan	nan		0.125	0.0174	0.0211	nan	nan		0.5814	0.7658	0.4857	nan	nan
0.7549	0.1282	0.5732	nan	nan		0.0276	0.898	0.0445	0.0383	nan		0.9091	0.4878	0.6795	nan	nan		0.0028	0.3115	0.0169	nan	nan		0.2293	0	0.1008	nan	nan		0.0769	0.5682	0.4853	0.4576	nan
0.8373	0.1469	0.7521	nan	nan		0	0.9643	0.0435	0.037	nan		0.8235	0.4815	0.8378	nan	nan		0.0136	0.5246	0.0025	nan	nan		0.5556	0.2459	0.6471	nan	nan		0.0337	0.2778	0.1548	0.14	nan
0.8923	0.0617	0.7794	nan	nan		0.0056	0.9861	0.0178	0.0169	nan		0.7241	0.2857	0.5455	nan	nan		0.2857	0.8367	0.5577	nan	nan		0.1387	0.0056	0.1739	nan	nan		0.0312	0.2174	0	0	nan
0.6332	0.0063	0.4714	nan	nan		0.0113	0.9636	0.0223	0.0244	nan		0.4737	0.0435	nan	nan	nan		0.0083	0.5897	0.0121	nan	nan		0.1333	0	0.0204	nan	nan		0.0087	0.25	0.0126	0.0122	nan
0.9479	0	0.8625	nan	nan		0.0168	0.9524	0.0193	0.0246	nan		0.6957	0.3333	0.5161	nan	nan		0.4681	0.8868	0.5135	nan	nan		0.1091	0	0	nan	nan		0.01	0.2727	0.0088	0.0102	nan
0.8281	0.0372	0.8305	nan	nan		0.4074	1	nan	nan	nan		0.9	0.5676	0.7308	nan	nan		0.303	0.7237	nan	nan	nan		0.2	0.0087	0.0256	nan	nan		0	0.1259	0.0143	nan	nan
0.6296	0	0.5	nan	nan		0	0.5833	0	nan	nan		0.9545	0.5417	nan	nan	nan		0.0065	0.8333	0.0278	nan	nan		0.3304	0.1533	0.2166	nan	nan		0.0278	0.2273	0.2692	0.2692	nan
0.5938	0.0143	0.7404	nan	nan		0.0136	0.7	0.0243	0.0223	nan		0.7439	0.3611	0.7956	nan	nan		0.358	0.7742	0.398	nan	nan		0.3415	0.0909	nan	nan	nan		0.0571	0.4565	0.2951	0.2951	nan
0.76	0.0278	0.7789	nan	nan		0.0103	0.7436	0.0123	0.0133	nan		0.5405	0.2381	0.4583	nan	nan		0	0.4717	0.0833	nan	nan		0.2392	0.0164	0.18	nan	nan		0.1111	0.2857	nan	nan	nan
0.6842	0.0198	0.6549	nan	nan		0.011	0.6923	0.0028	0.003	nan		0.6226	0.0093	nan	nan	nan		0.0923	0.6667	0.0104	nan	nan		0.1165	0	0	nan	nan		0.0429	0.4	0.1735	0.1148	nan
0.8889	0	nan	nan	nan		0.4286	0.9524	0.9362	0.9487	nan		0.7971	0.4615	nan	nan	nan		0.0187	0.8667	0.0072	nan	nan		0.875	0.5902	0.9254	nan	nan		0.023	0.2	0.1	nan	nan
0.8774	0.0147	0.8208	nan	nan		0.2917	0.92	1	1	nan		0.8519	0.3333	nan	nan	nan		0.0156	0.5952	0.0098	nan	nan		0.2653	0.0556	0.4262	nan	nan		0.1905	0.4498	0.3571	0.4167	nan
1	0.2273	0.973	nan	nan		0.0155	0.7407	0.0907	0.096	nan		0.8302	0.5	0.8889	nan	nan		0.0079	0.9216	0.0067	nan	nan		0.1495	0.0102	0.0588	nan	nan		0.0976	0.2406	0.11	0.11	nan
0.9512	0.2929	0.9744	nan	nan		0.1383	0.8205	0.0959	0.0944	nan		0.8	0.4211	0.75	nan	nan		0	0.7586	0	nan	nan		0.2035	0.102	0.0718	nan	nan		0.0494	0.1504	0.0994	0.1133	nan
0.8316	0	0.8673	nan	nan		0.0269	0.7368	0	0	nan		1	0.6667	0.7027	nan	nan		0.0029	0.75	0.0211	nan	nan		0.5143	0.3158	0.5289	nan	nan		0.3986	0.7835	0.4783	nan	nan
0.8539	0.0077	0.8892	nan	nan		0.0193	0.9665	0.0146	0.0144	nan		0.8621	0.5238	0.8276	nan	nan		0.0486	0.4524	0.125	nan	nan		0.1509	0	0.066	nan	nan		0.0844	0.359	0.0879	nan	nan
0.8263	0.0245	0.9272	0.9524	0.6957		0.0124	0.911	0.0188	0.0204	0		0.5833	0.0233	0.35	nan	nan		0.0254	0.9524	0.1301	nan	nan		0.1724	0	0	nan	nan		0	0.1778	0.25	nan	nan
0.9646	0.0286	0.9399	0.96	nan		0.008	0.8365	0.018	0.0196	nan		0.931	0.0182	0.967	nan	nan		0	0.5806	0.0105	nan	nan		0.1364	0	0.0701	nan	nan		0	0.1562	0.0217	nan	nan
1	0	1	nan	nan		0.0125	0.9503	0.0423	0.044	nan		0.9701	0.6678	0.9565	nan	nan		0.0025	0.3421	0.011	nan	nan		0.9029	0.6894	0.8425	nan	nan		0	0.15	0	nan	nan
0.9268	0.0147	0.7326	nan	nan		0.0316	0.8382	0	0	nan		0.9385	0.0203	0.7967	nan	nan		0.0157	0.3846	0.0408	nan	nan		0.5972	0.2739	0.5037	nan	nan		0	0.2041	0.2593	nan	nan
1	0.0069	0.6515	nan	nan		0.0242	1	0.0726	0.0391	nan		0.6226	0.0273	0.5684	nan	nan		0.0225	0.84	0.0105	nan	nan		0.1143	0	0.0594	nan	nan		0.0559	0.1939	0.0242	nan	nan
0.9545	0.0066	0.807	nan	nan		0.0364	0.9873	0.0402	0.0053	nan		0.875	0	0.9355	nan	nan		0.0115	0.6721	0	nan	nan		0.1199	0.0117	0.2016	nan	nan		0.0385	0.2759	0.0701	nan	nan
0.9091	0.0921	0.9516	nan	nan		0.0048	0.9359	0.0253	0.0142	nan		0.5517	0.2093	0.4737	nan	nan		0	0.6019	0.0482	nan	nan		0.1356	0	0.1486	nan	nan		0.0645	0.266	0.1146	nan	nan
1	0.0034	0.6875	nan	nan		0	1	0.0032	0.0039	nan		0.7073	0.0457	0.6489	nan	nan		0	0.6744	0.0377	nan	nan		0.4754	0.2078	0.6	nan	nan		0.1008	0.2581	0.2133	nan	nan
1	0.0137	nan	nan	nan		0.0109	0.9767	0.0339	nan	nan		0.5775	0.1991	0.6667	nan	nan		0	0.5926	0	nan	nan		0.875	0.0156	0.8052	nan	nan		0.5984	0.9429	0.75	nan	nan
0.6957	0	nan	nan	nan		0.015	1	0.0224	nan	nan		0.6375	0.0581	0.6346	nan	nan		0.0323	0.6	0.0155	nan	nan		0.8276	0.6667	0.6556	nan	nan		0.0253	0.1351	0.0164	nan	nan
1	0.45	nan	nan	nan		0.0159	0.9853	0.0333	nan	nan		0.45	0.1017	0.4312	nan	nan		0.0068	0.8077	0.0073	nan	nan		0.1027	0	0.1827	nan	nan		0.0267	0.1515	0.0342	nan	nan
0.9756	0.1538	0.9113	1	nan		0.1786	0.75	nan	nan	nan		0.725	0.3448	0.9125	nan	nan		0.0094	0.7805	0.0045	nan	nan		0.141	0	0.087	nan	nan		0	0.2414	0.0488	nan	nan
1	0.3333	0.9759	0.975	nan		0.0173	1	0.0162	0.0263	nan		0.7656	0.2174	0.8532	nan	nan		0.0082	0.7895	0.0129	nan	nan		0.1951	0	0.1739	nan	nan		0.0333	0.2366	0.0935	nan	nan
0.9706	0.1613	1	nan	nan		0.0171	0.9901	0.0246	nan	nan		0.5	0.1905	0.3721	nan	nan		0.0175	0.3929	0.0682	nan	nan		0.1667	0	0	nan	nan		0.0312	0.381	0.3788	nan	nan
1	0.0926	1	nan	nan		0.0107	1	0.0146	nan	nan		0.8017	0.4382	0.6986	nan	nan		0.0286	0.5349	0.0769	nan	nan		0.1017	0	0.0402	nan	nan		0.425	0.7778	0.1026	nan	nan
1	0.0198	1	nan	nan		0.0263	1	0.0372	nan	nan		0.9667	0.3947	0.9688	nan	nan		0.0154	0.3871	0.022	nan	nan		0.1176	0	0.2419	nan	nan		0	0.1013	0	nan	nan
1	0.0076	0.9375	nan	nan		0.0068	0.5167	0.038	0	nan		0.9231	0.3582	0.716	nan	nan		0.0299	0.4146	0.0288	nan	nan		0.25	0	0.0426	nan	nan		0.0154	0.1212	0.0075	nan	nan
1	0.16	0.8667	nan	nan		0.0089	1	0.01	nan	nan		0.7407	0.4359	nan	nan	nan		0	0.4886	0.0164	nan	nan		0.3858	0.0526	0.2723	nan	nan		0	0.3243	0.0746	nan	nan
0.9737	0.4375	0.7795	nan	nan		0.0131	1	0.0104	nan	nan		0.5333	0.0857	0.3902	nan	nan		0	0.4762	0	nan	nan		0.5619	0.3837	0.6374	nan	nan		0.1765	0.5	0.0484	nan	nan
0.5338	0.0065	0.4317	nan	nan		0.0272	0.8824	0.0092	nan	nan		0.6923	0	nan	nan	nan		0.5056	0.8511	0.5583	nan	0.4882		0.1081	0	0.1289	nan	nan		0	0.119	0.2	nan	nan
0.9444	0.0128	nan	nan	nan		0.0056	0.942	0.0172	0.0476	nan		1	0.5833	nan	nan	nan		0.3538	0.6667	0.5328	nan	nan		0.3585	0.1014	0.3205	nan	nan		0	0.2295	nan	nan	nan
0.7069	0.0882	0.5821	nan	nan		0.032	0.5429	0.026	0	nan		1	0.6706	0.8229	nan	nan		0	0.6879	0.0508	nan	nan		0.2748	0.1602	0.0588	nan	nan		0.0256	0.1259	0.0964	nan	nan
0.9394	0	0.9556	nan	nan		0.008	0.55	0.0176	0.0212	nan		0.913	0.3333	0.6024	nan	nan		0.0091	0.8301	0.0461	nan	nan		0.1154	0	0.0115	nan	nan		0.05	0.5	nan	nan	nan
0.6727	0.123	0.7315	nan	nan		0.0187	0.9672	0.0446	0.0234	nan		0.6304	0.2558	0.4478	nan	nan		0.0165	0.875	nan	nan	nan		0.2157	0	0	nan	nan		0.0088	0.1923	0.0662	nan	nan
0.7778	0.0333	nan	nan	nan		0.024	1	0.0452	0.0637	nan		0.625	0.1081	0.5306	nan	nan		0	0.7288	0	nan	nan		0.1304	0.0111	0.0769	nan	nan		0.0541	0.3443	0.0128	nan	nan
0.8571	0.1282	0.6392	nan	nan		0.0142	0.7447	0.0249	0.0274	nan		1	0.3594	0.9062	nan	nan		0.0069	0.8625	0.0123	nan	nan		0.2963	0	0	nan	nan		0	0.1667	0.08	nan	nan
1	0.0129	0.9762	nan	nan		0.0087	0.7961	0.0149	0.0092	nan		0.5217	0.1935	nan	nan	nan		0.3571	0.6585	0.4412	nan	nan		0.5294	0.1818	0.2889	nan	nan		0.0577	0.2353	0.0169	nan	nan
0.7534	0.0204	0.4915	nan	nan		0.0124	0.7431	0.0299	0.0094	nan		0.8537	0.5333	0.7162	nan	nan		0.12	0.8077	0.2581	nan	nan		0.2143	0.025	0.1692	nan	nan		0.0741	0.3333	nan	nan	nan
0.9583	0.0244	0.8939	nan	nan		0.0196	0.9917	0.0434	0	nan		0.75	0.425	0.6753	nan	nan		0.3014	0.814	0.4587	nan	nan		0.1477	0	0.0873	nan	nan		0	0.2439	0.2143	nan	nan
0.7857	0.0182	0.6667	nan	nan		0.0039	0.9268	0.0355	0.0027	nan		0.8276	0.5	0.8609	nan	nan		0.202	0.7133	0.2921	nan	nan		0.4045	0.2388	0.3115	nan	nan		0	0.1667	nan	nan	nan
0.9	0.0408	nan	nan	nan		0.0276	1	0.0506	0.0377	nan		0.697	0.3793	0.5856	nan	nan		0	0.7761	0.2564	nan	nan		0.234	0.0714	0.0603	nan	nan		0.0156	0.1333	0.0203	nan	nan
0.95	0.0488	1	nan	nan		0.0058	0.7778	0.0335	0.0388	nan		0.7391	0.3143	nan	nan	nan		0	0.7368	0.0214	nan	nan		0.2333	0.0357	0.2423	nan	nan		0.0054	0.1176	0.0142	nan	nan
0.9048	0	1	nan	nan		0.2122	0.8182	0.2032	0.1714	nan		0.5849	0.2436	0.5543	nan	nan		0.0235	0.875	0.0515	nan	nan		0.4	0	nan	nan	nan		0	0.2879	0.0702	0.0411	nan
0.75	0.1714	0.7414	nan	nan		0.0558	0.9545	0	nan	nan		0.7561	0.4545	0.5439	nan	nan		0.0032	0.7857	0.0161	nan	nan		0.7586	0.413	nan	nan	nan		0.0435	0.1605	0.0093	0.0106	nan
0.6207	0.0103	0.5022	nan	nan		0.0391	0.9655	0.04	nan	nan		1	0.5405	0.8833	nan	nan		0.0073	0.6786	0.007	nan	nan		0.2917	0.0897	0	nan	nan		0.0226	0.1667	nan	nan	nan
0.5766	0.0087	0.5815	nan	nan		0.177	0.8659	0.1659	nan	nan		0.4186	0.1163	0.3469	nan	nan		0.0106	0.3191	0.029	nan	nan		0.2174	0.027	0.0513	nan	nan		0.0541	0.3	nan	nan	nan
0.6161	0.0094	0.6357	nan	nan		0.0052	0.5179	0.0354	nan	nan		0.5946	0.129	0.3871	nan	nan		0.0159	0.4259	0.0326	nan	nan		0.944	0.761	0.8699	nan	nan		0	0.6111	nan	nan	nan
0.6925	0.0052	0.7026	nan	nan		0.045	0.8261	0.0082	0	nan		0.7381	0.0083	0.6986	nan	nan		0.5926	0.9444	nan	nan	nan		0.9868	0.8667	1	nan	nan		0	0.1212	0	0	nan
0.8624	0.283	0.9541	nan	nan		0.0123	0.6327	0.0509	0.0393	nan		0.6038	0.0431	0.7982	nan	nan		0	0.6667	0.0164	nan	nan		0.4615	0.1875	0.2766	nan	nan		0.6167	0.8103	0.7477	0.6667	nan
0.8276	0.2885	0.9118	nan	nan		0	0.6778	0.0156	nan	nan		0.8148	0.381	nan	nan	nan		0.2222	0.5556	nan	nan	nan		0.22	0	0.1154	nan	nan		0.0892	0.2154	0.1553	nan	nan
0.9737	0.022	0.9231	0.9231	nan		0	0.9828	0.0054	nan	nan		0.7273	0.2424	0.5	nan	nan		0.0602	0.4737	0.1233	nan	nan		1	0.8286	1	nan	nan		0	0.1875	0.1591	0.1228	nan
0.6977	0.0656	nan	nan	nan		0.0207	0.875	0.2	0.26	nan		0.9524	0.6	nan	nan	nan		0.0933	0.4167	0.2212	nan	nan		0.5111	0.1667	0.7586	nan	nan		0.087	0.4074	0.0833	nan	nan
0.6358	0.0242	0.5498	nan	nan		0.1748	0.8548	0.6287	0.6719	nan		0.875	0.5	0.6825	nan	nan		0.0899	0.6935	0.0558	nan	nan		0.9167	0.7292	nan	nan	nan		0.6306	0.7573	0.7516	nan	nan
0.9718	0.3095	0.9714	1	nan		0.0218	1	0.0045	0.0032	nan		0.9143	0.4722	0.6296	nan	nan		0.0375	0.8209	0.0084	nan	nan		0.1842	0.0208	0.0202	nan	nan		0.0248	0.1294	0.0549	0.0263	nan
1	0.1683	0.8778	nan	nan		0.0221	0.9435	0.0172	0.0072	nan		0.65	0.0223	0.6094	nan	nan		0.0195	0.8476	0.0488	nan	nan		0.137	0	0.0339	nan	nan		0.3226	0.6857	nan	nan	nan
0.9173	0.05	0.6684	nan	nan		0.003	0.7535	0.0178	nan	nan		0.88	0.0045	0.8605	nan	nan		0.0191	0.5	0.0199	nan	nan		0.2857	0	nan	nan	nan		0.1917	0.4615	0.2222	nan	nan
0.8571	0.0127	0.8925	0.9091	nan		0.0102	0.9722	0.0202	0.0123	nan		0.76	0.0108	0.6911	nan	nan		0	0.6786	0	nan	nan		0.4576	0.1429	0.2459	nan	nan		0.0753	0.2174	0.127	nan	nan
0.7959	0.0215	0.9077	nan	nan		0.0282	0.9804	0.0186	0.0159	nan		0.9545	0.0158	0.6129	nan	nan		0.0133	0.5714	0.0161	nan	nan		0.1364	0	0.0388	nan	nan		0	0.1429	0.0374	0.0393	nan
1	0.0033	0.6667	nan	0.6667		0.0158	0.7193	0.0134	nan	nan		0.6905	0.3333	0.5319	nan	nan		0.1905	0.8	0.3478	nan	nan		0.1429	0.0184	0.0508	nan	nan		0.0364	0.178	0.0309	0.0372	nan
0.9032	0.0228	0.375	nan	0.3472		0.0065	0.8636	0.0306	nan	nan		0.7333	0.3	0.7375	nan	nan		0.1364	0.7391	0.2917	nan	nan		0.1163	0	0.0128	nan	nan		0.1562	0.3371	0.1801	0.2769	nan
0.973	0.0048	0.7931	1	0.5		0.5	1	0.9556	nan	nan		0.4118	0.0149	0.3226	nan	nan		0.0217	0.625	0.0097	nan	nan		0.4603	0	0.5333	nan	nan		0	0.1304	0.0331	nan	nan
0.9545	0.0065	0.8571	0.9375	nan		0.4737	0.9744	0.9722	nan	nan		0.9091	0.5179	1	nan	nan		0.1686	0.6087	0.25	nan	nan		0.3627	0.1556	0.6667	nan	nan		0.0476	0.1626	0.0143	nan	nan
0.9167	0.023	0.759	nan	0.7184		0	0.9474	0.0236	nan	nan		0.8767	0.4432	0.8113	nan	nan		0.2381	0.5714	nan	nan	nan		0.4712	0.1892	0.3571	nan	nan		0	0.2471	0.0769	nan	nan
0.875	0.0073	0.6562	nan	nan		0.0121	0.9565	0.0132	nan	nan		0.8485	0.5484	nan	nan	nan		0.4207	0.7273	0.4717	nan	nan		0.7292	0.2917	0.4046	nan	nan		0.0649	0.2258	0.0853	nan	nan
0.9167	0.0357	1	nan	nan		0.0075	1	0.0149	nan	nan		0.5	0.1081	0.6228	nan	nan		0	0.5161	0.0252	nan	nan		0.2222	0	0	nan	nan		0.0446	0.2857	0.1511	nan	nan
1	0.0025	nan	nan	nan		0.0057	0.97	0.0122	nan	nan		0.7759	0.1919	0.7788	nan	nan		0.0277	0.6	0.0245	nan	nan		0.5862	0.1053	0.4167	nan	nan		0.125	0.3889	0.2128	nan	nan
1	0.0162	0.9831	nan	nan		0.3636	0.9474	1	nan	nan		0.7931	0.4032	0.7222	nan	nan		0.0147	0.7838	0.0335	nan	nan		0.2381	0.058	0.1167	nan	nan		0.1429	0.6667	nan	nan	nan
1	0.0199	0.9882	nan	nan		0.0069	1	0.0135	0.0135	nan		1	0.6386	nan	nan	nan		0.0092	0.7101	0.0129	nan	nan		0.3509	0.0494	0.0816	nan	nan		0.0217	0.28	0.0428	nan	nan
0.9894	0.0295	0.9852	nan	nan		0.0125	0.9495	0.0063	0.0068	nan		0.8261	0.3667	nan	nan	nan		0.2857	0.6	0.3913	nan	nan		0.1598	0.0591	0.0774	nan	nan		0.7895	0.8919	0.7714	nan	nan
0.9444	0.0123	0.8507	nan	nan		0.0166	0.9852	0.0234	nan	nan		0.8814	0.52	0.8571	nan	nan		0.004	0.61	0.0161	nan	nan		0.1967	0	0.148	nan	nan		0.7576	1	0.8663	nan	nan
0.9592	0.0163	0.8831	nan	nan		0.0021	0.8125	0.0341	0.0211	0.2083		0.8451	0.1562	0.8931	nan	nan		0.0111	0.8158	0.0167	nan	nan		0.2206	0.0842	0.3056	nan	nan		0	0.1364	0.1918	nan	nan
0.9346	0.0172	0.8322	0.9302	0.6471		0.3333	1	nan	nan	nan		0.8804	0	0.9051	nan	nan		0.0125	0.7101	0.0138	nan	nan		0.4115	0.2868	0.2949	nan	nan		0	0.2069	0.0252	nan	nan
0.9315	0.0181	0.8696	0.9324	0.6296		0.0107	0.5686	0.0356	0.041	nan		1	0.3571	0.8679	nan	nan		0	0.5882	nan	nan	nan		0.1236	0	0.0189	nan	nan		0.0814	0.2857	0.1279	nan	nan
0.8387	0.0081	0.8649	0.7722	nan		0.0251	0.6087	0.0607	0.0653	nan		0.3962	0.0298	0.2357	nan	0.1955		0.0568	0.5915	nan	nan	nan		0.2083	0	nan	nan	nan		0.1683	0.4833	0.0899	0.0946	nan
1	0.0114	1	1	nan		0.1739	0.8148	0.3889	0.3889	nan		0.9328	0.5926	0.9358	nan	nan		0	0.4286	0	nan	nan		0.6875	0.1667	nan	nan	nan		0	0.1786	0.0877	0.1064	nan
1	0.0043	0.9747	0.9747	nan		0.5	1	1	1	nan		0.8718	0.4762	0.6667	nan	nan		0	0.5714	0.0117	nan	nan		0.1527	0.0296	0.0539	nan	nan		0.0268	0.1351	0.186	nan	nan
0.9194	0.0194	1	1	nan		0.5	1	nan	nan	nan		0.7826	0.2059	0.6053	nan	nan		0.0265	0.5031	0.009	nan	nan		0.2456	0.0192	0.141	nan	nan		0	0.2308	0.125	nan	nan
0.9688	0.0018	1	nan	nan		0.3333	0.8372	nan	nan	nan		0.7255	0.3611	0.9242	nan	nan		0	0.7475	0.0918	nan	nan		0.225	0.023	0.2273	nan	nan		0.0175	0.1307	0.0227	nan	nan
0.8824	0.015	0.9806	1	nan		0.3333	0.898	nan	nan	nan		0.5	0.1111	0.1176	nan	nan		0	0.3208	0.0364	nan	nan		0.354	0.0584	0.2569	nan	nan		0.0286	0.1364	0.0484	nan	nan
0.75	0.015	1	1	nan		0.0082	1	0.0159	0.0165	nan		1	0.6818	0.8507	nan	nan		0	0.6308	0.0155	nan	nan		0.1154	0	0.0736	nan	nan		0.0423	0.1504	0.0496	nan	nan
0.7718	0	nan	nan	nan		0.0333	0.8512	0.1618	nan	nan		0.8559	0.5528	nan	nan	nan		0.0069	0.8065	0.011	nan	nan		0.3704	0	nan	nan	nan		0	0.1667	0.0421	nan	nan
0.9375	0.0485	1	nan	nan		0.0492	0.963	0.0688	0.0189	nan		0.95	0.0117	0.6102	nan	nan		0.0213	0.7174	0.0096	nan	nan		0.1282	0	nan	nan	nan		0.0333	0.3791	0.2231	nan	nan
0.95	0	1	nan	nan		0	0.878	0.0221	0.0089	nan		0.5	0.0048	0.7714	nan	nan		0.0269	0.5538	0.0064	nan	nan		0.2083	0	0	nan	nan		0.0263	0.3077	0.0238	nan	nan
0.7647	0	nan	nan	nan		0.0167	1	0.0278	nan	nan		0.68	0.1481	nan	nan	nan		0.0112	0.9524	0.0164	nan	nan		0.1765	0	0.1429	nan	nan		0	0.6627	0.0577	nan	nan
0.9048	0	nan	nan	nan		0.0912	0.8261	0.0889	0.0652	nan		0.7419	0.3333	0.7222	nan	nan		0	0.84	0.0241	nan	nan		0.1644	0.0273	0.035	nan	nan		0.0781	0.2222	0.1677	nan	nan
0.9592	0.3333	0.8148	nan	0.8148		0.012	0.6186	0.0261	0.0414	0		0.8333	0.42	0.7568	nan	nan		0.0159	0.6154	0.0099	nan	nan		0.1543	0.0536	0.2214	nan	nan		0.0784	0.5046	0.12	nan	nan
0.7517	0.0282	0.6855	nan	0.6078		0.0102	1	0.0167	nan	nan		0.7714	0.4528	0.8788	nan	0.8667		0.0181	0.8421	0.0091	nan	nan		0.2764	0.0943	0.5333	nan	nan		0.0045	0.2727	0.0963	nan	nan
0.8378	0.0417	0.8736	nan	nan		0.0164	1	0.0178	nan	nan		0.5217	0	0.7436	nan	nan		0.0483	0.7442	0.1423	nan	nan		0.1053	0	0.1214	nan	0.1739		0.011	0.1455	0.0241	nan	nan
0.8776	0.2222	0.7048	nan	nan		0.03	1	0.0151	0	nan		0.6923	0.0063	0.5747	nan	nan		0.2131	0.5312	0.3266	nan	nan		0.2407	0.0588	nan	nan	nan		0.0318	0.2289	0.1887	nan	nan
1	0.4444	0.6786	nan	nan		0	1	0.0247	0.0074	nan		0.5238	0	0.636	0.664	nan		0.2682	0.7609	0.2356	nan	nan		0.1698	0.0429	0.1171	nan	nan		0.1143	0.325	0.0552	nan	nan
0.9811	0.4023	0.7727	nan	nan		0.0125	1	0.0164	0.0286	nan		0.34	0	0.8636	0.8636	nan		0.1818	0.52	0.2072	nan	nan		0.1429	0	0	nan	nan		0.087	0.3913	0.0325	nan	nan
1	0.1333	1	nan	nan		0.0203	1	0.0053	nan	nan		0.8354	0.01	0.8039	nan	nan		0.0099	0.6632	0.0072	nan	nan		0.9286	0.5679	0.6937	nan	nan		0	0.1236	0.0286	nan	nan
0.9481	0	0.9538	nan	nan		0	0.9024	nan	nan	nan		0.7606	0.3544	0.6848	nan	nan		0.0303	0.4615	0.05	nan	nan		0.6346	0.4308	nan	nan	nan		0.0171	0.1429	0.0076	nan	nan
0.963	0.4611	0.9643	nan	nan		0.3704	0.9691	0.9895	0.9846	nan		0.9074	0.5672	0.8594	nan	nan		0.2237	0.6923	0.1768	nan	nan		0.3714	0.0676	0.2921	nan	nan		0.0571	0.9318	nan	nan	nan
0.9796	0.0851	0.863	nan	nan		0.1905	1	0.9048	nan	nan		0.4091	0.0222	0.3231	nan	nan		0	0.375	0.0053	nan	nan		0.1892	0.0642	0.2193	nan	nan		0.0796	0.2114	0.1146	nan	nan
0.98	0.0556	0.879	nan	nan		0.0286	0.7459	0.0311	0	nan		0.9857	0.6596	0.9495	nan	nan		0.0051	0.5172	0.0095	nan	nan		0.4167	0.1667	0.1979	nan	nan		0	0.2362	0.0179	nan	nan
0.9778	0.014	0.8182	nan	nan		0	0.5056	0.0065	nan	nan		0.7424	0.2515	0.7429	nan	nan		0.0356	0.4528	0.0286	nan	nan		0.125	0	0	nan	nan		0.2407	0.48	nan	nan	nan
1	0.0382	0.9388	nan	nan		0.0135	0.9	0.0056	0	nan		0.6071	0.2987	0.481	nan	nan		0.5072	0.8462	0.6061	nan	nan		0.1094	0	0.0492	nan	nan		0.1	0.6	nan	nan	nan
1	0.1842	nan	nan	nan		0.0108	0.9048	0.0061	0.0149	nan		0.9524	0.575	0.9595	nan	nan		0.022	0.5556	0.0072	nan	nan		0.5833	0.2588	0.8966	0.8966	nan		0.3684	0.7091	0.413	nan	nan
0.5859	0.0041	0.3484	nan	nan		0	1	0.0299	nan	nan		0.7037	0.2703	0.4762	nan	nan		0.0148	0.6818	0.0297	nan	nan		0.1765	0.0143	0.1765	0.2	nan		0	0.3056	0.1549	0.1333	nan
0.9091	0.3509	nan	nan	nan		0	1	0	nan	nan		0.7143	0.3725	0.7111	nan	nan		0.4872	0.8655	0.6382	nan	nan		0.1444	0	0.1013	nan	nan		0.0496	0.2857	0.0645	nan	nan
0.9348	0.2667	0.9107	nan	nan		0	0.5	0.0093	nan	nan		0.6923	0.2	nan	nan	nan		0.1379	0.9259	nan	nan	nan		0.1545	0.0457	0.0098	nan	nan		0.1912	0.3158	0.0208	nan	nan
0.6935	0.127	0.5275	nan	nan		0.0217	0.9375	0.0229	nan	nan		0.9375	0	0.8438	nan	nan		0.003	0.878	0.0365	nan	nan		0.1304	0	0	nan	nan		0.0303	0.25	0.1228	nan	nan
0.9796	0	1	1	nan		0.25	0.9643	0.2424	nan	nan		0.6286	0.0033	0.4667	nan	nan		0.0038	0.6759	0.0246	nan	nan		0.3448	0.1471	0.1313	nan	nan		0	0.15	0.0575	nan	nan
1	0	0.9846	1	nan		0.25	0.8957	0.2146	nan	nan		0.8438	0.0213	0.6667	nan	nan		0.0051	0.44	0.0062	nan	nan		0.4783	0.1212	nan	nan	nan		0.1081	0.5652	nan	nan	nan
1	0	0.8684	0.9375	nan		0.2703	0.8122	0.386	nan	nan		0.8	0.0228	nan	nan	nan		0.018	0.5333	0.0099	0.0063	nan		0.8302	0.5435	0.4755	0.4755	nan		0.0985	0.2111	0.0941	nan	nan
0.9595	0.0085	0.9277	nan	nan		0	0.662	0.0201	nan	nan		0.7959	0.2154	0.5714	nan	nan		0.0067	0.5217	0.013	0	nan		0.1	0	0.3789	nan	nan		0.1748	0.3592	0.1407	nan	nan
1	0.0184	0.9724	0.9612	nan		0.4348	1	0.9857	nan	nan		0.6383	0.2093	0.7865	nan	nan		0.087	0.4545	nan	nan	nan		0.8	0.1216	0.3441	nan	nan		0.0461	0.1613	0.0786	nan	nan
1	0.0108	0.9932	nan	nan		0.0045	0.9434	0.0172	0	nan		0.4783	0.0076	0.3704	nan	nan		0.2	0.5122	nan	nan	nan		0.1408	0.004	0.1607	nan	nan		0.0609	0.1748	0.1043	0.0955	nan
0.9508	0	0.9784	nan	nan		0	0.8857	0.0283	0	nan		0.725	0.3818	0.5	nan	nan		0.1062	0.5586	0.0548	0.0667	nan		0.2727	0	0.0778	nan	nan		0.6932	0.8889	0.3875	0.6383	0.6667
0.9206	0	0.9669	nan	nan		0.0061	0.9302	0.009	0	nan		0.9	0.5918	0.9538	nan	nan		0	0.8095	0.0057	nan	0.0076		0.9661	0.7375	0.9348	nan	nan		0.1029	0.2315	0.1873	0.2538	nan
0.9853	0.0051	0.9482	nan	nan		0.013	0.75	0.0535	0.0299	nan		1	0.6429	1	nan	nan		0	0.7222	0.1923	nan	nan		0.1778	0.0141	0.1262	nan	nan		0.0556	0.1799	nan	nan	nan
0.9149	0.3143	nan	nan	nan		0.0288	0.9355	0.0042	0.0099	nan		0.7292	0.0303	0.76	nan	nan		0	0.7727	nan	nan	nan		0.3714	0.125	0.075	nan	nan		0.1012	0.2298	0.1037	0.1067	nan
0.9	0	0.9692	nan	nan		0.0169	0.6047	0.2927	nan	nan		0.6667	0.2357	0.7532	nan	nan		0	0.8302	0.017	nan	0.0248		0.3214	0.0317	nan	nan	nan		0.0485	0.6154	0.1541	0.1391	nan
0.92	0.0109	0.8625	0.9412	nan		0.0044	0.8009	0.026	0.0094	nan		0.8125	0.2033	0.3446	nan	nan		0.012	0.4444	0.02	0.016	nan		0.3719	0.0057	0.5175	nan	nan		0	0.2093	0.037	nan	nan
1	0.005	0.6709	1	0		0.0134	0.7317	0.0263	0.0079	nan		0.8675	0.4519	0.4872	nan	nan		0.0117	0.8919	0.0053	0	nan		0.6667	0.0952	0.7714	nan	nan		0.0157	0.1569	0.0204	nan	nan
1	0.0031	0.629	1	0		0.0092	0.6923	0.0307	0.0114	nan		0.8276	0.5111	0.7	nan	nan		0.0188	0.4381	0.0215	nan	nan		0.8889	0.1897	0	nan	nan		0.0873	0.2195	0.049	nan	nan
1	0.0133	0.7426	0.9182	nan		0.0112	0.8276	0.0244	0.0152	nan		0.9714	0.5	0.6667	nan	nan		0.0054	0.3846	0.0569	nan	nan		0.5106	0	nan	nan	nan		0.0791	0.1953	0.0708	nan	nan
1	0.0041	0.8182	0.9677	nan		0.0112	0.7963	0.0098	0.0106	nan		0.6452	0.2273	0.5079	nan	nan		0.3333	0.7544	nan	nan	nan		0.2075	0.0339	0.1333	nan	nan		0.0063	0.1783	0	nan	nan
1	0.0112	0.9412	nan	nan		0.0184	0.963	0.0288	0.0255	0		0.9487	0.619	0.76	nan	nan		0.0159	0.7931	0.0117	nan	0.0111		0.2674	0.008	0.0891	nan	nan		0.0462	0.1569	0	nan	nan
0.9474	0.0024	0.9836	nan	nan		0.0108	1	0.0086	0.0101	nan		0.9118	0.2	0.913	0.9091	nan		0.0224	0.6949	0.0095	nan	0.0102		0.7308	0.2637	nan	nan	nan		0.04	0.1435	0.0408	0.0167	nan
1	0.0235	0.8605	nan	nan		0.0262	0.7931	0.0155	0.0139	nan		0.7619	0.3158	nan	nan	nan		0.2308	0.5714	nan	nan	nan		0.1573	0.049	0.0759	nan	nan		0.0687	0.2451	0.099	0.1059	nan
1	0.5	0.9512	nan	nan		0.0157	1	0.0186	0.0173	nan		0.5	0.1923	0.4568	nan	nan		0.3077	0.7027	0.4138	nan	nan		0.2222	0.0549	nan	nan	nan		0.093	0.3469	0.1811	0.1982	nan
0.825	0	0.7949	0.7949	nan		0.0051	0.9091	0.0223	0.0156	nan		0.931	0.6	0.58	nan	nan		0.3279	0.6585	0.25	nan	nan		0.3125	0.1667	0.184	nan	nan		0.125	0.6333	0.2353	nan	nan
0.8919	0	0.9487	0.9487	nan		0.0078	0.675	0.007	nan	nan		0.8276	0.4762	nan	nan	nan		0.6429	0.9714	nan	nan	nan		0.4107	0.1538	0.3178	nan	nan		0	0.3333	nan	nan	nan
0.6923	0	nan	nan	nan		0.4507	1	nan	nan	nan		1	0.3438	0.875	nan	nan		0	0.5	0.013	nan	0.0137		0.5702	0.3907	0.387	nan	nan		0	0.1286	0.0194	0.0161	nan
0.9539	0	0.9353	nan	nan		0.3182	0.974	0.1912	nan	0.0185		0.9775	0.5926	0.9885	nan	nan		0.0106	0.9123	0.0139	nan	nan		0.619	0.3514	0.4499	nan	nan		0.0156	0.1923	0.0222	0	nan
0.5374	0.0228	0.1995	0.2539	nan		0.0139	0.7705	0.0153	nan	nan		0.96	0.5577	0.9286	0.9231	nan		0.0133	0.5172	0.0152	nan	nan		0.563	0.336	0.468	nan	nan		0.0229	0.1241	0	0	nan
0.6738	0.003	0.5771	0.5781	nan		0.0163	0.8158	0.0071	nan	nan		0.75	0.0325	0.6333	nan	nan		0	0.4182	nan	nan	nan		0.5868	0.2279	0.4082	nan	nan		0.0263	0.1739	nan	nan	nan
0.7171	0.0833	0.7819	0.7092	nan		0.008	1	0.019	nan	nan		0.8776	0.5	0.9667	nan	nan		0.0103	0.5429	0.0183	nan	0.0408		0.1607	0.0375	0.2143	nan	nan		0	0.1724	0.1429	nan	nan
0.6808	0.0219	0.5927	nan	nan		0.0228	0.9821	0.0155	0	nan		1	0.6458	0.8462	nan	nan		0.0187	0.325	nan	nan	nan		0.3214	0.037	0.3525	nan	nan		0.0726	0.3077	0.0936	0.0972	nan
0.7708	0.1892	0.5	nan	nan		0.0178	0.9796	0.0147	0	nan		0.8125	0	nan	nan	nan		0.5614	0.88	0.8511	nan	nan		0.1429	0	0.0227	nan	nan		0.3208	0.55	0.1468	nan	nan
0.925	0.0108	nan	nan	nan		0.0051	0.9634	0.0089	0	nan		0.6279	0.0121	0.84	nan	nan		0.0426	0.4923	0.0342	nan	nan		0.7593	0	0.3882	nan	nan		0.0667	0.32	nan	nan	nan
0.9259	0.0635	1	1	nan		0.0141	0.9792	0.0194	0.0202	nan		0.7391	0.0129	0.6757	nan	nan		0.0125	0.5833	0.003	nan	nan		0.6491	0.3882	0.12	nan	nan		0.0312	0.25	0.0764	0.0786	nan
1	0.0514	1	1	nan		0.0224	1	0.0132	0.0099	nan		0.8913	0.3571	0.5963	0.6132	nan		0	0.6552	0.0154	nan	nan		0.432	0.033	0.5	nan	nan		0.303	1	0.7541	0.7551	nan
0.7419	0	0.966	0.9914	nan		0.0134	1	0.009	0.0103	nan		0.864	0.0481	0.9068	nan	nan		0	0.7656	0.0059	nan	nan		0.1818	0	0.1371	nan	nan		0.2655	0.5984	0.2458	0.2282	nan
1	0.4706	0.9625	0.9605	nan		0.0169	1	0.0152	nan	nan		0.8427	0.0263	0.95	nan	nan		0.0143	0.749	0.0199	nan	nan		0.3077	0.0619	0.2333	nan	nan		0	0.1724	0	nan	nan
1	0.0185	0.8065	nan	nan		0.0122	0.9667	0.0201	0	nan		0.875	0.2083	0.6549	0.7941	nan		0.0435	0.7925	0.0291	nan	nan		0.1743	0.0492	0.0375	nan	nan		0.4348	0.6765	0.5926	0.3265	nan
0.9683	0.0489	nan	nan	nan		0.035	1	0.0325	0.0164	nan		0.6346	0.3186	0.6748	nan	nan		0.2151	0.7857	0.3103	nan	0.3077		0.1875	0.0152	0.037	nan	nan		0	0.1818	0	nan	nan
0.9394	0.434	nan	nan	nan		0	1	0.0087	nan	nan		0.8	0.4167	0.7586	nan	nan		0.0275	0.6579	0.0084	nan	nan		0.1481	0.012	0	nan	nan		0.2588	0.413	0.2061	nan	nan
0.9667	0.2	0.9333	0.9333	nan		0.0172	1	0.009	nan	nan		0.9429	0.4571	0.5455	nan	nan		0.0625	0.4286	0.2	nan	nan		0.56	0.2895	0.5366	nan	nan		0.3013	0.4266	0.3031	nan	nan
1	0.4891	nan	nan	nan		0	0.9565	0.0338	nan	nan		0.8125	0.4805	0.7558	0.7377	nan		0.55	0.8824	0.7083	nan	nan		0.573	0	0.5	nan	nan		0.0116	0.1129	0.0481	nan	nan
0.5714	0.02	nan	nan	nan		0.0134	0.7045	0.042	nan	nan		0.8	0.3469	0.8488	0.806	nan		0.0061	0.6	0.0161	nan	nan		0.2386	0.0541	0.0842	nan	nan		0.0357	0.1678	0.0746	nan	nan
1	0.4127	0.9831	nan	nan		0.0028	0.9394	0.0078	0	nan		0.64	0.0131	0.6716	0.6613	nan		0.4054	0.9167	nan	nan	nan		0.3333	0.125	0.1905	nan	nan		0.028	0.1803	0.0732	nan	nan
1	0.0054	0.5897	nan	nan		0.3096	0.9722	0.2769	0.1728	nan		0.875	0	0.8286	0.8966	nan		0	0.36	0.7164	nan	nan		0.1733	0	0.1355	nan	nan		0.0339	0.2	0.0839	nan	nan
1	0	0.6667	nan	nan		0.3182	0.9623	0.8939	0.9273	nan		0.4286	0.0047	nan	nan	nan		0.5143	0.8571	0.7077	nan	nan		0.2	0.027	0.127	nan	nan		0.0115	0.1507	0	nan	nan
0.9259	0	0.9474	nan	nan		0.0124	0.8625	0.0117	0.0111	nan		0.4	0.0034	nan	nan	nan		0.4706	0.8085	0.825	nan	nan		0.1111	0	0.038	nan	nan		0	0.1	0.0081	nan	nan
0.8925	0.0184	0.9306	nan	nan		0.0188	1	0.0209	0	nan		0.8636	0.0236	0.8986	1	nan		0.0038	0.6145	0.0167	nan	nan		0.303	0.0882	0.2245	nan	nan		0.011	0.2407	0.0135	0.0147	nan
1	0	0.9712	nan	nan		0.0217	0.9759	0.0321	nan	nan		0.8364	0.0038	0.944	0.9365	nan		0.0198	0.9483	0.0258	nan	nan		0.301	0	0.3862	nan	nan		0.0176	0.1667	0.0182	0.0109	nan
0.9375	0.3725	nan	nan	nan		0.0206	0.9733	0.0078	0.0036	nan		0.8485	0.3902	0.5467	nan	nan		0.0107	0.6944	0.0253	nan	nan		0.3596	0	0.5308	nan	nan		0.0299	0.2361	0.049	0	nan
0.9836	0.3714	0.9603	nan	nan		0.0242	0.8987	0.0058	nan	nan		0.7429	0	nan	nan	nan		0.0078	0.5088	0.0083	nan	nan		0.2205	0.0896	0.2636	nan	nan		0.3448	0.69	0.8	nan	nan
1	0.1667	0.9894	nan	nan		0.0252	0.9467	0.0259	nan	nan		0.7955	0.4545	0.6961	nan	nan		0.0066	0.6	0.0122	nan	nan		0.1795	0.0412	0.1477	nan	nan		0.3645	0.6667	0.2241	0.6667	nan
0.5248	0.0059	0.4519	nan	nan		0.14	0.8982	0.2836	0.2697	nan		0.5882	0.1471	nan	nan	nan		0.0097	0.375	0.0093	nan	nan		0.2604	0.0909	0.2022	nan	nan		0.0303	0.1852	0.0075	0.008	nan
0.7459	0.0342	0.6912	nan	nan		0.0829	0.9924	0.2244	0.2	nan		0.5361	0	0.3413	nan	nan		0.0089	0.7179	0.035	nan	nan		0.1833	0.0455	nan	nan	nan		0.1667	0.4028	0.3333	nan	nan
0.5707	0.0347	0.6042	nan	nan		0.0286	0.9643	0.0202	0	nan		1	0.5962	nan	nan	nan		0.4054	0.7879	0.6806	nan	nan		0.1818	0.0213	0.1261	nan	nan		0.2097	0.3824	0.1897	nan	nan
0.7273	0.0185	0.7682	nan	nan		0.0092	0.9828	0.0307	0.0294	nan		0.9412	0.3939	1	nan	nan		0.494	0.8657	0.7652	nan	nan		0.1964	0	0	nan	nan		0.0074	0.1395	0.0167	0	nan
0.7736	0	0.6711	nan	nan		0.0192	0.6122	0.0203	0.0265	nan		0.3409	0	nan	nan	nan		0.4898	0.9	0.5441	nan	nan		0.1455	0.0143	0.0769	nan	nan		0.0084	0.119	0.0295	0.0288	nan
0.9355	0.3478	1	nan	nan		0.0061	0.7895	0.0382	0.0391	nan		0.3889	0	0.1463	nan	nan		0.3026	0.6714	0.3475	nan	nan		0.2941	0	0.0333	nan	nan		0.0147	0.1266	0.0132	0.0133	nan
0.6573	0	0.594	nan	nan		0.1027	0.9167	0.0327	nan	nan		0.7647	0.3585	0.6727	0.6585	nan		0	0.5152	0.0355	nan	nan		0.1867	0.0293	0.1542	nan	nan		0	0.1429	0	0	nan
0.9714	0.0106	0.955	nan	nan		0.0101	1	0.0171	0.0104	nan		0.8293	0.022	0.8253	0.8077	nan		0.0265	0.4615	0.0243	nan	nan		0.1212	0	0.0366	nan	nan		0.125	0.3333	0.3636	0.3333	nan
0.5205	0	nan	nan	nan		0.0101	0.9639	0.0126	0	nan		1	0.0374	nan	nan	nan		0.0253	0.439	0.0131	nan	nan		0.114	0.0071	0.0385	nan	nan		0	0.2143	0.1647	0.5652	nan
0.9153	0.069	0.9811	nan	nan		0.0071	0.9545	0.0238	nan	nan		0.9333	0.0046	0.766	nan	nan		0.0118	0.6923	0.0219	nan	nan		1	0.3125	nan	nan	nan		0.0185	0.1415	0.0176	nan	nan
1	0.0062	0.5	nan	nan		0.0092	0.9167	0.0054	0	nan		0.9091	0.0052	1	nan	nan		0.0237	0.4848	0.0339	nan	nan		0.5152	0.125	nan	nan	nan		0.1127	0.2422	0.1538	nan	nan
0.9706	0.0376	0.8182	nan	nan		0.0174	1	0.0037	0	nan		0.92	0.4	0.7455	nan	nan		0.0619	0.6842	0.0581	nan	nan		0.3	0.0274	0.2927	nan	nan		0.1205	0.6111	nan	nan	nan
1	0.0086	0.6667	nan	nan		0.5	1	nan	nan	nan		0.8679	0.5489	0.5701	nan	nan		0.4186	0.9412	0.6131	nan	nan		0.6585	0.2917	0.6957	nan	nan		0	0.1395	0.3835	nan	nan
0.7344	0.0419	0.6562	nan	nan		0.2414	0.7636	0.2444	nan	nan		0.8824	0.4699	0.9318	nan	nan		0.5	0.8246	0.7232	nan	nan		0.1064	0	0.0446	nan	nan		0.0345	0.1489	0.0631	nan	nan
0.8772	0.0978	0.9403	nan	nan		0.375	0.9231	0.1724	nan	nan		0.7083	0.3333	0.7647	nan	nan		0.2414	0.6667	0.5393	nan	nan		0.5763	0.35	nan	nan	nan		0	0.1979	nan	nan	nan
0.9241	0.2639	0.9028	nan	nan		0.0071	1	0.0078	nan	nan		0.4815	0.014	0.6723	nan	nan		0.0234	0.5636	0.0292	nan	nan		0.6825	0.2933	0.0821	nan	nan		0	0.1628	0.2333	nan	nan
1	0.1562	1	nan	nan		0.0291	0.902	0.0314	nan	nan		0.6327	0.0105	0.8919	nan	nan		0.6154	0.9318	0.6207	nan	nan		0.2963	0	0.0303	nan	nan		0.0413	0.2234	0.0361	0.0336	nan
0.9394	0.0142	0.2083	nan	0		0.0185	1	0.0876	nan	nan		0.5	0	0.3548	nan	nan		0.0053	0.75	0.0034	nan	nan		0.122	0.012	0.1183	nan	nan		0.0336	0.16	0.0269	nan	nan
0.9444	0.0175	0.6078	nan	nan		0.008	0.8782	0.0157	nan	nan		0.4615	0.0293	0.5185	nan	nan		0.0165	0.5556	0.0174	nan	nan		0.15	0.025	0.4632	nan	nan		0	0.1456	0.0119	0.0196	nan
1	0.0135	0.2222	nan	nan		0.0854	0.6333	nan	nan	nan		0.8438	0	nan	nan	nan		0.0087	0.4583	0.0086	nan	nan		0.2692	0.0364	0.1596	nan	nan		0	0.2941	0.0631	0.0476	nan
1	0	0.9464	nan	nan		0.2754	0.9	0.272	nan	nan		1	0.3478	0.6667	nan	nan		0	0.697	0.0058	nan	nan		0.4074	0.1154	0.1781	nan	nan		0.037	0.3208	0.0629	0.0672	nan
1	0	0.9688	nan	nan		0.4286	1	0.92	nan	nan		0.8667	0.3816	0.6719	nan	nan		0.0061	0.4194	0.022	nan	nan		0.35	0.1571	nan	nan	nan		0.0308	0.2418	0.0098	0.0068	nan
1	0.0261	0.9565	nan	nan		0.4091	1	0.9259	nan	nan		0.4167	0.0066	0.3644	nan	nan		0.0182	0.6296	0.0986	nan	nan		0.55	0.1818	0.7857	nan	nan		0.0215	0.2	0.008	0.0086	nan
1	0.0101	1	nan	nan		0	0.5185	0.2121	nan	nan		0.8636	0.5294	0.7852	nan	nan		0.0435	0.6364	0.1864	nan	nan		0.1711	0	0.0208	nan	nan		0.0811	0.2667	0.0429	0.041	nan
0.973	0.0038	0.9633	1	nan		0.0732	0.9643	0.1567	nan	nan		0.9286	0.3895	0.8356	nan	nan		0.2667	0.6154	0.32	nan	nan		0.6	0.2741	0.0354	nan	nan		0.0588	0.1846	0.1104	0.1067	nan
0.9756	0.2857	0.932	1	nan		0.048	1	0.0559	nan	nan		0.8846	0.4521	0.8774	nan	nan		0.4839	0.7941	nan	nan	nan		0.1875	0	0.0792	nan	nan		0	0.1786	0	nan	nan
0.5836	0.0036	0.6722	nan	nan		0.1691	1	0.0969	0.1124	nan		0.6854	0.018	0.5547	nan	nan		0	0.6889	0	nan	nan		0.8039	0.3101	nan	nan	nan		0.0465	0.2712	0.0929	nan	nan
1	0.0324	0.6923	0.75	nan		0.3137	0.9751	0.1843	0.1673	nan		0.9118	0.5625	0.8444	nan	nan		0.01	0.3953	0.0071	nan	nan		0.1639	0	0.0727	nan	nan		0	0.5714	nan	nan	nan
0.913	0.0034	0.7653	0.7215	nan		0.0185	0.9273	0.0085	0.004	nan		0.7647	0.3351	0.6502	nan	nan		0.0392	0.75	0.025	nan	nan		0.6432	0.5086	0.6243	nan	nan		0	0.1818	nan	nan	nan
0.5217	0.0205	0.85	0.8	nan		0.0053	1	0.0172	0.0112	nan		0.6341	0.3059	nan	nan	nan		0.0147	0.9355	0.0152	nan	nan		0.5323	0.1846	0.6667	nan	nan		0.037	0.4783	0.1351	nan	nan
0.9412	0.0035	0.8286	nan	nan		0.0082	0.9048	0.0224	0	nan		0.875	0.5	0.9143	nan	nan		0.0101	0.8	0.0087	nan	nan		0.2963	0.0727	0.037	nan	nan		0	0.1463	0.009	0.0111	nan
0.9565	0.0118	0.5532	nan	nan		0.015	1	0.0255	0.0361	nan		0.7059	0.3696	0.6786	nan	nan		0.0115	0.85	0.0083	nan	nan		0.2143	0.0175	0.2222	nan	nan		0.0278	0.2286	0.037	0.0408	nan
1	0.0838	0.3947	nan	nan		0.0172	0.9333	0.0236	0.0153	nan		0.6071	0.2647	0.6522	0.6579	nan		0.0145	0.9524	0.0218	nan	nan		0.6724	0.2394	0.2727	nan	nan		0	0.2222	0.0513	nan	nan
1	0.0132	nan	nan	nan		0.0103	0.8065	0.019	0.0125	nan		0.8529	0.4394	0.2794	nan	nan		0.3962	0.8148	0.4476	nan	nan		0.1569	0.0341	0.1212	nan	nan		0.0492	0.1695	0	nan	nan
0.9259	0.0216	0.7397	nan	nan		0.0141	1	0	nan	nan		0.4211	0	0.6935	nan	nan		0.0057	0.3784	0.0074	nan	nan		0.4658	0.1915	0.3235	nan	nan		0.0619	0.2913	0.0777	0.0815	nan
0.9615	0.0089	0.6355	nan	nan		0.0181	0.7333	0.0084	nan	nan		1	0.6716	0.8947	nan	nan		0.0105	0.4286	0.036	nan	nan		0.1798	0.0154	0.1411	nan	nan		0.0451	0.1978	0.0555	0.0573	nan
0.8571	0.2857	0.9529	nan	nan		0.1507	1	0.2698	nan	nan		0.8421	0.488	0.7978	nan	nan		0.0235	0.5714	0.0129	nan	nan		0.125	0	0.0175	nan	nan		0.0144	0.1497	0.0249	0.0288	nan
1	0.2667	1	nan	nan		0.0396	0.6739	0.066	nan	nan		0.7808	0.2936	0.7785	0.96	nan		0.0171	0.6579	0.0115	nan	nan		0.1364	0	0.0283	nan	nan		0	0.1622	0.0233	0.0286	nan
0.9796	0.0342	0.9286	0.9533	nan		0.0064	0.6923	0	nan	0		0.549	0.225	0.6569	nan	nan		0.008	0.4074	0.012	nan	nan		0.6154	0.2289	0.4508	nan	nan		0.0132	0.2909	0.0208	nan	nan
0.8462	0.3	nan	nan	nan		0.1379	1	0.9184	nan	0.931		0.6522	0.2772	0.75	nan	nan		0.0204	0.7097	0.0281	nan	nan		0.1429	0	0	nan	nan		0.0548	0.4025	0.1093	0.0652	nan
1	0.4537	nan	nan	nan		0.0488	0.6977	0.0274	nan	0		0.9375	0.6341	0.8182	nan	nan		0.0056	0.7742	0.0054	nan	nan		0.2857	0	nan	nan	nan		0.1839	0.7148	0.2954	0.1638	nan
0.9487	0.0222	0.9304	nan	nan		0.0096	0.6825	0.1871	nan	nan		0.8846	0.4545	nan	nan	nan		0.5195	0.8509	0.4577	nan	nan		0.8333	0.4219	0.51	nan	nan		0.2542	0.75	0.2469	0.2039	nan
0.977	0.4632	0.95	nan	nan		0.0133	0.9615	0.0211	0.0068	nan		0.6667	0.2941	0.6471	nan	nan		0.0171	0.4043	0.0259	0.0167	nan		0.1667	0	0.027	nan	nan		0.0417	0.5893	0.6129	nan	nan
0.9592	0.0851	1	nan	nan		0.0138	0.9783	0.0096	0.0049	0.0088		0.8625	0.5385	0.7736	0.6667	nan		0.0176	0.8286	0.0153	nan	0.0123		0.1954	0.0824	0.1728	nan	nan		0	0.25	nan	nan	nan
0.975	0.0646	0.5882	nan	nan		0.042	0.7059	0.0247	nan	0.0227		1	0.4085	1	1	nan		0.0088	0.5672	0.0086	0	0.0087		0.1667	0	nan	nan	nan		0.3438	0.697	0.3521	nan	nan
0.8966	0.2463	0.24	nan	nan		0.0163	0.977	0.0127	nan	nan		0.5294	0.2037	0.561	nan	nan		0.0162	0.4485	0.0124	0.0065	0		0.8302	0.4355	0.8061	nan	nan		0.0291	0.3409	0.1115	0.1414	nan
0.9286	0.2042	0.5556	0.5238	nan		0.0153	0.941	0.0105	nan	nan		0.3929	0	nan	nan	nan		0.0041	0.7927	0.0124	0.0233	nan		0.75	0.5294	0.8981	nan	nan		0.0655	0.295	0.0655	0.072	nan
1	0.1915	0.5556	0.6053	nan		0.0226	0.945	0.0127	nan	nan		0.9556	0.6324	0.5075	nan	nan		0.013	0.931	0.0131	nan	nan		0.8	0.3421	nan	nan	nan		0.2941	0.9365	0.5253	0.4819	nan
0.8767	0.358	0.6765	0.8077	nan		0.0075	0.9797	0.0052	nan	nan		0.95	0.6275	0.6765	nan	nan		0.0552	0.4	0.2194	nan	nan		0.2471	0.0471	0.1875	nan	nan		0.84	0.9733	0.7746	nan	nan
0.9333	0.2292	0.9524	0.9455	nan		0.0086	1	0.0207	nan	0.021		0.8028	0.0063	0.9268	nan	nan		0.2353	0.9275	0.8938	0.8824	nan		0.2083	0.0244	nan	nan	nan		0	0.101	0.0595	0.0548	nan
1	0.1591	0.7024	0.8	nan		0	0.5	0.0328	nan	nan		0.959	0.5192	0.9141	0.9099	nan		0.15	0.7619	0.4167	nan	nan		0.2083	0.0288	0.125	nan	nan		0.0177	0.1892	0.0368	0.0095	nan
0.9626	0.0233	0.9286	1	nan		0.0153	1	0.0129	nan	0		0.8293	0.4483	nan	nan	nan		0.2553	0.6087	0.4414	0.481	nan		0.129	0	0.0551	nan	nan		0.0137	0.1684	0.2222	0.0588	nan
1	0.1361	nan	nan	nan		0.0214	1	0.0185	nan	0.0143		0.5806	0	0.5479	nan	nan		0.3529	0.7273	nan	nan	nan		0.3333	0.0517	0	nan	nan		0	0.4	nan	nan	nan
0.9787	0.1502	0.7899	0.9808	nan		0.0267	0.9	0.0233	0	nan		0.9706	0.0662	0.7857	nan	nan		0	0.3971	0.0244	nan	nan		0.1905	0	0.1765	nan	nan		0	0.1143	0.0179	0.0312	nan
0.8723	0.196	0.8333	nan	nan		0.0071	0.8085	0.0235	0.0312	0		0.6364	0.0465	0.5328	nan	nan		0.1034	0.8571	0.1435	nan	nan		0.1364	0	0	nan	nan		0.0263	0.2174	0.0122	0.0122	nan
0.9565	0.2629	0.9318	nan	nan		0.0129	0.9259	0.0075	nan	nan		0.7941	0.4	0.5833	nan	nan		0.3415	0.7619	nan	nan	nan		0.3118	0	nan	nan	nan		0.1045	0.3108	0.2199	nan	nan
0.9683	0.3482	0.9646	nan	nan		0	1	0.0076	nan	0		0.8649	0.5507	0.7778	nan	nan		0.4583	0.8235	nan	nan	nan		0.1964	0.0141	0.2697	nan	nan		0.087	0.2197	0.0703	0.009	nan
1	0	0.9636	nan	nan		0.0085	0.9	0.0387	0.0075	nan		0.8298	0.525	0.9831	nan	nan		0.4	0.7826	0.5556	nan	nan		0.1695	0.0339	0.0769	nan	nan		0	0.1935	0.0732	0.0256	nan
0.9286	0	0.9247	nan	nan		0.0658	1	0.1324	0.0357	nan		0.9048	0.5909	nan	nan	nan		0.0454	0.8559	0.0087	nan	nan		0.3636	0.1562	0.3274	nan	nan		0	0.1	0.0222	nan	nan
0.6389	0	0.6327	0.5217	nan		0	0.5217	0	nan	nan		0.6	0.1111	0.92	nan	nan		0.4545	0.9688	0.7143	nan	nan		0.1915	0.0588	0.1489	nan	nan		0.087	0.377	0.3301	nan	nan
0.9667	0.4375	0.9625	0.9483	nan		0.0207	0.6094	0.0233	nan	0.0207		0.55	0.2041	nan	nan	nan		0.2481	0.7545	0.4091	nan	nan		0.1111	0	0.0241	nan	nan		0.183	0.3458	0.2588	nan	nan
1	0.0144	0.9692	0.9692	nan		0	0.7687	0	nan	0		0.8182	0.4242	0.8095	nan	nan		0.0121	0.5854	0.0181	nan	nan		0.3514	0	0.3107	nan	nan		0.2447	0.4937	0.2696	nan	nan
0.9455	0.0494	0.8974	0.9851	nan		0.0093	0.9032	0.0117	nan	0.012		0.45	0	0.4324	nan	nan		0.1695	1	0.156	nan	nan		0.1778	0.0125	0.4583	nan	nan		0.2406	0.5021	0.3136	nan	nan
0.9923	0.0103	0.8178	0.9125	0		0.0255	0.9368	0.0342	0.0267	nan		0.6	0	0.1818	nan	nan		0.0186	0.4091	0.0274	nan	nan		0.1486	0	nan	nan	nan		0.0921	0.2443	0.4195	nan	nan
0.9892	0.0187	0.9151	1	nan		0.0405	0.9855	0.0171	0.0174	nan		0.4444	0.0227	nan	nan	nan		0	0.3182	0.0133	nan	nan		0.6049	0.3704	nan	nan	nan		0.0606	0.2353	0.1692	nan	nan
0.9697	0.0034	0.9308	0.974	nan		0	0.5938	0.0085	0	nan		0.6061	0	nan	nan	nan		0.3571	0.7143	0.6939	nan	0.6286		0.3333	0.0893	nan	nan	nan		0.6915	0.831	0.7557	nan	nan
0.6667	0	1	nan	nan		0.0222	0.8462	0.0081	0.0095	nan		0.4091	0	0.2326	nan	nan		0.2812	0.7097	0.3902	nan	nan		0.4857	0.15	nan	nan	nan		0.0333	0.234	0.0159	0.0175	nan
1	0	0.9296	nan	nan		0.0039	0.9245	0.0254	0.0263	0		0.6905	0.03	0.56	nan	nan		0.3429	0.6923	0.5306	nan	nan		0.15	0.0185	0.0603	nan	nan		0.025	0.1895	0.0517	0.0444	nan
0.9167	0.3393	0.775	nan	nan		0.0193	1	0.0232	0.0265	nan		0.3438	0	nan	nan	nan		0.4553	0.7556	0.4491	nan	nan		0.1111	0.0063	0	nan	nan		0.1538	0.5556	nan	nan	nan
1	0.2035	0.8649	0.9318	nan		0.0045	1	0.0103	nan	nan		0.8974	0.232	0.9206	nan	nan		0.0645	0.712	0.2344	nan	nan		0.1099	0	0.031	0.0294	nan		0	0.2	0	nan	nan
1	0.1496	0.9425	1	nan		0.0077	0.8462	0.0081	0	nan		0.697	0.2896	0.6628	nan	nan		0.122	0.4677	0.2821	nan	nan		0.1871	0.0714	0.0676	nan	nan		0	0.1463	0.0588	0.0588	nan
0.9744	0.023	0.9429	1	nan		0.0094	0.9552	0.0156	nan	nan		0.8148	0.4848	0.8115	nan	nan		0.0027	0.7714	0.0189	nan	nan		0.5476	0.1552	0.0909	nan	nan		0.4422	0.7241	0.5265	nan	nan
0.9808	0.0088	0.8182	0.9535	nan		0.0122	0.8491	0.0239	nan	nan		0.3684	0	0.2	nan	nan		0.002	0.6452	0.0124	nan	nan		0.2083	0	0.0198	nan	nan		0.2424	0.4394	nan	nan	nan
1	0.0289	0.6809	0.9167	0.4348		0.0236	0.6228	0.0359	0	nan		0.9574	0.5859	0.9651	nan	nan		0.0039	0.7931	0.0336	nan	nan		0.1622	0	0.1346	nan	nan		0.0825	0.3699	0.2162	nan	nan
1	0.0205	0.6242	0.9254	nan		0.0617	0.7955	0.0303	nan	nan		0.8222	0.4545	0.6222	nan	nan		0.0385	0.6203	nan	nan	nan		0.7597	0.3	0.482	nan	nan		0.0222	0.127	0.1444	nan	nan
1	0.0131	0.5053	nan	nan		0.0196	0.561	0.0402	nan	nan		0.8182	0.4828	0.7708	nan	nan		0.5926	0.9355	0.6833	nan	nan		0.1266	0.0225	0.1486	nan	nan		0.04	0.1897	0.022	nan	nan
1	0.0253	0.5253	nan	nan		0.022	0.5238	0	nan	nan		0.3409	0.0276	0.3059	nan	nan		0.5	0.9762	0.6792	nan	nan		0.4154	0.0189	0.2167	nan	nan		0	0.1875	0.2419	nan	nan
0.9737	0.0148	0.9268	nan	nan		0.2985	0.92	0.987	0.9846	nan		0.4138	0.0461	0.2791	nan	nan		0.0659	0.6322	0.1406	nan	nan		0.4375	0.0168	0.272	0.0864	nan		0.0217	0.1463	0	nan	nan
0.9074	0.003	0.9545	nan	nan		0.008	0.6235	0.0381	nan	nan		0.7647	0.1818	0.5746	nan	nan		0.0206	0.7183	0.0526	nan	nan		0.2645	0.0354	0.1082	0.067	nan		0.05	0.6667	0.1455	nan	nan
0.9733	0.0193	0.9667	nan	nan		0	0.5714	0	nan	nan		0.9	0.4205	0.7556	nan	nan		0.0041	0.8571	0.0129	nan	nan		0.2326	0.0753	0.1562	nan	nan		0.0174	0.1227	0.0289	nan	nan
0.8261	0.064	0.9184	0.9184	nan		0.0714	0.675	0.0135	nan	nan		0.6	0.0096	0.5593	nan	nan		0.0096	0.9583	0.0122	nan	nan		0.3556	0.0217	0.233	nan	nan		0	0.1308	0.0787	nan	nan
0.9667	0.0396	0.7241	0.7241	nan		0.1441	0.9149	0.239	nan	nan		0.6271	0.0138	nan	nan	nan		0.185	0.617	0.156	nan	nan		0.8	0.3684	nan	nan	nan		0.098	0.2553	0.2762	nan	nan
0.8571	0.0306	0.8772	nan	nan		0.016	1	0.0189	nan	nan		0.9615	0.6207	0.8718	nan	nan		0.1667	0.625	0.169	nan	nan		0.2353	0.087	0.3276	0.3276	nan		0.04	0.2903	0.0179	nan	nan
0.8316	0.0273	0.7949	0.788	nan		0.2985	0.9048	0.1562	0.1442	nan		0.9231	0.619	nan	nan	nan		0.1638	0.8485	0.1218	nan	nan		0.2407	0.0784	0.1192	0.0408	nan		0	0.2	0.0588	nan	nan
0.5202	0.0107	0.6086	0.6456	nan		0.0952	0.7119	0.2821	nan	nan		0.9167	0.6119	nan	nan	nan		0.2875	0.7073	0.1451	nan	nan		0.3929	0.0862	0.0968	nan	nan		0	0.2	0.0227	nan	nan
0.7952	0.025	0.6955	0.7366	nan		0.3636	0.9841	1	nan	nan		0.75	0.275	nan	nan	nan		0.1839	0.8387	0.1216	nan	nan		0.2727	0	0	nan	nan		0.168	0.495	0.4121	nan	nan
0.8974	0.3171	0.9146	nan	nan		0.011	0.5889	0	nan	nan		1	0	0.6486	nan	nan		0.1758	0.6977	0.3482	nan	nan		0.8571	0.3034	0.7252	0.7252	nan		0.087	0.2727	0.085	nan	nan
0.9149	0.078	nan	nan	nan		0	0.5	0.0426	0.0571	nan		0.875	0	0.8696	nan	nan		0.2105	0.7619	0.5161	nan	nan		0.1707	0	nan	nan	nan		0.0864	0.2381	0.0732	nan	nan
0.7879	0.0882	nan	nan	nan		0.0055	0.9583	0.0214	nan	nan		0.7083	0.0435	nan	nan	nan		0.0625	1	0.0175	nan	nan		0.2206	0	0.3723	0.3636	nan		0	0.1471	0	nan	nan
1	0.0331	1	1	nan		0.0027	0.977	0.0166	nan	nan		0.7643	0	0.7564	nan	nan		0	0.451	0.0286	nan	nan		0.2703	0	0.3077	0.069	nan		0	0.125	0	nan	nan
1	0.1395	0.9355	1	nan		0.0052	0.9833	0.0228	nan	nan		0.8245	0.0127	0.8743	nan	nan		0.0231	0.9863	0.0179	nan	0.0226		0.451	0.0105	0.5435	0.3571	nan		0.0769	0.275	0	nan	nan
0.7727	0.25	nan	nan	nan		0.0053	1	0.0219	nan	nan		0.8052	0	0.7857	nan	nan		0.0053	0.8182	0.0225	nan	0.0213		0.1379	0	0.1025	0.0984	nan		0	0.1463	0.0164	nan	nan
1	0.1304	0.6429	nan	nan		0	0.9444	0.0059	nan	nan		0.9189	0.2549	0.9643	nan	nan		0	0.6562	0.0256	nan	nan		0.1071	0	0	nan	nan		0.0255	0.1538	0.0127	nan	nan
0.988	0.4407	0.8154	nan	nan		0.0107	0.8966	0.0189	nan	nan		0.6786	0.0263	0.7059	nan	nan		0.0137	0.4762	0.0128	nan	nan		0.5758	0	nan	nan	nan		0.2875	0.4912	0.5273	nan	nan
0.9701	0.1267	1	nan	nan		0.2889	0.975	0.9714	nan	nan		0.775	0.4667	0.6415	nan	nan		0.2	0.5122	0.6618	nan	nan		0.8505	0.6391	0.8318	0.9375	nan		0	0.3182	0	0	nan
0.6508	0.0452	0.7778	nan	nan		0.0151	0.7662	0.0202	nan	nan		0.6149	0.0044	0.4524	0.4474	0.3878		0.0426	0.3667	0.1034	nan	nan		0.8462	0.4	0.5435	0.5435	nan		0.0351	0.1714	0.0169	0.037	nan
1	0.0184	1	1	nan		0.0077	0.901	0.0148	nan	nan		0.9167	0	nan	nan	nan		0.3818	0.9619	0.2857	nan	nan		0.3365	0.12	0.0405	0.0116	nan		0	0.1935	0.0241	0.0241	nan
1	0	0.9333	nan	nan		0.0289	0.5641	0.0393	nan	nan		0.5667	0.0541	nan	nan	nan		0.0297	0.7857	0.0411	nan	0.0481		0.1111	0	0.0577	0.075	nan		0	0.1667	nan	nan	nan
1	0	1	nan	nan		0	0.6258	0.0708	nan	nan		0.8378	0.5323	0.8718	nan	nan		0.0112	0.9333	0.0088	0.0093	nan		0.1407	0.0063	0.0602	nan	nan		0	0.129	0.0506	nan	nan
0.6	0.0714	0.4955	nan	nan		0.0179	0.8643	0.0317	nan	nan		0.5556	0	0.5686	0.6444	nan		0	0.4	0.0417	nan	nan		0.1667	0.025	0	0	nan		0.0336	0.1524	0.0165	0.018	nan
0.98	0.4565	0.8889	nan	nan		0.0105	0.7264	0.0295	nan	nan		0.5	0.0227	0.5652	nan	nan		0.0184	0.7917	0.0169	nan	nan		0.2	0	0	nan	nan		0.0889	0.2585	0.1933	nan	nan
0.8404	0.3279	0.7987	nan	nan		0.2553	0.9184	0.1346	nan	nan		0.4643	0.1169	0.36	nan	nan		0.0568	0.5849	0.0211	nan	nan		0.25	0.06	0.0169	nan	nan		0.0377	0.3243	0	nan	nan
0.6657	0.018	0.8191	nan	nan		0.1572	0.7083	0.3115	nan	nan		0.5	0.0957	nan	nan	nan		0	0.4898	0.0095	nan	nan		0.5175	0.3249	0.3925	0.2838	nan		0	0.506	0.2405	nan	nan
0.9444	0.0305	0.9143	0.9143	nan		0.055	0.6429	0.1457	nan	nan		0.6	0.0488	0.6111	nan	nan		0.01	0.3922	0.0165	nan	nan		0.6184	0.2885	0.3101	0.2386	nan		0.0333	0.25	0.1333	nan	nan
1	0.0161	0.8923	nan	nan		0.1418	0.7607	0.2083	nan	nan		0.6591	0.1739	0.5517	nan	nan		0.0115	0.6667	0.0164	nan	nan		0.2361	0.0167	nan	nan	nan		0.0133	0.1375	0.1068	nan	nan
1	0	0.9467	nan	nan		0	0.9661	nan	nan	nan		0.3261	0	0.2241	nan	nan		0.0142	0.4615	0.0127	nan	nan		0.4286	0.119	0.375	0.375	nan		0.0198	0.2375	0.0439	nan	nan
0.7018	0	0.5373	nan	nan		0.0043	0.5429	0.0114	nan	nan		0.5814	0.0323	nan	nan	nan		0.289	0.8718	0.3228	nan	nan		0.2917	0	nan	nan	nan		0.0321	0.1731	0.021	nan	nan
0.8316	0.0216	0.8431	nan	nan		0.0299	0.768	0.0213	nan	nan		0.8333	0.4167	nan	nan	nan		0.0083	0.7727	0.0324	nan	nan		0.44	0.0952	nan	nan	nan		0.038	0.14	0.0183	nan	nan
0.8828	0.0833	0.8261	nan	nan		0.014	0.6901	0.0334	nan	nan		0.8	0.2564	nan	nan	nan		0.24	0.5625	0.3636	0.375	nan		0.871	0.0556	0.578	0.566	nan		0	0.3125	0.2051	nan	nan
1	0.3284	1	nan	nan		0.4717	0.9753	1	nan	nan		0.8846	0.0914	0.7941	nan	nan		0.0099	0.5	0.0179	nan	nan		0.1605	0	0.4154	0.3481	nan		0	0.1004	0.0792	nan	nan
1	0.0097	nan	nan	nan		0	0.5185	0	nan	nan		0.9545	0.6	0.9459	nan	nan		0.0082	0.4545	0.0123	nan	nan		0.2973	0.0603	0.1471	nan	nan		0	0.1111	0.01	nan	nan
0.7391	0.0178	0.8571	nan	nan		0.0046	0.907	0.0165	nan	nan		0.7209	0.3939	0.5271	0.512	nan		0.1892	0.5652	0.3462	nan	nan		0.5	0.1765	0.2632	0.2632	nan		0.339	0.9412	0.2949	nan	nan
0.5957	0.0078	0.646	nan	nan		0.0278	1	0.0082	nan	nan		1	0.0417	nan	nan	nan		0.4	0.8696	0.5972	nan	nan		0.1719	0.0336	nan	nan	nan		0.3182	0.6154	0.5	nan	nan
1	0.0107	0.3517	nan	0.037		0.005	0.8519	0.0423	nan	nan		0.5467	0	0.5032	0.4706	nan		0.3235	0.6286	0.3438	nan	nan		0.1058	0	nan	nan	nan		0.2105	0.6341	0.5086	nan	nan
0.8846	0.0091	0.4158	nan	0		0.0191	1	0.0181	nan	nan		0.8387	0.2841	nan	nan	nan		0.0732	0.4262	0.0331	0.0308	nan		0.1333	0	0.0169	0.05	nan		0.3182	0.8421	0.4722	nan	nan
1	0.0049	0.85	0.8846	nan		0.0059	0.9744	0.0115	nan	nan		0.913	0.5652	nan	nan	nan		0.175	0.5667	0.3636	nan	nan		0.2308	0	0.0192	0.0192	nan		0.4052	0.6923	nan	nan	nan
0.9643	0.0235	0.9677	nan	nan		0.0186	0.9412	0.0112	nan	nan		0.7083	0.0162	0.5616	nan	nan		0.0769	0.5	0.35	nan	nan		0.12	0.0092	0	nan	nan		0.4049	0.6905	nan	nan	nan
1	0.0429	0.8636	0.9623	nan		0.0071	0.9744	0.0157	nan	nan		0.7292	0.3571	0.5694	nan	nan		0	0.7667	0.0625	nan	nan		0.1604	0.0342	0	0	nan		0.0096	0.1333	0.0355	nan	nan
1	0.0044	0.8786	0.97	nan		0.1636	0.942	0.1646	nan	0.1667		0.7931	0.1852	0.507	nan	nan		0.0109	0.5106	0.0146	0.0127	nan		0.7374	0.3	0.1607	0.2	nan		0.02	0.2917	0.3107	nan	nan
1	0	0.8571	1	nan		0.1758	0.9028	0.1152	nan	0.0778		0.3279	0	0.2616	nan	nan		0.2667	0.7917	nan	nan	nan		0.1754	0.0081	nan	nan	nan		0	0.3571	0.0667	nan	nan
0.9762	0.036	0.7692	nan	nan		0.0308	0.8788	0.081	nan	0.0588		0.7105	0	0.3864	nan	nan		0.0513	0.6533	0.0303	nan	nan		0.213	0.0435	nan	nan	nan		0	0.1852	0.1829	nan	nan
1	0.0124	1	nan	nan		0.0073	0.9375	0.0304	nan	0		0.9333	0.5789	0.6923	nan	nan		0.0037	0.5878	0.0412	nan	nan		0.1361	0	0.1406	nan	nan		0.0545	0.4324	0	0	nan
1	0.5	0.9429	nan	nan		0.0248	0.5814	0.022	nan	0.0058		0.8571	0.1579	0.5091	nan	nan		0.0063	0.6968	0.0432	nan	nan		0.4727	0.3008	0.2179	nan	nan		0.027	0.25	0.1081	0.1081	nan
0.9737	0.0448	0.9141	0.8923	nan		0.25	0.9189	nan	nan	nan		0.881	0.2885	0.8571	nan	nan		0.0039	0.4475	0.0554	nan	nan		0.2941	0.1556	0.1681	0.1154	nan		0	0.2174	nan	nan	nan
0.9412	0.0297	0.9831	0.9753	nan		0.25	0.9545	nan	nan	nan		0.9643	0.6316	nan	nan	nan		0.0115	0.5134	0.0362	nan	nan		0.2609	0.1169	0.1739	0.1739	nan		0.0089	0.1818	0.0481	0.0412	nan
0.9882	0.0073	0.9524	0.9495	nan		0.0186	0.9	0.018	nan	nan		0.9651	0.6494	0.7582	nan	nan		0	0.7308	0.0735	nan	nan		0.1111	0	nan	nan	nan		0.2073	0.4583	0.0769	0.0395	nan
0.9855	0.011	0.92	0.9764	nan		0.014	0.9167	0.0308	nan	nan		0.92	0.0159	0.7361	nan	nan		0.015	0.7598	0.0399	nan	nan		0.5357	0.119	0.0698	nan	nan		0.0312	0.2973	0.1026	nan	nan
0.9798	0	0.8478	0.9459	nan		0.0105	1	0.0161	nan	nan		0.566	0.0606	0.6518	nan	nan		0.0202	0.7697	0.0082	nan	nan		0.1053	0	nan	nan	nan		0.0282	0.216	0.1063	0.2083	nan
0.9706	0.0024	0.9005	0.9846	nan		0.0075	1	0.0155	nan	nan		0.5506	0.0524	0.5769	0.5957	nan		0.0149	0.8684	0.0103	nan	nan		0.2151	0	0.0645	nan	nan		0.027	0.1481	0.0541	nan	nan
0.6522	0.0145	0.7647	0.7222	nan		0.0252	1	0.035	nan	nan		0.9038	0.5873	0.6829	nan	0.7222		0	0.6357	0.3333	nan	nan		0.9286	0.5217	nan	nan	nan		0	0.2273	nan	nan	nan
0.931	0.0396	0.9313	nan	nan		0	0.5484	nan	nan	nan		0.4783	0.0316	nan	nan	nan		0.4756	0.7826	nan	nan	nan		0.2143	0	0.1017	0.1111	nan		0.1507	0.3841	0.2517	nan	nan
0.8852	0.0598	0.781	nan	nan		0.0288	0.8718	0.0963	nan	nan		0.5714	0	0.5778	nan	nan		0.5128	0.8947	0.3229	nan	nan		0.977	0.7895	0.75	nan	nan		0	0.6747	0.4079	nan	nan
1	0.3817	0.96	1	nan		0.0187	0.9492	0.0482	nan	nan		0.6818	0.3269	0.6308	nan	nan		0.303	0.6462	0.2523	nan	nan		0.1186	0	0.25	0.2727	nan		0.0727	0.3	0.0349	nan	nan
0.9545	0.1381	0.9694	0.9691	nan		0.0124	0.8247	0.0169	nan	nan		0.92	0.5909	0.6949	nan	nan		0.0714	0.3812	0	nan	nan		0.1311	0	0.0886	0.25	nan		0	0.125	0.0316	nan	nan
0.8974	0.0472	nan	nan	nan		0.018	0.7549	0.0189	nan	nan		0.92	0.5128	nan	nan	nan		0.0417	0.5495	0.2143	nan	nan		0.1212	0	0.1881	nan	nan		0	0.1319	0	nan	nan
1	0.0353	nan	nan	nan		0.0456	0.7619	0.0402	nan	nan		0.7121	0.3947	nan	nan	nan		0	0.3933	0.1273	nan	nan		0.24	0	0.0238	nan	nan		0.0703	0.2195	0.15	nan	nan
0.9574	0.0358	0.8551	nan	nan		0.0145	0.7037	0.0274	nan	nan		0.5926	0.2069	nan	nan	nan		0	0.6977	nan	nan	nan		0.1667	0	0.018	nan	nan		0	0.3556	0.0417	0.0455	nan
1	0.0507	0.9167	nan	nan		0.0077	0.625	0.0113	nan	nan		0.5	0.01	0.5227	nan	nan		0.0455	0.5714	nan	nan	nan		0.625	0.3333	0.4286	nan	nan		0.1	0.377	0.1324	0.1324	nan
1	0.0291	1	nan	nan		0.0154	0.5357	0.0135	nan	nan		0.5979	0.1943	0.4717	nan	nan		0	0.5934	0.0476	nan	nan		0.7914	0.6738	0.7746	nan	nan		0.019	0.1505	0.0131	nan	nan
1	0.157	0.98	1	nan		0.0165	0.6441	0.0045	nan	nan		0.8293	0.4444	0.76	nan	0.7429		0	0.5156	0.0472	nan	nan		0.7088	0.5839	0.6836	nan	nan		0.4946	0.6486	0.7574	nan	nan
0.5455	0.0234	0.95	nan	nan		0.0213	0.88	0.0058	nan	nan		0.7407	0.4138	0.6417	nan	nan		0.0192	0.6966	0.0851	nan	nan		0.649	0.4442	0.6433	nan	nan		0.0381	0.2164	0.1419	0.1458	nan
1	0.0082	0.7807	0.8793	nan		0.0156	0.9802	0.0146	nan	nan		0.8077	0.3263	0.4394	nan	nan		0.0057	0.791	0.1292	nan	nan		0.6417	0.3977	0.5634	nan	nan		0.3	0.5833	0.3333	nan	nan
1	0.0068	0.9505	0.9632	nan		0.0119	1	0.0147	nan	nan		0.7111	0.3077	0.3966	nan	nan		0.0222	0.9146	0.0774	nan	nan		0.5686	0.4277	0.5489	nan	nan		0	0.1667	0.1383	0.15	nan
0.9024	0	0.7987	nan	nan		0.0125	0.9394	0.0214	nan	nan		0.6875	0.0151	nan	nan	nan		0.0235	0.7686	0.0468	nan	nan		0.6184	0.4424	0.4475	nan	nan		0	0.1311	0.02	0.0244	nan
0.9355	0.3064	0.7324	nan	nan		0.0141	0.9825	0.0193	nan	nan		0.8333	0.4405	0.7736	nan	nan		0.0385	0.8298	0.2353	nan	nan		0.1795	0.0658	0.0462	nan	nan		0.0299	0.1667	0	nan	nan
0.9459	0.0225	0.7586	nan	nan		0.0236	0.9843	0.0336	nan	nan		0.7826	0.4819	0.7895	0.7759	nan		0.02	0.5949	0.0526	0.0556	nan		0.7652	0.5197	0.5648	nan	nan		0.4118	0.7761	1	nan	nan
0.92	0.0284	0.8257	nan	nan		0.3529	1	0.6754	0.6606	nan		0.7	0.3182	0.45	nan	nan		0.3993	0.7606	0.2177	0.202	nan		0.3704	0.1111	0.3	nan	nan		0.59	0.7128	0.9907	nan	nan
1	0	nan	nan	nan		0.2558	0.9254	0.5714	nan	nan		0.6066	0.2273	0.475	nan	nan		0.0037	0.7179	0.0502	nan	nan		0.1143	0	0	nan	nan		0.0519	0.1631	0.0816	0.0667	nan
1	0	nan	nan	nan		0.3784	0.8952	0.3473	0.3477	nan		0.7931	0.4091	0.7209	nan	nan		0.0088	0.9722	0.0154	0.0121	nan		0.2921	0.0645	0	nan	nan		0.0677	0.2098	0.0576	0.0645	nan
1	0.0202	0.9412	0.9583	nan		0.0166	0.9091	0.0242	0.0263	nan		0.4574	0.1098	0.2588	nan	nan		0.0152	0.7568	0.0209	0.0201	nan		0.1389	0	0.1786	nan	nan		0.0256	0.1327	0.0513	nan	nan
0.9692	0.0046	nan	nan	nan		0.0157	0.871	0.0118	0.0115	nan		0.8438	0.5143	0.8095	nan	nan		0.032	0.4474	0.0258	nan	nan		0.1605	0.0222	0.0161	nan	nan		0.0286	0.1905	0.0411	nan	nan
0.8462	0.0271	nan	nan	nan		0	0.6	0.0244	nan	nan		0.8485	0.439	0.8833	nan	nan		0.0345	0.6774	0	nan	nan		0.169	0.0312	0.0658	nan	nan		0	0.1367	0.0165	0.0132	nan
0.8775	0.2714	0.5951	0.5987	nan		0	0.7368	0	0	nan		0.942	0.5	0.9852	nan	0.9841		0	0.4565	nan	nan	nan		0.1304	0	nan	nan	nan		0.0275	0.1707	0.1244	0.1267	nan
0.8636	0.0559	nan	nan	nan		0.0392	0.9688	0.0656	0.0755	nan		1	0.5926	0.8033	nan	nan		0.0063	0.5797	0.0042	0.0045	nan		0.1333	0.011	0.0444	nan	nan		0.0083	0.3095	nan	nan	nan
0.8276	0.0157	1	1	nan		0.0127	0.913	0.0161	nan	nan		0.375	0	0.2593	nan	nan		0.0571	0.5	nan	nan	nan		0.1789	0.0737	0.1013	nan	nan		0.0179	0.1692	0.2828	0.5882	nan
1	0.0091	0.9706	nan	nan		0.4231	0.9796	0.9384	nan	nan		0.8723	0.5077	0.7593	nan	nan		0.1579	0.4651	0.0806	nan	nan		0.9355	0.45	0.8	nan	nan		0	0.2941	0.129	0.1786	nan
1	0.4898	0.9623	0.9375	nan		0.0833	0.7959	0.099	nan	nan		0.7419	0.3908	0.5217	nan	nan		0.6495	0.963	0.8852	0.8772	nan		0.1429	0	nan	nan	nan		0.0253	0.3548	0.0661	0.0661	nan
0.6371	0.0083	0.6326	nan	nan		0.2667	1	0.6	nan	nan		0.6078	0.2619	0.7273	nan	nan		0.0373	0.6642	0.1003	nan	nan		0.6744	0.4824	0.7931	nan	nan		0.006	0.144	0.0402	nan	nan
0.8704	0	0.5714	nan	nan		0	1	0.0235	0.0303	nan		0.3441	0.0144	0.3411	nan	nan		0.25	0.6429	0.1442	nan	nan		0.5152	0.0256	0.4	0.5	nan		0	0.4583	0.26	nan	nan
0.8358	0.037	0.9524	nan	nan		0.0224	1	0.0081	0.0095	nan		0.6522	0.3333	nan	nan	nan		0.2985	0.7971	0.1702	nan	nan		0.1	0	0.0405	nan	nan		0.0147	0.1522	0.028	nan	nan
0.898	0.0133	0.9111	nan	nan		0.0119	1	0.0107	0.0145	nan		0.525	0.1176	0.1892	nan	nan		0.375	0.7209	nan	nan	nan		0.3288	0.1474	0.2241	0.005	nan		0	0.1562	0.029	nan	nan
0.978	0.0378	0.9806	nan	nan		0.0191	1	0.0136	0.0213	nan		0.5616	0.2358	0.3436	nan	nan		0.0417	0.4444	nan	nan	nan		0.1905	0.0613	0.4191	0.5625	nan		0.0196	0.2727	nan	nan	nan
1	0.0236	1	nan	nan		0.0138	1	0.0135	0.0109	nan		0.5909	0.2747	0.2697	0.2368	nan		0.0088	0.75	0.0435	nan	nan		0.3416	0.1573	0.6742	nan	nan		0.0178	0.2263	0.0103	nan	nan
0.9643	0.0624	0.876	0.8783	nan		0.0686	1	0.0942	0.0957	0.125		0.4286	0.1111	0.3611	0.5	nan		0.0357	0.4054	0.0816	nan	nan		0.3741	0.2167	0.3873	0.2121	nan		0.0625	0.3929	0.129	0.1562	nan
1	0.0835	0.8548	0.8269	nan		0.154	0.9836	0.0844	0.1039	0		0.7333	0.3478	0.8667	0.875	nan		0.0081	0.5701	0.0369	0.0123	nan		0.1818	0	0.1733	0.1869	nan		0	0.2	nan	nan	nan
1	0	nan	nan	nan		0.0152	0.9565	0.027	0.024	nan		0.85	0.256	0.7211	0.7717	nan		0.0353	0.7031	0.0452	0.0203	nan		0.2391	0.082	0.053	nan	nan		0	0.1282	0.0615	nan	nan
1	0	nan	nan	nan		0.0506	0.6944	0.1172	nan	nan		0.5111	0	0.6552	nan	nan		0.0217	0.75	nan	nan	nan		0.1489	0	0.1111	nan	nan		0	0.1538	0.0556	nan	nan
1	0	0.9667	nan	nan		0.0581	0.9167	0.1655	nan	nan		0.44	0.0353	0.7143	0.6818	nan		0.0611	0.8	0.0126	0.0124	nan		0.3333	0.0625	0.2456	nan	nan		0.0149	0.125	0.0571	nan	nan
0.9619	0.3485	0.9746	0.967	nan		0.2265	0.9375	0.2431	nan	nan		0.3836	0.0171	0.5882	nan	nan		0.1014	0.5676	0.1519	0.3725	0.0388		0.2857	0	0.3333	nan	nan		0.0154	0.1556	0	nan	nan
0.8955	0	0.6912	nan	nan		0.2284	1	0.2574	nan	nan		0.3566	0.0027	0.3818	nan	nan		0.0261	0.6591	0.0415	nan	nan		0.6462	0.2716	0.5517	nan	nan		0	0.2174	0.172	nan	nan
0.9167	0	0.6866	nan	nan		0.2063	1	0.2623	nan	nan		0.4051	0.0182	0.2162	nan	nan		0.0461	0.8	0.0547	nan	nan		0.1138	0.0137	nan	nan	nan		0	0.1176	0.0316	nan	nan
1	0	0.1106	0.1053	nan		0.1105	1	0.1602	nan	nan		0.5849	0.0385	0.6118	nan	nan		0.0132	0.825	0.0313	0.1852	nan		0.3182	0.1026	0.2903	nan	nan		0	0.1429	0.0377	nan	nan
1	0.4444	nan	nan	nan		0.0496	1	0.2254	nan	nan		0.775	0.3394	0.7295	nan	nan		0.0099	0.75	0.0456	nan	nan		0.2683	0.0164	0.0274	nan	nan		0.0217	0.3125	0.1527	nan	nan
0.5306	0.0097	0.6111	0.5954	nan		0.2059	1	0.3636	nan	nan		0.7692	0	0.6786	nan	nan		0.0707	0.9048	0.0638	nan	nan		0.1391	0.0368	0.1984	nan	nan		0.0198	0.125	0.0074	nan	nan
0.8	0	0.7736	0.9535	nan		0.0053	0.5321	0.0443	nan	nan		0.8636	0	nan	nan	nan		0.0299	0.4915	0	nan	nan		0.2759	0.037	0.2407	nan	nan		0.0182	0.1569	0.0141	nan	nan
0.5464	0.0042	0.4214	nan	nan		0.0149	0.8248	0.0167	0.0107	nan		0.4483	0.08	0.3846	nan	nan		0.3556	0.8182	0.4685	0.6444	nan		0.1176	0	0	nan	nan		0.0283	0.1486	0.0104	nan	nan
0.84	0	1	nan	nan		0.449	0.9789	0.4587	nan	nan		0.913	0.1739	0.8	nan	nan		0	0.7711	0.1133	nan	nan		0.9667	0.6442	0.4945	nan	nan		0.1429	0.4688	0.2632	nan	nan
0.8382	0	0.973	nan	nan		0.1486	0.8889	0.3889	nan	0.2727		0.8684	0.5321	0.8413	nan	nan		0.0769	0.5556	0	0	nan		0.5852	0.4612	0.5407	nan	nan		0.0097	0.1286	0.0341	nan	nan
1	0.0244	0.8444	nan	nan		0.3	0.8333	0.963	nan	nan		0.7241	0.3594	0.7969	nan	nan		0.0125	0.5352	0.0112	0.0114	nan		0.3061	0.1755	0.2363	nan	nan		0.25	0.5429	0.5738	nan	nan
0.8493	0.0363	0.6277	nan	nan		0.0193	0.9231	0.027	nan	nan		0.5455	0	0.5763	nan	nan		0.2378	0.92	0.2174	0.2625	nan		0.1824	0.0611	0.1593	nan	nan		0.119	0.4	0.1138	nan	nan
0.9018	0.0219	0.8303	nan	nan		0	0.5	0.2018	nan	nan		0.9167	0.6053	0.803	0.7857	nan		0.0476	0.6774	0.029	nan	nan		0.4583	0.175	0.3429	nan	nan		0.0185	0.1579	0.0732	nan	nan
0.7885	0.0134	0.7229	nan	nan		0.0427	0.7143	0.0159	nan	nan		0.9194	0.4918	0.87	nan	nan		0.0769	0.4286	nan	nan	nan		0.16	0.0465	nan	nan	nan		0.129	0.403	0.65	nan	nan
0.9318	0.0125	0.8519	nan	nan		0.0103	0.7534	0.0199	nan	nan		0.8636	0.5333	0.6866	nan	nan		0	0.5385	0.0822	nan	nan		0.2273	0	nan	nan	nan		0	0.122	0.0208	nan	nan
0.8913	0	0.519	nan	nan		0.0027	0.9667	0.0265	nan	0.0485		0.9286	0.1282	0.6739	nan	nan		0.0205	0.4925	0.0524	nan	nan		0.5952	0.3529	0.8254	nan	nan		0	0.2609	0	nan	nan
1	0.028	0.5126	nan	nan		0.0176	0.9241	0.0922	nan	nan		0.6512	0.2	0.5659	nan	nan		0.0093	0.575	0.0719	nan	nan		0.1683	0.0196	0.1111	nan	nan		0.0353	0.1475	0.0546	nan	nan
0.8358	0	0.4917	nan	nan		0.016	0.8955	0.0129	nan	nan		0.8571	0.32	0.6	nan	nan		0.0508	0.5714	0.0159	nan	nan		0.9524	0.5513	0.3571	nan	nan		0	0.2222	0.015	nan	nan
0.7333	0	0.5042	nan	nan		0.0417	0.6333	0.0111	nan	nan		0.8594	0.371	nan	nan	nan		0.0824	0.5833	0.0673	0.0882	nan		0.3662	0.1053	0	nan	nan		0.0317	0.3426	0.0812	nan	nan
0.8358	0.0081	0.7593	nan	nan		0.0408	0.972	0.3636	nan	nan		0.8537	0.5128	nan	nan	nan		0.1932	0.559	0.3415	nan	nan		0.1163	0	0.027	0.0339	nan		0.0388	0.3566	0.0872	nan	nan
0.7051	0.0167	0.6759	nan	nan		0.4615	1	0.95	nan	nan		0.75	0.375	0.4118	nan	nan		0.0738	0.4556	0.2335	nan	nan		0.1061	0	0.0622	nan	nan		0.8889	1	0.9643	nan	nan
0.8281	0.2344	0.7833	nan	nan		0	0.75	0.0083	nan	nan		0.766	0.4324	0.5591	nan	nan		0.0299	0.6063	0.2963	0.2	nan		0.1739	0	nan	nan	nan		0.0488	0.1833	0.0701	nan	nan
0.8015	0.2478	0.7062	nan	nan		0.0097	0.6071	0.0528	nan	nan		0.6286	0.2581	0.6667	nan	nan		0	0.7528	0.0045	0	nan		0.2333	0.0815	0.1071	nan	nan		0	0.152	0.0899	nan	nan
0.6154	0	0.8125	nan	nan		0.0166	0.582	0.0326	nan	nan		1	0.4643	nan	nan	nan		0.0119	0.339	0.3535	nan	nan		0.7009	0.4217	0.1077	nan	nan		0.0137	0.1639	0.176	nan	nan
0.92	0	nan	nan	nan		0.0171	0.7429	0.0142	nan	nan		1	0.5	nan	nan	nan		0.1486	0.5476	0.1204	nan	nan		0.2459	0.0366	0.1538	0.1304	nan		0	0.2667	nan	nan	nan
0.6441	0.0276	0.4569	nan	nan		0.0149	0.6488	0.0271	nan	nan		0.8929	0.5333	0.8774	nan	nan		0.3182	0.6216	nan	nan	nan		0.1562	0.0152	0.3619	0.4318	nan		0.1739	0.5897	nan	nan	nan
0.6462	0.0222	0.5556	nan	nan		0.0121	0.7338	0.0169	nan	nan		0.4694	0.0488	0.4853	nan	nan		0	0.3	0	nan	0		0.3	0	0.56	0.56	nan		0.0575	0.1897	0.0476	nan	nan
0.973	0.2295	0.9231	nan	nan		0.0208	0.8684	0	nan	nan		0.7963	0.4337	0.8902	nan	nan		0.2484	0.6772	0.3274	nan	nan		0.4138	0	0.1857	nan	nan		0.1639	0.5862	0.3962	nan	nan
0.9355	0.303	nan	nan	nan		0.0312	0.95	0	nan	nan		0.8929	0.5806	0.8542	nan	nan		0.2182	0.6087	0.2329	nan	0.2203		0.661	0.4561	nan	nan	nan		0.25	0.7422	0.537	nan	nan
0.9545	0.0956	0.8137	nan	nan		0.0303	0.7872	0.0081	nan	nan		0.9298	0.6121	0.8621	nan	nan		0.2093	0.6216	0.5385	nan	0.4545		0.1571	0.0109	0.0921	0.1124	nan		0.0867	0.3656	0.4104	nan	nan
0.6281	0	0.5856	nan	nan		0.1897	0.8148	0	0	nan		0.4348	0.0175	nan	nan	nan		0.1429	0.549	0.4	nan	0.4		0.1343	0.0297	0.1287	0.1408	nan		0.0521	0.1961	0.1382	nan	nan
0.8889	0.0731	0.9778	nan	nan		0.0224	0.9722	0.0215	0	nan		0.8667	0.383	0.7016	0.7054	nan		0.1262	0.4622	0.2222	nan	0.24		0.1395	0	0.0118	nan	nan		0	0.1379	0	nan	nan
0.7857	0.087	1	nan	nan		0.0318	0.8661	0.0373	0.0317	nan		0.7273	0.4216	0.5139	0.525	nan		0.1884	0.5556	0.2959	nan	0.3068		0.9688	0.5333	0.4625	nan	0.9545		0	0.1522	0.0309	nan	nan
0.9355	0.006	0.9923	nan	nan		0.0143	0.8978	0	0	nan		0.5	0.1111	nan	nan	nan		0.0287	0.5588	0.0171	nan	nan		0.2	0.0455	0.0424	0.0769	nan		0.0161	0.1503	nan	nan	nan
1	0.0302	0.9463	1	nan		0.0247	0.9506	0.0135	0.0128	nan		0.6711	0.2188	nan	nan	nan		0	0.6176	0.1215	nan	nan		0.2182	0.0408	nan	nan	nan		0	0.1395	0.0562	nan	nan
0.9815	0.0093	0.8475	0.8509	nan		0.0132	0.8571	0.0235	0.0166	nan		0.6271	0.2857	0.3894	0.4167	nan		0.1333	0.8649	nan	nan	nan		0.7333	0	nan	nan	nan		0	0.1292	0.0419	nan	nan
1	0	0.9325	0.9364	nan		0.0195	0.8261	0.0162	0.0189	nan		0.8214	0.028	0.5294	nan	nan		0.125	0.8182	0.1379	nan	nan		0.3056	0	nan	nan	nan		0	0.12	0	nan	nan
1	0.0012	0.8824	nan	nan		0.0039	1	0.0038	0.0039	nan		0.9259	0.0135	0.717	0.7379	nan		0.0062	0.6944	0.0262	nan	nan		0.2647	0.0976	0.0864	nan	nan		0.0265	0.1382	0.017	nan	nan
1	0.0088	0.7636	nan	nan		0.1429	0.9231	nan	nan	nan		0.4805	0.17	0.7407	0.6053	nan		0.0428	0.8696	0.024	nan	nan		0.3158	0	0.0526	0.0882	nan		0.0606	0.2119	0.0519	nan	nan
0.98	0.0031	0.9646	nan	nan		0.0063	0.8636	0.0085	nan	nan		0.7619	0.0833	0.7889	nan	nan		0	0.7879	0.0164	nan	nan		0.1905	0.025	nan	nan	nan		0.0351	0.2031	nan	nan	nan
0.9362	0.011	0.974	0.9583	nan		0.0301	0.8018	0.0175	nan	nan		0.7857	0.2843	0.8072	0.9174	nan		0.3115	0.8846	0.8778	nan	nan		0.9517	0.8085	0.9943	nan	nan		0.0638	0.2833	0.1053	nan	nan
0.5085	0	0.5524	nan	nan		0.0098	0.9206	0.0109	0.015	nan		0.5185	0.0536	0.2857	nan	nan		0.0046	0.4583	0.0177	0.0095	nan		0.7955	0.5238	0.6699	nan	nan		0.1139	0.3125	0.04	nan	nan
0.9583	0.0129	0.8769	nan	nan		0.0658	0.9259	0.0365	0.0154	nan		0.5	0.0209	0.6875	nan	nan		0	0.5972	0.0341	0.0405	nan		0.1579	0	nan	nan	nan		0	0.2105	nan	nan	nan
0.5714	0	0.375	0.5417	nan		0.0224	0.7879	0.0248	nan	nan		0.7895	0.4151	0.7746	0.8333	nan		0.0143	0.3529	0.048	nan	nan		0.5902	0.4488	0.5258	nan	nan		0.0105	0.2273	0.0238	nan	nan
0.5962	0.0178	0.5844	0.709	nan		0.0086	0.8846	0.018	0.0152	nan		1	0.5965	1	nan	nan		0.0222	0.6667	0.0394	nan	nan		0.4824	0.3709	0.2724	nan	nan		0.0145	0.1379	0.0078	nan	nan
0.6275	0.1176	0.5238	nan	nan		0.0274	0.9455	0.0097	0.0064	nan		0.4533	0.1075	0.3556	nan	nan		0.34	0.6731	0.4949	0.5316	nan		0.1905	0	0	nan	nan		0	0.1507	nan	nan	nan
0.7509	0.2072	0.7445	nan	nan		0.0143	0.9643	0	0	nan		0.5281	0.0179	0.5886	0.6	0.8158		0.125	0.5278	nan	nan	nan		0.1905	0	nan	nan	nan		0.0519	0.18	0.1342	nan	nan
0.6697	0.1316	0.5105	nan	nan		0.0206	1	0.0218	0.0197	nan		0.6452	0.2419	0.6842	0.6667	nan		0.55	0.9	0.9444	nan	nan		0.7667	0.4583	nan	nan	nan		0.2088	0.5802	0.0185	nan	nan
0.6759	0.125	0.4229	nan	nan		0.0147	1	0.0177	0.0226	nan		1	0.2908	0.8767	0.9455	nan		0.2273	0.6429	0.8837	nan	nan		0.1739	0.0548	0.0714	nan	nan		0.0286	0.46	0.0231	nan	nan
0.6481	0.1475	0.465	nan	nan		0.0169	1	0.0126	0.0119	0		0.8049	0.3103	0.6596	0.6548	nan		0.2857	0.8	nan	nan	nan		0.2286	0	nan	nan	nan		0	0.1905	0.0206	nan	nan
0.5278	0.016	0.6233	nan	nan		0.1919	0.8846	0.4474	nan	nan		0.8	0	0.7447	nan	nan		0.1212	0.898	0.8095	nan	nan		0.1013	0	0.0779	nan	nan		0.0086	0.1304	0.0135	nan	0.0135
0.9412	0.1026	0.7219	0.75	nan		0.036	0.7619	0.0161	0.0268	nan		0.5054	0.0115	0.5438	0.5172	nan		0.3	0.8788	0.8732	nan	nan		0.1538	0.0256	0.051	nan	nan		0	0.2326	nan	nan	nan
0.6975	0.1831	0.7863	0.9141	nan		0.0235	0.7077	0.0971	nan	nan		0.6594	0.0436	0.5328	0.4298	nan		0.0204	0.3333	0.0365	nan	nan		0.1628	0	0.0414	nan	nan		0.0303	0.5	0	nan	0
0.6282	0.07	0.6234	0.6906	nan		0	0.9143	0.0103	nan	nan		0.5339	0.0219	0.5531	0.4967	nan		0.45	0.8261	0.85	nan	nan		0.14	0	0.0164	nan	nan		0.0588	0.2706	0.0331	nan	nan
0.9804	0.4157	0.8713	0.9421	nan		0.006	0.8778	0.0087	0.0054	nan		0.6441	0.0164	0.5417	0.5234	nan		0.1818	0.5556	nan	nan	nan		0.1143	0	0.1343	nan	nan		0	0.1538	0	nan	nan
0.939	0.0079	0.8818	0.9524	nan		0.3333	0.8385	0.5223	0.803	nan		0.8333	0.0133	0.76	0.76	nan		0.2308	0.6333	0.6769	nan	nan		0.6667	0	nan	nan	nan		0.0984	0.4029	0.0769	nan	0.0769
0.6481	0.0055	0.5778	0.5778	nan		0.013	0.93	0.0091	0.0102	nan		0.6	0.0339	0.6531	nan	nan		0.5862	0.9167	nan	nan	nan		0.4348	0.1067	0.3931	nan	nan		0.3281	0.5275	0.6598	nan	0.6085
0.6053	0.0067	0.7462	0.8571	nan		0.008	0.9162	0.0139	0.0139	nan		0.9565	0.6222	nan	nan	nan		0.4681	0.8644	0.8558	nan	nan		0.1644	0.0211	0.1262	nan	nan		0.5699	0.7043	0.8317	1	0.6814
0.8235	0.0513	nan	nan	nan		0.0129	0.9123	0.0571	0.0603	nan		0.6667	0.0082	0.541	nan	nan		0.0833	0.6364	0.3158	nan	nan		0.125	0	0.0769	nan	nan		0.5764	0.8202	0.8229	1	0.5385
0.9559	0.1379	0.901	0.9853	nan		0.0077	0.9412	0.0383	0.0155	nan		0.9386	0.008	0.943	0.8971	nan		0	0.5294	0.0825	nan	nan		0.1263	0.0227	0.1091	nan	nan		0.2247	0.8167	nan	nan	nan
0.9898	0.3609	0.9084	1	nan		0.0198	0.9375	0.069	0.0658	nan		0.9429	0	0.8701	0.9184	nan		0.3889	0.8298	0.6667	nan	nan		0.381	0.1	0.3284	nan	nan		0.0278	0.2982	nan	nan	nan
0.9895	0.2716	0.8348	0.9398	nan		0.0233	0.9474	0	nan	nan		0.3824	0	0.303	nan	nan		0.1237	0.6585	0.2239	nan	nan		0.5957	0	0.375	nan	nan		0.0606	0.2041	0.0794	nan	0.0794
0.9302	0.0375	0.9919	0.9815	nan		0.0314	0.7111	0.0069	nan	nan		0.5574	0.0682	nan	nan	nan		0.3529	0.6667	0.58	0.5778	nan		0.1803	0	0.025	nan	nan		0.0112	0.1364	0.1	nan	0.089
0.9661	0.256	0.9091	0.9737	nan		0.0213	0.8364	0.023	0.0311	nan		0.8471	0.515	nan	nan	nan		0.1667	0.561	0.1613	nan	nan		0.1818	0	0	nan	nan		0.0234	0.1304	0.0188	nan	0.0214
0.9483	0.4138	1	1	nan		0.0698	0.963	0.1042	0.0896	nan		0.4598	0.075	0.1637	0.1709	nan		0.566	0.8824	0.5838	nan	nan		0.2138	0.0502	0.1205	nan	nan		0.0172	0.15	0.036	nan	0.0588
0.5545	0	0.1111	nan	nan		0.0168	0.9143	0.0255	0.0241	nan		0.9167	0.4695	0.8811	0.878	nan		0.1852	0.8462	0.0976	nan	nan		0.2951	0.0787	0.2911	nan	nan		0	0.2254	0.0116	nan	0.0156
0.8	0.2273	0.5625	nan	nan		0.3095	1	0.2443	0.1379	nan		0.9688	0.5357	nan	nan	nan		0.0952	0.6923	0.4706	nan	nan		0.1343	0	0.1045	nan	nan		0	0.5	0.0244	nan	0.0248
0.913	0.1948	0.8261	nan	nan		0	0.8889	nan	nan	nan		0.4524	0.1224	0.5408	nan	nan		0.5789	0.8974	0.8049	nan	nan		0.8333	0.3095	0.7667	nan	nan		0	0.3478	0.0213	nan	0
0.6122	0.019	0.3571	nan	nan		0	0.7778	0	nan	nan		0.5449	0.1659	0.6059	nan	nan		0.0426	0.5161	0.0319	nan	nan		0.2609	0	nan	nan	nan		0	0.1818	0.252	nan	nan
0.9333	0.0802	0.9592	nan	nan		0.0286	0.9444	0	nan	nan		0.8308	0.5	0.8841	nan	nan		0.5	0.9474	0.9403	nan	nan		0.3137	0.1389	0	nan	nan		0	0.1136	0.0377	nan	nan
1	0.4889	0.9487	nan	nan		0.0263	0.9762	0.0146	nan	nan		1	0.5588	1	nan	nan		0.5556	0.8875	0.9474	nan	nan		0.1071	0	0	nan	nan		0.0421	0.2857	0.0247	nan	nan
0.5736	0	0.4131	nan	nan		0	1	0	nan	nan		0.8491	0.4615	0.8819	nan	nan		0.0125	0.5926	0.0423	nan	nan		0.3617	0.1	nan	nan	nan		0.0154	0.1628	0.0236	nan	0.0236
0.9487	0	0.5143	nan	nan		0.0337	1	0.0383	0.0189	nan		0.4773	0.0741	0.4429	nan	nan		0.0105	0.3947	0.0325	nan	nan		0.3125	0.1061	0.033	nan	nan		0.1243	0.4264	0.0945	nan	0.0548
0.8308	0	0.8205	nan	nan		0.0246	1	0.0209	0	nan		0.8485	0.5366	0.9259	nan	nan		0.0625	0.7292	0.092	nan	nan		0.625	0	0.4658	nan	nan		0.5437	0.8367	0.6522	nan	nan
0.6517	0	0.7037	nan	nan		0.1698	1	0.8	nan	nan		0.8571	0.4783	0.5385	nan	nan		0.2857	0.875	0.3333	nan	nan		0.2041	0	0.2963	nan	nan		0	0.1034	0	nan	nan
0.92	0.0238	1	1	nan		0.2209	0.8293	0.2178	nan	nan		0.84	0.5	0.9184	nan	nan		0.0267	0.6042	0.0062	nan	nan		0.1833	0.0169	0.0043	nan	nan		0.1224	0.2976	0	nan	0
0.9143	0.027	0.9302	nan	nan		0.3333	0.9583	1	nan	nan		0.6471	0.3158	0.5373	nan	nan		0	0.7755	0.0269	nan	nan		0.2586	0.0847	nan	nan	nan		0.669	0.9897	nan	nan	nan
0.9868	0.0161	0.9083	0.8857	nan		0.0106	1	0.0072	0	nan		0.4	0.0196	0.6389	nan	nan		0.0324	0.7358	0.0172	nan	nan		0.102	0	0	nan	nan		0	0.1915	0	nan	nan
0.925	0.0145	0.9306	nan	nan		0.0199	1	0.0085	0.0117	nan		0.9583	0.6364	0.7556	nan	nan		0.0068	0.7455	0.0268	nan	nan		0.1111	0	0.2273	nan	0.4821		0	0.2969	nan	nan	nan
0.9577	0.0373	0.9653	nan	nan		0.0084	1	0.0045	0.0028	nan		0.6063	0.2568	0.5966	nan	nan		0.1923	0.5778	0.0469	nan	nan		0.4286	0.08	0.1235	nan	nan		0	0.2128	nan	nan	nan
0.9208	0.012	0.9557	nan	nan		0.0079	1	0.0152	0.0123	nan		0.8444	0.4	0.7692	nan	nan		0.1143	0.6667	0.2879	nan	nan		1	0.8	1	nan	1		0	0.1034	0.1118	nan	nan
0.8049	0.0572	0.9667	nan	nan		0.0051	0.8235	0.0135	nan	nan		0.8571	0.52	0.5152	nan	nan		0.1875	0.8706	0.2348	nan	nan		0.1852	0.05	0.1057	nan	nan		0.08	0.2526	0.2267	nan	0.1628
0.7626	0.023	0.8683	1	nan		0.0102	0.6269	0.009	nan	nan		0.7143	0.3056	0.3333	nan	nan		0.265	0.7125	0.2823	nan	nan		0.1846	0	0.0769	nan	nan		0	0.1389	0	nan	nan
0.7143	0.0334	0.7143	nan	nan		0.1538	0.9231	0.4599	0.5	nan		0.8246	0.4684	0.9043	nan	nan		0.1129	0.6176	0.1776	nan	nan		0.1972	0	0.1188	nan	nan		0.0274	0.1471	0.0909	nan	0.0976
0.92	0.0401	0.871	1	nan		0.3421	0.96	0.9444	nan	nan		0.3881	0.0633	0.7573	nan	nan		0.246	0.6257	0.4899	nan	nan		0.6716	0.3429	0.875	nan	nan		0.0093	0.1105	0.0817	nan	nan
0.9626	0.0163	1	1	nan		0.0556	0.7576	0.0242	0	nan		0.4848	0	nan	nan	nan		0.4896	0.8774	0.6439	nan	nan		0.1429	0	0	nan	nan		0.5897	1	nan	nan	nan
1	0	nan	nan	nan		0.4155	1	0.4298	nan	nan		0.9433	0.5769	0.9464	nan	nan		0.4	0.7714	0.8382	nan	nan		0.2	0	0.0441	nan	nan		0.0909	0.5333	0.0357	nan	nan
1	0.1111	nan	nan	nan		0.209	0.9667	0.5833	0.5833	nan		0.6491	0.2473	0.7727	nan	nan		0.5789	0.88	0.7887	nan	nan		0.6154	0.2857	nan	nan	nan		0.0588	0.1609	0.0178	nan	nan
1	0.0214	0	nan	0		0.3462	0.8718	0.7593	0.7593	nan		1	0.64	0.9123	nan	nan		0.0267	0.6222	0.0217	nan	nan		0.1875	0	0.3243	nan	nan		0.1667	0.5714	0.2947	nan	nan
1	0.0407	nan	nan	nan		0.2432	1	0.8409	nan	nan		0.5	0.0278	0.5543	nan	nan		0.3438	0.6579	0.4762	nan	nan		0.1774	0.0413	0.0196	0.027	nan		0.0274	0.1295	0.028	nan	nan
1	0.0097	0	nan	0		0.0028	0.9487	0.0259	0.0049	nan		0.7619	0.3939	nan	nan	nan		0	0.3846	0	nan	nan		0.3276	0.0989	0.2489	nan	nan		0.1275	0.283	0.2148	nan	nan
0.9655	0.0173	0.8795	0.9605	nan		0	0.9722	0.3427	nan	nan		0.5652	0.1622	0.6333	nan	nan		0.5556	1	0.913	nan	nan		0.2	0.0909	0.1481	nan	nan		0	0.25	0.175	nan	nan
0.9595	0.0245	0.8283	0.9643	nan		0	0.641	0.176	nan	0		0.5179	0.058	0.3068	nan	nan		0.3636	0.7727	nan	nan	nan		0.1792	0.0133	0.0643	nan	nan		0	0.1364	0.4174	nan	nan
0.7468	0.1066	0.9384	0.9531	nan		0.0281	0.84	0.1191	nan	0		0.9518	0.3802	0.8218	nan	nan		0.0707	0.8347	0.1056	nan	nan		0.2289	0.1087	0.231	nan	nan		0.0541	0.194	0.0357	nan	nan
1	0.4194	1	1	nan		0.0326	0.7368	0.0042	0.0179	nan		1	0.6512	0.931	nan	nan		0.2791	0.619	0.5568	nan	nan		0.7778	0.6424	0.5345	nan	nan		0	0.3333	0.1	nan	nan
0.66	0	0.8197	nan	nan		0	0.9062	0.0385	nan	nan		0.9524	0.625	nan	nan	nan		0.2273	0.6486	0.6866	nan	nan		0.597	0.3626	0.8182	nan	nan		0.0152	0.2184	0	nan	nan
0.8077	0.0071	nan	nan	nan		0.3333	1	0.9407	0.9878	nan		1	0	nan	nan	nan		0.1231	0.6667	0.4604	nan	nan		0.1673	0.0405	0.1934	nan	nan		0	0.2653	0.0317	nan	0
0.9487	0.004	0.617	nan	nan		0.4219	1	0.7288	0.9556	nan		0.9429	0.0095	0.8617	nan	nan		0.0625	0.475	0.0211	nan	nan		0.1538	0.0189	0	nan	nan		0.061	0.1798	0.1048	nan	nan
0.9012	0.0211	0.8413	nan	nan		0.017	0.746	0.0397	nan	nan		0.7826	0.0394	0.8397	nan	nan		0.6129	0.9211	nan	nan	nan		0.1053	0	0.0791	nan	nan		0	0.1739	0.033	nan	nan
1	0.0083	nan	nan	nan		0.0266	0.54	0.035	nan	nan		0.9737	0.6571	0.8068	nan	nan		0.3214	0.6333	0.8571	nan	nan		0.16	0	0.0392	nan	nan		0.0156	0.2	0.1556	nan	nan
0.975	0	0.9286	nan	nan		0.0095	0.8983	0.042	0.087	nan		0.9655	0.6087	0.8261	nan	nan		0.44	0.75	0.527	nan	nan		0.1618	0	0.2453	nan	nan		0	0.4118	0.0484	nan	nan
0.971	0.4211	0.9487	nan	nan		0.1644	1	0.7372	0.8228	nan		0.9459	0.5882	0.9195	nan	nan		0.3594	0.8438	0.2826	nan	nan		0.2857	0.1453	0.0882	nan	nan		0	0.1494	0.0833	nan	nan
0.8844	0.0152	0.9167	nan	nan		0.3333	1	0.7725	0.9358	nan		0.75	0.4	0.819	nan	nan		0	0.44	0	nan	nan		0.1538	0.0417	0.0078	nan	nan		0.0426	0.4167	0.0541	nan	nan
0.8113	0	0.8376	nan	nan		0.0423	0.9302	0.1392	0.3939	nan		0.9583	0.1754	nan	nan	nan		0	0.3143	0.0388	nan	nan		0.15	0.0286	0.0704	nan	0.0714		0.1212	0.3667	0.0959	nan	nan
0.7619	0.0087	0.7149	nan	nan		0.1739	1	0.1116	nan	0.0625		0.871	0.5672	0.8235	nan	nan		0.0129	0.4051	0	nan	nan		0.1304	0.0163	0.0897	nan	nan		0.05	0.2667	nan	nan	nan
1	0.0065	0.2917	nan	nan		0.2128	0.8	0.8667	nan	nan		0.5455	0	0.377	nan	nan		0.0028	0.6622	0.0209	nan	nan		0.7571	0.5985	0.7068	nan	nan		0	0.1778	0.0159	nan	nan
1	0.0269	0	nan	nan		0.2	0.75	0.7674	nan	nan		0.6552	0.3214	0.1791	nan	nan		0.1944	0.8413	0.1495	nan	nan		0.8257	0.5714	0.8021	nan	nan		0.018	0.2778	0.0577	nan	nan
1	0.0146	0.0625	nan	nan		0.02	0.7538	0	nan	nan		0.9524	0.6136	0.5909	nan	nan		0.2979	0.7222	0.219	nan	nan		0.1667	0	0.1343	nan	nan		0	0.1682	0.0826	nan	nan
1	0.026	nan	nan	nan		0.1648	1	0.1868	0.2064	nan		0.9242	0.5517	nan	nan	nan		0.0145	0.3182	0.0141	nan	nan		0.3333	0	0	nan	nan		0.0403	0.2083	0.0227	nan	nan
0.9259	0.0121	nan	nan	nan		0.069	0.9859	0.081	0.0405	nan		0.6	0.25	nan	nan	nan		0.2047	0.7	0.2377	0.2738	nan		0.8605	0.36	0.3478	nan	nan		0.1582	0.2709	0.1393	nan	nan
0.9828	0.2887	0.9794	nan	nan		0.0508	0.95	0.0716	0.0067	nan		0.88	0.5556	nan	nan	nan		0.156	0.6047	0.3176	nan	nan		0.2564	0.0698	0.1512	nan	nan		0.0282	0.1742	0	nan	nan
1	0.1495	0.9195	nan	nan		0.0391	0.9888	0.0557	0.0293	nan		0.5758	0.2439	0.602	nan	nan		0.275	0.6591	0.5312	nan	nan		0.1379	0	0.1154	nan	nan		0.4036	0.5397	0.5776	nan	nan
1	0.4375	0.907	nan	nan		0.1019	0.9355	0.0621	0	nan		0.5	0.04	nan	nan	nan		0.6667	1	0.8043	nan	0.7826		0.2807	0	0.3018	nan	nan		0.0397	0.1404	0.0167	nan	nan
0.982	0.35	0.9571	nan	0.9625		0	0.6897	0.0368	nan	nan		0.5455	0.1361	0.4632	nan	nan		0.149	0.4615	0.1206	nan	0.1606		0.1471	0.0323	0.0486	nan	nan		0.2292	0.6782	0.6108	nan	nan
0.8261	0.037	0.9302	nan	nan		0.0289	0.8846	0.0092	0.0087	nan		0.8	0.0118	nan	nan	nan		0	0.7778	0.1222	nan	nan		0.5385	0.4356	0.3828	nan	nan		0.0119	0.1266	0.0769	nan	nan
0.7152	0.0181	0.7308	nan	nan		0.0181	1	0.0182	0.0304	nan		0.65	0.2121	nan	nan	nan		0.1254	0.4362	0.3434	0.3303	nan		0.1632	0.0153	0.0634	nan	nan		0.026	0.1579	0.0353	nan	nan
0.7259	0.1596	0.6753	nan	nan		0.0099	0.5345	0.0048	nan	nan		0.45	0.0964	0.1818	nan	nan		0.0871	0.4206	0.1129	0.1084	nan		0.3112	0.1389	0.1022	nan	nan		0	0.2155	0.1126	nan	nan
0.5854	0.0198	0.3923	nan	nan		0.0156	0.7986	0.0186	nan	nan		0.5	0.1724	0.72	nan	nan		0.4074	0.8929	0.8765	0.8571	nan		0.3375	0.0722	0.3636	nan	nan		0.2597	0.5064	0.6533	nan	nan
0.5294	0.0256	0.5849	nan	nan		0.0649	0.94	0.0337	nan	nan		0.425	0.0092	0.5299	nan	nan		0.45	0.7857	nan	nan	nan		0.1724	0.0673	0.1209	nan	nan		0.4696	0.77	0.7286	nan	nan
0.9125	0.2655	0.8882	nan	nan		0.1429	0.6937	0.0915	nan	nan		0.5455	0.016	0.6422	nan	nan		0.0625	0.6452	0.0809	0.0952	nan		0.1935	0	0	nan	nan		0.0857	0.3333	0.1019	nan	nan
0.5517	0.0132	0.5429	nan	nan		0.0312	0.825	nan	nan	nan		0.6957	0.0054	0.6238	nan	nan		0.13	0.5968	0.3826	nan	nan		0.191	0	nan	nan	nan		0.0444	0.4894	0.2462	nan	nan
0.9565	0.4328	0.9322	nan	nan		0.0488	0.8919	0.0345	nan	nan		0.9875	0	nan	nan	nan		0.1241	0.6145	0.1426	nan	nan		0.1228	0.0204	0.1678	nan	nan		0.14	0.313	0.0855	nan	nan
0.8846	0.0096	0.9512	nan	nan		0.0061	0.9804	0.0252	0.0114	nan		0.9688	0.0203	0.9062	nan	nan		0.2358	0.6234	0.2903	nan	nan		0.2222	0	0.125	nan	nan		0.2244	0.4062	0.0349	nan	nan
1	0.0275	1	nan	nan		0.0034	0.9655	0.013	0.0159	nan		0.9467	0	0.7725	nan	nan		0.2105	0.5158	0.5155	nan	nan		0.1034	0	0.0755	nan	nan		0.14	0.3521	0.2456	nan	nan
0.9333	0.02	nan	nan	nan		0.0097	0.9697	0.0106	0.0172	nan		0.6866	0.0082	0.6614	nan	nan		0.2812	0.605	0.4897	nan	nan		0.2794	0.1042	0.0787	nan	nan		0.0471	0.25	0.124	nan	nan
0.9667	0.0019	nan	nan	nan		0.0121	0.875	0.0244	nan	nan		0.9222	0.0072	0.9268	nan	nan		0.2051	0.5345	0.1462	nan	nan		0.3155	0.0556	0.1038	nan	nan		0.0032	0.1421	0.01	nan	nan
0.9867	0.4154	0.9	0.9245	nan		0.0526	1	0.0169	0.0169	nan		0.7468	0.0066	0.8188	nan	nan		0.2286	0.5366	0.2547	nan	nan		0.2857	0.0185	0	nan	nan		0	0.28	0.1975	nan	nan
0.9394	0	nan	nan	nan		0.5	1	nan	nan	nan		0.75	0.0276	0.6838	nan	nan		0.3896	0.7561	0.6562	nan	nan		0.2	0	0.0331	nan	nan		0.0506	0.25	0.0328	nan	nan
0.6699	0.0095	0.7934	nan	nan		0.007	0.9459	0.013	0	nan		0.875	0.5357	0.7374	nan	nan		0.065	0.4	0.106	nan	nan		0.1951	0	0.325	nan	nan		0	0.3333	0.025	nan	nan
0.6914	0	0.6404	nan	nan		0.2088	0.9885	0.2225	0.2139	nan		0.8611	0.5091	0.8585	nan	nan		0.2222	0.8636	0.3833	nan	nan		0.5	0	0.0417	nan	nan		0.0392	0.4375	0.1184	nan	nan
0.763	0	0.7184	nan	nan		0.011	0.9806	0.0186	0.0171	0		0.5357	0.2258	0.413	nan	nan		0.3545	0.7067	0.5845	nan	nan		0.1587	0.029	0.0345	nan	nan		0.069	0.1988	0.2321	nan	nan
0.6054	0	0.596	nan	nan		0.0058	0.9818	0.006	0.0046	nan		1	0.6809	0.8519	nan	nan		0.4091	0.7556	0.5806	nan	nan		0.4098	0.1333	0.4177	nan	nan		0	0.1333	0	nan	nan
0.9444	0.0238	0.9389	0.9492	nan		0.0162	0.9318	0.0127	nan	nan		0.55	0.0208	nan	nan	nan		0.5769	0.8929	0.641	nan	nan		0.1618	0.0208	0.0347	nan	nan		0	0.1481	0.0135	nan	nan
0.6774	0.0545	0.6667	0.6667	nan		0.0118	0.6857	0.015	nan	nan		0.6279	0.3023	0.5882	nan	nan		0.4444	0.9394	0.7951	0.6774	nan		0.1667	0	0.0367	nan	nan		0	0.4138	0.2323	0.2093	nan
0.7727	0.0168	0.8387	0.8333	nan		0.009	0.8293	0.0206	nan	nan		0.7355	0.2907	0.7846	nan	nan		0.005	0.3077	0.0335	nan	nan		0.2895	0.016	nan	nan	nan		0	0.1429	0.2152	nan	nan
0.7714	0.2683	0.8333	nan	0.875		0.0142	0.5875	0.0187	0.0217	0		0.54	0.0265	0.4032	nan	nan		0.4706	0.8158	0.7742	nan	nan		0.2414	0.0735	0.2308	nan	nan		0.05	0.2949	0.0476	nan	nan
0.9545	0.0317	0.9286	nan	nan		0.0145	0.8017	0.0116	0.0138	nan		0.3797	0.0193	0.3223	nan	nan		0.026	0.5122	0.2727	nan	nan		0.1304	0	0.082	nan	nan		0.0562	0.2667	0.0563	nan	nan
0.9714	0	0.9636	nan	nan		0.0087	0.7295	0.0163	0.0455	nan		0.6667	0.0025	nan	nan	nan		0.0849	0.4024	0.1102	nan	nan		0.1163	0	0.0541	nan	nan		0.0476	0.375	nan	nan	nan
0.8372	0.3333	nan	nan	nan		0.0041	0.9255	0.013	nan	nan		0.7143	0.0636	0.5909	nan	nan		0.1429	0.5455	0.3256	nan	nan		0.1026	0	0	nan	nan		0.0227	0.3929	0	nan	nan
0.593	0.0152	0.6639	nan	nan		0.0087	0.7473	0.0205	nan	nan		0.72	0	0.7742	nan	nan		0.1304	0.5417	nan	nan	nan		0.1569	0	0	nan	nan		0.0667	0.2783	0.1752	nan	nan
1	0.1818	nan	nan	nan		0.0162	0.9302	0.0265	0	nan		0.4	0	0.3651	nan	nan		0.1304	0.5	0.3188	nan	nan		0.4348	0.0159	0.0244	nan	nan		0	0.1481	0.0676	nan	nan
1	0.048	0.7661	nan	0.963		0.5	1	nan	nan	nan		0.7976	0.4684	0.6627	nan	nan		0.1111	0.5238	0.5556	nan	nan		0.2188	0	0	nan	nan		0.1463	0.5732	0.029	nan	nan
0.5472	0.0215	0.5196	nan	0.8		0.0365	0.8788	0.072	nan	nan		0.9231	0.5455	nan	nan	nan		0	0.5385	0.0563	nan	nan		0.1667	0.0192	0.0667	nan	nan		0	0.1	0.0204	nan	nan
0.5714	0	0.5011	nan	nan		0.019	0.6879	0.0748	nan	nan		0.4127	0.0816	0.566	nan	nan		0.0292	0.5079	0.0197	nan	nan		0.7818	0.6168	0.7301	nan	nan		0	0.3214	0.0833	nan	nan
0.675	0.0328	nan	nan	nan		0.0056	0.8857	0.0175	nan	nan		1	0.6829	0.92	0.8148	nan		0.0146	0.3684	0.0251	nan	nan		0.125	0.0185	0.0136	nan	0.0136		0.1678	0.2712	0.1184	nan	nan
1	0.1111	nan	nan	nan		0.0218	1	0.0106	nan	nan		0.9394	0.5909	0.6061	nan	nan		0.0308	0.6949	0	nan	nan		0.2203	0.0278	0.0984	nan	nan		0.1316	0.2994	0.1344	nan	nan
0.9016	0.008	0.7297	nan	nan		0.0104	0.9574	0.0263	0.0327	nan		0.75	0.2742	0.3611	nan	nan		0.0278	0.4022	0.0058	nan	nan		0.102	0	0.023	nan	nan		0.1205	0.381	0.2652	nan	nan
0.9545	0.0069	0.7083	nan	nan		0.0027	0.8824	0.0061	0.0083	nan		0.871	0.5128	0.7077	nan	nan		0.1765	0.6129	0.3544	nan	0.3506		0.2208	0.0099	0.1644	nan	nan		0.02	0.125	0.1414	nan	nan
1	0.0137	0.7157	nan	nan		0.0157	0.9895	0.0128	0.0128	nan		0.8095	0.3953	0.5714	nan	nan		0.2037	0.5366	nan	nan	nan		0.2424	0.0339	1	nan	nan		0.0082	0.1301	0.0708	nan	nan
1	0.0071	0.8571	nan	nan		0.0099	0.7778	0.0072	0.0072	nan		0.4286	0.0097	0.4565	nan	nan		0.0175	0.6842	0.0044	nan	nan		0.2	0	0.0968	0.0968	nan		0	0.2432	0.2	nan	nan
0.55	0	0.6129	nan	nan		0.0174	0.9048	0.0203	0.0219	nan		0.75	0	0.7097	nan	nan		0.0136	0.4348	0	nan	nan		0.3684	0.1069	0.2875	0.1714	nan		0	0.1064	0.1862	nan	nan
1	0.024	0.7234	nan	0.8293		0	0.8667	nan	nan	nan		1	0.4667	nan	nan	nan		0.08	0.4906	0.0667	nan	nan		0.2043	0.0154	0.2241	nan	nan		0.0345	0.2609	0.2923	nan	nan
1	0.0187	0.9375	nan	0.9714		0.0177	0.75	0.029	0.0252	nan		0.8333	0.4	0.3542	nan	nan		0	0.3	0.0222	nan	nan		0.1905	0.0087	0.0606	nan	nan		0	0.1667	0.1071	nan	nan
1	0	0.6	nan	nan		0.0153	0.98	0.022	0.0231	nan		0.9123	0.1818	0.8921	nan	nan		0.25	0.5909	nan	nan	nan		0.4583	0.1266	0.1205	nan	nan		0.0424	0.2195	0.0388	nan	nan
1	0.0032	0.931	nan	nan		0.017	0.7937	0.0119	0.0123	nan		0.9211	0.0174	0.937	nan	nan		0	0.7458	0	nan	nan		0.2	0	nan	nan	nan		0.02	0.1739	0.0847	nan	nan
0.9583	0.0101	0.8925	nan	nan		0.0239	1	0.0659	0.0737	nan		0.7632	0.4194	0.8611	nan	nan		0.0058	0.6047	0.03	0.0476	nan		0.1899	0	0.25	nan	nan		0	0.2697	nan	nan	nan
1	0.0111	0.7207	0.9184	0.1404		0.0164	1	0.0394	0.0388	nan		0.5593	0.1042	0.6882	nan	nan		0.3182	0.7447	0.6786	nan	nan		0.1	0	0.0568	nan	0		0	0.2167	0.2101	nan	nan
0.9783	0.0213	0.6893	1	0.175		0.0045	0.9138	0.0247	0.0202	nan		0.7447	0.2157	0.8678	nan	nan		0.4615	0.9459	0.7297	nan	0.65		0.1395	0.0317	0.1028	0.0656	nan		0.2222	0.5	0.2667	nan	nan
1	0.2417	nan	nan	nan		0.0041	0.9554	0.0337	0.0241	nan		0.8333	0.5	0.7333	nan	nan		0.006	0.375	0.0057	nan	nan		0.22	0	0	0	nan		0.2432	0.5349	0.3285	nan	nan
1	0.2839	nan	nan	nan		0.014	0.8485	0.0226	0.0328	nan		0.875	0.5161	0.6667	nan	nan		0.5208	0.8857	0.6589	nan	nan		0.3448	0.0652	0.242	nan	nan		0.0164	0.1778	0	nan	nan
0.5375	0.0328	0.6279	nan	nan		0.0204	0.9245	0.0248	0.0258	nan		0.913	0.5714	0.9327	nan	nan		0.619	0.96	0.9429	nan	nan		0.102	0	0.0759	nan	nan		0.03	0.1379	0.0194	nan	nan
0.7048	0	0.4437	nan	nan		0.0204	0.7931	0.0257	0.0222	nan		1	0.3226	0.9773	nan	nan		0.0714	0.3913	0.2773	nan	nan		0.7025	0.403	0.7202	nan	nan		0	0.2051	0.0444	nan	nan
0.6585	0.0095	0.8289	nan	nan		0.0112	0.9636	0.0216	0.0218	nan		0.875	0.3548	0.6415	nan	nan		0.0329	0.8367	0.0268	nan	nan		0.2	0	0.1795	nan	nan		0	0.1314	0.1337	nan	nan
0.9057	0.0292	0.9343	nan	nan		0.0183	0.9706	0.0252	nan	nan		0.7759	0.3243	0.7742	nan	nan		0.0812	0.7027	0.0778	nan	nan		0.6296	0.4595	0.6087	nan	nan		0.04	0.5417	0.1348	nan	0
1	0.0265	nan	nan	nan		0.0152	0.9294	0.026	0.0167	nan		0.7333	0.2326	0.8235	nan	nan		0.2439	0.6818	0.52	nan	nan		1	0.4535	0.5493	nan	0.0455		0.0025	0.1351	0.0048	nan	nan
0.9691	0.0064	0.9266	nan	nan		0.0129	1	0	nan	nan		0.9718	0.4167	0.8485	nan	nan		0.5763	0.9138	0.7719	nan	nan		0.125	0	nan	nan	nan		0.0138	0.1176	0.0769	nan	nan
0.7	0.0097	0.803	nan	nan		0.4091	0.9663	nan	nan	nan		0.8913	0.4906	0.9091	nan	nan		0.0061	0.4205	0	nan	nan		0.1728	0.0132	0.0465	nan	nan		0.6667	0.9587	0.7258	nan	nan
0.9811	0	0.8676	nan	nan		0.1831	0.8261	0.4891	nan	nan		0.8429	0.3529	0.7877	nan	nan		0.0556	0.4	0.0789	nan	0.0789		0.25	0	nan	nan	nan		0	0.1154	0.0263	nan	nan
0.7742	0	1	nan	nan		0.0106	0.9444	0.0791	0.072	nan		0.8077	0.4103	nan	nan	nan		0.2609	0.6	0.3636	nan	0.3636		0.15	0.0491	0.0338	nan	nan		0.0241	0.1875	0.0301	nan	nan
0.8913	0	0.9605	nan	nan		0.0202	0.8699	0.0184	0.0049	0.2564		0.7917	0.3061	0.75	nan	nan		0.1071	0.4091	0.3103	nan	0.2593		0.2128	0.0128	0.03	nan	nan		0.0159	0.4	0.0133	nan	nan
0.8305	0.0014	0.7823	nan	0.8793		0.008	0.95	0.0119	0.0107	nan		0.9216	0.0094	0.8649	nan	nan		0	0.4242	0.1	nan	nan		0.5515	0.3627	0.5201	nan	nan		0.1395	0.3163	0.1161	nan	nan
0.9569	0.0122	0.8718	nan	0.8701		0.0066	0.963	0.0152	0.0168	nan		1	0.5357	0.9167	nan	nan		0	0.3438	0.0847	nan	nan		0.8968	0.7164	0.7712	nan	nan		0.0577	0.1642	0.0628	nan	0.066
0.9758	0.0164	0.861	nan	0.785		0.0234	0.9697	0.0042	0	nan		0.6047	0.2128	0.766	nan	nan		0.0024	0.5625	0.0081	nan	nan		0.4478	0.2652	0.5054	nan	nan		0	0.1429	0	nan	nan
0.962	0.0178	0.806	nan	0.8431		0.025	0.9296	0.0114	nan	nan		0.9184	0.5538	0.8119	nan	nan		0.0041	0.5227	0.011	nan	nan		0.8857	0.6711	0.6025	nan	nan		0.4295	0.7143	0.5649	nan	nan
0.9394	0.0172	0.8859	nan	nan		0	0.9355	0.0153	nan	nan		0.7778	0.1071	nan	nan	nan		0.2	0.575	0.6562	nan	0.6452		0.1481	0	0	0	nan		0.0577	0.2121	nan	nan	nan
0.6096	0	0.6075	0.5828	nan		0.2803	0.8545	0.3855	nan	nan		0.5728	0.1134	0.563	nan	nan		0.021	0.7	0.0131	nan	nan		0.125	0.025	nan	nan	nan		0.0658	0.3636	0.0476	nan	nan
0.5824	0.0339	0.5819	0.506	nan		0.3206	0.875	0.3666	nan	nan		0.8235	0.4737	0.7292	nan	nan		0.0069	0.3415	0.0029	nan	nan		0.1143	0	0	0	nan		0.0952	0.875	0	nan	nan
0.6121	0	0.7202	nan	nan		0.2342	0.9048	0.2174	nan	nan		0.8824	0.5	nan	nan	nan		0	0.3721	0.2333	nan	nan		0.8492	0.6596	0.6568	0.8511	nan		0	0.1364	0	nan	nan
0.7436	0.0357	0.7252	nan	0.875		0.006	0.6364	0.0085	0.0143	nan		0.7018	0.3889	0.5263	nan	nan		0.1364	0.4643	0.2273	0.2179	nan		0.9498	0.6094	0.6776	0.7077	nan		0.053	0.284	0.3287	nan	nan
1	0.013	0.906	0.9434	nan		0.008	0.5763	0.0109	nan	nan		0.7551	0.3548	0.5733	nan	nan		0.5	0.8286	0.85	nan	nan		0.1765	0.0428	0.0254	nan	nan		0.04	0.3137	nan	nan	nan
0.95	0	0.907	nan	nan		0.0099	0.814	0.0218	nan	nan		0.4348	0.0769	0.7308	nan	nan		0.1724	0.5882	nan	nan	nan		0.1619	0.0118	0.2062	nan	nan		0.0325	0.1739	0	0	nan
0.9412	0	0.8235	nan	nan		0.0283	0.8333	0.0149	nan	nan		0.9286	0.3158	nan	nan	nan		0	0.85	nan	nan	nan		0.1778	0	0	0	nan		0.065	0.166	0.2069	nan	nan
0.96	0.029	0.8662	1	nan		0.0106	0.8105	0.0221	nan	nan		0.5526	0.1538	0.6042	nan	nan		0.0056	0.6	0.0065	nan	nan		0.1667	0.04	0.0208	nan	nan		0.1489	0.3557	0.4535	0.1364	nan
1	0.0139	0.8701	nan	nan		0.0217	0.6667	0.0135	0.0234	nan		0.547	0.1186	0.4853	nan	nan		0.0216	0.6333	0.0056	nan	nan		0.137	0.0211	0.066	nan	nan		0.1933	0.3377	0.4138	nan	nan
1	0.0256	0.4082	nan	nan		0.023	0.8667	0.0083	0	nan		0.9348	0.5294	0.7989	nan	nan		0.0234	0.7143	0.0206	nan	nan		0.6552	0.2695	0.5523	nan	nan		0	0.1707	0.065	0.0778	nan
0.9672	0.0168	0.8305	nan	nan		0	0.8529	0.0297	0.0156	nan		0.6735	0.2157	0.6859	nan	nan		0.0185	0.4737	0.0145	nan	nan		1	0.4211	0.8075	nan	nan		0.0179	0.5641	0.1	0.0333	nan
0.9333	0.4	0.9636	nan	nan		0.1515	0.9773	0.0541	nan	nan		0.5385	0.0652	0.1209	nan	nan		0.0114	0.8909	0.025	nan	nan		0.1441	0.0094	0.0833	nan	nan		0	0.3478	0.0385	nan	nan
0.6735	0.0105	0.9348	nan	nan		0.3333	1	nan	nan	nan		0.8431	0.3333	0.875	0.8851	nan		0.0194	0.9333	0.0115	nan	nan		0.6585	0.4741	nan	nan	nan		0.0681	0.1709	0.0735	0.0556	nan
0.6	0	0.6704	nan	nan		0	0.6	0	nan	nan		0.4605	0.0417	0.3333	nan	nan		0.0103	0.527	0.0204	nan	nan		0.6763	0.461	nan	nan	nan		0.0357	0.2292	0.129	0.1429	nan
0.9539	0.0088	0.8714	nan	nan		0	0.5714	nan	nan	nan		0.7188	0.3143	0.7667	nan	nan		0.0094	0.7564	0.0123	nan	nan		0.1	0	0.0553	0.037	nan		0.1379	0.4167	0.125	nan	nan
0.9412	0.32	0.9649	0.9649	nan		0	0.734	0.7576	nan	nan		0.8571	0.5238	nan	nan	nan		0.1333	0.5417	0.3259	nan	nan		0.4576	0.1512	0.4194	nan	nan		0.1316	0.34	0.1212	nan	nan
0.9545	0.0169	0.7867	1	nan		0.3	0.9923	0.5556	nan	nan		0.8133	0.3462	0.6	nan	nan		0.3929	0.7143	0.7097	nan	nan		0.1701	0.0515	0.0361	nan	nan		0.0698	0.2236	nan	nan	nan
0.9508	0	0.8033	nan	nan		0.0328	1	0.081	0.0902	nan		0.5556	0.2333	0.6061	nan	nan		0.5385	1	nan	nan	nan		0.191	0.0843	0.1411	nan	nan		0.01	0.1414	0.0286	nan	nan
0.7727	0.0571	nan	nan	nan		0	0.6727	nan	nan	nan		0.9762	0.5814	0.9375	nan	nan		0.0252	0.4286	0.01	nan	nan		0.1111	0	0.0336	nan	nan		0.0286	0.4568	nan	nan	nan
0.64	0.026	0.8438	1	nan		0.0132	0.5145	0.0901	0	nan		0.766	0.3137	0.7045	nan	nan		0.0243	0.4848	0.0052	nan	nan		0.2581	0.0926	0.05	0.0545	nan		0.125	0.6562	nan	nan	nan
0.963	0.2009	0.9505	0.9412	nan		0.0153	0.7115	0.0078	nan	0		0.7826	0.1163	0.7045	nan	nan		0.0426	0.8571	0.2414	nan	0.28		0.4574	0.2044	0.5368	nan	nan		0.4103	0.9722	nan	nan	nan
0.8925	0.0973	0.5806	nan	nan		0.0213	0.5288	0.0084	nan	nan		0.6081	0.0266	0.5192	nan	nan		0	0.6471	0.0513	nan	nan		0.4819	0.1897	0.4854	nan	nan		0.1	0.4239	0.1333	nan	nan
0.8857	0.3226	0.6897	nan	nan		0.0455	0.6707	nan	nan	nan		0.625	0.0389	0.5854	nan	nan		0	1	0.0968	nan	nan		0.5222	0.2985	nan	nan	nan		0.1429	0.4231	nan	nan	nan
0.8103	0	0.7069	nan	nan		0	0.8493	0	nan	nan		0.9608	0.0161	0.6667	nan	nan		0.0488	0.4681	0.009	nan	nan		0.1327	0.0299	0.119	nan	nan		0.0208	0.2093	0.1622	nan	nan
0.9565	0	0.8969	nan	nan		0	0.8636	nan	nan	nan		0.7179	0.0099	0.5319	nan	nan		0.0233	0.4167	0.009	nan	nan		0.1613	0.009	0.1852	0.1143	nan		0	0.1864	0.0361	nan	nan
0.8214	0.0164	0.6514	nan	nan		0	1	nan	nan	nan		0.8824	0.0427	0.6983	nan	nan		0.0063	0.5714	0.0134	nan	nan		0.2593	0.0077	0.0857	0.0857	nan		0.0667	0.275	0.0448	nan	nan
0.6623	0.1192	0.5042	nan	nan		0	0.9655	nan	nan	nan		0.9459	0.0107	0.9067	nan	nan		0.0155	0.4286	0.0121	nan	nan		0.1905	0.0066	nan	nan	nan		0	0.1176	0.0229	nan	nan
0.8356	0.3137	0.7627	0.9143	nan		0.0204	1	nan	nan	nan		1	0.6429	0.7451	nan	nan		0.0191	0.725	0.0189	0.0118	nan		0.1379	0.0006	0.0159	nan	0		0.0656	0.2256	0.0508	nan	nan
0.6467	0.0135	0.5619	nan	nan		0.5	1	nan	nan	nan		0.8519	0.4348	0.7879	nan	nan		0.0214	0.3729	0.0194	0.0148	nan		0.7432	0.2435	0.7868	0.7931	nan		0.0426	0.2787	0.0945	nan	nan
0.562	0.0301	0.6131	nan	nan		0	0.5455	0	nan	nan		0.913	0.5882	0.898	nan	nan		0.0125	0.3571	0.0118	0.0089	nan		0.1	0	0	nan	nan		0.1026	0.7381	nan	nan	nan
0.9706	0.0043	0.9506	1	nan		0	0.5686	0	nan	nan		0.9091	0.4595	1	nan	nan		0.225	0.6071	0.4265	0.3714	nan		0.2013	0.0233	0.0714	nan	nan		0.0588	0.6094	nan	nan	nan
0.9655	0.0044	0.8646	nan	nan		0.4	0.988	0.9385	nan	nan		0.6905	0.0227	0.5	nan	nan		0.0064	0.902	0.0237	nan	0.011		0.4423	0.1176	0.0357	nan	nan		0.2252	0.3596	nan	nan	nan
1	0.0178	0.7865	nan	nan		0.4286	1	1	nan	1		0.566	0.0741	0.5208	nan	nan		0.0312	0.3878	0.0947	nan	nan		0.16	0	0	nan	nan		0.0256	0.2357	0.0417	0.0366	nan
1	0.0072	0.7419	0.9744	nan		0.0104	0.7738	0.0717	nan	0.1241		0.5111	0.0021	0.4444	nan	nan		0.3333	0.8214	nan	nan	nan		0.2308	0.0408	0.0548	nan	nan		0	0.1446	0.0978	nan	0.012
0.9355	0.0197	0.92	nan	nan		0.0156	1	0.0423	nan	0.0558		0.7812	0.0032	0.7105	0.7105	nan		0.0541	0.6087	0.025	nan	nan		0.1471	0.0069	nan	nan	nan		0	0.26	nan	nan	nan
1	0.0113	0.9196	nan	nan		0.0128	0.9524	0.0069	nan	0.0032		0.9565	0.4762	0.8246	nan	nan		0.0101	0.6087	0	nan	nan		0.1875	0.0125	0.0208	0.0238	nan		0.0556	0.3065	0	nan	nan
0.9608	0	0.9067	1	nan		0.023	0.9706	0.0058	nan	0.0079		1	0.6892	1	nan	nan		0.0186	0.8261	0.013	nan	nan		0.2667	0.0062	nan	nan	nan		0.011	0.2338	nan	nan	nan
1	0.0097	0.875	nan	nan		0.0135	0.7797	0.056	nan	0.0411		0.6604	0.12	1	nan	nan		0	0.5	0.0273	nan	nan		0.1042	0	0.0343	nan	nan		0.0323	0.2581	0	nan	nan
0.8033	0.0733	0.8762	nan	nan		0.0084	1	0.0242	nan	0.0172		0.881	0.4559	nan	nan	nan		0.0181	0.9811	0.0036	nan	nan		0.1714	0.0159	0.0517	nan	nan		0.0377	0.2273	0	nan	nan
0.7812	0.0305	0.7643	nan	nan		0.0243	0.9241	0.0121	nan	0.0076		0.8519	0.0132	0.8235	nan	nan		0.5823	0.9688	0.6838	nan	nan		0.2051	0.0222	nan	nan	nan		0.0455	0.35	0.2532	nan	nan
0.695	0.0202	0.6273	nan	nan		0.0217	1	0.0159	nan	0		0.6901	0.321	0.5811	0.4	nan		0.2069	0.8929	0.4545	nan	nan		0.1006	0	0.1481	nan	nan		0	0.2778	0.0719	nan	nan
0.6761	0.1538	0.6912	nan	nan		0	0.8037	0.0492	0	0.0556		0.625	0.2273	0.5556	0.58	nan		0.2037	0.775	0.2609	nan	nan		0.3333	0.0312	0.0417	nan	nan		0	0.1203	0.0669	nan	nan
0.7007	0.0039	0.8024	nan	nan		0.0134	0.678	nan	nan	nan		0.6905	0.0497	0.6984	nan	nan		0	0.642	0.005	nan	nan		0.1688	0.0571	0.0463	0.0161	nan		0	0.125	0.4171	nan	nan
1	0.0921	1	nan	nan		0.0035	0.9104	0.0514	0	0.1905		0.4444	0.0435	0.5455	0.5357	nan		0.0189	0.5581	0.0051	nan	nan		0.2	0.0256	0.2041	nan	nan		0	0.2222	0.0345	nan	nan
0.9688	0.0275	0.875	nan	nan		0	0.7	0	nan	nan		0.96	0.5667	nan	nan	nan		0	0.6	0.0061	nan	nan		0.1395	0.0185	0.0968	nan	nan		0.0145	0.2207	0.072	nan	nan
0.9394	0.0053	0.9706	nan	nan		0.0171	0.6275	0.0078	nan	nan		0.8571	0.4762	nan	nan	nan		0.0102	0.4359	0	nan	nan		0.1714	0.0161	0.0748	nan	nan		0.082	0.2917	0.1111	nan	nan
0.9754	0.0223	0.984	nan	nan		0.0661	1	0.1036	nan	0.1188		0.5385	0.0025	0.3368	nan	nan		0.0058	0.3902	0	nan	nan		0.1	0	0.1513	nan	nan		0.0896	0.2258	0.2235	nan	nan
0.7826	0.225	0.625	nan	nan		0.0107	1	0.0188	0.0181	nan		0.4419	0.0047	0.2638	nan	nan		0.125	0.4267	nan	nan	nan		0.1212	0.0149	0.0123	0.0244	nan		0	0.122	0	nan	nan
0.645	0.0807	0.3805	nan	nan		0.0145	0.8667	0.0135	0.0113	nan		0.8857	0.5556	0.6667	nan	nan		0.0886	0.6304	0.1417	nan	nan		1	0.7292	0.9264	nan	nan		0	0.1818	0.375	nan	nan
0.7133	0.1877	0.6819	nan	nan		0.0115	0.8824	0.018	0.0155	nan		0.871	0.5333	0.8205	nan	nan		0.266	0.8158	0.4274	nan	nan		0.3548	0	nan	nan	nan		0	0.2	nan	nan	nan
0.9274	0.3908	0.848	nan	nan		0.0236	0.7143	0.0194	nan	nan		0.75	0	0.9308	0.9274	nan		0.3846	0.7946	0.4836	nan	nan		0.1667	0.0227	0	nan	nan		0	0.2083	nan	nan	nan
0.6983	0	0.7229	nan	nan		0.022	1	0.0166	0	nan		0.8286	0.5207	nan	nan	nan		0.3333	0.6842	0.6349	nan	nan		0.2069	0	0.0351	nan	0.0741		0	0.1583	0	nan	nan
0.9796	0.2987	0.9806	nan	nan		0.0097	0.954	0.0141	0.0291	nan		0.9	0.4737	nan	nan	nan		0.5238	0.9231	0.7273	nan	nan		0.2143	0.0256	0.087	nan	0.087		0.1905	0.6667	nan	nan	nan
1	0.0031	0.9579	0.9762	nan		0.0135	0.9884	0.0479	nan	nan		0.5357	0	0.9531	0.95	nan		0.339	0.7667	0.2426	nan	nan		0.1731	0.0169	0.0441	nan	0.0938		0.1538	0.3947	0.1461	nan	nan
0.5744	0.0064	0.464	nan	nan		0.0298	0.6739	0.0133	0.0135	nan		1	0	0.9846	0.9833	nan		0.0142	0.3587	0.0081	nan	nan		0.1591	0	0.0909	nan	0		0	0.1538	nan	nan	nan
0.5203	0	0.3312	nan	nan		0.0048	0.9655	0.0333	0.016	nan		0.9333	0.28	nan	nan	nan		0.027	0.3898	0.3108	nan	nan		0.125	0.0222	0.0294	nan	nan		0	0.1221	0.0843	nan	nan
0.8482	0.0174	nan	nan	nan		0.0033	0.9796	0.0368	0.0099	nan		0.5588	0.2353	nan	nan	nan		0.087	0.4048	0.2475	nan	nan		0.6111	0	0.25	nan	nan		0.0253	0.1316	0.0349	nan	nan
0.785	0.0271	0.7759	nan	nan		0.017	0.896	0.0355	0.0455	nan		0.6207	0.2273	0.6232	0.6923	nan		0.6	1	0.9111	nan	nan		0.2623	0.1023	0.3067	nan	nan		0.0769	0.4615	0.08	nan	nan
0.9143	0.1198	nan	nan	nan		0	0.7978	0.0127	nan	nan		0.9211	0.4815	nan	nan	nan		0.0104	0.875	0.0073	nan	nan		0.1429	0	0.0357	nan	nan		0.0761	0.2326	0.2735	nan	nan
0.8571	0.1502	nan	nan	nan		0.0152	0.7429	0.0152	0.0098	nan		0.6154	0.0072	0.1481	nan	nan		0.029	0.5455	0.0095	nan	nan		0.6094	0.2857	0.2645	nan	nan		0	0.1244	0.0202	nan	nan
0.9677	0.096	0.5667	nan	nan		0.0168	1	0.0068	0	nan		0.7959	0.28	nan	nan	nan		0.0571	0.5	0.3333	nan	nan		0.5657	0.2934	nan	nan	nan		0	0.2857	0.0577	nan	nan
0.9688	0.1536	0.875	nan	nan		0.0167	1	0.0136	0	nan		0.8507	0.5128	0.8058	0.8304	nan		0.25	0.5806	0.3365	0.25	nan		0.4776	0.2986	0.3333	nan	nan		0	0.1852	0.0455	nan	nan
1	0.1197	0.7368	nan	nan		0.0034	0.6984	0.0061	0.0085	nan		0.8095	0.3333	0.8182	0.8519	nan		0.0217	0.3797	0.0212	nan	nan		0.1258	0.0226	0.0443	nan	nan		0	0.2128	0.3158	nan	nan
1	0.1253	0.9474	nan	nan		0.009	0.8718	0.0237	0.0124	nan		0.6667	0.35	nan	nan	nan		0.007	0.5	0.0231	nan	nan		0.1818	0	0.0789	nan	nan		0	0.1887	0	nan	nan
0.9412	0.2299	0.9434	nan	nan		0.0088	0.7616	0.0243	0.0192	nan		0.9286	0.4706	nan	nan	nan		0.037	0.5417	0.0127	nan	nan		0.122	0	0.0417	nan	nan		0	0.1212	nan	nan	nan
1	0.4267	1	nan	nan		0.006	0.9321	0.0088	0.0093	nan		1	0.4688	0.7571	0.7857	nan		0.0185	0.5	0	nan	nan		0.7941	0.5	0.7917	nan	nan		0	0.1132	0	nan	nan
0.7778	0.2605	0.8163	nan	nan		0.0157	0.9588	0.0141	0.0152	nan		0.7826	0.3607	0.7077	0.7593	nan		0.0342	0.8636	0.0592	nan	nan		0.1304	0	0.1341	0.1341	nan		0.1313	0.2357	0.046	nan	nan
0.6429	0.0537	0.52	nan	nan		0	0.9355	0.0297	0.0301	nan		0.6706	0.1875	0.5826	0.596	nan		0.0267	1	0.0615	nan	nan		0.2299	0.0952	0.0318	nan	nan		0.0838	0.2036	0.0409	nan	nan
1	0.0603	0.4545	nan	nan		0.0284	0.963	0.0117	0.0166	nan		0.9677	0.6	nan	nan	nan		0.1333	0.5957	0.4935	nan	nan		0.1111	0	0.1341	nan	nan		0.209	0.6135	0.4811	nan	nan
1	0.1	nan	nan	nan		0.0098	1	0.0094	0.0145	nan		0.9789	0.0108	0.8482	0.9859	nan		0.0105	0.3947	0.0169	nan	nan		0.1	0	nan	nan	nan		0.1412	0.4491	0.2778	nan	nan
1	0.3529	0.9487	nan	nan		0.0204	1	0.0184	nan	nan		0.7907	0	0.8431	0.8864	nan		0.0036	0.4375	0.0205	0.0226	nan		0.3939	0.1379	0.2721	nan	nan		0.3881	0.7534	0.3571	nan	nan
0.9286	0.1575	0.9778	nan	nan		0.009	1	0.0279	nan	nan		0.6984	0.0061	0.5288	0.6571	nan		0.018	0.6667	0.0281	nan	nan		0.1615	0.0303	0.0227	nan	nan		0	0.1395	0	nan	nan
1	0.1382	1	nan	nan		0.0189	1	0.0079	nan	nan		0.8846	0.3043	0.9048	nan	nan		0.3673	0.6806	0.7379	nan	nan		0.1667	0	0.1013	nan	nan		0.0385	0.2381	nan	nan	nan
0.9839	0.214	0.9531	nan	nan		0.0573	0.6308	0	nan	nan		0.5088	0.0221	0.4659	nan	nan		0.3929	0.7692	0.6804	nan	nan		0.1333	0	0.047	nan	nan		0.0556	0.2043	nan	nan	nan
0.8108	0.0407	0.9492	nan	nan		0.0126	0.8889	0.0104	0.0114	nan		0.3418	0.0195	0.4	nan	nan		0.3649	0.6842	0.1566	nan	nan		0.1364	0	0.2477	nan	nan		0.0556	0.4688	0.1622	nan	nan
0.8333	0.1462	0.6622	nan	nan		0.0214	0.5957	0.0216	0.0098	nan		0.9143	0.6053	0.8667	nan	nan		0.5385	0.9385	0.7711	nan	nan		0.1818	0.0114	0.0865	nan	nan		0.025	0.4872	0	nan	nan
0.95	0.0683	nan	nan	nan		0.0263	0.5833	0.1959	0.4375	nan		0.8235	0.4615	0.8767	nan	nan		0	0.6452	nan	nan	nan		0.125	0	nan	nan	nan		0	0.2222	0	nan	nan
1	0.2926	nan	nan	nan		0.2937	0.8387	0.5869	0.7971	nan		0.3125	0	0.1538	nan	nan		0.4091	0.7895	nan	nan	nan		0.7816	0.4	nan	nan	nan		0.5714	0.7862	0.8233	nan	nan
0.6481	0.0333	0.6545	nan	nan		0.016	0.5679	0.0062	0.0031	nan		1	0.5263	nan	nan	nan		0.523	0.8811	0.5769	0.4697	nan		0.2021	0.0377	0.0828	nan	nan		0.5623	0.7556	0.7189	nan	nan
0.9157	0.371	0.9625	0.962	nan		0.0108	0.6429	0.0035	nan	nan		1	0.4286	0.8879	0.8857	nan		0.0037	0.5789	0.0364	0.0312	nan		0.2174	0	0.1833	nan	nan		0.0375	0.1864	0.125	nan	nan
0.6786	0	0.9524	nan	nan		0	0.5366	0.0161	0.0163	nan		0.4211	0.0075	0.4286	nan	nan		0	0.6102	nan	nan	nan		0.4483	0.1143	0.6696	nan	nan		0.0571	0.3667	0.129	nan	nan
0.9565	0.1154	0.98	nan	nan		0	0.6286	0.0588	nan	nan		0.9143	0.561	0.8644	nan	nan		0.0265	0.9149	0.0101	0.0147	nan		0.1167	0	0.0349	nan	nan		0.173	0.3312	0.1087	nan	nan
0.9091	0	0.9848	nan	nan		0.0366	0.6957	0.0278	nan	nan		0.8049	0.3636	nan	nan	nan		0.0179	0.9762	0	nan	nan		0.4643	0.061	0.0111	0.0435	nan		0.0845	0.2366	0.1984	nan	nan
1	0.0042	0.8444	nan	nan		0	0.68	0	0	nan		0.8182	0.1304	nan	nan	nan		0.0106	1	0.0052	nan	nan		0.2658	0.1224	0.0357	0	nan		0.0079	0.1304	0.0089	nan	nan
1	0.0185	0.6552	nan	nan		0.0261	0.8148	0.0124	0.0099	nan		0.6512	0.0824	nan	nan	nan		0.0154	1	0.0182	0.024	nan		0.1481	0.0278	0.098	0.0732	nan		0.0465	0.2222	0.0492	nan	nan
1	0.0061	0.8762	0.9444	nan		0.0288	0.8421	0.014	0	nan		1	0.0283	nan	nan	nan		0.0085	0.8571	0.0184	nan	nan		0.3793	0	0.4615	nan	nan		0	0.1751	0.0662	nan	nan
1	0.0169	0.7786	0.9714	nan		0.0081	0.8475	0.023	0.0541	nan		0.7778	0.3976	0.6329	0.6575	nan		0.1115	0.9091	0.1199	0.9333	0		0.2069	0.0172	0.18	nan	nan		0	0.2941	0.0155	nan	nan
0.8846	0	0.7937	0.9787	nan		0.0968	1	0.7394	0.9831	nan		0.9333	0	0.8545	nan	nan		0.1031	0.7	0.1749	0.9565	0		0.2178	0.0508	0.2113	nan	nan		0.0208	0.1782	0	nan	nan
0.8957	0	0.8671	nan	nan		0.0034	0.8125	0.0116	0.0121	nan		0.5366	0.0063	0.3647	nan	nan		0.1156	0.8909	0.1436	0.2944	0.0048		0.7191	0.268	nan	nan	nan		0.5321	0.9613	0.7794	nan	nan
0.9281	0.0186	0.8268	1	nan		0.0309	0.6875	nan	nan	nan		0.7344	0.0253	0.6061	nan	nan		0.0407	0.7083	0.0831	nan	nan		0.7162	0.5185	nan	nan	nan		0.7967	0.9459	0.8172	nan	nan
1	0	0.9185	0.902	nan		0.0128	0.5176	0.0033	0.0039	nan		0.5	0.0729	0.5	nan	nan		0.03	1	0.0274	nan	nan		0.2571	0.1034	0.2959	nan	nan		0	0.1471	0.1778	nan	nan
1	0.375	nan	nan	nan		0.0111	0.625	0	0	nan		0.7188	0	0.7606	nan	nan		0.079	1	0.0811	0.3571	nan		0.25	0.0714	0.0375	nan	nan		0	0.1818	0.0556	nan	nan
0.9583	0.4	nan	nan	nan		0.0365	0.7125	0.0056	nan	nan		0.9655	0.5833	0.9304	nan	nan		0.0249	0.8	0.0859	0.1839	0		0.2727	0.046	0.0857	nan	nan		0	0.1667	0.0435	nan	nan
1	0.4583	nan	nan	nan		0.012	0.7697	0.0192	0.0234	nan		0.4348	0.0256	0.2273	nan	nan		0.0476	0.6279	0.0368	nan	nan		0.15	0.0328	0.0253	nan	nan		0	0.1961	0.0198	nan	nan
0.514	0	0.4692	nan	nan		0.0337	0.9867	0.0519	0.0207	nan		0.4035	0.0185	0.4865	nan	nan		0.3043	0.8036	0.4158	nan	nan		0.9926	0.79	0.8017	nan	nan		0.0348	0.25	0.0556	nan	nan
1	0.0772	nan	nan	nan		0.0095	0.9495	0.0499	0	nan		0.3836	0.0204	0.3125	nan	nan		0	0.6111	0	nan	nan		0.505	0.2385	0.0317	nan	nan		0.0333	0.1724	0.1282	nan	nan
1	0.016	nan	nan	nan		0.0291	0.6202	0.0342	0.0274	nan		0.8298	0.4524	0.6232	nan	nan		0	0.6071	0.0526	nan	nan		0.3902	0.2509	0.3657	nan	nan		0	0.2028	0.1994	nan	nan
0.8649	0.0261	0.8028	nan	nan		0.0089	0.9286	0.0262	0.0349	nan		0.6522	0.2444	nan	nan	nan		0.0196	0.549	0.0453	nan	nan		0.3846	0.2118	0.3581	nan	nan		0	0.4062	0.4115	nan	nan
0.9756	0.4019	0.9016	nan	nan		0.2193	0.8261	0.2	nan	nan		0.7317	0.005	0.6667	0.6176	nan		0.011	0.5849	0.0055	nan	nan		0.4194	0.1455	0.3217	nan	nan		0.0403	0.7949	0.2253	nan	nan
0.8033	0	0.6667	nan	nan		0.0505	0.7379	0.0124	nan	nan		0.8966	0.0081	0.875	0.9792	nan		0.0084	0.6962	0.0016	nan	nan		0.62	0.1348	0.329	nan	nan		0.0522	0.2424	0.0422	nan	nan
0.8333	0	0.7647	nan	nan		0.0266	0.5355	0.0091	nan	nan		0.6667	0.0155	0.7037	0.7907	nan		0.0076	0.9545	0.0118	nan	nan		0.6207	0.0339	0.2959	nan	nan		0	0.1818	0.1216	nan	nan
0.7174	0.1605	0.7	nan	nan		0.2982	0.8143	0.4182	nan	nan		0.6	0	0.931	0.9048	nan		0.0096	0.9032	0.0305	0.0142	nan		0.1212	0	0.0484	nan	nan		0.0263	0.2056	0.0938	nan	nan
0.5849	0.0177	0.3678	nan	nan		0.005	0.931	0.0227	nan	nan		0.303	0	nan	nan	nan		0.017	0.6757	0.0144	0.0082	0.3		0.12	0	0.1467	nan	nan		0.0435	0.3143	0.1778	nan	nan
0.7612	0.2048	0.5243	nan	nan		0.0058	0.9178	0.0263	nan	nan		0.7692	0.0361	0.4828	nan	nan		0.0254	0.7083	0.0131	nan	nan		0.3	0.1	0.1268	nan	nan		0	0.1406	0	nan	nan
0.9792	0.4318	0.9091	nan	nan		0.0986	0.7325	0.2069	nan	nan		0.8571	0.4848	0.8689	0.8462	nan		0.0155	0.6875	0.0128	0.0189	nan		0.3165	0.1322	0.092	nan	nan		0	0.1471	0	nan	nan
0.8929	0.1923	0.8846	nan	nan		0.1163	0.9767	0.2658	nan	0.2759		0.5769	0.1905	nan	nan	nan		0.0315	0.7037	0.0183	nan	nan		0.1653	0.0067	0.0952	nan	nan		0.02	0.1944	0.0337	nan	nan
1	0.274	0.7292	nan	nan		0.2069	1	0.3143	nan	nan		0.9583	0.5862	nan	nan	nan		0.2571	0.6061	0.6098	nan	nan		0.171	0.0199	0.1061	nan	nan		0.0175	0.1429	0	nan	nan
1	0.4091	0.9714	nan	nan		0.2955	1	1	nan	1		0.5152	0.0741	0.2778	nan	nan		0.0193	0.7234	0.0166	0.0133	nan		0.1381	0	0.1156	nan	nan		0.0299	0.1765	0.0286	nan	nan
0.9474	0.162	1	nan	nan		0.0217	0.6714	0.0388	nan	nan		0.5789	0.0066	0.4583	0.4667	nan		0	0.5167	0.1	nan	nan		0.1575	0.0093	0.0741	nan	nan		0.0466	0.1684	0.0461	nan	nan
0.7578	0.0723	0.7901	nan	nan		0	0.9464	0.0299	nan	nan		0.7385	0.0277	0.7313	nan	nan		0	0.3	0.0845	nan	nan		0.2	0.0533	0.097	nan	nan		0.1905	0.4384	0.092	nan	nan
0.9737	0.1529	nan	nan	nan		0.0044	0.7887	0.0123	nan	nan		0.8462	0.0347	0.7604	0.8167	nan		0.1538	0.5818	0.1286	nan	nan		0.375	0.1379	0.4	0.4	nan		0	0.25	0.0882	nan	nan
0.9811	0.3256	0.9747	nan	nan		0.0123	1	0.0089	0	nan		0.5714	0.0136	0.5487	nan	nan		0.0133	0.5349	0.0571	0.0157	nan		0.1296	0	0.0725	0.0667	nan		0.0204	0.1429	0.0452	nan	nan
0.9298	0.2381	0.9718	nan	nan		0	1	0.1275	0.0217	nan		0.5	0.0229	0.2059	nan	nan		0.0179	0.8	0.0348	0	nan		0.1905	0.0071	0.0479	0.0513	0.0426		0.0515	0.2157	0.0988	nan	nan
0.8025	0.0127	0.7156	nan	nan		0	1	0	0	nan		0.7568	0.1765	0.6111	0.5769	nan		0.0138	0.5211	0.0211	0.0184	nan		0.2917	0.0269	0.0682	0.0811	nan		0	0.1667	0	nan	nan
0.8153	0.2574	0.55	nan	nan		0	0.7273	0	0	nan		1	0.2581	0.98	nan	nan		0.0118	0.64	0.0047	0.0076	nan		0.7172	0.5	0.7597	nan	nan		0.019	0.1343	0.1364	nan	nan
0.8067	0.2048	0.6205	nan	nan		0.0294	1	0.0571	nan	nan		0.7027	0	0.8235	nan	nan		0	0.3846	0.0222	0	nan		0.9608	0.5873	0.8565	1	nan		0	0.1707	0.0312	nan	nan
0.959	0.3455	0.8026	nan	nan		0.031	0.6548	nan	nan	nan		0.6	0.2708	0.2857	0.3019	nan		0	0.5714	0.025	nan	nan		0.8229	0.0549	0.6829	0.7838	nan		0.1126	0.2139	0.1496	nan	nan
0.5655	0.0392	0.3271	nan	nan		0.0022	0.9478	0.0351	0.0056	nan		0.5385	0.2258	0.5	0.2857	nan		0.0204	0.7123	0.0462	nan	nan		0.1154	0.0075	0.0811	0.0645	nan		0.0549	0.1695	0.0667	nan	nan
0.8331	0.0115	0.8302	nan	nan		0.0124	0.9359	0.043	0.0116	nan		0.6154	0	nan	nan	nan		0.0194	0.518	0.0255	nan	nan		0.1364	0	0	0	nan		0.0345	0.2333	0.1731	nan	nan
0.8826	0.0131	0.8876	nan	nan		0.0096	0.7385	nan	nan	nan		1	0.0141	nan	nan	nan		0.0106	0.7368	0.0151	0.0151	nan		0.3636	0	0	nan	nan		0.2478	0.4086	0.6042	nan	nan
0.9056	0.0053	0.9214	0.8736	1		0	0.6667	0.0108	0.0132	nan		0.8026	0.0068	nan	nan	nan		0.0192	0.3645	0.0502	nan	nan		0.1266	0.0132	0.121	nan	nan		0.048	0.1497	0.1106	nan	nan
1	0.0128	0.9827	0.9833	1		0.0263	0.8925	0.0175	nan	nan		0.7363	0.0269	0.8	nan	nan		0.0478	0.3807	0.0515	nan	nan		0.1733	0.0513	0.0955	0.2143	nan		0.2444	0.5234	nan	nan	nan
0.75	0	0.65	nan	nan		0.0221	0.9333	0.0028	nan	nan		0.4	0	0.5056	nan	nan		0.0155	0.4848	0.0178	nan	nan		0.4295	0.1337	0.1519	0.1364	nan		0.0169	0.2	nan	nan	nan
0.5	0	0.2679	nan	nan		0	0.5455	0.0096	nan	nan		0.7381	0.3	0.648	nan	nan		0.0101	0.8939	0.0139	0.0175	nan		0.4	0.0947	nan	nan	nan		0.0256	0.2381	0.0849	nan	nan
0.98	0.0088	0.9722	nan	nan		0	0.6486	0	nan	0		0.6571	0	0.6304	0.7353	nan		0.0064	0.8222	0.0051	nan	nan		0.1316	0	0.0354	nan	nan		0.1818	0.359	0.1333	nan	nan
0.9841	0.004	1	nan	nan		0.0238	0.7	0.0278	nan	nan		0.5333	0	0.4583	0.6136	nan		0.0237	0.6512	nan	nan	nan		0.2857	0	0.2222	0.2222	nan		0	0.1455	0.05	nan	nan
0.9497	0.026	0.9767	nan	nan		0.0083	0.902	0.0321	nan	nan		0.4474	0.125	nan	nan	nan		0.0156	0.3571	0.0292	0.0312	nan		0.6106	0.3932	nan	nan	nan		0	0.2396	0.0595	nan	nan
0.85	0.0899	0.6909	nan	nan		0.0482	0.8739	0.0769	nan	nan		0.7308	0.3429	0.6136	0.641	nan		0	0.7391	0	nan	nan		0.26	0.0769	0.0357	nan	nan		0.0303	0.7879	nan	nan	nan
1	0.375	0.9577	nan	nan		0	0.9684	0.0694	nan	nan		0.6452	0.0081	0.2963	nan	nan		0	0.5833	0.0146	nan	nan		0.1481	0	0	0	nan		0.1122	0.697	0.1964	nan	nan
0.9677	0.0204	0.9817	nan	nan		0	1	0	nan	nan		0.9524	0.6154	nan	nan	nan		0	0.3125	0.5	nan	nan		0.127	0.0238	0.093	0.1143	nan		0.2	0.3875	0.1976	nan	nan
0.8571	0.3219	0.9714	0.9857	nan		0	1	0.0566	nan	nan		0.4242	0.1026	0.1404	nan	nan		0.1313	0.5067	0.1771	nan	nan		0.1471	0	0.1042	nan	nan		0.2327	0.4756	0.4703	nan	nan
0.8587	0.0766	1	1	nan		0.0129	0.8302	0.0167	nan	nan		0.4783	0	nan	nan	nan		0	0.5	0.1232	nan	nan		0.2353	0.0678	0.098	nan	nan		0	0.2	0.0125	nan	nan
0.8971	0.0442	0.9859	0.9848	nan		0.2581	0.9512	1	nan	1		0.9216	0.56	0.7429	nan	nan		0.1302	0.5588	0.1912	nan	nan		0.25	0	0	0	nan		0	0.2083	0.0573	nan	nan
1	0.0103	0.9608	0.9608	nan		0.0163	0.7857	0.0274	nan	0.0216		0.7733	0.4681	0.7941	nan	nan		0.0686	0.4286	0.2231	nan	nan		0.1333	0	0.022	0	nan		0	0.6341	0.0046	nan	nan
0.9394	0.2381	0.9032	nan	nan		0.0225	0.9444	0.0143	nan	0.0276		0.9048	0.575	0.8596	nan	nan		0.5067	0.8667	0.6062	nan	nan		0.1429	0	0.0789	0.069	nan		0.0102	0.2	0.0084	nan	nan
0.875	0.3333	0.8899	nan	nan		0.0125	1	0.0327	nan	nan		0.6444	0.2958	0.5294	nan	nan		0.1373	0.4607	0.0769	nan	nan		0.375	0	0.0976	nan	nan		0.1	0.2759	0.0577	nan	nan
1	0.3936	nan	nan	nan		0.0073	0.614	0.0359	nan	nan		0.9787	0.5947	nan	nan	nan		0.0725	0.8667	0.3284	nan	nan		0.2903	0	0.0268	nan	nan		0.2963	0.5143	nan	nan	nan
1	0	nan	nan	nan		0.1008	0.6071	0.0639	nan	0.0596		0.8214	0.4894	0.7857	nan	nan		0.0787	0.5676	0.06	nan	nan		0.7705	0.3623	0	nan	nan		0.3478	0.8	nan	nan	nan
0.9444	0.1071	0.963	nan	nan		0.0118	0.8542	0.0173	0.0174	nan		0.6087	0.095	0.8043	nan	nan		0.0294	0.72	0.04	0.0364	nan		0.1379	0	0.0217	nan	nan		0	0.1491	0.0413	nan	nan
0.9254	0.0093	0.82	nan	nan		0.0162	0.697	0.0088	0.009	nan		0.8113	0.48	0.8958	0.8462	nan		0.2241	0.7391	0.575	nan	nan		0.4651	0.1045	nan	nan	nan		0.0357	0.2174	nan	nan	nan
0.7561	0.0097	0.7463	nan	nan		0.0165	0.8621	0.0162	0.0168	nan		0.75	0.0345	0.86	nan	nan		0	0.3182	0.0081	nan	nan		0.2	0	0	0	nan		0.0667	0.6102	0.125	nan	nan
0.9167	0.283	0.982	nan	nan		0	0.6379	0.0154	0.0154	nan		0.7952	0.0087	0.7143	nan	nan		0.2083	0.6207	0.3818	nan	nan		0.3409	0	0.4553	0.137	nan		0.25	0.6	nan	nan	nan
1	0.2889	nan	nan	nan		0.0158	0.9362	0.0138	0	nan		0.9038	0	0.8571	nan	nan		0.3333	0.9167	nan	nan	nan		0.1379	0.0294	0.0167	nan	nan		0.0278	0.2179	0	nan	nan
1	0.462	0.9333	nan	nan		0.0095	0.9149	0.0166	nan	0.0178		0.9524	0.55	nan	nan	nan		0.5312	1	nan	nan	nan		0.2857	0	0.0286	nan	nan		0.1667	0.693	nan	nan	nan
0.6472	0.0438	0.4769	nan	nan		0.0102	1	0.0155	nan	0.0184		0.4615	0.1429	0.2222	nan	nan		0	0.3182	0.0217	nan	nan		0.1739	0	nan	nan	nan		0.3235	0.6324	nan	nan	nan
0.6644	0.011	0.634	nan	nan		0.0147	0.963	0	nan	0		0.7273	0.2727	nan	nan	nan		0.3077	0.6923	nan	nan	nan		0.3579	0.1814	0.1631	0.0088	nan		0.1042	0.6667	0.6324	nan	nan
0.5962	0	nan	nan	nan		0.0136	0.9213	0.0096	nan	0		0.9403	0.5591	0.8906	0.8852	nan		0.0323	0.6316	0	nan	nan		0.1927	0.027	nan	nan	nan		0.0039	0.3	0.0068	nan	nan
0.9524	0.0138	0.5972	nan	nan		0.044	0.6214	0.0674	nan	nan		0.9318	0.1304	0.7436	nan	nan		0.0128	0.6522	0.0396	0.0043	nan		0.3898	0.0769	0.28	nan	nan		0	0.3333	0.1947	nan	nan
1	0	nan	nan	nan		0.0895	0.9429	0.0853	nan	0.0876		0.4754	0	0.094	nan	nan		0.0134	0.75	0.0233	0.0151	nan		0.25	0.0299	0.0735	nan	nan		0.0675	0.7286	0.4861	nan	nan
0.7647	0.0192	0.64	nan	nan		0.0472	1	0.0148	nan	0.0144		1	0.4355	0.8289	0.875	nan		0.0157	0.7234	0.0202	0.0111	nan		0.2222	0.0606	0.1095	nan	nan		0.0654	0.7536	0.6131	nan	nan
0.9286	0.0357	0.8974	nan	nan		0.0241	1	0.0055	nan	0.0062		0.6857	0.3548	0.8205	0.8966	nan		0.0038	0.3684	0.0092	0.0092	nan		0.3036	0.0615	0.1532	nan	nan		0.1176	0.3571	0.0615	nan	nan
1	0.0087	0.35	nan	nan		0.0163	0.7803	0.0208	nan	0.0219		0.9167	0.2424	nan	nan	nan		0.0138	0.434	0	0	nan		0.2143	0.0333	0	nan	nan		0.0119	0.1207	0.0349	nan	nan
0.9524	0.0061	0.6364	nan	nan		0.0143	0.9242	0.0055	nan	0.0061		0.8077	0.0048	nan	nan	nan		0.0077	0.4205	0.0124	0.0174	nan		0.1667	0.0286	0.0128	nan	nan		0.2798	0.491	0.3929	nan	nan
0.8906	0.0038	0.8	nan	nan		0.0162	0.9833	0.0566	nan	0.1008		0.6154	0.0288	nan	nan	nan		0.0155	0.4706	0.0058	0.0061	nan		0.1481	0	0.0444	0.0444	nan		0	0.1538	nan	nan	nan
0.56	0	0.8039	nan	nan		0.0248	0.6923	0.0204	0.0228	nan		0.6667	0	nan	nan	nan		0.1212	0.55	nan	nan	nan		0.1064	0.0027	0.0364	0.0294	nan		0.051	0.5906	0.3077	0.0989	nan
1	0	0.6296	nan	nan		0.0225	0.8636	0.0233	nan	0.026		0.5128	0.0664	0.6842	0.6761	nan		0.0182	0.45	0	0	nan		0.4026	0.2164	0.0857	0	nan		0.0789	0.1923	0.097	0.115	nan
0.9744	0.0278	0.7778	nan	nan		0.0667	0.5789	0	nan	nan		1	0.5952	nan	nan	nan		0.4	0.8649	0.5854	0.6452	nan		0.25	0	nan	nan	nan		0.0265	0.4	nan	nan	nan
1	0.0231	0.975	nan	nan		0	0.7717	nan	nan	nan		0.7667	0.3913	0.7949	nan	nan		0.525	0.8364	0.6571	0.6721	nan		0.1064	0	0	nan	nan		0.0476	0.625	0.0886	0.1045	nan
1	0.0245	0.7766	nan	nan		0.0199	0.8025	0.0023	nan	nan		0.9615	0.4706	0.9189	nan	nan		0.0068	0.9697	0.0211	0.0076	nan		0.2708	0	0.1739	0.2899	0		0	0.4	0.134	0.134	nan
1	0.0036	0.9474	nan	nan		0.013	0.9495	0.0169	nan	nan		0.6304	0.0417	0.6988	nan	nan		0.0253	0.7143	0.0147	0.0211	nan		0.1875	0	0.1362	0.0267	nan		0	0.114	0.0236	0.025	nan
1	0.0075	0.9846	nan	nan		0.0275	1	0	nan	nan		1	0.5417	0.9714	nan	nan		0.0338	0.92	0.0087	0.0114	nan		0.1739	0	0.023	0	nan		0.0405	0.2017	0.0618	0.0537	nan
0.8934	0.0308	0.8188	0.7857	nan		0.0109	0.7857	0.0462	nan	nan		0.5714	0.2647	0.6341	nan	nan		0.002	0.5455	0.0223	0.0345	nan		0.1014	0	0	nan	nan		0	0.1351	0.2292	0.1026	nan
0.8025	0.0184	0.5969	0.8085	nan		0.0079	0.8411	0.0428	nan	nan		1	0.525	0.9121	nan	nan		0.6627	1	0.8673	0.913	nan		0.1481	0	0.1186	0	nan		0.0444	0.2437	0.0606	nan	nan
0.878	0.0097	0.7642	nan	nan		0.0196	0.8714	0.0331	nan	nan		0.6154	0.2833	0.7246	nan	nan		0.0085	0.337	nan	nan	nan		0.4516	0.2373	0.1724	nan	nan		0.0202	0.1212	0.061	0.0681	nan
0.8458	0.1028	0.8285	nan	nan		0.422	0.9589	0.3947	nan	nan		0.7778	0.3358	0.7778	nan	nan		0.0175	0.8261	0.0023	nan	nan		0.3636	0.0784	0.102	0.1042	nan		0.02	0.3279	0.0254	0.0338	0
0.8342	0.0187	0.8102	nan	nan		0.0625	0.8824	0.75	nan	nan		0.6087	0.2708	0.6986	nan	nan		0.0172	0.9091	0.0199	0.0265	nan		0.1333	0.0081	0.1562	nan	nan		0.191	0.5714	0.083	0.1406	0
0.8571	0.0246	nan	nan	nan		0.1176	0.9423	0.5333	nan	nan		0.7188	0.4028	0.7083	nan	nan		0.0308	0.6667	0.0406	nan	nan		0.144	0	0.1026	nan	nan		0.0244	0.1586	0.1075	0.1255	nan
0.6538	0	0.7603	nan	nan		0.1208	0.9857	0.1712	0.1481	nan		0.7143	0.2656	nan	nan	nan		0.0145	0.64	0.0149	nan	nan		0.2317	0.0593	0.0826	nan	nan		0.0566	0.4091	0.2381	0.2632	nan
0.8966	0	0.9592	nan	nan		0.0702	0.8981	0.0912	0.1304	nan		0.5814	0.1714	0.2917	nan	nan		0	0.65	0.1304	0	nan		0.1287	0.0164	0.1037	nan	nan		0.0167	0.1304	0	0	nan
0.5803	0.0042	0.5466	nan	nan		0.1429	0.7143	nan	nan	nan		0.6098	0.1368	0.45	nan	nan		0.0202	0.4524	0.0113	0.004	nan		0.2647	0.1176	0.01	0	nan		0.0714	0.4904	0.0345	0.0345	nan
0.7529	0	0.7461	nan	nan		0.4545	1	1	nan	nan		0.4783	0.1721	0.5658	nan	nan		0.0111	0.3906	0.015	0.0067	nan		0.3265	0.0847	0.0722	0.0678	nan		0.0952	0.7586	0.1868	nan	nan
1	0.2838	1	nan	nan		0.0247	0.6145	0.0244	0.016	nan		0.8333	0.3976	0.59	nan	nan		0.0081	0.4237	0.0084	nan	nan		0.1368	0.0312	0.0419	0.0444	nan		0.0493	0.2041	0.011	0.0114	nan
1	0.0257	0.9464	nan	nan		0.0232	0.8333	0.0826	0.0127	nan		0.7692	0.4304	0.7021	nan	nan		0	0.6	0.007	nan	nan		0.254	0.0333	0.0574	nan	nan		0.0711	0.2963	0.1475	0.1553	nan
1	0.0144	1	nan	nan		0.0164	0.6667	nan	nan	nan		0.9714	0.5946	0.871	nan	nan		0.0633	0.5536	0	nan	nan		0.1429	0	0.1481	nan	nan		0	0.2099	0	0	nan
1	0.0196	nan	nan	nan		0.01	0.7877	0.0227	nan	nan		0.8043	0.1923	0.7778	nan	nan		0.0169	0.4571	0.0103	nan	nan		0.3403	0.1028	0.4574	0.4802	nan		0.0152	0.1316	0.037	0.0444	nan
0.9474	0.0043	nan	nan	nan		0.0286	0.8	nan	nan	nan		0.7333	0.4103	0.4804	nan	nan		0.0079	0.5909	0.0089	nan	nan		0.8172	0.5619	0.9146	nan	nan		0.0513	0.2286	0	0	nan
0.8889	0.0202	nan	nan	nan		0	0.8182	nan	nan	nan		0.6	0.2031	0.8333	nan	nan		0	0.6364	0.0563	nan	nan		0.2222	0	0.0294	nan	nan		0.0085	0.1186	0.0253	0.0253	nan
0.907	0.0169	0.5526	nan	nan		0	0.8333	nan	nan	nan		0.8372	0.4149	0.7708	nan	nan		0.014	0.5714	0.0223	0	nan		0.4286	0	0.0704	nan	nan		0	0.2	0.1011	0.1429	nan
0.963	0.0017	0.44	nan	nan		0	0.5254	0	0	nan		0.8571	0.0556	0.5397	nan	nan		0.0278	0.7143	0.0718	nan	nan		0.1667	0.0405	0.1754	nan	nan		0	0.2169	0.0952	0.1071	nan
0.7383	0.0039	0.4713	nan	nan		0.0053	0.8214	0.01	0.009	nan		0.75	0.2812	0.6322	nan	nan		0.2222	0.5926	0.3621	nan	nan		0.1136	0	0.0226	nan	nan		0	0.2029	0.0482	0.0364	nan
0.98	0.0097	0.7815	nan	nan		0.0027	0.8333	0	0	nan		0.4583	0.0357	nan	nan	nan		0.0125	0.32	0.0267	nan	nan		0.2333	0.0303	0.1705	nan	nan		0	0.3636	0.1818	0	nan
0.973	0.1321	0.96	nan	nan		0.0091	0.9231	0.0078	0.0077	nan		0.5185	0.0952	0.5	nan	nan		0.3333	0.8393	0.7432	nan	nan		0.1333	0.0159	0.3919	nan	nan		0	0.1084	0.0435	nan	nan
0.9277	0.3827	0.9226	nan	nan		0	0.6857	0	nan	nan		0.9524	0.5	0.9219	nan	nan		0.1648	0.5088	0.2696	0.2336	nan		0.1905	0.0504	0.1574	nan	nan		0.0942	0.2475	0.2566	nan	nan
1	0	nan	nan	nan		0.0032	0.9091	0.0073	0	nan		0.625	0.0722	0.2838	nan	nan		0.0597	0.4242	0.1833	0.1964	nan		0.1447	0.0388	0.1136	nan	nan		0.0588	0.3265	0.1207	nan	nan
0.9688	0	nan	nan	nan		0.0134	0.8788	0.0208	0.0261	nan		0.7391	0.3243	nan	nan	nan		0.2895	0.6429	0.4694	0.4694	nan		0.3	0.0435	0.0345	nan	nan		0.0505	0.2895	0.0237	0.0784	nan
1	0	0.9649	nan	nan		0.0122	0.9825	0.0223	nan	nan		1	0.2308	nan	nan	nan		0.3077	0.8235	0.8718	nan	nan		0.1667	0.0439	0.0267	nan	nan		0.1667	0.4286	0.4154	0.4154	nan
0.9429	0.2742	0.94	0.9062	nan		0.0219	0.6545	0.0185	0	nan		0.8302	0.3743	0.9048	nan	nan		0.4118	0.75	0.4828	nan	nan		0.9231	0.4231	nan	nan	nan		0	0.1379	0.0137	nan	nan
0.963	0.4588	0.8333	nan	nan		0.0161	0.9773	0.0104	0	0.0194		0.7692	0.3214	0.6885	nan	nan		0.4857	0.9643	0.619	nan	nan		0.6552	0.0476	0.6393	nan	nan		0.0482	0.3714	0.0845	0.0896	nan
1	0.1576	0.9032	nan	nan		0.0106	0.9583	0.0176	0	0.0183		1	0.6	0.8696	nan	nan		0.0178	0.7143	0.0095	nan	nan		0.2796	0.1215	0.1205	nan	nan		0.0099	0.129	0.1029	0.1029	nan
1	0.0391	1	nan	nan		0.0197	0.8125	0.0371	0.0204	0.0424		0.5918	0.0128	0.8	nan	nan		0.0286	0.3571	0.2222	nan	nan		0.6769	0.2688	0.458	nan	nan		0.1183	0.3636	0.1892	0.1901	nan
1	0	0.7564	nan	nan		0.0152	0.9756	0.0182	0.015	0.0185		0.6061	0.25	nan	nan	nan		0	0.5055	0.0147	nan	nan		0.7913	0.406	0.6505	nan	nan		0	0.1519	0.0991	0.0099	nan
1	0	0.8632	0.9831	nan		0.0193	0.8169	0.0275	0.05	0.043		1	0.6393	0.803	nan	nan		0	0.4783	0.04	nan	nan		0.5	0.2421	0.4364	nan	nan		0.0345	0.1613	nan	nan	nan
0.5619	0	0.6667	nan	nan		0.007	1	0.0068	nan	0.0147		0.4348	0	0.2174	nan	nan		0.0027	0.5952	0.0126	nan	nan		0.1569	0.0275	0.1226	nan	nan		0	0.5238	nan	nan	nan
0.9474	0.0314	1	nan	nan		0	0.6981	0	nan	nan		0.9	0.1864	0.2857	nan	nan		0.0229	0.5	0.0158	nan	nan		0.6471	0.3218	0.3735	nan	nan		0	0.2667	0.0278	nan	nan
1	0.0222	0.7554	nan	nan		0.0105	0.5906	0.0235	0.0063	nan		0.8261	0.5	0.6308	nan	nan		0.0041	0.4865	0.0086	nan	nan		0.8099	0.3367	0.4659	nan	nan		0.0252	0.1754	0.0802	nan	nan
0.9783	0.0058	0.8504	nan	nan		0.0122	0.6242	0.0218	nan	nan		0.9474	0.64	0.7419	nan	nan		0.0038	0.4815	0.0068	nan	nan		0.8036	0.3585	0.3962	nan	nan		0	0.1791	0.022	nan	nan
0.9524	0.0113	0.8158	nan	nan		0.0035	0.9519	0.0233	nan	nan		0.5429	0.2308	0.6067	nan	nan		0.0114	0.7407	0.0058	nan	nan		0.4856	0.3526	0.1969	nan	nan		0.0519	0.4	0.0899	0.0862	nan
1	0.0239	0.8833	nan	nan		0.015	0.5714	0.0323	nan	nan		0.75	0.2083	0.42	nan	nan		0.0062	0.8	0.0159	nan	nan		0.808	0.5769	0.7966	nan	nan		0.2326	0.5185	0.2	nan	nan
0.9429	0	0.9255	1	nan		0.0113	0.7826	0.0215	nan	nan		1	0.5854	0.8571	nan	nan		0	0.7333	0.0147	nan	nan		0.2742	0.0282	0.0435	nan	nan		0.0278	0.2857	0.3	nan	nan
0.8718	0.0214	0.8353	0.8947	nan		0.0102	0.8824	0.012	nan	nan		0.9167	0.1811	0.8889	nan	nan		0.0084	0.4808	0.0194	nan	nan		0.4198	0.2308	0.3642	nan	nan		0.0408	0.2031	nan	nan	nan
0.7549	0.025	0.8909	0.9726	nan		0.0055	0.8899	0.0253	nan	nan		0.8333	0	0.9455	nan	nan		0.0287	0.6944	0.01	nan	nan		0.127	0.0098	0.0072	nan	nan		0.043	0.2466	0.099	0.099	nan
0.7812	0	0.9375	0.9712	nan		0.0278	0.7	0.0707	nan	nan		1	0.383	0.9512	nan	nan		0.0109	0.6203	0.0249	nan	nan		0.1429	0.0115	0.2584	nan	nan		0.051	0.2619	0.0471	0.0482	nan
0.9524	0.0064	0.9462	0.98	nan		0.0252	0.9417	0.0636	0.0222	nan		0.825	0.5128	0.7222	nan	nan		0.024	0.7234	0.0395	nan	nan		0.2105	0.037	0.15	nan	nan		0.0278	0.1689	0.0541	nan	nan
0.9861	0.0191	0.9721	0.9722	nan		0.0194	0.9694	0.031	0.0316	nan		0.8913	0.5484	0.9111	nan	nan		0.0056	0.9167	0.0522	0.0187	nan		0.1647	0.0435	0.0565	nan	nan		0.0417	0.52	0.1515	0.0833	nan
1	0	nan	nan	nan		0.0135	0.7656	0.0536	0.0512	nan		0.9737	0.5556	nan	nan	nan		0.0061	0.875	0.0268	0.0179	nan		0.766	0.6044	0.4821	nan	nan		0	0.1714	0	0	nan
1	0.016	0.7917	nan	nan		0.011	0.7602	0.0138	0.0145	nan		0.871	0.4062	0.898	nan	nan		0.017	0.5574	0.0249	0.0249	nan		0.2286	0	0	nan	nan		0	0.2105	0.0161	nan	nan
1	0.0013	0.7234	nan	nan		0.1964	0.7324	0.3514	nan	nan		1	0.5185	nan	nan	nan		0.0345	0.584	0.025	0.0237	nan		0.1186	0	0.2222	nan	nan		0	0.1833	nan	nan	nan
1	0.0156	0.6471	nan	nan		0.3148	0.9286	0.4217	nan	nan		0.9167	0.6053	0.8626	nan	nan		0.125	0.5217	0.3721	nan	nan		0.1458	0.0154	0	nan	nan		0	0.1797	0.0116	0.0116	nan
0.8298	0.0214	0.8899	nan	nan		0	0.6667	0	nan	nan		0.72	0.1667	0.7895	nan	nan		0.2121	0.6038	0.2188	nan	nan		0.625	0.0085	0.1045	nan	nan		0.3241	0.5241	0.2313	0.1169	nan
0.775	0	0.6875	nan	nan		0.1136	0.8721	0.1718	nan	nan		0.5	0.0645	0.3443	nan	nan		0.004	0.6087	0.0125	nan	nan		0.1667	0	0.0365	0.03	nan		0.4783	0.8561	0.3264	0.2394	nan
0.9219	0.1481	0.904	nan	nan		0.127	0.98	0.0495	0.0686	nan		0.55	0.0159	0.5106	nan	nan		0.0124	0.7949	0.0091	nan	nan		0.2329	0.0267	0.0326	nan	nan		0.044	0.1508	0.0179	0.0202	nan
0.9474	0	0.9718	0.9756	nan		0.055	0.8409	0.0238	0.0286	0		0.3793	0.0185	nan	nan	nan		0.0082	0.3878	0.0107	nan	nan		0.6667	0.125	nan	nan	nan		0.4717	0.7381	0.6234	0.7429	nan
0.6209	0.0162	0.7813	nan	nan		0.0222	0.7826	0.0241	nan	nan		1	0.0571	nan	nan	nan		0.0105	0.7959	0.012	nan	nan		0.1528	0.0286	0.055	0.0127	nan		0.2857	0.8953	0.8113	nan	nan
0.8333	0.0452	0.7391	nan	nan		0.06	0.8651	0.0325	nan	nan		0.9077	0.58	0.8919	nan	nan		0.0038	0.56	0.0258	nan	nan		0.4	0.0741	0.05	0.05	nan		0	0.4423	0.0345	nan	nan
0.6667	0.0252	0.5	nan	nan		0.1383	0.9294	0.0057	nan	nan		0.4151	0	0.7339	nan	nan		0.619	1	0.9423	0.8983	nan		0.4343	0.0952	0.1029	nan	nan		0.0153	0.2075	0.033	0.0556	nan
0.9606	0.0191	0.9121	nan	nan		0.2639	0.8398	0.3943	nan	nan		0.8143	0.5	0.8769	nan	nan		0.4222	0.7273	0.8	nan	nan		0.3333	0.1196	0.1791	nan	nan		0.0328	0.1567	0.04	0.0327	nan
0.9375	0.02	0.7281	nan	nan		0.3401	0.8509	0.4475	nan	nan		0.9444	0	0.7143	nan	nan		0.1591	0.5758	0.2105	nan	nan		0.1607	0.0159	0.0661	nan	nan		0.0408	0.1415	0.0429	0.064	nan
0.9381	0.0265	0.7348	nan	nan		0.1741	0.75	0.2123	nan	nan		0.5703	0.0273	0.5287	nan	nan		0.1429	0.9091	0.1667	0.1892	nan		0.2581	0.0556	0.2	0	nan		0.0545	0.1789	0.0852	nan	nan
0.9231	0.2403	0.9718	nan	nan		0.2888	1	0.095	nan	nan		0.5802	0.0108	0.6512	nan	nan		0.069	0.5294	nan	nan	nan		0.127	0	0.0508	nan	nan		0.0227	0.1727	0.0519	0.05	nan
1	0.027	0.9375	nan	nan		0.0141	1	0.0382	nan	nan		0.6111	0	nan	nan	nan		0	0.3333	nan	nan	nan		0.1413	0	nan	nan	nan		0.0345	0.1512	0.1026	0.0818	nan
0.9126	0	0.5814	0.5312	nan		0.1661	0.8364	0.3195	0.3202	nan		0.3871	0.0255	nan	nan	nan		0.019	0.467	0.0389	nan	nan		0.4713	0.3043	0.2021	0.2773	nan		0	0.1639	0.0062	0.0067	nan
0.6757	0.0303	0.4906	nan	nan		0.0606	0.5714	0.1429	nan	nan		0.6786	0.3158	0.6912	nan	nan		0.0242	0.8621	0.0208	0.0236	nan		0.2083	0	0	0	nan		0.0067	0.1216	0.0423	0.0423	nan
0.9143	0.3284	0.84	nan	nan		0.1402	1	0.4602	0.6933	0		0.8	0.4634	nan	nan	nan		0.025	0.4923	0.0162	nan	nan		0.175	0	0.0417	nan	nan		0	0.3	0	nan	nan
0.975	0.0159	1	nan	nan		0.2658	0.8868	0.4333	0.5205	nan		0.7067	0.3486	0.48	nan	nan		0.0326	0.5179	0.0198	nan	nan		0.2838	0.0267	0.1304	nan	nan		0.0993	0.274	0.2385	0.1515	nan
0.8919	0.0794	0.9535	nan	nan		0.5	1	0.7872	0.697	nan		0.7586	0.439	0.5439	nan	nan		0.0351	0.7333	0.0278	nan	nan		0.4058	0.0625	0.65	nan	nan		0.1143	0.4571	0.2184	0.0122	0.7619
0.9111	0.0255	0.9295	nan	nan		0	0.9524	0.0282	0	nan		0.9375	0.5593	0.6739	nan	nan		0.434	0.7561	0.5366	nan	nan		0.1452	0.0366	0.1278	nan	nan		0	0.1136	0.022	nan	nan
0.8947	0.2978	0.8102	nan	nan		0.0149	1	0.0224	0.0236	nan		0.646	0.2111	0.4048	nan	nan		0.3333	0.6964	0.3431	nan	nan		0.6033	0.4356	0.7182	nan	nan		0.0342	1	0.5769	nan	nan
0.871	0	nan	nan	nan		0.0036	1	0.0434	0.0147	nan		0.8387	0.5185	nan	nan	nan		0	0.8846	0.3409	nan	nan		0.2051	0.0247	0.0357	nan	nan		0.0405	0.1975	0.438	nan	nan
0.9176	0.2768	0.9478	nan	nan		0.1565	0.9708	0.057	nan	nan		0.686	0.0123	0.6818	nan	nan		0.3529	0.7179	0.6591	nan	nan		0.1667	0	nan	nan	nan		0	0.12	0	nan	nan
0.5556	0.0291	0.5833	nan	nan		0.1579	0.7736	0.6791	nan	nan		0.4437	0.0028	0.4615	nan	nan		0.007	0.8065	0.0097	nan	0.0089		0.15	0.0294	0.0093	0.0217	nan		0.1429	0.5079	0.125	nan	nan
0.5472	0	0.1295	nan	nan		0.3491	0.9929	0.3893	0.3694	nan		0.7436	0.44	nan	nan	nan		0.6364	1	1	nan	nan		0.4167	0.1429	0.0345	nan	nan		0.5147	0.8	nan	nan	nan
0.9556	0	1	nan	nan		0.1358	0.9512	0.274	nan	nan		0.8621	0.25	0.7544	nan	nan		0.0187	0.4576	0.0651	nan	nan		0.1667	0.0417	0.087	0.0455	nan		0.4	0.6444	0.5132	nan	nan
0.7596	0.0097	0.8284	nan	nan		0	0.5946	nan	nan	nan		0.5667	0.2273	0.5909	nan	nan		0.0217	0.5467	0.1838	nan	nan		0.1489	0.0348	0.039	nan	nan		0	0.2439	0.3276	nan	nan
0.9535	0.125	nan	nan	nan		0.0478	0.8875	0.1033	0.0864	nan		0.8485	0.5238	0.8235	nan	nan		0.4848	0.8	0.7362	nan	nan		0.6872	0.5486	0.5646	nan	nan		0	0.2386	0.0966	nan	nan
0.7402	0.1898	0.5146	nan	nan		0.0088	0.625	0.0363	0	nan		0.92	0.425	0.7037	nan	nan		0.5135	0.9333	0.5111	nan	nan		0.783	0.6228	0.5067	nan	nan		0.0423	0.1705	0.1289	nan	nan
0.9802	0.2453	0.9277	nan	nan		0.4194	0.9762	0.755	nan	0.9333		0.8491	0.2444	0.8846	0.8919	nan		0	0.4783	0.2	nan	nan		0.1034	0	0.0385	nan	nan		0	0.1739	nan	nan	nan
1	0.4688	0.995	nan	nan		0.2826	0.8571	0.6	nan	nan		0.8421	0.35	0.7009	nan	nan		0.0769	0.5	nan	nan	nan		0.1429	0	0.0282	nan	nan		0	0.1136	0.0227	nan	nan
0.8962	0.1071	0.7508	nan	nan		0.1915	1	nan	nan	nan		0.7931	0.375	nan	nan	nan		0.0909	0.6552	0.2969	nan	nan		0.1867	0	0.0476	nan	nan		0.0493	0.1628	0.0256	nan	nan
1	0.4487	0.878	nan	nan		0.0078	0.9222	0.0095	nan	nan		0.875	0.4	0.6905	nan	nan		0.0229	0.807	0.1497	nan	nan		0.186	0	nan	nan	nan		0	0.2051	0.1589	nan	nan
0.88	0.225	0.8192	nan	nan		0.0155	0.5882	0.0179	nan	nan		0.5833	0.1667	0.38	0.38	nan		0.45	0.7971	0.625	nan	nan		0.125	0	0.0361	0.0588	nan		0.2414	0.875	nan	nan	nan
0.8571	0	0.8289	nan	nan		0.0275	0.75	0.0341	nan	nan		0.7	0.375	nan	nan	nan		0.3077	0.7143	0.3469	nan	nan		0.2031	0.0256	nan	nan	nan		0	0.1957	0	nan	nan
1	0.1232	nan	nan	nan		0.0202	0.8889	0.0222	0.0476	nan		1	0	0.6316	0.7636	nan		0.5111	0.8125	0.5238	nan	nan		0.36	0	0.0625	nan	nan		0	0.2143	0	nan	nan
1	0	nan	nan	nan		0.0111	0.9412	0.0076	0.0094	nan		0.4	0.098	nan	nan	nan		0.3947	0.9855	0.14	nan	nan		0.1296	0	0.2	nan	nan		0	0.2222	0	nan	nan
0.9886	0.1855	1	1	nan		0.0323	0.6757	0.1696	0	nan		0.5965	0.0887	0.6316	nan	nan		0.0615	0.5455	0.0286	nan	nan		0.1429	0.018	0.1515	0.0244	nan		0	0.1154	0.0082	nan	nan
0.94	0.225	0.9744	nan	nan		0.0196	0.9286	0.0156	nan	nan		1	0.6957	0.8387	nan	nan		0.2258	0.7714	0.1266	nan	nan		0.3171	0.1019	0.046	nan	nan		0	0.1163	0.0176	nan	nan
0.9846	0.4341	0.9703	nan	nan		0.3917	1	0.2124	0.5455	nan		0.766	0.2941	0.6818	nan	nan		0	0.5938	nan	nan	nan		0.1791	0.0104	0.0253	nan	nan		0.1013	0.2254	0.1761	nan	nan
0.8261	0.275	0.9878	nan	nan		0	0.8966	0.0185	nan	nan		0.9	0.0118	nan	nan	nan		0.3636	0.9	0.3902	nan	nan		0.4076	0.1071	0.3557	nan	nan		0.2089	0.3611	0.5225	nan	nan
0.5725	0.0296	0.6933	nan	nan		0.0274	0.8706	0.1079	nan	nan		0.6667	0	0.3939	nan	nan		0.5938	1	0.6508	nan	nan		0.7451	0.3253	0.697	0.6957	nan		0.0286	0.1698	0.0097	nan	nan
0.7689	0.0107	0.8708	nan	nan		0.0833	0.95	0.0794	nan	nan		0.8571	0.5238	nan	nan	nan		0.3425	0.7381	0.4366	nan	nan		0.1667	0	0	nan	nan		0.24	0.7111	nan	nan	nan
0.5769	0.0093	0.8	nan	nan		0.3333	0.9346	0.8547	0.875	0.9048		0.6296	0.2667	0.55	nan	nan		0.2857	0.6383	0.6071	nan	nan		0.1379	0	0.0744	nan	nan		0.2162	0.6515	nan	nan	nan
0.7746	0.027	0.7833	nan	nan		0.0432	0.9535	0.1053	nan	nan		0.9	0.5682	nan	nan	nan		0.1818	0.5	0.2121	nan	nan		0.4071	0.1158	0.2511	nan	nan		0.0483	0.1648	0.0276	nan	nan
0.7976	0.0097	nan	nan	nan		0.0097	0.9149	0.0352	nan	nan		0.6154	0.3	0.4583	nan	nan		0.0909	0.4588	0	nan	nan		0.7895	0.6337	0.8938	nan	nan		0	0.1429	0	nan	nan
0.5571	0.0404	0.7143	nan	nan		0.1379	0.8889	0.0339	nan	nan		0.4048	0	0.2955	0.2857	nan		0.3333	0.7442	0.5455	nan	nan		0.5	0	0.1739	nan	nan		0.046	0.2188	0	nan	nan
1	0.4167	0.9245	0.9216	nan		0.4615	0.9623	0.3511	nan	nan		0.7632	0.0149	0.766	nan	nan		0.1132	0.4889	0.3059	nan	nan		0.3191	0	0.04	nan	nan		0.0308	0.1333	0.0744	0.0769	nan
0.9358	0.3782	nan	nan	nan		0.2069	1	0.4141	nan	nan		0.5926	0.0121	0.7846	nan	nan		0	0.4884	nan	nan	nan		0.7426	0.319	0.6192	nan	nan		0.0357	0.2857	nan	nan	nan
0.956	0.0123	1	1	nan		0.4167	0.9333	0.7222	nan	nan		0.7059	0.1304	0.65	nan	nan		0	0.3158	0.0632	nan	nan		0.7225	0.3099	0.6099	nan	nan		0.2153	0.3697	0.3294	nan	nan
0.8382	0.013	0.95	0.95	nan		0.0159	1	0	nan	nan		0.9459	0.6047	0.6538	0.6818	nan		0.15	0.4569	0.8028	nan	nan		0.3043	0	0.0989	nan	nan		0.0577	0.2174	0.0994	nan	nan
0.7846	0.0417	0.504	nan	nan		0.2564	0.9048	0.2222	nan	nan		0.3913	0.0769	nan	nan	nan		0.0069	0.7778	0.0366	nan	nan		0.234	0	0.0842	0	nan		0	0.1667	0.3774	nan	nan
0.8256	0	0.6408	nan	nan		0.1235	0.8056	0.2	nan	nan		0.8333	0.3125	nan	nan	nan		0.0117	0.3871	0.02	nan	nan		0.1583	0	0.0055	nan	nan		0	0.1429	0	nan	nan
0.5556	0	0.45	nan	nan		0.0435	1	0	nan	nan		0.8592	0.549	0.76	nan	nan		0.0145	0.64	0.0228	nan	nan		0.4151	0.0755	0.3778	nan	nan		0.0074	0.1127	0.0073	nan	nan
0.9091	0.0175	0.7586	nan	nan		0.0625	1	0	nan	nan		0.6774	0.3704	0.375	0.3404	nan		0.1814	0.5	0.0386	0.2812	0.0147		0.2429	0.0781	0.0172	nan	nan		0	0.1429	0.013	nan	nan
0.9444	0.44	nan	nan	nan		0	1	0.0287	nan	nan		0.9348	0.2353	0.7692	nan	nan		0.2791	0.8472	0.3884	nan	nan		0.1129	0	0.0932	nan	nan		0.0222	0.1786	0.1081	nan	nan
0.7604	0.2187	0.5848	0.5664	nan		0.069	0.9444	0.0263	nan	nan		0.3944	0.0055	0.5497	nan	nan		0.0588	0.6327	nan	nan	nan		0.1053	0	0.0175	0.0323	nan		0	0.187	0.3145	nan	nan
1	0.3387	1	nan	nan		0.0195	0.9394	0	nan	nan		0.7812	0.008	0.4795	nan	nan		0.037	0.3793	0.0779	nan	0.0556		0.1698	0	nan	nan	nan		0	0.2171	0.2835	nan	nan
0.9459	0.3588	1	nan	nan		0.0237	0.8421	0.0083	nan	nan		0.5833	0.0033	0.5	nan	nan		0.0952	0.5636	0.3571	nan	nan		0.2206	0	0.1689	0.0943	nan		0.0233	0.3221	0.219	nan	nan
1	0	1	nan	nan		0.0179	0.8261	0.0131	nan	nan		0.8182	0.4815	0.4783	0.4783	nan		0.6087	0.9394	0.8529	nan	nan		0.1565	0.0548	0.1854	0.2177	nan		0.0727	0.2836	0.1638	nan	nan
0.9568	0.0112	0.9203	0.9905	nan		0.0071	0.963	0.0131	nan	nan		0.7391	0.2742	0.6466	nan	nan		0.5	0.8889	0.6058	nan	nan		0.2647	0.0526	0.1653	0.0741	nan		0.0671	0.1765	0.1209	nan	nan
1	0.3976	0.9941	0.994	nan		0.4545	0.9552	0.5833	nan	nan		0.4483	0.1379	0.3	nan	nan		0.4651	0.9062	0.2788	nan	nan		0.1837	0.0396	nan	nan	nan		0.027	0.1667	0.0393	nan	nan
1	0.1892	0.9789	1	nan		0.0278	1	0.0361	nan	nan		0.6	0.2642	0.6182	nan	nan		0.1111	0.4706	nan	nan	nan		0.1667	0.0429	0.3889	nan	nan		0.1064	0.2333	0.1818	nan	nan
0.9583	0.4514	0.9744	0.9467	nan		0.01	0.9208	0.0234	nan	nan		0.9706	0.6667	1	nan	nan		0.0125	0.8788	0.0099	nan	nan		0.1724	0.0597	0.4237	nan	nan		0.06	0.3088	0.1847	nan	nan
0.7789	0.1469	0.5272	0.5214	nan		0.033	0.8793	0.0118	nan	nan		0.8333	0.3951	nan	nan	nan		0.0165	0.7333	0.0102	nan	nan		0.2583	0.1473	0.0658	nan	nan		0	0.2222	nan	nan	nan
0.8834	0.0288	0.6047	nan	nan		0.0152	0.5667	0.0036	nan	nan		0.8333	0.3421	0.9524	nan	nan		0.0294	0.4545	0.0225	nan	nan		0.2222	0.072	0.0476	nan	nan		0.103	0.3205	0.0846	nan	nan
0.9551	0.102	0.9464	0.9333	nan		0	0.9767	0.0126	nan	nan		0.9048	0.5185	0.8444	nan	nan		0.0105	0.3393	0.0178	nan	nan		0.3214	0.133	0.3431	nan	nan		0.0055	0.1232	0.0145	nan	nan
0.5373	0.012	0.4706	0.3077	nan		0	0.8039	0.0144	nan	nan		0.7931	0.0636	nan	nan	nan		0.057	0.5417	0.0261	nan	nan		0.3546	0.1894	0.3175	nan	nan		0	0.1765	0.0294	nan	nan
0.9643	0.3333	nan	nan	nan		0.0263	0.7574	0.0088	nan	nan		0.5	0.0059	0.7738	nan	nan		0.3413	0.7561	0.4311	nan	nan		0.3575	0.2044	0.4324	nan	nan		0.05	0.2857	0.0323	nan	nan
0.8605	0.0068	0.8061	nan	nan		0.0124	0.9892	0.019	nan	nan		0.525	0.1081	0.6481	nan	nan		0.0455	0.5476	0.1829	nan	nan		0.3182	0	0.1699	nan	nan		0	0.1548	0.0316	nan	nan
0.7045	0.0234	0.6649	nan	nan		0.0273	0.5333	0	nan	nan		1	0.5714	0.9706	nan	nan		0.5098	0.9667	0.6078	nan	nan		0.2051	0	0.2273	nan	nan		0	0.1268	0.1094	nan	nan
0.9524	0.0183	0.9796	nan	nan		0.0109	0.8298	0.0298	0.0192	nan		0.9831	0.6744	0.8269	nan	nan		0	0.375	nan	nan	nan		0.1176	0.0097	0.0942	nan	nan		0	0.2	nan	nan	nan
0.9756	0.0011	0.9302	0.9474	0.8765		0.0121	1	0.0394	0.0208	0.4		0.6444	0	nan	nan	nan		0.0174	0.8276	0.0256	0.0141	nan		0.1429	0.0104	0.0702	nan	nan		0.0417	0.1864	0.0132	nan	nan
1	0.0084	0.84	nan	nan		0.1429	0.8438	0.2051	nan	0.2647		0.8182	0.0201	0.75	nan	nan		0.021	0.625	0.0169	nan	nan		0.129	0.0111	0.2771	nan	nan		0	0.1	0	nan	nan
1	0.0334	0.7815	nan	0.2917		0	0.7308	0.0652	nan	nan		0.4091	0.0763	0.338	nan	nan		0.4706	0.8	0.8125	0.814	nan		0.25	0.0571	nan	nan	nan		0	0.5185	0.0864	nan	nan
1	0.0132	0.7632	nan	nan		0.0294	0.7568	0.0556	0	nan		0.4079	0.0556	0.0707	nan	nan		0.0455	0.5556	0.0612	nan	nan		0.175	0.0244	0.0444	0.0455	nan		0.1	0.4444	nan	nan	nan
0.7959	0.0107	0.7262	nan	nan		0	0.7714	0.0333	nan	0.0333		0.4789	0.1552	0.4468	nan	nan		0.0286	0.5455	0.0138	0.015	nan		0.2115	0.05	0.06	0.0645	nan		0	0.1111	0.019	nan	nan
1	0.009	0.8248	nan	nan		0	0.8333	nan	nan	nan		0.4091	0.0286	0.3448	nan	nan		0	0.5672	0.0177	0.0109	nan		0.2656	0.0588	0	0	nan		0	0.1739	0	nan	nan
0.8	0.1692	0.1667	0.6667	0.022		0	0.8889	nan	nan	nan		0.6129	0.008	nan	nan	nan		0.0046	0.6071	0.0173	0.0168	nan		0.2651	0.1538	0.404	nan	nan		0	0.2778	0.0189	0	nan
0.5625	0	0.2481	0.3562	nan		0	0.7619	0.0805	nan	nan		0.5833	0.02	0.6429	nan	nan		0.0146	0.4348	0.0232	0.0495	nan		0.4948	0.2507	0.2952	nan	nan		0.0098	0.1313	0	nan	nan
0.7808	0.2793	0.7738	0.8137	nan		0	1	nan	nan	nan		0.6452	0.0108	0.5971	0.62	nan		0.0239	0.5455	0.0129	0.0234	nan		0.5016	0.2594	0.2662	nan	nan		0.3333	0.641	0.2564	nan	nan
0.9101	0.028	0.8045	0.8452	nan		0	0.5922	0.0169	nan	nan		0.8745	0.0063	0.8008	nan	nan		0.5926	0.8974	0.4	nan	nan		0.5597	0.2957	0.266	nan	nan		0.1591	0.3122	0.0089	nan	nan
0.6471	0.0075	0.5618	0.6381	nan		0.0174	1	0.0043	nan	nan		0.8649	0.1343	nan	nan	nan		0.241	0.5714	0.1337	0.1774	nan		0.6418	0.3295	nan	nan	nan		0	0.1386	0.0241	nan	nan
0.7647	0.037	nan	nan	nan		0.0194	0.9545	0.0163	nan	nan		0.6774	0.0408	nan	nan	nan		0.0248	0.6481	0.0293	nan	nan		0.241	0.104	0.1853	nan	nan		0.0222	0.4247	0.0707	nan	nan
0.971	0	0.9717	nan	nan		0.0193	0.9464	0.0057	nan	nan		0.6552	0.0121	0.6154	0.6364	nan		0.0043	0.8276	0.021	0.0105	nan		0.4637	0.2963	0.4983	nan	nan		0.0952	0.4286	0.1633	0.1633	nan
1	0.0128	0.7333	nan	0.7333		0.0139	1	0.0135	nan	nan		0.375	0.0227	0.8636	0.9062	nan		0.0326	0.4375	0.048	nan	nan		0.5	0.2214	0.3	nan	nan		0.0591	0.2437	0.0692	nan	nan
0.92	0.0117	0.6543	nan	0.7458		0.0233	1	0.0104	nan	nan		0.549	0.0139	0.2857	0.3617	nan		0.0492	0.5965	0.0086	nan	nan		0.6552	0.2473	0.3247	nan	nan		0.0556	0.2188	0.0667	nan	nan
1	0.0163	0.6381	nan	0.52		0.0763	0.64	0.267	nan	nan		0.6341	0.2532	0.5	nan	nan		0.0101	0.7609	0.0556	nan	nan		0.8077	0.3646	0.5323	nan	nan		0.0272	0.1533	0.0527	0.0448	0.0833
0.8611	0.0304	0.5752	0.9211	0.3793		0.0167	0.6176	0.0889	nan	nan		0.7273	0.4	nan	nan	nan		0.0211	0.4507	0.0106	0.0086	nan		0.1414	0.0156	0.0179	0	nan		0	0.1628	nan	nan	nan
1	0.2059	0.9275	1	0.8837		0.0606	0.6	0.045	nan	0.0533		0.6735	0.22	0.5761	nan	nan		0.0238	0.3889	0.0186	nan	nan		0.2162	0.0326	0.2253	0.0885	nan		0	0.6774	0	nan	nan
0.7421	0	0.6997	nan	nan		0.0172	0.8958	0	nan	0		0.9697	0.0784	0.7111	nan	nan		0	0.8667	0.0122	nan	nan		0.1374	0.0164	0.1149	0.0857	nan		0.0312	0.4677	0.0741	nan	nan
0.5249	0.0085	0.5021	nan	nan		0.0278	0.7606	0.0334	0.0325	0		0.9032	0	0.975	nan	nan		0.0206	0.875	0.0085	nan	nan		0.1357	0.0052	0.1213	0.0769	nan		0	0.1429	0.0273	nan	nan
1	0.2	0.7361	nan	nan		0.028	0.816	0.1055	nan	0.1481		0.8214	0	0.7447	nan	nan		0.027	0.907	0.0098	0	nan		0.1186	0	0.0459	0.0283	nan		0.076	0.2857	0.1007	0.1232	nan
1	0.2281	0.9655	0.9796	nan		0.303	0.8434	0.3	nan	nan		0.814	0.3333	0.75	nan	nan		0.5152	0.8182	0.88	nan	nan		0.2609	0	nan	nan	nan		0.0164	0.3061	0.0196	0.0127	nan
0.6267	0.0066	0.4402	0.4482	nan		0.0312	0.5581	0.0426	nan	nan		0.6842	0.2941	0.6667	nan	nan		0.0121	0.5455	0.0111	nan	nan		0.1538	0	0.122	0.1538	nan		0	0.1469	0.0455	0	nan
0.5938	0.0127	0.5	nan	nan		0.0084	0.9167	0.0097	0	nan		0.65	0.1935	0.5254	nan	nan		0.0174	0.7105	0.0157	0.006	nan		0.6333	0.2031	0.3684	0.3684	nan		0.0152	0.1649	0.0426	0.0378	nan
0.9342	0.0444	0.9463	0.9463	nan		0.0312	0.6522	0.122	0.122	nan		0.6	0.25	nan	nan	nan		0.4571	0.913	0.7342	nan	nan		0.1538	0	0.007	nan	nan		0.0098	0.1244	0.0247	0.0254	nan
0.5493	0.0088	0.6	nan	nan		0.4706	0.9737	0.5833	nan	nan		0.5	0.0537	0.5586	nan	nan		0.0432	0.6296	0.0588	0.1081	nan		0.1176	0	0.134	nan	nan		0.0351	0.283	nan	nan	nan
0.9518	0.0148	0.8	nan	nan		0.0124	0.9796	0.0143	nan	0.0185		0.625	0.025	0.5747	nan	nan		0.0199	0.4545	0.0462	nan	nan		0.1304	0	nan	nan	nan		0	0.3714	0.0152	0.0196	nan
0.6477	0.0127	0.592	nan	nan		0.0382	0.871	0.0458	nan	0.0446		0.8165	0.4261	0.797	nan	nan		0.0193	0.3333	0.0312	nan	nan		0.129	0	0	0	nan		0	0.15	0.0381	nan	nan
0.9398	0.0089	0.8428	nan	nan		0.029	0.8621	0.0192	nan	0.018		0.9167	0.6053	nan	nan	nan		0.4286	0.9259	0.5081	0.4655	nan		0.6296	0.4741	nan	nan	nan		0	0.2045	0.0099	0.012	nan
0.5294	0	nan	nan	nan		0.0065	1	0.0187	nan	0.0331		0.9667	0.65	0.8704	nan	nan		0.04	0.6667	nan	nan	nan		0.8704	0.6536	0.585	0.605	nan		0.0816	0.2708	0	nan	nan
0.5606	0.0587	0.7692	0.8438	nan		0.0032	0.9605	0.017	nan	0		0.4333	0.0297	nan	nan	nan		0.4286	0.7422	0.86	0.8696	nan		0.7901	0.5208	0.4872	0.5323	nan		0.1898	0.2981	0.0217	nan	nan
0.8718	0.0332	0.5882	nan	nan		0.0309	1	0.0155	nan	0		0.4937	0	0.4432	nan	nan		0.5	0.8	0.7288	nan	nan		0.1707	0.0211	0.0213	0.0213	nan		0	0.1	0	0	nan
0.8852	0	nan	nan	nan		0.0189	0.8824	0.0098	nan	0.0219		0.8621	0.2459	0.8125	0.8571	nan		0.0152	0.5161	0.0548	nan	nan		0.1786	0.0319	0	nan	nan		0	0.1647	0	0	nan
0.9583	0	nan	nan	nan		0.0217	0.9565	0.0088	nan	0		0.6	0.2121	0.8082	0.8485	nan		0.0153	0.8444	0.0053	nan	nan		0.1156	0	0.0185	nan	nan		0.02	0.1319	0.0302	0.0226	nan
0.7632	0.0667	0.6667	nan	nan		0.3958	0.9176	0.1853	nan	0.2069		0.625	0.25	0.5	0.5	nan		0.0039	0.5385	0.0064	0	nan		0.1795	0.0411	0.0995	nan	nan		0	0.15	0	nan	nan
0.7368	0.0352	0.6949	nan	nan		0.2089	0.9721	0.332	nan	0.2964		0.8438	0.4167	0.8444	nan	nan		0	0.4062	0.0197	0.0357	nan		0.127	0	nan	nan	nan		0	0.2162	0.037	nan	nan
0.9216	0.0316	0.7451	nan	nan		0.0947	0.8878	0.0769	nan	0.0694		0.9375	0.5116	0.8409	nan	nan		0	0.36	0.0077	nan	nan		0.5455	0	0.0412	nan	nan		0.0152	0.3558	nan	nan	nan
0.9853	0.0258	0.9091	nan	nan		0.1875	0.8	nan	nan	nan		0.6515	0.2562	0.6957	nan	nan		0.012	0.4156	0.0109	nan	nan		0.2414	0.0208	nan	nan	nan		0.0023	0.1429	0.0107	nan	nan
0.8333	0.0385	0.7742	nan	nan		0.0144	0.9706	0.0304	nan	nan		0.6357	0.2034	0.5707	nan	nan		0.0174	0.5472	0.0455	nan	nan		0.1493	0.0364	0.0275	nan	nan		0.0256	0.2222	0.0196	0	nan
0.5642	0.0061	0.8458	0.8579	nan		0.0121	0.7664	0.0223	nan	nan		0.8333	0.5238	0.7944	nan	nan		0	0.5862	0.0177	nan	nan		0.102	0	0.0548	0.12	nan		0.0156	0.1792	0.0388	0.032	nan
0.9722	0.0117	nan	nan	nan		0.0057	0.9103	0.0148	nan	nan		0.8727	0.5412	0.9333	nan	nan		0.3607	0.85	0.4884	nan	nan		0.3636	0.0435	nan	nan	nan		0	0.1538	nan	nan	nan
1	0.0157	0.7368	nan	nan		0.0274	0.8824	0.0192	nan	nan		0.7429	0.0435	0.5185	nan	nan		0.6667	1	0.7576	nan	nan		0.1096	0	0.0656	0.0357	nan		0.6696	0.845	0.8269	nan	nan
0.9706	0.0139	0.8889	nan	nan		0.0314	1	0.0193	nan	nan		0.8333	0.4222	0.5593	nan	nan		0.16	0.48	nan	nan	nan		0.36	0	0.2468	nan	nan		0.0959	0.2353	0.0273	nan	nan
0.8085	0.0028	0.8148	nan	nan		0.0039	0.9889	0.0064	nan	nan		0.6562	0	nan	nan	nan		0.5556	0.8824	0.9444	nan	nan		0.178	0	0.0541	nan	nan		0.0094	0.1379	0.0294	nan	nan
0.8281	0.0079	0.8514	nan	nan		0.0163	0.9767	0.01	nan	nan		0.8796	0.0091	0.7705	nan	nan		0.3313	0.8367	0.3537	nan	nan		0.125	0	0.0661	nan	nan		0	0.2034	nan	nan	nan
1	0.0306	0.7647	nan	nan		0.031	1	0.007	nan	nan		0.8966	0.0084	0.8919	nan	nan		0.3557	0.9167	0.2924	nan	nan		0.6777	0.568	0.3587	nan	0.24		0	0.1224	0	nan	nan
1	0.0373	1	nan	nan		0.0123	0.9897	0.0314	nan	nan		0.9167	0.0286	0.7083	nan	nan		0.0275	0.4853	0.0537	nan	nan		0.6394	0.4044	0.3144	nan	0.2282		0.023	0.1333	0.0331	0.0484	nan
0.8621	0.0092	0.9062	nan	nan		0.003	0.988	0.0133	nan	nan		0.8438	0.5	0.806	nan	nan		0.003	0.3542	0.0143	nan	nan		0.4627	0.3333	0.2532	nan	0.1667		0.0435	0.1786	0.1071	nan	nan
1	0.0418	1	nan	nan		0.0115	0.9704	0.0092	nan	0.014		0.7188	0.3871	0.9118	nan	nan		0.3778	0.7727	0.3623	nan	nan		0.1875	0	0.0588	nan	nan		0	0.1493	0.0603	nan	nan
0.9412	0.0104	0.9545	nan	nan		0.069	1	0	nan	nan		0.6316	0.0178	0.4776	nan	nan		0.2407	0.5795	0.5405	nan	nan		0.129	0.0189	0.0603	0.125	nan		0	0.2128	0.0066	0.0091	nan
1	0.0415	nan	nan	nan		0.0227	1	0	nan	nan		0.8571	0.413	nan	nan	nan		0.4762	0.8696	0.8172	nan	nan		0.375	0.045	nan	nan	nan		0	0.2143	0	0	nan
0.9167	0.3333	nan	nan	nan		0.0139	0.8519	0.0317	0.0923	nan		0.6667	0.0102	0.5455	nan	nan		0.24	0.7097	0.6875	nan	nan		0.8276	0.6508	0.6667	nan	nan		0.0103	0.2	nan	nan	nan
1	0.4222	0.9432	nan	nan		0.0333	0.8837	nan	nan	nan		0.725	0.3333	0.75	nan	nan		0.1795	0.7083	0.6122	nan	nan		0.9688	0.656	0.9	nan	nan		0	0.2667	0.0779	nan	nan
0.8519	0.0135	0.8605	nan	nan		0	0.9048	0	nan	nan		0.8621	0	0.8925	nan	nan		0.3425	0.8214	0.4766	nan	nan		0.2414	0.0614	0.0696	nan	nan		0.0147	0.125	0	nan	nan
1	0.0429	nan	nan	nan		0	1	0.01	nan	nan		0.7059	0.35	nan	nan	nan		0.2903	0.675	0.6047	nan	nan		0.1948	0.0149	0.1688	nan	nan		0.3558	0.4587	0.2143	nan	nan
0.617	0	0.5778	nan	nan		0	0.791	0	nan	nan		0.9623	0.5085	0.5362	nan	nan		0.5976	0.9107	0.4789	nan	nan		0.1905	0	nan	nan	nan		0	0.1935	0	0	nan
0.85	0.0196	nan	nan	nan		0.0192	0.965	0.0177	nan	nan		0.8923	0.5091	0.7706	nan	nan		0.014	0.4286	0.0129	nan	nan		0.12	0	0.0263	nan	nan		0	0.1039	0.0861	nan	nan
0.98	0.32	nan	nan	nan		0.0171	0.9624	0.0126	0.0076	nan		0.7297	0.1875	0.7289	nan	nan		0	0.4706	0	nan	nan		0.1562	0	0.0336	nan	nan		0.129	0.4375	0.0286	0.0286	nan
0.7417	0.1429	0.9449	nan	nan		0.0081	1	0.0154	nan	nan		0.9167	0.6111	0.7143	nan	nan		0	0.36	0	nan	nan		0.1905	0	0	nan	nan		0	0.129	0.0532	0.0556	nan
0.9718	0.1897	0.9552	nan	nan		0.0131	0.9877	0.0144	0.0081	nan		0.9524	0.6475	0.8571	nan	nan		0	0.42	0.0056	nan	nan		0.1111	0	0.0952	nan	nan		0	0.1429	nan	nan	nan
0.8812	0.0604	0.847	nan	nan		0.0291	0.7226	0.0194	0.0351	nan		0.9706	0.6562	0.7959	nan	nan		0.3103	0.68	nan	nan	nan		0.9	0.5152	0.3182	nan	nan		0	0.131	0.0253	nan	nan
0.6515	0.0413	0.6335	nan	nan		0.007	0.7353	0.0145	nan	nan		0.84	0.3529	0.9394	nan	nan		0.5714	0.913	0.6489	nan	nan		0.1364	0	0.0102	0.012	nan		0.0213	0.125	0.0258	nan	nan
0.9118	0.023	0.7	nan	nan		0.0136	0.5806	0.005	nan	nan		0.6923	0.0273	0.6724	nan	nan		0.0245	0.9	0.007	nan	nan		0.1515	0.0408	0.1045	0.102	nan		0	0.1477	0.0417	nan	nan
0.8	0.0385	0.8939	nan	nan		0.0031	0.6582	0.0104	0.0168	nan		0.5362	0.0195	0.7797	0.8673	nan		0.0794	0.5	nan	nan	nan		0.25	0.0263	0.01	nan	nan		0.3171	0.8958	nan	nan	nan
0.6929	0.009	0.7814	nan	nan		0.0087	0.8	0.0065	nan	nan		0.6909	0.0081	0.7822	0.8171	nan		0.2917	0.6863	0.6757	nan	nan		0.1136	0	0	nan	nan		0.25	0.8088	nan	nan	nan
0.9535	0.3425	1	nan	nan		0.0208	1	0.0021	0	nan		0.5833	0	0.7273	0.7903	nan		0.1429	0.4762	0.3333	nan	nan		0.2143	0	0.1429	nan	nan		0.241	0.8269	0.2553	nan	nan
0.95	0.0977	0.5464	nan	nan		0.4815	1	1	nan	nan		0.8696	0.0138	0.4435	nan	nan		0.3333	0.7797	0.0698	nan	nan		0.3462	0.1296	nan	nan	nan		0	0.5529	0.0333	nan	nan
0.8333	0.2407	0.3084	nan	nan		0.0825	1	0.0248	nan	nan		0.9512	0.014	0.6897	nan	nan		0.0854	0.4912	nan	nan	nan		0.1765	0.0345	nan	nan	nan		0.459	0.6591	nan	nan	nan
0.8929	0.2594	0.7439	nan	nan		0.0252	0.9068	0.0323	nan	nan		0.381	0.0054	0.5316	nan	nan		0.1163	0.5897	0.1471	nan	nan		0.1875	0.0317	0.1429	0.0962	nan		0.05	0.3333	0.0667	nan	nan
0.9722	0.2727	0.7746	nan	nan		0.0703	1	0.1462	nan	nan		1	0.52	0.7049	nan	nan		0.0132	0.3506	0.0169	nan	nan		0.1667	0	0.0119	nan	nan		0	0.226	0.0183	nan	nan
0.5818	0	0.6406	nan	nan		0.0197	0.9821	0.0208	nan	nan		0.3729	0	0.2019	nan	nan		0.1358	0.4646	0.2349	nan	nan		0.2026	0.0794	0.1893	0.2584	nan		0.022	0.32	0.2031	nan	nan
0.8228	0.0129	0.7436	nan	nan		0.0037	0.943	0.0315	nan	nan		0.5	0.0667	nan	nan	nan		0.375	0.6818	nan	nan	nan		0.2963	0.0476	0.1463	0.24	nan		0.0667	0.3333	0	0	nan
1	0.3095	1	nan	nan		0.0257	0.7794	0.021	nan	nan		0.6552	0.037	nan	nan	nan		0.3019	0.7097	0.4706	nan	0.675		0.1786	0.026	0	nan	nan		0	0.6667	0	0	nan
1	0	0.975	nan	nan		0.0574	0.6825	0.061	nan	nan		0.4556	0.0263	0.4241	nan	nan		0.1727	0.5455	0.2029	nan	0.2031		0.2286	0.0263	0.0312	nan	nan		0	0.2286	0.04	0.0417	nan
0.875	0	0.4412	nan	nan		0.0976	0.865	0.0453	nan	nan		0.7436	0.2881	0.5325	nan	nan		0.4062	0.8	0.5455	nan	nan		0.125	0	0.119	0.0625	nan		0.674	0.8692	0.7241	nan	nan
0.9615	0.2724	0.945	nan	nan		0.0386	0.763	0.0173	nan	nan		0.8222	0.5172	nan	nan	nan		0.1719	0.4828	0.7255	nan	nan		0.1667	0.025	0.0134	0	nan		0.5926	0.7901	0.7551	nan	nan
1	0.04	nan	nan	nan		0	0.6429	0	nan	nan		0.4655	0.016	0.4324	nan	nan		0.0234	0.5968	0.0246	nan	0.0476		0.2468	0.0548	0	nan	nan		0.1215	0.625	0.045	nan	nan
0.7917	0	0.6475	nan	nan		0.1504	0.8966	0	nan	nan		0.6047	0.0323	0.5367	nan	nan		0.0153	0.8214	0.0237	nan	0.033		0.102	0	0.0252	0.0098	nan		0	0.1667	0	nan	nan
0.9884	0.013	0.8689	nan	nan		0.0221	1	0.0053	nan	nan		0.8667	0.3833	0.6714	nan	nan		0.0204	0.6265	nan	nan	nan		0.3	0	nan	nan	nan		0	0.3448	0.1364	nan	nan
1	0	0.9057	nan	nan		0.0058	0.963	0.01	nan	nan		0.7714	0.2857	0.8039	nan	nan		0.0142	0.6129	0.0163	0.0118	nan		0.1739	0.0417	0.0157	nan	nan		0	0.25	0	nan	nan
0.875	0.0306	0.9455	nan	0.8889		0.0056	1	0.0109	nan	nan		0.7931	0.3918	0.6377	nan	nan		0.0225	0.7447	0.0181	0.0138	nan		0.627	0.2037	0.6724	nan	nan		0	0.1042	0.125	nan	nan
1	0.0068	0.9688	nan	1		0.0137	0.9574	0.0305	nan	nan		0.359	0.0462	0.2254	nan	nan		0.0127	0.8725	0.0223	0.0268	0.0174		0.4851	0.1702	0.735	nan	nan		0	0.1	0.0215	nan	nan
1	0.45	1	nan	1		0.1897	0.9091	0	nan	nan		0.8108	0.4179	0.9178	nan	nan		0.0123	0.6452	0.0177	nan	0.0238		0.1714	0.0095	0.0849	0.1136	nan		0	0.4722	nan	nan	nan
0.9273	0.0029	0.9895	nan	nan		0.007	0.5643	0.1822	nan	nan		0.4615	0.1176	0.5455	nan	nan		0.0199	0.6429	0.0161	nan	0.0289		0.1039	0	0.0795	nan	nan		0.0111	0.2247	0.0156	nan	nan
1	0.0054	0	nan	nan		0	0.9425	0.3529	nan	0.3529		0.8286	0.4731	0.6667	nan	nan		0.0074	0.6	0	nan	nan		0.2701	0.0612	0.0798	0.125	nan		0.0741	0.2846	0.125	nan	nan
1	0.0082	nan	nan	nan		0.1032	0.8537	0.1429	0.275	nan		0.6429	0.3429	0.7273	nan	nan		0.0248	0.4884	0.0401	nan	0.0472		0.2069	0.0088	0.046	0.0494	nan		0	0.1571	0.037	0.0294	nan
0.9583	0.0197	0.7159	nan	nan		0.0372	0.8514	0.1724	0.4769	nan		1	0.5714	0.7407	nan	nan		0.0263	0.6667	0	nan	0		0.1609	0.0455	0.2584	nan	nan		0	0.2708	0	0	nan
0.8611	0.0104	0.8252	0.8545	nan		0	1	0.5606	0.7838	nan		0.963	0.56	1	nan	nan		0.3143	0.8974	0.7377	nan	nan		0.2647	0	nan	nan	nan		0	0.1154	0.0727	nan	nan
0.9839	0.0511	0.9524	nan	nan		0.1482	0.6594	0.1701	nan	nan		0.3611	0	0.413	nan	nan		0.009	0.75	0.0027	0.003	nan		0.1471	0.0114	0.0824	0.0286	nan		0.0365	0.1558	0.034	0.0321	nan
1	0	0.9317	1	nan		0.1818	0.7234	0.2683	nan	nan		0.9688	0.5349	0.913	nan	nan		0.0149	0.5833	0.0233	0.008	nan		0.1053	0	0.031	0.0421	nan		0.0091	0.1319	0.1417	0.0204	nan
1	0.0075	0.9091	nan	nan		0.4167	0.9375	0.4857	nan	nan		0.9375	0.5588	0.9194	nan	nan		0.3182	0.6471	0.5556	0.5556	nan		0.1429	0	0.0164	nan	nan		0.0293	0.1318	0.0744	0.0492	nan
0.898	0.1839	0.8644	nan	nan		0.1489	0.814	0.2372	0.2368	nan		1	0.6296	0.8	nan	nan		0.2222	0.8261	0.8333	0.8333	nan		0.125	0	0.1154	nan	nan		0.0294	0.2152	nan	nan	nan
0.931	0.2796	0.7273	nan	nan		0.0089	0.9362	0.0075	nan	nan		0.6047	0.2795	0.5714	nan	nan		0.5733	0.9487	nan	nan	nan		0.4082	0	nan	nan	nan		0.0102	0.1628	nan	nan	nan
0.625	0.0271	0.551	nan	nan		0.0047	0.9535	0.0315	nan	nan		0.8571	0.1667	nan	nan	nan		0.5	0.8077	0.7451	nan	nan		0.4127	0.0814	0.25	0.2963	nan		0.0071	0.2708	0.0485	0	nan
0.8214	0.0075	0.9167	nan	nan		0.0182	0.963	0.0251	nan	nan		0.8116	0.4872	0.871	nan	nan		0.6667	1	0.8142	nan	0.84		0.5	0.029	0.093	0.1333	nan		0.0229	0.1566	0.1458	0.0238	nan
0.8462	0.0448	0.8495	nan	nan		0.0286	0.9524	0.0057	nan	nan		0.5405	0.1828	0.6129	nan	nan		0.2083	0.5833	0.8788	nan	nan		0.3462	0.1207	0.082	0.04	nan		0.016	0.2525	0.0606	0.0312	nan
0.7619	0.029	0.9153	nan	nan		0.0108	0.8	0.0147	0.0142	0.0155		0.7164	0.1101	0.7568	nan	nan		0.4	0.7059	0.5652	nan	nan		0.1333	0	0.037	0.0135	nan		0.2515	0.6054	0.1796	nan	nan
0.61	0.0217	0.7849	nan	nan		0.0044	1	0.018	0.0079	0.0085		0.8235	0.4872	0.7826	nan	nan		0.0166	0.4107	0.0126	nan	nan		0.122	0.0216	0.0041	0.005	nan		0.093	0.2363	0.25	nan	nan
0.831	0.0043	0.8069	nan	nan		0.1463	0.9416	nan	nan	nan		0.6923	0.2564	0.4366	nan	nan		0.1852	0.56	0.2593	nan	nan		0.6	0.3511	0.3548	nan	nan		0.2045	0.3413	0.4362	nan	nan
0.7101	0.0174	0.6217	nan	nan		0.1387	0.9737	0.2654	nan	nan		0.9223	0.4762	0.7731	nan	nan		0.1833	0.7241	0.1832	nan	nan		0.1477	0.0407	0.0602	0.0882	nan		0	0.2308	0	nan	nan
0.6923	0	0.6172	nan	nan		0.0938	0.9643	0.16	nan	nan		0.7111	0.2941	0.6301	nan	nan		0.0211	0.6364	0.0164	0.0197	nan		0.1463	0.0317	0.1216	0.1304	nan		0	0.1414	0.0682	0.0682	nan
0.6613	0.0446	0.3945	nan	nan		0.2895	1	0.4839	nan	nan		0.7812	0.1795	0.4318	nan	nan		0.25	0.7093	0.8095	nan	0.8095		0.2115	0.0435	0.371	nan	nan		0.0191	0.1316	0.0161	0.0161	nan
0.7559	0.1256	0.7855	0.8042	nan		0	0.5132	0.0157	nan	nan		0.7931	0.2	0.6512	nan	nan		0.0119	0.4	nan	nan	nan		0.1458	0	0	nan	nan		0.0364	0.1702	0.0205	0	nan
0.9423	0	0.8769	nan	nan		0.1212	0.8	0.0213	0.037	nan		0.9067	0.5556	0.9151	nan	nan		0.6744	1	nan	nan	nan		0.1241	0	0.0551	0.0725	nan		0.0704	0.4746	0.0403	nan	nan
0.9483	0	0.947	nan	nan		0.0153	0.9444	0.0115	0	nan		0.88	0.5385	0.9444	nan	nan		0.125	0.6538	0.4583	0.4545	nan		0.235	0.1293	nan	nan	nan		0.1667	0.55	nan	nan	nan
0.9444	0.2879	0.8718	nan	nan		0.0161	0.9872	0.0135	0.0103	nan		0.4615	0	nan	nan	nan		0.4276	0.7869	0.5241	nan	nan		0.1429	0	0	0	nan		0	0.2727	0	nan	nan
0.9571	0	0.9241	nan	nan		0.1761	0.9104	0.2187	nan	0.2341		0.6364	0.0909	0.2679	nan	nan		0.434	0.8	0.3659	nan	nan		0.119	0	0	nan	nan		0.0248	0.1429	0.0263	0.0312	nan
0.8333	0.012	0.9432	nan	nan		0.0149	1	0.0106	nan	nan		0.9286	0.3651	0.9574	nan	nan		0.0211	0.4815	0.0128	nan	nan		0.4286	0.0811	0.1707	nan	nan		0	0.2258	0.0862	nan	nan
0.9571	0.0215	0.9909	nan	nan		0.0118	1	0.0083	nan	nan		0.5071	0.2033	0.3333	nan	nan		0.0053	0.3333	0.0136	nan	nan		0.3667	0.0526	0.1451	nan	nan		0.0185	0.1545	0	nan	nan
0.8788	0.0208	1	nan	nan		0.0096	1	0.0166	nan	nan		0.8125	0.434	0.6585	nan	nan		0.6951	1	0.9036	0.8571	nan		0.6026	0.495	0.5746	nan	nan		0	0.1373	0.0446	0	nan
0.8929	0.0333	0.7872	nan	nan		0	0.9375	0.0375	nan	nan		0.6812	0.2333	0.7231	nan	nan		0.6292	0.9459	0.675	nan	0.7027		0.7821	0.6297	0.8923	nan	nan		0	0.1333	0	nan	nan
0.8571	0	0.8415	nan	nan		0.0275	0.9871	0.0578	nan	0.2903		0.5833	0.2167	0.5429	nan	nan		0.2353	0.7667	0.6606	nan	nan		0.175	0	0.4884	nan	nan		0.0678	0.3386	0.0427	nan	nan
0.8462	0.0133	0.6827	nan	nan		0.01	0.898	0.0216	0	0.0125		0.8286	0.5167	0.7953	0.7143	nan		0	0.4	0.0333	nan	nan		0.4	0	nan	nan	nan		0	0.2143	nan	nan	nan
0.7778	0.031	0.7353	nan	nan		0.0154	0.8333	0.0114	0.0108	0.0117		0.5455	0.208	0.7255	nan	nan		0.0165	0.5926	0.0206	nan	nan		0.3947	0.1379	0.2973	0.2174	nan		0.0222	0.1793	0	nan	nan
0.9231	0.0116	0.96	nan	nan		0.0112	1	0.0106	0	nan		0.84	0.3821	0.9355	nan	nan		0.014	0.6724	0.0258	nan	nan		0.3966	0.1	0.1094	0.1346	nan		0	0.1739	nan	nan	nan
0.9841	0.4318	0.937	nan	nan		0.0248	1	0.0119	0.0086	0		0.625	0.0077	0.7627	0.7692	nan		0.4	0.7826	0.8	nan	nan		0.359	0.0152	0.0847	nan	nan		0	0.1935	0.0152	nan	nan
1	0	0.9464	nan	nan		0.1707	0.875	0.1324	0.1276	0.0884		0.8302	0.1448	0.8276	nan	0.7727		0.4	0.8529	0.6346	nan	nan		0.5385	0.1724	nan	nan	nan		0.0211	0.1236	0.0142	0	nan
0.9259	0.0068	0.8491	nan	0.975		0.0111	0.65	0.0235	nan	0.0217		0.9091	0.2052	0.7875	0.7576	0.8095		0	0.913	0.0149	nan	nan		0.6034	0.2268	0.25	nan	nan		0	0.2857	nan	nan	nan
0.8926	0.0073	0.9425	nan	0.9383		0.0174	1	0.0185	nan	0.0147		0.7647	0	0.7647	nan	nan		0.4322	0.8421	0.1854	nan	nan		0.6104	0.2474	0.3882	nan	nan		0.16	0.6724	0	nan	nan
0.9688	0.3413	1	nan	1		0.0133	0.8333	0.0427	nan	nan		0.6792	0.2095	0.4697	nan	nan		0.4048	0.7455	0.6351	nan	nan		0.2687	0	0.1408	nan	nan		0.1287	0.365	0.0769	0.0769	nan
0.7202	0.0226	0.8594	nan	nan		0.1441	0.9784	0.2201	0.1549	0.2656		0.9048	0.3714	nan	nan	nan		0.2667	0.6939	0.3604	nan	nan		0.1176	0	0	0	nan		0.1034	0.241	0.0799	0.0766	nan
0.9231	0.3419	nan	nan	nan		0.1427	0.8571	0.1052	0.1327	nan		0.8182	0.5135	0.809	nan	nan		0.375	0.8611	0.56	nan	nan		0.699	0.54	0.8911	nan	nan		0.1047	0.2092	0.1683	0.2041	nan
0.9123	0	0.9533	nan	nan		0.0127	0.8333	0	nan	nan		0.7778	0.4655	0.9608	nan	nan		0	0.7714	0.8	nan	nan		0.7831	0.602	0.6641	nan	nan		0.0756	0.1975	0.1371	0.1071	nan
0.878	0.0769	1	1	nan		0	0.7308	0.0093	0.0116	nan		0.9737	0.6571	nan	nan	nan		0.2727	0.629	0.4082	nan	nan		0.8812	0.7702	0.1846	nan	nan		0	0.3733	0.008	nan	nan
0.962	0.0045	0.9346	0.9756	nan		0.1515	0.6731	0.8182	nan	nan		0.8	0.4051	0.5606	0.5345	nan		0.2418	0.5469	0.2627	nan	nan		0.1282	0.0054	nan	nan	nan		0	0.2143	0	0	nan
0.8	0.0257	0.8705	0.8899	nan		0.4667	1	1	1	nan		0.5833	0.2115	nan	nan	nan		0	0.5	0.0141	nan	nan		0.2264	0.0143	0.0902	nan	nan		0	0.1228	0	0	nan
0.8	0.0397	nan	nan	nan		0	0.9889	0	0	nan		0.8421	0.26	0.8615	nan	nan		0.3778	0.8462	0.6842	nan	nan		0.6574	0.0234	0.1259	nan	nan		0.5398	0.881	nan	nan	nan
0.9	0.3793	nan	nan	nan		0.0206	0.9419	0.0784	0	nan		0.8333	0.4535	0.6517	0.7556	nan		0.0189	0.5	0.0149	nan	nan		0.7885	0	0.0952	nan	nan		0.1938	0.7812	0.0939	nan	nan
0.9888	0.2677	0.956	nan	nan		0.2198	0.9333	0.3189	0.2939	nan		0.8168	0.4411	0.65	0.6726	nan		0	0.7308	0.0284	nan	nan		0.2061	0.0949	0.01	0.0056	nan		0.8256	1	0.9371	nan	nan
1	0.0427	nan	nan	nan		0.1342	1	0.3448	0.2387	nan		0.5366	0.02	0.5847	0.5421	nan		0.2381	0.5455	0.3824	nan	nan		0.7037	0.2927	0.6777	nan	nan		0.3333	0.704	0.3447	nan	nan
0.9839	0.4247	0.6526	nan	nan		0.0426	0.9048	0.2381	0.2381	nan		0.45	0.0143	0.2079	nan	nan		0.5122	0.8667	0.7971	nan	nan		0.6364	0.3421	0.538	nan	nan		0	0.1071	nan	nan	nan
0.9709	0.4433	0.9133	nan	nan		0.25	0.98	0.2014	nan	nan		0.3696	0	0.2712	nan	nan		0.3976	0.7037	0.7255	nan	nan		0.3	0	0.1282	0.25	nan		0	0.1311	0	nan	nan
0.5952	0.0556	0.4259	nan	nan		0.0118	0.9459	0.0221	nan	nan		0.4125	0.0455	0.4745	0.4731	nan		0.4583	0.8095	0.6833	nan	nan		0.1489	0.0046	0.0253	nan	nan		0.0351	0.1667	0.2189	0.3095	nan
0.925	0.3929	1	nan	nan		0.0083	1	0.049	0.0523	nan		0.6	0.1724	0.6364	nan	nan		0.4444	0.7935	nan	nan	nan		0.4	0	0.0968	nan	nan		0	0.1754	0.04	nan	nan
1	0	0.8458	nan	0.8354		0.2328	0.9306	0.2057	nan	nan		0.5942	0.02	0.5633	0.9643	nan		0.4821	0.8416	0.5902	nan	nan		0.1538	0	0	nan	nan		0.0259	0.3279	0.0148	nan	nan
1	0	0.8242	nan	0.7586		0.4583	0.9737	0.9508	nan	nan		0.4673	0.0328	0.5124	nan	nan		0.274	0.7308	0.3011	nan	nan		0.2292	0.0149	0.0929	nan	nan		0.0167	0.2353	0.0426	nan	nan
0.9765	0.0066	0.7674	nan	0.6333		0.2804	0.8293	0.0632	nan	nan		0.5725	0	0.5185	nan	nan		0.2727	0.7164	0.2529	nan	nan		0.1489	0	0.0147	0.0081	nan		0.0444	0.4167	0.25	nan	nan
0.82	0.002	0.6771	0.8462	nan		0	1	0	nan	nan		0.5149	0.0323	0.7826	0.7619	nan		0.3182	0.6667	nan	nan	nan		0.75	0.5613	nan	nan	nan		0	0.1186	0.0238	nan	nan
0.9385	0.0062	0.8384	nan	nan		0.0208	0.9875	0.0141	nan	nan		0.6667	0.0556	0.8961	nan	nan		0.0105	0.4773	0.0132	0.0061	nan		0.8837	0.5323	0.3725	nan	nan		0.061	0.2558	0.0714	nan	nan
0.934	0.0245	0.9494	nan	nan		0.0146	1	0.0142	nan	nan		0.6415	0.1429	0.915	nan	nan		0	0.7778	0.0328	0.0513	nan		0.3235	0.1592	0.0449	0.0172	nan		0.026	0.2778	0	nan	nan
1	0.0076	1	nan	nan		0.0088	1	0.0099	nan	nan		0.7778	0.4265	0.25	0.2429	nan		0.0143	0.4578	0.3514	0.3491	nan		0.1789	0.0455	0.0548	0.0317	nan		0	0.1503	0	nan	nan
1	0	nan	nan	nan		0.0036	0.8895	0.0211	nan	nan		0.9726	0.5882	0.9385	0.9583	nan		0.0357	0.6912	0.0521	0.0588	nan		0.2286	0.0079	0.0879	0.0884	nan		0.0357	0.3115	0.0541	0	nan
0.9524	0	0.8416	nan	0.76		0.0118	0.958	0.0206	nan	nan		0.5918	0.2564	0.6104	nan	0.6		0.0619	0.5301	0.0672	0.0777	nan		0.3077	0.0128	0.1045	0.1094	nan		0	0.1585	0.2537	0.2857	nan
0.8544	0	0.8782	nan	0.8796		0.0127	0.85	0.0167	nan	nan		0.6042	0.2857	0.8167	nan	nan		0.0485	0.7097	0.0068	0.0071	nan		0.2252	0.0532	0.1304	0.1254	nan		0	0.5417	0.3288	0.0357	nan
0.7241	0.0323	0.8786	nan	0.85		0.0054	1	0.0172	nan	nan		1	0.2466	0.9535	nan	nan		0.0037	0.5672	0.0154	nan	nan		0.1667	0.0078	0.0125	nan	nan		0.0533	0.1667	0.0372	0.032	nan
0.8872	0.0426	0.8	nan	nan		0.0298	1	0.0175	nan	nan		0.9286	0.1481	0.8684	nan	nan		0.2424	0.7778	0.1406	nan	nan		0.2	0.0187	0	nan	nan		0	0.2222	0.1385	nan	nan
0.9231	0.2581	0.8254	nan	0.6		0.1489	1	0.0116	nan	nan		0.9444	0.4453	0.945	nan	0.9643		0.5702	0.9298	0.5931	0.6264	nan		0.1579	0.0284	0.0316	0.0196	nan		0	0.4815	0.8	nan	nan
0.8274	0.0374	0.8186	nan	0.8095		0.0328	0.7255	0.0108	nan	nan		0.3462	0.037	0.25	nan	nan		0.1829	1	0.1271	0.1875	nan		0.1064	0	0.0268	0.0273	nan		0	0.1207	0.0517	0.0545	nan
0.7468	0.0033	0.8977	nan	0.75		0.0056	0.7929	0.0332	nan	nan		1	0.7	nan	nan	nan		0.3443	0.8182	0.4863	0.4095	nan		0.7891	0.5933	0.6378	nan	nan		0	0.1923	0	0	nan
0.9683	0.0306	0.8629	nan	0.8407		0.0322	0.8295	0.0114	nan	nan		0.9	0.5714	nan	nan	nan		0.0071	0.7879	0.0127	0	nan		0.2	0.0182	0.0392	nan	nan		0	0.2727	0.0146	nan	nan
0.9579	0.2701	0.9064	1	0.8462		0.0224	0.878	0.0245	nan	nan		0.8	0.2766	0.8	nan	nan		0.4595	0.8409	nan	nan	nan		0.1133	0.0108	0.259	nan	nan		0	0.1034	nan	nan	nan
0.7368	0.0051	0.6992	nan	nan		0.0133	0.9222	0.0167	nan	nan		0.6977	0.3575	0.5693	nan	0.5489		0	0.4167	nan	nan	nan		0.1474	0	0.2025	nan	nan		0	0.125	0	0	nan
0.8554	0.1	0.8312	nan	nan		0.0293	0.8308	0.0378	nan	nan		0.5	0.1364	0.35	nan	nan		0.1498	0.4527	nan	nan	nan		0.2245	0.04	nan	nan	nan		0	0.2143	0	0	nan
0.6719	0.0526	0.5625	nan	0.6583		0.0021	0.9035	0.037	nan	nan		0.72	0	0.7727	nan	nan		0.55	0.8772	0.9714	nan	nan		0.5088	0	0.2941	nan	nan		0.0556	0.2206	0.037	0.037	nan
0.6667	0	0.8679	0.7917	nan		0.0066	0.9355	0.0165	nan	nan		0.6136	0	nan	nan	nan		0.1429	0.7609	0.4701	0.3968	nan		0.2	0	0.0933	nan	nan		0.1778	0.4167	0.0919	nan	nan
0.6098	0.0113	0.64	nan	nan		0.0222	0.9011	0.0268	nan	nan		0.5664	0.0246	0.5581	nan	nan		0.0944	0.7681	0.2145	0.2067	nan		0.84	0.0667	0.25	nan	nan		0.04	0.3709	0.037	0.0122	nan
0.7222	0.0236	0.3068	nan	nan		0.0635	0.88	0.2574	nan	nan		0.4184	0.0612	0.4641	nan	nan		0.0602	0.8485	0.046	0.0473	nan		0.4348	0.1364	0.0741	nan	nan		0.0256	0.2727	0.2041	0.1979	nan
0.9831	0.0556	0.9697	nan	nan		0.1931	1	0.2827	nan	nan		0.72	0.3913	0.6757	0.6774	nan		0.0217	0.6273	0.0054	0.01	nan		0.16	0	0	nan	nan		0	0.2239	0.0753	nan	nan
0.8479	0.087	0.7925	nan	nan		0.4815	1	0.6078	nan	nan		0.9355	0.5556	1	nan	1		0.0588	0.5556	nan	nan	nan		0.8235	0.7018	0.623	nan	nan		0	0.16	0.0294	0	nan
0.8756	0.0601	0.8894	nan	nan		0.0273	1	0.0097	nan	nan		0.9519	0.566	0.8878	nan	nan		0.0208	0.9091	0.061	0.0704	nan		0.6837	0.4706	0.4576	nan	nan		0	0.1061	0.0244	nan	nan
0.8558	0.0126	0.7196	nan	nan		0.0188	1	0.0132	nan	nan		0.9878	0.6552	0.9143	nan	nan		0.0354	0.5417	0.027	0.032	nan		0.4552	0.2378	0.3468	nan	nan		0.6962	0.832	0.7933	nan	nan
1	0.0124	nan	nan	nan		0	0.75	0	nan	nan		0.61	0.2119	0.4831	nan	0.6216		0	0.6818	0.0278	nan	nan		0.1791	0.0714	0.2562	nan	nan		0	0.1296	0	0	nan
1	0.0084	0.8953	0.95	nan		0.0112	0.9231	0.0195	0.0253	nan		0.6774	0.2065	0.757	nan	nan		0	0.6667	0.0446	0.0341	nan		0.2188	0	0.2857	0.2449	nan		0.029	0.1915	0.1034	0.0455	nan
0.9592	0.0157	0.963	nan	nan		0.0166	1	0.0047	0.0062	nan		0.4091	0.0107	nan	nan	nan		0.0385	0.5758	0.0577	nan	nan		0.2381	0	0.3929	nan	nan		0.0152	0.1858	0.027	0.0258	nan
1	0.013	0.8261	nan	nan		0.0228	0.9394	0.0119	0.0138	nan		0.8182	0.4783	0.7143	nan	nan		0	0.6512	0	nan	nan		0.1471	0	0.0169	nan	nan		0.0349	0.1677	0.0053	0.0092	nan
0.6739	0.0111	0.6965	nan	nan		0.0199	0.9804	0.0168	0.0046	0.0324		0.75	0.0288	nan	nan	nan		0.1515	1	0.2143	0.2143	nan		0.1111	0	0.0581	nan	nan		0.0379	0.2235	nan	nan	nan
0.8249	0.0036	0.7481	nan	nan		0.0201	0.8667	0.0262	0.0089	0.1		1	0.6825	nan	nan	nan		0.4167	0.9444	0.4681	0.439	nan		0.4648	0.0702	0.3	nan	nan		0.0417	0.381	0.1724	0.1724	nan
0.7895	0.0714	0.7705	nan	nan		0.0215	1	0.0138	0.0122	nan		0.9655	0.4427	0.9074	nan	nan		0.0096	0.8	0.0365	0.0169	nan		0.1667	0	0.12	0	nan		0	0.1613	0.0263	nan	nan
0.7815	0	0.8583	nan	nan		0.0404	1	0.0557	nan	0.1087		0.6471	0.2475	0.7647	nan	nan		0.0183	0.8824	0.0129	0.0136	nan		0.1111	0	nan	nan	nan		0.0261	0.1961	0.0137	nan	nan
0.9524	0	0.9691	nan	nan		0.02	1	0.0244	nan	nan		0.8333	0.5	0.8246	nan	nan		0.3488	0.8571	0.2879	0.3072	nan		0.28	0	0.1	nan	nan		0.0263	0.1695	0.1176	nan	nan
0.86	0	0.8911	nan	0.918		0.0062	1	0.0165	nan	0.0136		0.75	0.4118	0.6579	nan	nan		0.3971	0.9149	0.875	nan	nan		0.6226	0.0606	nan	nan	nan		0.0159	0.2686	0.1211	nan	nan
0.9171	0.0305	0.8892	nan	0.9082		0.0208	1	0.0177	nan	0.0197		0.7949	0.4815	nan	nan	nan		0.5493	0.9444	0.7064	nan	nan		0.2619	0.037	0.2414	nan	nan		0.0125	0.2069	0.1377	nan	nan
0.6312	0.0391	0.6629	nan	0.7488		0.0067	0.8654	0.0176	nan	nan		0.7917	0.3333	0.7857	nan	nan		0.0377	0.84	nan	nan	nan		0.1569	0.012	nan	nan	nan		0	0.1	0.0075	0.0083	nan
0.9846	0	0.9748	nan	nan		0.0101	0.9915	0.021	0	0.0112		0.4583	0.0028	0.5397	nan	nan		0.2568	0.6531	nan	nan	nan		0.2222	0.01	0.119	0.119	nan		0.0248	0.2381	0.0234	0.0236	nan
0.901	0.0135	nan	nan	nan		0.0308	0.9773	0.0077	nan	nan		0.6852	0.0541	0.6667	nan	nan		0.2072	0.5778	nan	nan	nan		0.575	0.3286	0.7059	nan	nan		0	0.125	0	0	nan
0.8867	0	0.9051	nan	nan		0.1871	0.8226	0.1529	0.1098	nan		0.9194	0.5593	0.8014	nan	nan		0	0.4	0.0135	nan	nan		0.2963	0.069	0.025	0	nan		0	0.1905	0.0526	0.0435	nan
0.871	0.0103	0.9009	0.8697	0.9835		0.0588	0.9394	0.0228	0.0225	nan		0.7727	0.2	nan	nan	nan		0.2295	0.6111	0.3445	0.3545	nan		0.3871	0.05	0.1818	nan	nan		0	0.1449	0.0198	0.0208	nan
0.7528	0.0019	0.8529	0.7477	0.9312		0.0272	0.68	0.0178	0.0154	nan		0.6098	0.2308	0.6186	nan	nan		0.0546	0.5636	0.0997	0.1075	nan		0.5405	0	0.3529	nan	nan		0.0704	0.1845	0.0564	0.0826	0
0.6557	0	0.7816	nan	nan		0.0128	0.9552	nan	nan	nan		0.7455	0.3704	0.6923	nan	nan		0.0796	0.5714	0.0616	0.0588	nan		0.1538	0	0.08	nan	nan		0	0.2358	0.0645	nan	nan
0.7561	0	0.7517	nan	0.8902		0.0455	0.9375	0.024	nan	nan		0.8594	0.4815	nan	nan	nan		0.0571	0.6591	0.0166	nan	nan		0.1446	0	0.0155	0	nan		0.3023	0.7015	0.6944	0.6393	nan
1	0.0131	0.8978	nan	nan		0.0274	0.96	0.0064	nan	0.0068		1	0.5	0.7231	nan	nan		0.0131	0.6222	0.0843	nan	nan		0.2034	0	0.0172	nan	nan		0.0253	0.5429	0.1746	0.0714	nan
0.8375	0.0154	0.8597	nan	nan		0.0303	0.963	0.0324	nan	0.0362		0.9189	0.022	0.7183	nan	nan		0.1457	0.9385	0.4545	nan	nan		0.1071	0	0.0128	nan	nan		0.0548	0.287	0.0606	nan	nan
0.9796	0	0.9	nan	nan		0.024	0.6562	0.0124	nan	0.0103		0.9394	0.0106	0.6512	nan	nan		0.0045	0.6522	0.0186	nan	nan		0.1277	0	0	0	nan		0	0.2564	0	0	nan
0.9651	0.0059	0.9156	nan	nan		0	0.8125	0.0088	nan	nan		0.8889	0.011	0.8584	nan	nan		0.0123	0.5479	0.0805	nan	nan		0.15	0.0233	0.0426	nan	nan		0	0.2234	0.04	0.0339	nan
0.9815	0.0432	0.9556	nan	nan		0.1576	0.9375	0.5407	nan	nan		0.7325	0.0981	0.7377	nan	nan		0.5185	0.9259	0.9091	0.9091	nan		0.2	0	0.0631	0.037	nan		0	0.1667	0.0417	0.0455	nan
0.9333	0	nan	nan	nan		0.1086	0.9663	0.1793	nan	nan		1	0.3714	0.7794	nan	nan		0.4154	0.8537	0.3881	nan	nan		0.6078	0.2735	0.6822	nan	nan		0.0108	0.6061	0	0	nan
1	0	0.9931	nan	1		0.0385	0.8485	0.0344	nan	nan		0.8571	0.4545	0.7826	nan	nan		0.1795	0.5455	0.2319	0.254	nan		0.5047	0.3636	0.6364	nan	nan		0	0.1333	0.0119	nan	nan
0.8438	0.2989	0.7669	nan	0.7793		0.0338	0.619	0.0118	nan	nan		0.6667	0.2381	0.5122	nan	nan		0	0.6562	0.0566	0.0233	nan		0.8272	0.54	0.1435	nan	nan		0.75	1	0.9316	nan	nan
0.7609	0.1429	0.9	nan	0.9298		0.0123	0.9792	0.0056	nan	nan		1	0.6923	1	nan	nan		0	0.6804	0.0728	0.0808	0.0303		0.3704	0	0.3	nan	nan		0.6613	0.9206	0.8599	nan	nan
0.9242	0	0.9675	nan	0.9675		0.0112	0.9118	0.021	nan	nan		0.8475	0.3947	nan	nan	nan		0.0227	0.7222	0.0131	0.0249	nan		0.5833	0.2143	0.625	0.625	nan		0.7508	0.9556	0.8367	nan	nan
0.8	0.2973	1	nan	1		0.0167	0.9744	0.0146	nan	nan		0.8276	0.5227	0.6038	nan	nan		0.0092	0.9167	0.0216	0.0104	nan		0.1176	0.0097	0.1083	nan	nan		0.0152	0.1364	0.0121	nan	nan
0.8036	0.2353	nan	nan	nan		0.0155	0.8861	0.0189	nan	nan		0.9789	0.6667	0.9412	0.9315	nan		0.0417	0.6087	0.0444	nan	nan		0.9412	0.4098	nan	nan	nan		0	0.2051	nan	nan	nan
0.8451	0.2987	nan	nan	nan		0.0351	0.85	0.0345	nan	nan		0.6296	0.3067	0.6967	nan	0.7188		0.0588	0.6538	nan	nan	nan		1	0.6543	nan	nan	nan		0	0.1207	0.0152	0.0155	nan
0.8375	0.2785	0.8722	nan	0.8261		0.0857	0.8065	0.1837	nan	nan		0.8571	0.4615	0.9041	nan	0.9677		0	0.5918	0.3175	0.2857	nan		0.1818	0	0	nan	nan		0	0.1095	0.0327	nan	nan
0.9787	0.0123	1	nan	nan		0.1724	0.9	0.2286	nan	nan		0.55	0.1111	nan	nan	nan		0.1429	0.4507	0.2383	0.2265	nan		0.3533	0.1887	0.3275	0.3544	nan		0.0072	0.1298	0.0097	nan	nan
1	0.0198	nan	nan	nan		0.4956	1	0.6682	nan	nan		0.3409	0.0294	0.2778	nan	nan		0.0923	0.6731	0.0294	0.0175	nan		0.1724	0.0455	0.0714	nan	nan		0.1981	0.4737	0.3218	nan	nan
0.9714	0.0553	0.9877	nan	1		0.4342	0.9618	0.0465	nan	nan		0.65	0.2439	0.24	nan	0.3273		0.1417	0.4419	0.0308	0.038	nan		0.1097	0	0.2888	0.2983	nan		0.0896	0.2222	0.1158	nan	nan
0.975	0.0126	0.9466	nan	0.9569		0.0044	0.6774	0.0439	0.013	nan		0.5556	0.2299	0.6339	nan	nan		0.5	0.8235	nan	nan	nan		0.3063	0	0.4967	0.4967	nan		0.0678	0.3191	0.0357	0.0364	nan
0.6042	0.0316	0.768	nan	nan		0.0087	0.5493	0.0431	0.014	nan		0.4533	0.0482	0.4496	nan	nan		0.0952	0.7474	0.9365	0.9524	nan		0.2	0.029	0.4583	0.3735	nan		0.1118	0.2197	0.1102	0.0259	nan
0.7143	0	0.8125	nan	nan		0.0218	0.5602	0.0345	0.0075	nan		0.875	0.1795	0.75	nan	nan		0.0122	0.8269	0.0264	0.0264	nan		0.1786	0.0625	0.3053	nan	nan		0.0238	0.2524	0.0734	0.0426	nan
0.945	0.0134	0.7941	nan	nan		0.0268	0.617	0.0598	nan	nan		0.6147	0.314	0.5039	nan	nan		0.3793	0.85	0.7586	nan	nan		0.4	0	0.2537	nan	nan		0.0282	0.1974	0	0	nan
0.96	0.0208	0.8592	nan	nan		0	0.6304	0.0518	nan	nan		0.8333	0.2857	0.6349	nan	0.6471		0	0.6154	0.1	nan	nan		0.1538	0.0411	0.0857	nan	nan		0.0081	0.122	0.0909	0.0155	nan
0.7922	0.1279	0.7762	nan	nan		0.2727	0.9545	0.3387	nan	nan		0.5455	0	nan	nan	nan		0.0204	0.4359	0.0156	nan	nan		0.1404	0.0133	0.0278	nan	nan		0	0.2437	0.0494	0.047	nan
0.8738	0.0019	0.8509	nan	nan		0	0.9024	0.0173	nan	nan		0.375	0.0134	0.4789	nan	nan		0.1648	0.4792	0.1982	nan	nan		0.2286	0	0.0506	nan	nan		0	0.1429	0.0127	0.0149	nan
0.7414	0.0139	0.6239	nan	nan		0.0306	0.9509	0.0209	nan	nan		0.7049	0.0235	0.4516	nan	nan		0.1667	0.6047	0.4688	nan	nan		0.1765	0.023	0.0303	0.0227	nan		0.0135	0.1505	0.0644	0.0483	nan
0.8421	0.1667	0.4762	nan	nan		0.0204	0.9619	0.024	nan	nan		0.8977	0.0169	0.7027	nan	nan		0.3571	0.8533	0.8899	nan	nan		0.2644	0.0164	0.1077	0.1273	nan		0	0.5714	0	0	nan
1	0	0.7959	nan	nan		0.0123	0.9516	0.0147	nan	nan		0.9512	0.0345	0.8333	nan	nan		0.005	0.8194	0.027	nan	nan		0.2203	0.0377	0.1818	0.1212	nan		0	0.1667	nan	nan	nan
0.6	0	0.7727	nan	nan		0.0217	0.9137	0.0131	nan	nan		0.8144	0.0664	0.8846	0.7143	nan		0.2544	0.6757	0.4563	nan	nan		0.2159	0.0734	nan	nan	nan		0	0.1261	0.0217	nan	nan
0.5517	0.0123	nan	nan	nan		0.0032	0.8862	0.0043	nan	nan		0.7922	0.1389	nan	nan	nan		0.2347	0.5377	0.2718	0.25	nan		0.2456	0.1047	0.1622	0.1622	nan		0	0.1667	0.0154	nan	nan
1	0.0348	nan	nan	nan		0.0131	0.9798	0.0541	nan	nan		0.449	0.098	nan	nan	nan		0.15	0.625	0.1509	nan	nan		0.1429	0.0386	0.0468	0.0215	nan		0	0.1456	0.0392	nan	nan
0.7092	0.036	0.6446	nan	nan		0	0.8812	0.0132	nan	nan		0.5862	0.1	nan	nan	nan		0.117	0.6207	0.1429	nan	nan		0.1333	0.0312	0.5312	0.0625	nan		0	0.5714	nan	nan	nan
0.5785	0.0068	0.5793	nan	nan		0.0144	0.9922	0.0163	nan	nan		0.9	0.5	0.4412	nan	nan		0.0443	0.5238	0.0985	nan	nan		0.218	0.0588	0.1646	nan	nan		0.1316	0.4815	0.0606	0	nan
0.8889	0.25	nan	nan	nan		0.0185	0.9557	0.0172	nan	nan		0.8333	0.4286	nan	nan	nan		0.1923	0.5625	0.5568	0.5412	nan		0.678	0.2349	0.4118	nan	nan		0.0066	0.1357	0.0985	0	nan
1	0	0.6667	nan	nan		0.007	0.918	0.0504	nan	nan		0.9394	0.5769	0.6944	nan	nan		0.3814	0.8082	0.537	0.4792	nan		0.4	0	0.0222	nan	nan		0	0.37	0.1287	0	nan
0.9726	0.0072	0.625	nan	nan		0.0066	0.9583	0.0574	nan	nan		0.7222	0	nan	nan	nan		0.0141	0.3475	0.0118	0.0071	nan		0.2179	0.0658	0.2273	nan	nan		0.0292	0.1692	0.128	0.1295	nan
0.976	0.0193	0.7114	nan	nan		0.0125	0.9178	0.0277	nan	nan		0.8929	0	nan	nan	nan		0.35	0.8163	0.6692	0.6061	nan		0.2466	0.0203	0.024	nan	nan		0	0.2143	0.1313	nan	nan
0.975	0.0243	nan	nan	nan		0.0113	1	0.0385	nan	nan		0.4559	0.1026	0.3196	nan	nan		0.2647	0.5897	0.3265	0.4	nan		0.4333	0.0526	0.0536	nan	nan		0	0.125	0.0482	nan	nan
1	0.0755	nan	nan	nan		0.006	0.9873	0.0668	nan	nan		0.6833	0.3649	0.6024	nan	nan		0.1196	0.7027	0.1992	nan	nan		0.4	0	0.1739	nan	nan		0	0.125	0.1462	nan	nan
0.9	0.0187	0.924	nan	nan		0.0221	0.8113	0.0785	nan	nan		0.8224	0.5	0.7737	nan	nan		0.0989	0.5625	0.05	nan	nan		0.2157	0.0238	0.1616	0.0377	nan		0.0471	0.25	0.0621	0.0493	nan
0.92	0.0169	0.7622	nan	0		0.0263	1	0.0128	nan	nan		0.8448	0.4889	nan	nan	nan		0.3134	0.7561	0.4434	nan	nan		0.1667	0	0.0682	0.0682	nan		0	0.1	0.128	nan	nan
1	0.0165	0.8824	0.9231	nan		0.0177	1	0.0246	nan	nan		0.6667	0.2131	0.4058	0.3984	nan		0.3261	0.6923	0.3279	nan	nan		0.4444	0	nan	nan	nan		0.0147	0.1856	0.1009	0.1009	nan
0.9535	0.032	0.8602	0.9796	nan		0.0913	1	0.0623	nan	nan		0.6	0.2143	0.4318	0.4318	nan		0.2262	0.8627	nan	nan	nan		0.1591	0	nan	nan	nan		0	0.1545	0.0875	0.0875	nan
0.9583	0.0131	0.925	1	nan		0.0046	1	0.0063	nan	nan		0.4444	0.0541	0.7297	0.7222	nan		0.439	0.7826	0.5926	0.6275	nan		0.15	0.0017	nan	nan	nan		0.0359	0.4135	0.125	nan	nan
1	0	0.9286	nan	nan		0.1682	0.7598	0.0408	nan	nan		0.8148	0.0588	0.4474	nan	nan		0.3871	0.8846	nan	nan	nan		0.1667	0.0031	0.0945	nan	nan		0	0.2344	nan	nan	nan
1	0.0235	1	nan	nan		0	0.6	nan	nan	nan		0.6279	0.3178	0.4211	nan	nan		0.2353	0.5909	0.3188	nan	nan		0.2174	0.0455	nan	nan	nan		0.025	0.1364	0.0708	0.1356	nan
0.9583	0.1	0.8846	nan	nan		0.0081	0.9459	0.0085	nan	nan		0.8333	0.4923	0.5652	nan	nan		0.2391	0.6176	0.122	nan	nan		0.1471	0.043	0.2586	nan	nan		0	0.303	0.0345	0.0202	nan
1	0.1739	0.9	nan	nan		0	0.5366	0.0292	nan	nan		0.8596	0.5246	nan	nan	nan		0.5915	0.9118	0.7727	nan	nan		0.4681	0.0822	nan	nan	nan		0	0.2353	0.2222	nan	nan
0.5909	0.0061	0.5628	nan	nan		0.0077	1	0.0182	0.0152	nan		0.3099	0	0.2486	nan	nan		0.3667	0.75	0.4634	nan	nan		0.2698	0.0806	nan	nan	nan		0	0.1122	0.1	0.1007	nan
0.6913	0.0111	0.5459	0.4545	nan		0.0092	0.9458	0.0199	0	nan		0.6154	0	nan	nan	nan		0.3312	0.8158	0.2568	nan	nan		0.9873	0.8848	0.8722	nan	nan		0.0976	0.3214	0.1051	nan	nan
0.673	0.0069	0.531	0.6304	nan		0.0174	0.8673	0.0239	0.0046	nan		0.725	0	0.6047	nan	nan		0.0885	0.715	0.1099	nan	nan		0.7291	0.5873	0.6814	nan	nan		0.0208	0.2917	0.0305	nan	nan
1	0.4103	0.9655	nan	nan		0.0186	0.68	0.0366	0.0238	nan		0.6765	0.0115	0.3288	nan	nan		0.1905	0.6759	0.1168	nan	nan		0.3243	0.0513	0.0167	0.0194	nan		0.212	0.75	0.2969	nan	nan
0.7189	0.0467	0.4186	nan	nan		0.013	0.7812	0.0308	0.028	nan		0.3438	0	0.2366	nan	nan		0.2619	0.7273	0.1264	nan	nan		0.459	0.3476	0.4764	nan	nan		0.5106	0.9048	0.43	nan	nan
1	0	nan	nan	nan		0	0.9091	0.0144	0.0183	nan		0.7531	0.0047	0.6683	nan	nan		0.2113	0.5455	0.2766	0.2683	nan		0.1333	0.017	0.0617	nan	nan		0.0862	0.2941	0.1067	nan	nan
1	0	0.9881	nan	nan		0.2727	1	0.3721	nan	nan		0.6071	0.069	0.6625	nan	nan		0.0079	0.7077	0.0142	nan	nan		0.931	0.58	0.8172	0.8333	nan		0.0647	0.1685	0.0961	nan	nan
0.7812	0	0.975	nan	nan		0.0192	1	0.0205	nan	nan		0.76	0.2	0.6531	nan	nan		0	0.3607	0.1964	nan	nan		0.2222	0.0769	0.086	0.1667	nan		0	0.619	0.0325	0.0476	nan
0.9651	0.0163	0.9286	nan	nan		0.0135	1	0.0198	nan	nan		0.7826	0.4211	0.7935	nan	nan		0.6122	0.9444	0.375	nan	nan		0.1186	0.0093	0.1355	0.1355	nan		0	0.3617	0	nan	nan
1	0.4327	0.9876	nan	nan		0.0157	1	0.0269	nan	nan		1	0.6667	0.9747	nan	nan		0.0813	0.3895	0.1738	nan	nan		1	0.1977	0.5906	0.662	nan		0.1591	0.3182	0.1453	nan	nan
1	0	nan	nan	nan		0.0154	0.9592	0.0263	nan	nan		0.9697	0.5	nan	nan	nan		0.359	0.7586	nan	nan	nan		0.4235	0.255	0.5	nan	nan		0.0263	0.1299	0.0777	nan	nan
0.9608	0.0433	0.9518	nan	nan		0.0028	1	0.0143	nan	nan		0.9394	0.625	0.9455	nan	nan		0.1818	0.7143	0.3137	nan	nan		0.9	0.7024	0.6615	nan	1		0.0097	0.2045	0.027	nan	nan
0.9787	0.0032	0.9433	nan	nan		0.0144	0.9865	0.0159	nan	nan		0.4412	0	0.4944	nan	nan		0.381	0.7333	nan	nan	nan		0.1587	0.0305	0.0333	0.01	nan		0.3023	0.7292	0.2936	nan	nan
1	0.0153	0.9048	nan	nan		0.0364	1	0.0318	nan	nan		0.5577	0	0.3676	nan	nan		0.2889	0.8	0.5217	nan	nan		0.1463	0.041	0.1417	0.0526	nan		0.0169	0.2151	0.04	nan	nan
0.9783	0	0.8596	nan	nan		0.3333	0.931	nan	nan	nan		0.3429	0	0.3023	0.3077	nan		0.1	0.4	0.1786	nan	nan		0.1538	0.0182	0.0685	nan	nan		0	0.1429	0.0138	0.0115	nan
0.9697	0.0303	0.9048	nan	nan		0.0283	0.5455	0.0746	nan	nan		0.8929	0.5676	0.7692	nan	nan		0	0.4138	0	nan	nan		0.5814	0	nan	nan	nan		0	0.1667	nan	nan	nan
1	0.0202	0.8889	nan	nan		0.0381	0.8667	0.0121	nan	nan		0.76	0.375	nan	nan	nan		0.5	0.9385	0.9458	nan	nan		0.1061	0	nan	nan	nan		0.1429	0.4706	nan	nan	nan
0.5714	0	nan	nan	nan		0.0072	0.9429	0.0263	nan	nan		0.589	0	0.4259	nan	0.4701		0.0245	0.55	0.0243	nan	nan		0.1429	0	0.1739	nan	nan		0.027	0.1935	0.1447	nan	nan
0.812	0.0212	0.7584	0.7931	nan		0.0098	1	0.0167	nan	nan		0.5926	0.0036	nan	nan	nan		0.3243	0.6667	0.24	nan	nan		0.3721	0	0.2857	0.2857	nan		0.0331	0.1667	0.0286	nan	nan
0.7949	0.0871	0.7202	0.8571	nan		0.0345	0.7297	0.0085	nan	nan		0.587	0.08	0.24	nan	nan		0.2273	0.5714	0.3404	nan	nan		0.3333	0	0.35	0.3333	nan		0	0.1071	0.1887	nan	nan
0.9058	0.3689	0.785	nan	nan		0.0173	0.7179	0.0256	nan	nan		0.4298	0.057	0.4944	nan	nan		0.5366	0.9077	0.5303	nan	nan		0.1905	0	0.1538	nan	nan		0	0.1852	0.1667	nan	nan
1	0.2931	0.88	nan	nan		0.2147	1	0.1627	nan	nan		0.4394	0	0.7358	nan	nan		0.2791	0.6522	0.2167	nan	nan		0.3214	0.1176	0.2619	0.3222	nan		0.0556	0.3645	0.2077	nan	nan
0.6605	0.0052	0.6029	nan	nan		0.1028	0.875	0.0246	nan	nan		0.5641	0.1071	nan	nan	nan		0.0116	0.6111	0.009	0.0052	0.0328		0.1714	0.0405	0	nan	nan		0.0097	0.1628	0.0991	0.0237	nan
0.5223	0.0115	0.4798	nan	nan		0.0867	0.8721	0.0058	nan	nan		0.4079	0.0198	0.1905	nan	nan		0.0133	0.5758	0.0165	0.022	0		0.1129	0	0.0762	0.0686	nan		0.0377	0.1935	0	nan	nan
0.9167	0	0.9333	nan	nan		0.0365	0.9412	0.0309	nan	nan		0.3704	0	0.2326	nan	0.2326		0.0106	0.6038	0.009	nan	nan		0.1277	0	0.0222	0	nan		0	0.1831	0.0792	nan	nan
0.6552	0.0203	0.6558	nan	nan		0.0095	0.7273	0.0094	nan	nan		0.371	0	0.358	nan	nan		0.0075	0.92	0.0087	nan	nan		0.1538	0	nan	nan	nan		0.1448	0.399	0.3452	0.3482	nan
0.8113	0.0231	0.653	nan	nan		0.0027	0.625	0.0084	0.0039	nan		0.6154	0.1525	0.4359	nan	0.375		0.4839	0.7901	0.6019	nan	nan		0.1351	0.0221	0.0902	0.0543	nan		0.2109	0.3478	0.2355	0.192	nan
0.5364	0.0107	0.3478	nan	nan		0.0163	0.8158	0.0329	0.014	nan		0.9074	0.2759	0.4908	nan	nan		0.3261	0.871	0.8155	nan	0.7882		0.25	0.0222	0.0192	nan	nan		0	0.1013	0.0377	nan	nan
0.9429	0.05	nan	nan	nan		0.0303	0.871	0.0282	0.0339	nan		0.6981	0.1803	0.6327	nan	nan		0.35	0.6667	0.55	0.55	nan		0.6089	0.4524	0.5559	0.6923	nan		0.0112	0.1299	0.0147	nan	nan
0.9931	0.3455	0.9267	nan	nan		0.021	1	0.0178	0.0222	nan		0.825	0.4848	0.8293	nan	nan		0.189	0.7532	0.3966	nan	0.3596		0.2571	0.0217	nan	nan	nan		0.0182	0.1918	0.1016	0	nan
0.9753	0.3282	0.9817	nan	nan		0	0.8077	0.0392	0.0465	nan		0.6071	0.0617	nan	nan	nan		0.1562	0.4923	0.3198	nan	0.2875		0.3704	0.2364	0.3262	nan	nan		0.1714	0.4793	0.5726	nan	nan
1	0.3402	0.9524	nan	nan		0.0022	1	0.0062	0	nan		0.3448	0.0282	0.1053	nan	nan		0.1901	0.5391	nan	nan	nan		0.2169	0.022	0.0161	nan	nan		0.0833	0.218	0.4667	nan	nan
0.5377	0	0.3875	nan	nan		0.023	0.9709	0.0161	0.0114	nan		0.4154	0	0.6055	nan	nan		0.197	0.5227	0.302	nan	nan		0.3333	0.1579	0.2642	nan	nan		0	0.3636	nan	nan	nan
0.9881	0.0213	0.8906	nan	nan		0.0245	1	0.0207	0.0056	nan		0.6667	0.0108	0.4865	nan	nan		0.0213	0.4478	nan	nan	nan		0.1304	0	0	nan	nan		0.0417	0.3	0.0339	nan	nan
0.8911	0	0.9204	nan	nan		0.0273	0.9674	0.0247	0.0435	nan		0.8462	0.3158	nan	nan	nan		0.0226	0.525	0.0149	nan	nan		0.172	0.0149	0.1522	nan	nan		0	0.1111	0.0442	nan	nan
0.5352	0	0.5519	nan	nan		0.006	1	0.0193	0.0094	nan		0.6774	0.1739	0.5152	nan	0.5156		0.0174	0.8235	0.0144	0.0217	nan		0.2821	0.0656	nan	nan	nan		0	0.1282	0.0133	nan	nan
0.9712	0.4667	0.8898	nan	nan		0.0053	0.9342	0.0206	0.025	nan		0.8519	0.4762	0.7286	nan	0.7429		0.0083	0.6341	0.0057	0.0126	nan		0.1429	0.0266	0.1568	nan	nan		0.0174	0.2222	0.1281	nan	nan
0.8485	0.0455	0.7553	nan	nan		0.0274	0.9207	0.0143	0.0132	nan		0.5349	0.2	nan	nan	nan		0.0106	0.5283	0.0083	0.0094	nan		0.5429	0	0.3421	nan	nan		0	0.1077	0.0625	nan	nan
0.8696	0.0204	0.6977	nan	nan		0.0284	0.9804	0.012	0	nan		0.7714	0	0.85	nan	nan		0	0.3704	0	0	nan		0.2439	0.044	0.1197	nan	nan		0	0.1429	0	0	nan
0.5603	0.0259	0.5333	nan	nan		0.0086	1	0.0121	0.018	nan		0.6571	0.2857	0.7	0.7143	nan		0.0262	0.5962	0.0066	nan	nan		0.1028	0	0.0172	nan	nan		0	0.3939	0	nan	nan
0.951	0.0093	0.864	nan	nan		0.0175	1	0.0099	0.0106	nan		0.6786	0.0952	nan	nan	nan		0.0182	0.4	0.0146	nan	nan		0.2593	0.0111	0.0827	0.0874	nan		0	0.2143	nan	nan	nan
0.6944	0	nan	nan	nan		0.0087	1	0.0091	0.0076	nan		0.9333	0.5294	1	1	nan		0.36	0.717	0.6667	nan	nan		0.2	0.0135	0	nan	nan		0	0.1463	0	0	nan
1	0.5	0.6957	0.8824	nan		0.0059	1	0.0239	0.0179	nan		1	0.6897	0.875	nan	nan		0	0.5714	0.0085	nan	nan		0.3235	0.1912	0.5361	nan	1		0.05	0.1618	0.0539	nan	nan
0.9153	0.0106	0.5614	nan	nan		0.2784	1	0.3575	nan	nan		0.9143	0.3333	0.7522	nan	nan		0.5789	0.88	nan	nan	nan		0.1081	0	0	nan	nan		0.0112	0.2098	0.0409	nan	nan
1	0.026	0.52	nan	nan		0.0312	0.9667	0.0482	0.05	nan		0.5345	0.1538	0.3368	nan	nan		0.5714	0.8919	1	nan	nan		0.2059	0	0.0725	0.1282	nan		0.05	0.1807	0.062	nan	nan
1	0.0974	0.8175	nan	nan		0.0085	0.6875	0.0044	0.0063	nan		0.616	0.1081	nan	nan	nan		0.0177	0.7419	0	nan	nan		0.2045	0.0179	0.0294	nan	nan		0.0769	0.2381	0.0825	nan	nan
0.9535	0.2381	0.9167	0.9167	nan		0	0.6594	0.0134	nan	nan		0.8421	0.4722	nan	nan	nan		0.0273	0.4615	0.0232	0.0219	nan		0.1429	0	0	nan	nan		0.0196	0.1509	0.0419	nan	nan
0.5238	0	0.7419	nan	nan		0.1667	0.8696	0.187	0.1845	nan		0.8235	0.2222	nan	nan	nan		0.0472	0.6731	0.0408	nan	nan		0.5849	0.3747	0.478	nan	nan		0.0761	0.2609	0.0447	nan	nan
0.6667	0.0331	0.6402	nan	nan		0.0089	0.7065	0.0538	0.0097	nan		0.7792	0.087	nan	nan	nan		0.0044	0.9444	0.0288	nan	nan		0.4444	0.2886	0.4262	nan	nan		0.0297	0.5532	0.0769	nan	nan
0.9231	0.0667	nan	nan	nan		0.169	1	0.3409	nan	nan		0.6341	0.0051	nan	nan	nan		0.0104	0.92	0.0192	0.0264	nan		0.1852	0.02	0	0	nan		0.144	0.3942	0.1837	nan	nan
0.7537	0.1034	0.7902	nan	nan		0.2227	0.9429	0.2087	nan	nan		0.7353	0	0.3768	nan	0.3469		0.0097	0.8833	0.013	0.0134	nan		0.1212	0	0	0	nan		0	0.1481	nan	nan	nan
0.7767	0	0.6147	nan	nan		0.0183	0.8148	0.05	nan	nan		0.9711	0	0.902	0.9101	nan		0	0.6735	0.0296	nan	nan		0.2692	0.0156	0.0263	nan	nan		0.0383	0.1918	0.026	nan	nan
0.5988	0.0268	0.4488	nan	nan		0.0083	0.7667	0.0192	0.025	nan		0.4769	0.026	0.5682	nan	nan		0.0513	0.6889	0.0118	nan	nan		0.2222	0.0323	nan	nan	nan		0.0152	0.1522	0	nan	nan
0.8966	0.0536	0.8769	0.8852	nan		0.0158	0.8103	0.0168	nan	nan		0.6828	0.0132	nan	nan	nan		0.037	0.8056	0.0208	nan	nan		0.1842	0.0405	0.0253	0	nan		0.0361	0.3333	0.038	nan	nan
1	0	0.8991	0.9029	nan		0	0.925	0.0417	nan	nan		0.4789	0	0.5682	nan	0.5		0.1935	0.5135	0.3433	nan	nan		0.5	0	nan	nan	nan		0.0074	0.1839	0.0365	0.0625	nan
0.5	0	0.2617	0.2772	nan		0.0823	0.6522	0.1839	nan	nan		0.5294	0	0.4107	nan	0.25		0.5769	0.8784	0.8387	nan	nan		0.5385	0.3137	0.4815	nan	nan		0	0.2969	0.2358	nan	nan
0.9091	0.0577	0.3731	nan	nan		0.0194	0.7361	0.0763	nan	nan		0.629	0	nan	nan	nan		0.1915	0.6667	0.2667	nan	nan		0.4076	0.2399	0.3333	nan	nan		0.0816	0.35	0.0789	nan	nan
0.9444	0.36	nan	nan	nan		0.0299	1	0	nan	nan		1	0.6098	0.9792	nan	nan		0.0114	0.9565	0.0196	0.0196	nan		0.2405	0.087	0.037	nan	nan		0.0235	0.1429	0.0217	0.0227	nan
0.7183	0.0115	0.5912	nan	nan		0	0.7179	0.0303	nan	nan		0.6923	0.2273	0.76	nan	nan		0	0.3171	0.0652	nan	nan		0.7238	0.607	0.6154	nan	nan		0.0336	0.2035	0.0393	nan	nan
0.7273	0	0.6951	nan	nan		0.016	0.9722	0.1053	nan	nan		0.88	0.3564	0.8161	nan	nan		0	0.4167	0.0275	nan	nan		0.3571	0.1768	0.2045	0.2385	nan		0.0278	0.3571	0.0227	nan	nan
0.875	0.2	0.961	nan	nan		0.0526	0.9127	0.3924	nan	nan		0.6667	0.0396	nan	nan	nan		0.4483	0.8571	0.4419	nan	nan		0.1892	0	0.177	nan	nan		0.0252	0.1474	0.0525	nan	nan
0.8356	0.1132	0.7711	nan	nan		0.3246	0.9595	0.5931	nan	nan		0.6275	0.2982	0.3237	nan	nan		0.0455	0.5667	0.3023	nan	nan		0.193	0	nan	nan	nan		0.0615	0.1619	0.0828	nan	nan
0.8354	0.15	0.7698	nan	nan		0.0188	0.871	0.0199	0.0174	nan		0.8125	0.4848	0.6613	nan	nan		0.2439	0.8919	0.4267	nan	nan		0.1562	0.0182	0.0714	nan	nan		0.0222	0.1569	0.0468	nan	nan
0.7353	0.0667	0.8375	nan	nan		0.0074	0.88	0.017	0.0126	nan		0.7917	0.4286	0.831	nan	nan		0.1296	0.6957	0.2143	0.2011	nan		0.1071	0	0.1375	nan	nan		0.5077	0.925	0.85	0.85	nan
0.6542	0	0.7031	nan	nan		0.0259	1	0.0329	nan	nan		0.7097	0.3111	nan	nan	nan		0.0244	0.6	0.0115	nan	nan		0.1474	0.0466	0.0553	nan	nan		0.0417	0.2319	0.0855	0.0855	nan
0.8058	0	0.7899	nan	nan		0.004	0.7746	0.0106	nan	nan		0.9048	0.4444	0.7	nan	nan		0.0078	0.3636	0.0131	0	nan		0.3077	0	0.4444	0.5714	nan		0	0.1579	0	0	nan
0.5405	0.0196	0.3906	nan	nan		0.0242	0.94	0.0171	nan	nan		0.7826	0.2222	0.6207	nan	nan		0	0.4483	0.0052	0	nan		0.2063	0.0227	0.1887	nan	nan		0	0.1707	0.0923	nan	nan
0.6364	0.0731	0.2667	nan	nan		0.0237	0.825	0.0683	nan	nan		1	0.4828	0.9333	nan	nan		0.3958	0.7241	0.2625	nan	nan		0.1146	0	0.1207	nan	nan		0.0355	0.1357	0.0613	0.0625	nan
0.72	0	0.6944	nan	nan		0.0265	0.9737	0.0585	nan	nan		0.9362	0.623	0.8214	nan	nan		0.05	0.9375	0.1643	nan	nan		0.5	0.1622	nan	nan	nan		0.0196	0.1309	0.0691	nan	nan
0.9583	0	1	nan	nan		0.0136	0.9796	0.0309	nan	nan		0.9714	0.5422	0.9674	nan	nan		0.2051	0.8333	0.1393	nan	nan		0.2	0	0.0465	0.0465	nan		0.6438	0.8006	0.6455	0.0167	nan
1	0	1	nan	nan		0.0068	1	0.0243	nan	nan		0.5556	0.1923	0.6316	nan	0.6604		0.1111	0.8169	0.1227	nan	nan		0.125	0	0.0179	0.0179	nan		0.6429	0.817	0.5835	nan	nan
0.9286	0.3769	0.8816	0.7667	nan		0.0087	1	0.0404	nan	nan		0.6395	0.3378	0.7983	nan	0.8214		0.1818	0.9091	0.301	nan	nan		0.5455	0	0.2065	nan	nan		0.0175	0.1429	0	nan	nan
1	0.2921	0.9407	nan	nan		0	1	nan	nan	nan		0.7391	0.3611	0.6071	nan	nan		0.0195	0.5161	0.0427	nan	nan		0.4545	0.2099	0.3804	0.4795	nan		0.0295	0.1864	0.1284	0.0997	nan
0.6897	0.0351	0.36	nan	nan		0.0526	1	0.0577	nan	nan		0.8929	0.5581	0.8302	nan	nan		0.0538	0.4074	0.024	nan	nan		0.1923	0.0167	0.1778	nan	nan		0.1338	0.2727	0.267	0.1178	nan
0.9605	0.2581	0.8417	nan	nan		0.1197	0.7541	0.1396	nan	nan		0.8833	0.4884	nan	nan	nan		0.0476	0.4419	0.0147	nan	nan		0.2308	0	0.375	nan	nan		0.5182	0.6564	0.6154	0.1894	nan
0.8824	0.0102	0.8	nan	nan		0.05	0.8718	0	nan	nan		0.8652	0.3623	0.7791	0.7742	nan		0.037	0.4062	0.0121	nan	nan		0.6667	0.0444	nan	nan	nan		0.0392	0.2609	0.0274	0.0625	nan
0.8537	0	0.68	nan	nan		0.0046	0.9459	0.0034	nan	nan		0.8923	0.4454	0.6875	0.5077	nan		0.0385	0.9355	0.0451	nan	nan		0.3667	0.0741	nan	nan	nan		0.0212	0.1477	0.0358	0.0382	0.0294
1	0.0035	0.7949	nan	nan		0.0097	0.875	0.0139	nan	nan		0.3784	0	0.0526	nan	nan		0.0069	0.527	0.0221	nan	nan		0.8163	0.36	0.4722	0.4722	nan		0	0.3377	0.0316	0.0545	nan
1	0.0187	0.7619	0.7826	nan		0.0099	0.7917	0.0034	nan	nan		0.5294	0.0617	0.1864	nan	nan		0.4932	1	nan	nan	nan		0.5116	0.129	nan	nan	nan		0	0.1739	0.0234	0.024	nan
1	0	nan	nan	nan		0.0158	0.7656	0.0107	nan	nan		0.7419	0.0737	0.3386	nan	nan		0.0056	0.64	0.038	nan	nan		0.1761	0	0.1875	0.1875	nan		0	0.2619	nan	nan	nan
0.9655	0.0225	0.8684	0.9429	nan		0	0.7391	0.0455	nan	nan		0.5532	0.141	0.7108	nan	nan		0.0159	0.6286	0.0573	nan	nan		0.2778	0	0	nan	nan		0	0.1404	nan	nan	nan
0.7082	0.0699	0.7561	nan	nan		0	0.6667	0.0165	nan	nan		0.3375	0.0057	0.209	nan	nan		0.0086	0.7302	0.0363	nan	nan		0.2804	0.0536	0.2794	nan	nan		0.0741	0.2745	0.2564	0.1892	nan
0.9091	0.0116	0.9286	nan	nan		0.0309	0.5905	0.0044	nan	nan		1	0.5957	0.8319	0.8214	nan		0.0239	0.5405	0.0094	nan	nan		0.2133	0.065	0.0738	nan	nan		0.1636	0.3929	0.1545	0.1597	nan
0.98	0.4589	0.992	nan	nan		0.0078	0.6597	0.0582	nan	nan		0.5208	0.0186	0.4359	nan	nan		0.0214	0.5312	0.0159	nan	nan		0.1552	0.0161	0.071	nan	nan		0.0491	0.2773	0.0255	0.028	nan
1	0	0.8194	0.8269	nan		0.0079	0.96	0.01	0.0077	nan		0.6944	0	nan	nan	nan		0.0131	0.5312	0.0123	nan	nan		0.1795	0	0.2444	nan	nan		0.0177	0.12	0.1149	0.1299	nan
0.9848	0.2133	nan	nan	nan		0	0.52	0.6833	nan	nan		0.8788	0.0162	0.7368	0.7436	nan		0.0153	0.4722	0.0203	nan	nan		0.2692	0.1613	0.2242	nan	nan		0.1351	0.4912	0.6667	nan	nan
0.7473	0.2233	0.902	nan	nan		0.3793	1	1	nan	nan		0.697	0.0128	0.52	0.5185	nan		0	0.3871	0.1795	nan	nan		0.5778	0.3465	0.5424	nan	nan		0.1333	0.5	0.1714	nan	nan
0.9296	0.0118	0.9266	nan	nan		0.2111	0.9138	0.2	nan	nan		0.8824	0.5794	0.8904	0.8955	nan		0.6667	1	0.9365	nan	nan		0.2759	0.0268	0.2809	nan	nan		0	0.1667	0.02	nan	nan
0.5641	0	nan	nan	nan		0.0347	0.9634	0.0291	nan	nan		0.7521	0.3056	0.7511	0.8191	nan		0.5	0.963	0.9	nan	nan		0.2	0	0	nan	nan		0.1479	0.6141	0.2573	0.3333	nan
0.9608	0.0138	0.9295	0.9663	nan		0.0332	0.9817	0.016	nan	nan		1	0.6667	0.8261	nan	nan		0.6	0.925	0.8636	nan	nan		0.4	0.0855	0.8333	nan	nan		0.005	0.268	0.0848	0.0493	nan
0.7273	0	nan	nan	nan		0.0404	0.9362	0.0385	nan	nan		0.6364	0	0.5	nan	nan		0	0.6923	0	0	nan		0.3846	0.1087	nan	nan	nan		0.0062	0.1111	0.0213	0.0476	nan
0.9091	0.0062	nan	nan	nan		0.0323	0.5405	0.1101	nan	nan		0.9565	0.3061	0.8485	nan	nan		0.4098	0.7391	0.8857	0.8929	nan		0.1333	0	0.0303	nan	nan		0.0071	0.1141	0.0192	nan	nan
1	0.02	nan	nan	nan		0.0104	0.9672	0.0225	nan	nan		0.5714	0.25	0.68	0.7755	nan		0.0023	0.7273	0.0193	0.0202	nan		0.1429	0.0141	0.0571	nan	nan		0.0248	0.1789	0.0194	0	nan
0.913	0	nan	nan	nan		0.0035	0.978	0.0128	nan	nan		0.7273	0.3333	0.8889	nan	nan		0.0077	0.5789	0.0162	0.0171	nan		0.1653	0.0388	0.061	nan	nan		0	0.1029	0.0112	nan	nan
0.7273	0.0551	nan	nan	nan		0.5	1	0.963	nan	nan		1	0.2174	0.5806	nan	nan		0.0141	0.6667	0.0286	0.0169	nan		0.1071	0	0.0769	nan	nan		0	0.1316	0	nan	nan
0.8667	0.3008	nan	nan	nan		0	0.5077	0.0787	0.013	nan		0.439	0.0227	nan	nan	nan		0.2917	0.68	0.45	nan	nan		0.2727	0.0488	0.1628	nan	nan		0	0.875	nan	nan	nan
1	0.1887	nan	nan	nan		0.0312	0.6364	0.0145	0.0133	nan		0.4867	0.033	0.3434	nan	nan		0.1981	0.5806	0.1818	nan	nan		0.5425	0.2842	0.4524	nan	nan		0.0252	0.1512	0.2264	nan	nan
0.6179	0.0807	0.5687	nan	nan		0.0219	1	0.0133	0.0472	nan		0.3333	0.0104	0.2449	nan	nan		0.0072	0.6111	0.019	0.0173	nan		0.1456	0.0357	0.1227	nan	nan		0.1667	0.3393	0.058	0.058	nan
0.9562	0.0367	0.7698	0.7321	nan		0.0103	1	0.0139	nan	nan		0.5546	0.1587	0.4922	0.4956	nan		0.3115	0.6667	nan	nan	nan		0.2759	0	0.0636	nan	nan		0	0.2917	0.0202	0	nan
0.9735	0.0105	0.9426	0.8841	nan		0.0161	0.8707	0.0084	0.0102	nan		1	0.6	0.8846	0.8846	nan		0.0606	0.4884	0.5472	0.6	nan		0.2561	0.0814	0.0672	nan	nan		0.0833	0.4865	0.0357	0.0455	nan
0.9245	0.3234	0.8654	nan	nan		0.0194	0.8421	0.0177	0.0138	nan		0.798	0.0962	0.5794	0.8772	nan		0.3714	0.8468	0.4228	0.4661	nan		0.3214	0.0976	0.0893	nan	nan		0	0.1404	0.1884	nan	nan
0.6757	0.0051	0.6728	0.7222	nan		0.0153	0.9483	0.0052	0.0054	nan		0.9722	0.6667	0.8375	nan	nan		0.5161	0.874	0.9346	0.9067	nan		0.2	0	0.0233	nan	nan		0	0.2338	nan	nan	nan
0.8177	0.005	0.7851	0.7926	nan		0.0051	1	0.0191	0.0145	nan		0.7273	0.3846	0.7667	nan	nan		0.005	0.5909	0.0188	nan	nan		0.15	0	nan	nan	nan		0.0147	0.2692	0	0	nan
0.825	0	0.8829	0.9381	nan		0.0218	0.8649	0.0166	0.0228	nan		0.561	0.127	nan	nan	nan		0.0357	0.4783	0.2083	nan	nan		0.4054	0.2329	0.1641	nan	nan		0.0063	0.1086	0.0068	0.0278	nan
0.962	0.0235	0.8769	nan	nan		0.0118	0.9524	0.0085	0.0149	nan		0.8696	0.551	0.7761	nan	nan		0.2941	0.6667	0.4471	nan	nan		0.1667	0	0.0238	nan	nan		0.0043	0.1218	0.0145	0	nan
0.977	0.0028	0.8756	1	nan		0.0058	0.9683	0.0222	0.0303	nan		0.9206	0.6	1	nan	nan		0.4694	0.9091	0.4464	nan	nan		0.2	0.0169	0.0667	nan	nan		0	0.1429	0.08	nan	nan
1	0.0444	0.9649	0.9565	nan		0.0168	0.7391	0.0115	0.0157	nan		0.6667	0.3333	0.5714	nan	nan		0.1667	0.4667	0.037	nan	nan		0.4615	0	0.4062	nan	nan		0.0097	0.1429	0.0455	0.0189	nan
1	0.026	0.9167	nan	nan		0.0126	0.5238	0.0136	0	nan		0.6667	0.2308	0.5854	nan	nan		0.5556	0.95	nan	nan	nan		0.1379	0.0139	0.0179	nan	nan		0	0.1301	0.0573	0.025	nan
0.9828	0.0099	0.8621	0.9438	nan		0.3929	0.931	0.6327	0.5946	nan		0.6286	0.194	0.4737	nan	nan		0.1932	0.7705	0.2456	nan	0.2456		0.12	0	nan	nan	nan		0.027	0.2449	0.124	0.08	nan
0.9205	0	0.907	nan	nan		0.0132	0.6	0.0287	nan	nan		0.92	0.5	0.68	nan	nan		0.0256	0.4138	0.3315	nan	0.3432		0.3214	0.0357	nan	nan	nan		0	0.2368	0.125	0	nan
0.8916	0	0.8333	nan	nan		0	0.8889	0.0166	0	nan		0.72	0.2947	0.5982	nan	nan		0.0392	0.3529	0.032	nan	nan		0.5	0.1017	nan	nan	nan		0	0.1667	0.0052	0.0078	nan
0.9717	0.0441	0.7867	nan	nan		0.0175	1	0.0269	nan	nan		0.9	0.5952	0.6098	nan	nan		0.3111	0.6264	0.1484	nan	nan		0.1622	0.0213	0.0123	nan	nan		0	0.1429	0	0	nan
0.6774	0.0388	0.3765	nan	nan		0.019	1	0.0197	0.0488	nan		0.5	0.1935	0.3314	nan	nan		0	0.3171	0.0559	nan	nan		0.1901	0	0.1858	nan	nan		0.0333	0.2195	nan	nan	nan
0.8654	0.3056	0.8	nan	nan		0.0141	0.6568	0.0168	nan	nan		0.6667	0.2941	0.4563	nan	nan		0.0075	0.3788	0.0076	nan	nan		0.9032	0.7608	0.7826	nan	nan		0.011	0.1593	nan	nan	nan
0.9481	0.4194	0.9633	nan	nan		0.009	0.6032	0.0427	0.0398	nan		0.875	0.2727	0.5417	nan	nan		0.0051	0.3259	0.0282	nan	nan		0.8129	0.6526	0.6186	nan	nan		0	0.1282	0.0597	0.0727	nan
1	0.2603	0.869	nan	nan		0.0104	0.8837	0.0196	0.0165	nan		0.8125	0.5102	nan	nan	nan		0.0211	0.322	0	nan	nan		0.5115	0.3676	0.3804	nan	nan		0.0152	0.1573	0.0366	0.0541	nan
0.9492	0.3984	0.8848	nan	nan		0.013	0.9487	0.0266	0.0208	nan		0.7143	0.303	0.4848	nan	nan		0.0133	0.504	0.0217	nan	nan		0.1339	0	0.183	nan	0.203		0	0.1373	0.068	0.0816	nan
0.8235	0.0172	0.8611	nan	nan		0.0206	0.8621	0.0175	0.0135	nan		0.6452	0.2897	nan	nan	nan		0.0271	0.3571	0.0055	nan	0		0.1011	0	0.0096	nan	0.0333		0.2857	0.6667	0.9947	nan	nan
0.85	0.057	0.85	nan	nan		0.0079	1	0.026	0.0274	nan		0.4231	0.028	0.23	nan	nan		0.2121	0.5373	0.2917	nan	nan		0.5918	0.1277	0.1429	nan	nan		0.0678	0.5077	0.7857	nan	nan
0.5625	0.0083	0.6637	nan	nan		0	0.85	0.9259	0.9259	nan		0.75	0.122	0.3636	0.3636	nan		0.3137	0.6667	0.5	nan	nan		0.482	0.2449	0.269	nan	nan		0.0144	0.547	0.7581	nan	nan
0.5556	0.0044	0.381	nan	nan		0.0156	0.9333	0.1132	nan	nan		0.5424	0.1471	0.7117	nan	nan		0	0.3571	0.0429	nan	nan		0.1037	0	0.0131	nan	nan		0	0.1042	0	0	nan
0.9459	0	0.8953	nan	nan		0	0.8857	0.022	nan	nan		0.4876	0	0.4026	nan	nan		0.4706	0.7727	0.57	nan	nan		0.8739	0.3478	0.725	nan	nan		0.037	0.2667	0.2316	0.2316	nan
0.9091	0.3506	0.9153	nan	nan		0.036	0.8571	0.0292	nan	nan		0.493	0	0.3476	nan	nan		0.0208	0.3596	nan	nan	nan		1	0.3012	0.7328	nan	nan		0	0.1224	0.0282	nan	nan
0.9692	0.4167	0.6538	nan	nan		0	0.9643	0	0	nan		0.5294	0	0.3707	nan	nan		0	0.5833	0	nan	nan		0.225	0.05	0.2143	nan	nan		0.0303	0.2424	0.0973	0.0484	nan
1	0.0163	nan	nan	nan		0.04	0.973	0.027	0.0093	nan		0.64	0.1923	0.5253	0.5253	nan		0.0093	0.6909	0.005	0.0066	nan		0.2162	0.02	0.2	nan	nan		0	0.1429	0	0	nan
0.7033	0.1483	0.6594	nan	nan		0.0364	1	0.0389	0.0273	nan		0.7059	0.1111	0.7857	nan	nan		0.2593	0.6667	0.6571	nan	nan		0.2	0	0.0732	nan	nan		0.0244	0.3091	nan	nan	nan
0.9608	0.4583	0.8312	nan	0.7937		0.0196	0.959	0.0239	0	nan		0.6452	0.1071	0.3571	nan	nan		0	0.625	nan	nan	nan		0.1628	0.0482	0.0471	0.0417	nan		0.0134	0.1193	0.1168	nan	nan
0.9512	0.0299	1	1	nan		0.0176	0.7831	0.0109	0.0029	nan		0.6383	0.3182	0.4526	nan	nan		0.0192	0.7778	0.0761	nan	nan		0.1143	0	0.0172	nan	nan		0	0.2381	nan	nan	nan
1	0.3226	nan	nan	nan		0.0183	0.9725	0.0181	nan	nan		0.8182	0.2963	nan	nan	nan		0.359	0.78	0.6531	0.6341	nan		0.125	0	0	nan	nan		0	0.1515	0.0492	0.0118	nan
0.8043	0.2826	0.871	nan	nan		0.0195	0.9813	0.0265	nan	nan		0.5926	0.2609	0.3885	nan	nan		0.0213	0.4643	0.0062	0.0222	nan		0.1228	0	nan	nan	nan		0	0.2333	0.0169	0.0174	nan
0.925	0.3846	nan	nan	nan		0.0301	1	0.0042	nan	nan		0.9333	0.4	0.7143	nan	nan		0.0305	1	0.0472	0.0471	nan		0.2857	0.0943	0.0524	nan	0.0172		0.05	0.4118	0.2794	0	nan
0.9032	0.1429	0.9359	nan	nan		0.0064	1	0.0133	0.0169	nan		0.8936	0.5238	0.8986	nan	nan		0.0167	0.8537	0.1095	nan	nan		0.1905	0	0	nan	nan		0	0.2247	0.1302	nan	nan
0.7333	0.0748	0.5385	nan	nan		0.0233	0.9714	0.0052	0.0065	nan		0.8095	0.3667	0.8387	nan	nan		0.08	0.4065	0.4286	0.4286	nan		0.5903	0	0.72	nan	nan		0.0354	0.3832	0.1418	nan	nan
1	0.0958	0.3684	nan	nan		0.0154	0.9916	0.0165	0.0044	nan		0.5714	0.2105	nan	nan	nan		0.1887	0.7241	nan	nan	nan		0.1311	0.0099	0.1067	nan	nan		0.0132	0.1458	0.0492	0.0238	nan
0.9571	0.3689	0.6572	nan	nan		0.0113	1	0.0319	nan	nan		0.6667	0	0.7143	nan	nan		0.5405	0.8868	0.6697	0.6444	nan		0.1862	0.0667	0.15	nan	nan		0.0067	0.2889	0.0741	0.027	nan
0.6554	0.0042	0.4707	nan	nan		0.0143	1	0.0246	nan	nan		0.5227	0.172	0.4924	nan	nan		0.3214	0.6486	nan	nan	nan		0.1238	0	0.0752	nan	nan		0.0263	0.3229	0.2095	0.2095	nan
0.6326	0.0108	0.6112	nan	nan		0.0271	0.9231	0.0225	0.0496	nan		0.4516	0.0278	0.3529	nan	0.4722		0.0513	0.5714	0.0682	0.075	nan		0.1061	0	0.0103	nan	nan		0	0.1379	0	nan	nan
0.96	0.0499	nan	nan	nan		0.0216	0.75	0.0084	0.0095	nan		0.5625	0.2381	0.4167	nan	nan		0.0341	0.5357	0.0429	0.0161	nan		0.1892	0	0.0206	nan	nan		0	0.193	0	0	nan
0.9273	0.0265	0.7686	0.9259	nan		0.0059	0.8205	0.0042	0.0065	nan		0.4706	0.004	0.8	nan	nan		0.217	0.5686	0.1546	nan	nan		0.4444	0	nan	nan	nan		0	0.1515	0	nan	nan
0.9651	0	0.8649	nan	nan		0.0891	0.9091	0.0083	0	nan		0.7234	0.0556	nan	nan	nan		0.3333	0.8289	0.3988	nan	nan		0.3468	0.1023	0.4765	nan	nan		0.1111	0.4348	0.459	0.25	nan
0.9796	0	0.9643	nan	nan		0.0084	0.9815	0.017	nan	nan		0.5625	0.0156	nan	nan	nan		0.2055	0.6	0.2837	0.2755	nan		0.3	0	0.2174	nan	nan		0.0145	0.2312	0.0177	0.0235	nan
0.9375	0.4194	1	nan	nan		0.0359	1	0	0	nan		0.875	0.027	nan	nan	nan		0.1049	0.47	0.0856	0.092	nan		0.1613	0	nan	nan	nan		0	0.1143	0.0391	nan	nan
1	0.4304	1	nan	nan		0.006	0.9394	0.0298	nan	nan		0.3653	0.0638	0.4526	nan	nan		0.1294	0.6444	0.0583	0.0686	nan		0.1154	0	0.1185	nan	nan		0.6167	0.7692	0.7288	nan	nan
0.9048	0	nan	nan	nan		0.0206	0.8571	0.0137	0	nan		0.3889	0.0368	0.5889	nan	nan		0.0753	0.5119	0.0973	nan	nan		0.125	0	0.066	nan	nan		0.0447	0.194	0.0647	0.019	nan
0.6237	0.0143	nan	nan	nan		0	0.9118	0.0043	nan	nan		0.6747	0.0204	0.4588	0.4667	nan		0.1345	0.5263	0.2078	0.2125	nan		0.1818	0	0.0154	nan	nan		0.1549	0.3883	0.3961	nan	nan
1	0.2692	1	nan	nan		0.0159	1	0.022	0	nan		0.4444	0	nan	nan	nan		0.0104	0.5652	0.0104	0	nan		0.1852	0.025	0.0612	nan	nan		0.0217	0.1579	0.0787	0.0054	nan
1	0.0096	0.8652	nan	nan		0.0128	1	0.0215	nan	nan		0.5806	0	nan	nan	nan		0	0.6538	nan	nan	nan		0.3485	0.125	0.1111	nan	nan		0.1304	0.3881	0.2941	0.04	nan
1	0.0214	0.95	nan	nan		0.02	0.9138	0.0189	0.0085	nan		0.3333	0	nan	nan	nan		0	0.5	0	0	nan		0.6786	0.4341	0.5328	nan	nan		0.0667	0.2549	0.1	0.1	nan
0.9394	0.0959	1	nan	nan		0.0093	1	0.025	0.0231	nan		0.7333	0.0877	nan	nan	nan		0.0093	0.5227	0.026	0.0233	nan		0.2	0.0197	0.0575	0.0595	nan		0.0513	0.2576	0.0656	nan	nan
0.5417	0.0366	nan	nan	nan		0.0088	1	0.0142	0.0147	nan		0.7069	0.0986	0.8077	0.7917	nan		0.0272	0.35	0.0168	0.0202	nan		0.1811	0.0088	0.0787	0.0829	nan		0	0.2453	0.1515	nan	nan
0.6889	0.0876	0.4818	nan	nan		0.0121	1	0.0131	0.012	0		0.5111	0.0097	0.6583	nan	nan		0.5571	0.8627	0.8462	nan	nan		1	0.8609	0.7451	0.7451	nan		0.0179	0.1628	0.0506	0.0141	nan
1	0.0113	0.5909	nan	nan		0.0083	1	0.025	0.0287	nan		0.5833	0.0033	0.7151	nan	nan		0.1786	0.62	0.4713	0.4167	nan		0.4255	0.1875	nan	nan	nan		0.0571	0.4783	nan	nan	nan
0.9091	0.0094	0.4286	nan	nan		0.3333	0.8333	0.75	nan	nan		0.3793	0.0167	0.0541	nan	nan		0.0909	0.4688	nan	nan	nan		0.7987	0.1628	0.2164	0.1905	nan		0	0.1587	0	0	nan
1	0.0187	0.625	nan	nan		0	0.8621	0.0367	0.0513	nan		0.8776	0.4952	0.8472	nan	nan		0.012	0.625	0.0292	nan	nan		0.855	0.3088	0.2947	0.1739	nan		0.0556	0.2667	0.0833	nan	nan
1	0.0061	0.4085	nan	nan		0.1376	1	0.4028	0.3884	nan		0.881	0.3571	0.7917	nan	nan		0.1905	0.5333	0.4308	0.4231	nan		0.1587	0	0.033	nan	nan		0	0.1029	0.0216	0.0227	nan
0.9429	0.0021	0.4	nan	nan		0.0417	0.6596	nan	nan	nan		0.775	0.2812	0.6588	nan	nan		0.0205	0.3385	nan	nan	nan		1	0.8387	0.9368	nan	nan		0.0215	0.1548	0	nan	nan
1	0.0179	0.9733	nan	nan		0.2471	1	nan	nan	nan		0.7391	0.1176	0.4706	nan	nan		0.48	0.7895	0.4028	nan	nan		0.2652	0.0667	0.0699	0.0387	nan		0.0758	0.2059	0.1071	nan	nan
0.9545	0.0134	0.9565	nan	nan		0	0.7476	0	nan	nan		0.625	0	0.5319	nan	nan		0.0714	0.7917	0.4314	nan	nan		0.2364	0.0472	nan	nan	nan		0.0162	0.1397	0	0	nan
0.678	0	0.5862	nan	nan		0	1	0.075	nan	nan		0.5556	0.0117	0.6111	nan	nan		0.1061	0.5	0.2185	0.2308	nan		0.109	0.0063	0.0751	nan	nan		0.0231	0.1957	0.0623	0.0727	nan
0.7457	0.0628	0.7547	nan	nan		0.0086	0.8333	0.009	0.012	nan		0.6207	0.0071	0.6379	nan	nan		0.3333	0.8387	0.4706	0.4706	nan		0.2024	0.0197	0.0904	nan	nan		0.087	0.3774	0.2303	nan	nan
1	0.3607	0.9647	nan	nan		0.0197	1	0.0146	0.0158	nan		0.8469	0.538	0.764	nan	nan		0.1864	0.4865	0.6421	0.5676	nan		0.4	0.0412	0.2364	nan	nan		0.0189	0.2136	0.0615	0.0938	nan
0.9375	0.2593	0.8955	nan	nan		0.0119	0.96	0.0047	0.006	nan		0.5152	0.1139	0.3137	nan	nan		0.1667	0.5128	0.1042	nan	nan		0.4902	0.0149	0.5385	nan	nan		0.5877	0.8752	0.6875	nan	nan
1	0.4815	1	nan	nan		0.0192	1	0.0126	0.0146	0.0208		0.5741	0.1892	0.5432	nan	nan		0.1364	0.75	0.1429	0.0435	nan		1	0.8889	0.6353	nan	nan		0.0517	0.1854	0.0859	0.0755	nan
0.5897	0.0076	0.5414	nan	nan		0.0191	1	0.0158	0.0222	0		0.3704	0.0228	0.2245	nan	nan		0.52	0.9565	0.7692	nan	nan		0.1667	0	0	0	nan		0.0203	0.23	0.0744	0.0182	nan
0.5057	0.003	0.4399	nan	nan		0.0182	1	0.0208	0	nan		0.8182	0.0607	0.3548	nan	nan		0.4146	0.7727	0.7447	nan	nan		0.1905	0.0641	0.0952	nan	nan		0	0.3333	0.4889	0.4889	nan
0.68	0	0.5208	nan	nan		0.0087	1	0.0124	nan	nan		0.5294	0.0029	nan	nan	nan		0.2095	0.6358	0.7471	nan	nan		0.2059	0	0.1569	nan	nan		0	0.1379	nan	nan	nan
0.7018	0	0.4444	nan	nan		0.0062	1	0.0392	0.019	nan		0.8298	0.0062	0.8065	nan	nan		0.3836	0.7115	0.4964	0.5309	nan		0.1186	0	0.1587	nan	nan		0.0351	0.19	0	0	nan
0.7727	0.197	0.5	nan	nan		0.0019	0.9833	0.038	0.0166	nan		0.8194	0.046	1	nan	nan		0.4032	0.8095	0.3714	0.2857	nan		0.1207	0	nan	nan	nan		0.14	0.4028	1	nan	nan
0.6923	0.1404	0.3943	nan	nan		0.0258	0.8605	0.0246	0.0164	nan		0.89	0	0.8769	nan	nan		0.625	0.9375	0.875	0.875	nan		0.4154	0.1186	0.4429	nan	nan		0.0333	0.4	0.0238	nan	nan
0.8649	0.0732	0.9302	nan	nan		0.0127	0.9659	0.0172	0.0155	nan		0.5	0.0513	0.6	nan	nan		0.2857	0.6222	0.5897	nan	nan		0.9286	0.4138	0.8667	nan	nan		0.2421	0.3893	0.1029	nan	nan
0.975	0.3288	0.9815	nan	nan		0.0063	1	0.0061	0.0064	nan		0.6724	0.32	0.6047	0.5385	nan		0.1795	0.6222	0.2692	nan	nan		0.9767	0.3962	0.8966	nan	nan		0.0167	0.1379	0.1734	nan	nan
1	0	0.9762	nan	nan		0.0144	1	0.013	0.0145	nan		0.7983	0.4145	0.75	0.8525	nan		0.0968	0.575	0.2329	nan	nan		0.6	0.0563	nan	nan	nan		0.1126	0.2614	0.3521	0.1449	nan
0.8734	0	0.9318	nan	nan		0.0124	0.8475	0.0109	0.0261	nan		0.4783	0.1714	0.561	0.5714	nan		0.2	0.5	0.2407	0.0556	nan		0.2414	0.018	0.1743	nan	nan		0.45	0.8636	0.2727	nan	nan
0.7719	0.0129	0.7692	0.8108	nan		0.011	0.7073	0.0112	0.0098	nan		0.3659	0	0.5441	nan	nan		0.4324	0.7826	0.3968	0.3968	nan		0.1442	0.0345	0.06	nan	nan		0.0213	0.1667	0.015	nan	nan
0.9684	0.4657	0.8995	nan	nan		0.1322	0.8837	0.4267	0.5397	nan		0.5091	0.02	0.4479	nan	nan		0.0026	0.7333	0.0104	nan	nan		0.3333	0	0.4156	nan	nan		0	0.1714	0.1277	nan	nan
0.8778	0.3694	0.7889	nan	nan		0.0522	0.963	0.1297	0.1564	0.0508		0.6875	0.1538	0.642	nan	nan		0.0857	0.8125	0.3871	nan	nan		0.4128	0.2819	0.177	nan	nan		0.0641	0.2698	0.0625	nan	nan
0.94	0.0822	nan	nan	nan		0.3678	0.9038	0.068	nan	nan		0.8	0	0.7895	nan	nan		0.1739	0.64	0.6981	nan	nan		0.1795	0	0.1667	nan	nan		0.0225	0.2963	0.3306	nan	nan
1	0.037	nan	nan	nan		0.0111	0.8438	0.029	0.0368	nan		0.7872	0.2295	0.4412	nan	nan		0.03	0.4595	0.0226	0.0185	nan		0.2373	0	0.1324	nan	nan		0.0706	0.2308	0.1064	nan	nan
1	0.0522	nan	nan	nan		0.4375	1	0.9643	nan	nan		0.7059	0.0769	0.7059	nan	nan		0.5902	0.9268	0.5283	0.493	nan		0.1379	0.0286	0.0349	nan	nan		0	0.55	nan	nan	nan
0.9677	0	nan	nan	nan		0.0459	0.8913	0.0828	nan	nan		0.5172	0.0341	0.5054	nan	nan		0.4662	0.8667	0.17	0.1518	nan		0.5599	0.3881	0.4902	nan	nan		0.0161	0.3333	0.018	nan	nan
1	0.4333	0.9818	1	nan		0.1395	0.9259	0.0396	nan	nan		0.7021	0.0732	0.7432	nan	nan		0.0811	0.5517	0.0833	nan	nan		0.6508	0.0909	0.6825	nan	nan		0.0079	0.1429	0.0455	nan	nan
1	0.4742	0.96	nan	nan		0.0099	1	0.0252	nan	nan		0.4	0.0513	0.2121	nan	nan		0.2381	0.5686	0.2159	0.5278	nan		0.4676	0.3471	0.4862	nan	nan		0.0606	0.1944	0.0278	nan	nan
0.9239	0.3805	0.8835	nan	nan		0.072	1	0.0034	nan	nan		0.9286	0.55	0.313	nan	nan		0	0.4769	0.0484	nan	nan		0.1296	0	0	nan	nan		0.1633	0.5484	nan	nan	nan
0.5349	0.027	0.5483	0.6139	nan		0.0092	0.8681	0.026	nan	nan		0.95	0	0.5294	nan	nan		0	0.5172	0.2553	0.2083	nan		0.6875	0.45	0.7025	nan	nan		0	0.1034	0.06	0	nan
0.6622	0.0054	0.6996	0.6176	nan		0.0379	0.7377	0.0995	nan	nan		0.8387	0.0136	0.4615	nan	nan		0.5273	0.907	0.9111	nan	nan		0.6239	0.4157	0.6683	nan	nan		0	0.1111	0.15	nan	nan
0.8667	0.0159	0.7382	nan	nan		0.0984	0.9604	0.2805	0.3939	nan		0.6087	0.006	0.32	nan	nan		0.4706	0.8065	0.5204	nan	nan		0.8108	0.6755	0.7576	nan	nan		0.0395	0.1864	0.1176	nan	nan
0.6143	0.0161	0.4	nan	nan		0.0464	0.8056	0	nan	nan		0.94	0.589	0.9737	nan	nan		0.4545	0.8333	0.4375	0.4375	nan		0.9776	0.8242	0.9653	nan	nan		0	0.2687	nan	nan	nan
0.6402	0.0436	0.7238	0.7238	nan		0	0.7917	0.2097	nan	nan		0.4068	0.0364	0.3088	nan	nan		0.1071	0.4889	0.4074	nan	nan		0.1622	0.0317	0	nan	nan		0.0214	0.1471	0.0872	0.0794	nan
0.9048	0	0.75	nan	nan		0.0575	0.8994	0.0392	0.0222	nan		0.3309	0.0294	0.1351	nan	nan		0.025	0.5909	0.0813	nan	0.0333		0.2909	0.1134	0.1809	nan	nan		0	0.2083	0.0699	0.0593	nan
0.6	0	nan	nan	nan		0.0407	0.6346	0.0243	0.0226	nan		0.7	0.2	0.7838	nan	nan		0.5	0.8433	0.9906	0.9778	nan		0.2941	0.0635	0.0727	nan	nan		0.0278	0.1591	0.0256	0.0286	nan
0.9394	0.3455	0.9634	0.9583	nan		0.029	1	0.023	0.0311	nan		0.8571	0.4138	0.8889	nan	nan		0.1	0.75	0.2727	nan	nan		0.1875	0.0211	0.1047	nan	nan		0.011	0.1915	0.0333	0	nan
0.954	0.3529	0.9017	1	nan		0.0077	0.875	0.0046	0.0081	nan		0.4857	0	0.3784	nan	nan		0	0.3333	nan	nan	nan		0.4444	0.1053	0.1111	nan	nan		0.0161	0.2903	0	0	nan
0.8462	0.2255	0.8947	nan	nan		0.0182	0.95	0.0107	0.0097	nan		0.8333	0.0377	nan	nan	nan		0.0784	0.7	0.0417	nan	nan		0.3182	0.119	0.0217	nan	nan		0	0.2	0	0	nan
0.7733	0.0255	0.7333	nan	nan		0.0195	0.6	0.0051	0	nan		0.7727	0.35	0.3696	nan	nan		0.2308	0.6522	0.0704	nan	nan		0.1204	0.0157	0.1311	nan	nan		0.0282	0.2812	0.027	nan	nan
0.8725	0.023	0.8935	nan	nan		0.0221	0.9667	0.0114	0.0127	nan		0.8961	0	0.8803	nan	nan		0.0468	0.6282	0.1818	0.1961	nan		0.15	0	0	nan	nan		0.0678	0.2397	0.0714	nan	nan
0.6544	0.0107	0.5639	nan	nan		0.0134	1	0.0042	0	nan		0.7241	0.3443	0.4949	nan	nan		0.1304	0.661	0.1429	0.1558	nan		0.4545	0.1818	nan	nan	nan		0.0909	0.3548	0.5714	nan	nan
0.7294	0	0.6771	nan	nan		0.0732	0.7258	0.0351	nan	nan		0.7407	0.0548	0.5385	nan	nan		0.0398	0.6818	0.0511	nan	nan		0.1017	0	0	nan	nan		0.0343	0.4565	0.0165	nan	nan
0.961	0.1587	0.8947	nan	nan		0.0347	0.5775	0.0082	0.0136	nan		0.4762	0.0833	nan	nan	nan		0.0281	0.7143	0.0296	0.0126	nan		0.7971	0.5581	0.8889	nan	nan		0.0158	0.1915	0.0131	0.0072	nan
0.7963	0	0.617	nan	nan		0.016	0.5909	0.0138	0.0145	nan		0.619	0	nan	nan	nan		0.4043	0.7794	0.5109	nan	nan		1	0.8966	0.9149	nan	nan		0.0142	0.1481	0.0091	0	nan
0.5565	0.0268	0.3745	nan	nan		0.0183	0.6406	0.0219	0.0284	nan		0.6098	0.1923	0.7647	nan	nan		0.16	0.6429	0.2022	0.197	nan		0.1302	0.0067	0.0976	nan	nan		0.0104	0.17	0.0231	0.0145	nan
0.9169	0.3822	0.8689	nan	nan		0.0196	0.5714	0.1006	nan	nan		0.7556	0.3043	0.7447	nan	nan		0.32	0.8108	0.1628	0.3077	nan		0.1795	0	0.1168	nan	nan		0.0136	0.1148	0.0105	0.0045	nan
0.8081	0.0208	0.61	nan	nan		0.4074	0.9412	1	1	nan		0.4359	0.0845	0.2154	nan	nan		0	0.4271	0.0122	nan	nan		0.2807	0.1026	0.3077	nan	nan		0.0206	0.2527	0.2937	0.2959	nan
0.5623	0	0.406	nan	nan		0.0158	0.871	0.0172	nan	nan		0.717	0.283	0.7561	nan	nan		0.0179	0.4828	0.0242	nan	nan		0.3398	0.1913	0.3232	nan	nan		0	0.2927	nan	nan	nan
0.8919	0.2273	0.8049	nan	nan		0.0128	0.5833	0	nan	nan		0.4906	0.0307	nan	nan	nan		0.0133	0.4257	nan	nan	nan		0.6276	0.5189	0.6588	nan	nan		0	0.3333	nan	nan	nan
1	0.0541	0.9403	nan	nan		0	0.5926	0.0252	nan	nan		0.3333	0	nan	nan	nan		0.0085	0.4545	0.015	nan	nan		0.1622	0	0	nan	nan		0.0408	0.3448	nan	nan	nan
0.973	0	0.9718	nan	nan		0.2885	0.9074	0.0635	nan	nan		0.7426	0.3537	0.7364	nan	nan		0	0.5088	0.0465	nan	nan		0.122	0	0.1349	nan	nan		0.7778	1	0.8493	0.7963	nan
0.875	0	0.88	nan	nan		0.0888	0.6944	0.1849	nan	nan		0.6393	0	0.47	0.5119	nan		0.0046	0.3684	0.0091	0.0159	nan		1	0.8235	0.9085	nan	nan		0.3805	0.6371	0.4487	0.4487	nan
0.8333	0.0667	0.5124	0.5385	nan		0.1985	0.7956	0.2716	nan	nan		0.4151	0.009	0.2857	nan	nan		0.01	0.3881	0.0209	0	nan		0.9804	0.8356	0.8947	nan	nan		0.2066	0.3276	0.2593	0.2727	nan
0.8627	0.12	0.4655	0.463	nan		0.2653	0.7808	0.7353	nan	nan		0.75	0.16	0.6053	nan	nan		0.3678	0.8041	0.6182	0.7308	nan		0.2188	0.0444	0.0385	nan	nan		0	0.175	0.2826	nan	nan
0.9634	0.02	0.8571	0.8868	nan		0.0273	0.6571	0.0154	nan	nan		0.6121	0.2	0.6562	nan	nan		0.1675	0.6467	nan	nan	nan		0.8779	0.7712	0.67	nan	0.622		0	0.1757	0	0	nan
0.5915	0	0.5946	nan	nan		0.0157	0.7907	0.0062	nan	nan		0.6596	0.3333	0.7126	nan	nan		0.2609	0.6087	nan	nan	nan		0.4757	0.3587	0.4983	nan	0.4918		0.5926	0.9714	0.9898	nan	nan
0.9836	0.4719	nan	nan	nan		0.0142	0.7	0.0597	nan	nan		0.5075	0.0222	0.2517	nan	nan		0.0248	0.7568	0.2083	nan	nan		0.771	0.4522	0.4757	0.7674	0.4662		0.5672	0.7561	0.6393	nan	nan
0.95	0.3333	nan	nan	nan		0.0184	0.9846	0.0115	nan	nan		0.4144	0.0909	0.3097	nan	nan		0.0112	0.5952	0.0269	nan	nan		0.5395	0.4261	0.2286	nan	0.2466		0.1429	0.5333	0.2222	nan	nan
0.9355	0.0063	0.6579	nan	nan		0.0186	0.9789	0.0327	nan	nan		0.4805	0.058	0.6667	nan	nan		0.0068	0.7647	0.0062	0.0076	nan		0.1462	0.0385	0.0833	nan	0		0	0.4643	0.1379	nan	nan
0.9589	0.0053	0.9835	0.9827	nan		0.2593	0.9667	0.9184	nan	nan		1	0.6444	0.8387	nan	nan		0.025	0.5797	0.0098	0.0127	nan		0.2647	0.11	nan	nan	nan		0.036	0.4107	nan	nan	nan
0.9545	0.0092	0.9786	0.9923	nan		0	0.8281	0.1078	nan	nan		0.7313	0.3103	nan	nan	nan		0.0208	0.4615	0.0394	nan	nan		0.1569	0	0	nan	nan		0.0175	0.1232	0	0	nan
0.7647	0.0145	0.8478	1	nan		0.0184	0.9211	0.0182	0	nan		1	0.6442	0.8289	0.8	nan		0.0383	0.4602	0.0208	0.0111	nan		0.275	0	0.3488	nan	nan		0	0.1429	0	0	nan
1	0.0082	0.7333	0.9167	nan		0.0238	0.9545	0.022	0.0388	nan		0.5455	0.0152	0.6324	nan	nan		0.2576	0.5769	0.3947	nan	nan		0.2069	0.0083	0.1222	nan	nan		0	0.1694	0.0769	nan	nan
0.9545	0.2826	0.9545	0.9688	nan		0.01	0.9091	0.0109	0.0385	nan		0.9273	0.5435	0.7882	nan	nan		0.1333	0.6667	0.525	nan	nan		0.4651	0	0.2295	nan	nan		0	0.1098	0.0556	0	nan
0.9512	0.4359	0.8189	nan	nan		0.0069	0.9911	0.0412	nan	nan		0.4324	0	0.0714	0.0769	nan		0.463	0.8269	0.7101	nan	nan		0.1622	0	0.0769	nan	nan		0.061	0.1905	0	nan	nan
0.5714	0.0333	nan	nan	nan		0.0309	0.9554	0.0135	nan	nan		0.6667	0.2917	nan	nan	nan		0.5625	0.9556	0.8312	nan	nan		0.2381	0.0263	0.25	nan	nan		0.0149	0.1163	0	nan	nan
0.6129	0.0727	nan	nan	nan		0.0217	0.8286	0.0216	0.0179	nan		0.7632	0.2857	0.7273	nan	nan		0.5	0.9231	0.7255	nan	nan		0.4667	0.037	0.2105	nan	nan		0	0.2535	0.0253	nan	nan
0.55	0	nan	nan	nan		0	0.8889	1	1	nan		0.7143	0.3191	0.6562	0.7143	nan		0.2857	0.6393	0.6429	nan	nan		0.36	0.0233	nan	nan	nan		0	0.425	0.1094	nan	nan
1	0.0444	0.8824	0.9187	nan		0.1869	0.95	0.2252	nan	nan		0.4091	0.0204	0.6296	nan	nan		0.2923	0.625	0.2453	nan	nan		0.2459	0.0625	0.0824	nan	nan		0.0753	0.2108	0.1667	0.1667	nan
0.931	0.014	0.8532	0.9014	nan		0.0186	0.8537	0.0418	nan	nan		0.7241	0.0259	0.8111	0.8974	nan		0.084	0.4182	0.2009	nan	nan		0.3036	0.0741	nan	nan	nan		0	0.2174	0.0286	0.029	nan
0.9866	0.0137	0.8846	0.9574	nan		0.4524	1	1	1	nan		0.6667	0.0126	0.6268	nan	nan		0.1216	0.4304	0.2247	nan	nan		0.2464	0.052	0.0131	nan	nan		0	0.1802	0.0282	0.0351	nan
0.931	0.0069	0.7835	nan	nan		0.4643	0.9706	0.5	nan	nan		0.619	0	0.5652	nan	nan		0.1579	0.4722	0.2131	nan	nan		0.3158	0.125	0.1	nan	nan		0	0.1154	0.0194	0	nan
1	0.0364	0.9035	nan	nan		0.3947	0.982	1	nan	nan		0.6296	0.0143	nan	nan	nan		0.1809	0.7037	0.1786	0.0476	nan		0.225	0.0233	0.0571	nan	nan		0.0569	0.1643	0.0342	0.0472	nan
0.9342	0.0141	0.6816	nan	nan		0	0.7865	0.0304	0	nan		0.6923	0.2273	nan	nan	nan		0.0166	0.5556	0.0222	0	nan		0.2264	0.0625	0.1429	nan	nan		0.0265	0.3033	0.1558	nan	nan
0.951	0.0219	0.7805	nan	nan		0.0867	0.8913	0.0586	0.011	nan		0.6522	0.0065	0.527	nan	nan		0.0159	0.5476	0.019	0.0214	nan		0.3571	0.0476	0.2364	nan	nan		0.0179	0.1205	0.198	0.2319	nan
0.7917	0.0209	0.5714	nan	nan		0.0319	0.7388	0.0293	0.029	nan		0.8246	0.0177	0.7526	nan	nan		0.0168	0.3448	0.0129	nan	nan		0.9306	0.5096	nan	nan	nan		0.0328	0.172	0.0052	nan	nan
0.5781	0.0214	0.6203	nan	nan		0.0415	0.9062	0.0785	0.0125	nan		0.3	0	0.6667	nan	nan		0.5385	0.8571	0.5776	0.5727	nan		0.6905	0.2889	nan	nan	nan		0	0.1552	0	0	nan
0.9143	0.0191	0.8941	nan	nan		0.0952	0.8182	0.2504	0.0447	nan		0.4848	0.0039	0.7368	nan	nan		0.25	0.6977	0.3235	nan	nan		0.2979	0	0.3529	0.1111	nan		0	0.3	nan	nan	nan
0.6	0.0165	0.7789	nan	nan		0.0388	0.9083	0.0223	0.0194	nan		0.8889	0.027	0.7524	0.9219	nan		0.2	0.6744	nan	nan	nan		0.1889	0	nan	nan	nan		0.0256	0.2	0.0661	nan	nan
0.747	0.098	0.3857	nan	nan		0.0827	0.7143	0.2656	nan	nan		0.7705	0	0.586	0.6923	0.3333		0.0071	0.7826	0.0484	nan	nan		0.3309	0.0041	nan	nan	nan		0.023	0.4222	0.1509	nan	nan
0.627	0.069	0.5196	nan	nan		0.0215	1	0.0237	nan	nan		0.5455	0	0.6517	0.7434	nan		0.0061	0.3182	0.011	nan	nan		0.1338	0.0198	0.125	nan	nan		0.0185	0.4286	0.0571	nan	nan
0.5217	0.0048	0.4147	nan	nan		0.0722	0.8636	0.4014	0.3613	nan		0.5532	0	0.4884	nan	nan		0.0146	0.6351	0.0202	nan	nan		0.2083	0.0333	0.0421	0.0465	nan		0	0.1818	0.0165	0	nan
0.8614	0.2634	0.8012	nan	nan		0.0392	1	0	0	nan		0.825	0.0123	nan	nan	nan		0.0116	0.4675	0.0123	nan	nan		0.2115	0.0909	0.0732	0.12	nan		0	0.2	0.0612	0.0612	nan
0.7247	0.03	0.6498	nan	nan		0.1939	0.8678	0.6296	0.6	nan		0.6154	0.3111	0.7092	nan	nan		0.5538	0.8649	0.6923	nan	nan		0.3256	0.0947	0.1379	0.1379	nan		0	0.1176	0.0536	nan	nan
0.9888	0.0084	0.7119	nan	nan		0.1639	0.6842	0.1132	nan	nan		1	0.5957	0.7759	0.7347	nan		0.1471	0.6774	0.0862	nan	nan		0.2917	0	0.1165	nan	nan		0.0143	0.1429	0.0776	nan	nan
0.9057	0.0124	0.9608	nan	nan		0.178	0.713	0.6755	nan	nan		0.9143	0.5778	0.875	nan	nan		0.4078	0.7263	0.4351	nan	nan		0.121	0	0.0045	nan	nan		0	0.1818	0.0244	nan	nan
0.75	0.0287	0.8191	nan	nan		0	0.641	0.1136	nan	nan		0.641	0.0097	0.7	nan	nan		0.125	0.4615	0.3333	nan	nan		0.1132	0	0	nan	nan		0	0.1538	0.0741	0.1333	nan
1	0.0297	0.3571	nan	nan		0.0047	0.5476	0.0212	nan	nan		0.7895	0.3636	0.8358	0.8333	nan		0	0.4138	0.1194	nan	nan		0.8491	0.6045	0.6761	nan	nan		0	0.1584	0.0171	nan	nan
0.9318	0.0373	nan	nan	nan		0.0065	0.7935	0	nan	nan		0.7857	0.4352	0.782	nan	nan		0.0595	0.3833	0.12	nan	nan		0.8349	0.2976	nan	nan	nan		0.0636	0.1802	0.0267	nan	nan
1	0.0095	nan	nan	nan		0.3333	1	1	nan	nan		0.6512	0.16	nan	nan	nan		0.0385	0.5143	0.5821	nan	nan		0.7899	0.3918	0.5691	0.3529	nan		0.0579	0.2381	0.085	0.0955	nan
0.8846	0.0122	0.6942	nan	nan		0.0267	0.72	0.0091	0.0165	nan		0.8621	0.5	0.7083	nan	nan		0.0833	0.5	0.12	nan	nan		0.9342	0.6667	0.88	1	nan		0.0227	0.1232	0.0195	nan	nan
1	0.0635	0.5381	nan	nan		0.0498	0.7714	0.0744	nan	nan		0.8919	0.3636	0.8276	nan	nan		0.0204	0.6129	0.2803	nan	nan		0.4762	0.0972	0.4229	nan	nan		0.0343	0.181	0.0647	nan	nan
0.9254	0.339	0.8846	nan	nan		0.0058	1	0.0035	0.0041	nan		0.5156	0	0.3429	nan	nan		0.0286	0.3556	0.0857	nan	nan		0.7949	0.1566	0.3333	nan	nan		0	0.2857	0.045	nan	nan
0.9831	0.4419	0.9429	nan	nan		0.0199	0.7273	0.015	nan	nan		0.9286	0.093	0.9474	0.9091	nan		0.5357	1	0.5278	nan	nan		0.1584	0.0297	0.0122	nan	nan		0	0.1045	0.0782	nan	nan
0.8803	0.0661	0.8935	nan	nan		0.0059	0.7901	0.2222	0.2963	nan		0.4098	0.0857	0.5325	nan	nan		0.1942	0.5283	0.3608	0.3391	nan		0.2414	0.0833	nan	nan	nan		0.0122	0.2	0	0	nan
1	0.0204	0.9206	nan	nan		0.0374	0.7778	nan	nan	nan		0.5385	0.125	0.55	nan	nan		0.28	0.5814	0.5316	0.4872	0.5862		0.16	0	0.0444	nan	nan		0.0204	0.2692	0.0109	0	nan
0.9911	0.3168	0.9727	nan	nan		0.2842	0.9	0.2724	nan	nan		0.5	0.1905	0.4578	nan	nan		0.125	0.4744	0.4706	nan	nan		0.125	0	0	nan	nan		0.0391	0.3053	0.0348	0.0354	nan
0.6	0	nan	nan	nan		0.1014	0.8151	0.0179	nan	nan		1	0.0112	nan	nan	nan		0.2083	0.5909	0.3889	nan	0.3333		0.1364	0.0109	0	nan	nan		0.0448	0.1892	0.0592	0.0608	nan
1	0.0084	0.9737	nan	nan		0.0946	1	0.1386	nan	nan		0.863	0.551	0.859	nan	nan		0.0246	0.3902	0.0451	0.1429	nan		0.235	0.0343	0.2211	nan	nan		0	0.2135	0.0743	nan	nan
1	0.019	0.8621	nan	nan		0.1765	0.75	0.5238	nan	nan		0.4419	0.0789	nan	nan	nan		0	0.5072	nan	nan	nan		0.1154	0	0.1802	nan	nan		0	0.1111	0	0	nan
0.9302	0.0072	0.9372	nan	0.9407		0.1786	0.75	0.7364	nan	nan		0.6556	0.2152	0.5792	0.5848	nan		0.0196	0.6512	0.0536	nan	nan		0.2381	0.0179	0.1538	nan	nan		0.0222	0.1818	0.0417	0.0667	nan
0.9647	0.0163	0.9006	nan	0.9259		0.0404	0.5935	0.7549	nan	nan		0.6744	0.1525	0.8167	0.8571	nan		0.0082	0.5813	0.0074	nan	0		0.3016	0.1198	0.0496	nan	nan		0	0.1786	0	0	nan
0.6667	0	0.5242	nan	0.5441		0.4375	1	0.7937	nan	nan		0.7536	0.3958	0.8393	0.875	nan		0.0044	0.4328	0.0193	nan	0.0312		0.1333	0	0.3333	nan	nan		0	0.1176	0.085	nan	nan
0.6559	0	0.4242	nan	nan		0.1868	0.7115	0.28	nan	nan		0.5588	0.2203	0.5934	nan	nan		0	0.5493	nan	nan	nan		0.1795	0.0549	0.0253	nan	nan		0.0482	0.5577	nan	nan	nan
0.5375	0.01	0.4051	nan	nan		0.0101	0.7826	0.0863	nan	nan		0.7188	0.4138	nan	nan	nan		0.0441	0.3944	nan	nan	nan		0.9048	0.3333	nan	nan	nan		0	0.11	0.1316	nan	nan
0.9765	0.069	0.6435	nan	nan		0.0165	0.8889	0.0038	nan	nan		0.8723	0.4828	0.701	nan	nan		0.0435	0.3478	nan	nan	nan		0.2762	0.1346	0.1802	nan	0.1798		0.0185	0.125	nan	nan	nan
0.5903	0.0083	0.503	nan	nan		0.0341	1	0.0585	nan	nan		0.9048	0.5238	0.6538	nan	nan		0	0.3784	nan	nan	nan		0.4118	0.037	0.2373	nan	0.2456		0.0503	0.1845	0.0964	0.0617	0.1143
0.9574	0.3475	0.937	nan	nan		0	1	0.023	nan	nan		0.7586	0.3934	0.3784	nan	nan		0	0.6897	nan	nan	nan		0.2553	0	0.1905	nan	0.2727		0.025	0.1964	0.0548	nan	nan
0.7063	0.0093	0.6203	nan	nan		0	0.9412	0	nan	nan		0.8119	0.462	0.7929	nan	nan		0.3288	0.8333	nan	nan	nan		0.1333	0	0.0083	nan	nan		0.0098	0.1389	0.025	0.025	nan
0.7024	0.1346	0.4313	nan	nan		0.009	0.7431	0.0606	0.0095	0.2286		0.4762	0.05	0.4681	nan	nan		0.303	0.6286	0.4634	nan	nan		0.1212	0	0.0862	nan	nan		0.4474	0.8333	0.3871	0.3929	nan
0.5116	0	0.4025	nan	nan		0.0104	0.9474	0.047	nan	0.2791		0.7931	0.0385	0.6552	nan	nan		0	0.3529	0.2963	nan	nan		0.1194	0.0129	0.0476	nan	nan		0.1224	0.3571	0.0156	0.0435	nan
0.9778	0.1951	0.9559	nan	nan		0.0284	0.8611	0.0393	nan	nan		0.5476	0.0385	0.6854	nan	nan		0.4643	0.7838	0.8372	nan	nan		0.1124	0.0064	0.1475	nan	nan		0	0.2	0.1622	nan	nan
0.9457	0.069	0.9448	nan	nan		0.0104	0.9245	0.035	nan	nan		0.6486	0.25	0.5556	nan	nan		0.0241	0.3929	0.0286	nan	0.0323		0.25	0	nan	nan	nan		0.0314	0.1504	0.0675	nan	nan
0.9216	0.0437	0.8387	nan	nan		0.0037	0.95	0.0273	0	nan		0.6226	0.0952	0.785	nan	nan		0.0045	0.6739	0.0052	nan	0.006		0.2917	0.0901	0.1067	nan	nan		0.0263	0.2	0.0364	0.0449	nan
0.925	0.0215	0.7865	0.75	nan		0.425	0.974	nan	nan	nan		0.7273	0.3333	nan	nan	nan		0	0.5526	0.0659	nan	0.0541		0.2381	0.025	0.1481	nan	nan		0	0.1061	0.0779	nan	nan
0.9574	0.022	0.8739	0.9697	nan		0.2069	0.7273	nan	nan	nan		0.5135	0.0137	0.2963	nan	nan		0.0571	0.6182	0.047	nan	0.0204		0.5926	0	0.2965	nan	0.5667		0.05	0.2162	0.0465	0.0513	nan
0.9579	0.026	0.972	nan	nan		0.0233	0.9062	0.0372	nan	nan		0.4815	0.0193	nan	nan	nan		0	0.3571	0.0198	0	nan		0.1449	0	0.0556	nan	nan		0.0294	0.2037	0.056	0.0471	nan
0.686	0.0115	0.5977	nan	nan		0.0099	0.8	0.0164	0.0182	0.0088		0.7143	0.3478	0.5357	0.6	nan		0.0075	0.321	0.0476	nan	nan		0.3824	0.1	0.1829	nan	nan		0	0.1935	nan	nan	nan
1	0.0098	1	nan	nan		0.0118	0.9444	0.018	0.0085	0.0097		0.3333	0.0128	0.2222	nan	nan		0.3273	0.7949	0.3267	nan	nan		0.1083	0.0069	0.0337	nan	nan		0.042	0.1799	0.0609	0.044	nan
1	0.0127	0.9342	nan	nan		0.0068	0.5714	0.0164	0.0069	0.0208		0.439	0.014	0.5385	nan	nan		0.0114	0.3438	0.0323	nan	nan		0.1429	0	0.0426	nan	nan		0.0661	0.2	0.0547	0.1471	nan
1	0.0784	0.8525	nan	nan		0.0019	0.9512	0.0066	nan	0.0244		0.6458	0	0.5259	nan	nan		0.0066	0.4444	0.0233	0.0196	nan		0.1102	0	0.0345	nan	nan		0	0.2121	0.0952	nan	nan
0.9636	0	1	nan	nan		0.0318	0.8384	0.0333	0.0435	nan		0.614	0.0087	0.5259	nan	nan		0.0043	0.381	0	0	nan		0.1538	0.0442	0.1389	nan	nan		0	0.1667	0.1275	nan	nan
1	0.0763	0.8722	nan	nan		0.004	0.6277	0.0258	nan	nan		0.6552	0.0081	0.5385	nan	nan		0.5455	0.95	0.7917	nan	nan		0.225	0.0141	0	nan	nan		0.0244	0.2	0.0972	nan	nan
0.9667	0.0383	1	nan	nan		0.0141	1	0.0194	nan	nan		0.5	0	nan	nan	nan		0.0139	0.5	0.019	0.0256	nan		0.7083	0.381	0.5833	nan	0.5238		0.1907	0.3971	0.083	nan	nan
1	0.0725	0.9722	nan	nan		0.0101	1	0.0076	nan	nan		0.4727	0	0.6071	nan	nan		0.3433	0.6552	0.3659	0.45	nan		0.186	0	0.013	nan	nan		0.2582	0.3602	0.3651	nan	nan
1	0.0141	1	nan	nan		0.014	0.8958	0.0143	nan	nan		0.8438	0	0.8824	nan	nan		0.119	0.5172	0.4217	nan	0.2708		0.2857	0	0	nan	nan		0	0.1045	0.1864	nan	nan
0.9524	0.0112	nan	nan	nan		0	1	0.0124	nan	nan		0.4762	0.1463	nan	nan	nan		0.3143	0.7857	0.8	nan	nan		0.12	0	0.0248	nan	nan		0.0526	0.2686	0.1134	nan	nan
0.875	0.0984	0.4689	nan	nan		0.0095	0.9699	0.0223	0.0169	nan		1	0.2115	0.5522	nan	0.3182		0.2432	0.5667	nan	nan	nan		0.1	0	0.1327	nan	nan		0	0.12	0.0833	0.1154	nan
0.8019	0.1981	0.3103	nan	nan		0.0124	1	0	0	nan		0.6429	0.0209	0.5926	nan	0.5556		0.0524	0.4839	0.075	0.0935	0.0896		0.5946	0.101	0.3684	nan	nan		0	0.1321	nan	nan	nan
0.9474	0.2913	0.9048	0.9326	nan		0.007	0.8148	0.007	0.0069	nan		0.5385	0.0084	nan	nan	nan		0.0383	0.5429	0	0	nan		0.8051	0.5352	0.6512	nan	nan		0	0.1111	0.1333	nan	nan
0.9451	0.2185	0.8425	0.8767	nan		0.0172	1	0.0146	0.0172	0		0.6333	0	nan	nan	nan		0.0135	0.7879	0	nan	nan		0.2857	0.0333	0.0213	nan	nan		0	0.1333	0.0111	0.0192	nan
0.9586	0.0078	0.7099	0.7696	nan		0.0304	0.8254	0.0261	0.0216	nan		0.4638	0.0142	0.4805	nan	nan		0.125	0.475	nan	nan	nan		0.9091	0.5556	0.5312	nan	nan		0	0.1754	0.087	0.1127	nan
0.6517	0.013	0.784	nan	0.7955		0.0187	0.8276	0.0395	0.0383	nan		0.8154	0.3289	0.8671	nan	nan		0.4444	0.8929	0.5577	0.4643	nan		0.1071	0	0	nan	nan		0.0226	0.18	0.0092	0	nan
1	0.4821	0.8594	nan	nan		0.1026	0.6909	0.0816	0.0897	nan		0.9383	0.3712	0.933	nan	nan		0.2432	0.5667	0.5323	nan	nan		0.1406	0	0.2132	nan	nan		0.0625	0.1633	0	0	nan
0.9444	0.2432	0.8125	nan	nan		0.0191	0.8966	0.0244	0.0289	nan		0.8451	0.5	0.7823	nan	nan		0.0124	0.7347	0.0195	0.0215	nan		0.1562	0	0.136	nan	nan		0	0.1481	0.1528	0.1	nan
0.9355	0	0.9038	nan	nan		0.0667	0.972	0.1053	0.0758	0.1494		0.3468	0.008	0.5254	nan	nan		0.0181	0.8958	0.0144	0.0174	nan		0.2564	0.0556	0.123	0.2727	nan		0.0217	0.1488	0	0	nan
1	0.0165	0.8791	nan	nan		0.0725	0.8981	0.0569	0.0336	nan		0.3415	0.0163	0.5951	nan	nan		0.018	0.7027	0.0067	0.0089	nan		0.6593	0.2717	0.44	nan	nan		0.0494	0.3077	0.0118	0.0267	nan
0.9727	0.0146	0.9455	0.9608	nan		0.0485	0.9115	0.0563	0.0385	nan		0.5033	0.0098	0.4783	nan	0.5238		0.1905	0.6538	nan	nan	nan		0.2632	0.0959	0.0782	nan	0.0323		0	0.1333	0	nan	nan
0.9538	0.0295	0.9429	nan	nan		0.3194	0.9697	0.6406	0.5893	nan		0.4828	0.0292	0.2414	nan	0.2791		0.0411	0.55	nan	nan	nan		0.7769	0.5579	0.3879	nan	nan		0.0282	0.2462	0.056	0.0577	nan
0.9167	0	0.8627	nan	nan		0.0731	0.8865	0.1223	0.1532	nan		0.8077	0.0238	0.5946	nan	0.5625		0.1304	0.5806	nan	nan	nan		0.8025	0.6463	0.4615	nan	nan		0	0.3538	nan	nan	nan
0.5342	0.0058	0.5525	nan	nan		0.1008	0.8729	0.287	0.3587	nan		0.5385	0.125	0.2418	nan	0.1176		0.04	0.3438	0.0374	0.0833	nan		0.4737	0.1429	0.2658	nan	nan		0	0.1364	0	nan	nan
0.8175	0	0.8778	nan	nan		0.2034	0.9714	0.5102	0.5102	nan		0.7209	0.403	0.6143	nan	nan		0.0305	0.629	0.0557	0	nan		0.3175	0.0149	0.2527	nan	nan		0.0167	0.1628	0.0154	nan	nan
0.6022	0	0.6048	nan	nan		0.0328	0.8	0.009	nan	nan		0.8267	0.2885	0.587	nan	nan		0.0219	0.6316	0.0163	0.0169	nan		0.3293	0.162	0.1783	nan	0.3		0	0.1212	0.0649	nan	nan
1	0.34	0.9605	nan	nan		0.0249	0.9655	0.0168	0.0187	nan		0.7273	0.082	nan	nan	nan		0.0707	0.4215	0.0438	nan	nan		1	0.84	0.7521	nan	nan		0	0.119	0.1398	nan	nan
0.8587	0.1622	0.9538	nan	nan		0.0031	0.7568	0.0037	0.0047	nan		0.5872	0.1605	0.5038	nan	nan		0.0213	0.8205	0.0658	nan	0.0545		0.4737	0.2771	0.1831	nan	nan		0.033	0.303	0.1786	nan	nan
0.6667	0.0882	0.3019	nan	nan		0.0113	0.9747	0.0142	nan	nan		0.4167	0.0207	0.36	nan	nan		0	0.8182	0.06	nan	nan		0.1818	0.0278	0.3256	nan	nan		0.0236	0.125	0.022	0.0238	nan
0.6427	0.0421	0.5258	nan	nan		0.0089	0.9794	0.0154	nan	nan		0.575	0.1194	0.6667	nan	nan		0.0909	0.5077	0.2128	nan	nan		0.2576	0	0.0312	nan	nan		0.0089	0.1717	0.0863	nan	nan
0.6527	0.0101	0.6314	nan	nan		0.0146	0.938	0.0081	nan	nan		0.5397	0.2283	0.7017	nan	nan		0.0231	0.5135	nan	nan	nan		0.3077	0.0333	0.0563	nan	nan		0.0263	0.2708	0.037	nan	nan
0.8649	0.3538	0.8022	nan	nan		0.0132	0.9595	0.0172	nan	nan		0.6585	0.1935	nan	nan	nan		0.0231	0.8897	0.0476	nan	nan		1	0.8684	0.9605	nan	nan		0.0484	0.2759	nan	nan	nan
0.9358	0.112	0.6568	nan	nan		0.019	0.9708	0.0186	0.0044	nan		0.5	0.0972	nan	nan	nan		0.0219	0.4143	0.0455	0.0237	nan		0.6333	0.25	0.3548	nan	0.3548		0	0.24	0.0521	0.0159	nan
0.9804	0.0455	0.7797	nan	nan		0.0143	0.5517	0.0182	nan	nan		0.4778	0.0054	0.5172	0.5172	nan		0.098	0.8409	0.1458	0.1735	nan		0.2353	0	0.0233	0.025	nan		0.0435	0.2459	0.0424	0.0633	nan
0.5158	0.0055	0.5244	nan	nan		0.0741	1	1	nan	nan		0.7838	0.3947	0.8868	nan	nan		0.0506	0.8154	0.1047	0.1069	nan		0.2208	0	0.15	0.2444	nan		0.0543	0.2414	nan	nan	nan
0.9752	0.0202	0.9021	nan	nan		0.0277	0.5443	0.0148	nan	nan		0.5833	0.2165	0.618	nan	nan		0	0.7829	0.02	nan	0.0217		0.1754	0.0408	0.0667	nan	nan		0.828	0.9364	0.7864	nan	nan
0.973	0.0107	1	nan	nan		0.0848	0.6923	0.0892	nan	nan		0.9412	0.4921	0.8065	nan	nan		0.0088	0.6727	0.0123	nan	nan		0.8889	0.0541	nan	nan	nan		0.0112	0.1313	0.0486	nan	nan
0.6296	0.0952	0.5102	nan	nan		0.0317	0.875	0.0357	nan	nan		0.6667	0.24	nan	nan	nan		0	0.8333	0.0094	nan	nan		0.1875	0	nan	nan	nan		0	0.1061	0.0909	0.0333	nan
0.9545	0.3907	0.8111	nan	nan		0.303	0.8667	0.4098	nan	nan		0.4348	0.1143	0.7111	nan	nan		0.0074	0.75	0	nan	nan		0.1481	0	0.1429	0.0408	nan		0	0.1333	nan	nan	nan
0.8603	0.007	0.7814	nan	nan		0.1128	0.7532	0.1795	0.1282	nan		0.7255	0.4	0.6316	nan	nan		0	0.8261	0.0178	nan	nan		0.1739	0	0.2195	0.1528	0.1463		0	0.3061	0.1753	nan	nan
0.763	0.0149	0.7085	nan	nan		0.0262	0.8113	0.0409	0.0321	nan		0.7308	0.25	0.5574	nan	nan		0	0.9048	0	nan	nan		0.119	0	nan	nan	nan		0	0.2766	0.075	0.075	nan
0.8732	0.3231	0.7255	nan	nan		0.0237	0.9744	0.0284	0.0122	nan		0.8519	0.4	0.5185	nan	nan		0.4194	0.75	0.4348	nan	0.4583		0.1538	0.0347	nan	nan	nan		0	0.2527	0.0133	0.0159	nan
0.8352	0.2868	0.7421	nan	nan		0.0181	0.9603	0.0348	0.0201	nan		0.8919	0.5574	nan	nan	nan		0.439	0.75	0.359	nan	nan		0.2222	0	nan	nan	nan		0.0526	0.2034	0.0128	0.02	nan
0.7778	0	0.8702	nan	nan		0.0147	0.9348	0.0208	0.0146	nan		0.7714	0.3929	0.7407	nan	nan		0.1481	0.48	0.3276	nan	nan		0.25	0	nan	nan	nan		0	0.1667	0.0638	0	nan
0.8182	0.2478	0.873	nan	nan		0.0131	0.9091	0.0181	0.0141	nan		0.8571	0.325	0.8654	nan	nan		0.3462	0.7719	0.4907	nan	nan		0.2222	0.0465	0.0945	nan	0.0926		0.302	0.4783	0.4101	nan	nan
0.5294	0	nan	nan	nan		0.0223	0.8	0.016	0.0134	0		0.8	0.2286	0.6275	nan	nan		0.0704	0.7143	0.0169	0	nan		0.6976	0.5973	0.6488	nan	nan		0.3816	0.5815	0.2436	nan	nan
1	0	0.9154	nan	nan		0.0307	1	0.0097	0.0089	nan		0.8696	0.5	nan	nan	nan		0.0072	0.8537	0.0651	nan	nan		0.7815	0.4968	0.8678	nan	nan		0.145	0.4478	0.0783	0.0932	nan
0.9667	0.0246	0.972	nan	nan		0.0077	1	0.0168	0.0192	0		0.6667	0.3458	0.6667	nan	nan		0.1538	0.5094	0.0312	nan	nan		0.3171	0.1137	0.1881	nan	nan		0.0062	0.1618	0.0223	0.0078	nan
1	0.0214	0.975	nan	1		0.0071	1	0.0264	0	nan		0.7953	0.0857	0.6994	nan	nan		0.0606	0.7917	0.7021	nan	nan		0.1013	0	0.0684	nan	nan		0.1791	0.4231	0.2941	nan	nan
0.8	0.0349	0.9236	nan	0.9348		0.01	0.963	0.0302	nan	nan		0.7851	0.1633	0.582	nan	nan		0.0069	0.3636	0.0236	nan	nan		0.7625	0.2273	nan	nan	nan		0.3955	0.5479	0.4069	nan	nan
0.9773	0.1152	0.7701	nan	0.9706		0.0272	0.8696	0.0165	nan	nan		0.7308	0.3103	0.6038	nan	nan		0.0142	0.3529	0.0129	nan	0.0135		0.4493	0.0426	0.6429	0.6	nan		0.0198	0.175	0.043	0.043	nan
1	0.04	1	nan	nan		0.0107	1	0.0135	0.0175	nan		0.6667	0.0256	nan	nan	nan		0.0048	0.4342	0.0128	nan	0.0035		0.8684	0.5833	0.6154	0.5918	nan		0	0.1667	0	nan	nan
0.9831	0	0.9842	nan	nan		0.0207	0.9811	0.0139	0.0121	nan		0.8571	0.0396	0.6412	nan	nan		0.0146	0.4	0.0167	nan	0.0182		0.4667	0	0.3961	0.5	nan		0	0.1429	0.0488	0.0097	nan
0.9286	0.3111	0.8525	nan	nan		0.0532	0.963	0	0	nan		0.5435	0.0545	0.5738	nan	nan		0.1463	0.7143	0.7041	nan	nan		0.6667	0.1875	0.6125	nan	0.6125		0.0213	0.2097	0	0	nan
0.5399	0.0171	0.4424	nan	nan		0.0219	0.8701	0	0	nan		0.8281	0.3571	0.7638	nan	nan		0	0.5625	nan	nan	nan		0.2667	0	0.0171	nan	nan		0.0128	0.1887	0.0392	nan	nan
0.7416	0.0659	0.9612	nan	nan		0	1	0	nan	nan		0.75	0.4043	0.3226	nan	nan		0.0311	0.4884	0.021	nan	nan		0.1262	0.0103	0.0343	nan	0.0361		0.0679	0.1914	0.0394	nan	nan
0.7895	0.2759	0.5692	nan	nan		0.1325	0.96	0.1303	0.1827	nan		0.5323	0.087	0.4861	0.5323	nan		0	0.32	0.0192	nan	nan		0.1351	0	0.0196	nan	nan		0.1011	0.45	0.1504	nan	nan
0.9291	0.0098	0.9	nan	nan		0.35	0.9412	0.6933	nan	nan		0.9634	0.0134	0.7556	0.96	0.5		0.0628	0.6765	0.12	nan	nan		0.1129	0	0.0297	nan	nan		0.209	0.4208	0.3229	nan	nan
0.9925	0.1085	0.9596	nan	nan		0.4545	0.9615	0.6753	0.9524	nan		0.8559	0.0049	0.9308	0.954	nan		0.5246	0.9048	0.6048	nan	0.6164		0.4	0.0584	0.1486	nan	nan		0.0513	0.2444	0.2703	0.2703	nan
0.6433	0	0.6585	nan	nan		0.3077	1	0.5652	nan	nan		0.9273	0	0.9265	0.9245	nan		0	0.3478	0.0254	nan	nan		0.2619	0.0263	0.1364	nan	0.1667		0.0215	0.3394	0.0902	nan	nan
0.9245	0.0459	0.9706	nan	nan		0.5	1	0.828	0.8072	nan		0.9111	0.0285	0.7593	0.8095	nan		0.0597	0.76	0.0182	nan	nan		0.4524	0.0792	0.3621	nan	nan		0.0294	0.1303	0.0274	0.0303	nan
0.8889	0.0169	nan	nan	nan		0.0256	0.9524	0.0183	0.0205	nan		0.8846	0.0122	0.6957	0.6667	nan		0.011	0.7083	0.0194	nan	nan		0.2561	0.0722	0.3922	nan	nan		0.0769	0.6087	0.1111	nan	nan
0.9278	0.0108	0.918	nan	nan		0.0157	0.6522	0.0186	0.0149	nan		0.9518	0.6242	0.9026	nan	nan		0.0061	0.6897	0.0194	0.0081	nan		0.1875	0	0.3519	nan	nan		0.1481	0.5814	0.3311	nan	nan
0.8981	0.3383	0.9098	nan	nan		0.0216	0.92	0.0157	0.0158	nan		0.9074	0.2549	0.9381	0.9	nan		0.0142	0.7981	0.0195	0.0218	nan		0.5918	0.2857	nan	nan	nan		0.0657	0.2837	0.1036	nan	nan
0.9733	0.2373	0.9221	nan	nan		0.0125	0.6047	0	0	nan		0.8609	0.4034	0.9179	0.8167	nan		0.0148	0.84	0.0222	0.0222	nan		0.8255	0.422	0.8404	nan	nan		0	0.141	0.05	0.0541	nan
0.9388	0.1078	0.8991	nan	nan		0.1	0.7736	0.1412	nan	nan		0.9268	0.075	0.8043	nan	nan		0.0215	0.7867	0.0152	0.0085	nan		0.956	0.3977	0.9421	nan	nan		0.0276	0.1397	0.0562	0.0536	nan
1	0.025	0.8966	nan	0.9592		0.015	1	0	nan	nan		0.6512	0.2273	nan	nan	nan		0.0115	0.3926	0.016	nan	0.0144		0.1067	0	0.0853	nan	nan		0.3143	0.48	0.3299	nan	nan
0.9459	0.0055	1	nan	nan		0	0.875	0.0143	0.0385	nan		0.75	0	nan	nan	nan		0.1481	0.5882	0.6286	nan	nan		0.1058	0	0.2523	nan	0.2523		0	0.1982	0.0114	nan	nan
0.8356	0.011	0.8	0.7903	nan		0.038	0.9455	0.0348	0.0412	nan		0.6129	0.0938	0.6	nan	nan		0.0057	0.3615	0	0	0		0.9067	0.7143	nan	nan	nan		0.0196	0.1237	0.0209	0.0209	nan
0.9672	0.0121	0.75	0.75	nan		0.034	0.6	0.0474	0.0565	nan		0.6383	0.1828	0.7692	nan	nan		0.0239	0.3563	0.0116	nan	0.0114		0.9144	0.6349	0.8765	nan	nan		0.0204	0.2456	nan	nan	nan
1	0.0119	0.5455	nan	nan		0.0242	0.7917	0.0269	nan	nan		0.371	0	0.2778	nan	nan		0	0.375	0.0471	nan	nan		0.5398	0.3932	0.4357	nan	nan		0.0968	0.2055	0.0443	nan	nan
0.8	0.0152	0.8235	nan	nan		0.0119	0.7941	0	nan	nan		0.9552	0.6282	0.9296	0.9091	nan		0.0215	0.6154	nan	nan	nan		0.2673	0.044	0.2107	nan	nan		0.0301	0.172	0.0275	nan	nan
0.9688	0.0217	0.8333	nan	0.6579		0.0102	0.52	0.0356	0.0339	nan		0.375	0	0.3542	nan	nan		0.0319	0.4565	0.0485	nan	0.0208		0.5217	0.2171	0.0543	nan	nan		0.0536	0.2188	0.0853	nan	nan
0.9796	0.0081	0.8634	nan	0.8254		0	0.5455	0	nan	nan		0.7188	0.3077	nan	nan	nan		0.0051	0.5238	0.0188	nan	nan		0.1739	0.0217	0.0616	0.0375	nan		0.1212	0.2759	0.186	nan	nan
0.9213	0.0073	0.9354	nan	0.9369		0.0084	0.6808	0.0184	nan	nan		0.9355	0.6047	nan	nan	nan		0.0041	0.46	0.0232	nan	nan		0.3125	0.08	nan	nan	nan		0.0139	0.1495	0.1923	0.1807	nan
0.6124	0	0.75	0.7727	nan		0.0086	0.622	0.0396	nan	nan		0.7	0.3273	0.76	0.8421	nan		0.0085	0.7041	0.0277	nan	nan		0.7556	0	0.3357	nan	nan		0.0545	0.3016	0.124	0.125	nan
0.5	0	nan	nan	nan		0.0281	0.9865	0.0242	nan	nan		0.4318	0.0357	0.58	0.5476	nan		0.004	0.4844	0.0216	0.0221	nan		0.4098	0.0455	0.2613	nan	nan		0.0431	0.1667	0.0208	0.0208	nan
0.7647	0.0766	0.5	0.4524	nan		0.0141	0.9783	0.0242	nan	nan		0.5641	0	0.7719	0.8	nan		0.0212	0.6667	0.0063	0.0085	0		0.2	0	0.1967	nan	nan		0.0385	0.2778	0	nan	nan
0.8136	0.0104	0.8423	0.9219	nan		0.0126	1	0.0186	0.02	nan		0.8	0.4	nan	nan	nan		0	0.4062	0.0765	0.1	0.0541		0.2517	0	0.2422	0.2923	nan		0	0.3478	0.0238	nan	nan
0.8525	0.0096	0.8165	0.9875	nan		0	0.9149	1	nan	nan		0.4746	0.1588	0.5321	nan	nan		0	0.7429	0.0115	0	nan		0.1449	0	0.15	nan	nan		0.7442	0.936	0.175	nan	nan
0.8974	0.0434	0.726	0.8909	nan		0	0.5089	0.0128	nan	nan		0.7826	0.0778	0.6338	nan	nan		0.0238	0.3478	0.0194	nan	nan		0.1261	0	0.0606	0.0606	nan		0.6204	0.7282	0.6692	nan	nan
0.8667	0.0387	0.7647	0.8444	nan		0	0.5765	0.0083	nan	nan		0.7442	0.1522	nan	nan	nan		0.1316	0.4779	0.1324	nan	nan		0.3333	0.0286	0.1791	0.0938	nan		0.4865	0.7551	0.764	nan	nan
0.697	0.0209	0.8529	nan	nan		0	0.5	0.0241	nan	nan		0.6892	0	0.8667	0.8667	nan		0.1017	0.5326	0.0542	0.0235	nan		0.1667	0.036	0.0247	nan	nan		0	0.1579	0.1273	nan	nan
1	0.0237	0.9403	0.95	nan		0.0435	0.8276	0.0556	0.0938	nan		0.6	0.2278	nan	nan	nan		0.35	0.6957	nan	nan	nan		0.2892	0.0882	0.1923	nan	0.2344		0.0278	0.1731	0.0127	0.0163	nan
1	0.0055	0.7586	nan	nan		0	0.5818	0	0	nan		0.4898	0.1263	0.626	nan	nan		0.0214	0.6154	0.0306	nan	0.0481		0.8125	0.0263	0.4025	0.5591	nan		0.0488	0.375	0.1753	0.1667	nan
0.9293	0.0051	0.8404	0.848	nan		0	0.5484	0	nan	nan		0.9394	0.4516	0.8364	0.8627	nan		0.2353	0.6957	0.3971	nan	0.3103		0.3175	0.0526	0.5263	0.5217	nan		0.0526	0.2174	0.0909	0.0833	nan
1	0.0213	0.8955	0.9318	nan		0	0.5	0	nan	nan		0.65	0.2941	0.5769	0.5263	nan		0	0.4727	0.0339	nan	nan		0.1786	0	0.2317	nan	nan		0	0.2308	0.1053	nan	nan
1	0.0308	0.8415	0.7377	nan		0.0244	0.8333	0.0227	0	nan		0.4516	0.0484	0.4273	nan	nan		0.0222	0.4865	0.0991	nan	nan		0.2182	0.0028	0.0426	nan	nan		0.0407	0.1706	0.1592	0.1071	nan
1	0.1379	0.9649	0.9649	nan		0.0508	0.7333	0.1909	nan	0.073		0.9286	0.6071	nan	nan	nan		0.0262	0.4651	0.0241	nan	nan		0.1282	0.002	0.0743	nan	0.0312		0.0108	0.1286	0.069	0	nan
0.9296	0.2667	0.845	nan	nan		0	1	nan	nan	nan		0.6957	0.2812	nan	nan	nan		0.0166	0.5283	0.012	0.014	nan		0.7857	0.4259	0.3333	nan	nan		0.0394	0.1544	0.0227	0.0263	nan
0.7727	0.1333	nan	nan	nan		0.2129	0.8983	0.3155	0.4015	nan		0.9778	0.6364	0.9043	nan	nan		0.3421	0.875	0.6373	nan	nan		0.2481	0.1408	0.2075	nan	0.202		0.0133	0.1522	nan	nan	nan
0.6429	0.0258	nan	nan	nan		0.1053	1	0.687	0.95	nan		0.8283	0.3504	nan	nan	nan		0.0115	0.5818	0.0328	0	nan		0.1667	0.0127	0.0833	nan	nan		0.0139	0.125	0.0414	nan	nan
0.9545	0.0062	0.8261	0.8261	nan		0.039	1	0.4186	nan	nan		0.7821	0.4444	0.9196	nan	nan		0.619	0.9643	nan	nan	nan		0.2857	0.0296	0.0556	nan	0.05		0	0.1636	0	nan	nan
0.9344	0	0.916	0.9146	nan		0	0.5231	0	0	nan		0.4655	0	0.3511	nan	nan		0.014	0.3689	0.0134	nan	nan		0.359	0.1268	nan	nan	nan		0	0.1765	0.0842	nan	nan
0.92	0	nan	nan	nan		0	0.5926	nan	nan	nan		0.7826	0.1562	nan	nan	nan		0.0192	0.5593	0.02	nan	nan		0.2892	0.125	0.2975	0.2975	nan		0.0139	0.131	0.0412	0	0.087
1	0.0476	1	nan	nan		0.013	0.9459	0.1395	nan	nan		0.9688	0.2647	0.6579	0.697	nan		0.3721	0.8333	0.4314	0.4314	nan		0.125	0	0.1993	0.1648	nan		0.084	0.2	0.1139	nan	nan
0.8837	0	0.9565	nan	nan		0.1264	1	0.1326	nan	nan		0.5758	0	nan	nan	nan		0.1103	0.4945	0.1429	0.095	nan		0.18	0.0055	0.1739	nan	0.1951		0.0494	0.1875	0.1212	0.1212	nan
0.9722	0.4247	0.8579	nan	nan		0.0185	0.9825	0.0738	nan	nan		0.7593	0.3636	0.75	nan	nan		0.0444	0.8776	0.065	0.0244	nan		0.1163	0.0154	0.0128	nan	nan		0.0886	0.3401	0.1304	0.0902	nan
0.6667	0	0.5683	nan	nan		0	1	0.0676	nan	nan		0.813	0.4333	0.6966	0.6466	nan		0.1579	0.5278	0.197	nan	nan		0.4545	0	0.4167	nan	nan		0.0964	0.2261	0.1404	nan	nan
1	0	nan	nan	nan		0.0909	1	0.1944	nan	nan		0.6346	0.0067	0.5364	nan	nan		0.44	0.7674	0.6458	0.5143	nan		0.5714	0.2333	nan	nan	nan		0.0714	0.2587	0.2	nan	nan
0.6337	0.0307	0.6378	nan	nan		0.0107	0.8205	0.0135	0.0148	nan		0.619	0.0921	0.28	0.2769	nan		0.381	0.9189	0.8718	0.8718	nan		0.25	0.0571	0.6176	nan	nan		0.0794	0.3548	0.0351	0.0385	nan
0.5805	0.0174	0.6087	nan	nan		0.0043	0.8077	0.0152	0.0111	nan		0.6769	0.1977	0.5778	nan	nan		0.1324	1	nan	nan	nan		0.1613	0	0.0606	nan	nan		0.0571	0.4167	nan	nan	nan
0.9109	0.0307	0.9175	nan	nan		0.0197	1	0.0139	0.0161	nan		0.597	0.2038	0.7816	nan	nan		0.0145	0.8182	0	0	nan		0.5	0	nan	nan	nan		0.027	0.1932	0.0899	nan	nan
0.9811	0.1412	nan	nan	nan		0.0151	0.8194	0.0226	0.0231	nan		0.6456	0.1077	0.6147	nan	nan		0.2075	0.5641	nan	nan	nan		0.425	0.1607	nan	nan	nan		0	0.1569	0.0667	nan	nan
0.902	0.3235	0.7593	nan	nan		0.0219	0.5778	0.0478	nan	nan		0.9459	0.3913	nan	nan	nan		0.0755	0.8235	nan	nan	nan		0.1538	0	nan	nan	nan		0	0.1165	0.0862	0.0417	nan
0.9588	0.1348	0.9355	nan	nan		0.0209	0.6026	0.0327	nan	nan		0.8511	0.451	0.6118	nan	nan		0.1579	0.7708	0.0977	nan	nan		0.1525	0	0.1196	0.1014	nan		0.0261	0.1377	0.0323	0.039	0
0.8721	0.0208	0.8333	nan	nan		0.0328	0.6891	0.0055	nan	nan		0.96	0.64	nan	nan	nan		0.3636	0.7568	0.6265	0.6265	nan		0.25	0	0	nan	nan		0	0.122	0.0246	0.0326	nan
0.8125	0	0.9643	nan	nan		0.0695	0.6757	0.0764	nan	nan		0.6429	0.3243	0.4286	nan	nan		0	0.4516	0.3913	nan	nan		0.15	0	0	0	nan		0	0.1064	0	nan	nan
0.7455	0.0138	0.9405	nan	nan		0.0218	0.7216	0.0157	nan	nan		0.5897	0.2093	0.6552	0.5909	nan		0.3438	0.6962	0.6143	nan	nan		0.2069	0.08	0.0271	nan	nan		0.0139	0.1852	nan	nan	nan
0.9455	0	0.8652	nan	nan		0.0117	0.9706	0.0046	nan	nan		0.5185	0.2177	0.5495	0.6429	nan		0.0092	0.6786	0.0168	nan	nan		0.4286	0.05	0.3226	nan	nan		0	0.1522	0.0294	nan	nan
0.8421	0	0.9783	nan	nan		0.0252	0.9333	0.0062	0	nan		0.75	0.3704	nan	nan	nan		0.0152	0.7619	0	0	nan		0.35	0.1071	0.4727	0.5714	nan		0.0238	0.15	0.0897	0.0873	nan
0.9195	0	0.9217	nan	nan		0	0.95	0	nan	nan		0.381	0	0.2727	nan	nan		0	0.6667	0.046	0.0513	nan		0.3333	0	0.206	nan	nan		0	0.1757	0.0222	nan	nan
0.8738	0.0825	0.9325	nan	nan		0.0096	1	0.0345	nan	nan		0.4773	0.1304	0.537	nan	nan		0.0124	0.6957	0.017	nan	0.0122		0.7397	0.0571	0.44	nan	nan		0.0323	0.24	nan	nan	nan
0.6038	0.0408	nan	nan	nan		0.0081	0.9091	0.0125	0.0164	0		0.3	0	0.2931	0.3659	nan		0.0323	0.3421	0.2222	nan	nan		1	0	0.5957	nan	nan		0.026	0.1587	0.1474	nan	nan
0.62	0.0174	0.8205	nan	nan		0.0211	1	0.0161	0.0138	nan		0.913	0.5714	0.8182	nan	nan		0.5032	0.8408	0.2333	nan	nan		0.6818	0	nan	nan	nan		0.033	0.1905	0.0857	nan	nan
0.8837	0.0204	0.8409	nan	nan		0.0069	0.9286	0.0254	0.0199	nan		1	0	nan	nan	nan		0.6667	1	0.7692	nan	0.7429		0.4	0.0278	0.5	0.5	nan		0.0287	0.1964	0.0132	0.0056	nan
0.9048	0.1081	0.9818	nan	nan		0.0108	0.8333	0.0161	0.0099	nan		0.5625	0.0101	0.5915	0.625	nan		0.4516	0.7541	0.6476	nan	nan		0.6	0.2459	nan	nan	nan		0.0286	0.1309	0.0619	0.0571	0.125
0.9143	0	0.8553	nan	nan		0.0067	0.8182	0.0207	0.0185	nan		0.96	0.022	0.6094	nan	nan		0.3214	0.6944	0.5192	nan	nan		0.4	0.0385	0.68	nan	nan		0.0811	0.2065	0.0872	nan	nan
0.9231	0.4	nan	nan	nan		0.0088	0.9221	0.0102	0.017	nan		0.8846	0	nan	nan	nan		0.0278	0.6957	0.029	nan	nan		0.1792	0.04	0.3043	0.2532	0.25		0	0.2414	0.1081	nan	nan
1	0.2434	0.9438	nan	nan		0.0051	0.9664	0.0221	0.0237	nan		0.9184	0.0095	nan	nan	nan		0.0986	0.6275	0.4776	nan	nan		0.2105	0.0886	0.0583	nan	nan		0	0.2209	0.0213	nan	nan
1	0.375	0.9464	nan	nan		0.0112	0.6333	0.0087	0.0064	nan		0.5667	0.0188	0.0732	nan	nan		0.2838	0.6727	0.6866	nan	nan		0.2553	0.012	0.0577	nan	nan		0.0263	0.1642	0.1232	nan	nan
1	0.4173	0.7959	nan	nan		0.02	0.6699	0.02	nan	nan		0.9123	0.5806	nan	nan	nan		0	0.8	0.0625	nan	nan		0.2121	0.0581	0.1296	0.1385	nan		0.0275	0.1386	0.0824	0.0364	nan
1	0.0488	nan	nan	nan		0.0323	0.6691	0.0339	nan	nan		0.925	0.0336	0.9714	nan	nan		0	0.8958	0.08	nan	nan		0.1667	0.0175	nan	nan	nan		0.0581	0.1622	0.0759	0.0964	nan
0.6751	0.0566	0.2515	nan	nan		0	0.5	0.0121	nan	nan		0.913	0	0.8125	nan	nan		0	0.5	0.0139	nan	nan		0.1667	0	0	nan	nan		0.0102	0.1379	0	nan	nan
0.9667	0.2727	1	nan	nan		0	0.5769	0	0	nan		0.8571	0.0101	0.72	nan	nan		0	0.4	0.0192	nan	nan		0.1111	0	0.0729	nan	nan		0	0.1721	nan	nan	nan
0.9333	0.0294	0.7667	nan	nan		0	0.8642	nan	nan	nan		0.4459	0.1449	0.4826	nan	nan		0.0123	0.4	0.0125	nan	nan		0.2569	0.0165	0.0132	nan	nan		0	0.2625	nan	nan	nan
0.7838	0.0653	0.7768	nan	nan		0	0.877	nan	nan	nan		0.8136	0.0519	0.6316	0.5333	nan		0.0043	0.3696	0.0038	nan	nan		0.5172	0.1964	0.4054	0.4737	nan		0.0244	0.3143	nan	nan	nan
0.6	0.0044	0.8473	nan	nan		0.0124	0.9464	0.0194	0.0204	nan		0.6067	0.1571	0.7473	0.6875	nan		0.2615	0.6444	0.4262	nan	nan		0.1858	0.049	0.2136	nan	nan		0.0303	0.1789	0.0556	nan	nan
0.871	0.0308	nan	nan	nan		0.0137	0.9273	0.0109	0.0102	nan		0.6183	0.2376	0.5154	0.5135	nan		0.3	0.6429	0.22	0.2143	nan		0.2941	0.0513	0.3657	nan	nan		0.0179	0.1346	0.1165	nan	nan
0.98	0.0039	nan	nan	nan		0.0136	0.8519	0.0143	0.0101	nan		0.6337	0.2484	nan	nan	nan		0.2332	0.7093	0.3417	nan	nan		0.2222	0	0.0147	nan	nan		0	0.4688	0.0536	nan	nan
0.9828	0.0109	1	1	nan		0.0061	0.9	0.0139	0.0211	nan		0.4571	0	0.5938	nan	nan		0.4043	0.7699	0.382	nan	nan		0.1667	0	0.1	0.0426	nan		0.0625	0.2973	nan	nan	nan
1	0.0163	0.949	1	nan		0.02	0.8491	0.0096	0	nan		0.6522	0	0.6038	nan	nan		0.1369	0.4586	0.1808	nan	nan		0.566	0	0.0488	nan	nan		0.0407	0.2025	0.2308	nan	nan
0.9512	0.0323	0.8286	0.931	nan		0	0.9412	0	0	nan		0.4286	0	nan	nan	nan		0.0553	0.6145	0.0561	nan	nan		0.1951	0	0.0893	0.1538	nan		0.0308	0.2041	0.192	nan	nan
0.8696	0.0417	0.8462	nan	nan		0.0429	0.7222	0.061	0.0678	nan		0.4815	0.0909	nan	nan	nan		0.0635	0.9113	0.2788	nan	nan		0.2	0.0377	0.1548	nan	0.0556		0.0833	0.2653	0.1194	nan	nan
0.9006	0.0036	0.9048	0.9583	nan		0.014	1	0.0053	nan	nan		0.7857	0	0.68	0.662	nan		0.2679	0.6829	0.4685	nan	nan		0.2143	0.037	0.1	nan	nan		0.0652	0.3214	0.1566	nan	nan
0.9143	0.0179	0.9797	0.9775	nan		0	0.5957	0	nan	nan		0.5385	0.0286	0.4592	0.4524	nan		0.1481	0.6	nan	nan	nan		0.2437	0.0452	0.1326	nan	nan		0	0.1235	0.0286	nan	nan
0.5646	0	0.5132	0.4972	nan		0.0039	0.5636	0.1607	0.0163	nan		0.5	0.004	0.1982	nan	nan		0.0312	0.3571	0.0492	nan	nan		0.12	0	0	nan	nan		0	0.2051	0.0267	nan	nan
0.56	0	0.6471	nan	nan		0.0213	0.6495	0.039	0.0167	nan		0.9583	0.5606	nan	nan	nan		0.0789	0.7	0.1852	nan	nan		0.5312	0.1923	0.5227	nan	nan		0.06	0.2414	0.1967	nan	nan
0.9211	0.3846	0.9348	nan	nan		0.0227	0.9355	0.0148	nan	nan		0.8545	0.3529	0.6984	0.7083	nan		0.0367	0.4815	0.0067	nan	nan		0.138	0	0.1638	0.1937	nan		0.0645	0.2593	0.0183	nan	nan
0.9741	0.3766	0.9773	nan	nan		0.0344	0.7857	0	nan	nan		0.8889	0.5625	nan	nan	nan		0.2159	0.6022	0.3676	nan	nan		0.3692	0.0393	0.2694	0.5	nan		0.0948	0.2105	0.1735	nan	nan
0.9692	0.4545	0.9663	nan	nan		0.0136	0.6154	0.0531	nan	nan		0.4179	0.0455	0.45	0.5208	nan		0.0222	0.3725	0.1688	nan	nan		0.7976	0.2174	0.931	0.9348	nan		0	0.36	0.0541	nan	nan
1	0.5	0.8182	nan	nan		0.0072	1	0.0323	0.0144	nan		0.5868	0.0688	0.459	0.5098	nan		0.2785	0.6	0.4624	nan	nan		0.4615	0.029	nan	nan	nan		0.0164	0.2891	0.1687	nan	nan
1	0.4915	0.9067	nan	nan		0.0159	0.5926	0.0086	0.0086	nan		0.5	0.1786	0.5385	0.4828	nan		0.0314	0.7368	0.0106	nan	0.0126		0.1765	0	nan	nan	nan		0.0159	0.2029	0.0267	nan	nan
0.9714	0.3795	0.9677	nan	nan		0.021	0.8743	0.0203	0.0124	nan		0.5758	0.1429	0.6667	0.6102	nan		0	0.7429	nan	nan	nan		0.1852	0	0.0545	nan	nan		0	0.1481	0.1636	nan	nan
1	0.3521	0.8857	nan	nan		0.0258	0.9457	0.0242	0.037	nan		0.5238	0.2031	0.4912	0.4912	nan		0.3276	0.6471	nan	nan	nan		0.3462	0.0556	0.0577	0.0638	nan		0	0.2241	nan	nan	nan
0.9355	0	nan	nan	nan		0.2782	0.9253	0.232	0.3049	nan		0.7551	0.0714	0.7143	nan	nan		0.0638	0.6393	nan	nan	nan		0.2721	0.069	0.1422	0.1297	nan		0.05	0.1829	nan	nan	nan
0.7377	0.1961	0.7647	nan	nan		0.3396	1	0.2515	nan	nan		0.68	0.3333	nan	nan	nan		0.661	1	0.8438	nan	nan		0.5517	0	0.2437	nan	nan		0.037	0.3519	0.1702	nan	nan
0.6098	0.0308	0.4646	nan	nan		0	0.6579	0	0	nan		0.4483	0.058	0.3784	0.5	nan		0.2917	0.6667	0.6825	nan	nan		0.39	0.236	0.25	nan	nan		0.0423	0.1881	0.2101	nan	nan
0.9322	0.0444	0.8537	nan	nan		0	0.5833	0.0682	nan	nan		1	0.6757	nan	nan	nan		0.1719	0.5238	0.2264	nan	nan		1	0.8933	0.815	nan	nan		0.1485	0.3056	0.1407	nan	nan
0.882	0.0149	0.8646	nan	nan		0.0109	0.9231	0.021	0.0124	nan		0.75	0.4103	0.8211	0.8478	nan		0.0377	0.6667	0.1324	nan	0.1228		0.9583	0.5652	nan	nan	nan		0	0.1878	0.2881	nan	nan
0.8986	0.2588	0.7634	nan	nan		0.1604	0.9259	0.1373	0.1523	nan		0.6389	0.2436	0.4737	0.4286	nan		0.1606	0.9259	0.2998	0.2366	nan		0.3226	0.202	0.4011	0.3721	nan		0	0.1159	nan	nan	nan
0.95	0.1951	0.775	nan	nan		0.0138	1	0.02	0.0288	nan		0.7353	0.3571	0.6047	0.6129	nan		0.1321	0.8929	0	nan	nan		0.1	0	0	nan	nan		0	0.2895	0.0139	nan	nan
1	0.0208	nan	nan	nan		0.0101	0.8718	0.0195	0.0216	nan		0.913	0.5	nan	nan	nan		0.2571	0.6	0.5	nan	nan		0.1846	0	0	nan	nan		0	0.2222	0.1111	nan	nan
0.8627	0.3333	0.8039	nan	nan		0.1757	0.7955	0.1604	nan	nan		0.8462	0.0581	nan	nan	nan		0.4861	0.8632	0.6068	0.5773	nan		0.1458	0	0.1731	nan	nan		0.0727	0.3077	0	nan	nan
0.8312	0	0.9683	nan	nan		0.0159	0.9831	0.026	0.0412	nan		0.6303	0.0473	0.7962	0.8165	nan		0.3269	0.6441	0.3564	nan	nan		0.2051	0.029	0.0857	0.084	nan		0	0.1161	0.028	0.0625	nan
0.7347	0.0556	0.75	nan	nan		0.0204	0.9839	0.0215	0.0104	nan		0.6415	0.3168	0.6689	nan	nan		0.0153	0.7143	0	nan	nan		0.9697	0.6356	nan	nan	nan		0.0217	0.1733	0.0833	nan	nan
0.5918	0.0319	0.4829	nan	nan		0.028	1	0.0192	0.0238	nan		0.775	0.4054	nan	nan	nan		0.4909	0.8193	0.6692	nan	nan		0.1081	0	0	nan	nan		0	0.1967	nan	nan	nan
0.6067	0.1029	0.6889	nan	nan		0.0154	1	0.017	0.0467	nan		0.8182	0.4912	0.5639	nan	nan		0.3953	0.75	0.4817	nan	0.5634		0.25	0	0	nan	nan		0	0.1295	0.0903	nan	nan
0.5441	0	0	nan	nan		0.0108	1	0.0108	nan	nan		0.9322	0.4487	0.9176	0.9062	nan		0.0352	0.449	0.014	nan	nan		0.1071	0	0	nan	nan		0.0312	0.1633	0.007	0	nan
0.9167	0.0039	0.9391	nan	1		0.017	0.7442	0.0181	0.0268	nan		0.7353	0.325	0.625	nan	nan		0.2982	0.7576	0.4098	nan	0.525		0.1505	0	0	nan	nan		0	0.1333	0.1078	nan	nan
0.957	0.0336	0.9412	nan	0.9885		0.0102	0.72	0.039	0.0281	nan		0.5385	0.1111	0.1948	nan	nan		0.0149	0.8	0.0141	nan	0.0107		0.1	0	0.026	nan	nan		0	0.1149	0.1091	nan	nan
0.9359	0.1354	0.7826	nan	nan		0.0098	1	0.0392	0.0328	nan		0.4203	0.0392	0.4222	nan	nan		0.0123	0.8571	0.0092	nan	0.0085		0.2297	0.0408	0.1974	nan	nan		0.0417	0.3333	0.0566	0.0597	nan
1	0.4624	0.4762	nan	nan		0.0204	0.9149	0.0196	0.0114	nan		0.5238	0.1667	0.5172	0.3913	nan		0.0387	0.6667	0.0388	nan	0.0333		0.1429	0	0.0286	nan	nan		0.0455	0.3106	0.0843	0.0286	nan
0.6188	0.0094	0.5779	nan	nan		0.0119	1	0.0115	0.0154	nan		0.3506	0.0253	0.2824	nan	nan		0.0169	0.6333	0	nan	nan		0.1765	0	0.0395	nan	nan		0	0.2459	0.0169	0	nan
1	0.4118	0.9425	0.9583	nan		0.0156	0.5417	0.019	0	nan		0.8039	0.4062	0.8148	0.9394	nan		0.0165	0.7879	0.0067	nan	0.0351		0.2041	0.0429	0.1031	nan	nan		0.029	0.1458	0.0345	0.037	nan
0.7279	0.0097	0.7972	nan	nan		0.0084	0.6923	0.0174	0.0103	nan		0.9524	0.537	0.5111	nan	nan		0.043	0.5652	0.0212	nan	0.044		0.1228	0	0	nan	nan		0	0.1429	0	0	nan
0.7087	0	0.7072	nan	nan		0.0105	0.6813	0.0111	0.0022	nan		0.7391	0.413	0.6923	nan	nan		0.0216	0.4783	0	nan	0		0.8058	0.3891	0.5735	nan	nan		0.0833	0.2581	0.0171	0	nan
0.8614	0	0.8758	nan	nan		0.0103	0.7161	0.0308	0.0149	nan		0.6383	0.3125	0.7407	0.7317	nan		0.0286	0.4722	0.1515	nan	0.1852		0.8333	0.586	0.6224	nan	nan		0.087	0.3667	nan	nan	nan
1	0.0134	0.64	nan	nan		0.0183	1	0.013	0.011	nan		0.8182	0.5	0.7308	0.7451	nan		0.2143	0.5897	0.4483	nan	0.35		0.1905	0	nan	nan	nan		0	0.2195	0.0159	0	nan
0.8286	0.0325	0.6224	nan	nan		0.0217	0.9524	0.1023	nan	nan		0.9375	0.6316	0.913	0.9583	nan		0.0703	0.7671	0.0376	nan	0.0422		0.6364	0.2636	0.3043	nan	nan		0	0.202	0.0217	nan	nan
1	0	0.9535	nan	nan		0	0.925	0.0227	nan	nan		0.6364	0.0182	nan	nan	nan		0.4253	0.775	0.2727	nan	0.2436		0.5796	0.4402	0.6538	nan	nan		0.0154	0.1531	0.0652	0.0674	nan
0.9518	0.0601	0.8692	nan	nan		0.0098	1	0.0171	0.0345	nan		0.8333	0	0.881	nan	nan		0.1084	0.5467	0.2719	nan	nan		0.7407	0.3836	0.9554	nan	nan		0.0345	0.1542	0.0124	nan	nan
0.9744	0.0305	0.9314	nan	nan		0	0.913	0.0209	0.0177	nan		0.7083	0	0.8621	0.8621	nan		0.0273	0.595	0.1326	nan	nan		0.4762	0.1111	0.2571	nan	nan		0	0.1	0.0556	nan	nan
0.9505	0.1622	0.7882	nan	nan		0.1545	0.871	0.2013	nan	nan		0.9667	0.254	0.8272	0.866	nan		0.25	0.641	0.4531	nan	0.4571		0.7857	0.5556	0.7615	nan	nan		0	0.2903	0.1045	0.0323	nan
0.8391	0	0.8797	nan	nan		0.0392	0.8636	0.0435	nan	nan		0.7805	0.25	nan	nan	nan		0.6667	1	0.6618	nan	nan		0.1358	0.0235	0.0075	nan	nan		0	0.1	0.0114	0.0156	nan
0.75	0.0113	0.7154	nan	nan		0	1	0.0377	nan	nan		0.425	0.0588	0.4898	nan	nan		0	0.3636	0.0131	nan	nan		0.8966	0.625	0.85	nan	nan		0.04	0.3333	nan	nan	nan
0.925	0	0.8548	nan	nan		0.2411	0.7833	0.4192	nan	nan		0.7273	0.0541	0.4286	0.4355	nan		0.4478	0.9783	0.419	nan	0.5306		0.4054	0.1667	0.3582	nan	nan		0	0.2727	0.0706	0.0857	nan
1	0.0032	0.9808	nan	nan		0.2794	0.9688	0.3918	nan	nan		0.8841	0.1056	0.8138	nan	nan		0.5238	0.8616	0.6452	nan	nan		0.1353	0	0.0415	nan	nan		0.0171	0.125	0.0328	0.0202	nan
1	0.0126	0.8919	nan	nan		0.0134	0.9208	0.015	0.0162	nan		0.6316	0.0472	0.4632	0.6522	nan		0.2364	0.7857	0.5085	nan	nan		0.38	0.1148	0.1622	nan	nan		0.0381	0.1846	0.0299	nan	nan
0.94	0.0125	0.8925	nan	0.9552		0.0083	0.978	0.0066	0.0075	nan		0.7097	0.2237	0.7	nan	nan		0.2576	0.566	0.4192	nan	nan		0.2553	0.0962	0.1864	nan	nan		0.0301	0.1313	nan	nan	nan
0.9677	0	0.9459	nan	nan		0.1429	1	0.2657	nan	nan		0.9545	0.6506	0.9259	0.8929	nan		0.1304	0.45	0.3256	0.2308	nan		0.2353	0.0417	nan	nan	nan		0.0625	0.4	0	0	nan
0.9794	0.0019	0.7863	nan	nan		0.193	0.9762	0.4697	nan	nan		1	0.7	0.907	0.9286	nan		0.0138	0.3158	0.019	nan	nan		0.1591	0.0226	0.1705	nan	nan		0.0208	0.2381	0.0103	0.0103	nan
1	0.0187	nan	nan	nan		0.2041	1	0.5475	nan	nan		0.3803	0	0.1636	0.2432	nan		0.2821	0.6071	0.6222	nan	nan		0.1957	0.0566	0.1803	nan	nan		0	0.3	0.0723	0.0779	nan
0.8919	0.2152	0.9315	nan	nan		0.2	0.7692	0.3415	nan	nan		0.451	0.1087	0.6625	0.6625	nan		0.0192	0.7143	0.0545	0.0556	nan		0.1304	0.0263	0.0402	nan	nan		0	0.1161	0	nan	nan
0.9833	0.1235	0.8571	nan	nan		0.0133	0.9742	0.0556	nan	nan		0.5	0.0625	0.8	0.7805	nan		0.5882	0.8919	0.7805	nan	nan		0.3014	0.1441	0.1765	nan	nan		0	0.2045	nan	nan	nan
1	0.2727	nan	nan	nan		0.0315	0.9	0.0207	nan	nan		0.5238	0.0714	nan	nan	nan		0.5405	0.8571	0.5152	nan	nan		0.1667	0	0.0377	nan	nan		0	0.5484	0.0606	nan	nan
0.8333	0.2516	0.949	nan	nan		0.0035	0.8765	0.0381	nan	nan		0.95	0.4783	0.873	nan	nan		0.4375	0.8043	nan	nan	nan		1	0.5082	0.4681	nan	nan		0	0.6383	0.2692	nan	nan
0.9048	0.0117	0.9239	nan	nan		0	0.9103	0.0045	nan	nan		0.8261	0.5161	0.7347	nan	nan		0.2174	0.6048	0.1406	nan	0.2609		1	0.649	0.6204	nan	nan		0	0.2439	0.058	0.05	nan
0.9474	0.0181	0.8521	nan	nan		0.0538	0.9344	0.0179	nan	nan		0.8033	0.4857	nan	nan	nan		0.1154	0.4715	0.0543	nan	0.0676		0.6716	0.5	0.5601	nan	nan		0.0312	0.225	0	0	nan
0.6154	0.0187	0.6935	nan	nan		0.1382	0.7794	0.1283	nan	0.1296		0.9062	0.5758	0.7634	0.7188	nan		0.0208	0.7063	0.0227	nan	0		0.3333	0.1667	0.1852	nan	nan		0.0104	0.1702	0.0079	0.0087	nan
0.9524	0.375	0.9459	nan	nan		0	1	0.0336	nan	0.0325		0.9583	0.3208	nan	nan	nan		0	0.5375	0	nan	nan		0.1339	0	0.1111	nan	nan		0	0.2963	nan	nan	nan
0.9483	0.4074	nan	nan	nan		0.45	0.9853	0.4451	0.7778	0.1286		0.9677	0.2581	0.9467	nan	nan		0.5854	0.9048	0.6667	0.6269	nan		0.5952	0.4222	0.5833	nan	nan		0.0654	0.225	nan	nan	nan
0.9796	0.3774	nan	nan	nan		0.3125	0.9457	0.2857	0.746	0.0323		0.88	0.4	nan	nan	nan		0.375	0.8261	nan	nan	nan		0.5035	0.309	0.4592	nan	nan		0	0.1122	0.1214	0.0897	nan
0.952	0.2975	0.9137	nan	nan		0.1923	0.9286	0.1696	nan	0.0488		0.7619	0.2381	nan	nan	nan		0.4231	0.9286	0.8571	nan	0.8421		0.5024	0.3636	0.4041	nan	nan		0	0.1143	0.0492	0.0508	nan
0.8673	0.2871	0.8571	nan	nan		0.0266	0.9767	0.0218	nan	0.0228		0.9195	0.6049	nan	nan	nan		0.1923	0.5909	nan	nan	nan		0.7303	0.4085	0.4359	nan	nan		0.0119	0.1143	0.0244	nan	nan
0.9333	0.3333	0.9091	nan	nan		0.0345	0.9808	0.0197	nan	0.0137		1	0.5	nan	nan	nan		0.0952	0.4615	0.5278	nan	nan		0.4	0	0.0583	nan	nan		0	0.2803	0	nan	nan
0.9259	0.3333	0.9886	nan	nan		0	0.7857	0.0379	nan	0.0261		1	0.6897	nan	nan	nan		0.4603	0.8333	0.4318	nan	nan		0.3143	0.1125	0.1099	nan	nan		0.0476	0.3869	0.1379	nan	nan
1	0.2	nan	nan	nan		0.0308	0.8333	0.0397	nan	0.0481		0.9118	0.5227	0.8	0.913	nan		0.0208	0.6667	0.0061	0.0106	nan		0.125	0	0	nan	nan		0	0.1077	0.0778	0.15	nan
0.9535	0.0164	1	nan	nan		0.04	0.871	0.0435	nan	nan		0.8824	0.5352	0.9	0.9345	nan		0.0255	0.5652	0.0175	0.0081	nan		0.3077	0	0.04	nan	nan		0	0.1786	0	nan	nan
0.913	0.3173	nan	nan	nan		0.449	1	0.2435	nan	nan		0.9394	0.5625	0.9697	0.977	nan		0.2667	0.5882	0.5526	nan	nan		0.225	0.0706	0.0116	nan	nan		0	0.1169	0.0429	0.0485	nan
0.9245	0.4194	0.9394	nan	nan		0.0122	0.875	0.114	nan	nan		0.913	0.4815	0.8415	0.8169	nan		0.1143	0.7143	0.1333	nan	nan		0.1806	0.0472	0.0671	nan	nan		0	0.3611	0	0	nan
0.589	0.0794	0.7679	nan	nan		0.2348	0.7574	0.2113	nan	nan		0.6562	0	nan	nan	nan		0.2069	0.5833	nan	nan	nan		0.1209	0	0.0294	nan	nan		0	0.1081	0	0	nan
0.6039	0.0094	0.5228	nan	nan		0.25	1	0.2604	nan	nan		0.9623	0.6485	0.9051	0.9157	nan		0.0645	0.4722	0.0407	nan	0.0556		0.112	0	0.0055	0.0066	nan		0.0286	0.2619	0.0274	nan	nan
0.9643	0	0.9722	nan	nan		0.0077	0.9406	0.0094	nan	nan		0.7018	0.35	nan	nan	nan		0.2653	0.6744	0.1954	0.1429	nan		0.5833	0.0465	0.1333	nan	nan		0	0.1	0	nan	nan
0.5	0	0.5	nan	nan		0.0149	0.9259	0.0147	nan	nan		0.9394	0.587	nan	nan	nan		0.0206	0.4138	0.0226	nan	nan		0.1628	0.0217	0.0759	nan	nan		0.027	0.234	0.0374	0.0328	nan
1	0.4634	0.9615	nan	nan		0.019	0.6458	0.0437	nan	nan		0.9714	0.4667	0.9035	nan	nan		0.0237	0.5833	0.0098	0.0115	nan		0.592	0.4494	0.5762	nan	nan		0	0.1667	0	nan	nan
0.9868	0.4258	0.9333	nan	nan		0.0364	0.9143	0.0308	nan	nan		0.913	0.5172	nan	nan	nan		0.0541	0.6	0.1	nan	nan		0.3	0.102	0.1064	nan	nan		0	0.1606	0.011	0	nan
1	0.0105	1	nan	nan		0.3974	0.9	0.7973	nan	nan		0.9649	0.0822	0.9538	nan	nan		0	0.65	nan	nan	nan		0.3115	0.0816	nan	nan	nan		0.0364	0.1447	0.0798	0.0785	0.1034
0.9688	0.0196	0.9792	nan	nan		0.0111	1	0.0185	nan	nan		0.7843	0.3714	0.7632	nan	nan		0	0.3889	0.0142	nan	nan		0.1667	0	nan	nan	nan		0.038	0.1731	0.0455	nan	nan
0.9294	0.0508	0.8958	nan	nan		0.0074	1	0.0189	nan	nan		0.6458	0	nan	nan	nan		0.0156	0.7368	0	nan	nan		0.1364	0	nan	nan	nan		0.0222	0.1754	0.0278	nan	nan
0.9625	0.0197	0.9886	nan	nan		0.027	0.7308	0.0116	nan	nan		0.6061	0.2549	0.5294	nan	nan		0	0.6429	nan	nan	nan		0.2895	0.0857	0.375	nan	nan		0.18	0.4286	0.1486	nan	nan
0.9437	0.0064	0.9697	nan	nan		0.0046	0.9674	0.0095	nan	nan		0.8333	0.3231	0.8333	nan	nan		0.0135	1	0.0437	nan	nan		0.2683	0.0556	0.4839	nan	nan		0.0319	0.2292	0.1576	nan	nan
0.9167	0.0134	nan	nan	nan		0.0175	0.8966	0.0131	nan	nan		0.717	0.3587	0.65	nan	nan		0.0067	0.5682	0	0	nan		0.55	0.1852	0.0208	nan	nan		0.069	0.5	0.2375	nan	nan
0.9412	0.0116	0.3095	nan	nan		0.0062	0.9512	0.0108	nan	nan		0.5238	0.0294	nan	nan	nan		0.4828	0.88	0.641	0.641	nan		0.1333	0	0	nan	nan		0.0533	0.5172	0.0977	nan	nan
0.9688	0.0074	0.6512	nan	nan		0.0113	0.9767	0.0161	nan	nan		1	0.56	nan	nan	nan		0.2174	0.8	nan	nan	nan		0.1558	0.0122	0.0756	nan	nan		0	0.2043	0.2303	nan	nan
0.9538	0.0082	0.8272	nan	nan		0.1333	0.9505	0.0753	nan	nan		0.8958	0.5844	0.5966	0.631	nan		0	0.3968	0.1282	0.1613	nan		0.375	0.0714	0.2759	nan	nan		0.0182	0.1273	nan	nan	nan
0.8939	0.024	0.8621	nan	nan		0	0.6548	0.45	nan	1		0.5	0	nan	nan	nan		0.4828	0.8974	nan	nan	nan		0.3261	0	0.1176	nan	nan		0	0.2617	nan	nan	nan
0.5867	0.004	0.5639	nan	nan		0.0078	1	0.0319	nan	nan		0.6415	0.2458	0.4487	nan	nan		0	0.6154	0.0862	nan	nan		0.1405	0.0227	0.0714	nan	nan		0.02	0.3333	0.0795	nan	nan
0.9398	0.3276	nan	nan	nan		0.2144	1	0.0773	nan	nan		0.6341	0	0.2632	nan	nan		0.1045	0.5926	0.1748	nan	nan		0.1882	0.0536	0.0323	nan	nan		0	0.1111	0.0952	nan	nan
0.8969	0.2953	0.9437	nan	nan		0.2298	0.9545	0.1154	nan	nan		0.75	0.1637	0.8634	0.8432	nan		0.4769	0.8095	0.4956	nan	nan		0.1356	0.0127	0.1418	0.2169	nan		0	0.2564	0.0938	nan	nan
0.8687	0.2899	0.9052	nan	nan		0.008	0.5669	0.0085	nan	nan		0.8056	0.2364	0.9	0.9524	nan		0.0044	0.4848	0.0212	nan	nan		0.125	0	0	nan	nan		0.0333	0.1639	0.0494	nan	nan
0.8478	0.2821	nan	nan	nan		0.0152	0.9355	0.0364	nan	nan		0.96	0.52	0.8205	nan	nan		0.0234	0.8148	0.0518	nan	nan		0.1685	0.0147	0.0196	0	nan		0	0.1528	nan	nan	nan
0.7957	0.1183	0.7377	nan	nan		0.0696	0.913	0.1256	nan	nan		0.925	0.56	0.785	nan	nan		0.0076	0.3871	0.0485	nan	nan		0.1302	0.0206	0.0124	0	nan		0	0.254	0.3065	nan	nan
1	0.0343	0.6341	nan	nan		0.0476	0.9756	0.1588	nan	nan		0.9	0.381	nan	nan	nan		0	0.6316	0.0278	nan	nan		0.1835	0.0658	0.2142	nan	nan		0.125	0.2879	0.0707	nan	nan
1	0.0349	0.7785	nan	nan		0.0588	1	0.0851	nan	nan		0.6818	0.3415	0.9667	nan	nan		0.2333	0.6129	0.6111	nan	nan		0.9708	0.8494	0.8292	nan	nan		0.0145	0.1364	0.1207	nan	nan
1	0.0241	0.7466	nan	nan		0.0322	0.8864	0.0725	nan	nan		0.48	0.0882	nan	nan	nan		0.1091	0.4545	0.1854	nan	nan		0.973	0.6737	0.8734	nan	nan		0.0508	0.1776	0.344	nan	nan
0.9577	0.0072	0.9667	0.962	nan		0.0178	0.8913	0.0899	nan	nan		1	0.6765	0.7887	0.82	nan		0	0.3143	0.1121	nan	nan		0.75	0.375	nan	nan	nan		0.022	0.2131	0	nan	nan
0.8947	0.0739	0.8158	0.9219	nan		0.0156	0.8852	0.162	nan	nan		0.88	0.5238	nan	nan	nan		0.4021	0.7917	0.2027	nan	nan		0.1176	0	0.1224	nan	nan		0.037	0.2979	0.129	0.1364	nan
1	0.4884	0.9699	0.9675	nan		0.056	0.8154	0.2054	nan	nan		0.8571	0.4737	0.9474	0.9423	nan		0.2532	0.75	0.2362	nan	0.4146		0.3846	0.1257	0.4384	nan	nan		0.0519	0.2239	0.0583	0.0488	nan
0.9524	0.0169	0.8896	0.8958	nan		0.0186	1	0.031	nan	nan		0.7143	0.1667	nan	nan	nan		0.3896	0.8966	0.6812	nan	0.6304		0.7213	0.2893	0.7292	nan	nan		0.0253	0.1429	0.0419	nan	nan
0.7126	0.0219	0.6468	0.8629	nan		0.0128	0.8571	0.0135	nan	nan		0.7	0.2571	0.5217	nan	nan		0	0.6774	0.0278	nan	nan		0.2619	0	0.4545	nan	nan		0.1	0.3269	0	nan	nan
0.7093	0.0083	0.6617	0.6848	nan		0.0077	1	0.0061	nan	nan		0.7143	0.2195	0.7436	0.7812	nan		0	0.5	0	nan	nan		0.3636	0.1	0.1154	nan	nan		0.0147	0.1333	0.2143	nan	nan
1	0.4828	0.9279	nan	nan		0.026	1	0.0161	nan	nan		0.68	0.2308	0.8077	nan	nan		0	0.5	0	nan	nan		0.7807	0.4949	0.6822	0.625	0.977		0.0476	0.1929	0.1053	nan	nan
0.6732	0	0.6458	nan	nan		0.0111	0.5135	0.1401	nan	nan		0.8182	0.4583	nan	nan	nan		0.0481	0.5152	nan	nan	nan		0.7273	0.5804	0.6551	0.5484	0.9531		0	0.1132	0	nan	nan
0.7727	0	0.8488	nan	nan		0.0194	0.936	0.0287	0.0153	nan		0.9412	0.5385	nan	nan	nan		0.1176	0.7119	0.3655	0.12	nan		0.1429	0.0213	0.1	nan	nan		0	0.1667	0.058	nan	nan
0.7313	0.0182	0.9622	nan	nan		0.0045	0.8021	0.0874	nan	nan		0.88	0.5294	0.7872	0.75	nan		0.1667	0.6167	0.3778	nan	nan		0.1509	0	0	nan	nan		0.0106	0.1667	0.05	nan	nan
0.7931	0	0.9167	nan	nan		0.0378	0.814	0.0104	0	0.0192		0.6522	0	0.5926	nan	nan		0.0164	0.5143	0.029	0.0312	nan		0.1	0	0.0769	nan	nan		0.0952	0.3333	0.0395	nan	nan
1	0	1	nan	nan		0.0301	0.5753	0.0241	nan	nan		0.8519	0.037	0.869	nan	nan		0.0117	0.4412	0.0087	0.0107	nan		0.1607	0.0408	0.1825	nan	nan		0.0175	0.1449	0.1875	nan	nan
1	0.4182	0.8571	0.84	nan		0.0184	0.8317	0.019	0.0155	0.0039		1	0.5102	nan	nan	nan		0.0069	0.6383	0.0086	0.0128	nan		0.1818	0.0141	nan	nan	nan		0	0.1	0.069	nan	nan
1	0.44	nan	nan	nan		0.0591	0.8551	0.048	nan	nan		0.6111	0.0441	0.7119	nan	nan		0.011	0.4737	0.0277	nan	nan		0.1364	0.0176	0	nan	nan		0.0596	0.1795	0.0417	nan	nan
1	0.0462	0.7167	0.8958	nan		0	0.873	0.0302	nan	nan		0.4627	0.0667	0.4828	nan	nan		0.0028	0.5	0.0188	nan	nan		0.1228	0.0213	0.0862	nan	nan		0.0286	0.3684	0.1803	nan	nan
1	0	nan	nan	nan		0.0071	0.5781	0.0244	nan	nan		0.6588	0.1605	0.7239	nan	nan		0.0169	0.8485	0.0145	nan	nan		0.125	0	nan	nan	nan		0	0.3556	0.1644	nan	nan
1	0.0356	1	nan	nan		0.0157	0.6815	0.0024	0	0		0.6897	0.3804	0.6912	0.617	nan		0.0262	0.5536	0.01	nan	nan		0.18	0	0	nan	nan		0	0.1064	0.0119	0.0119	nan
1	0.016	0.9425	nan	nan		0	1	0.0238	0.0238	nan		0.7614	0.4444	0.366	0.4531	nan		0.0385	0.6757	0.0387	nan	0		0.1067	0	0.0833	nan	nan		0	0.1029	0.0072	0.0076	nan
0.9048	0.0252	1	nan	nan		0.0137	0.9048	0.0198	0.0192	nan		0.641	0.2059	0.5312	0.5167	nan		0.0372	0.766	0.0173	nan	nan		0.1504	0.0429	0.3087	nan	nan		0	0.1299	nan	nan	nan
0.8	0.0302	1	nan	nan		0.0074	0.9	0.0069	0	0		0.4118	0.0833	0.259	0.2689	nan		0.2276	0.6364	0.0696	0.0676	nan		0.3684	0	0.3352	nan	nan		0.025	0.3056	0.0204	nan	nan
0.9241	0.0129	0.809	0.9538	nan		0.0167	1	0.1087	nan	0.1429		0.65	0.3333	0.64	0.64	nan		0.4091	0.7222	0.3765	0.3824	nan		0.2222	0	nan	nan	nan		0.0092	0.1538	0	0	nan
0.8958	0.0103	0.8581	0.9643	nan		0.0135	0.9355	0.0263	nan	nan		0.4286	0.0045	nan	nan	nan		0.0155	0.9556	0.0198	nan	nan		0.125	0.0099	nan	nan	nan		0	0.1404	0.0427	0.0282	nan
0.7273	0.0045	nan	nan	nan		0.0071	0.8387	0	nan	nan		0.5385	0.2358	nan	nan	nan		0.194	0.7273	0.35	nan	nan		0.125	0.0104	nan	nan	nan		0.0208	0.2051	0.1437	nan	nan
0.6944	0.0218	0.74	0.9487	nan		0.0087	1	0.0173	nan	nan		0.86	0.5581	nan	nan	nan		0.375	0.7188	nan	nan	nan		0.3962	0.1333	0.2273	nan	nan		0	0.2222	0.0174	0.0156	nan
0.9512	0.0183	0.6341	0.9455	0		0.0057	1	0.0168	nan	nan		0.3469	0.0155	0.2407	nan	nan		0.1	0.5	nan	nan	nan		0.3333	0	nan	nan	nan		0.0547	0.25	0.02	0.025	nan
0.9444	0.0183	0.6531	0.9143	nan		0.0102	1	0.0129	nan	nan		0.9362	0.5469	nan	nan	nan		0	0.6667	0.2839	nan	nan		0.2676	0	0.0348	nan	nan		0.2679	0.8295	0.6667	nan	nan
1	0.4203	0.988	1	nan		0.0117	1	0.006	nan	nan		0.951	0	nan	nan	nan		0.0156	0.5625	0.0216	nan	nan		0.1944	0	0.2105	nan	nan		0.0962	0.2545	0	0	0
0.9643	0.3636	nan	nan	nan		0.0178	1	0.0096	nan	nan		0.8421	0.0075	nan	nan	nan		0.0196	0.3282	0	nan	nan		0.2115	0.0192	0.1812	0.3026	nan		0	0.1942	0	nan	nan
0.5297	0.014	0.3944	nan	nan		0.0097	0.7209	0.0158	nan	nan		0.9545	0.0201	0.8625	0.8784	nan		0.0278	0.5526	0.0161	nan	nan		0.3333	0	0.65	nan	nan		0	0.2128	0.0565	nan	nan
0.931	0.0729	nan	nan	nan		0.0115	0.9481	0.0674	nan	nan		0.8108	0.2407	nan	nan	nan		0.2222	0.6944	0.4024	0.375	nan		0.4412	0.0909	0.48	nan	nan		0	0.1707	nan	nan	nan
0.9268	0.0795	0.8662	0.988	nan		0.0114	0.537	0.0273	nan	nan		0.3611	0.0098	0.1739	nan	nan		0.2319	0.5347	0.5472	0.5684	nan		0.2927	0.1091	0.1485	0	nan		0	0.2143	0.2121	nan	nan
0.9478	0.051	0.843	0.9672	nan		0.0334	0.6481	0.0106	nan	nan		0.3571	0.0326	0.3667	0.44	nan		0.1034	0.4583	0.3286	0.2632	nan		0.1	0	0.0303	nan	nan		0.3182	0.4857	0.2857	0.2917	nan
0.9853	0.0104	0.9783	0.9767	nan		0.0117	0.9677	0.0109	nan	nan		0.7	0.3763	0.4366	0.5119	nan		0.1587	0.5484	0.3529	nan	nan		0.1091	0	0.1311	nan	nan		0.3409	0.6667	0.2185	nan	nan
1	0.0571	0.963	nan	nan		0.0197	1	0.0052	nan	nan		0.9706	0.4118	nan	nan	nan		0.3939	0.7083	0.52	nan	nan		0.3968	0.1566	0.1237	0.0109	nan		0.0526	0.1717	nan	nan	nan
0.9123	0.0071	0.6977	nan	nan		0.0106	0.9231	0.0154	nan	nan		0.8974	0.3839	0.6303	nan	nan		0.022	0.7415	0.0075	nan	nan		0.95	0.5538	0.8293	0.84	nan		0	0.25	0	0	nan
0.9865	0.4692	0.9877	0.9894	nan		0.0144	0.5714	0.0166	nan	nan		0.7778	0.0613	0.5795	nan	nan		0.0153	0.8006	0.0195	nan	nan		0.1667	0	nan	nan	nan		0.0541	0.1739	0.0341	nan	nan
1	0.4	0.8061	0.8061	nan		0.0201	0.8	0.0166	nan	nan		0.8099	0.0479	0.6013	nan	nan		0.0132	0.6214	0.0179	nan	nan		0.2295	0.1098	0.2887	nan	nan		0	0.1628	0	nan	nan
0.8276	0.0312	0.8421	0.8421	nan		0.0133	0.8571	0.0108	nan	nan		0.4783	0.0727	0.5214	0.5634	nan		0.0204	0.7412	0.0069	nan	nan		0.3143	0.0816	0.02	0.0308	nan		0	0.125	0.0303	0.0588	nan
0.9688	0.3897	0.908	1	nan		0	0.7857	nan	nan	nan		0.98	0.3333	0.8389	0.9149	nan		0.0362	0.6802	0.0172	nan	nan		0.1429	0.0032	0.1975	0.2667	nan		0	0.1364	0.1136	0.0952	nan
0.96	0.4135	0.9091	nan	nan		0	0.6702	0.127	nan	nan		0.8611	0.4643	0.8163	nan	nan		0	0.9711	0.006	nan	nan		0.2927	0.0094	0.1818	0.1389	nan		0	0.2432	0.0952	0.0571	nan
0.9886	0.0526	0.9431	nan	nan		0	0.5	nan	nan	nan		0.9636	0.5484	0.9535	nan	nan		0.0038	0.6532	0.0112	nan	nan		0.5	0.0092	0.3059	nan	nan		0	0.1311	0.3333	nan	nan
1	0.0682	1	nan	nan		0.0222	0.6889	0.0046	nan	nan		0.9867	0.6577	0.9524	0.9596	nan		0.0088	0.7188	0.0181	nan	nan		0.1579	0	0.0652	0	nan		0	0.1613	0.0417	0.0484	nan
1	0	1	nan	nan		0.1667	0.8968	nan	nan	nan		1	0.4444	0.871	nan	nan		0	0.4795	0.1569	nan	nan		0.427	0.2055	0.0263	0	0.0133		0	0.1176	0.0451	0.0417	nan
1	0	0.9762	1	nan		0.0094	1	0	nan	nan		0.94	0.5429	0.9375	nan	nan		0.3022	0.625	0.4219	nan	nan		0.1111	0	0.0323	nan	nan		0.0263	0.1892	nan	nan	nan
1	0.0061	0.9545	1	nan		0.0157	1	0.0175	nan	nan		0.7	0.3714	0.6	0.6	nan		0.0042	0.6078	0.0302	nan	nan		0.5714	0.3879	0.3796	nan	nan		0	0.1481	0.0217	nan	nan
0.9583	0.0061	0.8321	0.9252	nan		0.0252	0.97	0.0038	nan	nan		0.6923	0.3824	0.7297	0.7143	nan		0.0146	0.5484	0.0411	nan	nan		0.5754	0.4286	0.4706	nan	nan		0	0.1905	0.1166	nan	nan
0.7703	0	0.6531	nan	nan		0.0441	0.9091	0.0134	nan	nan		0.8	0	nan	nan	nan		0.1086	0.4348	0	nan	nan		0.1644	0.0098	nan	nan	nan		0.0171	0.2167	0.0296	0.0341	nan
0.9717	0.0292	nan	nan	nan		0.0103	0.875	0.016	nan	nan		0.7353	0	0.7719	nan	nan		0.4902	0.881	0.7059	nan	nan		0.1389	0.0167	nan	nan	nan		0.0303	0.186	0.041	0.0724	nan
0.8923	0.004	nan	nan	nan		0.0117	0.9524	0.0116	nan	nan		0.6	0	0.7042	nan	nan		0.3241	0.6316	0.3333	nan	nan		0.1695	0	0.1412	nan	nan		0.0159	0.137	0.0336	0.0227	nan
0.7255	0	0.7632	nan	nan		0.0123	0.9167	0.011	nan	nan		0.8611	0.557	0.8298	0.9167	nan		0.1724	0.7647	0.4957	nan	nan		0.2549	0	0.1905	nan	nan		0	0.1842	0	nan	nan
0.9811	0	nan	nan	nan		0.0331	1	0.0296	nan	nan		1	0.5455	nan	nan	nan		0.0058	0.375	0.0452	0.0238	nan		0.1463	0	0.1099	nan	nan		0.0179	0.1389	0.1605	0.2593	nan
1	0.0457	0.9389	nan	nan		0.011	0.9574	0.032	nan	nan		0.625	0.25	0.5556	0.55	nan		0.0341	0.9545	0	0	nan		0.12	0	0.0449	nan	nan		0	0.1765	nan	nan	nan
0.9643	0.4583	0.9839	nan	nan		0.0556	0.9167	0	nan	nan		0.3846	0	0.5806	nan	nan		0.0196	0.8537	0	nan	nan		0.7222	0.5	0.6061	nan	nan		0	0.25	0.0455	0.0465	nan
0.9524	0.0351	0.8679	nan	nan		0.0054	1	0.0046	nan	nan		0.5846	0	0.42	0.4583	nan		0.0116	0.8696	0.011	nan	nan		0.4	0.1651	0	nan	nan		0	0.1165	0.0543	0.0152	nan
0.9692	0.4118	0.9412	nan	nan		0.0153	1	0.0125	nan	nan		0.72	0.0702	nan	nan	nan		0.0187	0.7468	0.012	0	nan		0.1837	0	0.0778	nan	nan		0.0139	0.129	0.0548	0.0407	nan
0.9495	0.0042	0.8265	nan	nan		0.0144	1	0.0133	nan	nan		0.5333	0.1538	0.3247	nan	nan		0.0157	0.8	0.0255	0.0244	nan		0.6333	0.0385	0.225	nan	nan		0	0.1038	0.0376	0.0185	nan
0.8615	0.0231	0.7903	nan	nan		0.0119	0.5638	0.0191	nan	nan		0.7172	0.2762	0.5399	nan	nan		0.4167	0.7826	0.2432	nan	nan		0.2361	0.0186	0.131	nan	nan		0.0312	0.3077	0.0339	nan	nan
0.5946	0.0097	0.2273	nan	nan		0.0166	0.731	0.0177	nan	nan		0.4211	0.0571	0.3289	nan	nan		0.62	0.9364	0.8304	nan	nan		0.1176	0	0.1077	nan	nan		0	0.2083	0.046	nan	nan
0.9	0.2391	1	nan	nan		0.0122	0.7069	0.0494	nan	nan		0.5	0.1392	0.4954	0.5	nan		0.0075	0.4167	0.04	nan	nan		0.2129	0.0213	0.0465	nan	nan		0.093	0.2963	nan	nan	nan
1	0.4762	1	nan	nan		0.0134	0.963	0.0138	nan	nan		0.8235	0.3983	0.7273	0.8442	nan		0.0137	0.7	0.0076	nan	nan		0.1176	0	0.0413	nan	nan		0.0448	0.1639	0.0113	0.0149	nan
0.6667	0.0126	0.9661	nan	nan		0.0095	0.9792	0.0078	nan	nan		0.8889	0.5315	0.8235	0.8228	nan		0.4889	0.85	0.5802	nan	nan		0.1818	0.023	0.0442	nan	nan		0	0.175	nan	nan	nan
0.8227	0.0202	0.8503	0.96	0.25		0.0148	1	0.0176	nan	nan		0.8246	0.4375	nan	nan	nan		0.129	0.5	0.9048	nan	nan		0.9688	0.8263	0.665	nan	nan		0.0204	0.1852	0.0357	0.0357	nan
0.9589	0.0306	0.7297	1	0.25		0.0179	0.9683	0.0128	nan	nan		0.6071	0.1373	0.6098	nan	nan		0.5	0.8571	nan	nan	nan		0.948	0.8233	0.8796	nan	nan		0	0.1667	0.0294	nan	nan
1	0.013	0.8125	1	0.2857		0.0245	0.9524	0.0237	nan	nan		0.6429	0.241	0.5179	nan	nan		0.5	0.8636	0.4026	nan	nan		0.6078	0.0943	nan	nan	nan		0.0506	0.2414	0.0182	nan	nan
1	0.0072	0.9792	nan	nan		0.004	0.8417	0.0714	nan	nan		0.7091	0.2553	0.6964	nan	nan		0.5909	0.9615	0.7258	nan	nan		0.2542	0.1086	0.2767	nan	nan		0.0263	0.2	0.0263	nan	nan
0.8431	0	0.9747	nan	nan		0.012	0.9067	0.0704	nan	nan		0.6857	0.1026	0.4043	0.3951	nan		0.5172	0.8889	0.8378	nan	nan		0.4	0	0.339	nan	nan		0	0.1268	0.0728	nan	nan
0.9583	0	0.8981	nan	nan		0	0.875	0.0611	nan	nan		1	0.65	nan	nan	nan		0.0938	0.4667	0.4565	nan	nan		0.1136	0	0.1761	nan	nan		0	0.2897	0.1475	nan	nan
0.925	0.0163	0.877	nan	nan		0.0299	0.9767	0.0635	nan	nan		0.9286	0.5909	0.7917	nan	nan		0.0061	0.4483	0.0165	nan	nan		0.1333	0	0	nan	nan		0.0234	0.5	0.1595	0.1684	nan
1	0.0167	0.9184	nan	nan		0.0273	0.8462	0.0377	nan	nan		0.9545	0.6296	0.9083	nan	nan		0.1455	0.6667	0.1354	nan	nan		0.4545	0.0725	nan	nan	nan		0.0105	0.4026	0.0116	0.0179	nan
0.973	0.0294	0.9213	nan	nan		0.4124	0.9348	0.416	nan	nan		0.963	0.5	nan	nan	nan		0.4714	0.9459	0.5789	nan	nan		0.1292	0	0.0243	nan	nan		0.0462	0.6455	0.0348	0.0339	nan
0.6771	0.046	0.7714	nan	nan		0.0075	0.9811	0.0176	nan	nan		0.8636	0.4706	0.7073	nan	nan		0.3636	0.7037	0.5319	nan	nan		0.6571	0.3	0.7143	nan	nan		0	0.1087	0.0538	nan	nan
0.5303	0.0091	0.6074	0.6829	nan		0.0127	0.96	0.0133	nan	nan		1	0.7	0.806	nan	nan		0.4615	0.9394	0.4595	nan	nan		0.1636	0	0	nan	nan		0.0088	0.2632	0.0331	nan	nan
0.9512	0.004	0.8198	nan	nan		0.0178	0.871	0.0243	nan	nan		0.6	0.2045	0.7111	nan	nan		0.0159	0.7647	0.0918	nan	nan		0.2979	0.1313	0.1622	nan	nan		0.0093	0.1134	0.0678	nan	nan
0.9434	0.0065	0.9279	nan	nan		0.0152	0.9661	0.0209	nan	nan		0.8824	0.0186	0.73	nan	nan		0.02	0.8	0	0	nan		0.3347	0.1649	0.1648	nan	nan		0.0282	0.2619	0.125	nan	nan
0.87	0.0078	0.8788	nan	nan		0.0107	0.9773	0.0101	nan	nan		0.8163	0.5102	0.8045	0.8174	nan		0	0.7895	0.0029	0.0063	nan		0.25	0	0.1176	nan	nan		0.0303	0.1667	0.0756	nan	nan
0.7727	0.0641	0.7778	nan	nan		0.0165	0.9158	0.0114	nan	nan		1	0.1633	nan	nan	nan		0.0127	0.4737	0.0244	nan	nan		0.1935	0	nan	nan	nan		0.0349	0.1722	0.0822	0.0377	nan
0.6533	0.0366	0.6374	nan	nan		0.0242	1	0.0101	nan	nan		0.5349	0.0074	0.434	nan	nan		0	0.8058	0.0156	nan	nan		0.1359	0	0.0547	nan	nan		0	0.1212	0	nan	nan
0.8182	0.03	0.8667	nan	nan		0.0049	0.9583	0.0207	nan	nan		0.925	0.5918	0.7647	nan	nan		0.5111	0.9833	0.7207	nan	nan		0.6667	0.3629	nan	nan	nan		0.0513	0.1719	0.0655	0.0431	0.09
0.9481	0	0.814	nan	nan		0.0208	0.8462	0.0342	nan	nan		0.8378	0.3846	0.8333	nan	nan		0	0.625	0.0242	0.0278	nan		0.9429	0.6667	0.7805	nan	nan		0	0.1698	0.007	0.0071	nan
0.5161	0.0139	0.2679	nan	nan		0.0035	0.9765	0.006	nan	nan		0.8333	0.5	0.5259	0.53	nan		0.0052	0.4825	0.0337	nan	nan		0.1101	0	0.0408	nan	nan		0	0.1915	0	0	nan
0.75	0.1739	0.9588	nan	nan		0.0044	0.9643	0	nan	nan		0.8571	0.3944	0.6095	0.6061	nan		0.2308	0.5938	0.3741	nan	nan		0.2889	0.0909	0.0952	nan	nan		0	0.1	0.1545	0.0263	nan
0.9412	0.0282	0.8644	nan	nan		0.0203	0.8718	0.0052	nan	nan		0.4286	0.0198	0.5294	0.5254	nan		0.4259	0.8636	0.4795	nan	nan		0.283	0.0789	0.1111	nan	nan		0	0.1084	0.075	0.1429	nan
0.9559	0.0421	0.9667	nan	nan		0.0337	1	0.0395	nan	nan		0.594	0.0542	0.7303	0.7662	nan		0.3478	0.75	0.4138	nan	nan		0.1795	0	0.2381	nan	nan		0.0133	0.1509	0.16	0.0714	nan
0.975	0.0365	0.8512	nan	nan		0.2	1	1	nan	nan		0.6415	0.2828	0.6126	nan	nan		0.3651	0.7838	0.7536	nan	nan		0.8421	0.4286	0.5814	nan	nan		0.0988	0.2667	0.0632	nan	nan
0.9773	0.0417	1	1	nan		0.0211	0.5843	0.0495	nan	nan		0.4286	0.0352	0.3056	nan	nan		0.5217	0.8222	0.6786	nan	nan		0.4793	0.2699	0.6364	nan	nan		0	0.125	0	0	nan
0.9024	0.013	0.9457	0.9412	nan		0.3056	1	0.2703	nan	nan		0.9091	0.6	nan	nan	nan		0.05	0.4643	0.125	nan	nan		0.1395	0	0.1518	nan	nan		0.0211	0.1373	0.0632	0.0167	nan
0.9677	0.4348	1	nan	nan		0.2778	0.8214	0.2667	nan	nan		0.398	0.0161	0.4857	0.5581	nan		0.0227	0.617	0.0324	0.0303	nan		0.2	0	0.2357	nan	nan		0.0167	0.1237	0.027	nan	nan
0.5368	0.0223	0.659	0.6029	nan		0.1843	1	0.2412	nan	0.208		0.7037	0.2889	nan	nan	nan		0	0.6667	0.16	0.22	nan		0.5417	0	0.0476	nan	nan		0	0.2292	nan	nan	nan
1	0.0104	0.8144	nan	nan		0.0145	1	0.0287	nan	0.0218		0.9474	0.5941	nan	nan	nan		0.3846	0.7872	0.5316	nan	nan		0.3019	0.0926	0.28	nan	nan		0.0273	0.1608	0.0292	0.0294	nan
1	0.0063	0.8741	nan	nan		0.0157	0.9821	0.1144	nan	0.1012		0.9111	0	0.92	nan	nan		0.0034	0.5278	0.0038	nan	nan		0.1	0	0.0139	nan	nan		0.0259	0.1744	0.037	0.0361	nan
0.7692	0	0.6328	0.4839	nan		0.0662	0.981	0.0745	nan	nan		0.9615	0	0.9387	nan	nan		0.0125	0.7344	0.0928	nan	nan		0.2647	0	0.2083	nan	nan		0.0149	0.15	0.0312	0.0244	nan
0.9	0.022	nan	nan	nan		0.0221	0.9952	0.1644	nan	nan		0.6087	0	0.5806	nan	nan		0	0.6923	0.027	nan	nan		0.1463	0	0.12	nan	nan		0	0.1037	0.1585	0.176	nan
0.9	0.3846	0.9737	nan	nan		0.0095	0.9318	0.0891	nan	nan		0.3788	0.0305	0.2639	nan	nan		0	0.4286	0.0102	nan	nan		0.2609	0	0.069	nan	nan		0	0.2	0.0312	nan	nan
0.8784	0.3235	0.9774	1	nan		0.0152	0.6108	0.0143	nan	nan		0.4762	0.0337	0.392	nan	nan		0	0.5	0.0208	nan	nan		0.254	0.08	0.0571	nan	nan		0.0783	0.2308	0.1016	nan	nan
0.9053	0.386	0.9792	1	nan		0	1	1	nan	nan		0.3759	0.0119	0.3816	nan	nan		0.2963	0.9	0.6957	nan	nan		0.1739	0.0156	0.0256	nan	nan		0.0244	0.1905	0.058	nan	nan
0.6432	0	0.3564	nan	nan		0	0.697	0.0233	nan	nan		0.8673	0.5333	0.7342	nan	nan		0.5714	0.9	0.9211	nan	nan		0.7586	0.2759	0.4314	nan	nan		0.0233	0.1481	0.0494	0	nan
0.9444	0.024	nan	nan	nan		0.0137	0.9667	0.0133	nan	0.0126		0.7867	0.2286	0.6013	nan	nan		0.0113	0.3887	0.0166	nan	nan		0.1818	0.0588	0.0793	nan	nan		0.027	0.3058	0.0495	0.0495	nan
1	0.0222	0.7674	nan	nan		0.0129	0.9	0.0074	nan	nan		0.6567	0.2414	0.6045	0.5914	nan		0.0156	0.4452	0.0377	nan	nan		0.1304	0	0.0533	nan	nan		0	0.2222	0.0159	nan	nan
0.9583	0.0336	0.7838	nan	nan		0.0049	1	0.0056	nan	nan		0.7593	0.0127	0.6024	0.5217	nan		0	0.5909	0.0164	nan	nan		1	0.8871	0.8197	nan	nan		0	0.1905	nan	nan	nan
1	0.0372	0.7459	nan	nan		0.0064	1	0.0167	nan	nan		0.8846	0.5833	nan	nan	nan		0.0629	1	0.0444	nan	nan		0.3548	0.1053	0.05	nan	nan		0.0109	0.1818	0	0	nan
1	0.0114	0.9394	nan	nan		0.006	0.7674	0.019	nan	nan		0.875	0.5682	nan	nan	nan		0.0133	0.76	0.0072	nan	nan		0.8182	0.4444	0.3077	nan	nan		0.0321	0.2222	0.0328	0.0329	nan
0.9554	0.0164	0.8653	nan	nan		0.0073	0.9375	0.0175	nan	nan		0.4516	0.0328	0.5625	0.7778	nan		0.0691	0.8438	0.1394	nan	nan		0.1803	0	0.0526	nan	nan		0.0308	0.23	0.0165	0	nan
0.9833	0.0087	0.869	nan	nan		0.0078	0.925	0.0069	nan	nan		0.7632	0.3793	nan	nan	nan		0.0598	0.7	0.0267	nan	nan		1	0.4615	0.6856	nan	nan		0	0.186	0.0207	0.0143	nan
1	0.0034	1	nan	nan		0.0169	1	0.0171	nan	nan		0.8	0.0952	0.85	nan	nan		0.0962	0.6	0.1226	nan	nan		0.7143	0.25	nan	nan	nan		0	0.1463	0.0901	0.0211	nan
0.913	0	0.9714	nan	nan		0.0957	0.8713	0.0607	nan	nan		0.7	0.3006	0.6167	nan	nan		0.4792	0.814	0.9114	nan	nan		0.1186	0	0.013	nan	nan		0.0656	0.194	0.0465	0.0833	nan
0.96	0.0152	0.5745	0.8095	nan		0.0767	0.8889	0.1273	nan	nan		0.7477	0.2659	0.4049	0.461	nan		0.0115	0.5385	0	nan	nan		0.1647	0	0.0333	nan	nan		0	0.1667	0	nan	nan
1	0.2381	1	nan	nan		0.0631	0.9	0.0791	nan	nan		0.5765	0.2128	0.6479	nan	nan		0.0129	0.3929	0.018	nan	nan		0.9375	0.5556	0.5849	nan	nan		0	0.24	0.1583	0.1364	nan
0.8525	0.2973	0.9091	nan	nan		0.0502	0.9429	0.0605	nan	nan		0.697	0.0952	0.8929	nan	nan		0	0.3214	0	nan	nan		0.697	0.3218	0.32	nan	nan		0.0167	0.125	0.0238	0.0345	nan
0.9771	0.384	0.9314	1	nan		0	0.9679	0.0909	nan	nan		0.9706	0.4043	nan	nan	nan		0.537	0.9118	0.8	nan	nan		0.1316	0.023	0.0625	nan	nan		0.0196	0.3571	0	nan	nan
0.8551	0	0.8212	nan	nan		0.0444	0.7297	0.0103	nan	nan		0.6364	0.2619	0.5636	0.6154	nan		0.009	0.6364	0.0174	0.0205	nan		0.1311	0	0.0821	0.25	nan		0.0833	0.2353	0.06	0.0706	nan
0.8452	0.0479	0.8824	nan	nan		0.0211	1	0.0833	nan	nan		0.625	0.2	nan	nan	nan		0.0195	0.6667	0.0076	0.0078	nan		0.2326	0.037	nan	nan	nan		0	0.1379	0.0645	0.027	nan
0.9091	0.0068	0.965	nan	nan		0.0132	1	0.0696	nan	nan		0.8507	0.5147	nan	nan	nan		0.0189	0.4118	0.0204	0.0292	nan		0.1915	0	0.1494	nan	nan		0.1799	0.381	0.1193	nan	nan
1	0.0081	0.9109	nan	nan		0.0336	0.8837	0.0392	nan	nan		0.5263	0.1413	0.5882	0.6579	nan		0.0109	0.5208	0.0155	0.0101	nan		0.3644	0.233	0.1507	nan	nan		0.0547	0.1735	0.0904	nan	nan
1	0	0.9412	nan	nan		0.0073	1	0.0478	nan	nan		0.875	0.4776	0.7619	0.7619	nan		0.5312	0.8485	nan	nan	nan		0.3448	0.0962	0	nan	nan		0.0814	0.2889	0.101	nan	nan
0.9949	0.0074	0.9774	nan	nan		0.0382	0.9677	0.0301	nan	nan		0.8286	0.35	nan	nan	nan		0.3333	0.7714	0.2576	0.1837	nan		0.1364	0	0	nan	nan		0.0526	0.43	0.3184	nan	nan
0.9718	0.0107	0.9693	nan	nan		0.0452	0.9394	0.0241	nan	nan		0.7222	0.3103	nan	nan	nan		0.0397	0.5778	0.0143	nan	nan		0.4472	0.25	0.1622	nan	nan		0.058	0.186	0.1173	nan	nan
0.8649	0.0101	0.8272	nan	nan		0.0114	0.9885	0.0421	nan	nan		0.54	0.0268	0.6154	nan	nan		0.0126	0.6111	0.0109	nan	nan		0.1081	0	0.015	nan	nan		0.0328	0.1875	0.2105	0.3736	nan
0.9268	0.0075	0.7531	nan	nan		0.0063	1	0.0756	nan	nan		0.4623	0.0149	0.6684	nan	nan		0.0215	0.4242	0.0131	nan	nan		0.12	0	nan	nan	nan		0	0.2083	nan	nan	nan
0.8636	0	nan	nan	nan		0	0.7965	0.0158	nan	nan		0.3182	0	nan	nan	nan		0	1	0.0159	0.028	nan		0.1364	0	0	nan	nan		0	0.1556	0.1159	0.1176	nan
0.9677	0.0208	0.9844	nan	nan		0.0115	0.8745	0.0266	nan	nan		0.5417	0.1	nan	nan	nan		0.0455	0.359	0.3846	nan	nan		0.3051	0	0.0123	nan	nan		0	0.25	0.087	nan	nan
1	0.2456	0.937	0.9778	nan		0.0144	0.9407	0.02	nan	nan		0.8364	0.5116	0.7857	0.7778	nan		0.3956	0.8383	0.6425	nan	nan		0.6176	0.1071	0.4915	nan	nan		0.04	0.25	0	nan	nan
0.8955	0.2998	0.9689	0.9801	nan		0.0088	0.9865	0.0211	nan	nan		0.3333	0	0.0714	nan	nan		0.3214	0.8974	0.619	nan	nan		0.2031	0	0	nan	nan		0	0.1351	nan	nan	nan
0.6379	0.0129	0.5094	nan	nan		0.0118	0.6562	0.0085	nan	nan		0.7556	0.4545	0.6757	0.6757	nan		0.3514	0.7714	nan	nan	nan		0.1379	0	0.0364	nan	nan		0.0278	0.2051	nan	nan	nan
0.6774	0.0039	0.97	nan	nan		0	0.9412	0	nan	nan		1	0.4512	0.928	nan	nan		0.5535	0.875	0.7343	0.7391	nan		0.1471	0	0.0714	nan	nan		0	0.2	0.0597	nan	nan
0.8293	0.0033	0.9815	nan	nan		0	0.7619	0.0638	nan	nan		0.697	0.3571	nan	nan	nan		0	0.3939	0.0217	0.0476	nan		0.1404	0	0.3947	nan	nan		0	0.1522	0	0	nan
0.6927	0	0.817	nan	nan		0.375	0.9211	0.7895	nan	nan		0.6897	0.359	0.4444	nan	nan		0.0336	0.7797	0.0558	nan	nan		0.1111	0	0	nan	nan		0	0.1438	0.0333	0.0274	nan
0.8889	0.0195	nan	nan	nan		0	0.9444	0.6032	0.6	nan		0.973	0.64	0.8305	nan	nan		0.0625	0.6	0	nan	nan		0.7419	0.3333	0.5965	nan	nan		0	0.3051	0	nan	nan
0.9	0.2121	0.9722	nan	nan		0.0635	0.8438	0.0492	nan	nan		0.9	0.08	0.8077	nan	nan		0	0.7	0	nan	nan		0.1515	0	nan	nan	nan		0	0.125	0.0135	0	nan
0.6667	0.0268	1	nan	nan		0.0098	0.943	0.0258	0.0128	nan		0.6389	0.2632	0.5278	nan	nan		0.0351	0.3902	0.0698	nan	nan		0.1714	0	nan	nan	nan		0.0455	0.2329	0.119	0.0244	nan
0.9722	0.4324	1	nan	nan		0.0097	1	0.035	0.0116	nan		0.439	0.0154	nan	nan	nan		0.0225	0.3404	0.0435	nan	nan		0.25	0.065	0.1132	nan	nan		0.0333	0.1562	0.0526	0.0542	nan
0.9783	0.433	0.9167	nan	nan		0.0281	0.9483	0.008	nan	nan		0.4458	0.0539	0.7768	nan	nan		0.0866	0.6571	0.0425	0.0222	nan		0.8375	0.658	0.5625	nan	nan		0.0319	0.1471	0.0132	nan	nan
0.8812	0.3483	0.7718	nan	nan		0.0182	0.8182	0.0061	0.0149	nan		0.6222	0.0255	0.3922	nan	nan		0.2619	0.8113	0.2125	nan	nan		0.6592	0.5099	0.3013	nan	0.01		0	0.1765	0	nan	nan
0.6	0.05	nan	nan	nan		0.2447	0.775	0.2074	nan	0.1795		0.6197	0.0069	0.3214	nan	nan		0.6129	1	0.7586	nan	nan		0.3312	0.2148	0.2602	nan	nan		0.0179	0.4211	nan	nan	nan
0.716	0.0488	0.9038	0.9296	nan		0.0089	1	0.0061	0.0043	nan		0.7308	0.0162	0.6533	0.7812	nan		0.4595	0.8293	0.7159	nan	nan		0.2373	0.0552	0.1481	nan	nan		0	0.2353	nan	nan	nan
0.7788	0.0057	0.9179	nan	nan		0.02	0.9268	0.0109	0.012	0		0.5429	0.02	0.3056	nan	nan		0.35	0.697	nan	nan	nan		0.197	0.024	0.1379	nan	0.1667		0	0.1786	0.0936	0	nan
0.9565	0.4386	0.9727	nan	nan		0.0083	1	0.0238	nan	nan		0.3699	0.0273	0.2465	nan	nan		0.4889	0.8	nan	nan	nan		0.2815	0.1593	0.4621	nan	0.4154		0.5	1	0.9868	nan	nan
1	0.3636	0.9512	nan	nan		0.035	0.974	0.026	0.075	nan		0.6593	0.2195	0.7968	nan	nan		0.4444	0.8235	nan	nan	nan		0.3138	0.1667	0.3934	nan	0.3232		0	0.1311	0.0724	0	nan
0.92	0.0786	0.6719	0.7288	nan		0.0128	1	0.014	0.0056	nan		0.5211	0.1868	0.4974	nan	0.6		0.2593	0.5952	nan	nan	nan		0.4805	0.1642	0.38	nan	0.38		0.0118	0.1149	0.043	0.0491	nan
1	0.0139	0.8333	nan	nan		0.0169	1	0.0089	0.0076	nan		0.5942	0.0577	0.4706	nan	nan		0.0267	0.6667	0.0452	0.0503	nan		0.2571	0.0652	0.198	nan	0.241		0.0104	0.1892	0.022	0.0224	nan
0.913	0.0317	nan	nan	nan		0.0818	0.85	0.1024	0.1161	nan		0.7373	0.3488	0.6693	nan	nan		0.0161	0.5517	0.0152	0.026	nan		0.1538	0	0	nan	nan		0	0.2414	0	nan	nan
1	0.0179	nan	nan	nan		0.0294	1	0.01	0.0123	0		0.6889	0.1389	0.625	nan	nan		0.4615	0.931	0.7955	nan	nan		0.1556	0	0.2642	nan	nan		0.0408	0.2041	0.087	nan	nan
0.9524	0.0028	nan	nan	nan		0.0058	1	0.0131	nan	0.0141		0.4194	0	0.0964	nan	0.0758		0.2143	0.5429	0.45	nan	nan		0.4762	0.0625	nan	nan	nan		0	0.1288	0	0	nan
1	0.0246	0.8909	nan	nan		0.017	1	0.018	0.0152	0		0.5778	0.1525	0.4394	nan	nan		0.3469	0.75	0.7925	nan	nan		0.25	0	0.0139	nan	nan		0	0.2917	0	0	nan
0.8621	0.0076	0.8333	nan	nan		0.0817	1	0.0123	nan	0.0139		0.4595	0.109	nan	nan	nan		0.159	0.5473	0.2752	nan	nan		0.5926	0.1364	nan	nan	nan		0	0.1778	nan	nan	nan
0.5857	0	0.7423	nan	nan		0.0018	0.9552	0.0188	0.075	0.0157		0.5773	0.1574	0.7111	nan	0.6786		0.4444	0.7619	0.5714	nan	nan		0.436	0.1963	0.4276	nan	nan		0.04	0.2736	0.0889	nan	nan
0.6923	0.0093	0.5226	nan	nan		0.0117	0.7922	0.0147	0	0.0169		0.8774	0.3692	0.8226	nan	nan		0	0.3152	0.0745	nan	nan		0.1546	0	0.1961	nan	nan		0.0952	0.3273	0.2545	0.3415	nan
1	0.0083	0.9828	nan	nan		0.0275	0.9024	0.016	nan	0.0174		0.88	0.4603	0.7714	nan	nan		0.0462	0.5172	0.0703	nan	nan		0.2083	0	0.2188	nan	nan		0.0079	0.1277	0.0086	0.0092	nan
1	0.0205	1	nan	nan		0.0191	1	0.0161	nan	0.0431		0.6061	0.008	0.42	nan	nan		0	0.6286	0.0355	nan	nan		0.2768	0.1053	0.1755	nan	0.1755		0	0.1333	0.042	nan	nan
1	0.0066	nan	nan	nan		0.3483	1	0.5	nan	0.4103		0.7971	0.481	0.7474	nan	nan		0.1471	0.6316	0.3306	nan	nan		0.125	0	0.0813	nan	nan		0	0.102	0.0208	0.0208	nan
1	0.0177	0.8438	nan	nan		0.0741	0.9796	0.2373	nan	0.2373		0.7568	0.375	0.7586	nan	nan		0.3333	0.775	0.7794	nan	nan		0.3051	0.0606	0.18	nan	nan		0.0458	0.375	0.0581	nan	nan
1	0.0098	0.5161	nan	nan		0.1458	0.9444	0.2643	nan	nan		0.725	0.3607	0.6875	nan	nan		0.5769	0.9286	0.7692	nan	nan		0.1277	0	nan	nan	nan		0.0244	0.375	0.0543	0	nan
0.9127	0.0752	0.9351	nan	nan		0.3333	0.9	nan	nan	nan		0.8	0.0526	0.7447	nan	nan		0.4483	0.7551	0.717	nan	nan		0.25	0	nan	nan	nan		0	0.1333	0.012	0.0278	nan
0.908	0	0.9512	nan	nan		0.3947	1	0.9423	nan	nan		0.6562	0.2558	0.5259	nan	nan		0.2826	0.6444	0.1638	nan	nan		0.3571	0	0.4	nan	0.4286		0.0222	0.1887	0.0769	0.0794	nan
0.9024	0	0.9365	nan	nan		0.0595	1	0.1115	nan	nan		0.8571	0.5294	0.8378	nan	nan		0.5862	0.9844	0.8696	nan	nan		0.2456	0	0.413	nan	0.413		0.0556	0.2308	0.0192	0.0238	nan
0.9043	0	0.9575	nan	nan		0.133	0.9756	0.3446	nan	nan		0.4904	0.15	0.2911	nan	nan		0.0274	0.8605	0.0643	nan	nan		0.9091	0.5283	0.7714	nan	0.7714		0.0488	0.4375	0.0678	nan	nan
0.913	0.184	0.9241	nan	nan		0.1485	0.9645	0.166	nan	nan		0.8462	0.3056	0.4747	nan	nan		0.1395	0.4737	0.2	nan	nan		0.1667	0	0	nan	nan		0.0506	0.156	0.0504	0.0549	nan
0.9286	0.0182	0.8431	0.8776	nan		0.1051	0.964	0.1343	nan	nan		0.75	0.381	0.4815	nan	nan		0.5769	0.8824	nan	nan	nan		0.9677	0.4146	0.8519	nan	0.9167		0.02	0.2667	0.0119	0.0135	nan
1	0.0055	0.9149	0.9149	nan		0.2515	0.913	0.2056	nan	nan		0.7869	0.4118	0.765	nan	nan		0.0893	0.413	0.0847	nan	nan		0.1765	0.0732	0.0885	nan	nan		0.0972	0.3273	0.0483	0.0213	nan
0.8302	0.0084	0.7625	nan	nan		0.4156	1	0.9643	nan	nan		0.3182	0.0181	0.3164	nan	nan		0.2	0.8065	0.4545	nan	nan		0.5619	0.1864	0.1264	nan	0		0.0145	0.2	0.1034	0.027	nan
0.7867	0.0041	0.989	0.9744	nan		0.0064	1	0.0146	nan	nan		0.3443	0.0118	0.3529	nan	nan		0.625	1	0.8056	nan	nan		0.2841	0.0896	0.0455	nan	0		0	0.2	0.0353	0.06	nan
0.7594	0.0048	0.9873	1	nan		0.0142	1	0.0258	nan	nan		0.3333	0.0078	nan	nan	nan		0.3	0.7	0.8393	nan	nan		0.367	0.2	0.3226	nan	nan		0.0513	0.191	0.0164	0.0171	nan
0.9701	0.0115	0.9116	0.9692	nan		0.0075	1	0.0169	nan	nan		0.5217	0	0.4565	nan	nan		0.4255	0.75	nan	nan	nan		0.1071	0	0	nan	nan		0	0.3571	0.0273	0.0326	nan
0.9516	0.0152	0.8862	1	nan		0.0151	1	0.015	nan	nan		0.35	0	0.386	0.3864	nan		0.2545	0.625	0.4769	nan	nan		0.1343	0.0222	0.0595	nan	nan		0	0.1354	0.0741	nan	nan
0.9542	0.0068	0.8756	0.9576	nan		0.0106	0.6098	0.0099	nan	nan		0.7465	0.0328	nan	nan	nan		0.4	0.7368	0.2419	nan	nan		0.2083	0	0.2717	nan	nan		0	0.1404	0.0233	0.0308	nan
0.875	0	0.9646	nan	nan		0	0.8167	0.0204	nan	nan		0.7258	0.3333	nan	nan	nan		0.4688	0.7963	0.5641	nan	nan		0.8545	0.5547	0.7161	nan	nan		0.0226	0.1389	0.3	nan	nan
0.5217	0	0.881	0.875	nan		0	0.931	0.0144	nan	nan		0.7571	0.3626	0.6318	nan	0.6684		0.15	0.6111	0.3718	nan	0.4		0.9869	0.6389	0.8906	nan	nan		0.0204	0.2391	0.0913	nan	nan
0.9688	0.045	0.75	nan	nan		0	0.9048	0.0206	nan	nan		0.7241	0.3269	nan	nan	nan		0	0.4519	0.125	0	nan		0.7907	0.4167	0.5581	nan	nan		0.019	0.2021	nan	nan	nan
0.9796	0.0071	0.8302	nan	nan		0.0588	1	0	nan	nan		0.9118	0.56	0.8667	nan	nan		0.0102	0.4241	0.0649	0	nan		0.5385	0.2151	0.6462	nan	nan		0	0.1081	0.0732	0	nan
0.9167	0.0056	nan	nan	nan		0.0038	1	0.0121	nan	nan		0.4286	0	0.2252	nan	nan		0.0541	0.5393	0.0455	0.0377	nan		0.5	0.1364	0.5833	nan	nan		0	0.1111	0.0652	nan	nan
0.7955	0.0091	0.9623	nan	nan		0.0274	0.9773	0.0271	nan	nan		0.5357	0.0357	nan	nan	nan		0.0676	0.375	0	nan	nan		0.2143	0	0.1364	nan	nan		0.0258	0.2273	0.0325	0.0217	nan
0.9592	0.0109	1	nan	nan		0.0117	0.7838	0.0232	nan	nan		0.5849	0.1029	0.3	nan	nan		0.2029	0.6889	0.3342	0.3208	nan		0.1017	0	0.0517	nan	nan		0	0.1308	0.0109	nan	nan
1	0.0109	0.8158	nan	nan		0.0265	0.925	0.0255	nan	nan		0.8387	0.2571	nan	nan	nan		0.0189	0.3889	0.0182	0.0197	nan		0.1667	0	0	nan	nan		0.03	0.1533	0.0652	0.0795	nan
0.8589	0.1111	0.9746	0.9746	nan		0.0104	0.5385	0.018	nan	nan		0.9024	0.5614	0.8152	nan	0.8046		0.1057	0.5172	0.0897	nan	nan		0.2245	0.0488	0.317	nan	nan		0	0.1311	0.0435	nan	nan
0.8372	0.225	0.9745	0.9745	nan		0.0153	0.9695	0.0204	nan	nan		0.3571	0	0.2927	nan	0.3214		0.1009	0.7674	0.1751	nan	nan		0.2222	0.0263	0.05	nan	nan		0	0.1618	0	0	nan
0.8875	0	0.9873	0.9873	nan		0.0053	0.9821	0.0153	nan	nan		0.7917	0.3902	0.9362	0.9268	nan		0.1154	0.5926	0.092	nan	nan		0.6917	0.4432	0.6029	nan	nan		0	0.1509	0.0933	0.0933	nan
1	0.028	0.8947	nan	nan		0.021	1	0.0185	nan	nan		0.6176	0.2083	nan	nan	nan		0.0492	0.5208	0.1364	0.086	nan		0.1513	0.0108	0.0634	nan	nan		0	0.1039	0.1217	nan	nan
0.9833	0.3824	0.963	nan	nan		0.0067	1	0.0111	nan	nan		0.5932	0.0741	0.4699	nan	nan		0.4688	0.8983	0.9067	0.9107	nan		0.4762	0.0455	0.1857	nan	nan		0.013	0.5	0	0	nan
0.8824	0	0.9077	0.9143	nan		0.0181	1	0.0156	nan	nan		0.7333	0.1212	0.8537	nan	nan		0.4881	0.8249	0.6404	nan	nan		0.1379	0.0328	0.1564	nan	nan		0.0247	0.25	0.0092	nan	0
0.963	0.1139	nan	nan	nan		0.0158	1	0.0127	nan	nan		0.625	0.087	nan	nan	nan		0.3023	0.62	0.1515	nan	nan		0.4242	0.1316	0.2917	nan	nan		0.0357	0.2727	0.0104	nan	0.0244
0.8636	0	nan	nan	nan		0.0096	0.9706	0.0128	nan	nan		0.7636	0.4558	0.6833	nan	nan		0.0322	0.8113	0.0127	nan	nan		0.1565	0.0465	0.1443	nan	nan		0	0.1034	0	nan	nan
0.9394	0	nan	nan	nan		0.0265	1	0.0123	nan	nan		0.913	0.5783	1	1	nan		0.0271	0.5287	0.0167	nan	nan		0.3333	0.0541	nan	nan	nan		0.1456	0.4845	0.6467	nan	nan
0.9062	0	0.95	nan	nan		0.0199	0.75	0.0152	nan	nan		0.8205	0.3333	0.85	nan	nan		0.028	0.8293	0.0301	nan	nan		0.2045	0.0323	0.0638	nan	0.0488		0.0189	0.1207	0.022	0.022	nan
0.907	0.0833	nan	nan	nan		0.0211	0.8889	0.0146	nan	nan		0.8393	0.4464	0.9603	0.92	1		0.0234	0.4472	0.0239	nan	nan		0.1053	0	0.0164	nan	nan		0	0.1875	nan	nan	nan
0.82	0.3023	nan	nan	nan		0.0196	1	0.0813	nan	nan		0.5263	0.2059	0.4673	0.3924	nan		0.0366	0.8125	0.0166	nan	nan		0.1176	0	0.0397	nan	nan		0	0.1449	0	nan	nan
0.9565	0.0155	nan	nan	nan		0.4333	1	0.4588	nan	nan		0.76	0.381	0.75	nan	nan		0.0082	0.569	0.0132	0.0167	nan		0.671	0.531	0.5849	nan	nan		0	0.1786	0.05	0.05	nan
0.9627	0.4615	nan	nan	nan		0.2	0.961	nan	nan	nan		0.9896	0.575	nan	nan	nan		0	0.7381	0	nan	nan		0.25	0.1166	0.1702	nan	nan		0	0.2762	nan	nan	nan
1	0.0128	1	nan	nan		0.2143	0.9804	0.4035	nan	nan		0.6769	0.0089	0.8608	nan	nan		0.0101	0.3696	0.0082	nan	nan		0.5	0.3252	0.227	nan	nan		0.0513	0.1623	0.0485	0.0488	nan
0.6364	0.0909	0.6702	nan	nan		0.022	0.5841	0.019	nan	nan		0.3662	0.0128	0.2	nan	nan		0.0039	0.4	0.0128	0.027	nan		0.5679	0.4107	0.2875	nan	nan		0.0132	0.122	0	nan	nan
0.9508	0.0769	0.8667	nan	nan		0.0096	0.8	0.0367	nan	nan		0.6071	0.0157	0.3095	0.3846	nan		0.0115	0.4	nan	nan	nan		0.1489	0.0094	0.1268	nan	0.172		0	0.1818	0.0714	nan	nan
0.9722	0	1	nan	nan		0.0296	0.8587	0.0331	nan	nan		0.8958	0.431	0.75	nan	nan		0.0154	0.3415	0.0072	0.0051	nan		0.4	0.082	0.5493	nan	0.5714		0	0.7273	0	nan	nan
0.913	0.1642	0.9535	nan	nan		0.0137	0.6218	0.0498	nan	nan		0.5833	0.009	0.5672	nan	nan		0.0035	0.625	0.0116	nan	nan		0.5806	0.1852	nan	nan	nan		0.0714	0.3095	0.2037	nan	nan
1	0.5	0.7727	nan	nan		0.0243	0.8496	0.019	nan	nan		0.5	0	0.6591	0.7209	nan		0.3385	0.7273	0.6038	0.5962	nan		0.1154	0	0.1084	nan	0.0972		0	0.1111	0.0513	0.0476	nan
0.7941	0	0.972	nan	nan		0.0164	0.993	0.0317	nan	nan		0.9	0.0331	0.8083	0.8131	nan		0.1493	0.6667	0.3696	nan	nan		0.1026	0	0	nan	nan		0	0.2059	nan	nan	nan
1	0.021	1	nan	nan		0.0071	0.9724	0.0388	nan	nan		0.7193	0	nan	nan	nan		0.4545	0.92	0.6341	nan	nan		0.1667	0.0208	0	nan	0		0	0.1915	0.0141	nan	nan
0.7217	0.0168	0.7192	nan	nan		0.0168	0.7667	0.0097	nan	nan		0.8214	0.0112	0.5867	nan	nan		0.5543	0.9709	0.6966	nan	0.6829		0.2	0	0.037	nan	nan		0	0.1212	0.0455	nan	nan
0.5956	0	0.6094	nan	nan		0.0207	1	0.0143	nan	nan		0.7778	0.25	nan	nan	nan		0.2069	0.76	0.3398	nan	0.3043		0.2373	0.0492	0.2308	nan	nan		0.0392	0.6618	nan	nan	nan
0.9839	0	0.9451	nan	nan		0.0093	0.9773	0.0096	nan	nan		0.7826	0.3	0.6061	0.5862	nan		0.0078	0.3774	0.1006	nan	nan		0.3333	0	0.3621	nan	nan		0	0.2381	nan	nan	nan
0.9643	0.2258	nan	nan	nan		0.0164	0.9647	0.0118	nan	nan		0.6552	0.3043	0.6078	nan	nan		0.1631	0.8136	0.44	nan	nan		0.1198	0.0194	0.1569	0.069	nan		0	0.131	0.0331	nan	nan
1	0.16	nan	nan	nan		0.0028	0.9898	0.0141	nan	nan		0.3793	0.0204	0.1087	0.0833	nan		0.1809	0.8462	0.2966	nan	nan		0.48	0.3	0.3571	nan	nan		0	0.129	0.0606	nan	nan
0.625	0	nan	nan	nan		0.0162	1	0.0293	nan	nan		0.4348	0.0128	0.561	nan	nan		0.4615	0.8448	0.52	nan	nan		0.1789	0	0.1076	nan	nan		0.0123	0.2083	0.038	nan	nan
0.8713	0.04	0.8889	nan	nan		0.4407	0.9688	0.4286	nan	nan		0.5938	0.2276	0.6175	nan	0.5906		0.0053	0.7037	0.0156	nan	nan		0.2244	0.0225	0.2026	nan	nan		0.0714	0.3068	0.013	nan	nan
0.96	0.0118	0.98	nan	nan		0.0067	1	0.011	nan	nan		0.8596	0.5429	0.7027	nan	0.6915		0.0074	0.65	0.0117	nan	nan		0.1356	0.0153	0.0198	nan	0.0323		0.0227	0.2088	0.1364	nan	nan
0.9851	0.0091	0.9796	nan	nan		0.0149	0.9667	0.0123	nan	nan		0.5487	0.2097	0.412	nan	0.4286		0.0151	0.6667	0.032	nan	nan		0.1592	0.0058	0	nan	0		0.0204	0.1351	0.1833	nan	nan
0.9766	0.0085	0.9789	nan	nan		0.022	0.9545	0.0078	nan	nan		0.443	0	0.5195	0.7949	nan		0.0105	0.8571	0.0177	nan	nan		0.2396	0	0.0375	nan	nan		0	0.375	0	0	nan
0.9114	0.0078	0.959	nan	nan		0.0026	1	0.0255	nan	nan		0.4643	0.0023	0.5077	0.4872	nan		0.5217	0.9565	nan	nan	nan		0.1724	0.02	0	nan	nan		0.0657	0.2676	0.0323	nan	nan
0.9474	0.0083	0.9506	nan	nan		0.0192	0.9342	0.0176	nan	nan		0.3656	0.0112	0.7111	0.7733	nan		0.4	0.8462	0.6122	nan	nan		0.4141	0.1209	0.5062	nan	0.675		0.0342	0.3846	0.0236	nan	nan
0.9677	0.0247	nan	nan	nan		0.0128	0.9725	0.0364	nan	nan		0.3191	0.0075	nan	nan	nan		0.0056	0.3729	0.0289	nan	nan		0.1228	0	0.1395	nan	0.1622		0.0202	0.2667	0.0583	0.0952	nan
1	0.4722	0.7656	nan	nan		0.017	0.9469	0.0293	nan	nan		0.4762	0	nan	nan	nan		0.5	0.8387	0.7556	nan	nan		0.5952	0.4286	0.5285	nan	0.5481		0.0171	0.1707	0.0524	0.0482	nan
1	0.3438	0.9028	nan	nan		0.0377	0.9659	0.0113	nan	nan		0.8182	0.5	0.8333	nan	nan		0.0068	0.5909	0.0268	nan	nan		0.127	0	0.0745	nan	nan		0.0303	0.1875	0.051	0.0522	nan
0.9438	0.4412	0.9291	nan	nan		0.0152	0.9643	0.0206	nan	nan		0.9155	0.3871	0.9326	nan	nan		0.0072	0.3472	0.0442	nan	nan		0.9552	0.24	0.7958	nan	nan		0.0306	0.1503	0.041	0.0478	nan
1	0.4211	0.9417	nan	nan		0.0052	0.9	0.0329	nan	nan		0.6739	0.1111	0.5561	nan	0.5567		0.0358	0.7851	0.0343	nan	nan		0.2727	0	0.1005	nan	nan		0	0.1148	0	nan	nan
0.7143	0.0278	nan	nan	nan		0.016	0.9688	0.0687	nan	nan		0.475	0.1	0.5	0.6316	nan		0.54	0.8431	nan	nan	nan		0.2	0	0.0885	0.05	nan		0	0.1262	0.0889	nan	nan
0.8476	0.3043	0.7634	nan	nan		0.0253	1	0.0412	nan	nan		0.5135	0.0429	0.6579	0.7667	nan		0.2273	0.6154	0.2778	nan	nan		0.8095	0.1923	0.5294	nan	nan		0	0.1111	0.0247	0	nan
0.9167	0	0.9474	nan	nan		0.0103	0.8667	0.0079	nan	nan		0.6571	0.0119	0.6712	0.75	nan		0.0236	0.8889	0.0267	nan	nan		0.2292	0.019	0.0782	nan	nan		0	0.2031	nan	nan	nan
1	0.0159	1	1	nan		0.0209	1	0.0362	nan	nan		0.45	0.0442	0.4824	0.4795	nan		0.4	0.8571	0.7368	nan	nan		0.3	0.0909	0.2628	nan	nan		0	0.1111	0.0054	0.0213	nan
0.9643	0.0125	0.5806	nan	nan		0.0126	0.963	0.0167	nan	nan		0.4419	0.0645	0.469	0.5119	nan		0.0303	0.3383	0.0682	nan	nan		0.2826	0	0.3973	0.0864	1		0	0.2	0.0349	0.0328	nan
0.9608	0.0061	0.1071	nan	0		0.011	1	0.0137	nan	nan		0.9167	0.015	nan	nan	nan		0.0962	0.9167	0.0879	nan	0.0887		0.2476	0.1449	0.343	nan	nan		0	0.1053	0.1058	0.1447	nan
0.9615	0.0025	nan	nan	nan		0.0126	0.6216	0.0105	nan	nan		0.7895	0.4667	0.8462	0.8676	nan		0.3846	0.9091	0.8293	nan	nan		0.1512	0.015	0.0791	nan	nan		0.3879	0.6267	0.6878	0.6795	nan
0.974	0.0148	0.6548	nan	nan		0.0061	0.7143	0.0189	nan	nan		0.8504	0.4222	0.8066	nan	nan		0.3333	0.6512	0.6042	nan	nan		0.1357	0.0105	0.0453	0.0577	nan		0.3763	0.5901	0.3585	0.3684	0.3953
0.954	0.0184	0.9158	nan	nan		0	0.8529	0.0217	nan	nan		0.5306	0.1389	0.5464	0.6	nan		0.0105	0.8182	0.021	nan	nan		0.1333	0	0.0597	nan	nan		0	0.1216	0.092	nan	nan
0.9737	0.0417	nan	nan	nan		0.0078	1	0.0021	nan	nan		0.6154	0	0.24	nan	nan		0.0169	0.4848	0.004	nan	nan		0.1077	0	0.093	0.0227	nan		0.0076	0.1224	0.0476	0.0448	nan
0.9383	0.0294	0.963	0.9649	nan		0.003	1	0.0123	nan	nan		0.4255	0.0122	0.2429	nan	nan		0.2	0.5909	0.3298	nan	nan		0.1353	0.029	0.3045	0.3125	nan		0.044	0.3415	0	0	nan
0.9048	0.0493	0.9464	0.9444	nan		0.0116	1	0.0029	nan	nan		0.5385	0	0.5	0.6667	nan		0.4359	0.8333	0.8182	nan	nan		0.25	0.0278	0.4944	0.6027	nan		0.1	0.2889	0.2719	nan	nan
0.8571	0.0248	0.7612	nan	nan		0.0281	0.9833	0.0259	nan	nan		1	0.6	0.88	nan	nan		0.25	0.56	nan	nan	nan		0.1565	0.0462	0.1649	nan	nan		0.0769	0.2188	0.0787	0.0725	nan
1	0.0327	0.9592	nan	nan		0.043	0.95	0.0074	nan	nan		0.8857	0.0789	0.7091	0.7451	nan		0.28	0.8077	0.2857	nan	nan		0.16	0.0262	0.0633	nan	nan		0.7083	0.9583	nan	nan	nan
0.9286	0.0085	0.8387	1	nan		0.0108	1	0.0215	nan	nan		0.8095	0.1467	0.6338	nan	nan		0.3769	0.6887	0.5329	nan	0.4811		0.1667	0.0593	0.1574	0.2	nan		0	0.1711	0.1538	0.1471	nan
0.9773	0.0267	0.8771	0.9658	nan		0.0028	1	0.0274	nan	nan		0.8333	0.3673	0.7222	0.7222	nan		0.2364	0.6056	0.5556	nan	nan		0.16	0	0	nan	nan		0	0.6667	nan	nan	nan
0.9444	0.0109	0.959	0.9773	nan		0.0094	0.9259	0	nan	nan		0.7538	0.15	0.7098	nan	nan		0.4091	0.8214	0.6879	nan	nan		0.1894	0	nan	nan	nan		0	0.2222	0.0174	0.0206	nan
0.9427	0.0346	0.9526	nan	nan		0	0.9653	0.6458	nan	nan		0.5	0	nan	nan	nan		0.0435	0.4821	0.0187	nan	nan		1	0.2875	0.9179	0.9328	nan		0.4571	0.6182	0.665	nan	nan
1	0.3391	0.9623	1	1		0.0811	0.8276	nan	nan	nan		0.8293	0.0253	0.9389	nan	nan		0.0192	0.5443	0	nan	nan		0.9906	0.4545	0.8804	0.8973	nan		0.033	0.2222	0.0571	nan	nan
0.875	0.32	0.8701	0.875	nan		0.0086	0.7203	0.0541	0.0625	nan		0.6818	0.2414	nan	nan	nan		0	0.4815	0	nan	nan		0.8561	0.404	0.8533	0.8621	nan		0.189	0.3291	0.1923	nan	nan
0.915	0.0172	0.7913	0.9383	nan		0.0098	0.619	0.0174	0	nan		0.8571	0	0.8228	nan	nan		0	0.3902	0.0077	nan	0.0085		0.7742	0.4694	0.875	nan	nan		0.0145	0.1471	0.0205	nan	nan
0.95	0.1493	nan	nan	nan		0.0357	0.6429	0.0141	nan	nan		0.4474	0.012	0.5591	nan	nan		0	0.5128	0.0253	nan	nan		0.2373	0.0278	0.061	nan	nan		0.1892	0.6263	nan	nan	nan
0.9333	0.0833	0.9565	nan	nan		0.0476	1	0.0222	nan	nan		0.6176	0.0179	0.3333	nan	nan		0.0128	0.8113	0.0233	nan	0		0.1978	0.0312	0.0794	nan	nan		0.4419	0.9543	0.6901	nan	nan
0.5333	0	0.5882	0.6286	nan		0.25	1	0.4531	nan	nan		0.6	0.0377	0.5102	nan	nan		0.0118	0.5323	0.1818	0.0455	nan		0.1707	0.0118	0.0114	nan	nan		0	0.125	nan	nan	nan
0.931	0.0167	0.7778	nan	nan		0.0789	1	nan	nan	nan		0.3893	0.016	0.4632	nan	nan		0.3182	0.6308	0.6019	0.619	nan		0.2903	0.0476	0.0476	0	nan		0.1139	0.2541	0.0838	0.0189	nan
0.8462	0.021	0.9429	nan	nan		0.0108	1	0.0038	nan	nan		0.7426	0.008	0.6357	nan	nan		0.05	0.5246	nan	nan	nan		0.1667	0	0	0	nan		0	0.1667	0.2273	nan	nan
1	0.2835	0.9216	nan	nan		0	1	0.0387	nan	nan		0.7391	0.2105	nan	nan	nan		0	0.5214	0.16	nan	nan		0.8571	0.6783	0.9398	0.9216	nan		0.0263	0.1333	0.0317	0.0385	nan
0.9429	0.4329	0.7381	nan	nan		0.007	1	0.0256	nan	nan		0.9067	0.0482	0.9146	0.9861	nan		0.0096	1	nan	nan	nan		1	0.7308	0.9583	0.9565	nan		0.0361	0.2466	0.0211	nan	nan
1	0.3531	0.75	nan	nan		0.0141	0.9821	0.0095	nan	nan		0.7895	0	0.7302	0.7193	nan		0.0046	0.9429	nan	nan	nan		0.125	0	0	0	nan		0.1062	0.3036	0.0899	0.0899	nan
0.5135	0	0.4688	nan	nan		0.0159	1	0.015	nan	nan		0.8182	0	0.9367	nan	nan		0.0115	0.5641	0.0067	nan	nan		0.9767	0.625	0.8755	nan	nan		0.0282	0.3828	0.0355	0.0584	nan
0.9592	0.0437	0.7974	nan	nan		0.4717	1	0.6271	nan	nan		0.697	0.0277	0.6437	0.75	nan		0.0388	0.3947	0.0162	nan	0.037		0.2857	0.0213	0.1111	nan	nan		0.0091	0.119	0.0573	0.0602	nan
0.9516	0.0049	0.9598	nan	nan		0.0635	0.6078	0.1801	nan	nan		0.5128	0.0107	0.6545	0.6545	nan		0.0538	0.4474	0.005	nan	0		0.2049	0.0714	0.1071	0.2703	nan		0.0188	0.2118	0.0188	0.0151	nan
0.9643	0.0462	0.9931	nan	nan		0.1774	0.8627	0.293	nan	nan		0.64	0.2963	nan	nan	nan		0.5161	0.8333	nan	nan	nan		1	0.6818	nan	nan	nan		0.0122	0.1327	0.0112	0.01	nan
0.8889	0.0388	1	nan	nan		0.0197	0.9167	0.0265	nan	nan		0.7826	0.4821	nan	nan	nan		0.4103	0.75	nan	nan	nan		0.461	0.29	0.1554	nan	nan		0.0199	0.211	0.0211	0.013	nan
0.9028	0.0331	1	nan	nan		0.0097	0.9892	0.0177	nan	nan		0.65	0.0943	0.6522	0.619	nan		0.2727	0.9286	0.8095	nan	nan		0.5686	0.2174	0.6292	nan	nan		0.0134	0.2404	0.0358	0.0207	nan
0.9573	0.0652	0.9669	nan	nan		0.0041	0.9655	0.0108	nan	nan		0.8667	0.5	nan	nan	nan		0.2609	0.8	nan	nan	nan		0.1905	0	0	nan	nan		0.02	0.1364	0.0505	nan	nan
0.873	0.102	0.9672	nan	nan		0.0086	0.9643	0.0091	nan	nan		0.625	0.0357	0.6792	nan	nan		0.0184	0.4545	0.009	nan	0.0066		0.172	0.0149	0.2819	nan	nan		0	0.2857	0.4286	nan	nan
0.8205	0.0435	0.9853	nan	nan		0.0211	1	0.0123	nan	nan		0.8444	0.5152	nan	nan	nan		0.0127	0.5	0.0372	nan	0.0414		0.3185	0.2173	0.0208	nan	nan		0	0.1212	0.1515	0.1333	nan
0.7073	0.1893	0.8936	0.973	nan		0.0099	0.9651	0.0107	nan	nan		0.6571	0.3333	0.6957	nan	0.6522		0.0795	0.5769	0.1136	nan	0.1216		0.175	0.0164	0.1667	nan	nan		0.0167	0.1311	0.0106	0	nan
0.9565	0.2985	nan	nan	nan		0.0113	0.9474	0	nan	nan		0.6774	0.2778	0.619	nan	nan		0.0214	0.6458	0.0286	0.0283	nan		0.12	0	0	nan	nan		0.0368	0.1842	0.0621	0.1379	nan
0.6111	0.0099	nan	nan	nan		0.0078	1	0.0207	nan	nan		0.8621	0.0323	0.7	nan	nan		0.0091	0.5362	0.05	0.035	nan		0.1	0	nan	nan	nan		0.0328	0.2	0.0253	0	nan
0.8667	0.0129	nan	nan	nan		0.0343	0.7727	0.0453	nan	nan		0.48	0.0085	0.3544	nan	nan		0.0036	0.3063	0.0311	0	nan		0.191	0.0241	0.0553	nan	nan		0.094	0.3409	0.1061	nan	nan
0.9839	0.4533	0.9	nan	nan		0.0112	0.5333	0.01	nan	nan		0.6667	0.3519	0.4595	nan	nan		0.4074	0.8361	0.5	0.5	nan		0.1146	0	0.0755	0.0185	nan		0.1193	0.2833	0.098	0.05	nan
0.7006	0.1242	0.7857	0.7857	nan		0.0067	0.8862	0.0046	nan	nan		0.7917	0.2857	nan	nan	nan		0.0058	0.4	0	nan	nan		0.4444	0.2105	0.1795	0.1852	nan		0.0476	0.2727	nan	nan	nan
1	0.322	nan	nan	nan		0.0142	1	0.0121	nan	nan		0.803	0.0724	0.6977	nan	nan		0.1481	0.5086	0.8125	nan	nan		0.2621	0.1098	0.2203	0.2821	nan		0.0635	0.1967	0.0435	nan	nan
0.9556	0.4403	0.9462	nan	nan		0.0327	0.9104	0.0085	nan	nan		0.5868	0.0984	0.5818	nan	nan		0.1429	0.6279	0.1481	nan	nan		0.1951	0.0909	0.107	0.1154	nan		0.0526	0.3158	0.1765	nan	nan
0.9278	0.1964	0.9231	nan	nan		0.0165	0.6304	0.0126	nan	nan		0.75	0.3871	0.9487	nan	0.9167		0.0155	0.66	0.0213	0.0226	nan		0.3455	0	0.3211	nan	nan		0	0.1716	0.0484	nan	nan
0.8284	0.0391	0.6771	0.6667	nan		0.0277	0.9487	0.0243	nan	nan		0.9	0	0.8021	nan	0.8243		0.2072	0.5345	0.3048	nan	nan		0.2778	0.0952	0.4	nan	nan		0	0.1212	0.0541	nan	nan
0.9302	0.0133	0.859	0.8222	nan		0.0539	0.9153	0.081	nan	nan		0.7727	0	0.6642	nan	nan		0.0308	0.3846	0.0292	nan	nan		0.2759	0.0192	0.1463	nan	nan		0.0593	0.2135	0.0461	0.0463	nan
0.965	0.0182	0.8863	nan	nan		0.1284	0.8929	0.3261	nan	nan		0.5111	0	0.4812	nan	nan		0.0097	0.5286	0.0096	0.0093	nan		0.1139	0	0.019	0.0294	nan		0	0.24	0	nan	nan
0.7292	0.0237	0.6599	nan	nan		0.4615	0.9929	0.4468	nan	nan		0.8421	0	0.96	nan	nan		0.0197	0.4	0.0141	0.0114	nan		0.1284	0	0.0513	0.027	nan		0.0217	0.1525	0.0676	0	nan
0.8056	0.0153	0.4292	nan	nan		0.0016	1	0.0138	nan	nan		0.7698	0	0.7847	nan	nan		0.0025	0.3333	0.0051	0.0154	nan		0.2353	0.0484	0.3134	0.0286	nan		0	0.1667	0	nan	nan
0.5769	0.0475	0.4306	nan	nan		0.0028	1	0.0109	nan	nan		0.5676	0.0115	nan	nan	nan		0.0184	0.7703	0.0172	0.0323	nan		0.6375	0.2222	0.7083	0.7188	nan		0	0.1266	0.0377	nan	nan
0.8723	0.0127	0.6863	nan	nan		0.011	0.9318	0.012	nan	nan		0.7895	0.0364	0.7778	0.8276	nan		0.3554	0.7093	0.6215	nan	nan		0.6552	0.2357	0.7317	0.82	nan		0.028	0.1557	0.0076	0.0115	nan
1	0	0.5159	0.9878	0		0.019	0.9615	0.0357	nan	nan		0.75	0	nan	nan	nan		0.2276	0.5939	0.4524	nan	nan		0.3	0.1194	0.2284	0.2556	nan		0.0089	0.1154	0.0526	0.0261	nan
0.9672	0	0.6885	0.9765	0		0	0.913	0.0667	nan	nan		0.9091	0	nan	nan	nan		0.2353	0.6071	nan	nan	nan		0.2473	0.0476	0.1927	0.0588	nan		0.2326	0.7037	0.4571	0.6	nan
0.925	0.0016	0.8581	0.9901	nan		0.0124	1	0.0077	nan	nan		0.7143	0	nan	nan	nan		0.0169	0.8667	0.0232	nan	0.0217		0.3333	0.0286	nan	nan	nan		0.0204	0.1818	0.0142	0	nan
0.8205	0	0.9189	0.92	nan		0.0039	1	0.0148	nan	nan		0.875	0	0.5405	nan	nan		0.037	0.4909	0.0199	nan	nan		0.1912	0.0638	0.2163	0.2065	nan		0.0187	0.125	0.0253	0	nan
0.9429	0.0444	0.9412	0.9737	nan		0.0167	0.9545	0.0154	nan	nan		0.5417	0.24	0.225	nan	nan		0	0.85	0.011	nan	nan		0.5319	0.0566	0.3582	nan	nan		0	0.1489	0	0	nan
0.9259	0.0094	0.7544	0.9877	nan		0.0153	1	0.0114	nan	nan		0.7619	0.3836	0.4857	nan	nan		0.4236	0.7297	0.367	0.32	0.4459		0.1042	0	nan	nan	nan		0.027	0.1368	0.0241	0.0363	nan
1	0.0155	0.9902	0.9861	nan		0.1	0.9902	0.128	nan	nan		0.4903	0.0174	0.5845	nan	nan		0.3023	0.6444	0.4157	nan	nan		0.1404	0.0175	0.4375	0.1429	nan		0.0456	0.2177	0.0261	0.0333	nan
0.6304	0.0364	0.6	nan	nan		0.0375	0.6629	0	nan	nan		0.4118	0.0098	0.4776	nan	nan		0.1224	0.5652	0.1802	nan	nan		0.3939	0.0521	0.1176	0.12	nan		0.0616	0.3838	0.0755	nan	nan
0.7105	0.1935	nan	nan	nan		0.5	1	0.7111	nan	nan		0.8	0	0.7783	nan	nan		0	0.7108	0.05	nan	nan		0.4118	0.127	nan	nan	nan		0	0.1739	0.0653	nan	nan
0.6026	0.0842	0.7889	nan	nan		0.0174	1	0.0028	nan	nan		0.6667	0.0778	0.7397	nan	nan		0.6235	0.9524	0.7953	0.8333	0.7755		0.1667	0	0.0286	0.0286	nan		0.0245	0.1436	0.0384	nan	nan
0.7361	0.1061	0.8557	nan	nan		0.019	1	0.0244	nan	nan		0.7632	0	0.5631	nan	nan		0.3038	0.6076	0.6182	0.6615	nan		0.2364	0	0	nan	nan		0.0147	0.1846	0.0719	nan	nan
0.5286	0.0169	0.537	nan	nan		0.016	0.9403	0.0095	nan	nan		0.6667	0.0112	0.5372	nan	nan		0.0909	0.6125	nan	nan	nan		0.12	0	0	0	nan		0	0.3542	0.254	0.0625	nan
0.9753	0.0021	0.7965	nan	nan		0.012	0.9717	0.0127	nan	nan		0.9062	0.016	0.679	nan	nan		0.5484	0.9091	0.5	nan	nan		0.2927	0	0.15	nan	nan		0.0633	0.3111	0.0227	nan	nan
0.9316	0.0136	0.7679	nan	nan		0.0076	1	0.0232	nan	nan		0.9474	0	0.8649	nan	nan		0.2877	0.8625	0.427	nan	nan		0.1087	0	0.0303	nan	nan		0	0.1562	0	nan	nan
0.7687	0	0.9048	nan	nan		0.0746	0.9524	0.0909	nan	nan		0.7238	0	0.5312	nan	nan		0.0027	0.4848	0.0081	nan	0		0.3627	0.129	0.3333	0.2373	nan		0	0.2542	0.04	nan	nan
0.9189	0.0092	0.8869	nan	nan		0.0059	0.8857	0	nan	nan		0.8105	0	0.75	nan	nan		0	0.3636	0.0325	nan	0.0633		0.192	0.0562	0.1322	nan	nan		0	0.3253	0.0988	nan	nan
0.925	0.1258	0.7523	nan	nan		0.0204	0.9762	0.0198	nan	nan		0.8797	0	0.881	nan	nan		0.0276	0.6607	0.0066	nan	nan		0.8148	0.1667	0.5926	nan	nan		0.0137	0.1964	0.0173	nan	nan
0.8462	0.0667	0.78	nan	nan		0	0.93	0.009	nan	nan		0.8036	0	0.8592	nan	nan		0.0041	0.75	0.0043	nan	nan		0.1017	0	0.3333	nan	nan		0.0526	0.2239	0.0851	0.0385	nan
1	0.0381	0.9247	nan	nan		0.0122	0.8551	0.0674	nan	nan		0.7333	0.0208	0.6744	nan	nan		0.0184	0.6415	0.004	nan	nan		0.2933	0	0.06	nan	nan		0.0303	0.1765	0.0071	0	nan
0.8322	0.025	0.6479	nan	nan		0.0139	0.7045	0.0553	nan	nan		0.9318	0	1	nan	nan		0	0.3048	0.025	nan	nan		0.2424	0	0.07	0.0147	nan		0	0.25	0.1286	0.1786	nan
0.8143	0.0833	1	nan	nan		0	0.7736	0.031	nan	nan		0.7143	0	0.7765	nan	nan		0.0625	0.4407	0.3846	0.4	nan		0.2366	0.0753	0.1226	nan	nan		0	0.6	0.0667	nan	nan
0.8333	0.0204	0.89	nan	nan		0.0159	0.5532	0.0175	nan	nan		0.6923	0	0.6585	0.6196	nan		0.6203	0.9265	0.4706	nan	nan		0.5547	0.1579	0.2446	nan	nan		0	0.1905	0.0165	nan	nan
0.8983	0	0.9333	nan	nan		0	0.9667	0.027	nan	nan		0.9254	0.0305	0.9419	0.875	nan		0.369	0.6757	0.4242	nan	nan		0.4595	0.1224	0.2977	0.1959	nan		0	0.175	0	0	nan
0.5581	0.0488	nan	nan	nan		0	1	0	nan	nan		0.5672	0.0208	0.7234	nan	nan		0.2564	0.6122	0.4314	0.4314	nan		0.1905	0	0.0241	0.0241	nan		0.0682	0.5	0.36	nan	nan
0.8182	0	0.9512	nan	nan		0.0421	1	0.0098	nan	nan		0.439	0.0833	0.6168	nan	nan		0.3	0.6842	0.3415	nan	nan		0.1548	0.0533	nan	nan	nan		0	0.3385	nan	nan	nan
0.855	0.12	0.7345	nan	nan		0.0952	0.9216	nan	nan	nan		0.6538	0.2157	0.6739	nan	nan		0.3333	0.6452	nan	nan	nan		0.2941	0.1304	0.3222	nan	nan		0	0.1014	0.0185	nan	nan
0.735	0.1183	0.8925	nan	nan		0.0236	0.9626	0.0184	nan	nan		0.6744	0	0.5	nan	nan		0.1395	0.6	0.0938	nan	nan		0.2727	0.0278	0.2075	0.1724	nan		0	0.2258	nan	nan	nan
0.9747	0.0355	0.927	nan	nan		0.3647	1	0.4132	nan	nan		0.78	0.3014	0.3553	nan	0.3846		0.0333	0.52	nan	nan	nan		0.1176	0	0	nan	nan		0.2143	0.46	0.2143	nan	nan
0.9804	0.0094	0.576	nan	nan		0	0.9216	0.0299	nan	nan		0.5227	0	0.4355	nan	nan		0	0.8889	0	nan	nan		0.4364	0.2545	0.187	0.0494	nan		0.0213	0.1856	0.0175	0.0185	nan
0.8958	0.0232	0.6818	nan	nan		0.0038	0.9841	0.006	nan	nan		0.5522	0.0351	0.3451	nan	nan		0.0408	0.5814	0.0115	nan	nan		0.3077	0.06	0.3333	nan	nan		0.0157	0.1459	0.2234	0.0354	nan
0.9302	0.0138	0.7895	nan	nan		0.014	1	0.0092	nan	nan		0.7143	0.2905	0.5528	nan	nan		0.0035	0.4783	0.0259	nan	nan		0.2874	0	0.08	0.0824	nan		0.0323	0.3617	0.0235	0.0392	nan
0.8824	0.0533	0.82	nan	nan		0.0089	0.9726	0.0088	nan	nan		0.8214	0.3636	0.75	nan	nan		0.0087	0.3871	0.0451	nan	nan		0.25	0	0.1667	0.1667	nan		0	0.2063	nan	nan	nan
0.9542	0.0331	0.9029	nan	nan		0.0109	0.9529	0.0152	nan	nan		0.9048	0	0.439	nan	nan		0.3441	0.6882	0.3673	nan	nan		0.1081	0	0.1224	nan	nan		0.0704	0.2128	0	0	nan
0.9932	0.0273	0.8881	nan	nan		0	0.6579	0	nan	nan		0.38	0.0095	0.3125	nan	nan		0.2444	0.7073	0.0891	nan	nan		0.6	0.2198	0.5556	nan	nan		0	0.1875	0	0	nan
0.9762	0.0159	0.7381	nan	nan		0.0169	0.9714	0.0915	nan	nan		0.9	0.3443	0.9697	nan	nan		0.1714	0.7188	0.5753	nan	nan		0.5833	0.24	0.7955	0.9143	nan		0	0.1154	0.0341	0.0439	nan
1	0.0066	0.773	nan	nan		0	0.9765	0.1036	nan	nan		0.6452	0.3269	nan	nan	nan		0.3	0.7	0.6538	nan	nan		0.1212	0	0.0896	nan	nan		0.0455	0.2	0.0893	nan	nan
0.7077	0	0.6129	nan	nan		0.0214	0.9189	0.0268	nan	nan		0.913	0.4043	nan	nan	nan		0	0.4062	0.0122	nan	nan		0.1471	0	0.1475	nan	nan		0.0816	0.2951	0.0769	nan	nan
0.7459	0	0.7466	nan	nan		0.0235	0.9259	0.0106	nan	nan		0.9835	0.0228	0.9806	nan	nan		0.0111	0.7981	0.0433	nan	nan		0.2609	0	nan	nan	nan		0.1325	0.4839	nan	nan	nan
0.8182	0.1538	0.8392	nan	nan		0	1	0.0444	nan	nan		0.5753	0.0476	0.5424	nan	nan		0.2149	0.7713	0.3447	nan	nan		0.3333	0.0176	0.0278	nan	nan		0.125	0.5224	0.4583	nan	nan
1	0.0167	0.5882	nan	nan		0.0177	0.9604	0.0456	nan	nan		0.7778	0.0137	0.7946	nan	nan		0.016	0.4762	0.0069	nan	nan		0.1667	0	nan	nan	nan		0.0301	0.1818	0.0276	0	nan
0.9649	0.0152	0.7949	nan	nan		0.0102	0.7944	0.0106	nan	nan		0.8889	0	0.8933	nan	nan		0.0192	0.76	0.0075	nan	nan		0.25	0	0	nan	nan		0	0.24	0.0968	0.1111	nan
0.96	0.0057	0.9048	nan	nan		0.0417	0.625	0.0194	nan	nan		0.5854	0	0.6019	nan	nan		0.0046	0.5283	0.0125	0.0222	nan		0.26	0.0139	nan	nan	nan		0	0.129	0	nan	nan
0.9688	0.0143	0.8649	nan	nan		0.007	0.8304	0.0312	nan	nan		0.7407	0	nan	nan	nan		0	0.3871	nan	nan	nan		0.1333	0	nan	nan	nan		0	0.186	0.023	0.023	nan
0.881	0.0244	0.7558	nan	nan		0.0227	0.8333	0.1018	nan	nan		0.4545	0.0312	nan	nan	nan		0.0165	0.6087	0.0113	0.0075	0		0.3253	0.0711	0.1833	nan	nan		0.05	0.4375	0	0	nan
0.5318	0.0139	0.4948	nan	nan		0.0222	0.7424	0.0098	nan	nan		0.8627	0.5588	0.75	nan	nan		0.0066	0.5417	0.025	0.0298	nan		0.4175	0.0186	0.2	nan	nan		0.0366	0.1977	0.2412	nan	nan
0.5901	0.0853	0.6627	nan	nan		0	0.95	0.0245	nan	nan		1	0.68	0.7527	nan	nan		0.4595	0.8	nan	nan	nan		0.2405	0.0652	0	nan	nan		0.0494	0.1852	nan	nan	nan
0.8256	0	0.9106	nan	nan		0.0059	1	0.0279	nan	nan		0.8095	0.4792	0.8043	nan	nan		0.0107	0.5536	0.015	0.0235	nan		0.8158	0.4271	0.5431	nan	nan		0.0141	0.1351	0.0169	0.0222	nan
1	0.4677	1	nan	nan		0.0588	1	0.0141	nan	nan		0.9259	0.4074	0.766	nan	nan		0.0104	0.5833	nan	nan	nan		0.1395	0	0.0469	0.037	nan		0	0.1698	0.1269	nan	nan
0.5926	0.0267	0.3056	nan	nan		0.0247	0.9048	0.0133	nan	nan		0.6667	0.25	0.5333	nan	nan		0.1111	0.4615	0.4444	nan	nan		0.1778	0	0	nan	nan		0.0258	0.1346	0.0363	nan	nan
0.9333	0.2759	0.7931	nan	nan		0.0085	0.9375	0.0084	nan	nan		0.973	0.0745	1	nan	nan		0.0183	0.8	0.0161	nan	nan		0.4043	0.1333	0.1833	nan	nan		0	0.1139	0.099	0.117	nan
1	0.1593	0.7397	nan	nan		0.0171	0.9722	0.0194	nan	nan		0.8333	0	0.8409	nan	nan		0.2727	0.7719	0.1182	nan	nan		0.2537	0.0387	0.1507	nan	nan		0	0.125	0.064	0.0157	nan
0.9118	0.0526	0.6774	nan	nan		0.0027	0.9811	0.0382	nan	nan		0.8116	0.0065	0.8137	nan	nan		0.0312	0.375	0.2281	nan	nan		0.7759	0.2	0.3662	nan	nan		0.0366	0.2055	0.0723	0.0286	nan
0.766	0	0.876	nan	nan		0.0168	0.9935	0.0406	nan	nan		0.8025	0.0116	0.8148	nan	nan		0.0043	0.6364	0.0041	nan	nan		0.4762	0	nan	nan	nan		0	0.1034	0.0909	nan	nan
1	0.3409	0.9934	nan	nan		0.0111	0.9306	0.0258	nan	nan		0.5185	0.0897	0.5625	nan	nan		0.1026	0.4561	0.2152	nan	nan		0.5	0.023	0.0152	nan	nan		0	0.1304	0	nan	nan
0.9508	0.358	1	nan	nan		0.0246	0.8615	0.0249	nan	nan		0.6774	0.0635	0.3621	nan	nan		0.0645	0.4242	0.1028	nan	nan		0.1975	0.0488	0.0431	nan	nan		0	0.1702	nan	nan	nan
0.8198	0.2893	0.875	nan	nan		0	1	0.0085	nan	nan		0.5075	0	0.5522	0.5833	nan		0.2321	0.8261	0.2091	nan	nan		0.3208	0.0833	0.1951	nan	nan		0.123	0.2695	0.073	0.0678	nan
0.629	0.0105	0.4482	nan	nan		0.0149	0.9024	0	nan	nan		0.6538	0.0678	nan	nan	nan		0.0224	0.6596	0.0153	0.0119	nan		0.2069	0	0.6905	nan	nan		0	0.2353	0.0349	0.0349	nan
0.7917	0.1165	0.7742	nan	nan		0.0208	0.9091	0.0398	nan	nan		0.641	0.0519	nan	nan	nan		0.0393	0.766	0.0037	0	nan		0.3125	0	0.6182	nan	nan		0	0.1579	nan	nan	nan
0.7476	0	0.5938	nan	nan		0.0106	0.9559	0.0212	nan	nan		0.9231	0.0781	0.913	nan	nan		0.0446	0.5714	0.0199	nan	nan		0.5926	0.2687	0.0333	nan	nan		0.0034	0.1198	0.0204	0.0269	nan
0.6611	0	0.555	nan	nan		0.0099	0.9273	0.0105	nan	nan		0.5862	0.0308	0.4889	nan	nan		0.0124	0.55	0.0106	0.023	nan		0.6667	0.1273	0.1519	nan	nan		0.0136	0.1627	0.1266	nan	nan
1	0.4545	0.9737	nan	nan		0.0055	0.9083	0.0347	nan	nan		0.8182	0	nan	nan	nan		0.0079	0.7347	0.0167	0.0169	nan		0.2414	0.0588	0.0545	nan	nan		0	0.4211	nan	nan	nan
[truncated: 45,519 more rows]
