# Supplementary material for: Paternal DNA methylation is remodeled to maternal levels in rice zygote
Source: Nat Commun. 2023 Oct 18;14:6571. doi: 10.1038/s41467-023-42394-0 (PMC10584822; doi:10.1038/s41467-023-42394-0)
Supplement: Supplementary file 7 — Source data [file 41467_2023_42394_MOESM7_ESM.zip › Fig. 2c.xlsx]

## Sheet: Fig. 2c
Fig. 2c
Egg (ZH) > Sperm (MH) CG-DMRs						Egg (ZH) < Sperm (MH) CG-DMRs						Egg (ZH) > Sperm (MH) CHG-DMRs						Egg (ZH) < Sperm (MH) CHG-DMRs						Egg (ZH) > Sperm (MH) CHH-DMRs						Egg (ZH) < Sperm (MH) CHH-DMRs
ZH-E	MH-S	ZHM	ZHM_zh	ZHM_mh		ZH-E	MH-S	ZHM	ZHM_zh	ZHM_mh		ZH-E_CHG	MH-S_CHG	ZHM_CHG	ZHM_zh_CHG	ZHM_mh_CHG		ZH-E_CHG	MH-S_CHG	ZHM_CHG	ZHM_zh_CHG	ZHM_mh_CHG		ZH-E_CHH	MH-S_CHH	ZHM_CHH	ZHM_zh_CHH	ZHM_mh_CHH		ZH-E_CHH	MH-S_CHH	ZHM_CHH	ZHM_zh_CHH	ZHM_mh_CHH
0.9783	0.3889	0.5417	nan	nan		0.0822	1	0.0741	0.0667	nan		0.7945	0.3049	nan	nan	nan		0.0086	0.65	0.0138	nan	nan		0.7907	0.3636	nan	nan	nan		0.8506	0.9653	0.9706	nan	nan
0.6494	0.1212	nan	nan	nan		0	0.7234	nan	nan	nan		0.8387	0.5	0.3571	nan	nan		0.0265	0.7	0.0347	nan	nan		0.1467	0	nan	nan	nan		0.2686	0.8782	0.0227	nan	nan
0.6214	0.0098	0.6162	nan	nan		0	0.8514	0.0109	nan	nan		0.7917	0.4833	0.25	nan	nan		0.0115	0.4444	0.0089	nan	nan		0.7619	0.2414	0.4634	nan	nan		0.027	0.4091	0.022	nan	nan
0.8867	0.0159	0.75	nan	nan		0.0183	0.9613	0	nan	nan		0.7286	0.42	0.5472	0.5102	nan		0.0275	0.5581	0	nan	nan		0.1928	0	0	nan	nan		0.0264	0.5897	0.0238	nan	nan
0.8571	0	nan	nan	nan		0.0129	0.9114	0.0152	nan	nan		0.9675	0.6627	0.8421	nan	nan		0.3846	0.72	0.6216	nan	nan		0.7347	0.2708	0.505	0.5595	nan		0.033	0.5773	0.0727	nan	nan
0.622	0	0.5738	nan	nan		0.0347	0.971	0.0279	nan	nan		0.9423	0.3898	nan	nan	nan		0.0747	0.88	0.0473	nan	nan		0.6429	0.1364	nan	nan	nan		0.0253	0.1429	0.0179	nan	nan
0.7864	0.0217	0.6824	nan	nan		0.0253	0.883	0.0472	nan	nan		0.7614	0.4062	nan	nan	nan		0.0323	0.7273	0.0297	nan	nan		0.1818	0	0.02	nan	nan		0.0157	0.1852	0.0168	nan	nan
0.9557	0.0201	0.7338	nan	nan		0.0099	0.9048	0.0227	0.0215	nan		0.8676	0.5556	nan	nan	nan		0.1628	0.6667	0.1495	nan	nan		0.1327	0.0234	0.1216	0.1216	nan		0.0223	0.1585	0.0222	nan	nan
0.9524	0.0149	0.7546	nan	nan		0.0126	1	0.0093	0.0095	nan		0.905	0.5436	0.8559	0.8725	nan		0.0096	0.5185	0.0129	nan	nan		0.194	0.0566	0.3289	0.4035	nan		0.1948	0.3851	0.2022	nan	nan
0.9294	0.0189	0.7327	nan	nan		0.0079	0.9118	0.0094	nan	nan		0.9024	0.38	0.5	0.5208	nan		0.4118	0.7838	0.7119	nan	nan		0.6226	0.0068	0.1158	0.1158	nan		0	0.5395	0.0426	nan	nan
0.9157	0.0139	0.7608	nan	nan		0.0073	0.9464	0.0208	nan	nan		0.5946	0.2381	0.36	0.4211	nan		0	0.5455	0.0426	0	nan		0.119	0.0149	0.1838	0.1838	nan		0.0159	0.7226	0.0652	nan	nan
0.9091	0.0273	0.7409	nan	nan		0.0171	0.8617	0.0145	nan	nan		0.6471	0.2	nan	nan	nan		0.0159	0.4146	nan	nan	nan		0.1344	0.0095	0.0361	0.038	nan		0.0133	0.2	0.034	nan	nan
0.9583	0.0125	0.9189	nan	nan		0.0195	0.875	0.0054	nan	nan		0.75	0.434	nan	nan	nan		0.0222	0.4857	0.0847	nan	nan		0.1852	0.0303	0.0392	0.0444	nan		0.0217	0.1408	0	nan	nan
0.7959	0.0193	0.4603	nan	nan		0.0117	1	0.0127	nan	nan		0.8072	0.2759	nan	nan	nan		0.0174	0.5526	0.0096	nan	nan		0.1087	0.0056	0	0	nan		0.0531	0.2294	0.0333	0.0392	nan
0.6753	0.0152	0.3567	nan	nan		0.0157	0.8824	0.0013	0.0085	nan		0.9009	0.2302	0.7671	0.8654	nan		0.0245	0.7	0.0027	nan	nan		0.2308	0.0256	0.3333	nan	nan		0	0.4359	0.0206	nan	nan
0.9231	0.0146	0.5175	nan	nan		0.0061	0.9726	0.0106	0.0095	nan		0.7619	0.0538	nan	nan	nan		0.0286	0.6122	0.0204	0.0227	nan		0.125	0	0.0227	nan	nan		0.3805	0.5164	0.2506	nan	nan
0.9841	0.0209	0.7159	nan	nan		0.0108	0.7324	0.0089	nan	nan		0.9483	0.0747	0.8837	0.8438	nan		0.0591	0.76	0.0458	0.0569	nan		0.1129	0	0.0177	0.0177	nan		0.2536	0.4351	0.1956	nan	nan
0.9943	0.0152	0.6125	nan	nan		0	0.8469	0.0167	nan	nan		0.95	0.2712	0.8085	nan	nan		0.0037	0.6897	0.0221	0.0257	nan		0.4138	0.16	0.6	0.6	nan		0.1436	0.3333	nan	nan	nan
0.9881	0.0213	0.7068	nan	nan		0.0105	1	0.029	0.0304	nan		0.8784	0.4815	0.5319	0.5319	nan		0.2	0.5714	0.5417	nan	nan		0.235	0.0506	0.12	0.12	nan		0.0391	0.2381	0.037	nan	nan
0.9912	0.0095	0.7655	nan	nan		0.0132	0.9589	0.0208	0.0223	nan		0.6154	0.1591	nan	nan	nan		0.0448	0.375	0	0	nan		0.2462	0.0108	0	nan	nan		0.5741	0.8745	0.576	nan	nan
0.8901	0.0113	0.7325	nan	nan		0	0.9688	0.0413	0.0435	nan		0.4911	0.0709	0.4881	0.4737	nan		0.007	0.75	0.0169	0.0194	nan		0.1557	0.0169	0.0213	nan	nan		0.2759	0.7634	0.4661	nan	nan
0.5404	0.007	0.3507	nan	nan		0.3793	0.9628	0.1536	0.1648	0.5556		0.7721	0.1042	nan	nan	nan		0.005	0.8077	0.0203	0.0293	nan		0.1345	0.0103	0.0789	0.0828	nan		0.2822	0.7452	0.4886	nan	nan
0.9895	0.3333	0.9646	nan	nan		0.2755	0.9913	0.1244	0.1571	0.4375		0.8824	0.3165	0.7143	nan	nan		0.0253	0.6786	0.0238	0.0098	nan		0.2344	0.0606	0	nan	nan		0.0419	0.299	0.0991	0.105	nan
0.96	0	nan	nan	nan		0.0266	0.9661	0.0258	0.013	nan		0.566	0.2581	nan	nan	nan		0.0157	0.6757	0	0	nan		0.8889	0.1754	0.451	0.451	nan		0.057	0.2094	0.0329	0.0329	nan
1	0.0345	0.96	nan	nan		0.0099	0.9494	0.0263	0.0217	nan		0.7568	0.4286	0.6923	0.7083	nan		0.0315	0.3667	0.0062	0.0045	nan		0.1111	0.0076	0.0116	nan	nan		0.0486	0.1696	0.0762	0.0762	nan
0.9818	0.4634	0.9016	nan	nan		0.0064	0.9792	0.0131	0.003	nan		0.6197	0.1481	nan	nan	nan		0.0231	0.6176	0.0175	0.0108	nan		0.124	0.0071	0.006	0.0127	nan		0.037	0.191	0.0309	0.0309	nan
1	0.5	nan	nan	nan		0.0151	1	0.0099	0	nan		0.6126	0.0435	0.7308	nan	nan		0.2247	0.6304	nan	nan	nan		0.1923	0	0.1136	nan	nan		0.1	0.2292	nan	nan	nan
0.8766	0.3731	0.8061	nan	nan		0.0193	0.7	0.017	0.0243	nan		0.6885	0.3404	0.7857	nan	nan		0.5935	0.9355	0.3158	0.303	nan		0.1236	0.0093	0.0339	nan	nan		0.1951	0.5	nan	nan	nan
0.931	0.2444	0.55	nan	nan		0.0662	0.9365	0.045	0.067	nan		1	0.5606	nan	nan	nan		0.0286	0.34	0	nan	nan		0.6	0	0.381	0.4	nan		0	0.1143	0	0	nan
0.7125	0.0444	0.7333	nan	nan		0.1186	0.8609	0.0782	0.0864	nan		0.5494	0.2278	0.5248	0.6032	nan		0.14	0.5	nan	nan	nan		0.3503	0.0093	0.135	0.1326	nan		0	0.1818	nan	nan	nan
0.8154	0.2407	0.4634	nan	nan		0.1059	0.8644	0.0642	0.0667	nan		0.5676	0.2362	nan	nan	nan		0.0324	0.6508	0.0266	nan	0.0132		0.7746	0.4857	0.4821	0.4821	nan		0.0182	0.1905	0.2041	0.3704	nan
0.9231	0.2887	0.9259	nan	nan		0.0972	0.8923	0.0729	nan	nan		0.7547	0	nan	nan	nan		0.0074	0.4811	0.0036	nan	0		0.2344	0.1012	0.1396	nan	nan		0.01	0.1837	0	0	nan
0.8966	0.3607	nan	nan	nan		0.0345	0.891	0.0602	0.0326	nan		0.9333	0.6	0.4922	nan	nan		0.2308	0.8571	0.0882	0.0882	nan		0.4512	0.1298	0.2213	nan	nan		0.0117	0.2887	0	0	nan
0.641	0.03	0.7586	nan	nan		0.0306	0.7748	0.0628	nan	nan		0.6889	0.3788	nan	nan	nan		0	0.825	0.0274	nan	nan		0.4634	0.1124	0.1725	nan	nan		0	0.1905	0	nan	nan
1	0.4737	nan	nan	nan		0.0827	0.931	0.0488	nan	nan		0.6905	0.0019	nan	nan	nan		0.6727	0.9762	0.7407	0.7609	nan		0.1119	0	0.0226	nan	nan		0.0339	0.2927	0.0323	0.0323	nan
0.9839	0.0208	0.9683	0.9608	nan		0.125	0.7955	0.0425	0.069	nan		0.7083	0.0217	nan	nan	nan		0.0338	0.4	0	0	nan		0.1429	0.0147	0	0	nan		0	0.119	0	0	nan
1	0.0361	0.8333	0.8429	nan		0.0903	0.7778	0.0377	0.0341	nan		0.7619	0.0165	nan	nan	nan		0.1026	0.7	nan	nan	nan		0.1111	0.0066	0.0327	nan	nan		0.0139	0.1552	0	nan	nan
0.9833	0.0176	0.9647	0.9811	nan		0.0438	1	0.0231	0.0137	nan		0.5833	0.0161	nan	nan	nan		0.2148	0.8276	0.0333	nan	nan		0.1296	0.0161	0.0152	nan	nan		0.021	0.1831	0	0	nan
0.9394	0.0128	1	1	nan		0.0359	1	0.0242	0.0143	nan		0.4267	0.0801	0.0515	0.0293	nan		0.3103	0.9	0.5185	nan	nan		0.1724	0.0167	0.0275	0.0109	nan		0.0273	0.2	0.0194	0.0208	nan
0.9444	0.0079	0.9722	0.9677	nan		0.0338	0.9412	0.0081	nan	nan		0.9577	0.35	0.9677	0.9677	nan		0	0.75	0.0104	nan	nan		0.1047	0	0.0938	0.0938	nan		0.0595	0.3333	0.1146	0.1294	nan
0.8936	0.0112	0.8939	nan	nan		0.0109	0.9535	0.011	0.0288	nan		0.8571	0.4348	nan	nan	nan		0	0.4483	0.0095	nan	nan		0.3077	0.1188	0.25	0.3182	nan		0.176	0.3882	0.1889	0.1154	nan
0.9714	0.025	nan	nan	nan		0.0111	0.9688	0.0171	0.0175	nan		0.3836	0.0426	nan	nan	nan		0.0215	0.5455	0.0531	nan	nan		0.56	0.169	0.386	0.284	nan		0.1451	0.3182	0.1081	0.0833	nan
0.9079	0.3636	0.7361	0.7119	nan		0.0248	0.8852	0.0025	0	nan		0.3793	0	nan	nan	nan		0.0241	0.3348	0.0621	nan	nan		0.6406	0.5232	0.2115	0.1692	nan		0	0.1935	nan	nan	nan
0.9515	0.4252	nan	nan	nan		0.0062	0.8839	0.0159	0.0192	nan		0.8534	0.5469	nan	nan	nan		0.0451	0.5439	0.0229	nan	nan		0.8667	0.6275	0.2	0.2	nan		0.0465	0.25	nan	nan	nan
0.7337	0.0371	0.3363	0.3007	nan		0	0.9794	0.0108	0	nan		1	0.7	nan	nan	nan		0	0.3226	0.0196	nan	nan		0.377	0.1371	0.1905	nan	nan		0.1043	0.2524	nan	nan	nan
0.7225	0.0268	0.7386	0.7299	nan		0.0154	0.9483	0.0489	0.0654	nan		0.7576	0.4	nan	nan	nan		0.2783	0.6176	0.1888	0.2031	nan		0.3973	0	0.1698	0.1698	nan		0.233	0.385	0	0	nan
0.9861	0.4844	0.9333	1	nan		0.0232	0.9775	0.015	0.0263	nan		0.7667	0.3529	nan	nan	nan		0.003	0.5072	0.0079	0.0192	0.0053		0.7792	0.4444	0.3939	nan	nan		0.0664	0.233	0.0409	0.0537	nan
0.9583	0.0242	0.8889	nan	nan		0.0133	0.8899	0.0755	nan	nan		0.8308	0.375	0.5455	nan	nan		0.0039	0.5075	0.0042	0.0069	nan		0.7571	0.569	0.3571	nan	nan		0.1005	0.2111	0.0278	0.0385	nan
0.9783	0	nan	nan	nan		0.0305	0.8963	0.0296	0.025	nan		0.5385	0.225	nan	nan	nan		0.0189	0.5	0.0065	0	nan		0.5205	0.3909	0.3333	nan	nan		0.0744	0.2683	nan	nan	nan
0.9298	0.0929	0.9333	0.9333	nan		0.0153	0.9348	0	nan	nan		0.9153	0.2233	nan	nan	nan		0.0106	0.4231	0.04	0.0506	nan		0.4098	0.1944	0.4058	0.3934	nan		0.4694	0.75	0.6061	nan	nan
0.9639	0.2687	0.9194	0.9194	nan		0.0082	0.7907	0.0096	nan	nan		0.8571	0.2949	nan	nan	nan		0.0022	0.6981	0.0057	nan	nan		0.3256	0.0952	0.1667	0.1667	nan		0.4906	0.7692	0.6333	nan	nan
0.9712	0.05	0.913	nan	nan		0.45	0.9545	0.3784	nan	nan		0.875	0.4667	nan	nan	nan		0.0206	0.6585	0.0149	nan	nan		0.2143	0.0769	0.0714	0.0714	nan		0	0.1538	0	nan	nan
0.9804	0.0544	0.75	nan	nan		0.0033	0.7426	0.0132	nan	nan		0.7941	0.3659	0.6774	nan	nan		0.0108	0.8333	0.0147	nan	nan		0.2	0	0	nan	nan		0.0223	0.2605	nan	nan	nan
0.8913	0	0.9773	nan	nan		0.0043	0.8226	0.014	nan	nan		0.7222	0.3704	0.4833	nan	nan		0.5143	0.9111	0.3571	nan	nan		0.1214	0.0064	0.0051	nan	nan		0.0866	0.1951	0.0729	nan	nan
0.6324	0.0323	0.6122	0.587	nan		0	0.5522	0.0329	nan	nan		0.873	0.4853	nan	nan	nan		0.0077	0.7143	nan	nan	nan		0.6452	0.3864	0.1833	0.5	nan		0.0362	0.1619	0.0769	nan	nan
1	0	nan	nan	nan		0.036	1	0.0426	0.0282	nan		0.7778	0.2182	nan	nan	nan		0.0194	0.7	0.0149	0.0156	nan		0.1667	0.0091	0.0641	0.0714	nan		0	0.15	nan	nan	nan
0.8982	0.0102	0.8047	0.8355	nan		0	1	0.014	0.0134	nan		0.9016	0.2949	nan	nan	nan		0.2609	0.7037	nan	nan	nan		0.1565	0.0201	0	nan	nan		0.0156	0.1739	nan	nan	nan
0.9737	0	0.94	nan	nan		0.0137	0.7241	0.0127	0.0112	nan		0.8652	0.0759	0.7424	nan	nan		0.1207	0.5714	0.0938	nan	nan		0.122	0.0116	0.0469	nan	nan		0.0315	0.2277	0.0355	nan	nan
0.9863	0.1892	0.7941	0.7742	nan		0.0218	1	0.0211	0.0199	nan		0.641	0	0.7333	nan	nan		0.019	0.6564	0.0123	0.0132	nan		0.6941	0.5281	0.2574	0.2574	nan		0.0497	0.1702	0	0	nan
0.5702	0.0134	0.6327	0.6897	nan		0.0381	1	0.0566	nan	nan		0.4194	0.0543	nan	nan	nan		0.0086	0.7094	0.0467	0.0488	nan		0.464	0.3464	0.5	0.5	nan		0.0698	0.2162	0.0337	0.0444	nan
0.9208	0	0.7576	nan	nan		0.0029	0.7619	0	nan	nan		0.8049	0	0.7273	nan	nan		0.383	0.8085	0.5185	nan	nan		0.4479	0.234	0.3929	0.32	nan		0	0.1154	0.0222	0.0233	nan
0.6875	0.0323	nan	nan	nan		0	0.92	0.0137	nan	nan		0.9273	0	nan	nan	nan		0.04	0.6133	0	0	nan		0.5641	0.0417	0.3962	nan	nan		0.0538	0.1778	0.0222	0.0392	nan
0.8478	0.2609	0.5758	nan	nan		0.0141	0.8721	0.0073	0.0189	nan		0.747	0.0187	0.4493	nan	nan		0.0066	0.3913	0.018	0.0122	nan		0.5248	0.0161	0.2338	0.3333	nan		0.0412	0.2727	nan	nan	nan
0.7118	0.1272	0.5276	0.7115	nan		0.0166	0.9021	0.0216	0.0299	nan		0.7255	0.0137	0.5862	nan	nan		0.0103	0.4167	0.0096	0	nan		0.2197	0.0438	0.0927	0	nan		0.625	0.9	nan	nan	nan
0.8333	0.0263	0.9355	nan	nan		0.0146	0.8936	0.0246	0.0196	nan		0.7683	0.2035	0.7273	nan	nan		0.0045	0.55	0.0042	0.0043	nan		0.2045	0	0.087	nan	nan		0.0233	0.1429	0	0	nan
1	0	1	nan	nan		0.0082	0.8758	0.0053	0.0057	nan		0.5918	0.1364	nan	nan	nan		0.129	0.4634	0.0769	0.0769	nan		0.125	0.0161	0.0862	0.1429	nan		0.0645	0.2093	nan	nan	nan
1	0	nan	nan	nan		0.0066	0.8416	0.0079	0.0078	nan		0.5556	0	nan	nan	nan		0.0078	0.5303	nan	nan	nan		0.4408	0.3105	0.2457	0.2985	nan		0.027	0.2022	nan	nan	nan
0.9268	0.0364	nan	nan	nan		0.0116	0.5629	0.0135	0.0203	nan		0.875	0.48	nan	nan	nan		0.0013	0.8571	0.0158	nan	nan		0.1	0	0.1489	0.1728	nan		0.0455	0.2424	nan	nan	nan
0.9412	0	1	nan	nan		0.0216	0.9619	0.0058	nan	nan		1	0.699	0.9296	nan	nan		0.0039	0.4091	0.0029	nan	nan		0.18	0	0.0769	nan	nan		0	0.25	0	nan	nan
0.8716	0	0.9189	nan	nan		0.026	0.985	0	nan	nan		0.8617	0.5051	0.6591	nan	nan		0.0134	0.5714	0.0051	nan	nan		0.3421	0	0.1429	nan	nan		0	0.2826	0.0244	nan	nan
0.928	0.3333	0.8367	0.8667	nan		0.0147	0.8646	0	nan	nan		0.8919	0.5	0.641	0.6216	nan		0.0238	0.8261	0.0055	nan	nan		0.2424	0.0286	0.0685	nan	nan		0.0122	0.1684	0.0286	0.0427	nan
0.9524	0.4524	0.8462	nan	nan		0.0127	1	0.0136	0.015	0.009		0.907	0.5094	0.6	0.75	nan		0	0.8235	0	nan	nan		0.1053	0	0.084	nan	0.0175		0	0.1032	0.0163	0.0263	nan
0.7115	0.0112	0.5591	nan	nan		0.0695	1	0.1153	0.1104	nan		0.4365	0.0593	0.1048	nan	nan		0.0171	0.549	0	0	nan		0.1111	0	0	nan	0		0.1111	0.2626	0.021	nan	nan
0.551	0.0124	0.566	nan	nan		0.2283	1	0.041	nan	nan		0.5926	0.1552	0.2805	nan	nan		0.0258	0.7	0.0269	0.0279	nan		0.1392	0.0135	0.0317	nan	nan		0.0202	0.5172	nan	nan	nan
0.9118	0	0.8095	0.822	nan		0.2339	1	0.0533	nan	nan		0.6111	0.0455	0.575	nan	nan		0	0.55	0	nan	nan		0.4731	0.2644	0.4726	0.4681	nan		0.0476	0.4486	nan	nan	nan
0.9737	0.2278	0.7368	1	nan		0.101	1	0.195	nan	nan		0.6341	0.1261	0.449	0.4565	nan		0.4762	0.8333	nan	nan	nan		0.1875	0	0	nan	nan		0.2059	0.488	nan	nan	nan
0.9524	0.25	nan	nan	nan		0.14	0.95	0.1926	nan	nan		0.586	0.266	nan	nan	nan		0.0028	0.6364	0.0137	0.0119	nan		0.9565	0.6494	nan	nan	nan		0.1087	0.2857	0.0385	nan	nan
0.8571	0.1852	0.881	nan	nan		0.0134	0.558	0.0224	nan	nan		0.7064	0.2844	0.5086	0.5086	nan		0.0083	0.8333	0.0022	0.0025	nan		0.1087	0	0.01	0	nan		0	0.1079	nan	nan	nan
0.981	0.0076	nan	nan	nan		0.0238	1	nan	nan	nan		0.953	0.5167	nan	nan	nan		0.0135	0.6271	0.0125	0.0145	nan		0.7	0.2857	nan	nan	nan		0	0.1429	nan	nan	nan
1	0	nan	nan	nan		0.4735	0.9792	0.5546	0.569	nan		0.9032	0.5918	0.7333	nan	nan		0.0235	0.98	0.0256	nan	nan		0.1159	0	0.0667	0.0769	nan		0	0.5208	0.6562	0.6889	nan
0.9592	0.0131	1	nan	nan		0.031	0.9091	0	0	nan		1	0.6377	0.7361	0.7759	nan		0.0254	0.3704	0.0063	0.0111	nan		0.1	0	0	0	nan		0.0161	0.9322	0.7179	0.8	nan
0.95	0.0022	0.6667	nan	nan		0.0087	0.9167	0.0136	0.0172	nan		0.6923	0.2712	0.3667	nan	nan		0.0061	0.7576	0.0229	0.0249	nan		0.2051	0	0.0163	nan	nan		0.2295	0.7333	0.4861	0.5932	nan
0.9848	0.0147	0.6538	0.75	nan		0.0055	0.8723	0.0119	0.0071	nan		0.9038	0.4769	0.7679	nan	0.7742		0.0049	0.74	0.0127	0.0113	nan		0.7957	0.12	0.5867	0.6111	nan		0	0.1638	0.0052	nan	nan
0.9667	0.0097	0.881	0.9	nan		0.0083	0.8605	0.0135	0.02	nan		0.9221	0.5192	nan	nan	nan		0.0156	0.6977	0.0171	0.0185	nan		0.115	0.0114	0.0349	0.0469	nan		0	0.2015	0.0185	nan	nan
0.9722	0.0212	0.9625	0.9726	nan		0.0135	0.8279	0.0133	nan	nan		0.6579	0.2	0.4186	nan	nan		0.0104	0.7188	0	0	nan		0.1325	0	0	0	nan		0.0056	0.121	0.0516	0.0194	nan
0.9099	0.2916	0.8824	0.8824	nan		0.0132	0.7705	0.014	nan	nan		0.683	0.021	0.7911	nan	nan		0.0272	0.6813	0.0081	0.0082	nan		0.1415	0.0233	0.0891	0.1154	nan		0.0365	0.1503	0.0435	nan	nan
0.9762	0.0098	0.7414	0.8378	nan		0.0129	0.6311	0.0063	nan	nan		0.6087	0.0629	0.5701	nan	nan		0.0043	0.7534	0.0118	0.0138	nan		0.2761	0.1081	0.2314	0.1731	nan		0.0678	0.2202	0.0164	0	nan
0.9885	0.0179	1	nan	nan		0.0054	0.7425	0.0069	0.0171	nan		0.9615	0.0157	nan	nan	nan		0.1966	0.6364	0.0328	nan	nan		0.4173	0.1455	0.2375	0.2692	nan		0.0294	0.1572	0	0	nan
0.9722	0.0153	1	1	nan		0.011	0.6463	0.0132	0.0056	nan		0.75	0.0267	0.8393	nan	nan		0.0262	0.9434	0.0303	0.0164	nan		0.2571	0	nan	nan	nan		0	0.5714	0.0617	0.1087	nan
0.9517	0.0392	0.75	nan	nan		0.0168	0.6786	0.0093	0.0089	nan		0.4857	0.1081	nan	nan	nan		0.4375	0.8235	0.4474	0.5172	nan		0.2143	0	0	0	nan		0.0375	0.2241	0	nan	nan
0.6	0.0208	0.6667	nan	nan		0.0047	0.9348	0.0337	0.0314	nan		0.4148	0	0.3297	nan	nan		0.1429	0.8571	nan	nan	nan		0.2195	0	0.0364	nan	0.0377		0.0115	0.1731	0.102	0.1282	nan
0.8444	0	0.963	0.963	nan		0.0101	0.668	0.0057	0	nan		0.376	0	0.1585	nan	nan		0.0125	0.8667	0.0046	0.0063	nan		0.306	0.0312	0.352	nan	0.3173		0.072	0.2444	nan	nan	nan
0.9326	0.0066	nan	nan	nan		0.024	0.92	0.021	0	nan		0.4291	0.0127	0.3581	nan	nan		0.0088	0.6071	0.0091	0.0083	nan		0.1343	0	0.0215	nan	nan		0.0703	0.2546	0.4048	nan	nan
0.9843	0.003	nan	nan	nan		0.0063	0.938	0.0507	0.0317	nan		0.366	0.0531	0.3411	nan	0.15		0.0117	1	0.0106	0.0106	nan		0.1196	0	0.0612	nan	nan		0.1262	0.3575	0.3548	nan	nan
0.6378	0.0115	0.4787	0.4787	nan		0.0157	1	0.0236	0.025	nan		0.5398	0.0108	0.5733	nan	nan		0.0154	0.8077	0.0033	0	nan		0.4027	0.1782	0.2326	nan	nan		0.0717	0.2043	0.0345	0.0345	nan
0.9536	0.2486	0.9276	0.9545	nan		0.0106	0.9836	0.008	0.0048	nan		0.75	0.3143	0.7143	0.6429	nan		0.015	0.6765	0.022	0.0241	nan		0.1837	0.0105	0.0083	nan	nan		0.0575	0.1991	0.026	0.0109	nan
0.9842	0.0286	0.9459	0.95	nan		0.026	0.9733	0.0259	0.0359	nan		0.6279	0.2222	0.5455	0.5	nan		0	0.7744	nan	nan	nan		0.1166	0	0	0	nan		0.4088	0.6528	0.0526	0.0303	nan
0.9845	0.0103	0.9333	0.9286	nan		0	0.9691	0.0473	nan	nan		0.4054	0.0725	0.44	nan	nan		0.0036	0.4545	0.0233	nan	nan		0.32	0.08	0.3023	0.3023	nan		0.0796	0.4124	0	nan	nan
0.9597	0.1278	nan	nan	nan		0.0377	0.8293	0	nan	nan		0.5909	0.005	0.5522	nan	nan		0.0152	0.4697	0.0143	nan	nan		0.1475	0.0153	nan	nan	nan		0.1	0.9608	nan	nan	nan
0.9813	0.004	0.725	0.7576	nan		0.0984	0.6818	0.0296	nan	nan		0.4628	0.1045	nan	nan	nan		0.0097	0.6286	0.0075	0.0055	nan		0.1754	0	nan	nan	nan		0.0408	0.1607	0.0364	0.0308	nan
0.92	0.0147	nan	nan	nan		0.1878	0.7117	0.197	nan	nan		0.4424	0.0069	0.2637	0.2982	nan		0.0112	0.6889	0.0043	0.0044	nan		0.1343	0.026	0.0797	0.0714	nan		0.059	0.2252	0.0582	0.0849	nan
1	0.0186	nan	nan	nan		0.0337	0.9524	0.0025	0	nan		0.607	0.2775	0.6667	0.6596	nan		0.0151	0.3696	0.0101	0.0117	nan		0.2043	0.0198	0.1143	0.1143	nan		0.1282	0.2882	0.0299	0.0354	nan
0.9167	0.0347	nan	nan	nan		0.0488	0.9683	0.0112	nan	nan		0.5912	0.0244	nan	nan	nan		0.0109	0.6774	0.0185	0.0254	nan		0.1429	0.0254	0.0192	0.0196	nan		0.1303	0.2946	0.1164	0.1279	nan
1	0.0075	nan	nan	nan		0	0.7458	0	nan	nan		0.359	0.0345	0.3409	nan	nan		0.0147	0.913	0.006	0.0037	nan		0.1653	0.0431	0.0063	0.0122	nan		0.0909	0.2342	0.2692	0.2692	nan
0.9589	0.3628	0.9495	0.9592	nan		0.0156	0.9655	0	0	nan		0.5798	0.2069	0.4565	nan	nan		0.0172	0.4	0.0087	0.0107	nan		0.1784	0.0217	0.2313	0.248	nan		0.0104	0.1923	0.0243	nan	nan
0.9813	0.1619	0.9231	nan	nan		0.0273	0.9839	0	nan	nan		0.5934	0.007	nan	nan	nan		0.2053	0.6667	0.1119	nan	nan		0.2252	0.0596	0.0271	nan	0.0144		0.0367	0.2635	0.0115	0	nan
0.9091	0	nan	nan	nan		0.135	0.971	0.1364	nan	nan		0.5213	0.033	nan	nan	nan		0.0185	0.7344	0	nan	nan		0.1724	0	0.2609	0.2899	nan		0.0408	0.2465	0.1	0.1	nan
0.9677	0.028	nan	nan	nan		0.1069	1	0.0645	nan	nan		0.3289	0	nan	nan	nan		0.5417	0.8723	nan	nan	nan		0.7826	0.4348	0.3556	0.3556	nan		0.7789	0.9238	0.127	0	nan
0.9535	0.0109	nan	nan	nan		0.0421	0.5905	0.0256	0.0275	0		0.4394	0	0.2857	nan	nan		0.0073	0.4122	0.021	nan	nan		0.4074	0.1963	0.1429	nan	nan		0.1079	0.2184	0.0463	0.0606	nan
0.8443	0.006	0.7484	0.7484	nan		0	1	0.0505	0.023	nan		0.5035	0.0229	0.575	nan	nan		0.0052	0.3717	0.0136	nan	nan		0.7368	0.0606	nan	nan	nan		0.1768	0.3654	0.0851	nan	nan
0.6324	0.0283	0.2182	0.2182	nan		0.0072	0.9831	0.0685	0.0541	nan		0.3398	0	0.382	nan	nan		0.0436	0.4636	0.0152	nan	nan		0.12	0	0.0244	0	nan		0.0798	0.2899	0.1229	0.1097	nan
0.814	0.0128	0.5938	nan	nan		0.0114	0.9688	0.0236	nan	nan		0.5246	0.1176	0.4824	nan	nan		0	0.4909	0.0094	nan	nan		0.2676	0	0.0172	nan	nan		0.1029	0.203	0.0996	0.0512	nan
0.8929	0	0.7	nan	nan		0.0204	0.9333	0.0259	0.0466	nan		0.7879	0.4118	0.1136	0.125	nan		0.0171	0.6116	0.0213	nan	nan		0.2105	0.0294	0	nan	nan		0.0171	0.1234	0	0	nan
0.8529	0.2273	nan	nan	nan		0.0163	0.9721	0.0066	0.0124	nan		0.6386	0.1788	0.5408	0.6119	nan		0.0126	0.3333	0.013	nan	nan		0.56	0.2778	nan	nan	nan		0.0625	0.2615	0.1944	0.25	nan
0.9859	0	1	1	nan		0.0123	0.5174	0.0318	nan	nan		0.9048	0.5821	nan	nan	nan		0.0051	0.4091	0.0147	nan	nan		0.1261	0	nan	nan	nan		0.0132	0.1292	0.0339	0.0342	nan
0.9675	0.0138	0.8313	0.875	nan		0.0139	0.5238	0	nan	nan		0.8222	0.3478	nan	nan	nan		0.0209	0.6	0.0197	nan	nan		0.2845	0.1207	nan	nan	nan		0.1304	0.3415	0.1161	0.1263	nan
0.967	0.0197	0.7627	0.8333	nan		0.0119	1	0.0164	0.0169	nan		0.5821	0.2292	0.5135	nan	nan		0.016	0.4286	0.0302	nan	nan		0.2105	0	nan	nan	nan		0	0.2727	0.0244	0	nan
0.9545	0.0682	nan	nan	nan		0.0088	0.9726	0.0116	0.0063	nan		0.8932	0.5455	0.7857	nan	nan		0.0102	0.5429	0.0145	nan	nan		0.2051	0.0294	0	0	nan		0.0606	0.3333	0.027	0.027	nan
0.9841	0.0136	0.9048	0.8846	nan		0.011	0.9859	0.0203	0.0222	nan		0.8333	0.2038	nan	nan	nan		0.0433	0.4167	0.0076	nan	nan		0.7667	0.5208	0.5385	0.5833	nan		0.0235	0.3333	0	0	nan
0.9111	0.0108	0.95	0.9429	nan		0.0075	1	0.0044	0.0024	nan		0.434	0.0241	0.3175	nan	nan		0.0311	0.625	0.0019	0	nan		0.1823	0.0486	0.0794	nan	nan		0.5714	0.9151	0.6818	nan	nan
0.6346	0.0556	0.5366	nan	nan		0.0068	0.9524	0.027	0.0234	nan		0.8621	0.1402	0.6944	nan	nan		0.0245	0.4359	0.0189	0.0143	nan		0.1046	0	0.0923	0.1	nan		0.0376	0.1489	0	nan	nan
0.8986	0	0.9737	0.973	nan		0.0069	0.9259	0.0116	0.0061	nan		0.7077	0.0257	0.7619	nan	nan		0.0094	0.6071	0.0191	0.0186	nan		0.25	0.1446	0.0256	0.0256	nan		0.0643	0.3353	0.0526	nan	nan
0.8788	0.3238	0.85	0.9565	nan		0.0951	1	0.1318	0.1304	nan		0.7722	0.0073	0.6667	nan	nan		0.014	0.9667	0.0088	0.009	nan		0.1645	0.0213	0.0047	0.0076	nan		0.0127	0.1389	0.0111	0.0114	nan
0.8791	0.0225	0.8479	0.8673	nan		0.0288	0.8667	0.0096	0	nan		0.7826	0.0091	0.8621	nan	nan		0.0178	0.6852	0.0173	0.0158	nan		0.2469	0	nan	nan	nan		0.0268	0.4211	0.0427	0.0323	nan
0.9426	0.0054	0.9342	0.9357	nan		0.0216	0.9091	0.0133	0.029	nan		0.7174	0.0217	0.75	0.85	nan		0.0051	0.7101	0.0246	0.0254	nan		0.3969	0.0213	0.4368	0.5778	nan		0.1753	0.3504	0.1386	nan	nan
0.9675	0.0155	0.8148	0.8333	nan		0.0153	1	0.0243	0.0307	nan		0.8173	0.4167	nan	nan	nan		0.012	0.7397	0.0109	0.011	nan		0.6179	0.3333	0.5222	0.5128	nan		0.2	0.6286	nan	nan	nan
0.9592	0.0158	0.7681	0.9744	nan		0.0123	0.84	0.0126	0.0056	nan		0.8108	0.3333	nan	nan	nan		0.0046	0.5938	0.0166	0.0171	nan		0.1605	0	0.0597	nan	nan		0.0634	0.2391	0.0213	0.0233	nan
0.9667	0.0026	0.6889	0.9762	0.3864		0.0121	0.85	0.0078	0.0412	nan		0.6341	0.2593	0.7381	nan	nan		0.0155	0.4651	0	0	nan		0.5634	0.3208	0.4462	0.4462	nan		0.0187	0.125	0.1136	0.1136	nan
0.871	0.0211	nan	nan	nan		0.0128	1	0.0034	0	nan		0.6098	0.2515	0.3469	0.2571	nan		0.0114	0.9024	0.0174	nan	nan		0.1458	0.0032	0	0	nan		0.1017	0.3385	0.0877	0.0865	nan
0.963	0	0.8889	nan	nan		0.0145	0.9318	0.0048	nan	nan		0.5755	0.1375	0.2299	nan	nan		0.0134	0.8056	0.0063	0	nan		0.1714	0.018	0.1613	nan	nan		0.0278	0.55	nan	nan	nan
0.739	0.1148	0.66	nan	nan		0.023	0.53	0.0116	nan	nan		0.8246	0.0722	0.2581	nan	nan		0.1971	0.5745	0.2255	0.275	nan		0.1167	0.0102	0.0176	nan	nan		0.0383	0.2206	0	0	nan
1	0.4545	0.9216	0.9388	nan		0.0587	0.6216	0.0927	nan	nan		0.5385	0.0863	0.3084	0.4231	nan		0.043	0.6505	0.0553	0.0889	nan		0.2973	0	0.3605	0.3333	0.3519		0.0658	0.4091	0.0968	0.125	nan
0.8936	0.04	0.25	nan	nan		0.0168	1	0.009	0.008	nan		0.7816	0.2807	0.5484	0.5	nan		0.2069	0.875	0.2	nan	nan		0.1518	0	0.0505	nan	nan		0.0924	0.2794	0.1875	0.12	nan
1	0.3846	nan	nan	nan		0.0117	1	0.0111	0.0101	nan		0.44	0.1224	0.4565	0.4848	nan		0.0125	0.9245	0.017	nan	nan		0.144	0	0.1078	nan	nan		0.1525	0.7619	0.1176	0.1429	nan
1	0.1923	nan	nan	nan		0.0251	0.8958	0.031	0.0196	nan		0.9333	0.5455	0.7447	nan	nan		0.0067	0.8235	0.0365	nan	nan		0.2252	0.0588	0.0929	nan	nan		0.0921	0.2857	nan	nan	nan
0.9773	0.3433	nan	nan	nan		0.0457	0.84	0.02	0.0074	nan		0.439	0.12	0.2653	nan	nan		0.0229	0.7733	0.0204	0.0184	nan		0.3523	0.08	0.2577	0.2577	nan		0.0847	0.2593	nan	nan	nan
0.6598	0.0096	0.598	nan	nan		0.0237	0.9167	0.0127	0.0241	0		0.8447	0.3829	0.4579	0.4262	nan		0.459	0.9118	0.05	0.087	nan		0.2732	0.0882	0.0854	0.0872	nan		0.005	0.1304	0.0156	0	nan
1	0.0667	0.8333	0.7917	nan		0.0273	0.7586	0.0177	0.0206	nan		0.8101	0.2778	nan	nan	nan		0.0102	0.5417	0.0056	0.0032	nan		0.1233	0	0.0333	0.0333	nan		0.0093	0.1429	0	0	nan
0.9474	0.1701	0.9455	0.9231	nan		0.0186	1	0.0084	0.0081	nan		0.831	0.3968	nan	nan	nan		0.0063	0.4062	0.0173	0.0227	nan		0.1148	0	0.0077	nan	nan		0.0299	0.1373	0.0763	0.0684	nan
0.914	0.026	nan	nan	nan		0.0128	1	0.0168	0.0149	nan		0.5208	0.0769	nan	nan	nan		0.013	0.5814	0.0064	0.0078	nan		0.1509	0.012	0.0128	nan	nan		0.005	0.128	0.0239	0.0246	nan
0.8111	0.0253	nan	nan	nan		0	0.9783	0.0363	nan	nan		0.7879	0.3968	0.3333	nan	nan		0.0261	0.7391	0.0303	0.0228	nan		0.2237	0	0.0278	nan	nan		0.0092	0.121	0.0137	0.0138	nan
0.505	0	0.3675	nan	nan		0.0169	0.907	0.0354	0.028	nan		0.8276	0.4286	nan	nan	nan		0.0463	0.8378	0.0426	0.0285	nan		0.2099	0	0.0286	0.0294	nan		0.0111	0.2323	0.0066	0.0066	nan
0.9333	0.0178	0.8333	0.9773	nan		0.0236	0.9231	0.0137	0	nan		0.5556	0.08	nan	nan	nan		0.0404	0.88	nan	nan	nan		0.152	0.0441	0.0674	0	nan		0.1077	0.3182	0	nan	nan
0.9259	0.0116	nan	nan	nan		0.0323	1	0	nan	nan		0.5161	0.0093	0.2368	nan	nan		0.0093	0.4717	0.0228	0.0155	nan		0.1579	0.0253	0.0838	0.0952	nan		0.0294	0.3636	0	0	nan
0.9615	0.0262	nan	nan	nan		0	0.8031	0	nan	nan		0.5672	0.0566	nan	nan	nan		0.0152	0.4146	0.014	0.0155	nan		0.9041	0.7933	0.8902	0.9412	nan		0.0347	0.1882	0.0704	0.0704	nan
0.9889	0.0084	0.8	0.7632	nan		0.0132	0.8811	0.0196	nan	nan		0.6163	0	0.7458	nan	nan		0.0052	0.5467	0.0154	0.0165	nan		0.5676	0.0303	0.4237	0.439	nan		0.0881	0.3047	0.0391	0.0391	nan
1	0.0209	nan	nan	nan		0	0.9545	0.0312	nan	nan		0.7903	0.3043	0.5833	nan	nan		0.0054	0.7619	0.0127	nan	nan		0.1297	0.026	0.0156	nan	nan		0.0093	0.1398	0	0	nan
1	0.0155	nan	nan	nan		0.0491	0.7826	0.0154	0.0039	nan		0.82	0.4333	0.6389	nan	nan		0.0075	0.6786	0.0143	nan	nan		0.3182	0	nan	nan	nan		0.04	0.2222	0.0694	0.075	nan
0.9865	0.0193	nan	nan	nan		0.0856	1	0.036	0.0193	nan		0.641	0	0.5349	nan	nan		0.0094	0.7727	0.0154	nan	nan		0.1053	0	0.027	nan	nan		0.0259	0.1744	nan	nan	nan
0.9944	0.0197	nan	nan	nan		0.1078	0.9898	0.0428	0.0236	nan		0.9595	0.65	0.9535	nan	nan		0	0.5714	nan	nan	nan		0.1739	0	nan	nan	nan		0.0444	0.227	0.0985	0.0617	nan
0.9815	0.0205	nan	nan	nan		0.1331	0.9901	0.0088	0.0094	nan		0.6176	0.119	nan	nan	nan		0.4508	0.9245	0.1583	nan	nan		0.1212	0	0.0238	nan	nan		0.0137	0.25	0.1696	0.0417	nan
1	0.0095	nan	nan	nan		0.0138	1	0.0129	0.0145	nan		0.7442	0.0377	0.7609	nan	nan		0.5	0.8333	0.4872	nan	nan		0.3971	0.2099	0.3005	0.3005	nan		0.0326	0.3729	0.0189	0	nan
1	0.0128	0.8571	nan	nan		0.0082	1	0.0057	0.005	0		0.92	0.3357	0.4359	nan	nan		0	0.36	0.0172	0.02	nan		0.1538	0	0	nan	nan		0.197	0.5351	0.5802	0.0952	0.5652
0.9756	0.0135	0.775	nan	nan		0.0092	1	0.0115	0.0115	0		0.6098	0.2273	0.3889	nan	nan		0.0076	0.8333	0.0201	0.0189	nan		0.3333	0.0741	0.1325	0	nan		0.2231	0.5628	0.6247	0.2167	0.4962
1	0.0232	0.5904	nan	nan		0.0189	0.5804	0.0441	nan	nan		0.863	0.4667	0.6604	nan	nan		0.0146	0.6809	0.0163	0.0157	nan		0.1892	0	nan	nan	nan		0.2604	0.538	0.6051	0.2778	0.6667
1	0.0158	0.2917	nan	nan		0.0213	0.871	0.0102	0.0048	nan		0.4762	0.0966	0.0606	nan	nan		0.0128	0.3939	0.0094	0.0094	nan		0.1944	0.0323	0.1429	nan	nan		0.0706	0.3333	nan	nan	nan
0.9483	0.012	0.4317	nan	nan		0.0072	1	0.0305	nan	nan		0.6413	0.1647	0.6211	nan	nan		0	0.3478	0.0241	0.0235	nan		0.1455	0	0.0312	nan	nan		0.0125	0.4167	0.1154	0.1154	nan
0.8571	0.0118	0.5909	nan	nan		0.0921	1	0.0303	0	nan		0.5493	0.2368	nan	nan	nan		0.007	0.7143	0.0043	0.0063	nan		0.3636	0.0698	0.087	nan	nan		0.039	0.1765	nan	nan	nan
1	0.0304	0.5469	nan	nan		0.2778	0.8393	0.2689	nan	nan		0.7778	0.4556	0.3607	nan	nan		0.0092	0.3636	0.0108	0	nan		0.1462	0.02	0.0374	0.0786	0.0288		0.07	0.1739	0.175	0.1826	nan
0.9697	0.0227	0.5556	nan	nan		0	0.75	0.0197	0.0106	nan		0.6869	0.3482	0.383	nan	nan		0.25	0.5588	0.1	nan	nan		0.1606	0	nan	nan	nan		0.0837	0.3	0.0849	0.0918	nan
0.9038	0.2691	0.8059	nan	nan		0.0039	0.96	0.0111	0.01	nan		0.561	0.2299	0.614	0.7436	nan		0.0062	0.4759	0	0	nan		0.1707	0.0159	0.1364	nan	nan		0.0586	0.2653	0.0759	0.0417	nan
0.9714	0.1704	0.987	0.9787	nan		0.0049	0.5362	0.0104	nan	nan		0.4706	0.1148	0.2979	0.2933	nan		0.0121	0.64	0.0069	0.0058	nan		0.6522	0	0.1176	nan	nan		0.0636	0.3553	0.0882	0.1111	nan
1	0.0193	nan	nan	nan		0.0174	0.5938	0	0	nan		0.3738	0.0278	nan	nan	nan		0.005	0.6957	0.0168	0.0182	nan		0.4889	0.25	0.1628	0.1765	nan		0.0188	0.2738	0.05	0.05	nan
0.9811	0.0061	1	nan	nan		0.014	0.7753	0.018	0.0242	nan		0.6496	0.1448	0.6803	0.6729	nan		0.1786	0.65	0	nan	nan		0.3556	0.1389	nan	nan	nan		0.0265	0.5	0.0317	0.0526	nan
1	0.4	0.7308	nan	nan		0.0151	0.9837	0.0166	0.0208	nan		0.6393	0.25	0.5833	0.5833	nan		0.0111	0.5	0	nan	nan		0.3469	0	0	0	nan		0	0.4286	0	0	nan
0.5176	0.0039	0.3357	nan	nan		0.0112	0.8235	0	0	nan		0.883	0.5056	0.717	0.7115	nan		0.037	0.9259	0	nan	nan		0.3383	0.0526	nan	nan	nan		0.4286	0.7111	nan	nan	nan
0.9	0.0219	nan	nan	nan		0	0.9273	0.0357	0.0465	nan		0.9268	0.3778	0.5926	0.5778	nan		0.0144	0.8125	0.0326	nan	nan		0.275	0.0781	nan	nan	nan		0.2727	0.8201	nan	nan	nan
0.9225	0.2127	0.9167	0.9091	nan		0.14	0.8795	0.0333	nan	nan		0.7097	0.375	0.6923	nan	nan		0.0047	0.6944	0.019	nan	nan		0.12	0	0	nan	nan		0.0181	0.122	0.007	0.0079	nan
1	0.0155	0.92	0.9167	nan		0.0561	0.7522	0.0482	nan	nan		0.7619	0.4286	nan	nan	nan		0.0229	0.3478	0.0055	nan	nan		0.3159	0.1493	0.1818	0.1839	nan		0.0692	0.2549	0	0	nan
1	0.0104	0.9722	0.973	nan		0.0282	0.9231	0.0707	nan	nan		0.8438	0.0851	nan	nan	nan		0.0082	0.5641	0.0158	nan	nan		0.237	0.1025	0.1319	0.1235	nan		0.0148	0.157	0.0286	nan	nan
0.907	0.0134	0.9848	nan	nan		0	0.8611	nan	nan	nan		0.632	0.2453	nan	nan	nan		0.0068	0.6515	0.0088	nan	nan		0.1938	0.0252	0.087	0.0909	nan		0.0156	0.2762	0	nan	nan
0.9459	0.2443	0.9563	0.9846	nan		0.022	0.9057	0.0268	0.0268	nan		0.7721	0.3217	0.6172	0.6091	nan		0.0129	0.7639	0.0312	nan	nan		0.2642	0.0966	0.225	0.25	nan		0	0.1273	nan	nan	nan
0.7037	0.1532	0.5556	nan	nan		0	0.9	0	0	nan		0.9231	0.6077	0.7241	0.7241	nan		0.0191	0.8222	0.0092	nan	nan		0.4146	0.1	nan	nan	nan		0.0366	0.1481	nan	nan	nan
0.6709	0.0975	0.6532	0.6765	nan		0.0268	0.9651	0.0718	0.1188	nan		0.7954	0.3862	0.6628	0.6575	nan		0.0103	0.5672	0.0039	nan	nan		0.3101	0.125	nan	nan	nan		0	0.1159	nan	nan	nan
0.6667	0.0149	0.4971	0.4	nan		0.0064	0.8252	0.0177	0.0196	nan		0.9615	0.3107	0.8406	0.9444	nan		0.0079	0.6667	0.0256	nan	nan		0.3097	0.1905	0.1285	nan	nan		0.0108	0.1183	0.0333	0.0333	nan
0.6634	0.0175	0.2394	nan	nan		0.0053	0.9118	0.0211	0.0214	nan		0.9565	0.3333	0.9375	0.9375	nan		0.0137	0.7581	0.0023	nan	nan		0.1584	0	0	0	nan		0.5126	0.7778	nan	nan	nan
0.8212	0.0348	nan	nan	nan		0.0101	0.9835	0.0179	0.0184	nan		0.6229	0.0131	0.4857	nan	nan		0.0206	0.3548	0.0158	nan	nan		0.291	0.0811	0.1364	0.2	nan		0.4203	0.6643	nan	nan	nan
0.8218	0.0213	0.9677	nan	nan		0.0133	0.9915	0.0059	0.0052	nan		0.7742	0.434	0.7727	nan	nan		0.0165	0.4	0.0089	nan	nan		0.7576	0.1636	nan	nan	nan		0.2807	0.3987	0.2195	0.2308	nan
0.6	0.0235	nan	nan	nan		0.0163	0.9756	0.0222	0.0247	nan		0.3636	0	nan	nan	nan		0.0224	0.7143	0	nan	nan		0.1565	0	0	nan	nan		0.0602	0.2989	0.1179	0.1179	nan
0.5738	0.0123	nan	nan	nan		0.009	0.9159	0.0108	0.0118	nan		0.8871	0.5263	0.7614	nan	nan		0.0105	0.6053	0.0067	nan	nan		0.1259	0.0161	0	nan	nan		0.0833	0.3962	0.1182	0.1467	nan
0.5249	0.0051	nan	nan	nan		0.0196	1	0.0127	0.0162	nan		0.7843	0.4592	0.8014	0.7586	0.7966		0	0.4688	0.008	nan	nan		0.1806	0.0286	0.0667	nan	nan		0.0156	0.2	0.0142	0.0144	nan
0.9691	0.0122	nan	nan	nan		0.0146	0.9583	0.006	0.0072	nan		0.56	0.0066	0.48	nan	nan		0.0178	0.7089	0.0095	nan	nan		0.1569	0	0.0667	nan	nan		0.0161	0.15	0.0168	0.0177	nan
0.8095	0	0.8333	nan	nan		0.0087	1	0.0109	0.0115	nan		0.5364	0.1176	0.5275	nan	nan		0	0.3103	0.006	nan	nan		0.8491	0.6633	0.5385	nan	nan		0.0036	0.1111	0.0176	0.0174	nan
1	0.0119	0.8824	nan	nan		0	0.75	0.0882	0.0882	nan		0.56	0.2429	0.4839	nan	nan		0.0361	0.5714	0.0202	nan	nan		0.6979	0.4143	0.4384	0.3182	nan		0.0034	0.3462	0.01	0.009	nan
0.9333	0.0084	nan	nan	nan		0.0164	0.6129	0.0577	0.06	nan		0.5053	0.1618	nan	nan	nan		0	0.5	0.0526	nan	nan		0.125	0	0.0256	0	nan		0.0102	0.2042	0.0109	0.0111	nan
1	0.0609	nan	nan	nan		0.03	0.9744	0.0056	nan	nan		0.4312	0.0529	0.1795	nan	nan		0.2054	1	0.0365	nan	nan		0.5738	0.0441	0.5957	nan	nan		0	0.2593	nan	nan	nan
0.8986	0.2456	0.9756	0.9706	nan		0.012	0.9512	0.026	nan	nan		0.7568	0.0978	nan	nan	nan		0.0125	0.5946	0	nan	nan		0.7347	0.2034	0.7973	nan	nan		0.0119	0.1379	0.0597	nan	nan
0.9545	0.0244	nan	nan	nan		0.0188	0.963	0.0077	nan	nan		0.5625	0.1429	nan	nan	nan		0.0234	0.7255	0.0189	nan	nan		0.1047	0	0.0143	nan	nan		0.2958	0.7905	nan	nan	nan
1	0.4571	nan	nan	nan		0.014	0.9821	0.0201	nan	nan		0.8529	0.5143	nan	nan	nan		0.0345	1	0.0327	nan	nan		0.2222	0	0.129	0.1356	nan		0.2488	0.5784	0.3636	nan	nan
0.9804	0.0318	nan	nan	nan		0.0087	0.9667	0.0134	nan	nan		0.9149	0.5926	0.8182	nan	nan		0.0182	0.6857	0.0112	nan	nan		0.1458	0.0075	0.0864	0.1622	nan		0.1318	0.3901	0.1781	nan	nan
0.9839	0.0157	1	nan	nan		0.0215	1	0.0139	nan	nan		0.7285	0.2414	0.7442	nan	nan		0.0297	0.9048	0.0531	nan	nan		0.1163	0.0049	0.0154	0.0154	nan		0.0219	0.1707	0.0542	0.0814	nan
1	0.0354	1	nan	nan		0.014	0.973	0.0207	nan	nan		0.3886	0.0069	0.4304	nan	nan		0	0.8636	0.0077	nan	nan		0.1333	0.0123	0.0714	0.1	nan		0.0047	0.1429	0.0323	0.0103	nan
0.9877	0.0146	0.9355	0.938	nan		0.0158	1	0.0305	nan	nan		0.88	0.5588	nan	nan	nan		0	0.55	0	nan	nan		0.1624	0.0547	0.16	0.16	nan		0	0.1136	0.0196	0	nan
0.9867	0.0209	nan	nan	nan		0.0141	1	0.0166	nan	nan		0.6828	0.2339	0.625	0.697	nan		0	0.475	0.0159	nan	nan		0.8068	0.5664	0.3281	0.3281	nan		0	0.129	0.0263	nan	nan
0.976	0.0452	0.9578	0.9222	nan		0.4632	0.9762	nan	nan	nan		0.7042	0.3619	nan	nan	nan		0.0241	0.7059	0.0339	nan	nan		0.35	0.0769	0.2273	0.2414	nan		0.0231	0.1267	0	0	nan
0.9529	0.0232	0.9226	nan	nan		0.2789	1	0.2323	0.2132	nan		0.6406	0.2735	nan	nan	nan		0.6286	0.9714	nan	nan	nan		0.4358	0.2034	nan	nan	nan		0	0.5049	0.0238	0.0238	nan
0.9512	0.0166	0.9802	nan	nan		0.2059	0.907	0.0712	0.1004	nan		0.7097	0.4062	0.6984	nan	nan		0.6386	0.9524	nan	nan	nan		0.3304	0.1186	0.0417	nan	nan		0.0244	0.6	0.3962	0.3962	nan
1	0.0123	nan	nan	nan		0.115	1	0.0361	nan	0		0.5364	0.2	nan	nan	nan		0.0092	0.4847	0	nan	nan		0.3977	0.0952	0.2143	0.2099	nan		0.1127	0.5484	0.0345	nan	nan
0.8776	0.0146	0.7097	0.9167	nan		0.0157	1	0.006	0.0031	nan		0.4731	0.0571	nan	nan	nan		0.0212	0.3898	0.0165	nan	nan		0.2353	0.0167	0.026	0	nan		0.0519	0.1762	0.0512	nan	nan
0.9383	0.0226	0.697	0.8846	nan		0.0285	1	0.0036	0.0029	nan		0.6711	0.0774	0.2712	0.175	nan		0.0052	0.5068	0.0109	nan	nan		0.4426	0.1	0	nan	nan		0	0.1667	0	nan	nan
0.9121	0.0108	0.8929	0.9762	nan		0.2043	0.9161	0.1684	0.1962	nan		0.4766	0.1155	0.5132	nan	nan		0.0208	0.7529	0.0393	nan	nan		0.1	0	0.035	nan	nan		0.1636	0.3071	0.1348	nan	nan
0.5417	0.0071	0.3125	0.3922	nan		0.2179	0.8519	0.3159	0.3216	nan		0.4198	0.043	0.3651	0.4324	nan		0.0164	0.7069	0.053	nan	nan		0.1277	0.0213	0	nan	nan		0.0098	0.1667	0.0267	0	nan
0.9	0	0.7308	0.6957	nan		0.3254	0.9104	0.2878	0.7363	0.0417		0.5489	0.0228	0.4655	0.5	nan		0.0168	0.4737	0.0073	nan	nan		0.1284	0	0.011	nan	nan		0.0435	0.1609	0.0349	0.0435	nan
1	0.2692	1	1	nan		0.1763	0.8679	0.1482	0.6849	nan		0.512	0.1892	0.3896	0.4286	nan		0.2581	0.5909	nan	nan	nan		0.4124	0.2206	0.3377	nan	nan		0	0.4286	0.0909	nan	nan
0.6057	0.0051	0.4351	0.434	nan		0.1925	0.8333	0.1165	0.8493	0.0137		0.4654	0.058	0.2798	nan	nan		0.0154	0.3714	0.003	nan	nan		0.1667	0	nan	nan	nan		0.0201	0.2262	0.0495	0.0154	nan
0.5619	0.0156	nan	nan	nan		0.1888	0.9231	0.0868	0.6923	nan		0.5381	0.0402	0.4583	nan	nan		0.0223	0.8	0.0165	nan	nan		0.2439	0.06	nan	nan	nan		0.0361	0.2	0.0177	0.019	nan
1	0	nan	nan	nan		0.0317	0.925	0	0	nan		0.4595	0.1505	0.3333	nan	nan		0.016	0.6842	0.0246	nan	nan		0.8031	0.6207	0.8052	0.7973	nan		0.0417	0.1627	0.0667	0.0769	nan
1	0.021	0.1154	nan	nan		0.0083	0.9139	0.0163	nan	nan		0.4915	0.1687	0.625	nan	nan		0	0.8056	0.0294	nan	nan		0.2222	0.0505	0.3223	0.2752	nan		0.0781	0.2056	nan	nan	nan
0.5682	0.0144	0.5753	nan	nan		0.3977	0.8992	0.4744	nan	nan		0.6154	0	0.6083	nan	nan		0.0143	0.5714	0.0144	nan	nan		0.1389	0	nan	nan	nan		0.0833	0.2121	0.0926	nan	nan
0.9242	0.0089	0.5521	nan	nan		0.1439	0.7561	0.0265	nan	nan		0.4362	0.0233	0.5833	nan	nan		0.0119	0.3333	0.0077	nan	nan		0.7512	0.6061	0.5286	0.5833	nan		0.0308	0.1667	nan	nan	nan
0.9429	0.0127	0.4615	nan	nan		0.1406	0.875	0.0114	nan	nan		0.6784	0.225	0.6	nan	nan		0.0048	0.4667	0.0052	nan	nan		0.1707	0	0	nan	nan		0.0513	0.225	0.15	0.15	nan
0.9348	0.0442	0.4615	nan	nan		0	0.9	0.0087	nan	nan		0.8519	0.1053	nan	nan	nan		0.0104	0.5385	0.0101	nan	nan		0.35	0	0	nan	nan		0.0061	0.1081	0.113	0.1731	nan
0.9691	0.0366	0.8846	nan	nan		0	0.8286	nan	nan	nan		0.7737	0.4262	0.6453	0.5581	nan		0.0213	0.5606	0.0114	nan	nan		0.3034	0.0035	0.0577	nan	nan		0.0042	0.1091	0.0079	nan	nan
0.9929	0.0198	0.8	0.9322	nan		0.0143	1	0.0275	nan	nan		0.9655	0.0069	nan	nan	nan		0.0053	0.4103	0.0237	nan	nan		0.6316	0.3274	0.5	0.6327	nan		0.0065	0.16	0	nan	nan
0.9646	0.0169	nan	nan	nan		0.0189	0.9583	0.0285	nan	nan		0.4406	0	0.4538	nan	nan		0.3462	0.7229	0.6667	0.6491	nan		0.3128	0.1474	0.201	0.2204	nan		0.0081	0.1509	0.0223	nan	nan
0.9914	0.0148	0.8302	nan	nan		0.0241	0.8696	0.0165	nan	nan		0.8947	0.4792	0.6571	nan	nan		0.3929	0.6957	nan	nan	nan		0.22	0.0086	nan	nan	nan		0.0242	0.1333	0.0067	nan	nan
0.9245	0.0256	0.9831	nan	nan		0.0299	0.9551	0.0385	nan	nan		0.6491	0.3368	0.4844	nan	nan		0.0122	0.3667	0.0196	0.011	nan		0.1558	0	0.0526	0.0625	nan		0.0399	0.1673	0.1889	0.1889	nan
1	0.0777	nan	nan	nan		0.0185	0.6584	0.0075	nan	nan		0.5938	0.2809	0.5326	nan	nan		0.0224	0.4222	0.004	0.0029	nan		0.3333	0.1364	0.1471	nan	nan		0.0651	0.1972	0.0729	0.0633	nan
0.9298	0.0146	0.8333	0.8955	nan		0.0152	0.9583	0.0588	nan	nan		0.7	0.2414	0.6027	nan	nan		0.5634	0.9744	0.9444	0.9583	nan		0.1684	0.0124	0.0197	nan	nan		0.0678	0.1867	0.0634	0.057	nan
0.9931	0.0105	0.8	0.9195	nan		0.0103	0.9939	0.0065	0.0094	nan		0.4762	0	0.4103	0.3662	0.4		0.47	0.8205	0.6667	0.6571	nan		0.1792	0.0083	0.0208	0.0179	nan		0.0372	0.1667	0.0667	0.0792	nan
0.9627	0.0335	0.8116	0.9492	nan		0.0044	0.9206	0	nan	nan		0.401	0.0217	0.25	0.1525	0.3462		0.0183	0.5778	0.0182	0.0196	nan		0.3125	0	0.125	0.0615	nan		0.0361	0.2028	0.1273	0.1273	nan
0.9615	0.0151	0.8889	0.9474	nan		0.0155	0.9302	0.0271	nan	nan		0.3171	0	0.4	nan	nan		0.0212	0.4419	0.0102	0.0122	nan		0.4902	0.1786	0.1111	nan	nan		0.0299	0.5964	nan	nan	nan
1	0.0173	0.6571	1	nan		0	0.9111	0	nan	nan		0.9062	0.4	nan	nan	nan		0.0086	0.6753	0.0062	0.0107	nan		0.3377	0.014	0.0952	nan	nan		0.0357	0.375	nan	nan	nan
0.9167	0.0134	0.7273	0.8889	nan		0.0218	0.9429	0.0108	nan	nan		0.8158	0.4474	nan	nan	nan		0.0117	0.7778	0.0095	0.0037	nan		0.1379	0.0205	nan	nan	nan		0.0311	0.1509	0.1304	nan	nan
1	0.082	nan	nan	nan		0.0039	0.9857	0.012	nan	nan		0.913	0.4286	0.6522	nan	nan		0.0129	0.8154	0.0092	0.003	nan		0.2609	0.0051	0.0455	nan	nan		0.0763	0.193	0	0	nan
0.6122	0.0308	nan	nan	nan		0.0123	0.9681	0.0145	nan	nan		0.6774	0.3333	nan	nan	nan		0.0025	0.8209	0.0089	0.0075	nan		0.9231	0.13	nan	nan	nan		0.0727	0.1731	0.0602	nan	nan
0.5584	0.037	0.5349	nan	nan		0.0116	0.9035	0.0105	nan	nan		0.6667	0.3358	nan	nan	nan		0.0096	0.7759	0.0138	0.0156	nan		0.56	0.2157	nan	nan	nan		0.0118	0.2807	0	0	0
0.8718	0	0.75	0.7895	nan		0.0131	1	0.0217	nan	nan		0.629	0.0769	0.6222	0.6667	nan		0.0362	0.6259	0.0132	0.0153	nan		0.5755	0.0698	nan	nan	nan		0.0308	0.2174	0.0244	nan	nan
0.9714	0	nan	nan	nan		0.0455	0.96	0.0128	nan	nan		0.7213	0.125	0.7143	nan	nan		0.0164	0.6591	0.0522	nan	nan		0.1818	0.0196	nan	nan	nan		0.0213	0.3333	nan	nan	nan
0.9574	0.1026	nan	nan	nan		0.0248	0.9677	0.0142	0.027	nan		0.6023	0.0926	0.4828	nan	nan		0.0563	0.5342	0.0386	nan	nan		0.2137	0	0.0505	0.0526	nan		0.1053	0.2305	0.1485	0.1209	nan
0.9808	0.0198	0.8333	0.8485	nan		0.0335	0.6914	0	0	nan		0.8023	0.5	0.4643	nan	nan		0.0376	0.5474	nan	nan	nan		0.4384	0.1	0.3478	0.3478	nan		0.0347	0.1746	0.0251	0.0305	nan
0.9397	0.0166	0.8358	0.875	nan		0.009	0.8498	0.0455	nan	nan		0.82	0.3949	0.7692	nan	nan		0.065	0.6038	nan	nan	nan		0.12	0	nan	nan	nan		0.0064	0.1376	0.033	0.02	nan
0.985	0.0182	0.8133	0.8958	nan		0.03	0.6855	0.0258	nan	nan		0.6772	0.2408	0.5789	0.5698	nan		0.0075	0.6957	0.012	0.0149	nan		0.3768	0.0068	nan	nan	nan		0.0571	0.2933	0.0328	0.0328	nan
0.9062	0.0072	0.8276	nan	nan		0.0141	0.75	0.0161	nan	nan		0.3623	0.0233	0.2857	0.25	nan		0.01	0.312	0	0	nan		0.3019	0	0.0102	0	nan		0.0241	0.3158	0.0096	nan	nan
0.9022	0.0136	0.913	0.9667	nan		0.0718	0.7051	0.015	nan	nan		0.5765	0.0247	0.5055	0.3214	nan		0.0656	0.4151	0.1266	0.1481	nan		0.6494	0.1111	0.1053	0.1067	nan		0.0109	0.3529	0.0049	nan	nan
0.9727	0	0.9143	0.9062	nan		0.0068	0.9516	0.0263	0.0255	nan		0.5161	0.013	0.4746	nan	nan		0.0041	0.4167	0.0079	0.0092	nan		0.7143	0	0.2241	nan	nan		0.0263	0.1905	0.0333	nan	nan
0.6094	0.1067	0.9211	0.9211	nan		0.004	1	0.0219	0.0231	nan		0.4583	0.0181	nan	nan	nan		0.0103	0.5385	0.0026	0.003	nan		0.4854	0.2364	0.427	0.3929	nan		0.0278	0.1351	0.0211	nan	nan
0.95	0.0312	nan	nan	nan		0.0107	1	0.0205	0.0208	nan		0.3772	0.0199	0.5333	nan	nan		0.0018	0.381	0.0071	0.0063	nan		0.2275	0.1165	0.1282	0.1111	nan		0.0476	0.1486	0.0303	nan	0.0678
1	0.0417	nan	nan	nan		0.0219	1	0.0087	nan	nan		0.4873	0.03	0.5761	nan	nan		0.4227	0.8958	0.6508	nan	nan		0.314	0.0857	0.2	nan	nan		0.0198	0.1379	0.0377	nan	nan
0.9636	0.0286	nan	nan	nan		0.0102	0.931	0.0171	0.0208	nan		0.4318	0.0526	nan	nan	nan		0.0213	0.4848	0.0312	0.0417	nan		0.1757	0.0696	0.0631	0.0631	nan		0	0.1186	nan	nan	nan
0.9815	0.3182	nan	nan	nan		0.0233	0.913	0.0194	0.0253	nan		0.6667	0.0263	0.8485	nan	nan		0.4208	0.7949	0.3617	0.4722	nan		0.3333	0.0476	0.1017	nan	nan		0	0.1223	0	0	nan
0.7368	0.0188	0.6	0.6	nan		0.0168	0.9737	0.0152	0.0126	nan		0.6875	0.2444	0.6429	nan	nan		0.0111	0.6324	0.0483	0.0278	nan		0.1351	0.0138	0.0164	0.0244	nan		0.0206	0.2609	0.119	0.1282	nan
1	0.006	0.7297	0.7297	nan		0.0148	0.9907	0.0203	0.0238	nan		0.7455	0.3871	0.7143	nan	nan		0.0159	0.3864	0.0122	0.0135	nan		0.377	0.122	0.1733	0.2453	nan		0.0488	0.1887	0.0556	nan	nan
0.9808	0.0032	nan	nan	nan		0.016	0.9879	0.0229	0.0278	nan		0.756	0.3117	0.625	nan	nan		0.0142	0.7	0.016	0.0122	nan		0.1212	0	0.0446	nan	nan		0	0.2778	nan	nan	nan
0.625	0.0103	0.8	0.8519	nan		0.0085	0.9853	0.0069	nan	nan		0.4615	0.0267	0.8788	0.8788	nan		0.008	0.6429	0	0	nan		0.6892	0.4845	0.1667	0.169	nan		0.1111	0.3426	0.0773	0.0843	nan
0.8354	0.0166	0.7308	0.9091	nan		0.0063	0.6444	0.03	nan	nan		0.5324	0.0128	0.5069	0.4545	nan		0.0152	0.3793	0.015	nan	nan		0.2135	0.0833	0.1694	0.1412	nan		0.16	0.3359	0.193	0.2178	nan
0.7841	0.0229	0.358	0.7447	nan		0.0194	0.863	0.0267	nan	nan		0.7671	0.0173	0.6216	nan	nan		0.0174	0.6133	0	nan	nan		0.125	0	0.0114	0	nan		0.0184	0.1395	0.0238	nan	nan
0.711	0.017	0.3662	0.4091	nan		0.0143	0.7857	0.0152	nan	nan		0.3846	0.0213	nan	nan	nan		0.0096	0.4953	0.0057	nan	nan		0.1608	0.04	0.0874	0.0729	nan		0.0372	0.1935	0	0	nan
1	0.0388	nan	nan	nan		0.05	0.9394	nan	nan	nan		0.4	0.029	0.2683	nan	nan		0.0025	0.6322	0.0218	nan	nan		0.1818	0.0074	0.0137	nan	nan		0.0563	0.2357	0.0505	0.0521	nan
0.9455	0.0312	1	1	nan		0.3056	1	nan	nan	nan		0.6692	0.0252	0.3649	nan	nan		0.0045	0.5729	0	nan	nan		0.1304	0	0	nan	nan		0.0667	0.2677	0.0921	0.0408	nan
1	0	nan	nan	nan		0.4412	0.9862	0.3636	nan	nan		0.4074	0.0238	nan	nan	nan		0.0147	0.3333	0.0025	0	nan		0.2692	0	0	nan	nan		0.0465	0.5	nan	nan	nan
0.9667	0	nan	nan	nan		0.0192	1	nan	nan	nan		0.7349	0.3333	nan	nan	nan		0.0231	0.36	0.0159	nan	nan		0.4286	0.0345	0.2895	nan	nan		0.0221	0.1646	0.0714	0.0625	nan
0.9545	0.0078	0.8831	0.8594	nan		0.0694	1	nan	nan	nan		0.9245	0.3056	nan	nan	nan		0.0243	0.6667	0.0045	nan	nan		0.8889	0.12	0.4615	nan	nan		0.0426	0.2069	0.1667	0.2037	nan
0.9405	0	0.9062	nan	nan		0.0109	0.8302	0.0095	nan	nan		0.8684	0.2527	nan	nan	nan		0	0.5238	0.0104	nan	nan		0.5217	0.037	0.3077	nan	nan		0.0929	0.2429	0.0938	0.0889	nan
0.9683	0.02	nan	nan	nan		0.3182	0.9868	0.3107	nan	nan		0.8542	0.0533	0.75	nan	nan		0.0063	0.48	0.0135	nan	nan		0.4776	0.25	0.1639	0.2	nan		0.7426	0.9231	0.3148	0.3148	nan
0.9846	0.0208	0.9412	nan	nan		0.0725	0.9222	0.0667	nan	nan		0.7083	0.4	nan	nan	nan		0.0137	0.4	0.0087	nan	nan		0.1667	0	0.0088	nan	nan		0.2214	0.587	0.125	0.125	nan
0.9149	0	nan	nan	nan		0.0163	0.665	0.0246	nan	nan		0.8485	0.5294	nan	nan	nan		0.0072	0.6341	0.0259	0.0273	0		0.1286	0.0087	0.0157	nan	nan		0.0711	0.2091	0.0311	0.0311	nan
0.9783	0.0253	0.9608	nan	nan		0.2041	0.9167	0.375	nan	nan		0.8333	0.4068	nan	nan	nan		0.01	0.4615	0.0078	0.0064	0		0.2474	0.0097	0	nan	nan		0	0.1905	0.0667	0.0556	nan
0.9556	0	0.8816	nan	nan		0.0862	0.9259	0.1471	nan	nan		0.8909	0.5814	nan	nan	nan		0.0107	0.6136	0.0292	nan	nan		0.1071	0.0056	0.0214	nan	nan		0.1148	0.3571	0.1111	nan	nan
0.8519	0	0.9412	nan	nan		0	0.9726	0.0828	nan	nan		0.8667	0.068	nan	nan	nan		0.0131	0.5469	0.0126	nan	nan		0.1336	0.0258	0.006	nan	nan		0.0503	0.25	0	0	nan
0.9921	0.1333	0.9615	0.95	nan		0.074	0.7591	0.0209	0.0248	nan		0.7895	0.0233	nan	nan	nan		0.0159	0.4342	0.0175	0.0216	nan		0.1111	0	0.0133	0	nan		0.0616	0.1915	0.0183	0.0175	nan
0.9718	0.0236	0.875	0.8182	nan		0.0259	0.7477	0.0152	0.0115	nan		0.4375	0	nan	nan	nan		0.0106	0.4667	nan	nan	nan		0.125	0	0	nan	nan		0.0132	0.1636	0.045	0.0424	nan
0.6833	0.1169	0.0125	0	nan		0.0181	0.8729	0.0163	0.0174	nan		0.3438	0	0.5217	nan	nan		0	0.3922	0	0	nan		0.1333	0.0125	0	nan	nan		0.0199	0.2083	0.0882	0.0899	nan
0.8328	0.2252	0.7296	0.7882	nan		0.018	0.697	0.0025	0.0041	nan		0.4167	0.0155	nan	nan	nan		0.0087	0.5	0.0071	0.0088	nan		0.1407	0.0206	0.0144	nan	nan		0.0109	0.1266	0.0116	0.0117	nan
0.875	0	0.8974	nan	nan		0.0179	0.6829	0.0105	0	nan		0.6909	0.0248	nan	nan	nan		0.0054	0.3187	0.0436	0.0457	nan		0.1069	0	0	nan	nan		0.0464	0.1495	0.0158	0	nan
0.9074	0.122	nan	nan	nan		0.0148	0.8889	0.0625	0.0275	nan		0.4414	0.0026	nan	nan	nan		0.0159	0.549	0.0159	0.0194	nan		0.1119	0	0.0066	nan	nan		0.0021	0.3106	0.0064	0.0084	nan
0.8182	0.1068	nan	nan	nan		0	0.9273	nan	nan	nan		0.4128	0.0194	0.2857	0.2162	nan		0.0072	0.6379	0.0058	0.0074	nan		0.2556	0.0851	0.1838	0.1695	nan		0.0036	0.1489	0.0033	0	nan
0.9688	0.0294	0.9259	nan	nan		0.2256	1	0.2	nan	nan		0.383	0.0217	0.2985	0.3019	nan		0.0153	0.6429	0.0041	0.0063	nan		0.4074	0	0.0192	0.0263	nan		0.0203	0.294	0.0188	0.0204	0
0.9589	0.0211	nan	nan	nan		0.1473	1	0.1579	nan	nan		0.7258	0.2991	0.5306	nan	nan		0.0185	0.6061	0.0095	0.0108	nan		0.2281	0.1032	0.0149	nan	nan		0.0307	0.1942	0.0265	0.0248	0
0.9868	0.0277	nan	nan	nan		0.0108	0.7723	0.0223	0.0548	nan		0.4176	0.0125	0.2969	nan	nan		0.006	0.6984	0.0072	nan	nan		0.2763	0.0706	0.2079	0.2346	nan		0.0156	0.1599	0.021	0.013	nan
0.972	0.0699	0.918	0.9655	nan		0.0161	0.8659	0.0074	0.0625	nan		0.368	0.0202	0.1915	0.2061	nan		0.0063	0.5616	0.0114	nan	nan		0.1102	0	0.008	nan	nan		0.0145	0.2137	0.0187	0.0193	nan
0.9558	0.2366	0.8841	nan	nan		0.2685	0.9773	0.2805	nan	nan		0.6605	0.0188	0.4299	0.4348	nan		0.0116	0.3333	0.0156	0.0164	nan		0.1776	0.0513	0.1559	0.1505	nan		0.0082	0.5189	0.0085	0.009	nan
0.9861	0.0893	0.9634	nan	nan		0.2394	0.9524	0.2787	nan	nan		0.4731	0.015	0.2048	nan	nan		0	0.8095	0	nan	nan		0.1506	0.0181	0.0193	0.0131	nan		0.003	0.2041	0.0015	0.002	nan
1	0.075	nan	nan	nan		0.0234	0.9583	0.0185	nan	nan		0.3444	0.0279	0.1789	nan	nan		0.0187	0.5714	0.0126	0.0082	nan		0.1795	0.0123	0.0656	0.0678	nan		0.0087	0.2973	0.0174	0.0294	nan
0.9162	0.2785	0.7403	nan	nan		0.0175	0.9844	0	nan	nan		0.5957	0.2353	0.3028	0.3421	nan		0.0104	0.6471	0.0208	0.023	nan		0.1667	0.0196	0.0274	0.0152	nan		0	0.1887	nan	nan	nan
0.597	0.0312	0.436	nan	nan		0.1961	0.9559	0.2537	nan	nan		0.7273	0.4	nan	nan	nan		0.0098	0.7174	0.0208	0.0192	nan		0.2376	0.037	0.1143	0.1905	nan		0.0321	0.163	0.0388	nan	nan
0.6216	0	0.2532	nan	nan		0.4387	1	0.1122	nan	nan		0.5709	0.0233	0.3984	0.4132	nan		0.0295	0.7101	0.0262	nan	nan		0.2394	0	0.1429	0.1429	nan		0.0798	0.219	0.1333	nan	nan
0.6227	0.0171	0.3302	nan	nan		0.0065	0.9836	0.0113	nan	nan		0.7417	0.004	0.4744	0.4744	nan		0.1308	0.6061	0.1311	0.1967	0.1481		0.3579	0.1111	0	0	nan		0.1105	0.223	0.0864	nan	nan
0.9565	0	0.9221	0.92	nan		0.0095	0.9818	0.0207	nan	nan		0.4367	0.024	0.4335	0.3802	nan		0.0137	0.4478	0.003	0.0056	0		0.1383	0.0233	0.1029	0.075	nan		0.0513	0.3696	nan	nan	nan
0.9804	0	nan	nan	nan		0.009	0.9709	0.0056	nan	nan		0.5896	0.0136	0.5446	0.5041	nan		0	0.805	0.0267	0	nan		0.2586	0.0256	0.1111	0.1184	nan		0.0352	0.2069	0.0412	0.05	nan
0.8673	0.0123	0.52	nan	0.1667		0.3068	0.9207	0.0741	nan	nan		0.5747	0.0076	0.1321	0.1667	nan		0.023	0.596	0.012	0.0189	nan		0.1951	0	0.0206	nan	nan		0.0116	0.1171	0.0152	0.0256	nan
0.9825	0.1076	0.748	0.974	0.2941		0.1979	0.7614	0.0735	nan	nan		0.541	0.0125	0.4688	nan	nan		0.0374	0.4773	nan	nan	nan		0.283	0.0541	nan	nan	nan		0.0103	0.2	0	nan	nan
0.9773	0.1084	0.8065	0.9231	nan		0.1155	0.8316	0.0075	nan	nan		0.6719	0.0105	0.6744	0.7179	nan		0.0441	0.4382	0.0149	0.0169	nan		0.2067	0.0482	0.1547	0.1967	nan		0.0129	0.2105	0.0196	0.0208	0
0.994	0.0161	0.7843	0.8889	nan		0.017	0.6006	0.0229	nan	nan		0.6923	0.026	0.85	0.85	nan		0.0333	0.4667	0.0743	0.1163	nan		0.1134	0	0.0581	nan	nan		0.1333	0.3268	0.2535	0.3611	nan
0.95	0.0149	nan	nan	nan		0.0104	0.5302	0.0082	nan	nan		0.4516	0.038	0.2162	0.1714	nan		0.0311	0.9143	0.0233	0.0196	nan		0.1023	0	0	nan	nan		0.25	0.5536	0.1633	0.2286	nan
0.931	0.0165	nan	nan	nan		0.0252	0.907	0	nan	nan		0.5417	0.0059	0.4545	0.434	nan		0.0043	0.52	0.0084	nan	nan		0.1286	0.0078	0.0148	0.0148	nan		0.0444	0.2222	0.0345	0.0345	nan
1	0.0158	nan	nan	nan		0.0097	1	0.0184	nan	nan		0.5435	0.0282	0.4565	0.4565	nan		0.0127	0.451	0.0082	0	nan		0.1282	0	nan	nan	nan		0.2422	0.5254	0.5118	0.3438	nan
0.9516	0.0032	nan	nan	nan		0.0062	0.8125	0.0144	nan	nan		0.4074	0.0258	0.2424	0.2462	nan		0.0303	0.7143	0.0469	0.0479	nan		0.5966	0.2609	0.4419	0.36	nan		0.8488	0.9767	0.8593	0.6667	nan
0.9286	0.0135	0.9706	1	nan		0.0462	0.9565	0.0091	nan	nan		0.6957	0.3	nan	nan	nan		0.0361	0.3929	0.0375	0.0399	nan		0.1163	0.0154	0	nan	nan		0.3967	0.548	0.2341	nan	nan
1	0.058	nan	nan	nan		0.4011	0.9457	0.4492	nan	nan		0.9593	0.6509	nan	nan	nan		0.0107	0.4151	0.0183	0.0171	nan		0.5664	0.3584	0.526	0.5385	nan		0.0625	0.375	0.0484	0.0492	nan
0.9592	0	0.9688	nan	nan		0.007	0.7407	0	nan	nan		0.9596	0.6222	nan	nan	nan		0.0454	0.4917	0.0224	0.0222	nan		0.3571	0.1855	0	nan	nan		0	0.1765	nan	nan	nan
0.9688	0.0612	nan	nan	nan		0.0072	0.6981	0.0063	nan	nan		0.8684	0.3737	nan	nan	nan		0.0391	0.6434	0.0077	0.0081	nan		0.1282	0.022	0.0833	nan	nan		0.0465	0.2949	0	nan	nan
1	0.1481	nan	nan	nan		0.0029	0.5101	0.0182	nan	nan		0.5231	0.0312	0.2295	0.2414	nan		0.0581	0.5789	0.4091	nan	nan		0.371	0.0789	nan	nan	nan		0.0884	0.3636	nan	nan	nan
0.96	0.0039	0.6286	0.5714	nan		0	0.8077	0.0274	nan	nan		0.3659	0	0.3333	0.3333	nan		0.1121	0.7799	0.5804	0.5806	nan		0.1419	0.0233	0	nan	0		0.1273	0.3548	0.0612	0	nan
0.9683	0.0191	0.6531	0.6963	nan		0.3699	1	0.4071	nan	nan		0.6346	0.1346	nan	nan	nan		0.0371	0.4202	0.0755	0.0542	nan		0.4688	0.1565	0.4262	0.4262	nan		0.0867	0.2917	0.1064	0.1364	nan
0.913	0.0116	0.5926	0.6279	nan		0.0147	0.9286	0.0147	0	nan		0.5238	0	nan	nan	nan		0.0265	0.6226	0.0333	0.0258	nan		0.7448	0.481	0.6935	0.6935	nan		0.0436	0.1594	0.0237	0.064	nan
0.9778	0.0136	0.3571	0.3571	nan		0	0.8966	nan	nan	nan		0.7302	0.0342	0.6757	nan	nan		0.0455	0.4125	0.0769	0.0896	nan		0.3364	0.0484	0.1327	0.1875	nan		0.3704	0.6218	nan	nan	nan
1	0.1301	0.4352	0.3333	nan		0	1	0.0429	nan	nan		0.8824	0.2487	0.7831	0.7619	nan		0.1148	0.9321	0.2283	nan	nan		0.2963	0.0517	0.0909	0.0909	nan		0.0076	0.1379	0.0519	0.0652	nan
0.9688	0.2141	0.4755	0.4324	nan		0	0.9811	0.0441	nan	nan		0.7358	0.3551	0.6809	0.6905	nan		0	0.3625	0.0612	nan	nan		0.4184	0.1525	0.1321	0.0455	nan		0.0179	0.1345	0.0094	0.0073	nan
1	0.0265	0.3214	nan	nan		0	1	nan	nan	nan		0.8523	0.2051	nan	nan	nan		0.1667	0.6571	0	nan	nan		0.6111	0.1739	nan	nan	nan		0.0915	0.2027	0.0263	0.0263	nan
0.9811	0.0073	nan	nan	nan		0.0057	0.9282	0.0248	0.0263	nan		0.7748	0.3056	0.8167	0.8305	nan		0.0094	0.7241	0.004	0	nan		0.5217	0.2051	0.4625	nan	nan		0.0084	0.1354	0.0444	0.0444	nan
0.8919	0.0081	0.8	0.8824	nan		0	0.6642	nan	nan	nan		0.881	0.045	nan	nan	nan		0.0058	0.4808	0.021	0.0186	nan		0.6053	0.2453	0.1339	0.1275	nan		0.0308	0.1623	0.0672	0.0648	nan
0.9009	0.0189	0.8291	nan	nan		0	0.9608	nan	nan	nan		0.7113	0.1818	0.7887	nan	nan		0.0037	0.5833	0.0122	0.0144	nan		0.7534	0.119	0.0952	0.0952	nan		0.0728	0.2222	0	0	nan
0.7884	0.0099	0.7337	nan	nan		0.0077	0.9508	nan	nan	nan		0.6393	0.2131	0.5	nan	nan		0.0206	0.6818	0.0137	0.0103	nan		0.3258	0.0588	0.1702	0.1702	nan		0.1092	0.2778	0.0213	nan	nan
0.9833	0.4817	0.75	0.75	nan		0.0143	1	0	0	nan		0.8611	0.1124	0.8043	nan	nan		0.0089	0.7377	0.029	0.028	nan		0.1848	0	0.0303	0.0333	nan		0.0576	0.3143	0.0488	0.0377	nan
0.9839	0.1994	0.8537	0.8182	nan		0.0263	1	0	0	nan		0.7232	0.0855	0.7273	nan	nan		0.0187	0.8364	0.0115	0.0113	nan		0.1677	0.0394	0.0619	nan	nan		0.0415	0.142	0.0294	0.0179	nan
0.9643	0.0341	0.875	nan	nan		0.0154	0.8966	nan	nan	nan		0.6549	0.3143	0.5667	nan	nan		0.0132	0.6667	0.0464	0.0398	nan		0.1579	0.0526	nan	nan	nan		0.0309	0.1403	0.0114	0.0164	nan
0.9537	0.0026	0.9444	0.875	nan		0.0172	0.8194	nan	nan	nan		0.6087	0.0794	nan	nan	nan		0.0103	0.375	0.0025	nan	nan		0.1604	0	0.0918	0.1282	nan		0.0342	0.1545	nan	nan	nan
0.8588	0.0095	0.6186	0.5231	nan		0	0.8857	0	nan	nan		0.8431	0.4107	nan	nan	nan		0.0069	0.6552	0.0297	0.0162	nan		0.2927	0.0784	0.1364	0.1364	nan		0	0.2051	nan	nan	nan
0.8462	0.0161	nan	nan	nan		0.0044	0.8205	0.0079	0.004	nan		0.3514	0.0408	0.1143	nan	nan		0.0132	0.5604	0.0081	nan	nan		0.2057	0	0.0455	0.0625	nan		0	0.2222	nan	nan	nan
0.8655	0.0057	0.6417	0.6932	0.3		0.0048	0.9259	0.0034	nan	nan		0.6724	0.0667	nan	nan	nan		0.0152	0.7647	0.0071	0.0078	nan		0.2935	0.1765	0.0385	0.0769	0		0.0345	0.1786	0.0238	0.025	nan
0.9414	0.0132	0.6657	0.6797	0.4118		0.0146	0.8837	0.0036	0.0029	nan		0.3896	0	0.5294	nan	nan		0.0118	0.5263	0.0312	0.0287	nan		0.4783	0.1481	0.4375	0.459	nan		0.0175	0.16	0	0	nan
0.8036	0.0146	0.6667	0.7742	nan		0.0145	0.9	0.015	0.0091	nan		0.5672	0.0377	nan	nan	nan		0.0143	0.4918	0.0056	0	nan		0.12	0	0.1042	nan	nan		0	0.1	nan	nan	nan
0.94	0.0126	0.414	0.4649	nan		0.0129	0.6667	0.013	0.0065	nan		0.5694	0	nan	nan	nan		0.0071	0.7213	0.0079	0.0064	nan		0.3158	0.0943	0.1304	nan	nan		0.5714	0.8333	nan	nan	nan
0.9518	0.0182	0.3333	0.2889	nan		0.0209	0.625	0.0149	0.006	nan		0.8125	0.2057	nan	nan	nan		0.0112	0.7037	0.0171	0.0044	nan		0.4082	0.1977	0.2794	nan	nan		0.1429	0.3714	0.06	0	nan
0.9278	0.0112	0.554	0.4811	1		0.0201	0.6393	0.027	0.0232	nan		0.4681	0.0171	0.1461	0.1282	nan		0.0204	0.7826	0.0178	0.038	nan		0.2143	0.0233	0.1316	0.0612	nan		0.0576	0.25	0.0561	0.0714	nan
0.8971	0.0169	0.6429	0.6159	0.8		0.1024	0.7653	0.0256	nan	nan		0.4818	0.0069	0.9091	0.9296	nan		0.0189	0.9423	0.0083	0.0081	0.018		0.2128	0	0.0714	nan	nan		0.0229	0.1514	0.024	0.0293	nan
0.9683	0.0158	0.7742	0.7647	nan		0.0895	0.76	0.2263	nan	nan		0.6091	0.0184	0.8354	0.8741	nan		0.0049	0.7143	0.0082	0.006	0		0.1333	0	0	nan	nan		0.0485	0.1681	0.0351	0.0392	nan
0.9512	0.0036	0.9219	nan	nan		0.0823	0.913	0.1744	nan	nan		0.5683	0.0562	0.6522	0.6182	nan		0.0229	0.619	0.0214	nan	nan		0.1233	0	0.0141	nan	nan		0.0092	0.1481	nan	nan	nan
0.5551	0.0319	0.5682	0.6552	nan		0.0649	1	0.4634	nan	nan		0.6618	0.3423	0.5778	nan	nan		0.0072	0.6957	0.0113	0.0282	nan		0.3333	0	0.0222	0.0222	nan		0.0426	0.3158	0.1429	nan	nan
0.6984	0.0149	nan	nan	nan		0.0359	0.5838	0.0085	0.0085	nan		0.5321	0.0545	0.3061	nan	nan		0.0222	0.7778	0.021	nan	nan		0.1887	0.087	0.1524	0.151	nan		0.2468	0.4008	0.4505	nan	0.4636
0.8875	0.0372	0.9355	nan	nan		0.0623	0.6471	0.0706	nan	nan		0.3462	0.0182	nan	nan	nan		0.0116	0.6866	0.0201	nan	nan		0.1691	0.0356	0.0544	0.0604	nan		0.3981	0.6399	0.4664	0	0.5045
0.9631	0.0234	0.9133	0.8158	nan		0.0895	0.88	0.0482	nan	nan		0.7857	0.0903	0.8812	0.8442	nan		0.0046	0.5915	0.0112	nan	nan		0.1525	0	0.0073	nan	nan		0.2472	0.6071	0.3881	nan	0.5139
0.9686	0.3069	0.8846	nan	nan		0.1042	0.9091	0.1245	nan	nan		0.553	0.1429	0.8372	0.8485	nan		0.0174	0.7659	0.0058	nan	nan		0.25	0	nan	nan	nan		0.0516	0.1905	0.0196	0.0278	nan
1	0.3729	1	1	nan		0.0475	0.9677	0.0792	nan	nan		0.7733	0.0877	0.8276	0.8276	nan		0.0131	0.6038	0.0118	nan	nan		0.1828	0.0139	0.0103	nan	nan		0.0165	0.1702	nan	nan	nan
0.9386	0.0831	0.8846	0.878	nan		0.0328	0.9057	0.0901	nan	nan		0.4737	0.0086	nan	nan	nan		0.125	0.575	0.0667	0	nan		0.216	0.0093	0.0303	0.0357	nan		0.0372	0.1851	0.012	nan	nan
0.9717	0.154	0.8276	0.8214	nan		0.0713	0.9778	0.0617	nan	nan		0.575	0.009	nan	nan	nan		0.2917	0.6048	0.2407	0.2453	nan		0.2623	0.0131	0.0588	nan	nan		0.0543	0.1845	0	nan	nan
0.8618	0.0577	0.7818	nan	nan		0.0916	0.9811	0.0619	nan	nan		0.5205	0	nan	nan	nan		0.0019	0.5	0.0212	0.0216	nan		0.2674	0.0041	0.0246	nan	nan		0.1164	0.2636	0.1744	0.1667	nan
0.9714	0	nan	nan	nan		0.0815	0.9853	0.0682	nan	nan		0.3662	0	0.6	nan	nan		0.0095	0.6296	0.0081	0.0089	nan		0.1812	0	0.0155	nan	nan		0	0.2175	0.1566	nan	nan
0.9625	0	1	1	nan		0.0897	0.9506	0.049	nan	nan		0.5256	0.1389	0.3217	nan	nan		0.0118	0.4857	0.0153	0	nan		0.1875	0	nan	nan	nan		0.0317	0.7157	0.5326	nan	nan
0.9545	0.375	0.9487	0.9667	nan		0.0726	0.9713	0.0358	nan	nan		0.5714	0.0811	0.5588	nan	nan		0.0094	0.5571	0.0175	0.0385	nan		0.1877	0.0515	0.0072	nan	nan		0.0036	0.2549	0.0243	0	nan
0.92	0	1	1	nan		0.0826	1	0.0467	nan	nan		0.5854	0.125	nan	nan	nan		0.0184	0.3853	0.0151	0.0169	nan		0.2069	0.0064	0.0195	nan	nan		0.0135	0.25	0.025	0.0333	nan
0.9655	0.038	nan	nan	nan		0.1852	0.9853	0.0528	nan	nan		0.8333	0.2167	0.625	nan	nan		0.0123	0.5366	0.0026	0.0083	0		0.1379	0.0123	0.0139	nan	nan		0	0.1067	0.0294	0.0345	nan
0.9333	0.0045	nan	nan	nan		0.2234	0.9914	0.0541	nan	nan		0.9	0.4857	nan	nan	nan		0.0046	0.4381	0.0056	nan	nan		0.4863	0.2535	0.1842	0.1842	nan		0.0444	0.2105	0	0	nan
0.9623	0.015	1	1	nan		0.1781	0.7576	0.0653	nan	nan		0.5833	0.2424	0.2667	0.2667	nan		0.32	0.8	0.25	nan	nan		0.2027	0.011	0.0488	nan	nan		0.0435	0.2941	nan	nan	nan
0.8133	0.0101	nan	nan	nan		0.0122	0.9359	0.0175	nan	nan		0.7232	0.1462	nan	nan	nan		0.0094	0.4222	0.0245	0.0258	nan		0.7353	0.4839	nan	nan	nan		0.0224	0.131	0.04	0.04	nan
0.9659	0.0203	0.9286	nan	nan		0.037	1	0	nan	nan		0.8681	0.3985	0.7753	nan	nan		0.0092	0.6364	nan	nan	nan		0.7692	0.3	nan	nan	nan		0.0368	0.1639	0.069	0.069	nan
0.963	0.0281	nan	nan	nan		0.3579	0.8737	0.4694	nan	nan		0.797	0.3021	0.5484	nan	nan		0.0119	0.3913	0.0072	0.0091	nan		0.1138	0	0	0	nan		0.016	0.1304	0.0654	0.067	nan
1	0.4336	0.9375	nan	nan		0.2013	1	0.2139	nan	nan		0.9027	0.6	0.6863	nan	nan		0.0101	0.5385	0.0147	0.0189	nan		0.1942	0	0.2222	nan	nan		0.0131	0.1194	0.0551	nan	nan
1	0.0109	nan	nan	nan		0.269	0.9701	0.2456	nan	nan		0.7547	0.4419	0.957	0.9184	nan		0.0095	0.8214	0.0299	nan	nan		0.566	0	0.72	nan	nan		0	0.1176	0	0	nan
0.9848	0.0439	0.5556	0.5556	nan		0.0035	0.5712	0.0276	nan	nan		0.58	0.15	0.4583	nan	nan		0.0083	0.6471	0.0093	nan	nan		0.1411	0.0156	0.0114	0	nan		0	0.1481	0	0	nan
0.9194	0.0081	nan	nan	nan		0.0232	0.5982	0.0141	nan	nan		0.5942	0.1628	0.0893	0	nan		0.0078	0.4138	0.0078	nan	nan		0.1923	0	0.1892	0.1892	nan		0.0048	0.1207	0.0222	0.0159	nan
1	0	nan	nan	nan		0.0136	0.6372	0	nan	nan		0.5395	0.1398	0.4653	0.45	nan		0.0071	0.4359	nan	nan	nan		0.1139	0	nan	nan	nan		0	0.1633	nan	nan	nan
0.9655	0	0.75	nan	nan		0.0302	0.9865	0.0047	nan	nan		0.9608	0.5714	nan	nan	nan		0.0171	0.5918	0.0112	0.0041	nan		0.125	0	0	nan	nan		0	0.1111	0.0377	nan	nan
0.5862	0.037	0.5417	nan	nan		0.012	0.9857	0.0133	nan	nan		0.4227	0.0312	0.3133	nan	nan		0.011	0.4615	0.0115	0	nan		0.2169	0.0577	0.2238	0.1566	nan		0.1525	0.5312	nan	nan	nan
1	0.0473	0.8696	1	nan		0	1	0.0095	nan	nan		0.7149	0.2659	0.7216	nan	nan		0.0045	0.3243	0.0098	nan	nan		0.123	0	0.0147	nan	nan		0.2824	0.7438	nan	nan	nan
0.8636	0.1894	nan	nan	nan		0.0118	1	0	nan	nan		0.6471	0.1946	0.5767	nan	nan		0.0136	0.413	0.0178	nan	0		0.1024	0	0.0183	nan	nan		0.2199	0.6489	nan	nan	nan
0.64	0.1296	nan	nan	nan		0.0051	1	0.0089	nan	nan		0.8358	0.2439	0.9231	nan	nan		0.027	0.5556	0.0168	nan	nan		0.7561	0.4062	0.4565	0.4667	nan		0.2548	0.6286	0.0145	nan	nan
0.8209	0	nan	nan	nan		0.0157	0.9342	0.0129	nan	nan		0.9216	0.3432	0.84	0.8636	nan		0.0107	0.6667	0.0142	nan	nan		0.125	0	0	0	nan		0.2049	0.9857	0.026	nan	nan
0.7918	0.2595	0.7809	0.787	nan		0.0127	1	0	nan	nan		0.3871	0.087	0.2963	nan	nan		0.0095	0.3864	0	nan	nan		0.1579	0	0	0	nan		0.1211	0.9524	0.0301	nan	nan
0.5135	0	0.3175	nan	nan		0.0088	0.9633	0.0132	nan	nan		0.9459	0.6136	0.9643	nan	nan		0.0159	0.5631	0.0297	nan	nan		0.3333	0.0227	nan	nan	nan		0.0345	0.1667	0.0417	nan	nan
0.9371	0.1822	0.6786	nan	nan		0.0357	0.9474	0.0187	nan	nan		0.7971	0.3889	0.746	nan	nan		0.0205	0.7907	0.0207	0.0268	nan		0.8571	0.1053	nan	nan	nan		0	0.122	0.086	nan	nan
0.8545	0.0278	0.6491	0.8571	nan		0.0172	0.9866	0.0056	nan	nan		0.7188	0.2903	0.7262	0.7037	nan		0.1316	0.4912	0.4118	nan	nan		0.2436	0.0141	0.3594	0.7391	nan		0.0179	0.1313	0.0085	nan	nan
0.9643	0	nan	nan	nan		0.055	0.9917	0.0279	nan	nan		0.8214	0.0858	0.6957	nan	nan		0	0.3793	0.0114	0.0062	nan		0.5526	0.2571	0.6	0.4074	nan		0	0.3333	0.0164	nan	nan
1	0.0225	nan	nan	nan		0.0272	0.9735	0.0193	nan	nan		0.7045	0.1214	nan	nan	nan		0.0033	0.3605	0.0069	0.0071	nan		0.7297	0.1892	0.3488	0.3333	nan		0.0179	0.1923	0.0078	nan	nan
0.9667	0.3469	nan	nan	nan		0.0594	0.7308	0.0855	nan	nan		0.875	0.0625	0.5741	nan	nan		0.0053	0.6173	0.0149	0.0149	nan		0.1538	0	0.1321	0.1346	nan		0.0429	0.2102	0.0513	nan	nan
0.9565	0.4545	nan	nan	nan		0.0267	0.7733	0.0124	nan	nan		0.8889	0.5	0.3636	nan	nan		0.0075	0.8319	0.013	0.0133	nan		0.1379	0	0.0196	0	nan		0.1455	0.84	0.1691	nan	nan
1	0.0208	0.8095	nan	nan		0.0271	0.5923	0.0205	nan	nan		0.9286	0.5263	nan	nan	nan		0.012	0.3333	0.0043	0	nan		0.1292	0.0067	0.0045	nan	nan		0.5167	0.7788	0.1765	nan	nan
0.875	0	0.9394	nan	nan		0.0136	0.7874	0.0142	nan	nan		0.8506	0.5397	nan	nan	nan		0.0101	0.5942	0.029	0.0245	nan		0.1404	0.0385	0.0268	nan	nan		0	0.1538	0.15	0.0256	nan
0.927	0.3354	0.8667	0.8537	nan		0.0081	0.7612	0.0253	nan	nan		0.8926	0.5063	0.8611	nan	nan		0.0209	0.5849	0.019	0.0296	nan		0.2308	0	0	nan	nan		0.064	0.2083	0.0992	0.1139	nan
0.9722	0.0676	0.9487	0.9661	nan		0.0108	0.9828	0.0128	nan	nan		0.8529	0.3958	0.6957	nan	nan		0	0.3878	0.0233	0.0128	nan		0.1429	0	0	nan	nan		0.0687	0.3333	0.1348	0.0976	nan
1	0.0704	nan	nan	nan		0.0101	0.5397	0.0066	nan	nan		0.6	0.1364	0.7	nan	nan		0.0073	0.8966	0.0093	0.0116	nan		0.1333	0	nan	nan	nan		0.05	0.2174	nan	nan	nan
0.9721	0.0353	0.9667	0.9667	nan		0.0119	0.7296	0.0122	nan	nan		0.8776	0.4696	0.6	nan	nan		0.014	0.3143	0.0193	0.0176	nan		0.1409	0.0235	0.0101	nan	nan		0.0125	0.1333	0.0303	0.0303	nan
0.7755	0.0137	0.7835	0.85	nan		0.0049	0.8551	0.0245	nan	nan		0.9074	0.4444	nan	nan	nan		0.0145	0.375	0.0103	0.015	nan		0.2865	0.0822	0.2686	0.1648	nan		0.1313	0.44	0.0769	0.0769	nan
1	0.046	0.973	0.9697	nan		0.0106	0.9602	0.0195	nan	nan		0.8955	0.5476	nan	nan	nan		0.0308	0.9487	0	0	nan		0.3125	0.0909	0	0	nan		0	0.2596	0	0	nan
0.9792	0	0.9756	0.9714	nan		0.0137	0.973	0.0112	nan	nan		0.6923	0.2812	nan	nan	nan		0.1429	0.9038	nan	nan	nan		0.2451	0.0476	nan	nan	nan		0.0381	0.1594	0.0199	0	nan
0.9545	0	0.9318	0.925	nan		0.0097	0.8427	0.0113	nan	nan		0.8267	0.3571	0.973	nan	nan		0.0139	0.875	0.0242	0	nan		0.1677	0.035	0.0058	0.0091	nan		0	0.1034	0.0241	nan	nan
0.9804	0.0072	0.9545	0.9535	nan		0.0134	0.8561	0.0065	nan	nan		0.7786	0.1274	0.75	nan	nan		0.0272	0.7143	0.0142	0.0135	nan		0.28	0.0283	0.1311	0.1311	nan		0.0149	0.1429	nan	nan	nan
0.9545	0.2117	1	1	nan		0.0186	0.9598	0.0208	nan	nan		0.7459	0.1942	0.475	nan	nan		0.216	0.6	0.0932	0.125	nan		0.1655	0.0156	0.0638	0.0638	nan		0.0114	0.25	nan	nan	nan
0.973	0.074	0.9375	1	nan		0.0683	0.968	0.028	nan	nan		0.9036	0.2564	0.8	0.9	nan		0.058	0.561	0	0	nan		0.5	0.3186	nan	nan	nan		0	0.1569	0	nan	nan
0.9608	0.0816	0.6087	nan	nan		0.0156	0.9167	0.0088	nan	nan		0.85	0.4531	0.809	0.8542	nan		0.0744	0.5304	0.0487	nan	nan		0.186	0	0	0	nan		0	0.1062	0.1918	0.2174	nan
0.9231	0.3202	0.6984	0.9118	nan		0.012	0.8725	0.0222	nan	nan		0.8205	0.4286	0.6	0.6	nan		0.0415	0.45	0.0174	0.0049	nan		0.5946	0.3333	nan	nan	nan		0.0054	0.1333	0.035	0	0.0693
1	0.2852	0.9667	nan	nan		0.0092	0.9426	0.0255	nan	nan		0.7255	0.3939	0.4194	nan	nan		0.2568	0.75	0.2105	nan	nan		0.3438	0	0.0349	0.0577	nan		0.0217	0.1474	0.1923	0.1944	nan
0.9942	0	nan	nan	nan		0.0162	0.9386	0.0191	nan	nan		0.8	0.0769	0.873	nan	nan		0.039	0.6486	0.1379	0.1064	nan		0.1887	0	0.1111	0.125	nan		0.0755	0.2593	nan	nan	nan
0.9894	0.0146	0.9296	0.9429	nan		0.0137	0.844	0.0482	nan	nan		0.8974	0.2969	nan	nan	nan		0.0067	0.6535	0.0135	0	nan		0.2679	0.0714	0.025	nan	nan		0.0877	0.381	0.0233	nan	0.0345
0.9643	0.0289	0.8947	0.9315	nan		0.0058	0.6286	0.0108	0	nan		0.7021	0.0392	0.3333	nan	nan		0.0202	0.8548	0.0087	nan	nan		0.1915	0.0294	0.0405	nan	nan		0.0392	0.3125	0.0256	nan	0.05
0.6667	0.0057	0.4098	0.3696	nan		0.0072	0.5896	0.0314	nan	nan		0.3333	0.0222	0.1	nan	nan		0.0111	0.4487	0.0101	0.0089	nan		0.3636	0	0.093	0.0882	nan		0.1453	0.283	0.1216	nan	nan
0.6883	0.0231	0.9481	0.9592	nan		0.0111	0.8464	0.0073	nan	nan		0.52	0.14	0.3793	nan	nan		0.0155	0.6279	0.0203	0.0254	nan		0.6481	0.3333	0.0526	0.0526	nan		0.0493	0.1538	0.0421	0.0153	0.0544
1	0.4727	nan	nan	nan		0.0023	0.9276	0.038	nan	nan		0.4087	0.0312	0.2462	nan	nan		0.0046	0.3529	0.0054	0.0068	nan		0.2174	0.019	0.1579	nan	nan		0.0073	0.2848	0.0213	nan	nan
1	0.4576	nan	nan	nan		0.0459	0.9	0.0169	nan	nan		1	0.6667	nan	nan	nan		0.0063	0.3535	0.0025	0.0027	nan		0.26	0.0146	0.1333	nan	nan		0	0.129	nan	nan	nan
0.9157	0.0228	nan	nan	nan		0.0065	0.9477	0.0241	nan	nan		0.8433	0.5096	0.9028	nan	nan		0.0074	0.5075	0.0244	0.0114	nan		0.1111	0	0	nan	nan		0	0.1739	nan	nan	nan
0.963	0	0.9492	0.9333	nan		0.007	0.8494	0.0046	nan	nan		0.6369	0.2462	0.566	nan	nan		0.0285	0.5	0.0327	0.0483	nan		0.13	0.0121	0.0595	nan	nan		0.0909	0.3393	0.2973	nan	nan
0.7162	0.0175	0.814	0.8056	nan		0.0042	0.9608	0.0155	nan	nan		0.8169	0.3043	0.619	nan	nan		0.0078	0.475	0	0	nan		0.1643	0.0366	0.0134	nan	nan		0.0123	0.2	nan	nan	nan
0.9545	0	nan	nan	nan		0.0132	0.9032	nan	nan	nan		0.9412	0.5517	nan	nan	nan		0.0065	0.3125	0.0293	0.0213	nan		0.2	0	0.08	0.08	nan		0	0.2917	0.25	0.25	nan
0.975	0.2917	nan	nan	nan		0.0203	0.9646	0.2287	nan	nan		0.8649	0.4444	nan	nan	nan		0.021	0.4072	0.0118	0	nan		0.56	0	0	0	nan		0.0082	0.1229	0.015	0.0087	nan
0.7101	0.0426	0.2708	nan	nan		0.0197	0.9444	0.1134	nan	nan		0.95	0.625	nan	nan	nan		0	0.575	0.0323	nan	nan		0.2717	0.1578	0.2368	0.1515	nan		0.6509	0.8421	0.6316	0.697	nan
0.9703	0.4412	1	1	nan		0.0072	0.96	0.0288	nan	nan		0.7105	0.3467	0.1754	nan	nan		0.008	0.3871	0.0168	0.0111	nan		0.1549	0	0	nan	nan		0.0134	0.2105	0.0125	0.0155	0
0.9872	0.0357	0.8919	0.8857	nan		0.0175	0.8182	0.0203	nan	nan		0.8718	0.3485	0.54	nan	nan		0	0.75	0	nan	nan		0.1538	0	nan	nan	nan		0.0118	0.1304	0.0556	0.0556	nan
0.9732	0.0117	0.8381	0.8229	nan		0.0114	1	0.028	nan	nan		0.7415	0.1592	0.5978	nan	nan		0.0211	0.4789	0.0167	0.0192	nan		0.1946	0.0115	0.0649	0.1048	nan		0.4257	0.5784	0.2877	0.3333	nan
0.9816	0.0153	0.9569	0.9451	nan		0.0798	1	0.1101	nan	nan		0.8244	0.3539	0.6582	nan	nan		0.2525	0.7273	nan	nan	nan		0.1842	0	0.0183	0	nan		0	0.15	0	0	nan
0.5221	0.0169	nan	nan	nan		0.0301	1	0.02	nan	nan		0.7571	0.4096	0.7386	nan	nan		0.0046	0.4783	0.1078	0.0952	nan		0.3158	0.0571	0.1176	nan	nan		0	0.1395	0.0161	0	nan
0.7407	0.1429	0.8095	nan	nan		0.1516	0.9773	0.1387	nan	nan		0.679	0.3717	0.6471	nan	nan		0	0.6667	0.02	0.0222	nan		0.5455	0.0122	0.0882	nan	nan		0	0.1143	nan	nan	nan
0.7923	0.0098	0.4453	0.4586	nan		0.0071	1	0.029	nan	nan		0.8145	0.3419	nan	nan	nan		0.0277	0.5246	0.0125	0.0128	nan		0.1562	0.0312	0	0	nan		0	0.2857	0.1765	0.3333	nan
0.9289	0.0323	0.8129	0.8129	nan		0.0094	0.9718	0.0054	nan	nan		0.843	0.5373	0.8462	nan	nan		0.0041	0.3137	0.0396	nan	nan		0.2424	0	0.1778	0.2222	nan		0.0297	0.1905	0.0513	nan	nan
0.9294	0.0048	0.8851	0.9787	nan		0.0326	0.9818	0	nan	nan		0.6364	0.2683	nan	nan	nan		0.008	0.4107	0.0234	0.0233	nan		0.1385	0	0.0149	nan	nan		0	0.2241	0.0286	0	nan
0.8609	0.0406	0.7551	0.8235	nan		0	1	0.019	nan	nan		0.9275	0.1229	0.5738	nan	nan		0.3673	0.7917	nan	nan	nan		0.1961	0	0.1231	nan	nan		0.1263	0.3214	nan	nan	nan
0.8088	0.1492	0.7288	nan	nan		0.0056	1	0.0182	nan	nan		0.8981	0.4025	0.7794	nan	nan		0.0168	0.5842	0	0	nan		0.136	0	0	0	nan		0	0.3143	nan	nan	nan
0.7132	0.0256	0.8505	nan	nan		0.0092	0.9655	0.0123	nan	nan		0.7	0.176	0.5362	nan	nan		0.0043	0.3429	0.0274	0.0301	nan		0.2593	0	nan	nan	nan		0.0122	0.2692	0.0789	0.0833	nan
0.937	0.0182	0.7143	0.8108	nan		0	0.9583	0.0092	0	nan		0.8548	0.3143	nan	nan	nan		0.0099	0.7	0.009	nan	nan		0.1791	0.0312	nan	nan	nan		0	0.1321	0.0167	nan	nan
0.96	0.4328	0.7586	0.7547	nan		0	0.9863	0.0035	0.0045	nan		0.7674	0.3636	nan	nan	nan		0.0107	0.6	0.024	nan	nan		0.1705	0	0.0139	nan	nan		0.0166	0.1895	0.0282	0.0357	nan
0.9541	0.0141	nan	nan	nan		0.012	0.9333	0.0449	nan	nan		0.4841	0.1098	0.6167	nan	nan		0.0119	0.6095	0.0078	0.0056	0.037		0.179	0.0656	0	nan	nan		0.043	0.1493	0.0776	nan	nan
0.9433	0.0185	0.9878	nan	nan		0.0141	0.8551	0.0316	nan	nan		0.5816	0.254	0.5854	nan	nan		0.0204	0.4872	0.0099	0.0122	nan		0.3985	0.0729	0.2397	0.1927	nan		0.013	0.1143	0.0115	nan	nan
0.8182	0.0377	nan	nan	nan		0.0103	0.936	0.0304	nan	nan		0.9574	0.4545	nan	nan	nan		0.0207	0.3421	0.0107	0.0244	0		0.6061	0.38	0.1071	0.1111	nan		0	0.1875	0	nan	nan
0.9839	0.3333	0.9859	0.9841	nan		0.0095	1	0.0256	nan	nan		0.7069	0.3793	nan	nan	nan		0.1529	0.5905	0.2727	0.2727	nan		0.98	0.8072	nan	nan	nan		0.0909	0.287	0.0217	0.0217	nan
0.9464	0.0109	0.9254	0.9206	nan		0.0192	0.9494	0.0141	nan	nan		0.7879	0.4483	nan	nan	nan		0.3259	0.7818	0.3065	0.413	nan		0.1277	0	0	nan	nan		0.0323	0.183	0	0	nan
0.9725	0.0035	0.7955	0.7971	nan		0	0.9545	0.0097	nan	nan		0.8636	0.4615	0.7812	nan	nan		0.4595	0.8	nan	nan	nan		0.194	0.0301	0.0109	nan	nan		0.0096	0.24	0.0533	0.0615	nan
0.9718	0.0181	0.875	nan	nan		0.0447	0.9663	0.116	nan	nan		0.7143	0.3333	0.5	nan	nan		0	0.4286	0.0317	0.0235	nan		0.1081	0	0.037	nan	nan		0	0.1324	nan	nan	nan
0.9524	0.0175	0.9375	1	nan		0.0121	0.9792	0.0522	nan	nan		0.8667	0.2037	0.9231	nan	nan		0	0.7083	0	0	nan		0.1339	0.0135	0.0165	0.0112	nan		0	0.1905	0	0	nan
0.9898	0.0271	0.8667	1	nan		0.1299	0.6746	0.0741	nan	nan		0.9551	0.2809	0.84	nan	nan		0.2683	0.8824	0.5455	nan	nan		0.1325	0.0119	0.005	0.009	nan		0	0.1429	0	0	nan
0.9902	0.0133	nan	nan	nan		0.1548	0.7073	0	nan	nan		0.8542	0.0798	0.7586	nan	nan		0.2083	0.725	nan	nan	nan		0.4583	0.0185	0.04	nan	nan		0	0.1538	0	nan	nan
0.8989	0	0.7941	0.7917	nan		0.0154	0.8687	0.0244	nan	nan		0.8611	0.1168	nan	nan	nan		0.3103	0.75	nan	nan	nan		0.3485	0.1087	0.1786	0.1429	nan		0	0.125	nan	nan	nan
0.9917	0.4638	0.9143	nan	nan		0	0.7619	0.0556	0.0238	nan		0.95	0.0829	0.8438	nan	nan		0.0192	0.4074	0.0046	nan	nan		0.1111	0	0.0085	0.0222	nan		0.0212	0.1471	0.0256	nan	nan
0.9545	0.411	nan	nan	nan		0.0156	0.9556	0.0047	0.0053	nan		0.7222	0.3761	nan	nan	nan		0.0674	0.3793	0.0153	nan	nan		0.1361	0.0072	0.1146	0.0724	nan		0.0723	0.2154	0.055	0.0732	nan
1	0.0072	1	1	nan		0.0094	0.9489	0.0198	0.0197	nan		0.7879	0.1713	0.7381	nan	nan		0.1714	0.475	0.0714	0.0244	nan		0.2812	0	0.1538	0.1515	nan		0.0133	0.3333	0.0659	0	nan
1	0.0037	1	nan	nan		0.0096	0.9551	0.0212	0.0229	nan		0.875	0.3804	0.4138	nan	nan		0.0163	0.3352	0.0267	0.0321	nan		0.1491	0	0.08	0.0417	nan		0.0333	0.1481	nan	nan	nan
0.9821	0.0096	0.9412	nan	nan		0.0125	1	0.0078	0.0029	nan		0.8172	0.0427	0.8434	nan	nan		0.0093	0.4923	0.0049	0.0037	nan		0.1481	0	0.1373	0.134	nan		0.0584	0.5385	0.1183	0.1045	nan
0.9394	0	0.963	nan	nan		0.0134	0.9583	0.0098	0.0077	nan		0.6311	0.0215	0.65	nan	nan		0.0072	0.4762	0	0	nan		0.141	0.0153	0.1471	nan	nan		0.0861	0.1917	0.1073	0.0282	nan
0.9573	0.0256	0.9492	0.9667	nan		0.0077	1	0.0265	0.0238	nan		0.9286	0	0.8649	nan	nan		0.0075	0.3929	0.0268	0.0273	nan		0.1058	0	0	nan	nan		0.0246	0.1389	0.0286	0.0286	nan
1	0	nan	nan	nan		0.0076	0.9912	0.0398	0.0449	nan		0.9649	0.069	1	nan	nan		0.6053	0.9268	0.6071	0.6071	nan		0.3645	0.1807	0.1967	0.1967	nan		0.0153	0.125	0.0102	0.0111	nan
1	0	nan	nan	nan		0.0139	0.9739	0.0304	0.0346	nan		0.9211	0	nan	nan	nan		0.011	0.6724	0.0097	0.0056	nan		0.1026	0	0	0	nan		0	0.125	0.1562	0.1562	nan
0.9286	0.0625	0.9872	nan	nan		0.0098	0.9724	0.0178	0.0166	nan		0.8378	0.1081	0.7083	nan	nan		0.0071	0.5902	0.0204	0.018	nan		0.6065	0.4035	0.5565	0.5876	nan		0.0417	0.2093	0.2421	0.2875	nan
1	0.1379	nan	nan	nan		0.0149	1	0.013	0.0115	nan		0.4222	0.1026	0.4268	nan	nan		0.0021	0.3309	0.0093	0.007	nan		0.358	0.102	nan	nan	nan		0.4065	0.6541	0.3785	0.303	nan
0.9167	0.0678	0.9792	nan	nan		0.017	0.9877	0.0303	0.0327	nan		0.3565	0	0.2712	nan	nan		0.0133	0.8529	0.0085	0.0126	nan		0.1702	0	0.0403	nan	nan		0.4533	0.6518	0.2465	nan	nan
0.9457	0	nan	nan	nan		0.0114	0.9775	0.0035	0.0044	nan		0.7442	0.4	nan	nan	nan		0.1429	0.6905	0.1081	0.0952	nan		0.7342	0.4624	0.6087	nan	nan		0	0.1702	nan	nan	nan
0.9655	0.0223	0.9697	nan	nan		0.0097	0.9655	0.0128	0.011	nan		0.4626	0.0719	0.7191	nan	nan		0.4545	0.7778	nan	nan	nan		0.5185	0.2922	0.3529	0.1395	nan		0.1676	0.3582	0.4375	0.4898	nan
0.9365	0.0465	1	nan	nan		0.0133	0.9424	0.0039	0.0045	nan		0.5532	0.1864	0.4194	nan	nan		0.0968	0.4186	0.069	0.069	nan		0.2519	0.1231	0.1038	0.087	nan		0.3162	0.6016	0.3525	0.375	nan
0.839	0.0261	0.8352	0.9583	nan		0.009	0.9641	0.0143	0.0111	nan		0.5217	0.0909	0.4643	nan	nan		0.0095	0.3548	0.0417	nan	nan		0.1279	0.0132	0.0539	0.0592	nan		0	0.14	0.0725	0.0952	nan
0.9205	0.011	0.8305	0.8696	nan		0.0093	0.9533	0.018	0.0177	nan		0.7222	0.0935	0.7414	nan	nan		0.0233	0.4146	0.0594	0.0735	nan		0.134	0	0.025	0	nan		0.0024	0.1628	0.0094	0.0085	nan
0.625	0.0556	0.5	nan	nan		0.0156	1	0.0263	0.031	nan		0.619	0.0854	0.7407	nan	nan		0.0055	0.3103	0	nan	nan		0.1047	0	0	0	nan		0	0.1781	nan	nan	nan
0.9302	0.2576	nan	nan	nan		0.0308	0.9861	0	0	nan		0.7238	0.1175	0.3913	nan	nan		0.0212	0.6775	0.0184	0.0175	nan		0.52	0.093	0.3077	0.3137	nan		0.0168	0.1429	0.0571	0.0476	0.037
0.8333	0	nan	nan	nan		0	0.9302	0.0282	0.0312	nan		0.7347	0.093	0.5349	nan	nan		0.0178	0.8094	0.0206	0.0159	nan		0.2955	0.0385	0.0263	nan	nan		0.0196	0.1739	0	nan	0
0.6667	0	nan	nan	nan		0.0305	1	0.0214	0.0238	nan		0.8434	0.4898	nan	nan	nan		0.0197	0.8314	0.0164	0.0086	nan		0.2198	0	0.1096	nan	nan		0.0061	0.122	0.006	0.0238	nan
0.9129	0.0241	0.7843	nan	nan		0.0067	1	0.0202	0.0227	nan		0.9118	0.1562	0.7833	nan	nan		0.0074	0.8118	0.0233	nan	nan		0.125	0.0125	0.2293	nan	nan		0.0116	0.2593	0.0275	0.0244	nan
0.966	0.0209	0.9344	nan	nan		0.0093	1	0.0088	0.0087	nan		0.5342	0.0457	0.4094	nan	nan		0.0136	0.4194	0.0062	0	nan		0.131	0	0.049	nan	nan		0.0204	0.1475	0.0277	0.0267	nan
1	0.0324	0.9767	1	nan		0.0035	1	0.0054	0.0047	nan		0.3477	0.0207	0.4366	nan	nan		0.014	0.5833	0.0055	0.0065	0		0.662	0.1818	0.15	0.15	nan		0.0315	0.1748	0.0185	0.0155	nan
0.9386	0.0226	1	nan	nan		0.0024	1	0.0153	0.016	nan		0.6308	0.1438	0.7439	nan	nan		0.0488	0.8367	0.0417	nan	nan		0.2195	0.04	nan	nan	nan		0.0556	0.303	0.0714	nan	nan
0.8919	0.0171	nan	nan	nan		0.0052	1	0.0166	0.0122	nan		0.7985	0.2229	0.6903	nan	nan		0	0.5938	0.0441	0.0441	nan		0.2063	0.0444	0.2836	0.283	nan		0.1087	0.2414	0.0978	0.1111	nan
0.5631	0.0334	0.2857	nan	nan		0.0252	1	0.0148	0.016	nan		0.8	0.0697	0.3919	nan	nan		0.0226	0.7273	0	0	nan		0.125	0.0149	0	nan	nan		0.05	0.2222	0.0208	nan	nan
0.9716	0.0233	0.6923	nan	nan		0.0206	0.9348	0.0187	0.0206	nan		0.561	0.2442	0.5873	nan	nan		0.0279	0.8246	0	0	nan		0.1647	0	0.0563	0.0597	nan		0.0932	0.2439	0.0303	nan	nan
0.9326	0.0158	0.6923	nan	nan		0.0024	0.9762	0.0056	0.0032	nan		0.7907	0.0538	0.3714	nan	nan		0.0152	0.573	0.0228	0.0202	nan		0.6863	0.4615	0.4286	nan	nan		0.075	0.2121	0.1735	0.2083	nan
0.8723	0.0136	0.8182	0.931	nan		0.0089	0.9649	0.0093	0.0055	nan		0.9016	0.3377	0.7616	nan	nan		0.0098	0.3793	0.0104	0.0118	nan		0.3088	0.1077	0.1282	0.1282	nan		0.3298	1	0	nan	nan
1	0.0081	0.8077	0.9	nan		0.0112	0.9792	0	0	nan		0.5833	0.0307	0.6076	nan	nan		0.0037	0.525	0.0042	0.0052	nan		0.16	0	0.0833	nan	nan		0.1522	0.2553	0.0197	nan	nan
0.6471	0	0.625	nan	nan		0.0156	0.9016	0	0	nan		0.75	0.0726	0.6364	nan	nan		0.0068	0.6316	0.0034	0	nan		0.5	0.1029	0.1441	nan	nan		0.0727	0.2192	nan	nan	nan
1	0.0077	0.7778	nan	nan		0.0187	0.9701	0.0116	0.0123	nan		1	0.5	nan	nan	nan		0.0076	0.64	0.0239	0.0224	nan		0.1975	0	0.0816	0.0294	nan		0.0549	0.2133	0.1842	nan	nan
0.9486	0.0142	0.8352	nan	nan		0.0123	0.9872	0.0065	0.0071	nan		0.8194	0.0615	0.3519	nan	nan		0	0.3731	0.0311	0.0335	nan		0.2963	0.1513	0.136	nan	nan		0.0375	0.2796	0.0752	nan	nan
0.925	0.0113	0.8015	0.6327	nan		0.0079	0.973	0.0254	0.0196	nan		0.8	0.0071	0.4915	nan	nan		0.2955	0.8519	0.2581	0.3178	0		0.1266	0.0182	0.375	nan	nan		0.04	0.3846	nan	nan	nan
0.9609	0.041	0.8765	0.7778	nan		0.0125	0.75	0.0096	0.0103	nan		0.5185	0.0446	0.1224	nan	nan		0	0.4762	0.05	nan	nan		0.1726	0.037	0.1074	nan	nan		0.0189	0.1379	0.0811	0.0833	0.0714
0.9643	0.0413	1	nan	nan		0.0198	0.8261	0.0238	0.0253	nan		0.6667	0.0462	0.4573	nan	nan		0.0227	0.6842	0	0	nan		0.5839	0.2982	0.371	nan	0.5217		0.0323	0.2037	nan	nan	nan
0.9756	0	0.6154	nan	nan		0.0142	0.9889	0.0096	0.0106	nan		0.9697	0.2667	0.9403	nan	nan		0.0133	0.3474	0.0147	0.0167	nan		0.7448	0.3036	0.3583	nan	0.6809		0.048	0.1556	0.0695	0.0748	nan
0.954	0	0.8714	nan	nan		0.0118	0.9721	0.0093	0.0063	nan		0.6102	0.1333	0.7031	nan	nan		0.015	0.4348	0.0227	0.0231	nan		0.5641	0.1852	0.1724	nan	nan		0.033	0.5857	0.0357	0	nan
0.9714	0.0625	nan	nan	nan		0.0078	0.9809	0.0131	0.0146	nan		0.6319	0.1081	0.5588	nan	nan		0.0089	0.835	0.0167	0.0192	nan		0.6667	0.2258	0.3922	nan	nan		0.0154	0.119	nan	nan	nan
1	0.3824	nan	nan	nan		0.0175	0.9474	0.0128	0.0074	nan		0.5641	0.1765	nan	nan	nan		0.0136	0.6571	0.0159	0.0177	nan		0.4186	0.1111	0.3697	nan	nan		0	0.1714	0.0345	0	nan
0.961	0.4537	nan	nan	nan		0.0974	0.7885	0.0216	nan	nan		0.7255	0	0.8148	nan	nan		0.0092	0.3846	0.1215	0.125	nan		0.9778	0.4179	0.8125	0.8228	nan		0.0226	0.1429	nan	nan	nan
0.6129	0	0.4138	0.4138	nan		0.2308	0.8276	0.0133	nan	nan		0.775	0.1739	0.5652	nan	nan		0.0732	0.375	0.0526	0.0465	nan		0.6522	0.3667	0.5556	0.5802	nan		0.0136	0.1238	0.0923	0.0392	nan
0.6667	0.02	nan	nan	nan		0.0273	0.8571	0.0349	0.0366	nan		0.9773	0.2838	nan	nan	nan		0.0263	0.3621	0.0074	0.0088	nan		0.3559	0.0677	0.2577	0.0882	nan		0	0.1149	0.0233	nan	nan
0.9444	0	0.9737	1	nan		0.0164	0.7571	0.0488	0.0682	nan		0.7703	0.1973	nan	nan	nan		0.0122	0.3548	0.01	0.0052	nan		0.252	0.1508	0.22	0.2868	nan		0.0465	0.2	nan	nan	nan
0.8161	0.0298	0.9219	0.96	nan		0.0076	0.7288	0	0	nan		0.6923	0.0484	0.3091	nan	nan		0.0037	0.6562	0.0121	0.0089	nan		0.2874	0.0506	0.1089	0.1549	nan		0.0513	0.2963	0.0882	nan	nan
0.9608	0.0321	0.9153	0.92	nan		0.0286	1	0	0	nan		0.9149	0.0796	0.8667	nan	nan		0.0059	0.7119	0.0123	0	nan		0.566	0.303	0.1875	0	nan		0.07	0.1814	0.0714	0.0592	nan
0.5472	0.0328	0.6429	0.875	nan		0.0135	0.9565	0.0115	0.0119	nan		0.7293	0.1574	0.7647	nan	nan		0.1585	0.84	0.3125	0.3261	nan		0.439	0.1842	0.0192	nan	nan		0.0345	0.3214	0.0217	nan	nan
0.9853	0	0.9412	nan	nan		0.017	0.9688	0.01	0.0113	nan		0.6308	0.3194	0.4483	nan	nan		0.1818	0.5	0.1698	0.1698	nan		0.1136	0	0.0235	nan	nan		0.026	0.1867	0.2051	0.2979	nan
1	0.0061	nan	nan	nan		0.1701	0.8571	nan	nan	nan		0.75	0.3182	nan	nan	nan		0.0312	0.6667	0.0147	nan	nan		0.1918	0	0.0412	nan	nan		0.1364	0.2687	0.0312	0.0577	nan
1	0.0518	nan	nan	nan		0.0276	0.9398	0.0255	0.0184	nan		0.75	0.381	nan	nan	nan		0.0058	0.5227	0.0133	0.0189	nan		0.1731	0	0.0508	0.0545	nan		0.0227	0.1905	nan	nan	nan
1	0.0124	nan	nan	nan		0.0625	0.9831	0.0207	0.023	nan		0.8077	0.4301	nan	nan	nan		0.2462	0.6349	0.1346	0.1379	nan		0.131	0	0.0781	0.098	nan		0.022	0.1887	nan	nan	nan
1	0.0146	1	nan	nan		0.0255	0.9726	0.009	0.0097	nan		0.963	0.4211	nan	nan	nan		0.1914	0.5789	0.1722	0.3864	nan		0.1752	0.0134	0.0396	nan	nan		0.0309	0.1698	nan	nan	nan
1	0.4583	nan	nan	nan		0.0444	1	0.0043	0.0045	nan		0.7027	0.2892	nan	nan	nan		0.3421	0.6531	0.4133	nan	nan		0.3	0.1154	nan	nan	nan		0.0479	0.2121	0.0561	0.0698	nan
0.8722	0.1276	0.9851	nan	nan		0.3426	0.973	0.3043	0.0814	nan		0.6146	0.3116	0.4805	0.4797	nan		0.4023	0.72	nan	nan	nan		0.2308	0.0188	0.0791	0.0896	nan		0.058	0.22	0.028	nan	0.0294
0.9861	0	0.8889	0.8983	nan		0.0039	0.8788	0.0208	0.0233	nan		0.7183	0.3219	0.6939	0.7	nan		0.3061	0.6923	nan	nan	nan		0.2588	0.0191	0.0469	0.0435	nan		0.0108	0.1667	0.0506	nan	0
0.9635	0.0087	0.8571	0.8485	nan		0.0137	0.9756	0.0085	0.0097	nan		0.7	0.3182	0.4412	nan	nan		0.0714	0.4605	0.2598	nan	nan		0.1887	0.0732	0.1244	0.1345	nan		0.0229	0.2162	nan	nan	nan
0.9917	0.0166	0.7027	0.963	nan		0.0135	1	0.0059	0.0059	nan		0.5676	0.25	0.8	nan	nan		0.55	0.8987	nan	nan	nan		0.6694	0.2273	0.3646	0.4082	nan		0.1205	0.2664	0.1092	0.1181	nan
1	0.0075	nan	nan	nan		0	0.7405	0.0054	0.0068	nan		0.5143	0.1408	0.3182	nan	nan		0.4706	0.9091	0.2727	nan	nan		0.1515	0	0	nan	nan		0.1528	0.3462	0.0789	nan	0.0217
0.9697	0.0157	0.977	nan	nan		0.0117	0.9533	0.0156	0.0196	nan		0.6667	0.3623	0.4737	nan	nan		0.0189	0.9091	0.0413	0.0265	nan		0.1456	0.0275	0.0952	0.0983	nan		0.1062	0.2308	0.0417	0	nan
0.9919	0.025	0.957	nan	nan		0.0088	0.8577	0.0293	0.0345	nan		0.5	0.1489	nan	nan	nan		0.015	0.4595	0.0104	0	nan		0.1389	0	0.0442	0.0526	nan		0.1191	0.2903	0.1224	0.1282	nan
0.9721	0.0171	0.9062	0.9091	nan		0.0058	0.9	0.0071	0.022	nan		0.551	0.25	nan	nan	nan		0.0342	0.3511	0.0204	0.0152	nan		0.4413	0.0889	0.3624	0.3692	nan		0.0097	0.1296	0	nan	nan
0.925	0.0278	0.8304	0.9451	0.6667		0.0063	0.9636	0.0448	0.04	nan		0.8315	0.247	0.5714	nan	nan		0.0346	0.3993	0.0332	0.0242	nan		0.1972	0.092	0.0735	0.0943	nan		0	0.1	0	nan	nan
0.9813	0.0269	0.7444	nan	nan		0.0105	1	0.0045	0.0052	nan		0.84	0.217	nan	nan	nan		0.326	0.8587	0.7732	nan	nan		0.1803	0	0.1395	nan	nan		0.0159	0.1429	nan	nan	nan
0.9592	0.0109	0.69	0.9643	nan		0.0206	0.9677	0.027	0.0286	nan		0.5595	0.1216	nan	nan	nan		0.1429	0.65	nan	nan	nan		0.3721	0.102	0.4321	0.4483	nan		0.019	0.1216	0	nan	nan
0.7982	0.0078	0.9762	0.9762	nan		0.0071	1	0.0101	0.0081	nan		0.6829	0.2359	nan	nan	nan		0.4646	0.7963	0.5897	nan	nan		0.1458	0.0255	0.0098	0.0098	nan		0.0312	0.1429	nan	nan	nan
0.9701	0.0187	0.8571	0.8571	nan		0.0153	0.9375	0.0167	0.0079	nan		0.6818	0.369	nan	nan	nan		0.4857	0.8125	nan	nan	nan		0.2982	0.0588	0.3846	0.3846	nan		0.0413	0.5227	0.0233	0.04	nan
0.8778	0.0185	0.9016	0.9783	nan		0.0157	0.991	0.0144	0.0159	nan		0.5714	0.2708	0.5778	0.625	nan		0.3488	0.7429	nan	nan	nan		0.619	0.1429	nan	nan	nan		0.0364	0.2258	0	0	nan
0.9362	0.0181	0.75	nan	nan		0.0211	0.9889	0.012	0.0081	nan		0.7	0.3774	0.425	nan	nan		0.0098	0.449	0	0	nan		0.3438	0.2183	0.2203	0.1733	nan		0.0268	0.1481	nan	nan	nan
0.9103	0.0041	0.9091	nan	nan		0	0.9512	0.022	0.018	nan		0.8438	0.5429	0.6835	0.5952	nan		0.0201	0.6667	0.0067	0.0049	nan		0.5	0.1667	nan	nan	nan		0.0127	0.1556	0	nan	nan
1	0.0506	nan	nan	nan		0.012	1	0.0129	0.0103	nan		0.7444	0.3241	0.6724	0.7581	nan		0.0194	0.4474	0.0088	0.0053	nan		0.1667	0.0116	nan	nan	nan		0.0254	0.1346	0.027	nan	nan
0.9595	0.0073	0.8989	nan	nan		0.0074	0.9479	0	0	nan		0.6074	0.2605	0.2597	nan	nan		0.0203	0.6471	0.0086	0.0066	nan		0.3364	0.0891	0.1538	nan	nan		0	0.1538	0.0674	0	nan
0.962	0.0275	0.8214	nan	nan		0.0234	0.907	0.0235	0.0132	nan		0.4167	0.1095	0.125	0.1892	nan		0.0217	0.7867	0.0615	nan	nan		0.169	0.0141	0.197	nan	nan		0.0049	0.3451	0.1146	nan	nan
0.9844	0.2414	0.9556	nan	nan		0.0303	1	nan	nan	nan		0.7419	0.3971	nan	nan	nan		0.2143	0.6795	0.0606	0.04	0.0556		0.1268	0.0118	0	nan	nan		0.0256	0.8136	0.0435	nan	nan
0.98	0.4394	0.975	1	nan		0.0172	0.8205	0.0177	0.0263	nan		0.7021	0.35	nan	nan	nan		0.4241	0.7333	0.2111	0.2286	nan		0.115	0	nan	nan	nan		0.0423	0.5275	0.0137	0	nan
0.8977	0.3415	0.913	0.925	nan		0.0938	0.7692	0	nan	nan		0.6327	0.2667	nan	nan	nan		0.4406	0.7667	0.4224	0.4286	nan		0.1461	0	0.0952	0.0952	nan		0.0682	0.474	0.4894	0.3462	0.64
0.8689	0.0375	0.9405	nan	nan		0.4795	1	0.461	nan	0.0196		0.7831	0.3571	nan	nan	nan		0.3333	0.6667	0.1644	0.42	nan		0.5676	0.2927	0.2273	0.2273	nan		0.0108	0.18	0	0	nan
0.6489	0.0267	0.125	nan	nan		0.027	1	0	nan	nan		0.6957	0.35	0.52	0.5652	nan		0.2387	0.5455	0.0905	0.1739	nan		0.102	0	0.0137	nan	nan		0.0357	0.4286	0	nan	nan
0.5476	0.022	0.4068	0.5	nan		0	0.5532	0	nan	nan		0.8868	0.274	0.7164	nan	nan		0.034	0.7742	0.0323	0.0216	nan		0.4308	0.0635	nan	nan	nan		0.0316	0.1471	0	0	nan
0.8235	0.0244	0.6176	nan	nan		0.243	1	0.0714	0.0536	nan		0.5758	0.086	0.6275	nan	nan		0.0097	0.7054	0.0041	0.0045	nan		0.3099	0	nan	nan	nan		0.0303	0.1304	0.0444	nan	nan
0.9796	0.0246	0.9452	0.931	nan		0.0211	0.9756	0.0152	nan	nan		0.7826	0.3333	0.1552	0.1552	nan		0.0139	0.7612	0.0084	0.0049	nan		0.5217	0.2909	0.7619	0.7619	nan		0.0179	0.1429	nan	nan	nan
0.8158	0.0123	0.7	nan	nan		0.0065	1	0.0129	0.0147	nan		0.9368	0.312	0.8667	0.8667	nan		0.0045	0.619	0.0146	0.015	nan		0.5789	0.125	0.1842	0.1765	nan		0	0.1818	0	0	nan
1	0.0152	0.9815	0.9815	nan		0.0044	1	0.0097	0.0233	nan		0.913	0.3871	nan	nan	nan		0.1333	0.6364	nan	nan	nan		0.1503	0.0441	0.0132	0.0132	nan		0	0.1455	0	0	nan
0.9516	0.0176	1	1	nan		0.0056	0.7556	0.0229	0.0226	nan		0.76	0.2955	0.1667	nan	nan		0.365	0.8333	0.3083	nan	nan		0.1268	0	0.0343	0.0367	nan		0	0.1481	nan	nan	nan
0.9438	0.0208	0.9661	0.9286	nan		0.0071	0.9286	0.0017	0.0019	nan		0.9604	0.3167	0.8644	0.9118	nan		0.3846	0.7412	0.4286	nan	nan		0.1522	0	0	nan	nan		0.0515	0.1714	0.0476	nan	nan
0.9615	0.0102	0.9	nan	nan		0.0131	1	0.0185	0.0091	nan		0.7823	0.2045	0.7368	0.7606	nan		0.4364	0.8259	nan	nan	nan		0.2083	0.0361	0.0108	nan	nan		0.027	0.2209	nan	nan	nan
1	0	nan	nan	nan		0.0106	0.9706	0.0217	0.0239	nan		0.9118	0.4645	0.625	0.7073	nan		0.0104	0.566	0.0439	0.0478	nan		0.2059	0.0185	0.1264	nan	nan		0	0.2	nan	nan	nan
0.9083	0	0.6571	0.7826	nan		0.0176	0.9792	0.0191	0.0195	nan		0.7683	0.2286	0.3871	0.5581	nan		0.0158	0.843	0.0506	0.0535	nan		0.1333	0	0.013	0.0145	nan		0	0.1351	0	nan	nan
0.9545	0.0053	nan	nan	nan		0.01	1	0.0124	0.013	nan		0.5357	0.1901	0.3774	0.3774	nan		0.0239	0.8137	0.0326	0.0319	nan		0.7308	0.2273	0.4828	0.4828	nan		0.0189	0.1786	0.0196	0.02	nan
0.9565	0	nan	nan	nan		0.0108	0.9355	0.0152	0.0143	nan		0.5978	0.1746	0.3387	nan	nan		0.0177	0.7742	0.034	0.0366	nan		0.2785	0.0735	0.1389	0.1579	nan		0	0.1667	0	0	nan
0.875	0.0167	nan	nan	nan		0.0299	0.8889	0.0033	0.0034	nan		0.5349	0.225	0.2759	0.2083	nan		0.0482	0.4412	0.0225	0.0186	nan		0.1613	0	0.1552	0.1765	nan		0.039	0.1754	0.0411	0.0577	nan
0.98	0.0125	0.8353	0.8689	nan		0.1003	0.95	0.0124	0.0066	nan		0.8095	0.2439	nan	nan	nan		0	0.4878	nan	nan	nan		0.1187	0.0169	0.3443	0.3443	nan		0	0.1429	0.0345	0.0345	nan
1	0.0177	0.7407	0.7755	nan		0.0047	0.9882	0	0	nan		0.9697	0.0577	nan	nan	nan		0.0233	0.625	0.0128	0.0132	nan		0.5859	0.125	0.36	0.36	nan		0.0667	0.3065	0	0	nan
0.9903	0.042	0.7959	0.8649	nan		0.0326	0.9552	0	0	nan		0.9444	0.44	nan	nan	nan		0.1497	0.5	0.1743	0.1889	nan		0.2371	0.0556	0.1429	0.16	nan		0.0398	0.234	0.0395	0.0417	nan
0.9684	0.0083	0.8556	0.9277	nan		0.0212	0.931	0.0121	nan	nan		0.7447	0.2143	nan	nan	nan		0.0632	0.4	0.0915	0.066	nan		0.5833	0	0.8788	0.8788	nan		0	0.1667	0.0857	nan	nan
0.9901	0.0074	0.8256	0.8353	nan		0.2963	0.9615	0	0	nan		0.4886	0.0219	0.4898	nan	nan		0.0513	0.7778	0.0036	0.0037	nan		0.4762	0	nan	nan	nan		0.1124	0.4167	0	0	nan
1	0.0194	nan	nan	nan		0.1557	0.9796	0.0172	0.0244	nan		0.5111	0.0339	nan	nan	nan		0.0101	0.4	0.0041	0.0057	nan		0.2133	0.0664	0.3333	nan	nan		0.0254	0.141	0	0	nan
1	0.0157	0.9848	0.9848	nan		0.0541	0.9286	0	nan	nan		0.6364	0.1765	0.377	nan	nan		0.0201	0.36	0.0129	0.0186	nan		0.1404	0	0.0091	nan	nan		0.0108	0.1196	0.1103	0.1515	nan
1	0.0221	1	1	nan		0.0751	0.7778	0.0377	0.0429	nan		0.5922	0.0547	nan	nan	nan		0.619	1	nan	nan	nan		0.4375	0	0.15	0.15	nan		0.0303	0.2963	nan	nan	nan
0.9483	0.0149	0.8182	1	nan		0.1014	0.8889	0.0833	nan	nan		0.4681	0.1652	nan	nan	nan		0.1522	0.6591	0.1053	nan	nan		0.6508	0.3333	0.459	0.431	nan		0	0.1333	0	nan	nan
1	0.0114	nan	nan	nan		0.0132	0.931	0.0175	0.0213	nan		0.8182	0.4651	nan	nan	nan		0.0746	0.7826	0.0286	nan	nan		0.3864	0.2075	0.2619	0.2619	nan		0.215	0.3292	0.2522	nan	nan
1	0.1968	nan	nan	nan		0.304	0.9688	0.1646	0.09	0.7		0.6259	0	0.6538	0.6538	nan		0.0101	0.4915	0.0089	0.0097	nan		0.2647	0.0488	0.325	0.325	nan		0	0.1	0	0	nan
1	0.0195	nan	nan	nan		0.1918	0.9706	0.1575	0.1462	nan		0.4235	0	0.3889	0.3966	nan		0.0082	0.7317	nan	nan	nan		0.358	0.0769	0.3043	nan	nan		0.0434	0.2114	0.0491	0.1273	nan
0.913	0.0238	nan	nan	nan		0.1443	1	0.109	0.085	nan		0.4562	0.0215	0.4096	0.403	nan		0.0227	0.7143	nan	nan	nan		0.1171	0	0.0351	nan	nan		0.0127	0.13	nan	nan	nan
0.9114	0.017	0.8432	0.9714	nan		0.0288	1	0	0	nan		0.775	0.45	nan	nan	nan		0.0686	0.6471	0.0488	0.0282	nan		0.7222	0.381	0.1163	0.1081	nan		0.0127	0.1667	nan	nan	nan
0.9153	0.027	0.7759	nan	nan		0.0561	1	0.01	0.0074	nan		0.8427	0.5278	0.7584	nan	nan		0.0168	0.4265	0.0144	0.018	0.0143		0.5149	0.1778	0.3049	0.3188	nan		0.015	0.2083	0.0583	0.0833	nan
0.9762	0.0063	0.7619	0.9091	nan		0.0434	1	0.0164	0.0038	nan		0.5	0.1489	0.2051	nan	nan		0.0134	0.4	0.0033	0.0039	nan		0.1071	0	0.0233	0	nan		0.0522	0.25	0.0227	nan	nan
0.986	0.0156	0.9775	1	nan		0.0777	0.9375	0.0255	0.0242	nan		0.8281	0.512	0.7826	nan	nan		0.0184	0.3704	0	0	nan		0.2075	0	nan	nan	nan		0.0305	0.1657	0.0606	0.0667	nan
0.8807	0.034	0.9114	0.8868	nan		0.0726	1	0.0272	0.0245	nan		0.7143	0.3101	nan	nan	nan		0.0238	0.4615	0.0173	0.0176	nan		0.1562	0	nan	nan	nan		0.0153	0.1898	0.0328	0.0328	nan
0.7554	0.0105	0.716	0.7586	nan		0.0446	1	0.0363	0.0201	nan		0.6962	0.2656	nan	nan	nan		0.0155	0.4602	0.04	0.0403	nan		0.1975	0.032	0.1395	0.1316	nan		0.044	0.24	0.0294	0.0152	nan
0.8741	0.0236	0.871	0.8846	nan		0.1391	0.913	0.0966	0.0123	0.8889		0.6667	0.306	0.5912	nan	nan		0.0112	0.6667	0.0244	0.0247	nan		0.8333	0.3333	nan	nan	nan		0.0102	0.2979	0	0	nan
0.9127	0.0173	0.8636	nan	nan		0.1627	0.9873	0.0911	nan	nan		0.6941	0.2581	0.3696	nan	nan		0.0233	0.4943	0.0103	0.0106	nan		0.7857	0.4762	nan	nan	nan		0.0107	0.1481	nan	nan	nan
0.887	0.0128	0.8545	0.8545	nan		0.0109	0.9475	0.0104	0.0186	nan		0.4096	0.014	0.3492	nan	nan		0.0256	0.589	0.0043	0.0047	nan		0.1917	0.0521	0.0077	0	nan		0.0523	0.3182	0	nan	nan
0.7796	0.0018	0.7586	0.8261	nan		0.0037	0.95	0.0182	0.0191	nan		0.3667	0	nan	nan	nan		0	0.3	0.0312	nan	nan		0.7739	0.3913	0.3438	0.4167	nan		0	0.2264	nan	nan	nan
0.8824	0.0224	0.8429	0.863	nan		0.0265	0.95	0.0235	0.0197	nan		0.9469	0.6147	0.8353	nan	nan		0.0149	0.375	0	0	nan		0.4407	0.1822	0.125	0.0926	nan		0.4171	0.5697	0.3567	nan	nan
0.5469	0.0099	nan	nan	nan		0.0059	0.9767	0.0263	0.0193	nan		0.7391	0.4091	nan	nan	nan		0	0.3187	0	nan	nan		0.4368	0.0307	0.3301	0.1928	nan		0.2794	0.4462	0.3913	nan	nan
0.8783	0.1265	nan	nan	nan		0.0079	0.9437	0.0218	0.0417	nan		0.7222	0.3462	nan	nan	nan		0.0588	0.7576	0.1486	nan	nan		0.5556	0.2323	0.0741	0.0741	nan		0.0652	0.4571	0	0	nan
0.9735	0.184	0.9655	0.9655	nan		0.0306	0.9766	0.0151	0	nan		0.7407	0.4348	0.75	nan	nan		0.0059	0.32	0.0102	0.0058	nan		0.1418	0.0196	0	0	nan		0	0.2857	nan	nan	nan
1	0.366	0.9512	0.9512	nan		0.0182	0.9835	0.0039	0	nan		0.7857	0.4167	0.6364	nan	nan		0.0019	0.5294	0.0196	0.0198	nan		0.2917	0	nan	nan	nan		0.0769	0.2706	nan	nan	nan
0.9615	0.1628	nan	nan	nan		0	0.9153	0.0064	0.0143	nan		0.6889	0.2692	nan	nan	nan		0.011	0.3429	0.0258	0.02	nan		0.2346	0.087	0.1538	0.1391	nan		0.0312	0.1818	0.0568	0.0758	nan
0.9706	0.0289	nan	nan	nan		0.0247	0.8795	0	0	nan		0.7586	0.3095	0.8	nan	nan		0.0175	0.55	0.0147	0.022	nan		0.5534	0.2881	0.2143	0.1714	nan		0.031	0.2581	0.0291	0.0169	nan
0.9842	0.0094	0.7922	0.975	nan		0.0091	0.6646	0.0062	0.0087	nan		0.8519	0.2059	0.4576	nan	nan		0.0347	0.5385	0.0161	0.0144	nan		0.3279	0.0789	nan	nan	nan		0.0733	0.2941	0	nan	nan
0.9741	0.012	nan	nan	nan		0.0132	0.7986	0.0142	0.0112	nan		0.6197	0.2987	0.5556	nan	nan		0.0057	0.6154	0.0069	0.0118	nan		0.2381	0	0.0667	0.0667	nan		0.0233	0.1905	0	0	nan
0.9826	0.4342	0.858	0.8454	nan		0.0104	0.6407	0.0278	0.0315	nan		0.9545	0.2773	0.6087	nan	nan		0.0082	0.6981	0.0265	0.0284	nan		0.1282	0	nan	nan	nan		0.0143	0.125	nan	nan	nan
1	0.0877	1	nan	nan		0.0106	0.8219	0.0325	0.0129	nan		0.7576	0.2381	0.56	nan	nan		0.0054	0.7826	0	0	nan		0.1648	0	0	0	nan		0.0276	0.2564	0.0351	0.0351	nan
0.9692	0.4054	nan	nan	nan		0.0227	0.6901	0.0366	0.0401	nan		0.8	0.4	0.8214	nan	nan		0.0121	0.74	0.0045	nan	nan		0.1221	0	0.0172	0.0208	nan		0.0373	0.2041	nan	nan	nan
1	0.0096	nan	nan	nan		0.0068	0.8036	0.0225	0.0308	nan		0.8512	0.3356	0.6076	nan	nan		0.0052	0.9692	0.0091	0	nan		0.1974	0.05	0.0189	nan	nan		0.0211	0.1236	0.0282	0	nan
0.991	0.0241	0.7895	nan	nan		0.0083	0.5638	0.0033	nan	nan		1	0.1111	0.75	nan	nan		0.0098	0.6875	0.0223	0.0191	nan		0.7021	0.1159	0.3364	nan	nan		0.0347	0.1456	0.0519	0	nan
0.9848	0.0126	nan	nan	nan		0.0217	0.5319	0	0	nan		0.8431	0.2292	nan	nan	nan		0.4681	0.7941	nan	nan	nan		0.375	0.1923	0.3656	nan	nan		0.0377	0.1488	0.0812	nan	nan
0.8854	0.0141	0.875	nan	nan		0.0087	0.5254	0.0196	0.0179	nan		0.5714	0.1212	nan	nan	nan		0.0301	0.6538	0.006	0.0068	nan		0.3333	0.0732	0.1739	0.1739	nan		0.0588	0.2555	0.0694	nan	nan
0.5769	0.0199	0.5714	nan	nan		0.0093	0.8539	0.0133	0.0088	nan		0.6775	0.1361	0.8276	nan	nan		0.005	0.3654	0.0115	0.0122	nan		0.1935	0.0192	0.098	0.1282	nan		0.1101	0.4848	0.1163	nan	nan
0.7727	0.025	0.7778	nan	nan		0.0068	0.8235	0	nan	nan		0.6086	0.2271	0.6038	nan	nan		0.0063	0.3529	0.0053	0.0052	nan		0.1304	0	0.0469	nan	nan		0.0545	0.25	0.0571	nan	nan
0.8857	0.0045	nan	nan	nan		0.0361	0.8652	0.0167	0	nan		0.4881	0.1099	0.5867	nan	nan		0.01	0.4194	0.0098	0.005	nan		0.7547	0.325	0.5806	0.5806	nan		0.0352	0.165	0.0769	0.0769	nan
0.9293	0.24	0.9596	0.85	nan		0.0902	1	0.1278	0.0502	nan		0.3659	0	0.4474	nan	nan		0.0154	0.7656	0.0148	0.0155	nan		0.5385	0.197	0.1311	0.1667	nan		0.0196	0.1287	0.1928	0.2051	nan
0.9897	0.2471	0.8085	0.7568	nan		0.0636	0.9024	0.0324	0.0157	nan		0.5909	0.2593	0.4103	nan	nan		0	0.9623	0.0175	0.0182	nan		0.1364	0	0	nan	nan		0.0388	0.25	0	0	nan
0.9417	0.0612	0.8571	0.8077	nan		0.0037	1	0.0226	0.0226	nan		0.7429	0.4245	0.6875	nan	nan		0.4583	0.8276	0.1702	nan	0.0833		0.4149	0.1429	0.3239	0.4255	nan		0.0644	0.1765	0.0333	nan	nan
0.9674	0.0571	0.9259	nan	nan		0.0352	0.9333	0.01	0.0135	nan		0.3333	0.0333	nan	nan	nan		0.0035	0.75	0	0	nan		0.248	0.0729	0.0208	0.0234	nan		0	0.1228	0.0204	0.0217	nan
0.8769	0.0189	0.9091	nan	nan		0.0068	0.8788	0.0442	0.021	0.4583		0.7912	0.4516	nan	nan	nan		0.0046	0.3833	0.0162	0.0112	nan		0.2086	0.0939	0.1073	0.1163	nan		0.4518	0.8419	0.2214	0.0336	nan
0.8772	0.1067	0.875	nan	nan		0.0054	0.9012	0.0044	0.0048	nan		0.5312	0.2251	0.4706	nan	nan		0.0128	0.7984	0.0176	0.0189	nan		0.1902	0.0674	0.0481	0.06	nan		0.3718	0.8555	0.2774	0.0811	nan
0.8923	0.2991	0.7105	0.625	nan		0	0.6552	0.05	0.019	nan		0.4098	0.1024	0.4	nan	nan		0.0093	0.8333	0	0	nan		0.3396	0.0351	0	0	nan		0.1258	0.3571	0	nan	nan
0.7177	0.1074	0.7253	0.7262	nan		0.0217	0.7333	0	nan	nan		0.4318	0.0986	nan	nan	nan		0.0145	0.6786	0.0082	0.0048	nan		0.3714	0.0833	0.4286	0.4286	nan		0.0063	0.1074	0.0222	0.0222	nan
0.9535	0.0086	nan	nan	nan		0	0.9592	0	nan	nan		0.7746	0.4182	0.6471	nan	nan		0.0183	0.7168	0.0101	0.0108	nan		0.1509	0	0.038	0.038	nan		0.0117	0.12	0.0215	0.0227	nan
0.934	0.4182	nan	nan	nan		0.0246	0.619	0.0036	0	nan		0.7917	0.3462	0.8529	nan	nan		0.006	0.8624	0	0	nan		0.3571	0	nan	nan	nan		0.0611	0.1718	0.0168	0.0168	nan
0.98	0	0.9394	0.9643	nan		0	0.5806	0.0051	nan	nan		0.8355	0.4295	0.6735	nan	nan		0.016	0.6783	0.007	0.0074	nan		0.5437	0.2	0.4818	nan	nan		0.0476	0.2302	0.1304	nan	nan
0.9101	0.0513	0.7031	0.6512	nan		0	0.5818	0.0115	0.011	nan		0.7679	0.2551	0.6575	nan	nan		0.0273	0.9231	0.0227	0.0228	nan		0.7283	0.2245	0.5583	0.5455	nan		0.0398	0.2984	0.1324	nan	nan
0.9286	0.0312	0.9459	nan	nan		0.0099	0.7714	0.0177	0.0187	nan		0.8919	0.1304	0.6667	nan	nan		0.1739	0.8039	0.045	0.0538	nan		0.2069	0.0444	0	nan	nan		0.0883	0.2025	0.058	nan	nan
0.7879	0.0381	0.885	nan	nan		0.0237	0.5323	0.0182	0.0193	nan		0.725	0.1724	0.6731	nan	nan		0.0172	0.4091	0.0068	nan	nan		0.1111	0	0.0714	0.0714	nan		0.0581	0.1739	nan	nan	nan
0.9289	0.0214	0.7157	nan	nan		0.1897	0.8291	0.0694	0.0494	nan		0.8384	0.0648	0.9459	nan	nan		0.022	0.3651	0.0149	nan	nan		0.2558	0.0896	0.0367	nan	nan		0.0137	0.2411	nan	nan	nan
0.9804	0.043	0.8889	0.84	nan		0.2879	0.9464	0.0636	0.1242	nan		0.8696	0.3735	0.5652	nan	nan		0.0536	0.4167	0	nan	nan		0.1333	0	nan	nan	nan		0.0294	0.137	nan	nan	nan
0.963	0.0244	nan	nan	nan		0.4932	1	0.114	0.25	nan		0.6667	0.3218	nan	nan	nan		0	0.6316	nan	nan	nan		0.1111	0	0.1017	nan	nan		0.0327	0.4819	0.0309	nan	nan
0.9808	0.0118	nan	nan	nan		0.1515	0.9677	0.1489	nan	nan		0.8452	0.5357	0.6122	nan	nan		0.6126	0.9545	0.72	nan	nan		0.1507	0	0	nan	nan		0	0.4161	0.0935	nan	nan
0.9394	0.0138	nan	nan	nan		0.0473	0.9756	0.0923	nan	nan		0.576	0.2353	0.4313	nan	nan		0.2897	0.625	0.2636	0.2435	nan		0.5094	0.2375	0.5588	0.7083	nan		0	0.6607	0.1344	nan	nan
0.58	0.007	nan	nan	nan		0.0535	0.9583	0.0303	nan	nan		0.8	0.0392	0.8684	nan	nan		0.0912	0.8039	0.1111	0.0606	nan		0.3433	0.1705	0.2321	0.2292	nan		0	0.8333	0.1297	nan	nan
0.6579	0.0281	0.7325	0.8542	nan		0.0543	0.9355	0.0317	nan	nan		0.8219	0.1783	0.7442	nan	nan		0	0.561	0.035	0.008	nan		0.17	0	0.0333	nan	nan		0.0053	0.9348	0.0674	0.0386	nan
0.7157	0.0282	0.6591	0.7143	nan		0.1711	0.973	0.029	nan	nan		0.9517	0.04	0.7822	nan	nan		0.0106	0.4138	0.0077	0.0083	nan		0.117	0	0.1295	nan	nan		0.0134	0.6396	0.0692	0.0402	nan
0.678	0.03	0.5667	0.5385	nan		0.3525	1	0.1864	nan	nan		0.8522	0.0647	nan	nan	nan		0.014	0.5769	0.006	0.004	nan		0.1579	0.0222	0.0263	0.0417	nan		0.0078	0.315	0.029	0.0182	nan
0.7273	0.0123	0.2692	0.1591	nan		0.1864	0.9655	0.0556	nan	nan		0.6286	0.0485	0.72	nan	nan		0.0088	0.5833	0.005	0.0073	nan		0.1045	0	nan	nan	nan		0	0.1739	0.0896	nan	nan
0.9699	0.0133	0.934	0.9167	nan		0.011	0.9487	0	0	nan		0.5546	0.0173	0.5897	nan	nan		0.0099	0.7188	0.0088	0.0077	nan		0.6417	0.4333	0.442	0.4176	nan		0.0758	0.1939	nan	nan	nan
0.9888	0.0031	0.9784	nan	nan		0.003	0.9836	0.0061	0	nan		0.5612	0.0232	0.5435	nan	nan		0.0078	0.8621	0.0105	0.011	nan		0.1752	0.0471	0.2105	nan	nan		0.018	0.1406	nan	nan	nan
1	0.0219	0.8889	0.8519	nan		0.0258	0.9633	0.0101	0	nan		0.9035	0.0199	0.7755	nan	nan		0.0482	0.4286	0	0	nan		0.1528	0.0204	0	nan	nan		0.0655	0.3197	nan	nan	nan
0.9582	0.0172	0.8397	0.7838	nan		0.0067	0.9741	0.0174	0.0211	nan		0.8582	0.03	0.6897	nan	nan		0.0034	0.3945	0.0083	0.0099	nan		0.1494	0.0161	0.0288	nan	nan		0.0448	0.5591	nan	nan	nan
0.9742	0.0095	0.8439	0.8172	nan		0.0134	1	0.0124	0.0132	nan		0.8246	0.0251	0.6829	nan	nan		0	0.5185	0.0087	0.0071	nan		0.1584	0.0233	nan	nan	nan		0.0547	0.3641	nan	nan	nan
1	0	nan	nan	nan		0	0.9737	0.0032	0.0033	nan		0.6667	0.0163	0.6562	nan	nan		0.012	0.4167	0	nan	nan		0.6395	0.2857	0.4065	0.379	nan		0.0086	0.1589	nan	nan	nan
0.875	0.0725	0.7619	nan	nan		0.037	0.9362	0.0118	0.014	nan		0.717	0.0275	0.5738	nan	nan		0	0.5152	0.0047	nan	nan		0.2755	0.0959	0.1833	0.2617	0.2683		0.1181	0.4038	nan	nan	nan
0.6715	0.0754	0.5	nan	nan		0.0239	0.7867	0.0216	nan	nan		0.3418	0.019	0.3571	nan	nan		0.0143	0.8519	0.0089	nan	nan		0.127	0	0.0288	0.0303	nan		0.0699	0.1961	0.0806	nan	nan
0.7091	0.0573	0.6512	nan	nan		0.0092	0.8919	0.0117	nan	nan		0.5263	0.0116	0.589	nan	nan		0	0.9375	0.0046	nan	nan		0.1481	0	0.0227	nan	nan		0.0502	0.2583	0.0469	nan	nan
0.9344	0.0357	0.8919	nan	nan		0.0202	1	0.0476	nan	nan		0.7557	0.0042	0.7833	nan	nan		0.1754	0.7054	0.1423	nan	nan		0.1346	0	0.023	nan	nan		0.0247	0.1463	0.0855	nan	0.0909
0.9724	0.0078	0.9483	0.9444	nan		0.0203	1	0.0463	nan	nan		0.3931	0.0025	0.5432	nan	nan		0.1135	0.5952	0.1015	nan	nan		0.1368	0.0273	0.0316	nan	nan		0.0167	0.2051	0.0111	nan	nan
0.9344	0.0137	0.932	0.9313	nan		0.0227	1	0.0577	nan	nan		0.3872	0.0089	0.505	nan	nan		0	0.8636	0	0	nan		0.6912	0.1724	nan	nan	nan		0.0169	0.1959	0	nan	nan
0.6637	0.0137	0.8571	0.8788	nan		0.0119	0.8269	0.0259	nan	nan		0.6515	0.01	0.8462	nan	nan		0.0128	0.913	0.013	0.0149	nan		0.2069	0	0.1029	nan	nan		0	0.1017	0.1429	nan	nan
0.9348	0.0079	0.8286	0.8571	nan		0.1193	0.7873	0.0119	nan	nan		0.8	0	0.871	nan	nan		0.4677	0.875	nan	nan	nan		0.3905	0.1951	0.1354	nan	nan		0	0.1224	0.05	0.05	nan
0.9036	0.0098	0.8605	0.8947	nan		0.1957	0.8175	0.0196	nan	nan		0.9143	0	0.8519	nan	nan		0.3898	0.7302	0.3393	nan	nan		0.434	0.102	0.0556	nan	nan		0	0.2143	0.0789	0.125	nan
0.8942	0.0102	0.85	nan	nan		0.0299	0.8329	0.0179	nan	nan		0.6723	0.0268	0.7094	nan	nan		0.0068	0.5882	0	0	nan		0.3483	0	0.1653	nan	nan		0.0333	0.2581	nan	nan	nan
0.925	0.0093	0.9388	nan	nan		0.4524	1	0.4153	nan	nan		0.7643	0	0.6277	nan	nan		0.0021	0.4167	0.0036	nan	nan		0.537	0.1905	0.137	0	nan		0.0357	0.1481	0	nan	nan
0.8837	0.0112	1	nan	nan		0.0215	0.9778	0	nan	nan		0.5111	0	0.8438	nan	nan		0.0077	0.32	0.0193	0	nan		0.5821	0.1905	0.2364	0.2708	nan		0.0213	0.1946	0.04	0.0152	nan
0.8889	0	nan	nan	nan		0.0161	1	0.0337	nan	nan		0.3252	0	0.48	nan	nan		0.0034	0.4107	0	0	nan		0.3378	0.0417	0.1228	nan	nan		0	0.1321	nan	nan	nan
0.9831	0.0156	0.9706	nan	nan		0.0176	0.9286	0.0145	0	nan		0.5	0.0545	nan	nan	nan		0.0105	0.5366	0.0134	0.0109	0.04		0.4943	0.2	0.3056	nan	nan		0.04	0.1858	0.1567	nan	nan
0.95	0	nan	nan	nan		0.0158	0.993	0.0136	0.0081	nan		0.6099	0.1549	0.4522	nan	nan		0	0.3846	0.0126	0.0088	0.009		0.3585	0.1714	0	nan	nan		0.0458	0.1724	0.0206	0.0208	nan
0.5714	0.045	0.4301	0.3333	nan		0.0127	0.9796	0.0034	0	nan		0.3917	0.0714	0.3017	nan	nan		0.0101	0.75	0.0125	0.0127	nan		0.1282	0	0.0109	nan	nan		0.0405	0.4571	0.037	0.0435	nan
0.6957	0.0104	0.375	0.3816	nan		0.0067	1	0.0197	0	nan		0.5068	0.0769	0.3826	nan	nan		0.0301	0.973	0.0484	0.0535	nan		0.75	0.225	0.4583	0.4583	nan		0.1176	0.3929	0	0	nan
1	0.3409	0.96	nan	nan		0.0199	1	0.0169	0.0041	nan		0.6408	0.0781	0.6857	nan	nan		0.039	0.75	0.0604	0.0647	nan		0.7308	0.3611	0.3571	0.3729	nan		0.1176	0.3333	0	0	nan
0.8235	0.0278	0.7812	0.8519	nan		0.0172	0.9787	0.024	0.012	0.0411		0.809	0.48	0.7723	nan	nan		0.1776	0.5417	0.1667	0.0465	nan		0.2186	0.0946	0.3592	0.2967	nan		0.0183	0.1481	0.0312	nan	nan
0.9016	0	0.9074	0.8485	nan		0.0152	0.9091	0.0095	0.0042	0.0449		0.5385	0.2308	nan	nan	nan		0.0419	0.5789	0.044	0.0316	nan		0.2404	0.0886	0.2	nan	nan		0.0095	0.11	0.0519	0.0864	nan
0.8438	0.0517	0.8167	0.8103	nan		0.008	0.9355	0.0147	0.0405	nan		0.4038	0.0769	0.2308	nan	nan		0.0594	0.525	0.0412	0.019	nan		0.5926	0.1885	0.25	0.25	nan		0.0093	0.1538	0.0649	0.0649	nan
0.5	0	0.2955	nan	nan		0.0087	1	0.0049	0	nan		0.6364	0.3333	0.6279	nan	nan		0.194	0.9054	0.0602	0.0553	nan		0.124	0	0.0109	0.0135	nan		0.0476	0.2051	0.125	0.1364	nan
0.9897	0.0185	nan	nan	nan		0.0241	0.6538	0	0	nan		0.4815	0.1111	0.3636	nan	nan		0	0.3448	0	nan	nan		0.3188	0.1364	0.375	nan	nan		0.0811	0.2642	0.0339	0.0364	nan
0.9818	0.0143	nan	nan	nan		0.0506	0.8736	0.0435	0	nan		0.8333	0.4167	0.6914	nan	nan		0.0357	0.4706	0	nan	nan		0.6986	0.4286	0.725	0.5161	nan		0.0385	0.2	0.0735	0.0962	nan
0.6683	0.0049	0.3669	0.4386	nan		0.0093	0.9506	0.006	0.0078	nan		0.6222	0.0625	nan	nan	nan		0	0.381	0	nan	nan		0.1875	0.0408	0	nan	nan		0.0345	0.3514	0	nan	nan
0.8347	0.162	0.7732	0.7143	nan		0	0.7692	0.0092	0.0098	nan		0.4576	0.1463	0.2609	nan	nan		0.0417	0.4839	0.0321	0.012	nan		0.1507	0.02	0	nan	nan		0	0.1279	0.0323	0.0294	nan
0.9138	0.2583	0.9271	nan	nan		0.0208	0.9106	0.0463	0.02	nan		0.4395	0.0921	0.0938	nan	nan		0.3288	0.6333	0.1619	nan	nan		0.1263	0.009	0.0156	nan	nan		0.0235	0.127	nan	nan	nan
0.9941	0.003	0.8947	nan	nan		0.0071	0.8148	0.03	nan	nan		0.554	0.2	0.3056	nan	nan		0	0.6957	0.015	nan	nan		0.3725	0.0976	nan	nan	nan		0.0523	0.1589	0.0506	0.034	nan
0.9636	0.0046	0.9027	nan	nan		0.0139	0.9792	0.0205	0.0216	nan		0.9111	0.5	0.8718	nan	nan		0.0215	0.4062	0.013	0.0147	nan		0.2258	0	0	nan	nan		0.0813	0.1826	0.0225	0.025	nan
1	0.4889	1	1	nan		0.0167	0.8333	0.0071	0.0093	nan		0.8	0.2195	nan	nan	nan		0.4028	0.72	nan	nan	nan		0.4611	0.3375	0.1739	0.1905	nan		0.0888	0.5556	0.0556	0.0426	nan
0.875	0.2188	0.5526	nan	nan		0	1	nan	nan	nan		0.6081	0.1531	0.4333	nan	nan		0	0.85	0.0361	nan	nan		0.1656	0.0134	0.1852	0.1905	nan		0.1308	0.5857	nan	nan	nan
0.5331	0.0164	0.4658	0.4658	nan		0.0117	1	0.0145	0.0148	nan		0.8916	0.5479	0.7674	nan	nan		0.0051	0.5072	0.0383	0.0391	nan		0.6535	0.3846	0.2364	0.2364	nan		0.0155	0.1194	0.0314	0	nan
0.8	0.2987	0.9434	nan	nan		0.0133	0.975	0.0188	0.0191	nan		0.8462	0.3971	nan	nan	nan		0.0323	0.8406	0.0201	0.0278	nan		0.7419	0.2162	0.4375	nan	nan		0.0028	0.1042	0.0304	nan	nan
0.9403	0.36	0.9677	nan	nan		0.007	0.9844	0.0068	0.0041	nan		0.5088	0.1746	nan	nan	nan		0.1111	0.5366	0.0833	nan	nan		0.3409	0.0566	0.2375	0.2647	nan		0.0287	0.1489	0.011	0.0155	nan
1	0.0816	nan	nan	nan		0	0.9151	0	0	nan		0.7593	0.2	nan	nan	nan		0.0323	0.5	0.075	0.0714	nan		0.1676	0	0.2111	nan	nan		0.1894	0.7619	0.3077	nan	nan
0.977	0.4639	0.8288	0.7536	nan		0.0062	0.5368	0.0126	0.0152	0		1	0.6364	0.7692	nan	nan		0.0228	0.4737	0.015	0.0294	nan		0.3786	0.225	0.2283	0.5652	nan		0.1186	0.3119	0.3125	nan	nan
0.9471	0.2773	0.98	0.9752	nan		0.0189	0.67	0.0141	0.0102	nan		0.4318	0.1277	0.3429	nan	nan		0	0.3134	0	nan	nan		0.3571	0.1966	nan	nan	nan		0.1275	0.5546	0.2929	nan	nan
0.8571	0.3333	0.8404	0.7273	nan		0.05	0.8333	0.0569	0.0636	nan		0.6413	0.0761	0.5926	nan	nan		0.4156	0.8077	0.1094	0.2727	0		0.1717	0.0256	0.275	nan	nan		0.0274	0.1488	nan	nan	nan
0.9394	0.1522	nan	nan	nan		0.014	1	0.0114	0.0185	nan		0.6456	0.1887	0.6038	nan	nan		0.0385	0.725	0.06	nan	nan		0.1484	0	0.0889	0	nan		0.009	0.1204	0	0	nan
0.6912	0.0172	nan	nan	nan		0.0056	0.6912	0.0215	0.0247	nan		0.6939	0.1067	0.5435	nan	nan		0	0.56	0	nan	nan		0.5294	0.25	0.5467	nan	nan		0	0.1905	0.1429	nan	nan
0.6765	0.0513	0.5385	nan	nan		0.0301	0.75	0.009	nan	nan		0.5769	0.1212	nan	nan	nan		0.2885	0.6923	nan	nan	nan		0.7281	0.2727	0	0	nan		0.0213	0.125	0.0094	nan	nan
0.7037	0.0133	0.75	nan	nan		0.0122	0.8571	0.0161	nan	nan		0.6136	0.2353	0.7941	nan	nan		0.0078	0.3253	0.0156	nan	nan		0.5517	0.3158	nan	nan	nan		0.1166	0.3667	nan	nan	nan
0.873	0	0.8958	nan	nan		0.0168	0.7131	0.0053	nan	nan		0.907	0.5	0.64	nan	nan		0.0143	0.5588	0.0105	nan	nan		0.8889	0.7143	0.8889	nan	nan		0	0.1184	0.1071	nan	nan
0.713	0.0168	0.8696	nan	nan		0	0.9545	0.0275	nan	nan		0.9444	0.4857	0.7619	nan	nan		0.0027	0.3645	0.0206	nan	nan		0.9703	0.8473	1	nan	nan		0	0.3514	nan	nan	nan
0.9296	0.0533	0.9434	nan	nan		0.0149	0.9828	0.0208	nan	nan		0.6406	0.2778	0.5556	nan	nan		0.4419	0.8571	0.4286	nan	nan		0.336	0.051	0.2744	0.2768	nan		0.0604	0.2171	0.0345	nan	nan
0.5961	0.0074	0.5725	0.5437	nan		0.03	1	0	nan	nan		0.5641	0.0929	0.1667	nan	nan		0.0351	0.439	0.1711	nan	nan		0.1481	0	0.0078	nan	nan		0.8035	1	0.9294	1	nan
0.8889	0.359	nan	nan	nan		0.047	0.9697	0.0196	nan	nan		0.4694	0.1324	0.24	nan	nan		0.1357	0.4769	0.0163	nan	nan		0.125	0	0	0	nan		0.0333	0.1395	0.0316	nan	nan
0.5926	0.037	nan	nan	nan		0.0157	1	0.0168	nan	nan		0.4602	0.0818	0.3429	nan	nan		0.0153	0.5104	0.0301	nan	nan		0.5859	0.2444	nan	nan	nan		0.1859	0.459	0.1209	0.1235	nan
0.9362	0.0351	0.92	nan	nan		0.0274	0.814	0.0269	nan	nan		0.6271	0.0769	nan	nan	nan		0.4156	0.75	0.5526	0.4762	nan		0.6786	0.2679	0.6905	0.6905	nan		0.0042	0.1772	0.0211	nan	nan
1	0.0137	0.625	nan	nan		0.0132	0.7556	0.0567	nan	nan		0.9032	0.5405	0.9722	nan	nan		0.0132	0.3725	nan	nan	nan		0.1667	0.0192	nan	nan	nan		0.0043	0.1542	nan	nan	nan
0.8361	0.1343	0.6797	0.5926	nan		0.0069	0.9	0.0214	nan	nan		0.7838	0.3757	0.8131	nan	nan		0.0083	0.4597	0.0282	0.0412	nan		0.1915	0.0408	0.05	nan	nan		0.0337	0.1367	0.0048	0	nan
0.5417	0	0.3714	0.3462	nan		0.437	0.9643	0.557	nan	nan		0.3953	0.0219	0.2969	nan	nan		0.002	0.5101	nan	nan	nan		0.1923	0	nan	nan	nan		0.0484	0.194	0.0383	0.0392	nan
0.9704	0.0408	0.8227	0.9359	nan		0.0326	0.9508	0.0469	nan	nan		0.7619	0.0062	nan	nan	nan		0.002	0.3596	nan	nan	nan		0.3846	0.0385	0.0698	nan	nan		0.0398	0.2043	0.0617	0.0441	0.0351
0.9832	0.0227	1	nan	nan		0.005	1	0.0273	nan	nan		0.5181	0.0262	nan	nan	nan		0.3333	0.6429	0.4	nan	nan		0.1364	0	0.0741	nan	nan		0.1477	0.3732	0.4651	nan	nan
0.991	0.0114	nan	nan	nan		0.0139	0.8333	0.0149	nan	nan		0.6042	0.0286	nan	nan	nan		0.0118	0.4634	0.0105	0.0136	nan		0.2903	0.0345	nan	nan	nan		0.1599	0.5301	0.4419	nan	nan
0.9615	0.0174	nan	nan	nan		0.0238	0.9167	0.0061	nan	nan		0.8077	0.0258	nan	nan	nan		0.0211	0.4889	0.0069	nan	nan		0.1833	0.05	0.184	0.1917	nan		0.038	0.2043	0.1739	0.0606	nan
0.9887	0.0089	0.8615	0.8085	nan		0.0113	0.977	0.0082	nan	nan		0.3902	0.0226	nan	nan	nan		0.0054	0.9259	0.0125	0.0221	nan		0.1404	0	0.0111	nan	nan		0.0784	0.2703	0.4	0.4	nan
0.8772	0.0233	nan	nan	nan		0.0177	0.9192	0.0152	nan	nan		0.5455	0.0019	nan	nan	nan		0	0.3784	0.0093	0.0101	nan		0.4286	0.05	nan	nan	nan		0.0042	0.25	0.025	0	nan
0.9097	0.0061	0.8794	0.898	0.8571		0.0037	0.9875	0.0143	nan	nan		0.4706	0.0155	nan	nan	nan		0.0141	0.3778	0	0	nan		0.1024	0	0.0652	nan	nan		0.0167	0.1569	0	0	nan
1	0.0233	0.9135	0.8929	nan		0.0147	1	0.0228	nan	nan		0.5294	0.0171	0.7273	nan	nan		0.0066	0.4	0.0152	0.0122	nan		0.2394	0.0066	0.4286	nan	nan		0.0138	0.1346	0.0169	0.025	nan
1	0.01	0.8281	0.8036	nan		0.0082	0.8261	0	nan	nan		0.5	0.0067	0.5536	nan	nan		0	0.7	0	nan	nan		0.1667	0	0.2456	nan	nan		0.009	0.1458	0.0064	0.0137	nan
0.9894	0.0224	0.9294	0.9385	nan		0.0293	0.9655	0.0387	nan	nan		0.5325	0.0081	0.5581	nan	nan		0.0373	0.5472	0.0192	0.0145	nan		0.3611	0.1333	0.1207	0.1429	nan		0.0081	0.3462	0	nan	nan
0.9796	0.0093	1	1	nan		0.0341	0.9565	0.0106	nan	nan		0.7143	0.0126	0.4889	nan	nan		0.0476	0.4897	0.0108	0.0049	nan		0.3297	0.0769	0.1711	0.1711	nan		0.0027	0.1739	0.0052	0.0133	nan
0.8529	0	0.8462	0.8333	nan		0.0096	1	0.0093	nan	nan		0.6256	0.0232	0.66	nan	nan		0.0396	0.5164	0.0304	0.0244	nan		0.2727	0.0385	nan	nan	nan		0.0019	0.2162	0.0141	0.021	nan
0.9714	0.0161	nan	nan	nan		0.0179	0.8795	0.0254	nan	nan		0.7204	0.0331	nan	nan	nan		0.012	0.4728	0.0236	0	nan		0.2092	0.0784	0	nan	0		0.0056	0.1667	0.0122	0.0108	nan
0.6901	0.0233	0.4182	0.4286	nan		0.0057	0.9651	0.0256	nan	nan		0.7966	0.3571	nan	nan	nan		0.0455	0.3457	0.034	0.0355	nan		0.3895	0.1333	0.3143	nan	nan		0.0476	0.1493	0.0593	0.0426	nan
0.9919	0.0119	0.7838	0.7778	nan		0.0023	0.9639	0.0202	nan	nan		0.3889	0	0.2958	0.2381	0.4286		0.0127	0.4615	0	nan	nan		0.1837	0.04	nan	nan	nan		0.0217	0.2059	nan	nan	nan
0.9275	0.0244	0.8772	0.8714	nan		0.0039	0.9554	0.012	nan	nan		0.5938	0.1163	0.5614	0.5	nan		0.0571	0.8889	0.1081	0.1212	nan		0.3034	0.0923	nan	nan	nan		0	0.32	nan	nan	nan
0.9486	0.0126	0.9839	nan	nan		0.0442	0.9599	0.0704	nan	nan		0.7692	0.4571	nan	nan	nan		0	0.5111	0.1346	nan	nan		0.4839	0.2	0.4182	nan	nan		0	0.1585	0.0435	nan	nan
0.9646	0.2055	0.9286	nan	nan		0.0067	0.9656	0.0121	nan	nan		0.6538	0.2333	nan	nan	nan		0	0.7297	0.0192	nan	nan		0.5	0.191	0.7091	nan	nan		0	0.1088	0.0556	0.0629	nan
0.8333	0.05	0.9079	nan	nan		0.0075	0.9643	0.0122	nan	nan		0.5852	0.25	nan	nan	nan		0.007	0.7727	0.0408	nan	nan		0.1887	0	0.0714	nan	nan		0.4839	0.7868	0.7755	nan	0.7756
0.9172	0.0429	0.6636	nan	nan		0.0027	0.9545	0.0124	nan	nan		0.5963	0.184	nan	nan	nan		0.0366	0.5625	0	nan	nan		0.1364	0.0282	nan	nan	nan		0.3889	0.7436	0.6818	nan	0.6797
0.6829	0.051	0.6056	nan	nan		0.0161	0.9524	0.0111	nan	nan		0.5461	0.0388	nan	nan	nan		0.0192	0.7872	0.0138	nan	nan		0.7164	0.4026	0.7037	nan	nan		0	0.1731	0.0317	0	nan
0.9753	0.0225	0.973	0.9706	nan		0.0054	1	0.0067	nan	nan		0.8889	0.5806	nan	nan	nan		0.018	0.388	0	nan	nan		0.1034	0	0.0127	nan	nan		0	0.1639	nan	nan	nan
0.9899	0.0187	nan	nan	nan		0.0182	0.7917	0.0088	nan	nan		0.7692	0.3864	nan	nan	nan		0.0091	0.3979	0.0058	0	nan		0.3077	0.0058	0	nan	nan		0.2941	0.5056	0.1325	0.0792	nan
0.6333	0.0588	0.5	0.5789	nan		0.0039	0.8333	0.0172	nan	nan		0.9538	0.4524	0.7674	0.75	nan		0.0282	0.4	0.0092	nan	nan		0.2778	0	0.0185	nan	nan		0.2523	0.5571	0.0741	nan	nan
0.9818	0.0112	nan	nan	nan		0.0138	0.7692	0.0051	nan	nan		0.8667	0.4302	0.8696	0.8605	nan		0	0.5714	0	nan	nan		0.8333	0.5	0.4091	0.4091	nan		0.25	0.6223	0.1383	nan	nan
0.9804	0.0074	nan	nan	nan		0.004	0.8909	0.0037	nan	nan		0.5823	0.2688	0.675	0.675	nan		0	0.4	0.0333	nan	nan		0.2636	0	0.6591	nan	nan		0.2963	0.6686	0.2581	nan	nan
0.97	0.0208	0.8939	nan	nan		0.0163	0.8696	0.0063	nan	nan		0.859	0.4078	0.7919	0.7919	nan		0.0208	0.4643	0	0	nan		0.1461	0.0299	0.2	nan	nan		0.019	0.1392	0.0357	0.037	nan
0.9815	0.0101	1	nan	nan		0.0081	0.825	0.0043	nan	nan		0.7686	0.1535	nan	nan	nan		0.0049	0.4615	0.0159	0.0118	nan		0.76	0.2609	0.0577	nan	nan		0.0612	0.1754	0.0357	0.0357	nan
1	0.1346	nan	nan	nan		0.0166	0.9184	0.0028	nan	nan		0.8976	0.0466	nan	nan	nan		0.122	0.5217	nan	nan	nan		0.3696	0.1188	0.1395	nan	nan		0	0.1628	0	nan	nan
0.5276	0.0164	0.4634	0.5	nan		0.0078	0.9182	0.0087	nan	nan		0.7719	0.0275	nan	nan	nan		0.0559	0.6	0.05	0.0141	nan		0.1111	0	0	nan	nan		0.0549	0.3175	0.0678	nan	0
0.7674	0.0196	0.7595	0.7714	nan		0.0058	0.8085	0.0406	nan	nan		0.7907	0.1791	nan	nan	nan		0.066	0.7273	0.0669	0.0541	nan		0.2321	0	0.0588	nan	nan		0.1328	0.3721	0.0862	0.1111	nan
1	0.0199	0.8545	0.8571	nan		0.011	0.9423	0.0126	nan	nan		0.7778	0.2	nan	nan	nan		0.0149	0.3214	nan	nan	nan		0.1622	0.0238	0.0508	nan	nan		0.051	0.225	0.1163	0.1163	nan
0.9474	0.1457	0.8243	0.8	nan		0.0081	0.8537	0.0088	nan	nan		0.8729	0.375	0.6562	0.6923	nan		0.0043	0.6286	0.0093	nan	nan		0.1667	0	nan	nan	nan		0.0233	0.1613	nan	nan	nan
0.9577	0.3854	0.8689	0.8478	nan		0.005	0.8758	0.0145	nan	nan		0.3774	0.0244	0.3125	nan	nan		0.0531	0.5185	0.0356	nan	nan		0.1304	0	0.0303	nan	nan		0.0423	0.3889	nan	nan	nan
0.9773	0.3462	nan	nan	nan		0.0096	0.8629	0.006	nan	nan		0.4932	0.06	nan	nan	nan		0.0439	0.4062	0.0232	nan	nan		0.1515	0.0167	nan	nan	nan		0.0591	0.4027	0.1975	nan	nan
0.9672	0.0202	nan	nan	nan		0.0122	0.8113	0.0121	nan	nan		0.7059	0.1228	0.6129	0.6129	nan		0.0515	0.4	0.0058	nan	nan		0.156	0	nan	nan	nan		0.024	0.3099	0.08	nan	nan
0.9787	0.0149	nan	nan	nan		0.0062	0.6471	0.0032	nan	nan		0.7456	0.264	0.9429	nan	nan		0.0071	0.63	0.0196	nan	nan		0.1279	0	0.146	nan	0.1395		0.0449	0.4444	0.1321	nan	nan
0.7	0.0172	nan	nan	nan		0.0141	0.8031	0.0081	nan	nan		0.6615	0.0985	0.8333	nan	nan		0.0205	0.5767	0.0321	nan	nan		0.1955	0	0.0684	nan	nan		0.191	0.5	0.1695	0.1277	nan
0.7347	0.016	nan	nan	nan		0.0213	0.9889	0.0172	nan	nan		0.7419	0.2273	0.775	0.7353	nan		0.0129	0.3448	0.0133	nan	nan		0.3182	0.1667	0.1364	nan	nan		0.0227	0.1538	0.0698	0.0814	nan
0.9516	0.0153	0.75	0.7474	nan		0.0095	0.9778	0.0062	nan	nan		0.6	0.0606	0.9655	0.963	nan		0.0095	0.4138	0.016	nan	nan		0.518	0.3681	0.3684	nan	nan		0.0082	0.129	0	0	nan
0.9468	0.028	0.4107	0.4375	nan		0.0088	1	0.011	nan	nan		0.8837	0.5455	nan	nan	nan		0.3182	0.6923	nan	nan	nan		0.1304	0	nan	nan	nan		0.125	0.4839	0.1905	nan	nan
0.8974	0.0329	0.3438	0.2857	nan		0.0148	0.9574	0.0086	nan	nan		0.7324	0.381	0.6061	0.6061	nan		0.1603	0.4706	0.2328	nan	nan		0.3628	0.087	0.1748	nan	nan		0.1042	0.2955	0.25	nan	nan
0.9333	0.014	0.8286	nan	nan		0	0.7692	0	nan	nan		0.5821	0.1786	0.3636	0.4091	nan		0.0295	0.7778	0.0176	nan	nan		0.1379	0.0364	0.0312	nan	nan		0.1593	0.45	0.1404	nan	nan
0.9592	0.0208	0.9375	0.9048	nan		0.0226	0.6154	0.006	nan	nan		0.7111	0.1828	nan	nan	nan		0.0146	0.3605	0.02	nan	nan		0.3333	0.1757	0.0667	nan	nan		0.1083	0.324	0.0108	nan	nan
0.8889	0.0158	0.9231	nan	nan		0.3821	0.9062	0.2808	nan	nan		0.6562	0.256	0.7273	0.7273	nan		0.0424	0.527	0.0196	nan	nan		0.2426	0.1034	0.0249	nan	nan		0.0044	0.1667	0.0068	0.0044	nan
0.9802	0.0192	1	nan	nan		0.4502	1	0.379	nan	nan		0.3226	0.0066	0.2167	0.1818	nan		0.05	0.6	0.0384	nan	nan		0.1504	0.0202	0.1	nan	nan		0.8171	0.9389	0.9011	nan	nan
0.9863	0.0163	0.9392	1	nan		0.2817	0.8793	0.1656	nan	nan		0.9733	0.6364	0.9	0.9	nan		0.0388	0.4878	0	nan	nan		0.6966	0.5455	0.4123	nan	nan		0.3538	0.7193	nan	nan	nan
0.962	0.0177	0.974	0.9701	nan		0.3906	1	0.1864	nan	nan		0.5714	0.2373	nan	nan	nan		0.3161	0.7857	0.2406	nan	nan		0.3452	0.0592	0.1639	nan	nan		0.25	0.8312	nan	nan	nan
0.9123	0.3529	0.5814	0.5	nan		0.431	1	0.6364	nan	nan		0.6815	0.3193	0.2258	nan	nan		0.4161	0.8409	0.2591	nan	nan		0.2067	0.0904	0.0519	nan	nan		0.0283	0.2766	0.0286	nan	nan
0.9192	0.026	0.8254	nan	nan		0.4183	0.9697	0.4055	nan	nan		0.838	0.5241	nan	nan	nan		0.0533	0.3636	0.0201	nan	nan		0.1408	0.0357	0	nan	nan		0.0195	0.1379	0.0508	0.0508	nan
0.8667	0.2857	0.8966	nan	nan		0.3935	0.9888	0.247	nan	nan		0.8116	0.4865	0.7297	nan	nan		0.0175	0.4339	0.0126	nan	nan		0.5143	0.2909	nan	nan	nan		0.0076	0.12	0	0	0
0.9247	0.3235	nan	nan	nan		0.0095	0.54	0.012	nan	nan		0.5455	0.1829	0.36	nan	nan		0	0.4297	0.0164	nan	nan		0.6538	0.4648	0.2857	nan	nan		0.1395	0.3492	0.3659	nan	nan
0.5669	0.0458	0.619	nan	nan		0.0166	0.7755	0.0116	nan	nan		0.5306	0.1809	nan	nan	nan		0.0083	0.52	0.0161	nan	nan		0.3345	0.133	0.2575	nan	nan		0.0859	0.4815	0.0882	0	0.0986
0.9643	0.0625	0.875	nan	nan		0	0.6579	0.1739	nan	nan		0.7186	0.0077	0.3483	0.3392	nan		0.0082	0.6136	0.0146	nan	nan		0.3393	0.1143	nan	nan	nan		0.1429	0.3889	0.0637	0.1515	0.0367
0.9325	0.3955	0.9524	0.9524	nan		0	0.9815	0.04	nan	nan		0.4397	0.0041	0.3738	0.3448	nan		0.1226	0.4677	0.1003	nan	nan		0.1591	0	0	nan	nan		0.0267	0.9571	nan	nan	nan
0.9167	0	nan	nan	nan		0.1609	0.9741	0.014	nan	nan		0.5408	0.0144	0.4787	0.375	nan		0.1857	0.8082	0.1247	nan	nan		0.4444	0	nan	nan	nan		0.0562	0.7727	0.0125	0.0222	nan
0.8167	0.0441	0.6813	0.7536	nan		0.0217	1	0.0047	nan	nan		0.6389	0.3235	nan	nan	nan		0.1471	0.7541	0.1863	nan	nan		0.5319	0.1538	0.3235	nan	nan		0.1069	0.6136	0.0769	0.0909	nan
0.7217	0.2154	0.7091	0.7397	nan		0.142	0.988	0.0698	nan	nan		0.75	0.42	0.7407	nan	nan		0.1333	0.7	0.0909	nan	nan		0.4062	0.0714	0.62	nan	nan		0.1126	0.3636	0.2222	0.2895	nan
0.8462	0.0117	1	nan	nan		0.2951	1	0.1872	nan	nan		0.4928	0.1099	0.581	0.5323	nan		0.5804	0.8846	0.8276	nan	nan		0.3782	0.0833	0.2453	nan	nan		0.0871	0.1918	0.0556	nan	nan
0.9739	0.0233	0.9815	0.9667	nan		0.4621	0.994	0.1897	nan	nan		0.7589	0.3073	0.6613	0.6111	nan		0.0732	0.7	0.4375	nan	nan		0.3971	0.0116	0.1034	nan	nan		0.1395	0.3222	0.0281	0.08	0.0392
0.944	0.0186	0.9831	0.9787	nan		0.006	0.5833	0.0179	nan	nan		0.8519	0.3372	0.6441	0.5714	nan		0.3377	0.6471	0.0714	nan	nan		0.144	0.0233	0.0256	nan	nan		0	0.25	0.013	0.013	nan
0.9381	0.0316	0.9636	0.9592	nan		0.0081	0.652	0.0075	nan	nan		0.7436	0.1284	nan	nan	nan		0.1953	0.6094	0.0794	nan	nan		0.1786	0	0.0349	nan	nan		0.0476	0.1972	0.119	0.2	nan
0.8307	0.2662	0.729	0.7011	nan		0.1256	0.8462	0.1191	nan	nan		0.5714	0.2097	nan	nan	nan		0.1053	0.5833	0.0738	nan	nan		0.1594	0	0	nan	nan		0.0303	0.7143	nan	nan	nan
0.682	0.1139	0.309	0.3116	nan		0.0115	0.7143	0.023	nan	nan		0.8966	0.5	nan	nan	nan		0.0185	0.549	0.0248	nan	nan		0.2133	0	0.122	nan	nan		0.0476	0.65	0.0286	0.0286	nan
0.9505	0.0244	0.875	0.9048	nan		0.015	0.6786	0.0111	nan	nan		0.8333	0.35	0.8269	nan	nan		0.0096	0.3846	0.0123	nan	nan		0.2333	0	0.1404	nan	nan		0.0667	0.5	0.0263	0.0263	nan
0.9861	0.0357	nan	nan	nan		0.0075	0.8478	0.0132	nan	nan		0.8721	0.3856	nan	nan	nan		0.0295	0.4815	0.0155	nan	nan		0.142	0.0273	0.1154	nan	nan		0	0.1429	0	0	nan
0.8676	0	0.9038	nan	nan		0.0374	0.913	0	nan	nan		0.9096	0.3774	nan	nan	nan		0.3333	0.6471	nan	nan	nan		0.1429	0	nan	nan	nan		0.0146	0.2381	0.0176	0.024	nan
0.9647	0	1	nan	nan		0.0061	0.973	0.0394	nan	nan		0.7647	0.3	0.7083	nan	nan		0.0247	0.8627	0.0833	nan	nan		0.2045	0	0.0179	nan	nan		0	0.2	0.037	0.0385	nan
0.8217	0.0073	0.7619	0.6818	nan		0.0113	0.9536	0.0313	nan	nan		0.7246	0.2653	nan	nan	nan		0.2593	0.8108	0.9091	nan	nan		0.7262	0.4725	nan	nan	nan		0.0145	0.1786	0.0309	0.0488	nan
0.9797	0.026	0.9268	0.8909	nan		0.0149	0.9911	0.0484	nan	nan		0.4231	0.0455	0.4902	0.5588	nan		0.0161	0.3226	0.0179	nan	nan		0.6543	0.2615	0.3871	nan	nan		0.0137	0.125	nan	nan	nan
0.9552	0.1959	0.6923	nan	nan		0.0075	0.7812	0.0031	nan	nan		0.5094	0.1439	0.4528	0.4773	nan		0.016	0.3821	0.0149	nan	nan		0.1828	0.0169	0.0135	nan	nan		0.1333	0.3043	nan	nan	nan
0.988	0.0188	0.84	nan	nan		0.0175	1	0.0108	nan	nan		0.7576	0.1849	nan	nan	nan		0.0157	0.5517	0.0164	nan	nan		0.1985	0.0488	0.0095	nan	nan		0	0.3478	0.0175	nan	nan
0.8095	0.0183	nan	nan	nan		0.0219	0.945	nan	nan	nan		0.9604	0.5923	nan	nan	nan		0.0046	0.4646	0.0281	nan	nan		0.4144	0.2143	nan	nan	nan		0.0444	0.2881	nan	nan	nan
0.9651	0.0301	0.6981	0.75	nan		0.0142	0.9479	0.0306	nan	nan		0.8077	0.2045	0.9623	nan	nan		0.0179	0.7532	0.0282	nan	nan		0.2769	0	0.2593	nan	nan		0.0125	0.1795	0.0179	nan	nan
0.9868	0.0175	0.7097	0.75	nan		0.0064	0.6765	0.0207	nan	nan		0.5952	0.0714	nan	nan	nan		0.029	0.7941	0.0328	nan	nan		0.4912	0.2727	0.5135	nan	nan		0.0139	0.1321	0	nan	nan
0.8898	0.0177	0.6456	0.6275	nan		0.0101	0.6418	0.0267	nan	nan		0.925	0.2963	0.64	0.64	nan		0.0153	0.6905	0.0211	nan	nan		0.4103	0.2308	0.3673	nan	nan		0.0757	0.2121	0.0421	0.0339	nan
1	0.0123	nan	nan	nan		0.0112	0.8889	0.0245	nan	nan		0.9118	0.58	nan	nan	nan		0.0108	0.6835	0.023	nan	nan		0.33	0.0984	0.1667	nan	nan		0.2308	0.8678	0.463	nan	0.5625
0.9747	0.0094	0.975	0.975	nan		0	0.7955	0.0057	nan	nan		0.9764	0.5	0.8556	0.8833	nan		0.0305	0.7833	0.0362	nan	nan		0.4483	0.15	0.3529	nan	nan		0.1789	0.9565	0.4571	0.2609	0.6667
0.8966	0.0205	1	1	nan		0.0037	1	0.0175	nan	nan		0.4828	0.1429	nan	nan	nan		0	0.7761	0.0268	nan	nan		0.3643	0.1	0.0833	nan	nan		0.0407	0.4034	0.0943	0.1007	nan
0.8672	0.1244	0.9615	0.9556	nan		0.0104	1	0.0135	nan	nan		0.6452	0.3118	nan	nan	nan		0	0.8667	0.0314	nan	nan		0.2835	0	0.1032	nan	nan		0.1096	0.2857	0.125	nan	nan
0.8681	0.0321	0.8448	0.7429	nan		0.0091	0.963	0.0219	nan	nan		0.8077	0.0714	0.6923	nan	nan		0.0283	0.7413	0.0241	nan	nan		0.4545	0	0.127	nan	nan		0.42	0.6667	0.1053	0.1084	nan
0.9455	0.0221	0.9429	0.9286	nan		0.007	0.9825	0.0174	nan	nan		0.98	0.2571	0.8485	nan	nan		0	0.8	0.0119	0.0122	nan		0.1122	0	0.2899	nan	nan		0	0.1818	nan	nan	nan
0.9324	0.0213	nan	nan	nan		0.0109	0.9906	0.0207	nan	nan		0.8615	0.5238	0.7353	nan	nan		0	0.7397	nan	nan	nan		0.3049	0.119	0.125	nan	nan		0.0196	0.1538	0.08	nan	nan
0.9512	0.0084	nan	nan	nan		0.0049	0.9722	0.0227	nan	nan		0.3485	0.0259	nan	nan	nan		0.0437	0.6545	0	0	nan		0.8034	0.4483	0.5098	nan	nan		0.0469	0.2667	nan	nan	nan
0.9714	0	0.8919	nan	nan		0.3678	0.8974	0.2152	nan	nan		0.7925	0.45	0.7308	0.7308	nan		0.0144	0.3333	0.0168	0.013	nan		0.4068	0.0909	0.0392	nan	nan		0.0248	0.1337	0.0273	nan	nan
1	0.0093	0.4118	nan	nan		0.1575	0.9907	0.2075	nan	nan		0.7917	0.4872	nan	nan	nan		0.0067	0.4792	0.0162	0.0138	nan		0.5844	0.0645	0.2787	nan	nan		0	0.339	nan	nan	nan
0.9245	0.1404	0.2857	nan	nan		0	1	0.0921	nan	nan		1	0.3857	0.7222	0.7586	nan		0	0.4407	0.0127	0.0057	nan		0.1429	0.0217	0.0515	nan	nan		0	0.5185	nan	nan	nan
0.9048	0.0116	0.2941	nan	nan		0.0106	1	0.1376	nan	nan		0.7833	0.2571	0.7164	nan	nan		0.1059	0.4401	0.172	nan	nan		0.2281	0	0.0926	nan	nan		0.0556	0.1618	0.2464	nan	nan
1	0.0129	0.5625	nan	nan		0.0265	1	0.0079	nan	0.0204		0.8065	0.0385	nan	nan	nan		0.6667	1	0.6	nan	nan		0.2046	0.0346	0.0634	nan	nan		0.0482	0.1885	0.1461	nan	nan
1	0.0206	0.4239	nan	nan		0.0436	1	0.0055	nan	0.02		0.6027	0.2125	0.4348	nan	nan		0	0.7037	0.0347	nan	nan		0.4797	0.2785	0.3871	nan	nan		0.0849	0.211	0.1115	0.068	nan
1	0.0117	0.4727	nan	nan		0.0242	1	0.0113	nan	nan		0.6462	0.104	nan	nan	nan		0	0.6296	0.0405	nan	nan		0.4286	0.1296	0.4094	nan	nan		0.0108	0.1538	0	0	nan
0.8553	0.0091	0.4639	nan	nan		0.0299	1	0	nan	nan		0.9714	0.2708	nan	nan	nan		0.5833	0.9091	0.6	nan	nan		0.1176	0	0	nan	nan		0.004	0.1389	0.0407	0.0488	nan
0.6909	0.0176	0.2812	nan	nan		0.0211	0.9	0.1304	nan	nan		0.9388	0.1688	nan	nan	nan		0.2692	0.6078	nan	nan	nan		0.1905	0	0	nan	nan		0.0548	0.2336	nan	nan	nan
0.9379	0.0262	0.782	nan	nan		0.0278	1	0.0422	nan	nan		0.5	0.04	nan	nan	nan		0.0049	0.3636	0.007	nan	nan		0.2881	0.1029	0.0156	nan	nan		0.2174	0.4118	0.22	0.22	nan
0.9452	0.0261	0.7273	nan	nan		0	0.98	0.0256	nan	nan		0.9028	0.55	nan	nan	nan		0.0109	0.5529	0.0101	nan	nan		0.3038	0.0177	0	nan	nan		0.6075	0.7818	0.2039	0.21	nan
0.9859	0.0113	0.6154	nan	nan		0.1644	0.9583	0.1124	nan	nan		0.6	0.0769	nan	nan	nan		0.0279	0.69	0.0163	nan	nan		0.1228	0	0	nan	nan		0.6705	0.7874	0.381	nan	nan
0.9155	0.0185	nan	nan	nan		0.0088	0.9795	0.051	nan	nan		0.6279	0.2128	0.5	nan	nan		0.0098	0.8088	0.0053	nan	nan		0.375	0.0833	nan	nan	nan		0.2549	0.6357	nan	nan	nan
0.9524	0.0337	nan	nan	nan		0.0267	0.9481	0.0275	nan	nan		0.641	0.3382	nan	nan	nan		0.0182	0.5079	0.023	nan	nan		0.2037	0.0513	0.1266	nan	nan		0.038	0.6905	0.0152	0.0152	nan
0.9773	0.0155	0.7241	nan	nan		0.0161	0.9565	0.0117	nan	nan		0.6909	0.3178	nan	nan	nan		0.0321	0.7568	0.0096	nan	nan		0.1508	0.0208	0.129	nan	nan		0.0684	0.3103	0.0397	0	nan
0.9474	0.003	0.7463	0.7167	nan		0.0177	0.9737	0.0171	nan	nan		0.5932	0.0952	nan	nan	nan		0.0168	0.3824	0.0049	nan	nan		0.18	0.0217	0.0667	nan	nan		0.0629	0.7561	nan	nan	nan
0.9291	0.0105	0.7791	0.7791	nan		0.2428	0.9231	0.3448	nan	nan		0.3906	0.0882	nan	nan	nan		0.0092	0.75	0.0469	0.0484	nan		0.2824	0.1	0.4118	nan	nan		0.4043	0.9348	nan	nan	nan
0.9134	0.0151	0.635	0.644	nan		0.0801	0.8846	0.0961	nan	nan		0.5789	0.2667	0.5	nan	nan		0.0978	0.4138	0.0594	0.1429	nan		0.1765	0.025	0.3333	nan	nan		0.0676	0.1769	0.0385	0.0312	nan
0.6986	0.0191	0.2911	0.2604	nan		0.3958	0.9394	0.2641	nan	nan		0.6752	0.3125	nan	nan	nan		0.018	0.75	0	0	nan		0.1831	0.0208	0.1858	nan	nan		0.0282	0.1852	0.0462	nan	nan
0.5	0	0.6333	0.6923	nan		0.2727	0.9524	0.0435	nan	nan		0.9333	0.6064	0.8987	0.9028	nan		0.0177	0.8214	0.0086	nan	nan		0.1951	0.0667	nan	nan	nan		0.0122	0.1429	0.0182	0	nan
0.566	0.0168	0.1284	0.1343	nan		0.3861	0.96	0	nan	nan		0.7708	0.375	0.5714	nan	nan		0.0134	0.7097	0.0132	nan	nan		0.3333	0	0.1569	nan	nan		0.0101	0.1587	0.0494	0.0494	nan
0.7857	0.0049	0.6867	0.6757	nan		0	0.9583	0.0093	nan	nan		0.48	0	nan	nan	nan		0.0125	0.7778	0.0304	0.0583	nan		0.3333	0.1395	0.3846	nan	nan		0.1429	0.381	0	nan	nan
0.873	0.2109	0.8333	0.8056	nan		0.0347	0.9778	0.0109	nan	nan		0.5882	0.0455	0.3571	nan	nan		0.0131	0.708	0.0287	0.0376	nan		0.1053	0	0.0041	nan	nan		0.0348	0.2353	0.0423	0.0429	nan
0.9348	0.0112	nan	nan	nan		0.0336	1	0	nan	nan		0.7195	0.3875	0.7931	nan	nan		0.0064	0.5294	0.0041	0	nan		0.2297	0.073	0.0125	nan	nan		0.5306	0.9178	0.9516	nan	nan
0.6104	0.0157	0.5392	0.6124	nan		0.0165	0.9722	0.0113	nan	nan		0.7652	0.4308	0.8298	0.8298	nan		0.0172	0.6842	0.0182	0.0156	nan		0.2129	0	0	nan	nan		0.3429	0.73	nan	nan	nan
0.9091	0.1724	nan	nan	nan		0.015	0.9487	0.0187	nan	nan		0.7094	0.3195	0.5181	0.6167	nan		0.0343	0.5909	0.0386	0.0386	nan		0.5	0.2679	0.3418	0.0303	nan		0.0285	0.1336	0.0102	0.0172	nan
0.8088	0.0938	0.3148	0.2143	nan		0.2553	0.8649	0.6	nan	nan		0.7615	0.4571	0.3814	0.3824	nan		0.0081	0.359	0.0026	0.0032	nan		0.1823	0.021	0.0736	0.0667	nan		0.0312	0.3333	0	nan	nan
0.9841	0.0045	0.5116	nan	nan		0.4615	0.9762	0.5205	nan	nan		0.7456	0.3878	0.4636	0.4265	nan		0.0052	0.5	0.0051	0	nan		0.1667	0.021	nan	nan	nan		0.0762	0.25	0.1111	0.1087	nan
1	0.0233	0.5802	nan	nan		0.0143	0.9888	0.0118	nan	nan		0.7357	0.4328	0.25	0.2523	nan		0.0194	0.3333	0.0119	0.0132	0		0.1304	0.0084	0.0678	nan	nan		0.4436	0.6667	0.8947	nan	nan
1	0.0063	0.4752	nan	0		0.0124	0.987	0.0173	nan	nan		0.9184	0.4333	0.75	nan	nan		0.0153	0.5699	0.0099	0.0053	nan		0.1509	0.0204	0.0533	nan	nan		0.037	0.16	0.0556	nan	nan
0.9828	0.024	0.3603	0.5104	nan		0.01	0.9565	0.0156	nan	nan		0.8947	0.4444	nan	nan	nan		0.0084	0.3725	0.013	0.0101	nan		0.1652	0	0.0674	nan	nan		0.0694	0.2	0.1	nan	nan
0.963	0.0234	0.5213	0.6415	nan		0.0237	1	0.0146	nan	nan		0.9802	0.6145	0.8431	nan	nan		0.0176	0.3625	0.0042	0.0021	nan		0.1934	0.0513	0.1081	nan	nan		0	0.1212	0	nan	nan
0.6762	0.0261	0.75	nan	nan		0.0311	0.9655	0.0097	0	nan		0.85	0.4737	nan	nan	nan		0.0153	0.75	nan	nan	nan		0.1538	0.0069	0.0109	nan	nan		0.0213	0.1322	nan	nan	nan
1	0.037	0.6522	nan	nan		0.3	0.9231	0.1623	nan	nan		0.9735	0.2745	nan	nan	nan		0.1047	0.6078	0.0678	0.0678	nan		0.5934	0.2973	0.1481	nan	nan		0	0.2472	0.0189	0.0213	nan
0.8852	0.0249	0.7083	nan	nan		0.1534	0.9155	0.088	nan	nan		0.6604	0.36	0.5455	nan	nan		0.0148	0.4435	0.0083	0.0062	nan		0.1765	0	nan	nan	nan		0.0443	0.2439	0.0574	0.0213	nan
0.8933	0.0117	0.9123	nan	nan		0.1235	0.8889	0.0815	nan	nan		0.5946	0.0094	0.7037	0.7917	nan		0.0219	0.629	nan	nan	nan		0.1911	0	0.2551	nan	nan		0.0476	0.1818	0.0433	nan	0.0333
0.9813	0.4438	0.9846	0.9833	nan		0.2262	1	0.109	nan	nan		0.84	0.0201	0.5357	nan	nan		0.0091	0.72	nan	nan	nan		0.1446	0.0128	0.0513	nan	nan		0.0247	0.1935	0	nan	nan
0.8571	0.0228	nan	nan	nan		0.3195	0.8696	0.1404	nan	nan		0.85	0.0144	nan	nan	nan		0.0034	0.8906	0.0111	0.0116	nan		0.1579	0	nan	nan	nan		0.0155	0.1333	0	0	nan
1	0.1632	nan	nan	nan		0.4155	0.9623	0.2385	nan	nan		0.5098	0.1176	nan	nan	nan		0.0255	0.7368	nan	nan	nan		0.244	0	0.137	nan	nan		0.0515	0.1935	0.0851	nan	nan
0.7632	0.0145	nan	nan	nan		0.3638	1	0.1983	nan	nan		0.5645	0.1118	0.5686	0.6061	nan		0.0062	0.8974	0.0072	0.0108	nan		0.1698	0.0629	0.0469	nan	nan		0.0299	0.138	0.0485	0.0084	nan
1	0.0298	nan	nan	nan		0.4179	0.9717	0.2132	nan	nan		0.5256	0.095	0.5662	0.5615	nan		0.0165	0.9111	nan	nan	nan		0.2143	0.0513	nan	nan	nan		0.133	0.2682	0.0814	0.0857	nan
1	0.0079	0.9231	0.9167	nan		0.48	1	0.3617	nan	nan		0.3451	0.0056	0.3333	0.3333	nan		0.0476	0.8929	nan	nan	nan		0.2963	0.0131	nan	nan	nan		0.0408	0.1636	0	nan	nan
0.9902	0.0131	0.8761	0.8824	nan		0.2353	0.9398	nan	nan	nan		0.8495	0.5312	0.4516	nan	nan		0.014	0.9	0	0	nan		0.16	0	0.02	0.0213	nan		0.1016	0.3478	0.3111	0.3	nan
0.9805	0.0329	0.8491	0.8056	nan		0.456	0.9583	0.2462	nan	nan		0.74	0.1818	0.5455	0.6471	nan		0	0.5385	0.0087	0.0091	nan		0.101	0	0.0047	nan	nan		0.0439	0.2069	0	0	nan
0.9903	0.0214	1	1	nan		0.0136	0.883	0.0079	nan	nan		0.803	0.4211	nan	nan	nan		0.0242	0.7273	nan	nan	nan		0.6348	0.4227	0.197	0.1971	0.18		0.0833	0.5538	nan	nan	nan
0.9606	0.0228	0.9184	0.8958	nan		0.0169	0.9534	0.0025	nan	nan		0.7714	0.3704	0.6308	nan	nan		0.013	0.8788	0.0132	nan	nan		0.2993	0.07	0.0599	0.0523	0.1852		0.0692	0.3569	0.039	nan	nan
0.9777	0.0147	0.9524	0.9259	nan		0.0149	0.8456	0.0053	nan	nan		0.5619	0.2437	0.2585	0.35	nan		0.0922	0.5429	0.0793	0.28	0.0164		0.6207	0.3333	0.4872	0.3929	nan		0.071	0.1886	0.0433	nan	nan
0.9642	0.0108	0.8462	nan	nan		0	0.9062	0.0153	nan	nan		0.9669	0.5273	nan	nan	nan		0.0659	0.3913	0.082	0.1702	0.0769		0.1556	0	0	nan	nan		0.1499	0.317	0.1121	nan	nan
0.9645	0.0084	0.8235	0.7429	nan		0.0185	0.9043	0.0114	nan	nan		0.9561	0.2895	nan	nan	nan		0.0615	0.619	0.1789	0.3571	nan		0.2812	0.1386	0	nan	nan		0.0625	0.1988	0.0582	0.0238	nan
0.9149	0.0182	0.7522	nan	nan		0.0388	0.9505	0.0127	nan	nan		0.9643	0	nan	nan	nan		0	0.5161	0.0173	nan	nan		0.1346	0	0.0909	0.102	nan		0.6818	0.9506	0.3333	nan	nan
0.6236	0.0272	nan	nan	nan		0.0283	1	0.0149	nan	nan		0.8889	0	nan	nan	nan		0	0.7647	0.0188	nan	nan		0.3066	0.0278	0.3333	0.3061	nan		0.5487	0.807	0.1509	nan	nan
0.6747	0.0224	0.1975	0.3	nan		0.0687	1	0.0276	nan	nan		0.7143	0.0179	0.7391	0.7073	nan		0	0.6031	0	nan	nan		0.1944	0.0483	0.1562	0.1356	nan		0.8626	0.9688	nan	nan	nan
0.9655	0	nan	nan	nan		0.0504	1	0.0316	nan	nan		0.803	0.0185	nan	nan	nan		0.1832	0.7941	0.2041	nan	nan		0.1638	0.0508	0.0839	nan	nan		0.028	0.322	0.0946	nan	nan
0.5254	0.0184	0.4628	nan	nan		0.0155	0.7972	0.028	nan	nan		0.6739	0.009	nan	nan	nan		0.0348	0.8936	0	0	nan		0.2083	0	0	0	nan		0.1064	0.3714	0.25	nan	nan
0.5593	0.0234	0.314	nan	nan		0.0526	0.6885	0.0118	nan	nan		0.7091	0.0064	nan	nan	nan		0.0247	0.641	0	0	nan		0.2	0.0861	0.1525	0.1525	nan		0.0355	0.181	0.0407	0.0633	nan
0.981	0.0311	0.9545	nan	nan		0	0.6196	0	nan	nan		0.5672	0.0044	nan	nan	nan		0.0034	0.4706	0.045	0.0417	nan		0.1863	0.0483	0.0909	0.0909	nan		0.0568	0.1846	0	nan	nan
0.9589	0.0222	0.9516	nan	nan		0.0221	1	0.0145	nan	nan		0.42	0.0107	nan	nan	nan		0.0071	0.4375	0.0236	0.024	nan		0.1081	0	0.2609	0.1892	nan		0.6735	0.9259	nan	nan	nan
0.825	0.0023	0.9231	nan	nan		0.0335	0.9231	0.0258	nan	nan		0.734	0.3043	0.6429	0.7059	nan		0.0107	0.6522	0.0166	0.0181	nan		0.3017	0.0405	0.0703	nan	nan		0.5309	0.8211	nan	nan	nan
0.973	0.0153	1	nan	nan		0.0122	1	0.0358	nan	nan		0.6	0.04	0.5	0.4865	nan		0.0263	0.3944	0.0255	0.0174	nan		0.2667	0	0.0244	nan	nan		0	0.1667	0	nan	nan
0.8182	0.0311	1	nan	nan		0.0182	0.9688	0.0181	nan	nan		0.6893	0	0.5139	0.5072	nan		0.0252	0.5926	0.0353	0.037	nan		0.2735	0.0152	0.1053	nan	nan		0.0599	0.2806	0.1476	0.1158	nan
0.9474	0.0135	0.7429	nan	nan		0.0264	1	0.0136	nan	nan		0.5814	0.2169	0.4615	nan	nan		0.0097	0.3261	0.0095	0.0164	nan		0.1523	0	0.0645	nan	nan		0.0392	0.2137	0.0702	0.0647	nan
0.8761	0.021	0.6064	nan	nan		0.0082	0.9821	0.0453	nan	nan		0.698	0.3158	0.6471	0.6471	nan		0.0168	0.5714	0.0067	0.0057	nan		0.5	0	0.0513	nan	nan		0.0448	0.2821	0.0825	0.0943	nan
0.9565	0.0167	0.5357	nan	nan		0.018	0.9737	0.02	nan	nan		0.6421	0.1818	nan	nan	nan		0.0044	0.55	0.0045	0.0012	nan		0.4058	0.0952	nan	nan	nan		0.0242	0.2313	0.0825	0.0667	nan
1	0.0111	0.5758	nan	nan		0.0193	0.9767	0.0354	nan	nan		0.5778	0.1455	nan	nan	nan		0.0176	0.3611	0.0075	0.0042	0.04		0.2375	0	0.1667	0.1852	nan		0.0253	0.2333	0.0385	0.0789	nan
0.9429	0.0164	0.6329	nan	nan		0.0175	1	0.0298	nan	nan		0.8095	0.4898	nan	nan	nan		0.0159	0.3364	0.015	0.0097	nan		0.1765	0.0512	nan	nan	nan		0.0365	0.2308	0.0294	0.0476	nan
0.8649	0.0225	0.6986	nan	nan		0.0102	0.9574	0.0293	nan	nan		0.8182	0.2412	nan	nan	nan		0.1528	0.7419	0.1358	nan	nan		0.1679	0	0.0175	0.0175	nan		0.0714	0.2182	0.1667	nan	nan
0.8758	0.0208	0.7222	nan	nan		0.3309	0.913	0.2619	nan	nan		0.8049	0.3462	nan	nan	nan		0.2343	0.7989	0.1304	nan	nan		0.2059	0	0.2593	nan	nan		0.0417	0.28	nan	nan	nan
0.9216	0.02	0.7308	nan	nan		0.0118	0.7429	0.0192	nan	nan		0.9	0.48	nan	nan	nan		0.0164	0.3947	0.0241	0.0217	nan		0.1429	0	0	nan	nan		0.039	0.3478	0.0769	0.1017	nan
0.925	0.2558	nan	nan	nan		0.0176	0.7043	0.0252	nan	nan		0.7727	0.3171	nan	nan	nan		0.0237	0.4872	0.0089	nan	nan		0.1008	0	0.0368	0.0388	nan		0.0102	0.1134	0.0811	0.0811	nan
0.9489	0.0161	1	1	nan		0.0155	0.8585	0.013	nan	nan		0.9777	0.6641	0.9904	1	nan		0.2027	0.6	0.3417	nan	nan		0.184	0	0.0323	0.0323	nan		0.0531	0.2581	nan	nan	nan
0.9605	0.0129	1	1	nan		0.0238	0.9655	0.0098	nan	nan		0.6333	0.24	0.5926	nan	nan		0.4	0.7091	0.4333	0.4615	nan		0.16	0	0.1972	0.2154	nan		0.011	0.125	0.1	0.1429	nan
0.975	0.0192	0.8788	0.9508	nan		0.0029	0.9759	0.0127	nan	nan		0.701	0.25	0.3514	0.2	nan		0.0027	0.9167	0.0419	0.0331	nan		0.125	0.0114	0.0303	nan	nan		0	0.1905	nan	nan	nan
0.6522	0	0.4936	nan	nan		0.008	0.9804	0.0063	nan	nan		0.5294	0.1096	0.4118	nan	nan		0.0132	0.6959	0.0172	0.0279	nan		0.1277	0	0.008	nan	nan		0.0182	0.1905	0	nan	nan
0.8462	0	0.7051	nan	nan		0.0129	0.8923	0.0104	nan	nan		0.8333	0.4242	0.4333	nan	nan		0.0411	0.5672	0.0046	nan	nan		0.197	0.0377	0.1618	0.1618	nan		0.0374	0.3333	0	nan	nan
0.814	0	0.95	nan	nan		0.008	0.9714	0.0122	nan	nan		0.7353	0.3953	0.6739	nan	nan		0.4255	0.7692	nan	nan	nan		0.1159	0.0152	0.0192	nan	nan		0.0533	0.2778	nan	nan	nan
0.9333	0	1	nan	nan		0.0046	0.825	0.0096	nan	nan		0.5319	0.125	nan	nan	nan		0.4304	0.7821	0.5333	nan	nan		0.6301	0.1433	0.2188	0.25	nan		0.1398	0.5091	0.3487	nan	nan
0.9767	0	1	nan	nan		0.04	0.7206	0.0089	nan	nan		0.7949	0.3778	nan	nan	nan		0.0062	0.44	0.0025	0	nan		0.5066	0.1557	0.5563	0.5896	nan		0.1364	0.3462	0.35	nan	nan
1	0.451	0.7015	nan	nan		0.0191	0.9885	0.0163	nan	nan		0.5882	0	0.5161	0.5897	nan		0.0233	0.4286	0.0175	0.0197	nan		0.1571	0.0163	0.0857	nan	nan		0.3191	0.5417	0.5138	nan	nan
0.9872	0.1761	1	nan	nan		0.0341	0.9211	0.0028	nan	nan		0.746	0	0.6857	0.6098	nan		0.0066	0.8889	0.012	0	nan		0.3252	0.0912	nan	nan	nan		0	0.1294	nan	nan	nan
0.9899	0.4706	0.9	0.9	nan		0.3363	0.9416	0.2167	nan	nan		0.7579	0.0066	0.7069	0.6071	nan		0	0.7531	0.0113	0.0089	nan		0.7656	0.3365	0.2581	nan	nan		0.0244	0.1667	0.0784	0.087	nan
0.8824	0.0169	nan	nan	nan		0.2328	0.903	0.1732	nan	nan		0.6524	0.0314	0.4845	0.4444	nan		0	0.6078	0.0084	nan	nan		0.253	0.0317	0.28	nan	nan		0.0083	0.1944	0.0316	nan	nan
1	0.0089	nan	nan	nan		0.1226	0.9381	0.0575	nan	nan		0.6329	0.0294	0.5727	0.6071	0.3636		0.027	0.9394	0.018	0.0235	nan		0.1496	0.0426	0.0784	nan	nan		0.0324	0.1395	0.0253	nan	nan
0.6176	0.0143	nan	nan	nan		0.0183	0.75	0.0157	nan	nan		0.8455	0	nan	nan	nan		0.0823	0.4094	0.0103	0.0126	nan		0.125	0.0072	nan	nan	nan		0.0545	0.1887	0.1667	nan	nan
0.827	0.0128	0.5197	0.5926	nan		0	0.9588	0.0259	nan	nan		0.7049	0.3465	nan	nan	nan		0.093	0.3987	0.4722	nan	nan		0.1429	0	nan	nan	nan		0.0476	0.4	0.06	nan	nan
0.7033	0.0154	0.8404	0.8125	nan		0.0112	0.9257	0.0089	nan	nan		0.6607	0.28	nan	nan	nan		0.4574	0.7727	nan	nan	nan		0.1397	0	0.0141	nan	nan		0.0341	0.7442	0.3333	nan	nan
0.8342	0.2848	0.9403	0.9407	nan		0.0084	0.8421	0.0159	nan	nan		0.6474	0	0.5435	0.5238	nan		0.5204	0.8387	nan	nan	nan		0.2124	0.0485	nan	nan	nan		0.0448	0.7368	0.3667	nan	nan
0.9524	0.3803	0.9884	0.9851	nan		0.0143	0.7183	0.0114	nan	nan		0.7544	0.42	0.4783	0.4865	nan		0.015	0.7701	0.012	0.0075	nan		0.1523	0	0.0111	nan	0		0.0962	0.7576	0.5294	nan	nan
1	0.0656	nan	nan	nan		0.0125	0.5517	0.0157	nan	nan		0.8475	0.3106	0.7374	0.7363	nan		0	0.6333	0.0084	0.009	nan		0.2857	0.0989	0.1068	0.1628	0.0702		0.2	0.4615	0.7708	nan	nan
0.9556	0.0367	0.9412	nan	nan		0.0049	0.7179	0.0127	nan	nan		0.8075	0.505	0.64	0.6714	nan		0.0357	0.5157	nan	nan	nan		0.2791	0.075	0.1212	0.1212	nan		0.013	0.1176	0	nan	nan
0.8947	0.0231	nan	nan	nan		0.0061	0.5833	0.0145	nan	nan		0.6857	0.2771	nan	nan	nan		0.0037	0.6939	0.0042	0	nan		0.2121	0	nan	nan	nan		0	0.1094	nan	nan	nan
0.9545	0.35	0.9565	nan	nan		0.0553	0.6654	0.0113	nan	nan		0.8542	0.4741	0.9038	nan	nan		0.0077	0.3913	0.0232	0.0159	nan		0.1765	0	0.0686	0.0455	nan		0.0196	0.2	0	0	nan
1	0.3111	0.9474	nan	nan		0.0368	0.557	0.0193	nan	nan		0.7514	0.4479	0.7182	nan	nan		0.0116	0.4348	0.018	nan	nan		0.3939	0.2222	0.2206	nan	nan		0.1282	0.5556	0.2105	nan	nan
0.9444	0	0.6882	0.75	nan		0.0296	0.8416	0.0083	nan	nan		0.8978	0.3889	0.7222	nan	nan		0.0476	0.4382	0.0108	0.0119	nan		0.1908	0.0256	0.211	0.1562	nan		0.0345	0.1875	nan	nan	nan
0.9529	0.0113	0.529	0.5887	nan		0.0165	0.9223	0.0072	nan	nan		0.9228	0.1027	0.8382	0.9474	nan		0.0096	0.4286	0	nan	nan		0.4576	0.2273	0.0588	0.0741	nan		0.0539	0.1959	0.0481	0.0491	nan
0.9492	0.0135	0.6433	0.75	nan		0.234	1	0.2364	nan	nan		0.6436	0.1	0.7407	nan	nan		0.0115	0.4474	0	0	nan		0.375	0.1447	0.0833	0.0833	nan		0.0316	0.3716	0.012	0.0069	nan
0.7024	0.1548	0.5039	0.5312	nan		0.4815	1	0.3673	nan	nan		0.7313	0.101	0.8	nan	nan		0	0.3333	0.011	0.0256	nan		0.4101	0.0183	0.5682	0.6066	nan		0	0.1528	0.0157	0.0157	nan
1	0.3636	nan	nan	nan		0.48	1	0.1356	nan	nan		0.9027	0.0602	0.8444	nan	nan		0	0.5	0	0	nan		0.1307	0.0159	0.1538	0.1478	nan		0.0302	0.1583	0.0292	0.0353	nan
0.9512	0.02	0.8286	nan	nan		0.1053	1	nan	nan	nan		0.7732	0	0.7308	nan	nan		0	0.7381	0.0182	0.0238	nan		0.5065	0.175	0.2128	nan	nan		0.0154	0.1591	0	nan	nan
0.9647	0.0161	0.9565	nan	nan		0.0283	1	0.4211	nan	nan		0.822	0.0211	nan	nan	nan		0.0492	0.4583	0	nan	nan		0.2936	0.0303	0.3548	0.3409	nan		0.0526	0.2941	nan	nan	nan
0.9671	0	0.8939	0.8939	nan		0	0.9667	nan	nan	nan		0.6022	0.0667	nan	nan	nan		0.3151	0.7308	0.4035	0.4035	nan		0.3333	0.029	0.2443	0.256	nan		0.0131	0.1818	nan	nan	nan
0.9565	0.0179	nan	nan	nan		0.0234	1	0.0035	nan	nan		0.7667	0.2368	nan	nan	nan		0.0385	0.4333	0.0167	nan	nan		0.6	0.2288	0.557	0.5924	nan		0.0061	0.1216	0.0711	nan	nan
0.9453	0.024	0.8462	0.9434	nan		0.012	1	0.0121	nan	nan		0.6709	0.1111	0.6712	0.7674	nan		0	0.5455	0.038	0.0411	nan		0.1605	0.0367	0.0082	nan	nan		0.0083	0.2169	0.0595	0.0526	nan
0.9804	0.039	nan	nan	nan		0.0102	1	0.0167	nan	nan		0.6345	0.2143	0.5106	nan	nan		0.434	0.88	0.6667	0.6667	nan		0.1448	0	0	nan	nan		0.0137	0.2308	0.0131	0.0137	nan
0.9555	0.0363	0.9211	0.9195	nan		0.0094	0.9596	0.0153	nan	nan		0.8925	0.18	0.92	nan	nan		0.003	0.3182	0.0108	0.0137	nan		0.1786	0	nan	nan	nan		0.0141	0.3273	0.0129	0.0135	nan
0.981	0.011	0.92	0.9292	nan		0.0141	1	0.0213	nan	nan		0.8919	0.129	nan	nan	nan		0	0.3333	nan	nan	nan		0.2364	0.0109	nan	nan	nan		0.0158	0.1441	0.0125	0.0125	nan
0.6844	0.0131	0.729	0.7647	nan		0.0101	0.9833	0.0016	nan	nan		0.88	0.5536	nan	nan	nan		0.0408	0.6667	0.1765	0.1333	nan		0.1515	0.0213	0.0952	nan	nan		0.0015	0.1859	0.0138	0.0109	nan
0.7889	0.0066	0.4955	0.5155	nan		0.0133	0.963	0.0027	nan	nan		0.5806	0.28	0.6154	nan	nan		0.0782	0.381	0.0433	nan	nan		0.125	0	0.0787	nan	nan		0.0082	0.146	0.0097	0.0104	nan
0.7607	0.0044	0.6444	0.6707	nan		0.0304	0.9714	0.0297	nan	nan		0.931	0.6176	nan	nan	nan		0.1322	0.6207	0.0769	nan	nan		0.1444	0.0408	0.0275	nan	nan		0.0083	0.3799	0.0605	0.0207	nan
0.7273	0.0103	nan	nan	nan		0.0207	0.9868	0.0437	nan	nan		0.6038	0.25	0.5	nan	nan		0.0432	0.4808	0	0	nan		0.1266	0.0159	0.0548	nan	nan		0.004	0.5401	0.0819	0.0058	nan
0.5722	0.005	0.5528	0.6238	nan		0.3729	1	0.3049	nan	nan		0.8627	0.4219	0.6452	nan	nan		0.5111	0.8333	nan	nan	nan		0.2742	0.0513	0.041	nan	nan		0.0486	0.1702	0.0195	0	nan
1	0	nan	nan	nan		0.0128	0.875	0	nan	nan		0.9706	0.3889	0.9	nan	nan		0.1381	0.5556	0.0758	nan	0		0.1667	0	0.0462	nan	nan		0.0709	0.1912	0.0323	0.0323	nan
0.9886	0.0158	nan	nan	nan		0.0216	1	0	nan	nan		0.4375	0.0328	0.2	0.2	nan		0.0139	0.6364	0.0169	0.026	nan		0.1981	0	0.04	nan	nan		0.0723	0.64	nan	nan	nan
0.9524	0.0187	nan	nan	nan		0.0113	0.9468	0.0113	nan	nan		0.6129	0.0185	0.3421	0.2812	nan		0.0093	0.7234	0.0107	0.0114	0.0476		0.2816	0.0417	0.2264	nan	nan		0.0517	0.3043	nan	nan	nan
1	0.0116	0.7037	0.8	nan		0.0206	0.9405	0.0073	nan	nan		0.6774	0.0667	0.1429	0.08	nan		0.02	0.5758	0.0059	0.0044	0.05		0.1562	0.0194	0.0143	0.0225	nan		0	0.1212	0	nan	nan
0.8852	0.2901	0.8049	0.9524	nan		0.046	0.7969	0.0294	nan	nan		0.5556	0.2059	0.3704	nan	nan		0.021	0.7576	0.0204	0.0148	nan		0.1183	0	0.0161	nan	nan		0.0244	0.175	nan	nan	nan
0.9487	0.1139	nan	nan	nan		0.0087	0.6915	0.0233	nan	nan		0.5172	0	0.3667	0.4583	nan		0.0189	0.3983	nan	nan	nan		0.1296	0.0175	0.0481	nan	nan		0.0816	0.28	nan	nan	nan
0.981	0.3514	1	nan	nan		0.0323	0.9846	0	nan	nan		0.5034	0.2027	0.4148	0.2727	nan		0.2	0.55	0.427	0.4225	nan		0.1154	0	0.1	nan	nan		0.025	0.1667	0.0575	nan	0.0312
0.7065	0.0476	0.381	nan	nan		0	0.8182	nan	nan	nan		0.4717	0.0526	0.2667	nan	nan		0.4889	0.8148	0.7241	0.75	nan		0.1176	0	0.1167	nan	nan		0.0942	0.5	nan	nan	nan
1	0.0124	0.7895	nan	nan		0.0217	0.7407	0.0093	nan	nan		0.5	0.1143	0.2985	0.3864	nan		0.6111	0.9111	0.5357	0.5357	nan		0.5758	0.4462	0.5714	nan	nan		0.0375	0.2022	0.0741	0.1091	nan
1	0.0169	0.5694	0.7955	nan		0.0138	0.675	0.0134	nan	nan		0.4615	0.0345	0.2632	0.2821	nan		0.0061	0.6667	0.0303	0.0324	nan		0.8696	0.5	0.5294	nan	nan		0.1136	0.2867	0.0847	nan	nan
0.9467	0.019	0.5	0.6429	nan		0.0118	0.8674	0.0176	nan	nan		0.7879	0	0.5405	nan	nan		0.0246	0.425	nan	nan	nan		0.1371	0	0.0323	nan	nan		0.0175	0.3913	0.0943	0.1	nan
0.9643	0.0408	0.5	nan	nan		0.0074	0.6737	0	nan	nan		0.6726	0.0336	0.6522	nan	nan		0.0769	0.4	0.2564	nan	nan		0.2754	0	0.0444	nan	nan		0.1	0.5385	0	0	nan
0.95	0	nan	nan	nan		0.0142	0.9796	0.0056	nan	nan		0.7299	0.0263	0.6049	nan	nan		0.0415	0.661	0.0047	nan	nan		0.1667	0	nan	nan	nan		0.1176	0.6923	nan	nan	nan
0.9565	0.42	0.8571	0.8571	nan		0.0241	0.9839	0.0138	nan	nan		0.6125	0.0053	0.6827	nan	nan		0.0169	0.5972	0.0218	0.0209	nan		0.7556	0.5556	nan	nan	nan		0.1942	0.4667	0.1184	0.1233	nan
0.8595	0.0097	nan	nan	nan		0.0118	0.9677	0.0275	nan	nan		0.4146	0.022	0.4333	nan	nan		0.0227	0.5556	0	0	nan		0.3462	0	0.0556	nan	nan		0.0278	0.1765	0.0167	0.0167	nan
0.5472	0	0.4286	nan	nan		0.0191	0.9524	0.0071	nan	nan		0.8824	0.5625	0.6579	nan	nan		0.0104	0.5294	0	0	nan		0.1039	0	0.0366	nan	nan		0.0462	0.1802	0.0156	0.0185	nan
0.9118	0.0127	nan	nan	nan		0.0181	0.9821	0.0098	nan	nan		0.6824	0.3421	0.3286	nan	nan		0.0187	0.7	0.006	0.0064	nan		0.1029	0	nan	nan	nan		0.0182	0.1701	0.072	0.072	nan
0.8868	0.0178	1	1	nan		0.0237	0.9245	0.0372	nan	nan		0.8571	0.3333	nan	nan	nan		0.0042	0.7	0.0259	0.0276	nan		0.1176	0	nan	nan	nan		0.0081	0.1667	0.0351	0.0351	nan
0.8514	0.0312	0.9744	0.9744	nan		0.0125	1	0.0156	0.0548	nan		0.3175	0	0.0303	nan	nan		0.016	0.7	0.0063	0.0054	nan		0.2717	0.1401	0.35	nan	nan		0.0164	0.1489	0.0366	nan	nan
1	0.0203	0.913	0.8889	nan		0.1022	0.9567	0.0202	0.0144	nan		0.3067	0	nan	nan	nan		0.0246	0.7162	0.0087	nan	nan		0.2782	0.0796	0.0303	nan	nan		0.0515	0.1948	0.1091	nan	nan
0.9577	0.0049	0.9697	nan	nan		0.014	0.5172	0.0076	nan	nan		0.6739	0.2647	0.5349	nan	nan		0.0175	0.7126	0.0052	nan	nan		0.3333	0	0.0189	nan	nan		0.0443	0.2424	0.1207	nan	nan
0.9412	0.0194	0.9512	1	nan		0.0766	1	0.0098	nan	nan		0.438	0.1029	0.0805	nan	nan		0.0138	0.6702	0.0212	0.0101	nan		0.1818	0	0.0294	nan	nan		0.0169	0.1212	0.0323	nan	nan
0.913	0.0233	nan	nan	nan		0.0434	0.9636	0.0178	nan	nan		0.8649	0.5294	nan	nan	nan		0.01	0.6806	0.0064	0.0069	nan		0.3088	0.087	0.0678	nan	nan		0	0.2317	0.0196	nan	nan
1	0	nan	nan	nan		0.0077	0.75	0.0032	nan	nan		0.5625	0.0058	nan	nan	nan		0.0138	0.66	0	0	nan		0.3043	0	0	0	nan		0.0412	0.2115	0.0149	0.0189	nan
0.8	0.0147	nan	nan	nan		0.0104	0.9851	0.2077	nan	nan		0.359	0	nan	nan	nan		0.0043	0.4058	0.0217	0.0217	nan		0.1143	0	nan	nan	nan		0.0636	0.2449	0.0662	0.0685	nan
0.98	0.4769	nan	nan	nan		0.0251	0.9808	0.0068	nan	nan		0.6207	0.0159	nan	nan	nan		0.0117	0.7253	0.0115	0.0115	0.05		0.1296	0	0	nan	nan		0.0091	0.1513	0.0251	0.0217	nan
0.9649	0.4194	nan	nan	nan		0.0256	0.9535	0.0366	nan	nan		0.6875	0	nan	nan	nan		0.0094	0.3803	0.0055	0.0039	nan		0.2754	0	0	nan	nan		0	0.2549	0.0638	0.0779	nan
0.541	0.029	0.5468	nan	nan		0	0.8296	0.0187	nan	nan		0.6321	0.0815	nan	nan	nan		0.0057	0.9123	0.0044	0	nan		0.3889	0	0	nan	nan		0	0.1034	0.0303	nan	nan
0.7059	0.1515	nan	nan	nan		0.0082	0.7485	0.0261	nan	nan		0.858	0.0115	0.8889	nan	nan		0.0247	0.4655	nan	nan	nan		0.5123	0.3	0.1132	nan	nan		0.007	0.1273	0.0257	0.0257	nan
0.7363	0.025	0.5312	0.4894	nan		0.0038	0.9863	0.0109	nan	nan		0.858	0.006	0.7385	nan	nan		0.0109	0.6364	0	0	nan		0.2436	0.1364	0.1787	nan	nan		0.0287	0.1438	0.0896	0	nan
1	0	0.8261	nan	nan		0.0101	0.9762	0.0085	nan	nan		0.7581	0.026	0.6596	nan	nan		0.0026	0.8966	0.0121	0.0057	nan		0.5814	0.125	nan	nan	nan		0	0.1905	0.0233	0.0333	nan
0.7959	0.0254	0.8929	nan	nan		0.0174	0.8792	0.0253	nan	nan		0.3913	0.043	0.2857	nan	nan		0.0058	0.8286	0.0239	nan	nan		0.1557	0	0.125	nan	nan		0.0159	0.1429	nan	nan	nan
0.9692	0.0488	1	nan	nan		0.0216	0.7937	0.016	nan	nan		0.371	0.0297	0.3409	nan	nan		0.0037	0.5	0.0119	nan	nan		0.1511	0.0217	0.0448	nan	nan		0	0.1333	0.06	nan	nan
1	0	0.8904	nan	nan		0.0122	0.8627	0.0194	nan	nan		0.8571	0.0255	0.6624	0.8	nan		0.6355	0.9535	0.5192	nan	nan		0.1	0	0	0	nan		0.042	0.1488	nan	nan	nan
0.7241	0.0204	0.8718	nan	nan		0.0067	0.6579	0.0066	nan	nan		0.8502	0.0216	0.7778	0.7627	nan		0.0437	0.5789	0.0096	0.0132	nan		0.263	0.1	0.0586	0.0517	nan		0.0069	0.2	0.0233	0.0233	nan
0.9457	0.0142	0.5445	0.5774	nan		0	1	0	nan	nan		0.5484	0.011	0.4352	0.4	nan		0.0127	0.4286	nan	nan	nan		0.1111	0	nan	nan	nan		0.0227	0.2069	0.0874	nan	nan
1	0.425	0.8125	0.8125	nan		0.0124	1	0.0104	nan	nan		0.921	0.0226	0.875	0.8816	nan		0.5	0.8235	0.6286	0.625	nan		0.5484	0.125	0.2254	nan	nan		0	0.1143	0.102	0.122	nan
0.9643	0.014	0.9286	0.9118	nan		0.011	0.913	0.0061	nan	nan		0.5714	0.0857	0.2917	nan	nan		0.4545	0.8636	nan	nan	nan		0.2	0.0526	nan	nan	nan		0.0385	0.1897	0.2292	nan	nan
0.9402	0.1959	0.8902	0.873	nan		0.0175	1	0.0103	nan	nan		0.6977	0.3696	nan	nan	nan		0.0062	0.3556	0.0018	0	nan		0.1111	0	0.093	0.093	nan		0.0891	0.4268	0.1515	nan	nan
0.9545	0.0237	0.9407	nan	nan		0.0314	0.8302	0.0128	nan	nan		0.5606	0.2222	nan	nan	nan		0.0051	0.6471	0.0119	0	nan		0.4636	0.1782	0.2407	nan	nan		0.0617	0.2642	0.0577	nan	nan
0.9562	0.0038	0.9556	0.9825	nan		0.0154	0.5423	0.0077	nan	nan		0.5217	0	0.7188	0.7188	nan		0	0.7857	0.0201	0.0182	nan		0.1111	0	0	nan	nan		0	0.1364	0.05	0.05	nan
0.9268	0.0211	0.8788	nan	nan		0.3732	1	0.3598	nan	nan		0.4667	0.1264	0.5	0.5	nan		0.007	0.35	0.0125	nan	nan		0.1944	0	0	nan	nan		0	0.1852	0.0455	nan	nan
0.978	0.0182	0.9683	nan	nan		0.447	0.963	0.2805	nan	nan		0.7581	0.4038	0.7297	nan	nan		0.0146	0.4681	0.0135	nan	nan		0.3158	0.0435	nan	nan	nan		0	0.3333	nan	nan	nan
0.7417	0.0157	0.8673	0.8673	nan		0.356	0.9412	0.206	nan	nan		0.525	0.0217	0.0476	nan	nan		0.0129	0.3387	0.0132	nan	nan		0.641	0.1765	0.6562	nan	nan		0.0751	0.3158	0.0385	nan	nan
0.9074	0.3714	1	nan	nan		0.278	1	0.1321	nan	nan		0.8214	0.3846	0.5	nan	nan		0.0061	0.5294	0.0119	nan	nan		0.1905	0	nan	nan	nan		0.125	0.2752	nan	nan	nan
0.8915	0.3623	0.8	nan	nan		0.1954	1	0.1493	nan	nan		0.6429	0.169	0.125	0.125	nan		0.0208	0.8696	0.0088	nan	nan		0.1238	0	0	nan	nan		0.0747	0.3304	0.06	0	nan
0.9417	0.0253	0.935	0.96	nan		0.2043	0.9286	0.184	nan	nan		0.5	0.0759	nan	nan	nan		0.024	0.963	0.0541	nan	nan		0.1905	0	0.2222	nan	nan		0.0833	0.34	nan	nan	nan
0.8397	0.0171	0.5706	0.5891	nan		0.0566	0.8077	0.0343	nan	nan		0.88	0.3235	nan	nan	nan		0.0224	0.6939	0.0083	nan	nan		0.1059	0	0.0192	nan	nan		0.0244	0.2018	0.1667	0.1667	nan
0.7098	0.0227	0.6747	0.6947	nan		0.062	0.902	0.038	nan	nan		0.7458	0.4186	0.7037	nan	nan		0.0098	0.775	0.018	nan	nan		0.1333	0	0	nan	nan		0.0482	0.25	0.2474	0	nan
0.9503	0.03	0.8386	0.8483	nan		0.0175	0.7317	0	nan	nan		0.8258	0.3724	0.6701	0.6707	nan		0.0104	0.3485	0.0094	nan	nan		0.2179	0.0294	0.2228	nan	nan		0.036	0.2544	0.0213	0.0213	nan
0.7286	0.0186	0.5072	nan	nan		0.0131	0.5676	0.0307	nan	nan		0.5976	0.2609	0.3846	nan	nan		0.017	0.7619	0.0136	0.0068	nan		0.2315	0	0.1053	nan	nan		0.0596	0.1795	0.0827	0.0921	nan
0.8333	0	0.9348	nan	nan		0.0075	0.8947	0.0238	nan	nan		0.9138	0.5946	0.72	nan	nan		0.0231	0.7838	0.0169	nan	nan		0.3333	0	0.1408	nan	nan		0.0374	0.1392	0.028	0.022	nan
0.6389	0.0606	0.9091	0.9091	nan		0.0149	0.9286	0.0242	nan	nan		0.9324	0.3	0.8962	0.8611	nan		0.0058	0.8519	0.0259	nan	nan		0.24	0.0702	0.3704	nan	nan		0.1486	0.4375	0.0288	0	nan
0.8824	0.0469	0.8491	0.8438	nan		0.0316	0.7342	0.0028	0	nan		0.9163	0.5446	0.7542	0.7629	nan		0.0428	0.6846	0.0275	0.0234	nan		0.1441	0.0361	0.0815	nan	nan		0.0189	0.1379	0	nan	nan
1	0.0241	1	nan	nan		0.0157	0.7143	0.0248	nan	nan		0.5636	0.1034	0.5306	nan	nan		0.0168	0.5543	nan	nan	nan		0.1237	0	0	nan	nan		0	0.1364	0.0339	nan	nan
0.7137	0.0694	0.4267	0.4295	nan		0.0306	0.8605	0.0085	nan	nan		0.8137	0.0647	0.7778	nan	nan		0.0128	0.4674	0.0138	0.0154	nan		0.3333	0.0833	0.122	nan	nan		0.1367	0.3333	0.0794	nan	nan
0.6923	0	0.4429	nan	nan		0.0188	0.9084	0.0098	nan	nan		0.8304	0.1549	0.7391	nan	nan		0.0095	0.4571	0.0101	0.0106	nan		0.1719	0.0303	0	nan	nan		0.1238	0.3208	0.1043	0.0588	nan
0.9756	0.0172	nan	nan	nan		0.0205	0.8	0.0136	nan	nan		0.7679	0.413	nan	nan	nan		0.0183	0.3333	0.0149	0.0139	nan		0.1818	0.0465	0.0145	nan	nan		0.1014	0.3243	0.0486	0.0286	nan
0.9697	0.0124	0.9216	0.9216	nan		0.0142	0.8072	0.0119	nan	nan		0.4306	0.1228	0.4231	0.4231	nan		0.0248	0.3611	0.0064	0	nan		0.1157	0.0084	0.0173	nan	nan		0	0.1059	0.0175	0.0182	nan
0.9951	0.02	0.8905	0.8905	nan		0.0166	0.6525	0.0048	nan	nan		0.4835	0.1263	nan	nan	nan		0.0087	0.7576	0.0129	nan	nan		0.2593	0	0	nan	nan		0.0104	0.1685	0.0333	0.0333	nan
0.9944	0.0191	0.9663	0.9651	nan		0.0215	0.8889	0.005	nan	nan		0.4565	0.0515	0.5714	0.5556	nan		0.0139	0.4643	0	nan	nan		0.1398	0.0182	0	nan	nan		0	0.2143	0.1778	0.1778	nan
0.986	0.0222	0.9828	0.9817	nan		0.0273	0.8971	0.0175	nan	nan		1	0.025	nan	nan	nan		0.1607	0.7833	0.0465	nan	nan		0.5474	0.1092	0.0588	nan	nan		0.0704	0.1887	0.0588	0	nan
0.9679	0.0175	0.8319	0.8137	nan		0.0322	0.9062	0.0228	nan	nan		0.4	0.0076	0.3333	0.3929	nan		0.1429	0.9302	0.0187	nan	nan		0.125	0.0194	0.0473	nan	nan		0.0709	0.1806	0.0465	0.0465	nan
0.989	0.0426	0.82	0.8	nan		0.4146	1	0.2473	nan	nan		0.5147	0.0154	0.4474	0.4706	nan		0.0826	0.3871	0	nan	nan		0.1538	0	nan	nan	nan		0.0972	0.2927	0.0449	0.0682	nan
1	0.4205	0.88	0.88	nan		0.4455	0.9531	0.2283	nan	nan		0.3265	0.0036	0.3333	0.3721	nan		0.3333	0.75	0.3793	nan	nan		0.1266	0.0172	0.0345	nan	nan		0.0391	0.1818	0.0588	0.0328	nan
0.9529	0	0.9485	nan	nan		0.3161	0.9348	0.0945	nan	nan		0.9167	0.5714	nan	nan	nan		0.0127	0.3939	0.0029	nan	nan		0.2138	0.1055	0.1923	0.2474	nan		0.012	0.1803	0.0847	0.1304	nan
0.9167	0.0246	nan	nan	nan		0.1	0.9048	0.046	nan	nan		0.5567	0.2162	0.5652	nan	nan		0.5674	0.871	0.6774	nan	nan		0.14	0	0	nan	nan		0.0311	0.1875	0.0198	0.0385	0
0.8548	0.0252	0.8542	nan	nan		0.005	0.875	0.0048	nan	nan		0.6571	0.3404	nan	nan	nan		0.0125	0.5156	0	nan	nan		0.125	0	nan	nan	nan		0.0239	0.1304	0.0225	0.0199	nan
0.6522	0.0087	nan	nan	nan		0.0169	0.9796	0.0095	nan	nan		0.5701	0.1235	0.4235	nan	nan		0	0.5897	nan	nan	nan		0.1087	0	nan	nan	nan		0.5714	0.8193	nan	nan	nan
0.8223	0.0714	0.8267	0.9041	nan		0.0179	0.9647	0.0139	nan	nan		0.6119	0.1006	0.8469	0.837	nan		0.0166	0.4138	0.0167	0.0177	nan		0.1765	0	0	nan	nan		0.3204	0.8086	0.3667	0.3667	nan
0.8941	0.2909	0.7167	0.7895	nan		0.0155	0.8868	0.0141	nan	nan		0.75	0.1558	nan	nan	nan		0	0.5	0.0052	0.0053	nan		0.15	0	0.02	nan	nan		0.1081	0.5495	0.2949	0.2949	nan
0.897	0.027	0.5629	nan	nan		0.0171	1	0.0137	nan	nan		0.6684	0.2019	nan	nan	nan		0	0.3103	0	0	nan		0.1373	0.0366	0.1296	nan	nan		0.1836	0.5034	0.2541	0.2222	nan
0.8911	0.0215	0.8898	0.9741	nan		0.0205	0.9118	0.0187	nan	nan		0.8261	0.133	nan	nan	nan		0.2075	0.5439	0.3059	0.3333	nan		0.1562	0	0.1224	nan	nan		0.375	0.7466	0.35	0.3386	nan
0.9701	0.0181	0.9206	0.95	nan		0.0229	0.9362	0.0155	nan	nan		0.8481	0.5385	0.8028	nan	nan		0.6932	1	0.2258	nan	nan		0.1027	0	0.0484	nan	nan		0.1483	0.377	0.1411	0.1952	nan
0.64	0.02	nan	nan	nan		0.0522	0.8537	0.0389	nan	nan		0.9231	0.0196	0.7778	0.7778	nan		0.0103	0.4561	0.0092	0.0112	nan		0.2027	0.0366	0.0543	nan	nan		0.0532	0.2062	0.0239	nan	nan
0.9286	0.011	0.6047	0.4348	nan		0.4747	1	0.4986	nan	nan		0.927	0.1111	0.7167	0.7321	nan		0	0.3111	0.026	0.0426	nan		0.43	0.0549	0.4495	nan	nan		0.012	0.1311	0	0	nan
0.9362	0.0222	nan	nan	nan		0.0161	0.9318	0.0183	nan	nan		0.9571	0.1765	nan	nan	nan		0.2593	0.65	0.2692	nan	nan		0.489	0.1759	0.3643	nan	nan		0	0.1429	0.0642	nan	nan
0.6809	0	0.6279	nan	nan		0.0077	1	0.0139	nan	nan		0.7661	0.3111	nan	nan	nan		0.0057	0.4949	0.0441	0.0545	nan		0.2414	0	nan	nan	nan		0	0.2857	0.1429	0	nan
0.9298	0	nan	nan	nan		0.0072	0.7358	0.0126	nan	nan		0.7843	0.1818	nan	nan	nan		0.0031	0.561	0.0008	nan	nan		0.2065	0.0333	0.0357	nan	nan		0.2349	0.3881	0.1696	0.1645	nan
0.9431	0.0112	0.9043	nan	nan		0.0084	1	0.0035	nan	nan		0.6032	0.2917	nan	nan	nan		0.0171	0.3478	0.0123	0.0129	nan		0.1778	0.0185	0	0	nan		0.0414	0.1786	0	0	nan
1	0.0364	0.9291	0.7742	nan		0.017	1	0.0184	0	nan		0.6296	0.0845	0.75	nan	nan		0.0186	0.4667	0.01	nan	nan		0.1915	0.0417	0.0392	nan	nan		0.0165	0.1731	0.0137	0.0317	nan
0.9119	0.0183	0.8902	0.9539	nan		0.0109	0.9577	0	nan	nan		0.7742	0.1282	0.7143	0.75	nan		0.5735	0.9091	0.5758	0.6383	nan		0.2407	0.0784	0.0588	nan	nan		0.0676	0.2264	0.062	0.0588	nan
0.5595	0.0105	0.5693	0.5769	nan		0.0429	0.8794	0.008	nan	nan		0.8519	0.0426	nan	nan	nan		0.0118	0.6	0.006	nan	nan		0.7439	0.4754	0.5816	nan	nan		0.0488	0.1875	0.0625	nan	nan
0.6585	0.0164	nan	nan	nan		0.0195	0.7619	0.0065	nan	nan		0.9216	0.4921	0.8172	nan	nan		0.0049	0.8229	0.0208	0.0142	nan		0.3182	0.0678	0.1395	nan	nan		0.0278	0.2857	0	0	nan
0.9811	0.0256	0.8936	0.9091	nan		0.0093	0.8571	0.05	nan	0.0637		0.9565	0.6335	nan	nan	nan		0.0125	0.7203	0.0217	0.0172	nan		0.2206	0	nan	nan	nan		0.0674	0.1681	0.0133	0.0102	nan
1	0.2909	nan	nan	nan		0	0.92	0.0078	nan	nan		0.8644	0.5577	nan	nan	nan		0.0182	0.7526	0.0074	0.0071	nan		0.2647	0.0253	0.2264	nan	nan		0.0372	0.1481	0.0753	0.0504	nan
0.8395	0.0297	0.7818	nan	nan		0.3613	1	0.6235	nan	nan		0.88	0.4898	0.2653	0.2708	nan		0.0606	0.8667	0.0263	nan	nan		0.35	0.1562	0.2358	nan	nan		0.1634	0.3191	0.088	nan	nan
0.642	0.0118	0.7358	nan	nan		0.3222	0.9737	0.451	nan	nan		0.7013	0.1719	0.6557	nan	nan		0.0094	0.3214	0.0167	0.0319	nan		0.6629	0.2727	nan	nan	nan		0.1264	0.322	0.0765	nan	nan
0.9815	0	1	nan	nan		0.3154	1	0.2669	nan	nan		0.4825	0.165	0.4859	nan	nan		0.0152	0.423	0.017	0.0094	nan		0.2951	0	nan	nan	nan		0.1245	0.3916	0.176	nan	nan
0.9649	0.0448	nan	nan	nan		0.0959	0.7229	0.089	nan	nan		0.84	0.177	nan	nan	nan		0.0047	0.4756	nan	nan	nan		0.434	0.1232	0.3431	nan	nan		0.0459	0.1678	nan	nan	nan
0.9532	0.0223	0.9167	nan	nan		0.106	0.7347	0.0713	nan	nan		0.7261	0.4054	0.8013	nan	nan		0.0166	0.4865	0.01	nan	nan		0.1395	0.0167	0.0159	nan	nan		0.0828	0.35	nan	nan	nan
0.9412	0.0159	0.9038	1	nan		0.0094	0.885	0.1594	nan	nan		0.5676	0.0237	nan	nan	nan		0.3636	0.6774	0.5652	0.5652	nan		0.1585	0.0249	0.0472	nan	nan		0.0964	0.254	0.0551	nan	nan
0.7857	0.0125	nan	nan	nan		0.019	0.9667	0.0192	nan	nan		0.5532	0.0132	nan	nan	nan		0.5417	1	nan	nan	nan		0.1119	0	0	nan	nan		0.3301	0.4325	0.1282	nan	nan
0.9882	0.0198	1	1	nan		0.003	0.9762	0.0108	nan	nan		0.8404	0.3814	0.7758	0.7697	nan		0.5676	0.9	0.2727	0.2667	nan		0.1327	0	0.0101	nan	nan		0.3658	0.6891	0.2	nan	nan
0.9147	0.0086	0.9	0.9118	nan		0.0095	0.9825	0.0036	nan	nan		0.7101	0.148	0.5217	0.512	nan		0.4694	0.7838	0.5294	nan	nan		0.2917	0	0	nan	nan		0.0107	0.1168	0.0098	0.0116	nan
0.5465	0.0078	0.375	nan	nan		0.0785	0.9682	0.0386	nan	nan		0.9466	0.3097	0.9394	0.9394	nan		0.2769	0.9545	0.1282	0.1216	nan		0.1923	0	0.0526	nan	nan		0	0.2069	0.2329	nan	nan
0.981	0.0315	0.9362	0.9429	nan		0.4586	0.9718	0.2794	nan	nan		0.6047	0.1905	0.5294	nan	nan		0	0.7215	0.0178	0.0191	nan		0.4951	0	0.2857	nan	nan		0.0635	0.1957	0.1176	0.1	nan
0.9765	0.0056	nan	nan	nan		0.2453	1	0.1353	nan	nan		0.5556	0.0094	0.6562	nan	nan		0.0138	0.581	0.0061	0.0035	nan		0.6699	0.4	0.4189	nan	nan		0.0952	0.3077	0.157	0.0238	0.2778
1	0.0833	0.7727	nan	nan		0	0.9688	0.0263	nan	nan		0.8667	0	nan	nan	nan		0	0.8333	0.0048	0	nan		0.8868	0.5667	0.6829	0.5926	nan		0.0233	0.3986	0	0	nan
1	0.0113	0.9545	nan	nan		0.0091	0.7455	0	nan	nan		0.7349	0.4086	nan	nan	nan		0.0063	0.8438	0.0059	0.0063	nan		0.4545	0.0417	0.0268	nan	nan		0.0851	0.3	0.0526	0.0588	nan
0.8324	0.0312	0.9091	0.898	nan		0.3853	0.9697	0.296	0.3684	nan		0.717	0.4151	0.7941	0.7941	nan		0.0143	0.9048	0.0085	0.0114	nan		0.4533	0.05	0.0495	nan	nan		0.012	0.2222	0	nan	nan
0.7333	0	0.6176	nan	nan		0.1455	0.9362	0.0284	nan	nan		0.5253	0.1459	0.6484	nan	nan		0.0064	0.7065	0.0052	0.0148	nan		0.2121	0	0.1562	nan	nan		0.1874	0.2931	0.0908	nan	nan
0.9888	0.0217	0.9359	0.9688	nan		0.0958	1	0.0144	nan	nan		0.723	0.0382	0.903	nan	nan		0.0267	0.5278	0.0092	0.011	nan		0.2571	0.0227	0.0526	nan	nan		0.2039	0.3448	0.1443	nan	nan
0.9444	0.0851	0.94	nan	nan		0.1736	0.9	0.0514	nan	nan		0.6983	0.2704	0.8913	0.878	nan		0.0262	0.8065	0.003	0.0043	nan		0.4706	0.2162	nan	nan	nan		0.0955	0.5875	0.2215	nan	nan
0.806	0.1176	0.8235	nan	nan		0.45	1	0.3704	nan	nan		0.72	0.4135	0.9245	nan	nan		0.0071	0.6667	0.0226	0.025	nan		0.1667	0	0.1111	nan	nan		0.073	0.3333	0.2299	nan	nan
0.8354	0.0241	0.5472	nan	nan		0.0345	0.8901	0	nan	nan		0.7654	0.2771	nan	nan	nan		0.0134	0.6421	0.0367	0.0457	nan		0.1696	0.0179	nan	nan	nan		0.0478	0.3583	0.2273	nan	nan
0.6667	0.0162	0.625	nan	nan		0.328	0.8955	0.3242	nan	nan		0.7679	0.3944	0.8065	0.8333	nan		0.0188	1	0.0154	0.0225	nan		0.2308	0	0	nan	nan		0.1429	0.3855	0.3583	nan	nan
0.8831	0	0.7179	nan	nan		0.0347	0.988	0.0157	nan	nan		0.92	0.6164	0.4304	0.4304	nan		0.0047	0.6349	0.0057	0.0043	nan		0.3582	0.0588	0.234	nan	nan		0.0588	0.3776	0.236	nan	nan
0.9091	0.0408	nan	nan	nan		0.0108	0.907	0	nan	nan		0.9737	0.2712	0.75	0.75	nan		0.0105	0.8846	nan	nan	nan		0.3116	0.0444	0.2885	nan	nan		0.0516	0.3989	0.1728	nan	nan
0.9239	0.0048	0.4333	nan	nan		0.3837	0.9333	0.415	nan	nan		1	0.4643	nan	nan	nan		0.0221	0.9149	0.0566	nan	nan		0.129	0	0.0952	nan	nan		0.0275	0.2041	0.0573	nan	nan
0.687	0	0.4055	0.7381	nan		0.0583	0.7812	0.0182	nan	nan		0.9559	0.5833	nan	nan	nan		0.0095	0.5	0.0116	nan	nan		0.1019	0	nan	nan	nan		0.0519	0.3571	0.0278	nan	nan
0.9945	0.0062	0.9605	0.9787	nan		0.0104	0.8	0.0235	nan	nan		0.8841	0.5484	nan	nan	nan		0.0049	0.8492	0.0347	nan	nan		0.1443	0.0156	0.0625	nan	nan		0.1965	0.3137	0.1923	nan	nan
0.928	0.0234	0.9528	0.9275	nan		0.0086	0.9059	0.11	nan	nan		0.8919	0.5455	0.7241	0.7692	nan		0.0088	0.7875	0.0176	0.0115	nan		0.2484	0.0258	0.0233	nan	nan		0.0714	0.2553	0.1527	nan	nan
0.9552	0.0302	0.7849	0.9077	nan		0.1018	0.9262	0.1645	nan	nan		0.96	0.6304	0.8788	0.8966	nan		0.0061	0.9167	0.0184	0.0185	nan		0.1546	0	0.0227	0.0227	nan		0.0825	0.3226	0.131	nan	nan
0.795	0.0267	0.8468	0.835	nan		0.0372	0.7808	0.0795	nan	nan		0.5957	0.2034	0.3061	nan	nan		0.0105	0.88	0.0181	0.0207	nan		0.1176	0	0.037	0.037	nan		0	0.1228	0.0678	nan	nan
0.9693	0.3048	0.8683	0.8579	nan		0.0053	0.75	0.0041	nan	nan		0.8727	0.1786	0.7097	nan	nan		0.0071	0.975	0.013	0.0129	nan		0.1798	0.0438	0.0553	0.0246	nan		0.2917	0.5145	0.2	nan	nan
0.6667	0.011	0.4074	nan	nan		0.0048	0.7128	0.0579	nan	nan		0.7273	0.1351	nan	nan	nan		0.006	0.7368	0.0118	0.0114	nan		0.2058	0.0432	0.0176	0.007	nan		0.3519	0.6727	0.2095	nan	nan
0.661	0.015	nan	nan	nan		0.0259	1	0.012	nan	nan		0.7619	0.4565	0.7468	0.7568	nan		0	0.5	0.0115	0.0227	nan		0.4051	0.0476	nan	nan	nan		0.3143	0.75	0.2927	nan	nan
0.9574	0.1032	nan	nan	nan		0.2376	0.7442	0.048	nan	nan		0.7692	0.3208	0.58	0.6364	nan		0.0101	0.4474	0.0157	0.0156	nan		0.4589	0.2885	nan	nan	nan		0.0339	0.1413	nan	nan	nan
0.8046	0.0305	0.7782	0.9789	0.6992		0.0133	0.8532	0	nan	nan		0.8681	0.5385	0.8857	nan	nan		0.0136	0.6786	nan	nan	nan		0.1176	0	0	nan	nan		0.0088	0.1481	0.0244	0.0244	nan
0.9247	0.014	0.7444	nan	nan		0	0.6382	0.011	nan	nan		0.8671	0.4197	0.9231	nan	nan		0.0023	0.35	0.0093	0.0065	nan		0.1169	0	0	0	nan		0.0294	0.1935	nan	nan	nan
0.913	0.0054	0.8125	nan	nan		0.0404	0.7798	0	nan	nan		0.7232	0.3983	nan	nan	nan		0.0047	0.443	0.0022	0	nan		0.1429	0.0104	0.0196	0	nan		0.0294	0.1562	0.1667	0.1944	nan
0.814	0.0207	nan	nan	nan		0.0048	0.9444	0.022	0.0224	nan		0.9216	0.3851	0.8571	0.8571	nan		0.007	0.4615	0.0085	nan	nan		0.1379	0	0.0333	nan	nan		0	0.1	nan	nan	nan
0.9545	0.0251	0.7876	nan	nan		0.0249	0.95	0.0055	0	nan		0.8382	0.3105	nan	nan	nan		0.0072	0.7188	0.0169	0.0357	nan		0.1409	0.0053	0.0081	nan	nan		0.0182	0.1622	0.093	0.1067	nan
0.9581	0.0113	0.8301	0.823	nan		0.0279	1	0.0124	nan	nan		0.9048	0.4878	nan	nan	nan		0.0101	0.8261	0	0	nan		0.1104	0	0.1364	nan	nan		0.0366	0.1667	0.04	nan	nan
0.9876	0.0183	0.8606	0.8652	nan		0.0389	0.988	0.0049	nan	nan		0.3429	0.0286	0.4364	nan	nan		0.0103	0.8539	0.0084	0.0103	nan		0.157	0	0.2703	0.2727	nan		0	0.1143	nan	nan	nan
0.967	0.0185	0.9259	0.9259	nan		0.0048	1	0.0126	nan	nan		0.9706	0.0982	0.8929	nan	nan		0.0046	0.7209	0.0109	0.0085	nan		0.1507	0.0484	0.0455	0.1	nan		0.0635	0.2333	0.0118	0.0213	nan
0.9783	0.0222	nan	nan	nan		0.0048	1	0.0365	nan	nan		0.7	0.1807	0.7111	0.6944	nan		0.0082	0.6111	0.019	nan	nan		0.2917	0.029	nan	nan	nan		0.0337	0.1695	0.0278	nan	nan
0.8417	0.3056	0.8033	0.8033	nan		0.0022	0.931	0.0366	nan	nan		0.8961	0.1786	0.6667	nan	nan		0.0103	0.8195	0.0188	nan	nan		0.3478	0.1348	nan	nan	nan		0.046	0.2308	0.1364	nan	nan
0.9268	0.05	1	nan	nan		0.0167	1	0.0162	nan	nan		0.75	0.354	0.5385	nan	nan		0.0741	0.4242	0.1379	0.1519	nan		0.2658	0.0303	nan	nan	nan		0	0.2323	0	0	nan
1	0.0989	1	nan	nan		0.0164	1	0.003	nan	nan		0.7324	0.3913	0.5556	0.4615	nan		0.0024	0.5641	0.0094	0.0093	nan		0.4324	0.1347	nan	nan	nan		0.0169	0.1421	0	0	nan
0.7333	0.0195	nan	nan	nan		0.0122	0.9613	0.0123	nan	nan		0.9423	0.6048	nan	nan	nan		0.0231	0.3478	0	0	nan		0.2685	0.1549	0.0783	nan	nan		0.0336	0.2308	nan	nan	nan
0.8333	0	nan	nan	nan		0.0076	0.974	0.011	nan	nan		0.7478	0.4343	0.7377	0.7377	nan		0.0089	0.4211	0	0	nan		0.24	0	0.0154	nan	nan		0.0046	0.1905	0.0075	nan	nan
0.7647	0.0208	nan	nan	nan		0.0235	0.9529	0.0196	nan	nan		0.6667	0.26	0.5455	0.5455	nan		0.009	0.3607	0	0	nan		0.1667	0	0	nan	nan		0.563	0.8706	0.7444	nan	nan
0.7143	0	0.597	nan	nan		0.009	0.9192	0.0103	nan	nan		0.7696	0.4173	0.7719	0.7857	nan		0	0.5556	0	0	nan		0.1333	0	0	nan	nan		0	0.1132	0.0476	0.0769	nan
1	0.0354	nan	nan	nan		0.0199	0.9636	0.0042	nan	nan		0.6226	0	0.5161	nan	nan		0.0079	0.82	0.0153	0.0191	nan		0.2597	0	0.0545	nan	nan		0.2347	0.4167	0.3333	nan	nan
0.9667	0	nan	nan	nan		0.0162	0.9672	0.0022	nan	nan		0.8966	0.3636	nan	nan	nan		0.0085	0.6	0.0206	0.0069	nan		0.16	0.0597	0.2222	0.2222	nan		0.2721	0.6329	0.1304	0.125	nan
0.619	0.0208	0.7297	nan	nan		0.0101	0.9851	0.0097	nan	nan		0.6418	0.2973	0.6	nan	nan		0.0216	0.7619	0.0114	nan	nan		0.1579	0	0	0	nan		0.4413	0.5716	0.3461	0.1558	nan
0.9796	0.0323	0.8158	nan	nan		0.0216	0.9912	0.0277	nan	nan		0.9431	0.3103	0.8493	0.9	nan		0.5385	0.8864	0.6316	0.9062	nan		0.2273	0	nan	nan	nan		0.0517	0.2581	0.0227	0.0385	nan
0.9256	0.0975	0.9143	0.9565	nan		0.0227	0.9944	0.0061	nan	nan		0.8421	0.5116	nan	nan	nan		0.0282	0.4375	0.0164	0.0217	nan		0.1364	0	nan	nan	nan		0.4	0.6115	0.5636	0.0308	nan
1	0.0429	0.7101	0.8605	nan		0.0089	0.9655	0.0057	nan	nan		0.9186	0.5185	0.8989	nan	nan		0.2703	0.6	nan	nan	nan		0.24	0.0488	0.0408	nan	nan		0.2199	0.3982	0.3689	0.0968	nan
0.971	0.026	nan	nan	nan		0.0045	0.9531	0.0162	nan	nan		0.7123	0.2056	0.6949	nan	nan		0.1633	0.5849	0.2727	nan	nan		0.2909	0	nan	nan	nan		0.0301	0.1429	0.1136	nan	nan
1	0.0283	nan	nan	nan		0.0142	0.954	0.0023	nan	nan		0.7627	0.1716	0.5596	nan	nan		0.3	0.6129	nan	nan	nan		0.7597	0.5	0.7051	nan	nan		0.0203	0.1667	0	nan	nan
0.9875	0.0129	0.7857	1	nan		0.0088	0.8947	0.016	nan	nan		0.8625	0.5357	0.7407	nan	nan		0.0181	0.9512	nan	nan	nan		0.7088	0.6079	0.7041	nan	nan		0.022	0.2128	0.0143	0.0192	nan
1	0.0172	0.7931	nan	nan		0.0102	1	0.0041	nan	nan		0.7294	0.3158	0.5532	0.5862	nan		0	0.6833	0.0035	0.0055	nan		0.1919	0.0179	0	0	nan		0.0721	0.2885	0.0543	0.0556	nan
0.7273	0.1048	0.625	0.625	nan		0.1058	0.8261	0.3008	0.3511	nan		0.7302	0.3889	nan	nan	nan		0.0111	0.3462	0.0201	0.0275	nan		0.1714	0.0567	0.0282	0.0282	nan		0	0.1633	0	0	nan
0.9583	0.0867	nan	nan	nan		0.0752	0.7292	0.2523	nan	nan		0.9231	0.3125	1	nan	nan		0.0127	0.8519	0.0152	0.0151	nan		0.2195	0.0303	0	nan	nan		0.0233	0.1875	nan	nan	nan
0.9889	0.0102	nan	nan	nan		0.0098	0.7731	0	nan	nan		0.907	0.3684	0.8065	0.8	nan		0.0095	0.8158	0.013	0.0133	nan		0.475	0	0.1441	0.122	nan		0	0.1136	0.0312	nan	nan
0.9884	0.0197	nan	nan	nan		0.0889	1	0.1477	nan	nan		0.8364	0.4592	nan	nan	nan		0.0047	0.913	0.0146	0.0149	nan		0.2517	0.0679	0.3165	0.3289	nan		0.0267	0.1443	0.0128	0	nan
1	0	nan	nan	nan		0.018	1	0.0281	nan	nan		0.931	0.0667	nan	nan	nan		0.0031	0.55	0.0409	0.0356	nan		0.1119	0	0.1552	0	nan		0.0261	0.1429	0.0519	0.0517	nan
0.8269	0.0075	0.7419	nan	nan		0.0214	0.9762	0.0087	0.0105	nan		0.8293	0.375	nan	nan	nan		0.0101	0.6364	0.0139	0.0125	nan		0.122	0	0	nan	nan		0.0118	0.129	0.0769	nan	nan
0.5649	0.0168	0.6087	0.5385	nan		0.0254	0.9035	0.0132	nan	nan		1	0.3279	1	nan	nan		0.0153	0.84	0.0032	0	nan		0.2368	0	0	nan	nan		0.0222	0.2211	nan	nan	nan
0.6327	0	0.5714	0.5823	nan		0.0168	0.9617	0.006	nan	nan		0.8475	0.4545	0.7143	0.7143	nan		0.0318	0.6129	0.0022	0	nan		0.32	0	0	nan	nan		0.0282	0.2903	0.0167	nan	nan
0.6376	0.0199	0.6347	0.6526	nan		0.0134	0.9604	0.0134	nan	nan		0.8	0.4607	0.8163	0.8163	nan		0.007	0.5625	0.0126	0.0063	nan		0.3617	0	nan	nan	nan		0.0275	0.1304	nan	nan	nan
0.9504	0.0103	0.8889	nan	nan		0.007	0.803	0.0102	nan	nan		0.7015	0.0789	nan	nan	nan		0.0465	0.5111	0.0175	0.0227	nan		0.52	0.2444	0.3733	nan	nan		0.0235	0.6446	nan	nan	nan
0.9605	0.4068	0.9667	0.96	nan		0.0118	0.8226	0.0154	nan	nan		0.9286	0.35	nan	nan	nan		0	0.5538	nan	nan	nan		0.2344	0.0385	nan	nan	nan		0.0588	0.1864	0.0938	0.0938	nan
0.9435	0.3411	0.9182	0.9535	nan		0	0.8158	0.0135	nan	nan		0.6154	0.1538	nan	nan	nan		0.024	0.5604	0	nan	nan		0.101	0	0	nan	nan		0	0.3333	0.0526	nan	nan
0.9722	0.4565	0.9474	0.9655	nan		0.0138	0.7407	0.0064	0.0068	nan		0.9565	0.4516	0.7536	0.8163	nan		0.0165	0.6212	0.0111	nan	nan		0.3351	0.1024	0.1379	nan	nan		0.0561	0.2	0.125	0.1587	nan
0.8916	0.0123	0.8466	0.8889	0.8242		0.0094	0.6364	0.0147	0.019	nan		0.552	0.1977	0.3949	0.4667	0.2462		0.058	0.4595	0	nan	nan		0.1518	0	0.038	nan	nan		0.8502	0.951	0.9868	nan	nan
0.7609	0	nan	nan	nan		0.0121	0.5941	0.011	0.0099	nan		0.8372	0.5328	0.6842	0.6458	nan		0.0597	0.54	0	nan	nan		0.1831	0.027	0.0455	nan	nan		0.2973	0.5762	0.1846	0.2308	nan
0.96	0.0349	0.9375	nan	nan		0.0192	0.6739	0	nan	nan		0.7125	0.0822	0.7667	nan	nan		0.0178	0.4932	0.0102	nan	nan		0.2188	0.0508	0.1333	nan	nan		0.1268	0.564	0.32	0.3582	nan
0.8356	0.0253	0.7778	nan	nan		0	0.9872	0.1094	0.1102	nan		0.8824	0.0513	nan	nan	nan		0.0055	0.84	0.009	0.0103	nan		0.4539	0.125	0.2651	nan	nan		0.1695	0.7063	0.3654	0.3654	nan
0.6029	0.0315	nan	nan	nan		0.0182	1	0.0189	0	nan		0.6282	0.303	nan	nan	nan		0.0106	0.3462	0.0247	0.0254	nan		0.1633	0.0256	0	nan	nan		0	0.3191	0	nan	nan
0.6182	0.0096	0.625	nan	nan		0.012	0.9796	0.0109	0.0109	nan		0.6579	0.0746	0.4762	0.4762	nan		0.0129	0.8182	0.006	0.0043	nan		0.4324	0.1154	0.1149	nan	nan		0.0251	0.4167	0.0773	0.0694	nan
0.6055	0.0525	0.5	nan	nan		0.0226	1	0.0957	0.0455	nan		0.7434	0.4274	nan	nan	nan		0.0185	0.6491	0.0347	0.0262	nan		0.1863	0.0263	0.1171	nan	nan		0.0427	0.24	0.254	0.22	nan
0.8025	0.1481	0.5176	nan	nan		0.0156	1	0.0087	0.0086	nan		0.8	0.2824	0.5	0.5	nan		0.0063	0.4211	0.0303	nan	nan		0.1414	0	0.1579	nan	nan		0.068	0.1917	0.0777	0.0595	nan
0.8945	0.3862	0.497	0.5273	nan		0.0066	0.9865	0.0087	0.0081	nan		0.8043	0.3696	0.86	0.8378	nan		0.012	0.4737	0.0055	0.0056	nan		0.1067	0	0.013	nan	nan		0.0177	0.1199	0.0352	0.0357	nan
0.7902	0.1435	0.536	0.6301	nan		0.0129	0.9545	0.0089	0.0063	0		0.4407	0	0.2927	0.2941	nan		0.0142	0.3968	0.0298	0.029	nan		0.1456	0	0	nan	nan		0.461	0.6215	0.6228	nan	nan
0.8039	0.1922	0.7	nan	nan		0.0083	0.9682	0.0092	0.0096	0		0.931	0.625	nan	nan	nan		0.0363	0.4032	0.0408	0.0247	nan		0.6145	0.4713	0.7722	nan	nan		0.0208	0.1667	0	nan	nan
0.5	0	nan	nan	nan		0.0145	0.9739	0.0093	0.0058	0.0208		0.8966	0.2857	nan	nan	nan		0	0.3125	nan	nan	nan		0.5986	0.4577	0.7846	nan	nan		0	0.1379	0	0	nan
0.5882	0.0256	0.6923	nan	nan		0.0094	0.9688	0.0142	0.0238	nan		0.7547	0.0156	nan	nan	nan		0.0088	0.4	0.0186	nan	nan		0.4898	0.2273	nan	nan	nan		0.0244	0.1364	0.027	nan	nan
0.8861	0.0278	nan	nan	nan		0.0123	0.96	0.0129	0.0197	nan		0.9464	0	0.9062	nan	nan		0.0089	0.3125	0.0145	nan	nan		0.1481	0	0.0462	nan	nan		0	0.1321	0.087	0	nan
0.9359	0.4118	0.8333	nan	nan		0.0112	0.9535	0.0108	0	nan		0.8929	0.4306	nan	nan	nan		0.0619	0.6154	0.0311	0.0405	nan		0.1412	0	0.1081	0.2	nan		0	0.1571	0.193	0.0227	nan
0.9123	0.0239	0.8692	0.8682	nan		0.011	0.9286	0.0052	nan	nan		0.7778	0.172	nan	nan	nan		0.0352	0.4444	0.0565	0.0608	nan		0.2286	0.0385	0.1023	nan	nan		0.0339	0.46	0.1048	0.1358	nan
0.7905	0.125	0.6667	0.6667	nan		0.0122	0.9643	0.0179	nan	nan		0.7474	0.1373	0.8333	nan	nan		0.1795	0.56	0.359	nan	nan		0.3973	0.0357	0.1739	0.2059	nan		0.1765	0.5304	0.2059	0.28	nan
0.5238	0.0217	0.3333	nan	nan		0.0085	0.8667	0.009	nan	nan		0.8378	0.0444	0.6429	nan	nan		0.0118	0.4923	0.0264	0	nan		0.1509	0	0	nan	nan		0.0308	0.254	0.3725	nan	nan
0.6667	0.1321	nan	nan	nan		0.0198	0.88	0.0145	nan	nan		0.8167	0.1279	0.7679	nan	nan		0.0481	0.5472	0.0076	0	nan		0.1648	0	nan	nan	nan		0.0277	0.1429	0.0237	nan	nan
0.9355	0.211	nan	nan	nan		0.0146	0.763	0.0097	nan	nan		0.8269	0.3636	nan	nan	nan		0.2727	0.6	0.0889	0.075	nan		0.1176	0	0.0377	nan	nan		0.0119	0.1333	0.0127	nan	nan
1	0.4815	nan	nan	nan		0	0.5859	0.0129	nan	nan		0.7571	0.4545	nan	nan	nan		0	0.5214	0	nan	nan		0.1034	0	0.0417	nan	nan		0.0385	0.1389	0.0652	0.0571	nan
0.9662	0.4156	0.9573	nan	nan		0.0126	0.944	0.0053	nan	nan		0.7656	0.007	nan	nan	nan		0.0096	0.6055	0.0365	nan	nan		0.1667	0.0121	0.04	nan	nan		0.0407	0.1429	0.0989	0.093	nan
0.8776	0.0215	0.7627	0.7627	nan		0.015	0.9065	0.025	nan	nan		0.898	0.0072	0.7805	0.7353	nan		0.0057	0.3708	0	nan	nan		0.1695	0.0141	nan	nan	nan		0.0094	0.1711	0.0198	0.0104	nan
0.9444	0.0139	0.7368	0.7368	nan		0.012	0.5882	0.0327	nan	nan		0.8867	0.0189	0.7849	0.8158	nan		0.0081	0.3793	0.004	nan	nan		0.2628	0	0.1579	nan	nan		0.0329	0.156	0.037	0.0154	nan
0.8614	0.0307	0.488	0.5329	nan		0.0149	0.9252	0.055	0.005	nan		0.9818	0.0145	0.7805	nan	nan		0.0097	0.5	0.0124	0.0121	nan		0.4532	0.2225	0.2249	nan	nan		0.0244	0.2466	0	0	nan
1	0.0862	nan	nan	nan		0.0077	0.9732	0.0074	nan	nan		0.7674	0.0044	nan	nan	nan		0.0085	0.3913	0.0069	nan	nan		0.5642	0.4307	0.3614	nan	nan		0.0206	0.2	nan	nan	nan
0.9744	0.0346	0.8667	nan	nan		0	1	0.1923	nan	nan		0.5	0.1375	nan	nan	nan		0.0051	0.3333	0.0078	0.0069	nan		0.3184	0.1986	0.2028	nan	nan		0.0133	0.1522	nan	nan	nan
1	0.0216	0.9074	nan	nan		0.027	0.96	0	nan	nan		0.6167	0.2059	nan	nan	nan		0.0143	0.5652	0.0092	0.0059	nan		0.4124	0.2849	0.3477	nan	nan		0.0278	0.1818	0.0435	0.0417	nan
0.9677	0.1373	0.6949	nan	nan		0.0513	0.9643	nan	nan	nan		0.4653	0.0097	nan	nan	nan		0.0023	0.6667	0.0062	0.0023	nan		0.5833	0.3778	0.4825	nan	nan		0.039	0.1714	0.0253	0.0267	nan
1	0.0201	0.9825	nan	nan		0.0182	0.9167	0.014	0.0197	nan		0.3784	0.004	0.3333	0.3421	nan		0.0123	0.541	0.0046	0.0068	nan		0.2	0.0804	0.2923	nan	nan		0.0418	0.1497	0.0432	0.0457	nan
0.9621	0.0213	0.9091	nan	nan		0.0307	1	0.007	nan	nan		0.6757	0.0319	0.871	nan	nan		0.003	0.7586	0.0216	0.0223	nan		0.3199	0.0588	0.4194	nan	nan		0.0581	0.1857	nan	nan	nan
0.9752	0.0439	0.9216	nan	nan		0.0142	1	0.0087	nan	nan		0.9655	0.0543	1	1	nan		0.004	0.4057	0.0072	0.0026	nan		0.1792	0.0656	0.1294	nan	nan		0.0361	0.2078	0.0667	nan	nan
1	0.0143	0.7241	nan	nan		0.017	0.9697	0.0205	0.0448	nan		0.7656	0.0771	0.6471	0.6562	nan		0.0085	0.7449	0.0123	0.0032	nan		0.7895	0.5467	0.4803	nan	nan		0	0.1579	0	nan	nan
1	0.0538	nan	nan	nan		0.0028	0.8833	0.0333	0.03	nan		0.5484	0.0163	0.7231	0.6949	nan		0.0128	0.4444	0.0174	0.0146	nan		0.4018	0.2333	0.2347	nan	nan		0.0138	0.1414	0.0143	nan	nan
0.5565	0.0261	0.2766	0.3077	nan		0.0091	0.8286	0.019	nan	nan		0.75	0.0645	0.8037	0.7719	nan		0	0.3101	0.0112	0.0139	nan		0.7534	0.5	nan	nan	nan		0.011	0.1733	0.0149	0.029	nan
1	0.0727	nan	nan	nan		0.0199	1	0.027	nan	nan		0.8952	0.1374	0.7857	0.7	nan		0.0141	0.418	0.021	0.0176	nan		0.6667	0.3846	0.5312	nan	nan		0.0235	0.1463	nan	nan	nan
1	0.0196	0.8889	nan	nan		0.2927	0.9552	nan	nan	nan		0.8163	0.0825	0.5652	nan	nan		0.0179	0.6701	0.0136	0.0129	nan		0.1887	0.0821	0.0628	nan	nan		0	0.2083	0.0208	nan	nan
0.9057	0	0.8696	0.8696	nan		0.1957	0.9474	nan	nan	nan		0.8852	0.375	0.72	nan	nan		0.0186	0.7451	0.008	0	nan		0.1486	0	0.044	nan	nan		0.0054	0.1103	0.0072	0.0169	nan
0.8302	0.3103	nan	nan	nan		0.1594	0.9231	0	nan	nan		0.9667	0.4815	1	nan	nan		0.0196	0.6703	0.0174	0.0186	nan		0.1523	0.0341	0.0763	nan	nan		0.016	0.118	0.0177	0.0199	nan
0.7778	0.0204	nan	nan	nan		0.2	1	0.1667	nan	nan		0.5814	0.1702	0.4828	nan	nan		0.1545	0.8	0	0	nan		0.2105	0	0.0909	nan	nan		0.0382	0.1818	0.0923	0.1481	nan
0.88	0.0249	nan	nan	nan		0.3143	0.9459	0.0968	nan	nan		0.7879	0.146	0.8333	0.8475	nan		0.0239	0.7162	0.0268	nan	nan		0.1636	0	0.15	nan	nan		0.0152	0.2414	0.0303	nan	nan
0.9873	0.004	0.9833	nan	nan		0.1161	0.9359	0.0714	nan	nan		0.9178	0.5012	0.8475	0.98	nan		0	0.6667	0.0244	nan	nan		0.2947	0.0779	nan	nan	nan		0.0222	0.1395	0	0	nan
0.9929	0.2158	0.963	0.9394	nan		0.0261	0.7742	0.04	nan	nan		0.5636	0.0156	nan	nan	nan		0.0151	0.4286	0.0255	0.0145	nan		0.3614	0	0.32	nan	nan		0.0244	0.2045	0.0822	0.0822	nan
0.9649	0.0473	nan	nan	nan		0.2857	0.8387	0.0357	nan	nan		0.6067	0.2889	nan	nan	nan		0.0049	0.5	0.0108	0.0159	nan		0.2452	0.0606	0.1316	nan	nan		0.0078	0.3718	nan	nan	nan
0.9479	0.0219	0.8667	nan	nan		0.0541	0.625	0.0395	0.0625	nan		0.813	0.4364	0.6667	nan	nan		0.006	0.8529	0.0058	0.0069	nan		0.2414	0	0.3276	0.275	nan		0	0.9636	nan	nan	nan
0.7349	0	nan	nan	nan		0.0476	0.913	0.0435	nan	nan		0.625	0.3214	nan	nan	nan		0.0157	0.4571	0.0111	0.0117	nan		0.3947	0.1951	0.25	nan	nan		0.0179	0.3596	nan	nan	nan
0.9538	0	0.92	nan	nan		0.0136	0.619	0.0333	0.037	nan		0.7959	0.4054	0.5741	0.5152	nan		0.0402	0.8537	0.0088	nan	nan		0.1	0	0.1026	nan	nan		0.0045	0.189	0.005	nan	nan
0.9836	0.0442	nan	nan	nan		0.0097	0.8571	0	0	nan		0.625	0.0571	nan	nan	nan		0.032	0.8679	0.0058	0.0076	nan		0.1333	0	0.1591	0.2	nan		0.04	0.2214	nan	nan	nan
0.9898	0.0057	0.7188	0.8846	nan		0.0089	0.9348	0.0162	0.0215	nan		0.9032	0.1667	0.3913	nan	nan		0.2174	0.6341	nan	nan	nan		0.2059	0	nan	nan	nan		0	0.1042	nan	nan	nan
0.9302	0.0099	0.7419	nan	nan		0.0241	0.963	0.0127	0.0132	nan		0.9449	0.625	0.9531	0.9524	nan		0	0.5312	nan	nan	nan		0.25	0.0465	nan	nan	nan		0.0172	0.1364	0	nan	nan
0.7867	0.0067	0.6841	0.7778	nan		0.03	0.9756	0.0046	0.0048	nan		0.8208	0.3023	nan	nan	nan		0.0252	0.6296	0.02	0.0225	nan		0.5299	0.2031	0.1702	nan	nan		0.0233	0.3	nan	nan	nan
0.9032	0.0768	0.75	nan	nan		0.0379	1	0	0	nan		0.9692	0.2486	0.9	nan	nan		0.0282	0.386	nan	nan	nan		0.1395	0	nan	nan	nan		0.0387	0.175	0.052	0.0563	nan
0.7643	0.0165	0.7203	0.6933	nan		0.0108	0.925	0.019	0.0154	nan		0.8194	0.1149	nan	nan	nan		0.0087	0.6047	0.027	0.0305	nan		0.254	0	0	nan	nan		0.1288	0.2657	0.0522	0.0625	nan
0.9631	0.0108	0.8767	0.9024	nan		0	0.9495	0.0051	0.0054	nan		0.75	0.1348	nan	nan	nan		0.0103	0.5238	0.0275	0.0305	nan		0.1882	0.0602	nan	nan	nan		0.2867	0.7923	nan	nan	nan
0.9725	0.2609	0.9298	0.9583	nan		0.0109	0.5208	0.0093	0.012	nan		0.7129	0.3743	0.8205	nan	nan		0.0145	0.5672	0.0149	0.0117	nan		0.2281	0.1111	0.0887	nan	nan		0.2645	0.8586	nan	nan	nan
0.5289	0.0063	0.4045	nan	nan		0.0213	0.5708	0.0167	nan	nan		0.8447	0.4186	0.9385	0.92	nan		0.0077	0.4255	0.0263	0.0284	nan		0.2517	0.0333	0.1871	nan	nan		0.3143	0.8822	nan	nan	nan
0.7059	0	nan	nan	nan		0.0622	0.6159	0.0142	nan	nan		0.9362	0.3889	nan	nan	nan		0.0179	0.4474	0.0185	0.018	nan		0.1371	0.0196	0.0182	nan	nan		0.0206	0.3655	nan	nan	nan
0.9205	0.026	0.7477	0.7037	nan		0	0.7073	0.0133	nan	nan		0.9792	0.5397	0.7879	nan	nan		0.0118	0.5591	0.0112	0.0113	nan		0.2991	0.0132	0.0612	nan	nan		0	0.1481	nan	nan	nan
0.9588	0.0156	0.7595	0.7528	nan		0.1622	0.9717	nan	nan	nan		0.6019	0.2385	0.6923	0.6923	nan		0.0508	0.4167	nan	nan	nan		0.1852	0	0.0448	nan	nan		0.0303	0.4176	nan	nan	nan
0.9457	0.0261	0.8495	0.8919	nan		0.0625	0.9496	0.6316	nan	nan		0.7333	0.3277	0.5424	0.5263	nan		0.3023	0.6364	nan	nan	nan		0.1497	0.0222	0.0455	nan	nan		0	0.1042	0.0411	0.0448	nan
0.976	0.0094	0.7416	0.8844	nan		0.3282	0.9358	0.0714	nan	nan		0.9057	0.5556	0.2727	0.1852	nan		0.2881	0.7949	0.4348	0.4146	nan		0.124	0.0189	0.01	nan	nan		0.1168	0.25	0	nan	nan
0.9855	0.019	0.6234	0.92	nan		0.4038	0.9843	0	nan	nan		0.9737	0.6667	0.9231	nan	nan		0.0223	0.4603	0.0113	0.0645	nan		0.95	0.4474	nan	nan	nan		0.0283	0.2	0	nan	nan
0.9691	0.0063	0.7143	nan	nan		0.0192	0.8095	0.1667	nan	nan		0.8478	0.3902	0.5	nan	nan		0.005	0.9333	0.0173	0.0183	nan		0.1261	0	0.02	nan	nan		0.0631	0.1719	0.0253	nan	0.037
0.9859	0.0144	0.7551	nan	nan		0	1	0.1977	nan	nan		0.7835	0.2679	0.6047	nan	nan		0.1082	0.7273	0.1484	0.1534	nan		0.1389	0	0.0476	0.0952	nan		0.0122	0.1701	0.0215	0.011	nan
0.8879	0.0167	0.7652	0.9259	nan		0.0141	1	0	nan	nan		0.9	0.3925	0.8571	nan	nan		0.0073	0.6471	0.0091	0.0048	nan		0.1798	0.0094	0	nan	nan		0.0219	0.227	0.0203	0.0087	nan
0.8155	0.0539	0.6647	nan	nan		0.0226	0.5433	0.0118	0.0066	nan		0.84	0.35	0.6	0.6	nan		0.0588	0.65	0	0	nan		0.1765	0.0152	0.0732	0.075	nan		0.009	0.1875	0.0144	0.0156	nan
0.9817	0.3179	0.9873	1	nan		0.0103	0.6019	0.0149	0.006	nan		0.9297	0.4851	0.6545	nan	nan		0	0.6562	0.0149	0	nan		0.1143	0.0139	nan	nan	nan		0.0104	0.3626	0	nan	nan
0.7552	0.0134	0.8039	nan	nan		0.003	0.6471	0	nan	nan		0.6615	0	0.4286	nan	nan		0	0.5604	0	0	nan		0.1616	0.0123	0.0366	0.0303	nan		0.0083	0.3529	0	nan	nan
0.9239	0.0338	0.9811	nan	nan		0.0064	0.7	0.0155	0.0234	nan		0.6279	0.2727	0.6	nan	nan		0	0.6716	nan	nan	nan		0.1263	0	0.036	nan	nan		0.0219	0.14	0	nan	nan
0.96	0.0101	0.8923	nan	nan		0.007	1	0.0067	0.0112	nan		0.8689	0.4783	0.6818	nan	nan		0	0.7179	0	0	nan		0.1296	0	0.0179	0.0185	nan		0	0.129	0	0	nan
0.7667	0.0352	0.931	nan	nan		0.0113	0.9	0.0119	nan	nan		0.5652	0.1739	0.625	nan	nan		0.0224	0.93	nan	nan	nan		0.2657	0.0195	0.1519	nan	nan		0.1385	0.2739	0.4773	nan	0.6667
0.7717	0.0634	0.6444	nan	nan		0.0323	0.6555	0	nan	nan		0.6857	0.3636	nan	nan	nan		0.0129	0.7431	0.0117	0.0066	nan		0.1364	0	0.0145	nan	nan		0.1367	0.2447	0.4238	0.0217	0.6667
0.746	0.0796	0.6	nan	nan		0.0174	0.939	0.0133	0.0159	nan		0.5	0.1667	0.3333	0.3333	nan		0.0057	0.7957	0	0	nan		0.1707	0	0.0093	0	nan		0.0864	0.3667	0.0242	0.0299	nan
0.9	0.0268	nan	nan	nan		0.0139	0.9478	0.0128	0.0178	nan		0.4955	0.1877	0.5081	0.632	nan		0.0042	0.6372	0.0056	0.0061	nan		0.2267	0	0	0	nan		0.0106	0.1928	0.0105	0.0165	nan
0.967	0.0685	0.625	nan	nan		0.0153	0.9382	0.0088	0.0123	nan		0.6089	0.0195	0.6023	0.6364	nan		0.0048	0.9091	0.037	0.0333	nan		0.4333	0	0.2286	nan	nan		0.1307	0.2875	0.1714	0.16	nan
1	0.3544	0.7021	nan	nan		0.0171	0.9362	0.0027	0.0031	nan		0.6522	0.0241	nan	nan	nan		0.0118	0.8361	0.0275	0	nan		0.1008	0	0	nan	nan		0	0.16	0	nan	nan
1	0.4756	0.7857	0.8571	nan		0.0085	0.9444	0.0137	0.0177	nan		0.5234	0.1061	nan	nan	nan		0.0359	0.7444	0.0305	0	nan		0.2424	0.0192	0.0519	0.0625	nan		0.012	0.1429	0.0172	nan	nan
0.7018	0.0345	0.7083	nan	nan		0.0209	0.96	0.0099	0.0078	nan		0.6649	0.1933	0.5194	0.5348	nan		0.0324	0.6508	0.0146	0.025	nan		0.1159	0	0	nan	nan		0.011	0.122	0	0	nan
0.5182	0.015	0.3789	0.3333	nan		0.0051	0.9868	0.0355	0.0207	nan		0.5038	0.1733	0.344	0.2727	nan		0.0051	0.6667	0.0091	0.0455	nan		0.1379	0.0201	nan	nan	nan		0.0508	0.1892	nan	nan	nan
0.8372	0.0714	0.9231	nan	nan		0.0127	0.9515	0.009	0.0124	nan		0.4884	0.02	nan	nan	nan		0.0253	0.5333	0	nan	nan		0.1852	0	nan	nan	nan		0.0339	0.193	0.0411	0.0714	nan
0.9365	0.0306	1	1	nan		0.0166	0.9421	0.0171	0.0142	nan		0.5395	0.0154	0.3438	0.375	nan		0.0112	0.7692	0	nan	nan		0.1507	0.0141	0	nan	nan		0.2817	0.4346	0.146	0.1579	nan
0.5972	0	0.6842	nan	nan		0.0166	0.9397	0.0249	nan	nan		0.5266	0.0133	0.5793	0.5625	nan		0.0175	0.6349	0	nan	nan		0.1339	0.0247	0.0357	nan	nan		0.1667	0.3721	0.0845	0.1	nan
0.9406	0	0.8727	0.8571	nan		0.0022	0.8618	0.0195	nan	nan		0.3439	0.0297	0.5504	0.5	nan		0.0278	0.4783	0.0296	nan	nan		0.4625	0.2031	0.2098	0.1236	nan		0.3867	0.8286	nan	nan	nan
0.9032	0.0256	0.5833	nan	nan		0.4808	1	0.5439	nan	nan		0.5	0.16	0.2237	0.2857	nan		0.01	0.3981	0.0138	0	nan		0.2331	0.0667	0.2485	nan	nan		0.0488	0.4	0.1193	0.0548	nan
0.9636	0	nan	nan	nan		0.0073	0.9298	0.0146	0.0426	nan		0.5658	0.0588	0.4324	nan	nan		0.0183	0.5588	nan	nan	nan		0.1832	0.0145	0.0227	nan	nan		0.2308	0.5333	0.2054	0.2054	nan
0.9706	0.0148	0.9154	0.9182	nan		0.0526	0.9149	0	nan	nan		0.705	0	0.6379	nan	nan		0.0026	0.3793	0.0074	0.0075	nan		0.5517	0	0.35	0.3455	nan		0.0068	0.1111	0	nan	nan
0.958	0.0226	0.907	0.907	nan		0.0244	0.9252	nan	nan	nan		0.8036	0.0513	0.6667	nan	nan		0.3871	0.7586	0.3509	0.3509	nan		0.1429	0	0.0374	0	nan		0.0051	0.2	0.0138	nan	nan
0.9565	0.0206	0.9432	0.9432	nan		0.0829	0.9255	0.0045	0	nan		0.3913	0	0.4211	nan	nan		0.0069	0.8	0.0106	0.0152	nan		0.1358	0	0	nan	nan		0.0255	0.1294	0.0296	nan	nan
0.5497	0	0.4937	0.4933	nan		0.0899	0.9091	0	0	nan		0.3514	0.0213	0.7447	nan	nan		0	0.6765	0.009	0.0076	nan		0.2308	0.025	0.0652	0.1	nan		0.0391	0.2097	0	nan	nan
0.9551	0.2941	nan	nan	nan		0.1921	0.8523	0.0948	0	nan		0.4245	0.038	0.434	nan	nan		0.0249	0.9412	0.0375	0.0388	nan		0.1186	0.0154	0.0325	0.0286	nan		0.0137	0.1446	0.0169	0	nan
1	0.0503	0.871	0.9643	nan		0.1991	0.9503	0.1212	0.006	nan		0.3158	0	0.3421	nan	nan		0.0165	0.7742	0.0207	0.0273	nan		0.2647	0	nan	nan	nan		0	0.2	0	nan	nan
0.8857	0.033	0.8667	0.8667	nan		0.1345	0.8409	0.1064	0.0098	nan		0.5	0.0526	0.5182	nan	nan		0.008	0.8095	0.0074	nan	nan		0.2248	0	0.1776	0.1698	nan		0.019	0.1765	0.0337	nan	nan
0.625	0.0204	0.6338	0.6271	nan		0	0.5847	0.0596	nan	nan		0.422	0.0174	nan	nan	nan		0.013	0.8333	0.0041	0.0118	nan		0.4894	0.1714	0.25	0.2581	nan		0.1429	0.3478	0	nan	nan
0.9377	0.0108	0.9316	0.9718	nan		0.4783	1	nan	nan	nan		0.5185	0.1957	0.7193	nan	nan		0.0122	0.8762	0.0204	nan	nan		0.141	0	0	nan	nan		0	0.1212	0	0	nan
0.9366	0	0.8727	nan	nan		0.32	0.9111	0.06	nan	nan		0.3399	0	0.255	nan	nan		0	0.7606	0.05	nan	nan		0.2549	0.0319	0.104	0.1269	nan		0.0084	0.1429	0	nan	nan
0.7941	0.0417	0.9333	nan	nan		0.1103	0.969	0.0435	0.0625	nan		0.7174	0.3125	nan	nan	nan		0.0363	0.4432	0.046	0.0339	nan		0.1071	0	0.029	nan	nan		0.0077	0.1184	0	0	nan
0.6789	0	0.7368	nan	nan		0.1517	0.9429	0.086	0.0759	nan		0.6875	0.1091	0.6875	0.6875	nan		0.3623	0.8478	0.5856	0.5775	nan		0.1429	0	nan	nan	nan		0.0116	0.128	0.0072	nan	nan
0.9379	0.2294	0.9065	0.9065	nan		0.0936	0.9762	0.0786	0.0303	nan		0.875	0.4074	0.9211	0.9189	nan		0.0169	0.401	nan	nan	nan		0.2222	0.0165	nan	nan	nan		0.0526	0.2857	0.0408	0.0606	nan
0.9035	0.0316	0.9355	0.9412	nan		0.0849	0.934	0.0591	0.0074	nan		0.4561	0.0386	0.3727	nan	0.3857		0.0048	0.344	0.0069	0.0061	nan		0.144	0.0323	0.0312	nan	nan		0.0568	0.1892	0.069	nan	nan
0.8992	0	0.7248	nan	nan		0.0432	0.94	0.0145	0.008	nan		0.6456	0.2273	0.5517	nan	nan		0.0187	0.5474	0.0114	0.0118	nan		0.7333	0.3111	0.2444	nan	nan		0.0138	0.1389	nan	nan	nan
0.8857	0	0.8571	nan	nan		0	0.9535	0.0351	0.0412	nan		0.7778	0.4286	0.7969	nan	nan		0.0177	0.35	0.0217	0.0244	nan		0.1579	0	0	nan	nan		0.0755	0.2857	0.0667	nan	nan
1	0.0741	nan	nan	nan		0.0154	0.8696	0.0208	0	nan		0.6992	0.3611	0.5075	nan	nan		0.0041	0.3448	0	0	nan		0.1163	0	0	nan	nan		0.0741	0.2235	0.0675	nan	0.0864
0.9583	0.3333	nan	nan	nan		0.0258	0.859	0.0541	0	nan		0.8598	0.2692	0.8472	nan	nan		0	0.5098	0.0178	0.0171	nan		0.1383	0	0	nan	nan		0.022	0.1509	0.0662	0.1277	nan
0.9796	0.3333	0.8824	nan	nan		0.0917	0.9706	0.0851	0.0331	nan		0.5522	0.0435	nan	nan	nan		0.0017	0.6179	0.0048	nan	nan		0.1056	0	0	nan	nan		0.0278	0.2	0.02	nan	nan
1	0.0085	nan	nan	nan		0.0462	1	0.1	nan	nan		0.6	0.0862	0.3721	nan	nan		0.0223	0.8214	0.03	0.0467	nan		0.307	0.0656	0.1951	nan	nan		0.1017	0.3033	0.0579	0	nan
1	0.0291	nan	nan	nan		0.0657	0.9917	0.0613	0.0279	nan		0.8387	0.0093	0.7	nan	nan		0.0181	0.3333	0	0	nan		0.3905	0.125	0.0698	nan	nan		0.0811	0.275	0.1389	nan	nan
1	0.0077	nan	nan	nan		0.0708	0.9608	0.04	0.0122	nan		0.3034	0	0.3161	nan	0.0263		0.0085	0.7667	0.004	0.0045	nan		0.3207	0.1732	0.1418	nan	nan		0.0833	0.28	0.0455	nan	nan
0.925	0.0179	nan	nan	nan		0.0196	0.7941	0	nan	nan		0.3478	0	0.375	nan	nan		0.2759	0.625	0.1094	0.15	nan		0.1928	0.0149	0.2639	nan	nan		0.0141	0.1152	0.0157	0.012	nan
0.9661	0.016	nan	nan	nan		0.2258	1	nan	nan	nan		0.381	0.0099	0.4164	0.4762	nan		0.377	0.7619	0.5319	0.5111	nan		0.1034	0	0	nan	nan		0.0238	0.3421	0.0125	0	nan
0.9259	0.0124	nan	nan	nan		0.3113	0.9804	0.199	nan	nan		0.4853	0.006	0.3056	0.2708	nan		0.0141	0.5789	0.0212	0.0221	nan		0.1298	0.0296	0.0319	nan	nan		0.0482	0.1781	0.2	nan	nan
1	0.0157	nan	nan	nan		0.3529	0.9895	0.2683	nan	nan		0.4348	0.0096	0.5745	nan	nan		0.0086	0.4259	0.0196	0.0202	nan		0.5333	0.087	0.1711	nan	nan		0	0.16	nan	nan	nan
0.961	0.014	nan	nan	nan		0.0179	0.5857	0.013	0.0222	nan		0.5882	0.0158	0.5	nan	nan		0.0242	0.4	0.0215	0.0182	nan		0.6207	0.05	0.2762	nan	nan		0.0434	0.1543	0.0421	nan	nan
0.9833	0.0174	nan	nan	nan		0.0179	0.9545	0.0156	0.0183	nan		0.6292	0.0121	0.3654	nan	nan		0.0148	0.5238	0.0315	nan	nan		0.1429	0	nan	nan	nan		0.1084	0.2687	0.0274	0.0227	nan
0.9806	0.0216	0.9651	0.9651	nan		0.0152	0.9302	0.0092	0.0033	nan		0.3421	0.0172	0.3333	nan	nan		0.0032	0.5922	0.0172	0.0169	nan		0.1789	0.0541	0.0606	nan	nan		0.0448	0.2541	nan	nan	nan
0.9825	0.0161	0.9091	0.9577	nan		0.0182	0.9124	0.0255	0.0246	nan		0.5294	0.0241	0.4286	nan	nan		0.0097	0.6786	0.0332	0.0656	nan		0.2571	0.1301	0.2027	nan	nan		0.1438	0.5419	nan	nan	nan
0.9684	0.0201	0.8729	0.8077	nan		0.0165	0.9276	0.0103	0.0225	nan		0.5312	0.035	nan	nan	nan		0	0.5161	0.0161	nan	nan		0.1436	0.0361	0.0588	nan	nan		0.0648	0.2853	nan	nan	nan
0.9873	0.0126	0.92	nan	nan		0.0226	0.9888	0.0115	0.0058	nan		0.3913	0.0249	0.2353	0.2353	nan		0.0556	0.6082	nan	nan	nan		0.2326	0.1102	0.0696	nan	nan		0.0262	0.2258	0.0267	0.0606	nan
0.9843	0.0188	0.9583	nan	nan		0.0216	0.9431	0.0251	0.0322	nan		0.5614	0.0347	0.5263	0.5349	nan		0.0038	0.4286	0.0139	0.0145	nan		0.5062	0.2286	0.3557	nan	nan		0.1198	0.3333	0.0924	0.1134	nan
0.6667	0.0455	0.7917	nan	nan		0.0199	0.9354	0.0117	0.0161	nan		0.3571	0.0164	0.3429	0.4783	nan		0.036	0.8182	0.0154	0.0156	nan		0.1837	0.0392	0	0	nan		0.0212	0.1961	0.0303	0.0339	nan
0.9756	0	0.9118	nan	nan		0.0137	0.9769	0.0088	0.0056	nan		0.368	0.0125	0.0919	nan	nan		0.0229	0.775	0.0166	0.0172	nan		0.1452	0	0.194	nan	nan		0.0843	0.3267	0.0632	0.05	nan
0.97	0.0082	0.9462	0.9821	nan		0.0345	0.9309	0.0219	0.0174	nan		0.8704	0.0138	nan	nan	nan		0.5333	0.8333	0.5517	nan	nan		0.2901	0.1753	0.0595	nan	nan		0.0278	0.3551	nan	nan	nan
0.6979	0.0182	0.5833	0.5833	nan		0.0167	0.7162	0.0187	0.0199	nan		0.875	0.0112	nan	nan	nan		0.0118	0.32	0.0111	0.028	0		0.4112	0.2069	0.3524	nan	nan		0.0145	0.2981	nan	nan	nan
0.9623	0.0234	0.8235	0.7818	nan		0.0169	0.5238	0.1354	0.1615	nan		0.8261	0.3261	0.7812	nan	nan		0.0089	0.4595	0.0162	0	nan		0.2381	0.0233	0.1304	nan	nan		0.0602	0.1875	0.0602	0.0598	nan
0.9368	0.0152	0.9726	0.9683	nan		0.0193	0.9236	0.0234	nan	nan		0.9412	0.3333	nan	nan	nan		0.0058	0.8816	0.0205	0.0212	nan		0.1833	0.0484	nan	nan	nan		0.0172	0.2394	nan	nan	nan
0.9747	0.0969	0.9265	1	nan		0.0068	0.961	0.0406	nan	nan		0.7333	0.1364	nan	nan	nan		0.0093	0.5	0.0256	0.0141	nan		0.7308	0.4	0.55	nan	nan		0.0291	0.21	0.1042	0.1326	nan
1	0	nan	nan	nan		0.0069	0.9864	0.0664	nan	nan		0.875	0.0134	nan	nan	nan		0.1222	0.5	0.1486	0.14	nan		0.8634	0.675	0.6118	nan	nan		0.0414	0.1624	0.0902	0.0857	nan
1	0	nan	nan	nan		0	0.6126	0.0065	nan	nan		0.5	0.0129	nan	nan	nan		0.0341	0.4828	0.0678	0.0667	nan		0.1475	0	0.0976	nan	nan		0	0.125	0.04	nan	nan
0.9706	0	0.92	nan	nan		0.1871	0.8605	0.2027	nan	nan		0.8485	0.017	0.7586	nan	nan		0.0169	0.6583	0.0135	nan	nan		0.7559	0.2623	0.3488	nan	nan		0	0.1111	0.1316	nan	nan
0.9765	0.0583	0.9024	nan	nan		0	0.9593	nan	nan	nan		0.6395	0.0102	0.5625	nan	nan		0.0083	0.4667	0.0376	nan	nan		0.1913	0.0626	0.1003	nan	nan		0	0.1111	0.0465	nan	nan
0.8409	0.0196	0.9737	1	nan		0.1023	0.9964	0.0086	nan	nan		0.7239	0.0929	0.875	0.8571	nan		0.0154	0.4314	0.027	0.0089	nan		0.5556	0.2321	0.6909	nan	nan		0.0155	0.1364	0.0412	0.036	nan
0.619	0.0273	0.8598	0.8788	nan		0.2143	0.9945	0	nan	nan		0.7511	0.1555	nan	nan	nan		0.0131	0.3582	0.0301	0.0213	nan		0.1645	0.0345	0.0442	nan	nan		0	0.125	0.0201	0.0682	nan
1	0	0.9459	nan	nan		0.0027	0.9306	0.0223	nan	nan		0.7143	0.3214	nan	nan	nan		0.3448	0.7436	0.3571	nan	nan		0.1977	0.0423	0.2139	nan	nan		0.0222	0.1724	0	nan	nan
0.9348	0	nan	nan	nan		0.0075	0.8308	0.0175	nan	nan		0.8788	0.0237	nan	nan	nan		0.0066	0.5268	0.0132	0.0131	nan		0.1562	0	0	nan	nan		0.0808	0.5556	0.1017	nan	nan
0.9429	0.0183	0.9091	nan	nan		0.0023	0.959	0.0028	0.0036	nan		0.9091	0.0155	nan	nan	nan		0.0088	0.3452	0.0211	0.015	nan		0.122	0	0.0294	nan	nan		0.0909	0.4718	0.1182	0.1333	nan
0.6757	0.086	nan	nan	nan		0.0071	0.9773	0.004	nan	nan		0.3535	0.015	0.1849	0.4	0		0.0017	0.4154	0.0066	0.0057	0		0.5385	0.1765	0.549	nan	nan		0.131	0.4097	0.14	0.14	nan
0.6667	0.0121	0.4188	nan	nan		0.0122	0.9333	0.0089	nan	nan		0.5089	0.006	nan	nan	nan		0.0187	0.6364	0.0217	0.022	0.0238		0.1522	0.0416	nan	nan	nan		0.0476	0.5789	nan	nan	nan
1	0.0169	nan	nan	nan		0.0073	0.9048	0.0293	0.0304	nan		0.623	0.0132	nan	nan	nan		0.0071	0.5385	0.0123	0.0119	0.069		0.3595	0.032	0.0667	nan	nan		0.0286	0.3137	nan	nan	nan
0.8462	0	0.8235	0.8163	nan		0.0026	1	0.0049	0.0056	nan		0.8148	0.0262	nan	nan	nan		0.0081	0.5926	0.0093	0.0084	nan		0.2917	0.0177	0.191	0.2078	nan		0	0.4074	0.0178	0	nan
0.8889	0.3673	0.9565	nan	nan		0.2214	0.96	0.5818	0.5652	nan		0.622	0.0207	nan	nan	nan		0.224	0.7069	0.1383	nan	nan		0.1268	0.0157	0.1406	0.16	nan		0.0109	0.2192	0.0286	nan	nan
0.5106	0	0.7429	nan	nan		0.0085	0.8333	0.0131	0	nan		0.8936	0.0144	0.807	0.8036	nan		0.5435	0.9643	nan	nan	nan		0.1239	0.0234	0.2381	0.2456	nan		0.015	0.1716	0.0183	nan	nan
0.9796	0	nan	nan	nan		0.0238	0.8214	0	0	nan		0.6296	0.0241	0.5357	0.5513	nan		0.0149	0.4058	0	nan	nan		0.1275	0.0075	0.1	0.0667	nan		0.0208	0.1628	0.0411	0.0698	nan
1	0.1164	nan	nan	nan		0.0125	0.84	0.0061	0.007	nan		0.3839	0.0169	0.5441	0.5484	nan		0.04	0.5429	0	nan	nan		0.1286	0.0172	0.0294	nan	nan		0.0202	0.2667	0.0172	0.0323	nan
0.8493	0.2	0.6957	nan	nan		0.0161	0.5795	0.0068	0.0059	nan		0.5952	0	0.5217	nan	nan		0.249	0.7436	0.1975	nan	nan		0.1161	0.0118	nan	nan	nan		0.1133	0.2963	0.15	nan	nan
1	0.4685	nan	nan	nan		0.0066	0.5128	0.011	nan	nan		0.6623	0.0182	0.5526	nan	nan		0.1774	0.6389	nan	nan	nan		0.1888	0.0148	nan	nan	nan		0.0256	0.4935	0.3485	nan	nan
1	0.0213	nan	nan	nan		0.0036	0.7097	0.0168	nan	nan		0.7941	0.0162	0.6471	nan	nan		0.1412	0.6731	0.2987	nan	nan		0.1135	0.0119	0.11	0.1053	nan		0.0738	0.2167	0.0595	nan	nan
1	0	nan	nan	nan		0.1036	0.9111	0.0392	nan	nan		0.6176	0.2609	nan	nan	nan		0.481	1	0.1675	nan	nan		0.1684	0.0209	nan	nan	nan		0	0.3333	0.0196	0.0204	nan
0.9744	0.0496	nan	nan	nan		0.0195	0.8904	0.0138	0.0216	nan		0.8261	0.4833	nan	nan	nan		0.1071	0.8667	0.2462	nan	nan		0.2381	0.0167	nan	nan	nan		0.0278	0.2424	0.0111	nan	nan
0.6957	0	nan	nan	nan		0.0024	0.6526	0.009	0.0417	nan		0.8556	0.4857	0.7	0.7273	nan		0.0223	0.6667	0.0188	0.0174	nan		0.2632	0	0.0185	nan	nan		0	0.1294	0	nan	nan
1	0	nan	nan	nan		0.0108	0.973	0.0122	0.0063	nan		0.8889	0.4667	nan	nan	nan		0.0111	0.725	0.0092	0.0058	nan		0.1111	0	0	nan	nan		0.0083	0.186	0	nan	nan
0.8125	0	0.8929	nan	nan		0.0165	0.7083	0.0098	0.0068	nan		0.6552	0.3167	nan	nan	nan		0	0.3486	0.0118	0.0185	nan		0.1489	0.0339	0	nan	nan		0.0448	0.25	nan	nan	nan
0.9552	0.0233	nan	nan	nan		0.0285	0.963	0.0085	0.0058	nan		0.9	0.5946	0.8095	0.8095	nan		0.0198	0.5984	0.0349	0.0208	nan		0.1552	0	0.1771	nan	nan		0.0474	0.1898	0.0694	nan	nan
0.7059	0	0.9697	1	nan		0.0517	1	0.0086	0.0091	nan		0.8675	0.3684	0.7692	0.7692	nan		0.0049	0.5812	0	0	nan		0.1128	0	0.0526	nan	nan		0	0.1053	0	0	nan
0.6538	0.024	nan	nan	nan		0.0135	0.8095	0.0209	0.0216	nan		0.7143	0.35	0.434	nan	nan		0.0062	0.6476	0.0136	0.015	nan		0.2821	0	0.0265	nan	nan		0	0.1163	0	0	nan
0.6178	0.0117	0.4143	nan	nan		0.1667	1	0.0617	nan	nan		0.9574	0.6087	0.8852	0.88	nan		0.0108	0.3913	0.0184	0.0174	nan		0.1463	0	0.028	nan	nan		0.0099	0.124	0.04	0	nan
0.7791	0.118	0.7857	nan	nan		0.1829	0.8842	0	nan	nan		0.9583	0.6471	0.9655	nan	nan		0	0.5354	0.0896	nan	nan		0.203	0.0606	0.1765	nan	nan		0.0321	0.1355	0.0629	0.0685	nan
0.8025	0.152	0.8	nan	nan		0.1667	0.7714	0	nan	nan		0.9143	0.5161	nan	nan	nan		0.0099	0.7656	0.0059	0.0051	nan		0.1132	0	0.0714	nan	nan		0	0.1042	0.0545	nan	nan
0.8596	0.0231	0.8571	nan	nan		0.0058	0.75	0.0056	0	nan		0.8846	0.3624	0.75	nan	nan		0.0065	0.7339	0.0234	0.0268	nan		0.8067	0.58	0.5957	nan	nan		0.0063	0.1148	0.0106	0	nan
0.9326	0	0.8929	nan	nan		0.0074	0.76	0.0211	0.0274	nan		0.96	0.5921	0.7143	nan	nan		0.0154	0.6974	0.0183	0.0204	nan		0.1013	0	0.0053	nan	nan		0.0336	0.1497	0.0959	nan	nan
0.9773	0	0.9388	nan	nan		0.0187	0.6571	0.007	0.0127	nan		0.8	0.2759	nan	nan	nan		0.0194	0.4839	0.0094	0	nan		0.1321	0	0.0215	nan	nan		0.0106	0.2889	0.0256	nan	nan
0.9296	0.0662	0.8382	nan	nan		0.0147	0.8	0.0135	nan	nan		0.6139	0.0329	0.5125	0.4865	nan		0.021	0.5932	0.0136	0.0126	nan		0.4875	0.2573	0.2365	0.1739	nan		0.0312	0.2143	0.0317	0.0417	nan
0.9157	0.0258	0.717	nan	nan		0.0167	1	0.012	nan	nan		0.4286	0.012	0.2353	nan	nan		0.0251	0.6429	0.0068	nan	nan		0.5595	0.3676	0.2407	0.0541	nan		0.0179	0.1875	nan	nan	nan
1	0.4	0.74	nan	nan		0	1	0.0924	nan	nan		0.5521	0.0088	nan	nan	nan		0.2162	0.7826	0.1212	0.1379	nan		0.1659	0.0658	0.0545	0.0714	nan		0.0922	0.4	0.0248	nan	nan
0.9231	0.1795	nan	nan	nan		0.0044	0.8675	0.0191	0.0141	nan		0.6531	0.0156	nan	nan	nan		0.003	0.5422	0.0069	0.0058	nan		0.2128	0.0291	0.0606	0.0667	nan		0.1995	0.8247	0.2073	0.3158	nan
0.8657	0.3077	0.7	nan	nan		0.0235	1	0.0067	nan	nan		0.6571	0.0223	nan	nan	nan		0.0069	0.5538	0.0122	0.0136	nan		0.125	0	0	nan	nan		0.1012	0.2752	0.1502	0.2014	nan
1	0.0698	nan	nan	nan		0.0077	0.9529	0.0066	nan	nan		0.9286	0.0166	nan	nan	nan		0	0.5493	0.0126	0.0253	nan		0.1799	0.0617	0.1545	0.1087	nan		0.0312	0.1515	0.1296	0.0968	nan
1	0.4872	0.8611	nan	nan		0.0097	0.9643	0.0028	nan	nan		0.8043	0.0139	nan	nan	nan		0.0041	0.5094	0.0323	0.0195	nan		0.6628	0.25	nan	nan	nan		0.0172	0.175	0	0	nan
0.9467	0.375	nan	nan	nan		0.0101	1	0.0082	0.0097	nan		0.74	0.0123	0.8261	0.8636	nan		0.5357	0.9273	0.7917	0.7917	nan		0.1786	0.0784	0.1842	0.1927	nan		0.0065	0.1791	0.036	0.0233	nan
0.6522	0.087	nan	nan	nan		0.0102	1	0.0191	0.0183	nan		0.8099	0.0072	0.6786	0.6957	nan		0.1095	0.6259	0.0101	nan	nan		0.2703	0.0348	nan	nan	nan		0.0291	0.1786	0.0667	0.0667	nan
0.9487	0.3333	nan	nan	nan		0.0117	0.9167	0.007	0.0103	nan		0.8	0.3211	0.4815	nan	nan		0.0281	0.3308	0.0101	0.0052	nan		0.3689	0.1544	0.1671	0.1692	nan		0.127	0.5593	0.103	0	nan
1	0.4815	nan	nan	nan		0	1	0.0071	0.0079	nan		0.8022	0.1905	0.4516	nan	nan		0.0175	0.5338	0.0199	0.0186	nan		0.4906	0	nan	nan	nan		0.1015	0.4315	0.0859	0.0145	nan
0.9565	0.4144	0.9191	nan	nan		0.0034	1	0.0266	0.0289	nan		0.8293	0.5111	nan	nan	nan		0.0123	0.3165	0.0117	nan	0		0.3293	0.1633	0.0921	0.1	nan		0.0273	0.1525	nan	nan	nan
0.96	0.0024	nan	nan	nan		0.0319	0.9167	0.005	0.0063	nan		0.9298	0.5952	nan	nan	nan		0.0083	0.3203	0.0185	nan	nan		0.1277	0.0133	0.0208	nan	nan		0.0233	0.1369	0.0119	nan	nan
1	0.4852	0.4138	nan	nan		0.4054	1	nan	nan	nan		0.8391	0.5238	0.8611	nan	nan		0.0063	0.5385	0	0	nan		0.1212	0.0148	0.0526	nan	nan		0	0.1905	nan	nan	nan
0.9545	0.3247	nan	nan	nan		0.25	1	0.6667	nan	nan		0.9273	0.4444	nan	nan	nan		0.0033	0.5652	0.0088	0.0092	nan		0.2982	0.0909	0.1786	0.1923	nan		0.0324	0.1842	0.0125	0	nan
0.8966	0.1238	0.6667	nan	nan		0.0141	0.75	0.1585	nan	nan		0.957	0.5783	0.9333	nan	nan		0.0079	0.3979	0.0118	0.0136	nan		0.1978	0	0.0625	0.0625	nan		0.0204	0.2	0	0	nan
0.9167	0.0136	nan	nan	nan		0.0323	0.6047	0.1275	nan	nan		0.9184	0.5143	0.4348	0.381	nan		0.0102	0.4242	0.0076	0.0095	nan		0.2571	0.0476	0.2692	0.2857	nan		0.0243	0.2368	0.0236	0.0097	nan
0.6667	0.0157	nan	nan	nan		0.0141	0.9143	0.0235	nan	nan		0.6957	0.2069	nan	nan	nan		0	0.4643	0.0214	0.0246	nan		0.1321	0	0.0465	nan	nan		0	0.1739	nan	nan	nan
1	0.0115	0.9	nan	nan		0	0.9821	0	0	nan		0.5556	0.1618	0.5882	0.6667	nan		0.0069	0.407	0.0289	0.0455	nan		0.3667	0.08	0.0735	0.087	nan		0.0261	0.1364	0	0	nan
0.8448	0.0171	0.7093	nan	nan		0	0.9895	0.0138	0.0101	nan		0.7778	0.35	nan	nan	nan		0.0119	0.6957	0.0303	0.0556	nan		0.8879	0.7	0.6071	nan	nan		0.016	0.1596	0.16	0.1739	nan
0.9692	0.0707	0.9333	nan	nan		0.0083	0.9657	0.0154	0.0165	0		0.8136	0.4815	0.6154	0.6154	nan		0.0207	0.7286	0.0276	0.0292	nan		0.25	0	nan	nan	nan		0.0474	0.2059	0.035	0.0396	nan
1	0.3782	nan	nan	nan		0.0141	1	0.0168	0.0175	0.0227		0.76	0.3934	0.6604	0.7143	nan		0	0.5484	0.0227	0.0118	nan		0.1644	0	0	0	nan		0	0.1538	nan	nan	nan
1	0	nan	nan	nan		0.0048	0.5455	0.018	0.025	nan		0.8286	0.42	0.8077	0.8077	nan		0.131	0.4483	0.1628	nan	nan		0.1866	0.0357	0.0132	0	nan		0.0882	0.2109	0.0457	nan	nan
0.9231	0.02	nan	nan	nan		0.0032	1	0.0304	0.0317	nan		0.4068	0.0581	0.9524	nan	nan		0.0196	0.4565	0.0392	nan	nan		0.1515	0	0.037	nan	nan		0.0536	0.2092	0.0385	nan	nan
0.6193	0.0057	0.4595	0.4653	nan		0.0148	0.8367	0.0097	0.0031	nan		0.3514	0.0423	nan	nan	nan		0.4554	0.8529	0.3723	0.537	nan		0.122	0.013	0.029	0.0323	nan		0.1172	0.2778	0.082	0.0673	nan
0.9455	0.0105	0.9527	0.9481	nan		0.0058	0.9167	0.0305	0.0212	nan		0.922	0.4722	0.7255	0.8125	nan		0	0.9643	0.026	nan	nan		0.2045	0.0217	0	nan	nan		0.1494	0.3023	0.1143	nan	nan
0.6165	0.0325	0.4206	0.4105	nan		0.0162	0.8837	0.014	0.0115	nan		0.5909	0.2558	0.4932	0.4754	nan		0.0131	0.3793	0.0167	nan	nan		0.1544	0	0.0093	nan	nan		0.0584	0.2756	0.05	nan	nan
0.67	0.0407	0.4889	0.4884	nan		0.0113	0.9494	0.0114	0.0055	nan		0.6275	0.3143	0.5185	nan	nan		0.0051	0.5758	0.0189	0.0172	nan		0.5	0.0571	nan	nan	nan		0	0.1111	nan	nan	nan
0.7037	0	0.5517	0.5769	nan		0.0065	1	0.0239	0.0476	nan		0.4286	0.1053	nan	nan	nan		0.0186	0.5745	0.0252	0.0229	nan		0.6364	0	0.34	0.4	nan		0.0169	0.1483	0.013	0.0093	nan
0.8951	0.1066	0.5481	nan	nan		0.0156	1	0.0101	0.0165	nan		0.75	0.4384	nan	nan	nan		0.0162	0.6588	0.0251	0.0357	nan		0.1787	0	0.0676	0.0225	nan		0.0163	0.1538	0.0046	0	nan
0.9266	0.2209	0.8308	0.8361	nan		0.0143	1	0.0113	0.017	nan		0.7941	0.2955	nan	nan	nan		0.04	0.7748	0	nan	nan		0.2635	0	0.1869	0.137	nan		0	0.2857	0	0	nan
0.9565	0.4565	0.8621	0.8621	nan		0.0125	0.8571	0.0123	0.0107	nan		0.8451	0.4194	nan	nan	nan		0.5833	1	0.6429	0.6364	nan		0.2647	0.0115	nan	nan	nan		0.0673	0.3333	0.0625	0.0465	nan
0.9107	0.3333	0.8333	0.8333	nan		0.0262	0.8519	0.017	0.0048	nan		0.5667	0.2282	0.2857	nan	nan		0.5714	0.8788	0.4091	nan	nan		0.3718	0	nan	nan	nan		0.02	0.2333	0.0323	nan	nan
1	0.1707	0.9	0.9	nan		0.0098	0.8182	0.0148	0.0105	nan		0.5909	0.2789	0.5688	0.5122	nan		0.0902	0.8118	nan	nan	nan		0.2703	0	nan	nan	nan		0.0307	0.1538	0.0087	0	nan
0.9798	0.3947	nan	nan	nan		0.1136	0.7273	0.2	nan	nan		0.7111	0.3636	nan	nan	nan		0.3867	0.8667	0.6182	nan	nan		0.2278	0.0182	0.05	0.05	nan		0.0588	0.1719	0.0853	0.0345	nan
0.7054	0.0054	0.4615	nan	nan		0.0206	0.9212	0.0167	0.0182	nan		0.875	0.3784	0.875	0.875	nan		0.5842	0.9394	0.5526	nan	nan		0.1983	0.0339	0.1212	nan	nan		0.0952	0.4545	nan	nan	nan
0.8194	0.0226	0.8974	0.9333	nan		0.0079	0.9474	0.0101	0.0066	nan		0.8587	0.5217	0.7436	0.7143	nan		0.092	0.5985	0.0421	0.0337	nan		0.274	0.0038	0.0833	nan	nan		0	0.4167	nan	nan	nan
0.8058	0.0276	0.7556	0.8158	nan		0.0076	0.95	0.0077	0.0036	nan		0.783	0.3276	0.4474	0.4474	nan		0.0809	0.6437	0.0406	0.0234	nan		0.1296	0.0042	0.4	0.4	nan		0	0.28	0.2414	0.2414	nan
0.9468	0.0465	nan	nan	nan		0.0152	0.8974	0.0175	0.0267	nan		0.3368	0.0111	0.4118	nan	nan		0.1923	0.6129	nan	nan	nan		0.1493	0	0.1923	0.1923	nan		0.0485	0.5833	0.1915	0.2045	nan
0.9492	0.007	0.8378	0.8214	nan		0.0167	0.9756	0.0135	0.0117	nan		0.4306	0.0097	0.7742	0.7143	nan		0.1739	0.6087	0.2105	nan	nan		0.1262	0.0246	0.2935	0.2935	nan		0.1455	0.6133	0.2115	0.35	nan
0.9091	0.016	nan	nan	nan		0.0167	1	0.0092	0.0104	nan		0.55	0.0028	0.6667	nan	nan		0.0114	0.4412	0.0267	0.0893	nan		0.1875	0	0.3378	0.3285	nan		0.1459	0.7681	0.1667	nan	nan
0.9624	0.0187	0.7	nan	nan		0.1846	1	0.2192	0.1484	nan		0.7699	0	nan	nan	nan		0	0.5893	0.018	0.0513	nan		0.1358	0	nan	nan	nan		0.0698	0.6418	0.2553	nan	nan
1	0.0149	0.9167	nan	nan		0.0244	0.8871	nan	nan	nan		0.8367	0.4333	0.9048	nan	nan		0.0172	0.6774	0.0233	0.044	nan		0.1522	0	nan	nan	nan		0.053	0.32	0.2419	nan	nan
0.9765	0.0091	1	nan	nan		0.0138	0.9231	0.0165	nan	nan		0.4222	0.1212	0.6338	0.6111	nan		0.0185	0.3671	0.0206	0.0254	nan		0.5952	0	0.1915	nan	nan		0.1077	0.4242	0.1962	0.32	nan
0.9545	0.0133	nan	nan	nan		0.018	0.9737	0.0101	0	nan		0.9342	0.55	0.8864	0.875	nan		0.0093	0.5962	0	0	nan		0.1639	0	0.092	0.0185	nan		0.0285	0.2419	0.0492	0.027	nan
0.9649	0.0145	nan	nan	nan		0.0102	0.5521	0.0042	nan	nan		0.9821	0.6053	0.9545	nan	nan		0.0028	0.6892	0.0158	0.0168	nan		0.1829	0.0192	nan	nan	nan		0.0201	0.2759	0.018	0.0142	nan
0.9724	0.0151	1	1	nan		0.0037	0.6506	0.0032	nan	nan		0.8585	0.5345	0.6977	0.6667	nan		0.0142	0.6806	0.0297	0.037	nan		0.1733	0.0597	0.1875	nan	nan		0.0044	0.3548	0.0097	0.0202	nan
0.9375	0.0195	0.9322	0.9118	nan		0.0236	0.7419	0.005	0.0054	nan		0.8805	0.3644	0.7155	0.7027	nan		0.017	0.812	0.0041	0.0024	nan		0.3407	0.0417	0.3818	0.4884	nan		0.0023	0.3	0.0126	0.0132	nan
1	0	0.8966	nan	nan		0.0076	0.696	0.0164	0.0164	nan		0.6627	0.1053	0.5918	0.5814	nan		0.0225	0.8483	0.0202	0.0239	nan		0.4878	0	0.5278	0.4074	nan		0.0154	0.125	0.0267	0.03	nan
0.9841	0.0211	0.9333	0.9333	nan		0.0031	0.6275	0	0	nan		0.8611	0.3889	nan	nan	nan		0.011	0.7368	0.0074	0.0119	nan		0.3462	0.1481	0.025	nan	nan		0.0183	0.2338	0.0133	0.0161	nan
0.9778	0.0096	nan	nan	nan		0.0265	0.9278	0.0026	0	0		0.7143	0.2533	0.3182	nan	nan		0	0.8108	nan	nan	nan		0.1042	0	0.1842	0.2435	nan		0.0041	0.1845	0.0162	0.0172	nan
0.9878	0.0105	nan	nan	nan		0.0149	0.9775	0.0172	0.0074	0.0435		0.6023	0.2549	0.2826	nan	nan		0.0104	0.7542	0.0082	0	nan		0.1522	0	nan	nan	nan		0.0161	0.1271	0.0206	0.0249	nan
0.96	0.0124	nan	nan	nan		0.0144	0.9549	0.02	0.0174	0.125		0.7451	0.1344	nan	nan	nan		0.0569	0.7551	0.0036	0.0045	nan		0.1039	0	0.1034	0.1538	nan		0.0423	0.1548	0.0636	0.0652	nan
1	0.0092	0.973	0.973	nan		0.0188	0.9205	0.0093	0.0046	nan		0.5645	0.2597	nan	nan	nan		0	0.6102	0	nan	nan		0.1176	0.0152	0.0571	nan	nan		0.0511	0.2414	0.1111	0.1169	nan
1	0.0023	nan	nan	nan		0.0238	0.9565	0.0054	0.0056	nan		0.7857	0.4167	nan	nan	nan		0	0.8095	0	0	nan		0.3404	0.087	0.6522	nan	nan		0.0157	0.1456	0.0843	0	nan
1	0.0129	nan	nan	nan		0.0192	0.9581	0.0048	0.0055	nan		0.7596	0.4576	nan	nan	nan		0	0.5455	0.0286	0.0357	nan		0.5952	0	0.2143	0.2903	nan		0.0127	0.14	0.09	0.0833	nan
1	0.0354	nan	nan	nan		0.0146	0.8889	0.0199	0.0066	nan		0.843	0.125	0.7185	0.6308	nan		0	0.4062	0.05	0.0625	nan		0.4211	0.1319	0.2031	nan	nan		0	0.1286	0.031	0.0309	nan
0.8056	0.0075	0.7857	nan	nan		0.0237	0.8571	0.033	0.0429	nan		1	0.4615	0.9623	0.9808	nan		0	0.6364	nan	nan	nan		0.375	0	0.2941	0.4667	nan		0.0276	0.1727	0.0175	0	nan
0.9667	0.0187	0.8857	nan	nan		0.0134	0.637	0.0057	nan	nan		0.7291	0.4202	0.8252	0.8219	nan		0.0382	1	0	nan	nan		0.3333	0.026	nan	nan	nan		0.0078	0.162	0.0335	0.0256	nan
0.9565	0.3609	nan	nan	nan		0.0087	0.7717	0.0153	0.0455	nan		0.9516	0.5789	nan	nan	nan		0.0063	0.75	0.0043	0.0054	nan		0.2154	0.0225	nan	nan	nan		0	0.1429	0	nan	nan
0.7849	0.0059	0.7231	0.7167	nan		0.0146	0.9434	0.0096	0.0057	nan		0.7556	0.4423	0.5856	0.5769	nan		0.0294	0.5161	0	0	nan		0.2143	0.0101	0.3667	nan	nan		0	0.1304	0.04	nan	nan
0.9859	0.1821	1	1	nan		0	1	0.0111	0.0115	nan		0.7018	0.1778	0.197	0.14	nan		0.0123	0.4211	0	0	nan		0.5357	0.0244	nan	nan	nan		0.0296	0.1795	0.069	nan	nan
0.9818	0.2819	0.9839	0.9787	nan		0.016	0.963	0.0174	0.0173	nan		0.9231	0.5455	nan	nan	nan		0.007	0.8056	0.0072	0.0052	nan		0.375	0	nan	nan	nan		0.0373	0.3182	0.0253	0.05	nan
0.9568	0.0231	0.8014	0.9677	nan		0.013	0.9231	0.0181	0.0191	nan		0.8194	0.4444	nan	nan	nan		0.0153	0.4545	0	0	nan		0.32	0	nan	nan	nan		0	0.1034	0.0357	0.0357	nan
0.943	0.0085	0.7643	nan	nan		0.0175	1	0.0134	0.0147	nan		0.9773	0.4717	nan	nan	nan		0.1056	0.4918	0.0938	0.0961	nan		0.1565	0.02	nan	nan	nan		0	0.3636	nan	nan	nan
0.9841	0.0106	0.9434	nan	nan		0.002	0.9474	0.0042	0.0036	nan		0.9286	0.5556	nan	nan	nan		0.039	0.4286	0.0465	0	0.1		0.1645	0.0155	0	nan	nan		0.0385	0.2222	0	0	nan
0.9805	0.1671	0.8955	nan	nan		0.0133	0.9535	0.0036	0	nan		0.7868	0.4659	0.7778	nan	nan		0	0.6	0.0513	0.04	0.0667		0.1005	0	0.0169	0.0185	nan		0.0071	0.1147	nan	nan	nan
0.9701	0.0179	0.75	nan	nan		0.0085	1	0.0083	0.0092	nan		0.5612	0.2571	0.4318	0.5	nan		0	0.5455	nan	nan	nan		0.2381	0.0126	0.1296	nan	nan		0.1613	0.3846	nan	nan	nan
0.9769	0.0149	0.8983	nan	nan		0.0102	1	0.0105	0.012	nan		0.422	0.1071	0.2	0.1707	nan		0.0364	1	0.0536	nan	nan		0.1442	0.0069	0.1479	0.1413	nan		0.0955	0.2568	0.1471	0.1546	nan
0.9833	0.0373	0.9324	nan	nan		0	0.9241	0.0169	0.0209	nan		0.8333	0.5	nan	nan	nan		0	0.9583	nan	nan	nan		0.129	0.0128	0.1374	0.1099	nan		0.0504	0.186	0.0455	0.039	nan
0.9394	0.0134	nan	nan	nan		0.0144	0.9298	0.0104	0.0042	nan		0.5889	0.1613	0.8077	nan	nan		0.0159	0.5238	0.05	nan	nan		0.1304	0.0214	0.1138	0.1373	nan		0.0513	0.3498	0.0864	0.0649	nan
0.9735	0.0189	0.9505	nan	nan		0.048	0.5659	0.0312	0.0423	nan		0.6364	0.2581	0.6765	nan	nan		0	0.7759	0.0123	0	nan		0.2083	0.069	nan	nan	nan		0.0758	0.3151	0.0244	nan	nan
0.9857	0.0388	0.9099	nan	nan		0.0144	1	0.0633	nan	nan		0.5556	0.2206	0.8148	0.8333	nan		0.0172	0.8931	0.0065	0.0067	nan		0.9154	0.3696	0.2143	nan	nan		0.0317	0.1667	0.0667	0.0851	nan
0.953	0.4084	0.7402	0.8056	nan		0.0251	0.9839	0.0159	0	nan		0.7206	0.36	nan	nan	nan		0.0132	0.8511	0.0178	0.0171	nan		0.9226	0.4747	0.125	nan	nan		0.0613	0.1875	0.2245	0.1852	nan
0.9145	0.034	0.898	nan	0.9268		0.0309	0.9485	0.0515	0.0405	nan		0.8974	0.537	0.8	0.7436	nan		0.1183	0.7529	0.0933	0.0909	nan		0.1818	0	nan	nan	nan		0.0749	0.1777	0.1212	0.0213	nan
0.7073	0	0.5455	nan	nan		0.3526	1	0.5	0.2778	nan		0.3425	0	nan	nan	nan		0.0097	0.6995	0.0198	0.0163	nan		0.2632	0.0189	nan	nan	nan		0	0.1429	0.0108	0.0108	nan
0.8254	0.0101	0.5962	nan	nan		0.0292	1	0.0172	nan	nan		0.3333	0	0.25	0.2742	nan		0.0082	0.6797	0.0128	0.0082	nan		0.2264	0	0.0909	0.1167	nan		0.0233	0.1282	nan	nan	nan
0.9804	0.0078	1	1	nan		0.0047	1	0.0373	nan	nan		0.4857	0.0714	0.383	nan	nan		0.0266	0.7339	0.0208	0.0176	nan		0.1716	0.0342	0.0896	nan	nan		0.0226	0.1667	0.0145	0.0182	nan
1	0.0169	nan	nan	nan		0.0148	1	0.0113	nan	nan		0.7164	0.3267	0.7292	nan	nan		0.0084	0.4595	0.0106	0.0027	nan		0.129	0	0	0	nan		0.0294	0.1914	0.041	0.0447	nan
0.9528	0.017	0.9836	0.975	nan		0.0124	0.9474	0.0099	nan	nan		0.7581	0.1081	0.4348	nan	nan		0.0109	0.7903	0.0128	0.0161	nan		0.52	0.1667	nan	nan	nan		0.0227	0.1739	0.0345	0	0.0159
0.962	0.0262	nan	nan	nan		0.004	0.8571	0	nan	nan		0.5882	0.0727	nan	nan	nan		0.0281	0.8636	0.007	0.0089	nan		0.5333	0.1364	nan	nan	nan		0.0571	0.2286	0	0	nan
0.9848	0.0243	1	nan	nan		0.011	1	0.0082	nan	nan		0.7538	0.325	0.6604	0.6604	nan		0.005	0.6863	0.029	0.0179	nan		0.126	0.0229	0.1277	nan	nan		0.0545	0.1724	0	0	nan
0.9776	0.0052	0.8925	nan	nan		0.0083	0.9394	0.0133	nan	nan		0.3841	0.0435	0.2788	0.2872	nan		0.004	0.7692	0.0083	0.0088	nan		0.618	0.3651	nan	nan	nan		0.0843	0.25	0.0741	0.0426	nan
0.5224	0.0194	0.4531	0.4603	nan		0.0085	0.9493	0.0137	nan	nan		0.4891	0.1622	0.2857	nan	nan		0.0117	0.4833	0.0146	0.0207	nan		0.4274	0.1042	nan	nan	nan		0.0132	0.2	0.0882	0.0541	nan
0.8371	0.0377	0.7796	nan	nan		0.0072	0.9756	0.016	nan	nan		0.7122	0.3718	0.6786	0.6711	nan		0.006	0.8056	0.0088	0.0051	nan		0.1916	0	0.0596	nan	0.012		0	0.125	0	nan	nan
0.6078	0	0.6167	nan	nan		0.0143	0.9259	0.0202	nan	nan		0.4706	0.1667	nan	nan	nan		0.004	0.8261	0.0137	0.012	nan		0.1767	0	0.1188	nan	0.0566		0.0231	0.473	0.0061	0.0118	nan
0.8971	0.0161	0.9375	nan	nan		0.0141	0.9394	0.0218	nan	nan		0.7368	0.28	nan	nan	nan		0.0317	0.4051	0.0108	0.0078	nan		0.2128	0.0303	0.2857	0.2857	nan		0.0171	0.4141	0.0109	0.0167	nan
0.906	0.0242	0.9286	nan	nan		0.015	1	0.0048	nan	nan		0.6019	0.08	0.2958	0.2969	nan		0	0.4583	0	nan	0		0.4737	0.2174	nan	nan	nan		0.0496	0.1667	0	0	nan
0.9275	0	0.9571	nan	nan		0.0278	1	0.0183	nan	nan		0.4588	0.1429	0.5714	0.5758	nan		0.1579	0.5526	0.193	0.1765	nan		0.1086	0.0053	0.0876	nan	nan		0.0196	0.2432	0	0	nan
0.9841	0.0147	0.9417	nan	nan		0.0149	1	0.0151	nan	nan		0.6458	0	nan	nan	nan		0.0232	0.5714	0.0086	0.0096	nan		0.8387	0.55	0.3571	nan	nan		0.069	0.2821	0.3438	nan	nan
0.7407	0.2391	0.0599	nan	nan		0.0541	0.7188	0.102	nan	nan		0.5126	0.1551	0.2672	0.266	nan		0.0305	0.8974	0.0696	0.175	nan		0.8298	0.56	0.8205	0.8421	nan		0.0314	0.1402	0.0141	0.0148	nan
0.8506	0.027	0.7143	0.6957	nan		0.0241	1	0.1155	nan	nan		0.6758	0.1397	nan	nan	nan		0.0227	0.6422	0.0024	0	nan		0.2919	0.0972	0.2453	nan	nan		0.1111	0.2637	0.186	0.16	nan
0.8846	0.0193	0.7949	0.7941	nan		0.0133	1	0.0169	nan	nan		0.6272	0.2647	0.6935	0.7143	nan		0.0078	0.3925	0.0074	0.0061	nan		0.5455	0.1143	0.2165	nan	nan		0	0.1301	nan	nan	nan
0.9351	0.0064	0.9545	nan	nan		0.0062	1	0.0122	nan	nan		0.5087	0.1299	0.6988	0.6988	nan		0.0065	0.7083	0.0142	0.0099	nan		0.5517	0.0625	0.2805	0.2805	nan		0.0694	0.2131	nan	nan	nan
0.9744	0.0073	1	nan	nan		0.0048	0.9709	0.0198	nan	nan		0.8197	0.5	0.9412	nan	nan		0	0.8511	0.0065	0	nan		0.1404	0	0.0379	0.0481	nan		0	0.1467	0.0185	nan	nan
0.9	0.0137	0.8049	nan	nan		0.0224	0.9296	0.0142	nan	nan		0.7089	0.1277	nan	nan	nan		0	0.3	0.0331	0.0459	nan		0.1224	0	0.0602	0.0426	nan		0.0411	0.1923	0.2222	nan	nan
0.9565	0.0128	0.6286	0.6607	0.6667		0.0021	0.8264	0.0095	nan	nan		0.4569	0.0702	nan	nan	nan		0.007	0.6486	0	nan	nan		0.5052	0.3077	0.439	0.4737	nan		0.0268	0.3429	0.0436	0.1	nan
0.9636	0.016	0.6167	0.7381	0.5345		0.0181	0.8476	0.0268	nan	nan		0.4844	0.1739	nan	nan	nan		0.4138	0.8621	0.3049	nan	nan		0.2235	0.0424	0.098	0.098	nan		0.0035	0.1677	0.0061	0.0081	nan
1	0.0133	0.798	0.6486	0.7941		0.102	1	0.0127	0.0146	nan		0.9524	0.0625	nan	nan	nan		0.0111	0.8143	0.006	nan	nan		0.1333	0.0161	nan	nan	nan		0.1404	0.381	0.0208	0.0303	nan
0.9259	0.0193	0.5783	0.6316	nan		0	1	0	0	nan		0.7714	0.0526	0.6857	0.6452	nan		0.0097	0.8372	0.0106	nan	nan		0.2289	0.0345	0.0294	0.0323	nan		0.0179	0.1429	0.1	nan	nan
0.9825	0.0218	0.3231	0.3725	nan		0.0256	0.9448	0.05	0.05	nan		0.6056	0.0375	0.6829	0.8	nan		0.0084	0.6087	0.0038	0.0045	nan		0.178	0.025	0.0406	0.1039	nan		0.0263	0.2456	0.0083	0.0109	nan
1	0.0112	0.75	nan	nan		0	0.9877	0	0	nan		0.847	0.1858	0.7476	nan	nan		0.0103	0.6667	0.0115	0.0102	nan		0.1991	0.0454	0.0444	0.0531	nan		0.0357	0.3636	0.0244	0.0244	nan
0.9695	0.0135	0.9531	0.9259	nan		0.0115	0.98	0	0	nan		0.8482	0.2212	0.6765	0.6869	nan		0.1441	0.9048	0.1143	0.102	nan		0.2453	0	0.0833	nan	nan		0.0698	0.3889	0	0	nan
1	0.0241	0.95	1	nan		0.0099	0.9589	0.0092	0.0259	nan		0.8947	0.5476	0.7391	0.7273	nan		0.0194	0.5818	0.0333	nan	nan		0.25	0.0833	nan	nan	nan		0.0263	0.3784	0	0	nan
0.9853	0.0233	0.931	nan	nan		0.0127	0.9355	0.0119	0.0065	nan		0.7551	0.3704	0.8148	nan	nan		0	0.3462	0.0455	0.0312	nan		0.3947	0.0377	nan	nan	nan		0.0588	0.2589	nan	nan	nan
0.9712	0.014	0.9545	0.9545	nan		0.0065	0.92	0.0119	0.0066	nan		0.6552	0.1143	nan	nan	nan		0	0.6562	0.0137	nan	nan		0.1628	0.0506	0.0204	0	nan		0.1023	0.2585	nan	nan	nan
0.9619	0.0236	0.7857	0.7955	nan		0.0022	1	0.015	0.0155	nan		0.566	0.1096	0.1481	nan	nan		0.0032	0.569	0.0211	0.0333	nan		0.5	0.2623	0.2881	nan	nan		0	0.1029	0	0	nan
0.9833	0.0156	0.9022	0.7576	nan		0.0107	0.7801	0.0279	0.0309	nan		0.6903	0.3681	0.5625	0.4783	nan		0.0074	0.5833	0.003	0	nan		0.15	0.0245	0.0678	nan	nan		0.0357	0.24	0.1719	0.0345	nan
0.9714	0.0143	0.9444	nan	nan		0.0472	0.9051	0.0272	0.0224	nan		0.7115	0.2759	0.5098	0.5333	nan		0.0138	0.6222	0.0203	0.0156	nan		0.4062	0	0.1017	nan	nan		0.0323	0.3171	0.1481	nan	nan
1	0.0609	0.7273	nan	nan		0.0201	0.9744	0.0242	0.0127	nan		0.8644	0	nan	nan	nan		0.006	0.5	0.0088	0.0019	nan		0.2157	0.0161	nan	nan	nan		0.0741	0.4643	nan	nan	nan
0.9677	0.3	1	nan	nan		0.0326	1	0.0213	nan	nan		0.9293	0	0.8491	nan	nan		0.021	0.5938	0.0181	nan	nan		0.1531	0	0.163	0	nan		0.0667	0.4468	0.025	0.025	nan
0.9623	0.069	nan	nan	nan		0.16	1	nan	nan	nan		0.8226	0.0263	nan	nan	nan		0.0074	0.7609	0.0184	nan	nan		0.1321	0	0.0833	0.0303	nan		0	0.2174	nan	nan	nan
0.967	0.1026	1	1	nan		0.011	0.6808	0.0097	0.0066	nan		0.7895	0.4333	nan	nan	nan		0.0204	0.8095	0.0057	nan	nan		0.2623	0.0595	0.0541	0.0541	nan		0.0074	0.2254	0	nan	nan
1	0	0.381	nan	nan		0.0074	0.8449	0.0101	0.008	nan		0.7391	0.3056	0.4464	0.4464	nan		0.0183	0.7667	0	nan	nan		0.5556	0.0476	0.26	0.1842	nan		0.037	0.1429	0.0087	nan	nan
1	0	nan	nan	nan		0.0157	0.7594	0.0273	0.0698	nan		0.9109	0.6104	0.8824	0.8824	nan		0.2759	0.7222	0.0909	nan	nan		0.3409	0.069	0.0444	0.0333	nan		0.0125	0.1481	0	0	nan
0.9767	0.4545	1	nan	nan		0.0185	0.5603	0.0285	nan	nan		0.5806	0.2708	nan	nan	nan		0.0432	0.8158	0.0304	0.0296	nan		0.2143	0.094	0.2	0.2	nan		0.013	0.2979	0	0	nan
0.9874	0.3333	1	1	nan		0.0118	0.8661	0.0251	0.0877	nan		0.9722	0.6444	1	1	nan		0.0094	0.55	0.0084	0.0093	nan		0.1887	0	0.1333	0.1333	nan		0.0267	0.2	0	0	nan
1	0.0064	0.8	nan	nan		0.0071	0.9318	0.0142	nan	nan		0.6076	0.1404	0.8621	nan	nan		0.0176	0.7333	0.0119	0.0121	nan		0.1562	0.0263	nan	nan	nan		0	0.1071	0	0	nan
0.7826	0.0144	0.8936	0.875	nan		0.007	0.9417	0.006	0.0075	nan		0.7294	0.3472	0.4756	0.4324	nan		0.0278	0.6923	0	nan	nan		0.2448	0	0.2394	nan	nan		0	0.1364	0	nan	nan
0.9818	0.0154	0.9615	nan	nan		0.1917	0.9929	0.0374	0.0179	nan		0.7568	0.3689	0.6203	0.6949	nan		0.0059	0.3939	0.031	nan	nan		0.75	0.4828	0.5354	nan	nan		0.104	0.3616	0.0722	0.0737	nan
0.9322	0.015	nan	nan	nan		0.0248	0.9146	0.0134	nan	nan		0.7746	0.0486	0.6897	0.6667	nan		0.0142	0.7115	0.0077	nan	nan		0.1111	0	0.2381	nan	nan		0.0265	0.1524	0.0889	0.0991	nan
1	0.0182	nan	nan	nan		0.0492	0.8235	nan	nan	nan		0.8116	0.4792	nan	nan	nan		0	0.4524	0.0638	nan	nan		0.1094	0	0.4186	nan	nan		0.0579	0.2273	0.0847	nan	nan
0.9074	0.013	1	1	nan		0.0134	0.5699	0.0118	nan	nan		0.766	0.2222	nan	nan	nan		0.0319	0.6551	0.0128	0.0135	nan		0.2667	0.037	nan	nan	nan		0	0.1055	0.2	nan	nan
0.8727	0.0191	nan	nan	nan		0.0248	0.6154	0.019	nan	nan		0.7778	0.4221	0.7	0.7	nan		0.0031	0.8133	0.0043	0.0061	nan		0.6364	0.1951	0.3465	nan	nan		0.3958	0.7358	0.4286	0.3953	nan
0.9708	0.0188	1	1	nan		0	1	0.0392	nan	nan		0.4667	0.1417	nan	nan	nan		0.007	0.3681	0.0138	0.013	nan		0.2976	0.0741	0.1837	nan	nan		0.5227	0.8966	nan	nan	nan
0.8584	0.0118	0.8571	nan	nan		0	0.95	0.0157	nan	nan		0.5132	0.1667	0.3793	0.4	nan		0.0148	0.6584	0.0065	0.0051	nan		0.3571	0.125	0.3333	nan	nan		0.0187	0.283	0.0142	0	nan
0.916	0.0221	0.7927	nan	nan		0.0156	0.9111	0	0	nan		0.7381	0.3155	0.4722	nan	nan		0.0276	0.536	0.0204	0.0197	nan		0.1117	0	0	nan	nan		0.0066	0.1235	0.0087	0.0145	nan
0.8584	0.0943	0.7919	nan	nan		0.0103	0.9375	0.0048	0.005	nan		0.8889	0.2416	0.5278	nan	nan		0.0129	0.5238	0.015	0.0183	nan		0.2581	0.0781	nan	nan	nan		0.1176	0.3333	nan	nan	nan
0.7471	0.0183	0.6541	nan	nan		0.0037	1	0.0195	0.0151	nan		0.7263	0.1991	0.6373	0.7674	nan		0.0036	0.4894	0.015	0.0163	nan		0.219	0.1011	0.0448	nan	nan		0.0645	0.25	nan	nan	nan
0.9383	0.0118	0.775	0.7805	nan		0.009	0.8889	0.0185	0.017	nan		0.5333	0.0484	0.4679	0.4795	nan		0.0077	0.3824	0	nan	nan		0.2083	0.0421	0.0289	nan	nan		0.061	0.1863	0.0521	0.0682	nan
0.675	0.0094	0.6524	nan	nan		0.0157	0.8824	0.0158	0.0116	nan		0.8599	0.2404	0.6705	0.7937	nan		0.0067	0.8182	0.0092	0.0071	nan		0.1656	0.009	0.1085	nan	nan		0.0367	0.1614	0.0874	0.0725	nan
0.6068	0.0035	0.4299	nan	nan		0.0137	1	0.028	0.029	nan		0.6466	0.1836	0.5957	nan	nan		0.0376	0.5545	0.0262	nan	nan		0.2186	0.052	0.1475	nan	nan		0.0677	0.1742	0.0216	0.0303	nan
0.8009	0.022	0.8298	nan	nan		0.0152	1	0.0229	0.0221	nan		0.8923	0.2857	0.8333	nan	nan		0.0113	0.5859	0.0083	nan	nan		0.1399	0.0064	nan	nan	nan		0.0455	0.1486	0.0183	0	nan
0.7705	0.0218	0.75	nan	nan		0.0161	1	0.0179	0.0223	nan		0.75	0.3125	nan	nan	nan		0.0196	0.6132	0	nan	nan		0.1395	0.0152	0.0318	nan	nan		0.2935	0.7761	0.25	nan	nan
0.7273	0.0051	0.7097	nan	nan		0.0199	0.8889	0.0035	0.0042	nan		0.9231	0.3636	nan	nan	nan		0.2222	0.5926	0.3289	nan	nan		0.1347	0.0063	0.064	nan	nan		0.418	0.7481	0.2667	nan	nan
0.7697	0.015	0.7692	nan	nan		0.0042	1	0.0124	0.0141	nan		0.52	0.1852	nan	nan	nan		0.2093	0.65	0.4333	0.5	nan		0.1885	0	0.049	nan	nan		0.22	0.6842	0.1643	nan	nan
0.8723	0.0305	0.85	nan	nan		0.0277	0.7241	0.0155	0.0216	nan		0.8696	0.2759	nan	nan	nan		0.1864	0.5833	nan	nan	nan		0.2108	0.0417	0.0071	nan	nan		0.2793	0.5977	0.2194	nan	nan
0.7885	0.0186	nan	nan	nan		0.1792	0.7465	0.0645	0.0554	nan		0.7952	0.4884	nan	nan	nan		0.0235	0.5306	0.0339	0.0364	nan		0.2552	0.0112	0	nan	nan		0.309	0.6218	0.2116	nan	nan
0.9667	0.03	nan	nan	nan		0.0116	0.6875	0	nan	nan		0.7672	0.4444	nan	nan	nan		0.0051	0.9444	0.0333	0.0292	nan		0.2841	0	0	nan	nan		0.3243	0.6055	0.2313	nan	nan
0.8487	0.0109	0.7415	nan	nan		0.0196	1	0.0271	0.0397	nan		0.9189	0	nan	nan	nan		0.0068	0.9565	0.01	0.0089	nan		0.2727	0.02	0	nan	nan		0.3784	0.6649	0.307	nan	nan
0.8769	0.0296	0.7888	nan	nan		0.0156	0.9459	0.0158	0.0175	nan		0.8442	0	nan	nan	nan		0.0131	0.825	0.0093	0.0038	nan		0.2695	0	0.0362	nan	nan		0.3866	0.8433	nan	nan	nan
0.9507	0	0.8952	0.91	nan		0.0144	0.9474	0.0096	0.0088	nan		0.7619	0.0455	nan	nan	nan		0.0106	0.9643	0.0108	0	nan		0.4641	0	0.0183	nan	nan		0.3564	0.7647	nan	nan	nan
0.9186	0.0118	0.8411	nan	nan		0.0094	1	0.0168	0.012	nan		0.9153	0.4324	0.8462	nan	nan		0.0111	0.5522	0	nan	nan		0.2522	0.0108	0.0064	nan	nan		0	0.129	nan	nan	nan
0.9902	0.0479	0.8607	nan	nan		0.0189	0.9844	0.0154	0.0161	nan		0.9535	0.5714	nan	nan	nan		0.0058	0.9	0.0146	0.0099	nan		0.1591	0	0	nan	nan		0.0571	0.3462	nan	nan	nan
0.9375	0.0081	0.8202	nan	nan		0	0.7297	0	nan	nan		0.7857	0.3846	0.84	nan	nan		0.0052	0.7903	0.0128	0.0066	nan		0.2292	0	0.0625	nan	nan		0	0.3	nan	nan	nan
0.8224	0.0169	0.8158	nan	nan		0.0204	0.7465	0	nan	nan		0.6903	0.3529	0.6909	0.6471	nan		0.0069	0.6577	0.0203	0.0146	nan		0.1613	0.0167	0.0938	nan	nan		0.1316	0.375	nan	nan	nan
0.9677	0.0082	0.9375	0.9318	nan		0.0416	0.6154	0.0327	0.0308	nan		0.82	0.45	nan	nan	nan		0.013	0.7426	0.0315	0.0344	nan		0.6855	0.4286	0.5769	nan	nan		0.0167	0.1667	0	0	nan
0.9852	0.0242	0.6667	0.7143	nan		0.0175	0.5426	0.0606	0.0506	nan		0.8125	0.4242	nan	nan	nan		0.0327	0.3704	0.0993	0.0534	nan		0.2444	0.0513	0.3871	nan	nan		0	0.1209	0.013	nan	nan
0.8119	0.0543	nan	nan	nan		0.1529	0.7059	0.3297	nan	nan		0.9714	0.6364	0.6857	0.6667	nan		0.0091	0.3647	0.018	0.0144	nan		0.3617	0.1111	0.2564	nan	nan		0.0455	0.1818	0.0312	nan	nan
1	0.0239	0.9444	nan	nan		0.0238	0.7174	0.0297	nan	nan		0.7347	0.4154	nan	nan	nan		0.0317	0.3636	0.1176	nan	nan		0.2329	0.0556	nan	nan	nan		0.0031	0.1475	0.0175	0.0171	nan
0.9868	0.0195	0.8868	0.9487	nan		0.0239	0.6561	0.0116	nan	nan		0.8214	0.2203	0.3636	0.3636	nan		0.0156	0.3455	0.0247	nan	nan		0.2857	0.0606	0.0513	nan	nan		0.0138	0.1429	0.0187	0.006	nan
0.9701	0.0225	0.9688	0.9688	nan		0.0123	1	0.0174	0.026	nan		0.5876	0.2308	0.6774	nan	nan		0.0223	0.4	0.0265	nan	nan		0.1038	0	0.0625	nan	nan		0.1833	0.3871	0.2951	0.3396	nan
0.8871	0.02	0.9565	0.9565	nan		0.0062	1	0.0063	0.0082	nan		0.5952	0.1184	nan	nan	nan		0	0.5517	0.0204	0.0147	nan		0.2685	0.0145	0.4464	nan	nan		0.394	0.536	0.3871	0.1313	nan
1	0.0158	nan	nan	nan		0.0115	0.9583	0.0199	0.0121	nan		0.8571	0.5435	0.7778	0.7805	nan		0	0.4583	nan	nan	nan		0.1818	0.0217	0.0909	0.0909	nan		0.3957	0.498	0.2402	0.1528	nan
0.975	0.0148	0.8788	0.8788	nan		0.0107	0.9828	0.0287	0.0205	nan		0.9474	0.4074	0.9091	1	nan		0.0172	0.4375	0.0127	0.0143	nan		0.115	0	0.0122	0.0149	nan		0	0.1429	0.0625	0.0625	nan
0.9455	0.0149	nan	nan	nan		0.0129	1	0.0261	0.028	nan		0.8649	0.5588	nan	nan	nan		0.0048	0.8148	0.0125	0.0164	nan		0.1625	0.0067	nan	nan	nan		0	0.119	0	nan	nan
0.9296	0.0193	nan	nan	nan		0.0347	0.9854	0.0214	0.0102	nan		0.5476	0.2115	0.25	nan	nan		0.0048	1	0.0143	0.0153	nan		0.1905	0	nan	nan	nan		0.017	0.24	0.1042	0.1042	nan
0.9171	0.0212	0.92	0.9429	nan		0.0161	0.9115	0.0235	0.0124	nan		0.9032	0.6	nan	nan	nan		0.0089	0.8333	0	0	nan		0.1746	0	nan	nan	nan		0.2298	0.7344	0.3398	nan	nan
0.7812	0.0232	0.6966	0.6867	nan		0.013	1	0.0167	nan	nan		0.6849	0	nan	nan	nan		0.0046	0.475	0	nan	nan		0.3051	0.0405	nan	nan	nan		0.4093	0.859	0.1343	nan	nan
0.9679	0.0265	nan	nan	nan		0.0082	1	0.0172	0.0307	nan		0.5818	0	0.4	nan	nan		0.0277	0.3457	0.0171	nan	nan		0.6	0.3519	nan	nan	nan		0.0212	0.1224	0.0335	nan	nan
0.9945	0.017	1	1	nan		0.0109	0.9884	0.0075	0.0065	nan		0.6447	0.0053	0.4727	nan	nan		0.5	0.8462	0.2188	0.2857	nan		0.6514	0.418	0.5	0.5	nan		0.0806	0.2174	0.0385	0.0135	nan
0.945	0.0269	nan	nan	nan		0.1823	0.8947	0.1544	nan	nan		0.5	0.0071	0.5536	nan	nan		0.4375	0.7941	0.396	0.4328	nan		0.1532	0	0.0116	0.0118	nan		0.1226	0.6168	0.0417	0.0238	nan
0.9529	0	nan	nan	nan		0.0059	0.6688	0.0222	nan	nan		0.8481	0.024	0.7841	nan	nan		0.0645	0.4857	0	nan	nan		0.2072	0.0857	0.038	0.087	nan		0.2059	0.7252	nan	nan	nan
0.9688	0.05	nan	nan	nan		0.0521	0.7129	0.0099	nan	nan		0.4526	0.0877	0.2333	nan	nan		0.1263	0.4773	0.1932	0.2	nan		0.6889	0.1667	0.5476	nan	nan		0.1719	0.3571	nan	nan	nan
0.8466	0.004	0.7965	0.9478	nan		0.0186	0.9167	0	0	nan		0.6422	0.25	nan	nan	nan		0	0.3548	0.0081	0	nan		0.1818	0.0426	nan	nan	nan		0.0377	0.2147	nan	nan	nan
0.9467	0.0208	0.9231	nan	nan		0.0884	0.7636	0.0148	nan	nan		0.7333	0.0181	nan	nan	nan		0.0254	0.4524	0.0149	0.0233	nan		0.1	0	0	0	nan		0.1296	0.7458	0.32	0.32	nan
0.95	0.0175	0.6579	0.6579	nan		0.0065	0.7	0.0159	nan	nan		0.4605	0.0118	nan	nan	nan		0.0245	0.6635	0.0146	0.0236	nan		0.1523	0.0127	0.0122	nan	nan		0.1757	0.7957	0.4167	0.4444	nan
0.9697	0.0064	0.7759	0.7347	nan		0.3438	0.9048	0.1364	0.1364	nan		0.5217	0.0435	0.7442	nan	nan		0.0103	0.7887	0.0092	0.0176	nan		0.1111	0	0.1304	nan	nan		0.2066	0.5486	0.3198	0.3778	nan
0.7762	0.0109	0.7455	0.7391	nan		0	0.8108	nan	nan	nan		0.3846	0	0.3171	nan	nan		0.0222	0.7097	0.0214	0.0227	nan		0.1562	0.0126	0.1386	0.1489	nan		0.13	0.508	0.3067	0.1818	nan
0.8889	0.0408	0.9388	0.9565	nan		0.1411	0.9512	0.014	0.018	nan		0.6774	0.25	0.775	nan	nan		0.0122	0.7465	0.0076	0.0091	nan		0.1597	0.0167	nan	nan	nan		0.1266	0.2816	0.1343	0.1262	nan
0.84	0.093	0.9394	0.8696	nan		0.0228	1	0.0255	0.0288	nan		0.9263	0.0221	nan	nan	nan		0	0.36	0.0132	0.019	nan		0.1475	0.007	nan	nan	nan		0.1191	0.3476	0.125	0.15	nan
0.9471	0.0094	0.6211	nan	nan		0.013	0.8421	0.0038	0.004	nan		0.8192	0.0223	nan	nan	nan		0.0272	0.5443	0.0053	nan	nan		0.1294	0	0.0256	0.029	nan		0.1296	0.2304	0.0619	0.0955	nan
0.8167	0.0645	nan	nan	nan		0	0.551	0.0048	0.0071	nan		0.7403	0.0192	0.6627	nan	nan		0.021	0.664	0.0199	0.0094	nan		0.8878	0.5417	nan	nan	nan		0.0544	0.1572	0.0728	0.0988	nan
0.9808	0.0302	0.9808	0.9808	nan		0.0165	0.9565	0.0101	0.0106	nan		0.3714	0.0071	0.5625	nan	nan		0.0318	0.5809	0.0081	0.0089	nan		0.25	0.0417	0.1348	0.0563	nan		0.1707	0.3019	0.0998	0.095	nan
1	0.0017	0.9367	0.9367	nan		0.0122	0.9773	0.0157	0.0175	nan		0.5909	0.0168	0.7931	nan	nan		0.0129	0.4986	0.0157	0.0123	nan		0.1127	0	nan	nan	nan		0.2693	0.4516	0.1686	0.1681	nan
1	0	nan	nan	nan		0.0212	1	0.0065	0.007	nan		0.6531	0.0077	0.6667	nan	nan		0	0.3846	0.0128	0.0139	nan		0.1408	0.0244	0.0508	0.0682	nan		0.1107	0.2117	0.0427	0	nan
0.9907	0.4182	0.9867	0.9867	nan		0.012	0.9667	0.0163	0.0175	nan		0.7209	0.0376	0.6471	nan	nan		0.018	0.68	0.0047	0.0055	nan		0.1515	0.0155	nan	nan	nan		0	0.113	nan	nan	nan
1	0.496	0.0851	nan	nan		0.0231	0.6266	0.0264	nan	nan		0.9184	0.0233	0.8025	nan	nan		0.0926	0.5625	0.0385	nan	nan		0.1845	0.0181	0	0	nan		0.022	0.1268	nan	nan	nan
0.92	0.08	0.8696	0.8696	nan		0.014	0.5473	0.0175	0.0211	nan		0.7708	0.1556	0.8	0.8	nan		0.3137	0.7097	0.6061	nan	nan		0.4359	0.08	0.3083	0.4364	nan		0.039	0.1562	0.0256	nan	nan
0.945	0.0222	0.9014	nan	nan		0.0028	0.6454	0.014	0.015	nan		0.76	0.3231	nan	nan	nan		0.3258	0.6371	0.4186	0.4138	nan		0.5455	0	0.3171	nan	nan		0.0444	0.3889	nan	nan	nan
0.8788	0.3385	0.8049	nan	nan		0.0084	0.7621	0.0154	0.0168	nan		0.8981	0.5057	nan	nan	nan		0.026	0.3631	0.0295	0.0066	nan		0.3099	0.1087	0.4304	0.4416	nan		0.0206	0.1395	0.0312	0.0312	nan
0.7978	0.0215	0.6667	nan	nan		0.0117	0.8235	0.0064	0.0071	nan		0.6735	0	nan	nan	nan		0.0619	0.6087	0.0411	0.04	nan		0.5347	0.3049	0.6165	0.687	nan		0.0355	0.1377	0.0519	0.0732	nan
0.8824	0.0279	0.6903	0.7879	nan		0	0.6836	0.023	nan	nan		0.587	0.0182	nan	nan	nan		0.0732	0.5833	0.0474	0.0413	nan		0.6111	0.3252	0.5493	0.5588	nan		0	0.1034	0.0476	0.0476	nan
0.8817	0.0246	0.8212	0.8921	nan		0.0141	0.7366	0.0154	nan	nan		0.325	0	nan	nan	nan		0.0092	0.3529	0.018	0.0202	nan		0.1181	0	0	0	nan		0	0.1071	nan	nan	nan
0.9153	0.3804	0.3659	nan	nan		0.0123	0.7711	0.0051	nan	nan		0.9722	0.5758	nan	nan	nan		0.014	0.4865	0.0071	0	nan		0.2727	0.0333	0.1163	nan	nan		0.0227	0.2045	nan	nan	nan
0.8222	0.0231	0.5955	nan	nan		0.0103	0.9798	0.0126	nan	nan		0.9524	0.5385	0.9701	0.9677	nan		0	0.3617	0.0094	0	nan		0.1333	0	nan	nan	nan		0.0233	0.2097	nan	nan	nan
0.6593	0.0139	0.2857	nan	nan		0.0084	0.9643	0.0256	nan	nan		0.7889	0.4677	0.5286	0.5286	nan		0.0102	0.5741	0.039	0.0338	nan		0.2333	0.0348	0.0148	0.0357	nan		0.0093	0.1154	nan	nan	nan
0.84	0.1795	0.878	nan	nan		0.0068	0.8986	0.0084	nan	nan		0.6989	0.2741	0.5484	0.5484	nan		0.0143	0.4914	0.0142	0.0157	nan		0.1374	0.0124	0.0909	0.1011	nan		0.0115	0.1176	0	nan	nan
0.9104	0.0455	0.7885	nan	nan		0.0067	0.8478	0.0239	nan	nan		0.697	0.3235	0.9118	0.9118	nan		0.0072	0.4878	0.0109	0.0112	nan		0.12	0.0065	0.1392	0.1351	nan		0.375	0.6012	nan	nan	nan
0.9405	0.0316	nan	nan	nan		0.0125	0.6667	0.0261	nan	nan		0.843	0.3063	0.7937	0.913	nan		0.0136	0.4458	0	0	nan		0.1212	0	nan	nan	nan		0.1654	0.7367	0.6333	nan	nan
0.5176	0.0039	0.4685	nan	nan		0.3651	0.9545	0.3	nan	nan		0.6	0.0541	0.3043	nan	nan		0.0304	0.85	0.0085	0.0089	nan		1	0.1429	nan	nan	nan		0.129	0.619	0.3043	nan	nan
0.746	0.0952	nan	nan	nan		0.3514	1	0.3026	nan	nan		0.9643	0.5	nan	nan	nan		0.0097	0.8056	0.0134	nan	nan		0.1589	0.0179	0.0581	0.0326	nan		0	0.2333	0.0357	nan	nan
0.9242	0	0.9375	nan	nan		0.3428	0.9787	0.3312	nan	nan		0.6441	0.1646	nan	nan	nan		0.0109	0.5676	0.0143	0.0148	nan		0.2456	0	nan	nan	nan		0.08	0.381	0.0233	0.0233	nan
1	0.2	0.8475	nan	nan		0.3556	0.9231	0.6202	nan	0.2333		0.8696	0.1419	nan	nan	nan		0.0105	0.4	0.0129	0.0144	nan		0.2796	0	0.0662	0.0581	nan		0	0.1058	0	0	nan
0.8947	0.1159	0.747	nan	nan		0	1	0.0111	nan	nan		0.4375	0.0461	nan	nan	nan		0.4068	0.75	nan	nan	nan		0.18	0.0545	0.0864	0.0986	nan		0.0753	0.4767	0.1172	0.1389	nan
0.9375	0.419	0.9636	nan	nan		0.0155	0.9545	0	nan	nan		0.4138	0.086	nan	nan	nan		0.3151	0.6296	0.3922	0.375	nan		0.3279	0.1413	nan	nan	nan		0.0185	0.1765	nan	nan	nan
0.9643	0.4464	0.9808	nan	nan		0	0.9259	0.0112	nan	nan		0.3985	0.0876	0.2738	0.2714	nan		0.0066	0.6939	0.0069	0.0107	nan		0.6279	0.4052	nan	nan	nan		0	0.1	0	0	nan
0.949	0.4167	0.9574	nan	nan		0.4391	0.9524	0.4159	nan	nan		0.5114	0.0872	nan	nan	nan		0.0111	0.4762	0.0113	0.0076	nan		0.525	0.2121	nan	nan	nan		0.0563	0.2778	0	nan	nan
0.9375	0.0045	0.8361	nan	nan		0.446	0.9531	0.413	nan	nan		0.3607	0.0476	nan	nan	nan		0.0045	0.5167	0	0	nan		0.1544	0.0169	0.1484	nan	nan		0.0105	0.1379	0.0328	0.0385	nan
0.9867	0.0088	0.9107	nan	nan		0.0482	0.9027	0.2982	0.2326	nan		0.3941	0.037	0.1562	0.2778	nan		0.0206	0.8118	0.0074	0.0081	nan		0.4732	0.0741	0.2611	0.2611	nan		0.0556	0.2131	0.0794	0.0455	nan
0.887	0.0086	0.9516	nan	nan		0.0099	0.74	0.0153	nan	nan		0.8769	0.5567	0.697	0.697	nan		0.0743	0.8788	0.1724	0.1458	nan		0.5676	0.2131	0.3576	0.3642	nan		0.0532	0.2	0.0336	0.0299	nan
0.9819	0.0143	0.96	nan	nan		0.0145	0.8621	nan	nan	nan		0.5333	0.1176	0.3553	nan	nan		0.0132	0.6774	0	nan	nan		0.4531	0.1141	0.3211	0.3493	nan		0.3476	0.7425	0.1795	0.2344	nan
0.871	0.0174	0.9778	nan	nan		0.0072	0.9612	0.0136	0.0142	nan		0.6486	0.3291	0.5517	nan	nan		0.0029	0.3765	0.0037	0	nan		0.1765	0	0.0714	nan	nan		0.2959	0.8528	0.4194	0.375	nan
0.8396	0.0342	1	nan	nan		0.0111	0.9511	0.0036	0.004	nan		0.4118	0.0476	0.36	nan	nan		0	0.6304	0.0031	0.0073	nan		0.3587	0.2105	0	nan	nan		0	0.1045	0.0308	0.0339	nan
0.8525	0.1111	nan	nan	nan		0.0045	0.9573	0.0066	0.0079	nan		0.5299	0.2199	0.569	nan	nan		0.0215	0.5745	0.0056	0.0068	0		0.7887	0.5745	0.119	0.1	nan		0.0357	0.1639	0.0645	0.0741	nan
1	0.4643	nan	nan	nan		0.0048	0.9781	0.0044	0.0053	nan		0.6958	0.0622	0.6977	nan	nan		0.0081	0.812	0.0051	0.0068	nan		0.4211	0.2581	0.2232	0.2358	nan		0.0049	0.5417	0.0233	nan	nan
1	0.4	nan	nan	nan		0.0076	0.9625	0.0166	0.0132	nan		0.913	0.0482	0.75	nan	nan		0	0.7115	0.017	0.0189	nan		0.3692	0.1119	0.2278	0.2278	nan		0.088	0.2816	0	nan	nan
0.95	0.0247	0.9667	nan	nan		0.0193	0.9721	nan	nan	nan		0.96	0.1576	0.8214	nan	nan		0.3021	0.9296	0.2513	nan	nan		0.2336	0.0903	nan	nan	nan		0	0.1053	0.0137	0.0152	nan
0.9745	0.0049	0.9492	nan	nan		0.0093	0.9355	nan	nan	nan		0.3974	0.0833	0.4651	0.2821	nan		0.0048	0.8333	0.0067	nan	nan		0.4714	0.2707	0.0909	nan	nan		0.0043	0.1974	0.0098	0.0115	nan
0.9759	0.0072	0.9041	nan	nan		0.0149	0.9268	nan	nan	nan		0.36	0	nan	nan	nan		0.0134	0.85	0.0158	nan	nan		0.3797	0.1823	0.0984	nan	nan		0.0049	0.1078	0.0082	0.0048	nan
0.9492	0.0068	nan	nan	nan		0	0.8667	0.04	0.0455	nan		0.5507	0.1154	nan	nan	nan		0.0105	0.6364	0.011	nan	nan		0.2722	0.1562	0.1117	0.1156	nan		0.0099	0.1381	0.0085	0.0098	nan
1	0	0.8788	nan	nan		0.0309	0.7808	0.0141	nan	nan		0.7308	0.3333	0.6512	0.6667	nan		0.0079	0.675	0.0082	0.0108	nan		0.7081	0.5625	0.3604	0.3196	nan		0.0043	0.2193	0.0129	0.0094	nan
0.6122	0	0.2895	0.3333	nan		0.0034	0.8838	0.0164	0.0168	nan		0.7881	0.168	0.4697	0.4259	nan		0	0.8889	0.0227	0.0249	nan		0.3115	0.0333	0.069	0.069	nan		0.0081	0.4706	0.0298	0.0303	nan
0.6585	0	0.7308	0.7333	nan		0.0143	0.9538	0.0183	0.0196	nan		0.7292	0.2727	0.3387	0.2955	nan		0.0323	0.7	0.0142	nan	nan		0.3694	0.1967	0.2281	0.2453	nan		0.0142	0.4767	0.0176	0.0144	nan
0.6571	0.0351	0.7931	nan	nan		0.0096	0.9317	0.0235	0.0249	nan		0.7429	0.2286	0.3714	nan	nan		0.0145	0.4	0.0253	nan	nan		0.125	0	nan	nan	nan		0.0102	0.2295	0.0254	0.0224	nan
1	0.4177	nan	nan	nan		0.0123	0.9843	0.014	0.0148	nan		0.74	0.2703	0.5357	nan	nan		0.0036	0.6486	0.0135	nan	nan		0.1027	0	0.0317	0.05	nan		0.0116	0.3111	0.0022	0.0024	nan
1	0.069	nan	nan	nan		0.0147	0.9397	0.0242	0.0247	nan		0.6308	0.2078	0.65	nan	nan		0.0488	0.4688	0	nan	nan		0.2558	0.0482	0.0303	0.0156	nan		0.0124	0.3714	0.0057	0.0065	nan
0.7895	0.1429	0.75	0.6667	nan		0.032	0.975	0.0179	0.0189	nan		0.806	0.0541	0.6875	nan	nan		0.0455	0.3982	0.0299	0.0317	nan		0.234	0	0.0156	0.0175	nan		0.0206	0.36	0.0034	0	nan
0.9531	0.2745	0.9683	nan	nan		0	0.9762	nan	nan	nan		0.325	0.0233	0.2812	0.0938	nan		0.0275	0.7273	0.0294	0.0256	nan		0.75	0.4224	0.25	nan	nan		0.0341	0.34	0.0139	0	nan
0.9412	0.2258	0.9841	nan	nan		0.003	1	0.0128	0.014	nan		0.855	0.4569	nan	nan	nan		0.0252	0.5682	0.0148	0.0156	nan		0.2065	0.0177	0	nan	nan		0.02	0.2222	0.0357	nan	nan
1	0.4483	nan	nan	nan		0.0093	0.9167	0.0059	0.0065	nan		0.7826	0.45	nan	nan	nan		0.0324	0.5574	nan	nan	nan		0.5	0.08	0.1333	0.1333	nan		0.0753	0.2	0.0167	0.0208	nan
0.9615	0.4516	0.9583	nan	nan		0.0095	1	0.0255	0.0268	nan		0.9355	0.5	nan	nan	nan		0	0.4231	0.0346	nan	nan		0.1398	0	0.0143	0.0143	nan		0.0127	0.12	nan	nan	nan
0.9104	0.2308	0.8421	nan	nan		0.011	0.9798	0.0125	0.0133	nan		0.8506	0.5278	0.5926	nan	nan		0.0159	0.6607	0.0396	nan	nan		0.2202	0.0964	0.0065	nan	nan		0.039	0.1429	0	0	nan
0.9091	0.0155	0.8081	0.92	nan		0.1074	0.9576	0.0468	0.0598	nan		0.8289	0.0833	0.6694	0.7143	0.6029		0.0082	0.7658	0.0097	0.0215	nan		0.1848	0	0	nan	nan		0.0296	0.1892	0.0291	0.0291	nan
0.8947	0.0028	0.7333	0.7241	nan		0.3622	1	0.1136	0.1765	nan		0.6456	0.0815	0.6438	0.6393	0.6212		0.0258	0.4524	0.0146	0.0202	nan		0.339	0.1296	0.1774	0.1774	nan		0.1111	0.2373	0.0227	0.0227	nan
0.9205	0.015	0.8095	nan	nan		0	0.9394	0.0171	0	nan		0.4091	0.0083	0.3452	nan	nan		0.0109	0.6809	0	0	nan		0.7667	0.5312	0.4844	0.4844	nan		0	0.1197	0.0068	nan	0.0175
1	0.0342	nan	nan	nan		0.0161	0.9866	0.0092	nan	nan		0.4286	0.0962	0.459	nan	nan		0.045	0.4198	nan	nan	nan		0.2913	0.0889	0.1416	nan	nan		0	0.1805	0	nan	0
0.9709	0.025	nan	nan	nan		0.0151	1	0.0199	nan	nan		0.6739	0.1333	nan	nan	nan		0.0245	0.7083	0.0497	0.0486	nan		0.2432	0.0545	0.15	nan	nan		0.0089	0.2644	0	nan	0
0.9273	0.0274	nan	nan	nan		0.0165	0.9423	0.0259	nan	nan		0.6304	0.1111	nan	nan	nan		0.0289	0.3585	0.0076	0.0075	0.0417		0.2125	0.0247	nan	nan	nan		0.3854	0.6905	0.65	0.75	nan
0.9355	0.0063	0.9412	nan	nan		0.0172	0.9333	0.0289	nan	nan		0.6957	0.377	0.6452	nan	nan		0.0199	0.5	0.0103	0.0049	nan		0.25	0.098	0.0323	nan	nan		0.1261	0.3133	0.23	0.23	nan
0.8936	0.0264	0.7857	0.8462	nan		0.0131	0.9048	0.0088	nan	nan		0.625	0.2174	nan	nan	nan		0.0254	0.9545	0.0152	nan	nan		0.28	0	nan	nan	nan		0.4444	1	0.3333	nan	nan
0.679	0.0376	0.5351	nan	nan		0.0116	0.8333	0.0139	nan	nan		0.8772	0.4324	nan	nan	nan		0.0093	0.4324	0.0111	0.0056	nan		0.1839	0	0	nan	nan		0.3371	0.8393	0.2371	0.2105	nan
0.9701	0.196	0.9844	nan	nan		0.0175	0.9122	0.0135	nan	nan		0.7907	0.2987	0.561	0.6053	nan		0.0297	0.6809	nan	nan	nan		0.1802	0	0.1695	nan	nan		0.0177	0.1617	0.0102	0.026	nan
0.9355	0.035	nan	nan	nan		0	0.9712	0.0143	nan	nan		0.9737	0.6444	0.75	0.7826	nan		0.0072	0.6772	0.0145	0.0104	nan		0.4545	0	0.125	nan	nan		0.0351	0.2381	0	0	nan
0.8482	0.0153	0.8387	0.9286	nan		0.0211	0.9465	0	nan	nan		0.9167	0.3939	nan	nan	nan		0.0338	0.6269	0	0	nan		0.2826	0.1111	0.2284	nan	nan		0.0217	0.2963	0	0	nan
0.934	0.0234	0.7959	0.9512	nan		0.1761	0.9487	0.0215	nan	nan		0.8636	0.25	nan	nan	nan		0.0076	0.5159	0.0134	nan	nan		0.4304	0.0444	0.1071	nan	nan		0.0094	0.2679	nan	nan	nan
0.9318	0.0515	nan	nan	nan		0.2824	0.9554	nan	nan	nan		0.8	0.3505	nan	nan	nan		0.0214	0.4625	0.0161	nan	nan		0.2	0	0	nan	nan		0.028	0.2444	nan	nan	nan
0.9756	0	0.75	nan	nan		0.4667	0.9718	0	nan	nan		0.5362	0.0508	nan	nan	nan		0.0102	0.7313	0.0177	0.0226	nan		0.1205	0	0.1765	nan	nan		0.0123	0.1667	nan	nan	nan
0.7841	0.0243	0.766	0.8571	nan		0.1039	0.705	0.125	nan	nan		0.7037	0.0571	nan	nan	nan		0.0046	0.8125	0.0123	0.0235	nan		0.4103	0.0417	0.2	nan	nan		0.0149	0.2768	nan	nan	nan
0.7097	0.05	0.6	nan	nan		0.018	0.9538	0.0187	0.0123	nan		0.7363	0.1014	0.75	0.75	nan		0.0327	0.8723	0.0164	0.0081	nan		0.5333	0.125	0.7857	nan	nan		0.0588	0.24	0.1364	nan	nan
0.9661	0.02	0.8	nan	nan		0.0155	1	0.0143	0.0224	nan		0.5873	0.218	0.35	nan	nan		0.0431	0.95	0.0082	0.0132	nan		0.2174	0	0.1778	nan	nan		0	0.28	0	nan	nan
0.9048	0.0082	0.9535	nan	nan		0.0119	0.95	0.0071	0.0082	nan		0.76	0.3077	nan	nan	nan		0.0072	0.9444	0.0197	0.0203	nan		0.1077	0	0.0779	nan	nan		0.0323	0.2603	0	nan	nan
0.898	0.0209	0.9362	nan	nan		0.0115	0.9773	0.0198	0.0151	nan		0.4627	0.1	0.3333	nan	nan		0.0078	0.5405	0.0149	0.0192	nan		0.6931	0.4454	0.5988	nan	nan		0.0455	0.2069	0.0278	0.0278	nan
0.7083	0.018	0.7105	nan	nan		0.0064	0.9286	0.0091	0.0076	nan		0.76	0.2927	0.8462	nan	nan		0.0057	0.6733	0	nan	nan		0.6359	0.411	0.4392	nan	nan		0.0268	0.3534	0	0	nan
0.8667	0.0108	nan	nan	nan		0.0034	1	0.0031	0.0033	nan		0.4237	0.0833	nan	nan	nan		0.025	0.7	0.0204	0.0093	nan		0.2048	0.0187	0.1138	nan	nan		0	0.2	nan	nan	nan
0.9149	0.0075	nan	nan	nan		0.0095	1	0.0653	0	nan		0.475	0.069	nan	nan	nan		0.0231	0.5745	0	0	nan		0.2222	0	nan	nan	nan		0	0.1489	nan	nan	nan
0.8936	0.0083	0.92	nan	nan		0.0174	1	0.0031	0	nan		0.7823	0.0203	0.8923	0.9744	nan		0.0091	0.6981	0.0163	0.0136	nan		0.125	0	0.0588	nan	nan		0.0537	0.1548	nan	nan	nan
0.9148	0.045	0.9783	0.9512	nan		0.0146	0.9796	0.015	0	nan		0.6389	0.2955	0.3871	nan	nan		0.0242	0.8953	0.0228	0.0185	nan		0.4545	0.1867	0.2788	nan	nan		0.0205	0.1216	0.1497	0.2083	nan
0.6316	0.0346	0.3214	0.2963	nan		0.015	0.9864	0.0038	0.0021	nan		0.7976	0.3855	nan	nan	nan		0.017	0.6667	0.0187	0.0162	nan		0.1429	0	0	nan	nan		0.0132	0.1169	0.028	0.028	nan
0.9059	0.0181	nan	nan	nan		0.0161	0.9344	0.0283	0.0296	nan		0.5772	0.172	0.3676	0.381	nan		0.0091	0.8519	0.0161	0.0132	nan		0.2791	0	0.35	nan	nan		0.0142	0.3333	0.0563	0.0542	nan
0.9783	0.0111	nan	nan	nan		0.0699	0.6556	0.0155	nan	nan		0.4017	0.0156	0.4412	0.5769	nan		0.5102	1	nan	nan	nan		0.6	0	nan	nan	nan		0.0053	0.2333	0.022	0.0333	nan
0.9508	0.0206	nan	nan	nan		0.0153	0.6022	0.0168	nan	nan		0.6667	0.0692	0.3871	nan	nan		0.145	0.9155	0.0591	0.026	nan		0.1043	0	0.0124	0.0169	nan		0.0127	0.1667	0.0145	0.0196	nan
1	0.0243	nan	nan	nan		0.0065	0.9355	0.0183	0.0164	nan		0.6667	0.0234	0.2703	nan	nan		0.0959	0.6	0.0307	0.0233	nan		0.4978	0.3618	0.2788	0.2878	nan		0.012	0.2031	0.0299	0	nan
1	0.0183	nan	nan	nan		0.0086	0.9521	0.0167	0.0102	nan		0.7714	0.28	nan	nan	nan		0.0657	0.6825	0.021	0.018	nan		0.6154	0.3012	0.4726	0.5616	nan		0.0172	0.15	0	nan	nan
0.875	0.0168	0.7586	0.72	nan		0.019	1	0.0144	0.0145	nan		0.4565	0	nan	nan	nan		0.08	0.6923	0.0061	0.0016	nan		0.1677	0	0	nan	nan		0.0526	0.3571	nan	nan	nan
0.9062	0.012	0.6818	0.641	nan		0.0094	1	0.0186	0.0197	nan		0.7727	0.3711	0.3542	0.3542	nan		0.0331	0.6341	0.0291	0.0203	nan		0.2568	0.0513	0.0316	nan	nan		0.0215	0.1361	0.058	nan	nan
0.95	0.0181	nan	nan	nan		0.0166	1	0.0114	0.012	nan		0.875	0.5519	0.7143	0.6892	nan		0.015	0.8095	0.019	0.0102	nan		0.1265	0.0111	0.0064	nan	nan		0.1918	0.4643	0.1558	0.1765	nan
1	0.0598	0.6441	0.6667	nan		0.0126	0.9362	0.0219	0.0227	nan		0.7093	0.3285	0.5472	0.5556	nan		0.0345	0.36	0.0202	0.0121	nan		0.1667	0	0.1212	0.1667	nan		0.2439	0.5606	0.2708	0.2674	nan
0.9524	0.0104	nan	nan	nan		0.0126	0.6667	0.0112	0.0109	nan		0.8182	0.358	0.5472	0.5778	nan		0.0151	0.4286	0.0082	0.0096	nan		0.1406	0	0.1026	0.1026	nan		0.0968	0.4571	0.6111	0.6111	nan
1	0.025	nan	nan	nan		0.0257	1	0.0037	0.0045	0		0.7097	0.3667	nan	nan	nan		0.0605	0.7609	0.0465	0.0166	nan		0.1889	0.029	0	0	nan		0	0.25	nan	nan	nan
0.9735	0.0309	0.9595	0.9595	nan		0.0113	1	0.0187	0.023	nan		0.7703	0.3636	nan	nan	nan		0.0039	0.9778	0.0189	0.0135	nan		0.195	0.0541	0.3623	0.5	nan		0.1159	0.4085	nan	nan	nan
0.9938	0.033	0.988	0.9877	nan		0.0144	1	0.0068	0.0069	nan		0.3814	0.0784	0.4062	0.4444	nan		0.0162	1	0.0292	0.0037	nan		0.1324	0	0.0879	0.0952	nan		0.0253	0.1429	0.0132	0.0132	nan
0.9515	0.3618	0.8642	0.8571	nan		0.0039	0.5088	0.0223	0.0185	nan		0.4545	0.1176	nan	nan	nan		0.0395	0.8913	0.0448	0.0104	nan		0.4157	0.1176	0.3615	0.4057	nan		0.0196	0.125	0	nan	nan
0.848	0.0172	0.875	nan	nan		0.0123	0.9079	0.0257	0.0264	nan		0.8125	0.4516	nan	nan	nan		0.1168	0.9211	0.0309	0.0214	nan		0.6275	0.0263	0.5914	0.6	nan		0	0.1818	nan	nan	nan
0.8456	0.0247	0.8411	nan	nan		0.0169	0.9767	0.0099	0.0093	nan		0.9333	0.4176	nan	nan	nan		0.0201	0.7174	0.0199	0.0135	nan		0.6569	0.377	0.4832	0.4752	nan		0.2656	0.4421	nan	nan	nan
0.9634	0.0173	0.9128	nan	nan		0.0312	0.9677	0.0296	0.0273	nan		0.3472	0.0204	nan	nan	nan		0	0.7738	0.0343	0.0357	nan		0.4737	0	nan	nan	nan		0.0487	0.155	0.0758	0.075	nan
0.8651	0.0089	0.8704	nan	nan		0.0216	0.531	0.0106	nan	nan		0.5059	0.1935	nan	nan	nan		0.0107	0.4865	0.0162	0.0162	nan		0.4151	0.0385	0.2083	0.2083	nan		0.0234	0.1467	0.0265	0.0238	nan
0.9882	0.0343	0.9257	nan	nan		0.0217	0.9643	0.0118	nan	nan		0.4095	0.098	0.2198	0.2279	nan		0.0043	0.4722	0.0181	0.0162	nan		0.4943	0.0357	nan	nan	nan		0	0.1698	0	nan	nan
0.935	0.0247	0.9	nan	nan		0.0108	0.8692	0.0026	0.0011	nan		0.5976	0.2857	0.4286	nan	nan		0.228	0.7045	0.21	0.2059	nan		0.1455	0.0375	nan	nan	nan		0.14	0.4167	nan	nan	nan
0.8819	0.2867	0.8041	0.6591	nan		0.0113	0.9313	0.0127	0.0125	nan		0.9333	0.561	nan	nan	nan		0.0294	0.7419	0.0198	0.0147	nan		0.3652	0.1293	0.56	0.0484	nan		0.0076	0.1111	0.1818	0.0135	nan
0.9821	0.012	0.958	0.9512	nan		0.0085	0.986	0.0123	0.0171	nan		0.6667	0.1875	nan	nan	nan		0.625	1	nan	nan	nan		0.1206	0	nan	nan	nan		0.004	0.1875	0.1277	nan	nan
0.6865	0.0169	0.5705	nan	nan		0.1395	0.9655	0.125	0.1268	nan		0.6201	0.2637	0.2571	0.2571	nan		0.0446	0.3989	0.03	0.016	nan		0.1239	0.0053	0.0645	0.061	nan		0	0.2355	0.1053	nan	nan
0.7477	0.0204	0.6832	nan	nan		0.0149	0.9509	0.0087	0.0092	nan		0.5081	0.0862	nan	nan	nan		0.0038	0.3778	0.0028	nan	nan		0.5747	0.3902	0.4643	nan	nan		0.0681	0.1985	0.0562	0.0667	nan
0.9307	0.0169	0.712	nan	nan		0.007	0.9757	0.0065	0.0093	nan		0.8158	0.4758	0.7531	0.7925	nan		0.0023	0.44	0.0055	nan	nan		0.2353	0.0364	0	nan	nan		0.0152	0.4286	nan	nan	nan
0.8894	0.0131	0.6792	nan	nan		0	0.9204	0.0122	0.0207	nan		0.8506	0.2706	0.6275	0.7	nan		0.0031	0.6667	0.0085	0.0118	nan		0.1736	0.0533	0.1132	nan	nan		0	0.1545	nan	nan	nan
0.9745	0.0198	0.6667	nan	nan		0.0169	0.8611	0.0192	0.0284	nan		0.4219	0	0.1034	0.1034	nan		0.0075	0.4632	0	nan	nan		0.1224	0	nan	nan	nan		0.04	0.2632	nan	nan	nan
0.9793	0.0222	0.5921	nan	0.5217		0.0309	0.9661	0.0118	0.0159	nan		0.8302	0.0392	0.6053	nan	nan		0.0159	0.6667	0.0123	nan	nan		0.1429	0.0093	0.0862	nan	nan		0	0.1042	nan	nan	nan
0.6912	0.0058	nan	nan	nan		0.0231	0.9352	0.0276	nan	nan		0.7576	0.0345	0.5909	nan	nan		0	0.5424	0.0833	nan	nan		0.1515	0	0.0455	nan	nan		0.0122	0.1389	0.0244	nan	nan
0.7661	0.0259	0.6441	1	0.3784		0.0121	0.9081	0.0187	0.032	nan		0.878	0.5407	0.5556	nan	nan		0	0.5	0.0289	nan	nan		0.2188	0	0	nan	nan		0.0392	0.1789	0.0667	nan	nan
0.8496	0.0294	0.7192	nan	nan		0.0099	1	0.0111	nan	nan		0.4524	0.1325	0.4444	nan	nan		0.0357	0.7119	0.008	0.0102	nan		0.3182	0	nan	nan	nan		0.0198	0.1273	0.045	0.0459	nan
0.9634	0.0168	0.9449	nan	nan		0.0103	0.5556	0.0297	0.0273	nan		0.7273	0.012	0.5472	0.4839	nan		0.5625	0.92	0.6957	0.6957	nan		0.5	0	0.0357	nan	nan		0.06	0.2967	nan	nan	nan
0.9763	0.0319	0.8973	nan	nan		0.0116	0.75	0.0055	0.007	nan		0.9674	0.5909	nan	nan	nan		0.0185	0.6889	0.0127	0.0099	nan		0.1463	0	0	nan	nan		0.0442	0.2385	nan	nan	nan
0.9758	0.0107	0.8633	nan	nan		0.0111	0.8356	0.0118	0.0109	nan		0.7333	0.2745	nan	nan	nan		0.0165	0.5	0	0	nan		0.4	0.2551	nan	nan	nan		0.0365	0.15	nan	nan	nan
0.9435	0.0216	0.9358	nan	1		0.0048	0.9412	0.015	0.0146	nan		0.6207	0.0417	nan	nan	nan		0	0.623	0.0048	0	nan		0.2286	0.1268	0.2	nan	nan		0.0562	0.1667	0.04	0.0471	nan
0.9592	0	0.8857	0.8621	nan		0.0128	0.913	0.0079	0.0074	nan		0.6056	0.0182	nan	nan	nan		0	0.3636	0.0076	0	nan		0.3094	0.1695	0.2755	nan	nan		0.0424	0.2215	0.042	0.0163	nan
0.9333	0.012	1	1	nan		0.0079	0.9677	0.0096	0.01	nan		0.4154	0.0357	nan	nan	nan		0.0259	0.5686	0	nan	nan		0.3483	0.107	0.2407	nan	nan		0.1877	0.323	0.3798	0.3099	nan
0.9531	0.0297	0.9579	0.9853	nan		0.0046	1	0.0186	0.0178	nan		0.6042	0.2857	nan	nan	nan		0.0284	0.3571	0.0188	0.0714	nan		0.1011	0	0.0845	nan	nan		0.6169	0.7229	0.7045	0.6263	nan
0.9846	0.0145	0.9828	0.9767	nan		0.0087	0.7	0.0071	0.0096	nan		0.8889	0.5238	0.6607	0.6735	nan		0.5217	0.8333	0.5357	0.5	nan		0.1392	0	0.1714	nan	nan		0.2028	0.7729	0.5392	nan	nan
0.6959	0.0175	nan	nan	nan		0	1	0.1064	0.0606	nan		0.8438	0.5	nan	nan	nan		0	0.9286	0.0312	nan	nan		0.1449	0.0159	nan	nan	nan		0.0769	0.9452	0	nan	nan
0.9096	0.3782	0.7837	0.743	nan		0.0219	0.8	0.0123	0.0135	nan		0.6545	0.2824	0.5606	0.6607	nan		0.0141	0.561	0.0197	0.0209	0.0227		0.3293	0.1939	nan	nan	nan		0.0893	0.3596	0.1132	nan	nan
0.6845	0.0626	0.3984	0.3672	nan		0.0422	0.5851	0.1298	nan	nan		0.619	0.0392	nan	nan	nan		0.011	0.5714	0.0012	0.0015	0		0.1446	0	0.0426	nan	nan		0.0196	0.1515	nan	nan	nan
0.5588	0	nan	nan	nan		0.026	0.9391	0.0439	0.0549	nan		0.7724	0.3365	nan	nan	nan		0.0087	0.4048	0.0161	0.0167	0		0.2027	0	0.1026	nan	nan		0	0.1111	nan	nan	nan
1	0.2759	nan	nan	nan		0.0427	0.732	0.0196	0.0207	nan		0.4545	0.0767	0.449	0.4375	nan		0.0134	0.5	0.016	0.0094	0.1282		0.25	0.0513	0.05	nan	nan		0.0805	0.2391	0.0306	0.0423	nan
0.6184	0.0119	0.3812	nan	nan		0.0236	0.6078	0.0179	0.0105	0.0392		0.6	0.2	0.2571	nan	nan		0.0051	0.54	0.0164	0.0147	nan		0.119	0.0119	0.0455	nan	nan		0.1562	0.3467	0.15	0.1389	nan
0.9703	0.2632	0.9178	nan	nan		0.0163	0.8261	0.0078	0.0098	nan		0.775	0.1163	nan	nan	nan		0.6178	0.9286	0.4825	0.4722	nan		0.1527	0.028	nan	nan	nan		0.2381	0.4848	nan	nan	nan
0.6809	0	nan	nan	nan		0.0233	0.9444	0.0201	0.0211	nan		0.7851	0.2682	0.7273	0.7143	nan		0.1212	0.4762	nan	nan	nan		0.1173	0	0.0833	0.0833	nan		0	0.1394	0.0182	nan	nan
0.8983	0	0.8095	nan	nan		0.0034	0.8333	0.0161	0.0186	nan		0.9173	0.6114	0.6905	0.5862	nan		0	0.4348	0.0074	0.0088	nan		0.1149	0	nan	nan	nan		0.0135	0.2712	0.0118	nan	nan
1	0.0129	1	1	nan		0.0124	1	0.0107	0.0109	nan		0.8108	0.2115	nan	nan	nan		0.0156	0.3788	0.0133	nan	nan		0.3443	0	nan	nan	nan		0.007	0.3803	0.0196	nan	nan
1	0.014	nan	nan	nan		0.0249	0.6552	0.0151	0.0228	nan		0.6071	0.2267	0.3	nan	nan		0.0119	0.8205	0.0274	0.0294	nan		0.1193	0.0169	0.0566	nan	nan		0.0758	0.2571	nan	nan	nan
1	0.0128	0.9535	nan	nan		0.0187	0.7368	0.0125	0.0225	nan		0.7442	0.3793	nan	nan	nan		0.1374	0.4638	0.0116	0.0085	nan		0.3786	0.0335	0.1466	nan	nan		0.105	0.5089	0.9259	0.9048	nan
1	0.0118	0.8361	nan	nan		0.016	0.8889	0.0265	0.0208	nan		0.4815	0.0312	nan	nan	nan		0.0227	0.4	nan	nan	nan		0.3929	0	0.129	nan	nan		0.314	0.4979	0.3617	nan	nan
1	0.0215	0.6957	nan	nan		0.0653	0.9259	0.0171	0.0115	0.0096		0.7931	0.1481	nan	nan	nan		0.3373	0.775	0.4762	nan	nan		0.381	0.1527	0.4242	nan	nan		0.3519	0.4522	0.2851	nan	nan
0.9091	0.0199	nan	nan	nan		0.0078	0.9762	0.0114	0.0102	nan		0.8772	0.4762	nan	nan	nan		0.2955	0.8	0.5217	nan	nan		0.7682	0.5848	0.8857	nan	nan		0.0943	0.552	0.1488	nan	nan
1	0.0226	nan	nan	nan		0.008	0.9855	0.0244	0.0243	nan		0.7619	0.3673	0.4348	nan	nan		0.0055	0.56	0.012	0.0112	nan		0.2432	0	nan	nan	nan		0.1607	0.4057	nan	nan	nan
0.96	0.0156	nan	nan	nan		0.0107	1	0.0197	0.018	nan		0.8291	0.2143	0.5246	nan	nan		0.0174	0.5833	0.0085	0.0137	nan		0.2632	0.0498	0.33	nan	nan		0.0741	0.5378	nan	nan	nan
0.9375	0.0131	nan	nan	nan		0.0198	0.96	0.0234	0.0299	nan		0.8636	0.0642	0.8333	nan	nan		0.0291	0.6667	0.0182	0	nan		0.1667	0	0.0395	0	nan		0.3371	0.7596	0.38	0.0893	nan
0.9375	0.0234	nan	nan	nan		0.012	0.9444	0.0278	0.0323	nan		0.6604	0.0256	nan	nan	nan		0.0119	0.5667	0.0144	0.0119	nan		0.3871	0.1429	0.2	0.2	nan		0.0278	0.2143	nan	nan	nan
1	0.0123	0.9167	nan	nan		0.0105	0.975	0.0088	0.0074	nan		0.725	0.3077	0.4615	nan	nan		0.025	0.7105	0.0085	0.0086	nan		0.127	0	0	nan	nan		0.3846	0.9143	nan	nan	nan
1	0.0316	nan	nan	nan		0.0312	1	0.017	0.0206	nan		0.5592	0.0821	0.3563	nan	nan		0.0083	0.6818	0.0037	0.004	nan		0.1085	0	0.0759	0.1111	nan		0.0171	0.4219	nan	nan	nan
0.8	0.0132	0.5	0.5	nan		0.0079	0.9602	0.0103	0.0104	nan		0.9545	0.03	nan	nan	nan		0.0133	0.5	0.0108	0.0122	nan		0.1087	0	nan	nan	nan		0	0.1212	0	0	nan
0.8233	0.235	0.6385	nan	nan		0.0221	0.9821	0.012	0.0133	nan		0.7895	0.3077	0.6981	0.625	nan		0.2118	0.7297	0.2328	0.1739	nan		0.3353	0.0727	0.2657	0.3167	nan		0.0089	0.1364	nan	nan	nan
0.8933	0.0286	0.8519	nan	nan		0.0104	0.9677	0.0196	0.0134	nan		0.7869	0.3721	0.6721	0.7273	nan		0.3614	0.7778	0.25	nan	nan		0.2574	0.0556	0.1603	0.1	nan		0.3649	0.6809	nan	nan	nan
0.9505	0.0054	0.9469	nan	nan		0.0109	0.907	0.0278	0.0207	nan		0.7005	0.3407	0.5125	0.5538	nan		0.0326	0.3333	0.02	0.0054	0.0755		0.1479	0.03	0.0633	0.0633	nan		0.236	0.7561	nan	nan	nan
0.9672	0.0156	0.9292	0.9076	nan		0	1	nan	nan	nan		1	0.4348	0.8514	nan	nan		0.0081	0.6667	0.0204	nan	nan		0.3784	0	0.4324	0.5172	nan		0.1	0.425	0	0	nan
0.9835	0.0121	0.8432	0.8385	nan		0.0095	0.8095	0.0214	0.0219	nan		0.6087	0.1985	0.5122	0.4865	nan		0.4425	0.7682	0.2621	0.2621	nan		0.1207	0	0	0	nan		0.4268	0.8806	nan	nan	nan
0.8939	0.012	0.8146	0.8643	nan		0.0074	0.9444	0.0147	0.0129	nan		0.7069	0.1364	0.7069	nan	nan		0.0288	0.3448	0.0167	0.0182	nan		0.1283	0	0.0556	nan	nan		0.0093	0.2	0.0408	0.0465	nan
0.8301	0.0184	0.8162	0.8519	nan		0.0157	0.9167	0.0038	0.0023	nan		0.6329	0.3085	0.6111	nan	nan		0.007	0.5818	0.0061	0.0071	nan		0.1452	0.0193	0.0461	0.0645	nan		0.0227	0.2778	nan	nan	nan
0.9027	0.0256	0.7436	0.7255	nan		0.0175	0.9043	0.0095	0.0099	nan		0.5254	0.1198	0.6316	nan	nan		0	0.4	0.0087	0.0049	nan		0.2083	0	0.0645	nan	nan		0.0119	0.1911	0.1579	0.1579	nan
0.989	0.0273	0.9549	1	nan		0.0141	0.9489	0.0132	0.0134	nan		0.691	0.3261	nan	nan	nan		0.0083	0.7027	0.0108	0.0217	nan		0.5775	0.3	0.1132	nan	nan		0.0974	0.2079	0.1127	0.109	nan
0.8289	0.0306	0.96	nan	nan		0.0134	0.8645	0.0086	0.0094	nan		0.7273	0.2162	0.3333	0.3333	nan		0	0.6769	0	0	nan		0.1429	0	0	nan	nan		0.0638	0.2424	0	0	nan
0.8863	0.1878	0.6253	0.6255	nan		0.0039	0.8623	0.0353	0.0332	nan		0.6444	0.2963	0.4167	0.4096	nan		0.0105	0.7222	nan	nan	nan		0.1571	0	0.1613	0.04	nan		0.0526	0.3	nan	nan	nan
0.7967	0.2257	0.7064	0.7137	nan		0.0085	0.7333	0	0	nan		0.44	0	nan	nan	nan		0.0124	0.8421	0.0152	0.0167	nan		0.1525	0	0.0417	nan	nan		0	0.2157	0.0147	nan	nan
0.9868	0.4528	1	nan	nan		0.0153	0.9761	0.0163	0.0181	nan		0.7073	0.25	nan	nan	nan		0.0034	0.825	0.02	0.0187	nan		0.1538	0	nan	nan	nan		0	0.1391	0.0784	0.1163	nan
0.7303	0.1531	0.717	nan	nan		0.0062	0.9231	0.0139	0.0148	nan		0.7027	0.2571	0.4483	nan	nan		0.1605	0.4727	0.1034	0.1125	nan		0.16	0	nan	nan	nan		0	0.1143	0.0133	nan	nan
0.6346	0.0333	0.7885	nan	nan		0.0229	0.9802	0.0091	0.0103	nan		0.5455	0.0588	0.4	nan	nan		0.1134	0.4483	0.0376	0.04	nan		0.4412	0.275	0.1538	0.125	nan		0	0.1346	0.0462	0.0462	nan
0.8602	0.0191	0.9058	0.8684	nan		0.0242	1	0.0041	0	nan		0.5417	0.2083	nan	nan	nan		0.0127	0.5	0.0102	0.0072	nan		0.1596	0.0189	0.0244	nan	nan		0.0182	0.2078	0.0355	0.0311	nan
0.9863	0	0.9667	nan	nan		0.0123	0.9598	0.003	0.0036	nan		0.7143	0.3469	nan	nan	nan		0.0102	0.5652	0.0084	0.0044	nan		0.3024	0.0155	0.1491	0.1518	nan		0.0311	0.2095	0.0529	0.0529	nan
0.8889	0.0354	0.9341	nan	nan		0.0088	0.9833	nan	nan	nan		0.8537	0.5417	0.7317	nan	nan		0.0072	0.3778	0.0254	0.0236	nan		0.1549	0	0.0169	0.0169	nan		0	0.3182	0	0	nan
0.9534	0.0126	0.9324	nan	nan		0.0493	0.9505	0	0	nan		0.9083	0.5973	0.8333	nan	nan		0.0155	0.7414	0.0295	0	nan		0.1231	0	0.0408	0.0408	nan		0.0127	0.1429	0.0164	nan	0
0.7434	0.0042	0.6185	nan	nan		0	0.7576	nan	nan	nan		0.3945	0.0727	0.5556	nan	nan		0.0131	0.5865	0.0134	nan	nan		0.1351	0	0.0104	nan	nan		0.0164	0.4815	0.0226	0.0161	nan
0.9125	0	0.6966	nan	nan		0.0077	1	0.0392	0.0365	nan		0.7531	0.1849	0.6481	nan	nan		0.0111	0.4286	0.0081	nan	nan		0.16	0.0331	0.0674	nan	nan		0.0544	0.4054	0.0754	0.1071	0.0714
0.944	0.0123	0.9739	nan	nan		0.0041	0.8846	0.022	0.0139	nan		0.6857	0.254	nan	nan	nan		0.0051	0.5143	0.0076	0	nan		0.1343	0	0.0563	nan	nan		0.038	0.1852	0.0154	0.0157	nan
0.9484	0.0535	0.872	nan	nan		0.0112	1	0.0349	0.0255	nan		0.8649	0.5	0.7253	nan	nan		0.0085	0.623	0	0	nan		0.1594	0	nan	nan	nan		0.0268	0.75	0.0122	nan	nan
0.9708	0.0159	0.9104	nan	nan		0.0203	0.9773	0.0437	0.0358	nan		0.7534	0.431	0.6508	nan	nan		0	0.3478	0	nan	nan		0.1231	0.0172	0.1	nan	nan		0.0265	0.2643	0.0276	0.0296	nan
0.746	0	0.2174	nan	nan		0.0124	0.9259	0.013	0.0135	nan		0.86	0.4085	0.6515	nan	nan		0.0152	0.8182	0.0269	0.0253	nan		0.8667	0	0.6512	nan	nan		0	0.1618	0	nan	nan
0.945	0.0944	1	nan	nan		0.0226	0.958	0.0152	0.012	nan		0.6	0.1705	0.4048	nan	nan		0.0105	0.875	0.009	0.011	nan		0.4261	0.3025	0.4	nan	nan		0.75	1	0	nan	nan
0.8644	0	0.8	nan	nan		0.0032	0.9206	0.0037	0.004	nan		0.75	0.4074	nan	nan	nan		0	0.5238	0.0385	nan	nan		0.8846	0.369	0.3571	nan	nan		0.0153	0.1416	0.0303	0.0423	nan
0.9403	0.1905	0.9231	nan	nan		0.0338	0.9839	0.0076	0.0081	nan		0.5833	0.2553	nan	nan	nan		0.1429	0.6667	nan	nan	nan		0.5333	0	nan	nan	nan		0.0372	0.244	0.0879	0.0909	nan
0.6129	0.02	nan	nan	nan		0.0159	1	0.0106	0.0102	nan		0.875	0.5285	0.9796	nan	nan		0.1733	0.7612	0.15	0.1579	nan		0.3008	0.1329	0	0	nan		0.0369	0.1759	0	0	nan
0.9153	0.25	0.7761	nan	nan		0.0104	0.9821	0.0103	0.0112	nan		0.4872	0.0085	0.5821	nan	nan		0.0124	0.4026	0.0164	0.0588	nan		0.1935	0	0	nan	nan		0.0153	0.1413	0.0645	nan	nan
0.9744	0.0101	0.8269	nan	nan		0.0152	1	0.0049	0.004	nan		0.8824	0.5062	0.4737	nan	nan		0.0092	0.7957	0.0156	0	nan		0.5556	0.2832	0.4317	0.4495	nan		0.0251	0.1429	nan	nan	nan
0.9487	0.0687	0.875	nan	nan		0.0111	0.9704	0.0153	0.0158	nan		0.7833	0.2297	0.4737	nan	nan		0.012	0.9298	0.008	nan	nan		0.598	0.3351	0.4907	0.3919	nan		0.0506	0.2933	0.0373	0.041	nan
0.9565	0.0073	0.9552	nan	nan		0.0092	0.9773	0.018	0.0182	nan		0.7938	0.3556	0.5333	nan	nan		0.0102	0.6316	0.015	0.016	nan		0.3008	0.0667	0.4918	0.5106	nan		0.0725	0.25	0.0708	0.0902	nan
1	0.0222	0.8421	nan	nan		0.0123	0.9609	0.0273	0.0311	nan		0.8455	0.4474	nan	nan	nan		0.0118	0.7857	0.0034	0.0036	nan		0.1915	0	nan	nan	nan		0.0274	0.1333	0.0341	0.043	nan
0.975	0	0.7	nan	nan		0.0139	0.9967	0.0128	0.0118	nan		0.6	0.2917	0.7213	nan	nan		0.0337	0.6852	0	0	nan		0.1111	0	0	nan	nan		0.006	0.1724	0	nan	nan
0.7857	0.2121	0.4615	nan	nan		0.0059	0.9907	0.0043	0.0034	nan		0.8375	0.5172	0.5098	0.6071	0.6875		0.0145	0.5385	0.005	0	nan		0.5619	0	nan	nan	nan		0.0195	0.2	0.1957	nan	nan
0.8333	0	0.9178	nan	nan		0.0066	0.9689	0.0117	0.0086	nan		0.6316	0.0288	nan	nan	nan		0.0211	0.6	0.0183	0.0103	nan		0.3065	0	0.0851	nan	nan		0.0238	0.1447	0.0391	nan	nan
1	0	nan	nan	nan		0.0154	0.9524	0.0052	0	nan		0.7021	0.2333	nan	nan	nan		0.0174	0.6494	0.0169	0.0201	nan		0.3714	0.2062	0.48	nan	nan		0.0341	0.1724	0	nan	nan
0.7429	0.2273	nan	nan	nan		0.0143	0.9574	0.026	0.0274	nan		0.7176	0	0.6471	0.7857	nan		0.0116	0.6429	0.0129	0.0073	nan		0.8182	0.5514	0.7893	nan	nan		0.0209	0.1429	0.0159	0.0424	nan
0.75	0.2432	nan	nan	nan		0.0288	1	0	0	nan		0.825	0.0941	0.4651	0.9091	0		0.0039	0.4609	0.0078	0.0093	nan		0.8396	0.6003	0.8494	nan	nan		0.13	0.3438	0.0986	nan	nan
0.8256	0.2667	nan	nan	nan		0.0227	0.9538	0.0351	nan	nan		0.7705	0.4306	0.6458	0.6667	nan		0.005	0.3662	0.0134	0.0175	nan		0.1667	0.0333	0.069	nan	nan		0.0068	0.1148	0.0263	nan	nan
0.9718	0.0909	0.7931	nan	nan		0.0139	0.7692	0.014	0.0138	nan		0.6	0.0833	0.3462	nan	nan		0.0149	0.8852	0.008	0.0094	nan		0.1053	0.005	0.0276	0.0118	0.0521		0.0263	0.1562	0.1724	nan	nan
0.7143	0.0638	0.4189	nan	nan		0.0675	0.8715	0.012	0.0102	nan		0.629	0.3125	nan	nan	nan		0.0279	0.5143	0.0102	nan	nan		0.1288	0.02	0	nan	nan		0.0185	0.1429	0.0462	nan	nan
0.9762	0.0164	nan	nan	nan		0.0038	0.9344	0.0038	0	nan		0.9245	0.48	nan	nan	nan		0.0347	0.6825	0.0358	0.0364	nan		0.166	0.0294	0	0	nan		0	0.1515	0.0152	nan	nan
0.8686	0.0145	nan	nan	nan		0.0069	0.9712	0.0135	0.0172	nan		0.55	0.0769	nan	nan	nan		0.0116	0.7286	0	0	nan		0.3226	0.0435	nan	nan	nan		0.0104	0.1413	0	nan	nan
0.6912	0.0217	nan	nan	nan		0.0108	0.9884	0.025	0.013	nan		0.4524	0.0741	nan	nan	nan		0.0032	0.4321	0.0172	0.0111	nan		0.2921	0	0.1548	0.1765	nan		0.0348	0.3678	0.1064	nan	nan
0.7692	0.0184	nan	nan	nan		0.0171	0.9524	0.0227	0.0156	nan		0.7353	0.2751	0.3571	0.3571	nan		0.0162	0.5	0.0197	0.0055	nan		0.2273	0	0.0851	0.093	nan		0.1053	0.3509	0.1263	nan	nan
1	0.275	nan	nan	nan		0.0166	0.8	0.012	0.0044	nan		0.7656	0.2465	0.5217	0.5217	nan		0.0146	0.6667	0.0072	0.0049	nan		0.1195	0.0105	0.0357	nan	nan		0.0056	0.1364	0.0103	nan	nan
0.8512	0.1037	0.9718	0.9792	nan		0.0188	0.9388	0.0197	0	nan		0.7581	0.4493	nan	nan	nan		0.0107	0.55	0.0111	0.0043	0.012		0.459	0.2258	0	0	nan		0.02	0.375	0.0133	nan	nan
0.875	0.1799	nan	nan	nan		0.0117	0.9833	0.0101	0	nan		0.7255	0.28	0.4286	0.4286	nan		0.0115	0.3421	0.008	0	nan		0.1067	0	nan	nan	nan		0	0.2564	0.0189	0	nan
0.7	0.0223	nan	nan	nan		0.0055	0.956	0.0165	0.0072	nan		0.9423	0.5333	0.875	0.8696	nan		0.0033	0.6667	0.0126	0.0078	nan		0.1316	0.0179	nan	nan	nan		0.25	0.7692	0.197	0.2128	nan
1	0.0203	nan	nan	nan		0.0085	0.9444	0.006	nan	nan		0.7755	0.3864	nan	nan	nan		0.0092	0.6316	0.0067	0.0049	nan		0.3294	0.1538	nan	nan	nan		0.1831	0.381	0.35	nan	nan
0.9643	0	nan	nan	nan		0.0077	1	0.0114	0	nan		0.425	0.1143	nan	nan	nan		0.0233	0.8095	0.0059	0.0087	nan		0.3462	0	0.119	nan	nan		0.2162	1	0.0476	0.0476	nan
0.9478	0	0.9048	nan	nan		0.0111	1	0.0066	0	nan		0.6883	0.2424	0.5	nan	nan		0.0103	0.4762	0.0272	0.0361	nan		0.1493	0.0333	nan	nan	nan		0.0633	0.3056	0	nan	nan
0.8533	0.1375	0.6545	nan	nan		0.0158	1	0.0088	0.0075	nan		0.8065	0.2653	0.7188	nan	nan		0.0027	0.5714	0.0176	0.0167	nan		0.5391	0.4143	0.4486	nan	nan		0.1562	0.4667	nan	nan	nan
0.8161	0.0527	1	nan	nan		0.0055	0.9167	0.0117	0.0126	nan		0.6136	0.2698	0.6957	nan	nan		0.0065	0.5312	0.0047	0.0045	nan		0.5818	0.4617	0.4457	nan	nan		0.2261	0.5096	0.208	nan	nan
0.91	0.0096	0.9833	nan	nan		0.0045	0.8812	0.0042	0.0044	nan		0.9315	0.5444	0.6212	nan	nan		0	0.375	0.0145	0.018	nan		0.2424	0	nan	nan	nan		0.1686	0.29	0.1446	nan	nan
0.9406	0.0368	0.9633	0.9836	nan		0.0016	0.9508	0.0139	0.0138	nan		0.6133	0.284	nan	nan	nan		0.0151	0.96	0.0068	0.0072	nan		0.3036	0.1519	nan	nan	nan		0.0243	0.1362	0.0317	0.0082	nan
0.9357	0.0223	0.9632	0.973	nan		0.0095	0.875	0.0075	nan	nan		0.5161	0.193	nan	nan	nan		0.0102	0.5167	0.0179	0.024	nan		0.1724	0.0488	0.1333	nan	nan		0.0146	0.1167	0.0403	0.0303	nan
0.9293	0.0112	0.9517	0.9433	nan		0.0142	1	0.0096	nan	nan		0.8	0.4972	0.8378	nan	nan		0	0.4021	0.0127	nan	nan		0.1017	0	0.0149	0	nan		0.0163	0.1169	0.01	0.011	nan
0.8015	0.021	0.6486	0.6526	nan		0.0053	0.6226	0.0191	nan	nan		0.7258	0.4211	0.7188	0.7727	nan		0.0119	0.3636	0	nan	nan		0.1328	0.0256	0.0429	0.0488	nan		0.0636	0.3971	0.0504	0.0303	nan
0.9333	0.0526	0.9104	nan	nan		0.0137	0.8171	0.0123	nan	nan		0.7984	0.2781	0.8136	nan	nan		0.0194	0.7426	0.0133	0.0159	nan		0.3684	0.1622	0.1833	0.2115	nan		0	0.11	0	nan	nan
0.8361	0.1429	0.5652	0.561	nan		0.0159	0.872	0.0328	0.0476	nan		0.5732	0.1429	0.6094	nan	nan		0.0091	0.6401	0.012	0.0102	nan		0.1159	0.0116	0.1136	0.1136	nan		0.5152	0.7818	nan	nan	nan
0.9615	0.3333	nan	nan	nan		0.0109	0.9054	0.0238	nan	nan		0.8609	0.2198	0.7857	nan	nan		0.0183	0.8803	0.012	0.0125	nan		0.15	0	0.0102	nan	nan		0.5333	0.6565	0.6966	nan	nan
0.875	0.0273	0.5125	0.5125	nan		0.0116	0.8654	0.0294	0.0222	nan		0.5	0.0571	0.0976	0.1212	nan		0.0069	0.4754	0.0196	0.0165	nan		0.2169	0.0909	0.1683	nan	nan		0	0.1505	0.0208	nan	nan
0.9355	0	nan	nan	nan		0.0049	0.973	0.0157	0.027	nan		0.7436	0.4231	nan	nan	nan		0.0125	0.3871	0.0194	0.0104	nan		0.1494	0.0238	0.1053	0.1053	nan		0.0093	0.1474	0.0161	0	nan
1	0.0833	nan	nan	nan		0.0044	0.9	0.0235	0.0258	nan		0.7895	0.3214	0.5758	nan	nan		0.626	0.9355	0.5	0.4824	nan		0.1514	0.043	0.1453	nan	nan		0.046	0.2	0	nan	nan
0.9661	0.0532	nan	nan	nan		0.015	1	0.012	0.0112	nan		0.75	0.4444	nan	nan	nan		0.1429	0.7391	nan	nan	nan		0.1224	0	0	0	nan		0.1111	0.3143	nan	nan	nan
0.9839	0.007	nan	nan	nan		0.0129	1	0.0195	0.0163	nan		0.7283	0.2718	0.6131	0.875	nan		0.007	0.5789	0.0202	nan	nan		0.2245	0.0615	0.0588	nan	nan		0.2254	0.3638	0.0791	0.0288	nan
0.96	0.0341	nan	nan	nan		0.0482	1	0.0322	0.0359	0.0078		0.7679	0.0528	nan	nan	nan		0.0084	0.4839	0.0083	0.0252	nan		0.4885	0.0545	0.3081	0.3118	nan		0	0.1351	nan	nan	nan
1	0.0165	nan	nan	nan		0.0485	1	0.0646	0.0818	0.0074		0.7143	0.28	nan	nan	nan		0.0111	0.4317	0.0261	0.0298	nan		0.2535	0.0769	nan	nan	nan		0.056	0.5254	0.0545	0.0625	nan
1	0.0089	0.8966	nan	nan		0.1409	0.7463	0.0486	0.0585	nan		0.3939	0.0741	nan	nan	nan		0.0128	0.4752	0.0116	0.0135	nan		0.325	0.0882	0.2	0.1333	nan		0.1818	0.7031	0.1121	0.1256	nan
0.9118	0.0396	0.8824	nan	nan		0.0135	0.6779	0.0146	0.0114	nan		0.8652	0.5625	0.8333	0.8154	nan		0.0113	0.7647	0.0164	0.0199	nan		0.8049	0.2192	0.2857	0.2	nan		0.024	0.1273	0.0723	0.0896	nan
0.9381	0.0357	1	nan	nan		0.0095	0.9825	0.0338	0.0549	nan		0.8857	0.5	0.4103	0.4103	nan		0.118	0.7806	0.0521	0.0574	nan		0.54	0.3415	nan	nan	nan		0	0.1538	nan	nan	nan
0.9423	0.0114	nan	nan	nan		0.0061	0.9574	0.0083	0.0095	nan		0.8671	0.4035	0.8367	nan	nan		0	0.3478	0	nan	nan		0.6423	0.4146	nan	nan	nan		0.0565	0.1946	nan	nan	nan
0.9487	0.027	nan	nan	nan		0.0144	1	0.0173	0.017	nan		0.4906	0.1406	0.65	0.65	nan		0.5354	0.8511	0.3818	0.2647	nan		1	0.7155	nan	nan	nan		0.1261	0.906	nan	nan	nan
0.825	0.1731	0.7113	0.7235	nan		0.0201	0.9298	0.0153	0.0169	nan		0.8333	0.4321	nan	nan	nan		0.0103	0.4095	0	nan	nan		0.1235	0	0.0755	nan	nan		0.1477	0.7552	0.7368	nan	nan
0.961	0.3256	0.9677	nan	nan		0.0139	0.9823	0.0071	0.0048	nan		0.825	0.3143	0.6667	nan	nan		0	0.4255	0	nan	nan		0.1395	0.0192	0.0417	0.0417	nan		0.0775	0.2	0.15	0.15	nan
0.9221	0	0.9423	nan	nan		0	0.931	0.0201	0.0164	nan		0.7375	0.3167	0.6667	0.7368	nan		0	0.303	0.0357	nan	nan		0.4545	0.0392	nan	nan	nan		0.0058	0.2692	nan	nan	nan
0.9615	0	0.977	nan	nan		0.006	1	0.0141	0.0081	nan		0.5652	0.25	0.4545	nan	nan		0.04	0.7714	0.037	0.0263	nan		0.2805	0	nan	nan	nan		0.0231	0.1731	nan	nan	nan
0.7009	0.0042	0.6293	nan	nan		0	0.8929	0	nan	nan		0.4906	0.1463	0.3	0.3056	nan		0.6364	0.9519	nan	nan	nan		0.2265	0.0927	0.0354	nan	nan		0.0577	0.1628	0	0	nan
0.7647	0.0093	nan	nan	nan		0.0548	0.8594	0.0159	0	nan		0.5135	0.0652	nan	nan	nan		0.0245	0.8822	0.0295	0.0373	nan		0.1674	0.0405	0.0727	0.1	nan		0	0.2091	0.0333	0.0533	nan
0.9455	0.0155	nan	nan	nan		0.0175	0.6552	0.0337	0.036	nan		0.3692	0.0682	0.4375	0.4333	nan		0.015	0.8983	0.0143	0.0121	nan		0.1304	0.0225	0.1212	nan	nan		0.0149	0.1702	0.16	0.2045	nan
0.6271	0.0275	0.6887	nan	nan		0.0131	1	0.0125	0.012	nan		0.6194	0.1111	0.5	0.5517	nan		0.0595	0.7183	0.037	nan	nan		0.1163	0	nan	nan	nan		0.027	0.1486	nan	nan	nan
0.5739	0.0262	0.3059	nan	nan		0.0057	0.6471	0.0028	0	nan		0.4571	0.097	0.5116	nan	nan		0.0369	0.5185	0.0364	0.0195	nan		0.193	0	0.1618	nan	nan		0.1068	0.2227	0.0646	nan	nan
1	0.0845	nan	nan	nan		0.004	0.5873	0.0062	0	nan		0.8036	0.1037	0.4545	0.4464	nan		0.0221	0.7391	0.0068	0.0039	nan		0.3547	0.0266	0.1385	0.0833	nan		0.319	0.5158	0.295	nan	nan
0.5852	0.0389	0.3231	nan	nan		0.0085	0.9286	0.0214	0.0361	nan		0.5448	0.1529	0.5152	0.4944	nan		0.0299	0.7917	0.0185	nan	nan		0.546	0.0275	0.2667	0.169	nan		0.0124	0.1711	0.0323	nan	nan
0.9617	0.032	nan	nan	nan		0.3552	0.9828	0.4266	0.6988	nan		0.8718	0.2075	nan	nan	nan		0.032	0.4444	0.0224	0.0233	nan		0.6934	0.0362	0.4625	nan	nan		0.0613	0.1807	0.0351	nan	nan
0.7727	0.0113	0.7024	nan	nan		0.3951	1	0.5887	0.8276	nan		0.7391	0.1667	0.5333	0.5333	nan		0.0224	0.4324	0.0085	nan	nan		0.6308	0.0245	0.4712	nan	nan		0.0417	0.25	nan	nan	nan
0.8865	0.0255	0.8496	nan	nan		0.4045	0.94	0.6942	0.7742	nan		0.3385	0.0147	0.1709	nan	nan		0.012	0.4444	0.0174	nan	nan		0.5323	0.1659	0.6346	nan	nan		0.0083	0.2273	nan	nan	nan
0.9153	0.012	0.9221	nan	nan		0.0062	0.9643	0.0141	0.0159	0		0.3706	0.02	0.1364	nan	nan		0.0141	0.5345	0.0103	nan	nan		0.2544	0.0835	0.1957	0.2118	nan		0.0349	0.25	0.1132	0.0556	nan
0.9298	0.0124	0.9299	nan	nan		0.0034	0.7727	0.0233	0.0267	nan		0.5974	0.1439	0.375	nan	nan		0.0132	0.5217	0.0022	nan	nan		0.3474	0.113	0.233	0.2353	nan		0.0238	0.2317	nan	nan	nan
0.9798	0.0195	0.9615	nan	nan		0	0.525	0.102	nan	nan		0.661	0.2241	nan	nan	nan		0.0155	0.6667	0.014	nan	nan		0.5163	0.3537	0.5867	nan	nan		0.0537	0.6174	nan	nan	nan
0.969	0.0196	0.978	nan	nan		0.4839	1	0.569	0.6154	nan		0.8478	0	0.4	nan	nan		0.0058	0.4294	0.0179	nan	nan		0.4503	0.3429	0.521	nan	nan		0.0682	0.4244	0.5091	nan	nan
0.8859	0.0308	0.8033	nan	nan		0.0089	0.931	0	nan	nan		0.3333	0	0.3571	0.36	nan		0.0043	0.321	0.0047	0.0073	nan		0.6063	0.4897	0.5552	nan	nan		0.0108	0.1111	0.0222	nan	nan
0.9286	0.0045	0.9545	nan	nan		0.0176	0.8667	0.0124	0.011	nan		0.4535	0.0303	0.1338	0.0882	nan		0.004	0.6	0.0038	0.0042	nan		0.3429	0	nan	nan	nan		0.0198	0.1667	0.0631	nan	nan
1	0.0117	0.9091	nan	nan		0.0057	0.9444	0.0127	0.012	nan		0.3587	0.0085	0.2308	0.3469	nan		0.006	0.3396	0.0098	0.013	nan		0.1176	0	0	nan	nan		0	0.1346	0.0423	0.0504	nan
0.9576	0.0093	0.9804	nan	nan		0	0.7121	0.0517	nan	nan		0.6533	0.2424	0.3	0.3	nan		0.0077	0.4607	0.0141	0.0155	nan		0.1625	0	0.0805	0.0123	nan		0.0476	0.1739	0	0	nan
0.9907	0.0231	1	nan	nan		0.0164	0.9815	0.0229	0.0265	nan		0.7226	0.2564	0.5306	0.5366	nan		0.0172	0.6184	0.0146	0.0154	nan		0.1429	0.0141	nan	nan	nan		0	0.1217	0.027	nan	nan
0.97	0.0216	1	nan	nan		0.0074	0.9902	0.0284	0.0297	nan		0.6271	0.1373	0.5256	0.5439	nan		0.0065	0.3729	0.0253	0.0296	nan		0.878	0.6437	nan	nan	nan		0.0084	0.1265	nan	nan	nan
0.9775	0.0096	1	nan	nan		0.0072	0.993	0.0184	0.0186	nan		0.8523	0.4778	0.6477	0.6296	nan		0.3391	0.8451	nan	nan	nan		0.3333	0.1333	nan	nan	nan		0.0089	0.2745	0.0417	nan	nan
0.9764	0.0162	0.9318	nan	nan		0.0091	0.8455	0.0295	0.025	nan		0.8615	0.5479	nan	nan	nan		0.3713	0.7637	0.3259	0.326	nan		0.4085	0.1481	nan	nan	nan		0.035	0.2317	0.0571	nan	nan
0.9806	0.0065	0.9643	nan	nan		0.0174	0.8221	0.0143	0.0252	nan		0.4731	0.1529	nan	nan	nan		0.0041	0.5833	0.0106	0.0099	nan		0.162	0	0.0563	0.0597	nan		0.0345	0.1818	0.1333	nan	nan
1	0.0106	1	nan	nan		0.0258	0.9016	0.0244	0.0237	nan		0.6122	0.1837	nan	nan	nan		0.009	0.381	0.0133	0.0142	nan		0.28	0.1582	0.2553	0.2571	nan		0.0185	0.1739	0.087	nan	nan
0.7259	0.0221	0.7895	0.7917	nan		0.0252	0.7332	0.0158	0.0308	nan		0.6923	0.2955	nan	nan	nan		0.0706	0.5102	0.0351	0.0351	nan		0.2525	0.1212	0.0748	nan	nan		0	0.2759	0.0465	0.05	0.0435
1	0.45	nan	nan	nan		0.0199	0.5631	0.0116	nan	nan		1	0.475	nan	nan	nan		0.013	0.4615	0	0	nan		0.4677	0.188	0.0863	0.186	nan		0.016	0.2609	0.023	nan	nan
0.8605	0	nan	nan	nan		0.0129	0.5806	0.0339	0.0372	nan		0.5813	0.2424	0.6466	0.6718	nan		0.012	0.8039	0.0093	0.0039	nan		0.1389	0	0.0476	nan	nan		0.0103	0.1842	0.0245	0.0116	nan
0.9375	0.032	nan	nan	nan		0.0193	0.8074	0.1088	0.1085	nan		0.5333	0.0556	0.4783	0.5526	nan		0.58	0.9375	0.5208	0.4651	nan		0.1435	0.0045	0.0615	nan	nan		0.0783	0.7047	0.0154	nan	nan
1	0.0106	nan	nan	nan		0.0188	0.6176	0.0305	0.0305	nan		0.7073	0.1286	nan	nan	nan		0.3333	0.6543	0.4146	0.4146	nan		0.7619	0.4538	nan	nan	nan		0.1657	0.8069	0.0083	nan	nan
1	0.0085	nan	nan	nan		0.0119	0.9221	0.0231	0	nan		0.7714	0.3455	nan	nan	nan		0.0019	0.61	0.013	0.012	0.069		0.2	0.0333	0	0	nan		0.0286	0.32	nan	nan	nan
0.7556	0	0.8939	nan	nan		0.0207	0.7248	0.0472	0.0117	nan		0.8393	0.4526	0.9032	nan	nan		0.5161	0.8667	nan	nan	nan		0.1	0	0.0753	nan	nan		0.5677	0.7852	0.8955	nan	nan
0.5348	0.0198	0.4454	0.4479	nan		0.0137	0.9322	0.0392	0.0183	nan		0.6957	0.1351	nan	nan	nan		0.0149	0.7188	0.0084	0.0073	nan		0.1702	0.0269	0.1	nan	nan		0.5221	0.6863	0.3978	0	nan
0.6133	0.0427	0.5375	0.4634	nan		0.0321	0.7838	0.026	0.0194	nan		0.9085	0.4393	0.9722	1	nan		0.0187	0.8889	0.0183	0.0203	nan		0.3443	0.05	nan	nan	nan		0.4721	0.8343	0.6746	nan	nan
0.9643	0	nan	nan	nan		0.0302	0.9432	0.0129	0.0135	nan		0.75	0.3696	nan	nan	nan		0.015	0.7917	0	0	nan		0.7953	0.5024	0.4906	nan	nan		0.4865	0.797	0.6775	nan	nan
0.9891	0.0438	0.9515	1	nan		0	0.9155	0.0131	0.014	nan		0.8769	0.4146	nan	nan	nan		0.0047	0.9038	nan	nan	nan		0.5025	0.1595	0.2143	nan	nan		0.6716	0.8099	0.7517	nan	nan
1	0.0404	0.9451	nan	nan		0.01	0.8618	0.0044	0.007	nan		0.75	0.35	nan	nan	nan		0.014	0.6047	0.0182	0.0132	nan		0.3429	0.0524	0.1111	nan	nan		0	0.129	0.2	0.3	nan
0.9674	0.0119	0.84	nan	nan		0.0127	0.8824	0.0126	0.0118	nan		0.5714	0.2	nan	nan	nan		0.0213	0.6	0.0156	0.0092	nan		0.1429	0.0122	0.0513	nan	nan		0.0603	0.1951	0.0063	0.0063	nan
0.9583	0.3133	0.9268	0.9268	nan		0.0196	0.8627	0.0323	0.0333	nan		0.5556	0	0.375	nan	nan		0.0043	0.3353	0.023	0.0325	nan		0.1045	0	nan	nan	nan		0.12	0.2647	0.0882	nan	nan
0.9153	0.3833	0.92	0.9184	nan		0	0.5814	nan	nan	nan		0.7233	0.0744	0.4459	0.4844	nan		0.0255	0.6226	0.0302	nan	nan		0.18	0.0725	0.0417	0.0465	nan		0.2723	0.6538	0.2168	nan	nan
0.9368	0.3934	0.918	0.9123	nan		0.016	0.541	nan	nan	nan		0.7805	0.4462	nan	nan	nan		0.0104	0.5758	0.0067	nan	nan		0.4359	0.0909	0.2115	0.22	nan		0.1724	0.3933	0.0508	nan	nan
0.9841	0.0426	0.8929	nan	nan		0.0065	0.9048	0.0225	0.0314	nan		0.9104	0.4808	nan	nan	nan		0.0174	0.3636	0.0137	0	nan		0.116	0.0132	0.1573	0.0988	nan		0.0203	0.1349	0.0226	0.0286	nan
0.9451	0.0229	nan	nan	nan		0.0062	0.9396	0.0164	0.0173	nan		0.8312	0.0726	nan	nan	nan		0.0073	0.4222	0.0156	0.0147	nan		0.4872	0.0104	0	nan	nan		0.0152	0.134	0.0083	0.0085	nan
1	0.006	nan	nan	nan		0.0296	0.961	0.0254	0.0178	nan		0.7872	0.2857	0.8095	0.8095	nan		0.0131	0.4459	0.032	0.0363	nan		0.4222	0.0545	0.1912	nan	nan		0.2087	0.3217	0.1958	nan	nan
0.8182	0.0108	0.4571	0.4	nan		0.008	0.9855	0.0211	0.0093	nan		0.7297	0.0212	0.4167	nan	nan		0.0086	0.6803	0.0052	0.0063	nan		0.1429	0	nan	nan	nan		0.0726	0.2034	nan	nan	nan
0.9379	0.0413	0.9239	0.9398	nan		0.0062	0.9412	0.0122	0.0126	nan		0.6538	0.009	0.3676	nan	nan		0.0063	0.7037	0.0011	0	nan		0.2381	0	nan	nan	nan		0.045	0.2027	0.14	nan	nan
0.9645	0.0266	0.7757	0.8571	nan		0.0139	0.9667	0.0368	0.038	nan		0.593	0.1818	0.3043	nan	nan		0.1944	0.5455	0.1111	nan	nan		0.5301	0.2368	0.6377	0.5161	nan		0	0.1667	0.0588	0.0385	nan
0.8953	0.0026	0.7739	0.9062	nan		0.0397	0.8763	0.0089	0.0048	0		0.7619	0.375	0.5833	nan	nan		0.2872	0.6977	0.2195	nan	nan		0.587	0.0794	0.4	0.4013	nan		0.1368	0.5758	0.1047	nan	nan
0.8479	0.0115	0.7921	nan	nan		0.09	0.8617	0.0106	nan	nan		0.7917	0.4681	0.7105	nan	nan		0.0197	0.6533	0.0062	0.0049	nan		0.1343	0.0238	0.1071	0.1061	0.12		0.1367	0.6094	0.1868	nan	nan
0.9538	0.0227	0.7941	nan	nan		0.069	0.8861	0.0269	nan	nan		0.7885	0.4764	0.7717	nan	nan		0.0159	0.7568	0.0026	0.0034	nan		0.7179	0	0.5522	0.6875	nan		0.1706	0.3819	0.0821	nan	nan
0.982	0.0221	0.7571	nan	nan		0.0373	0.9405	0.0026	0.0034	nan		0.6769	0.25	0.5154	0.6	nan		0.0078	0.569	0.0136	0.0144	nan		0.6812	0.0417	0.3714	0.4074	nan		0.0112	0.3279	0.0196	nan	nan
1	0.0202	0.8361	nan	nan		0.0298	0.9209	0	0	nan		0.52	0.0805	nan	nan	nan		0.0296	0.9149	0.0171	0.019	nan		0.1143	0	0	0	nan		0.0398	0.2339	0.0877	nan	nan
1	0.0064	0.7708	0.8065	nan		0.0315	0.9189	0.1075	nan	nan		0.4567	0.0397	nan	nan	nan		0.0426	0.9184	0.0244	0.0449	nan		0.2164	0	0.0483	0.0164	nan		0.2561	0.8184	nan	nan	nan
0.9634	0.0255	0.6667	0.6667	nan		0.0183	0.8986	0.0119	0.0154	nan		0.7872	0.4556	nan	nan	nan		0.0135	0.5517	0.0092	nan	nan		0.6762	0.1354	nan	nan	nan		0.5878	0.9277	0.5408	nan	nan
0.9619	0.0167	0.697	0.697	nan		0.0187	0.9591	0.0234	0.0166	nan		0.5976	0.1667	0.5	nan	nan		0.0237	0.6119	0.0014	0	nan		0.2339	0.058	nan	nan	nan		0.3372	0.7218	0.1989	nan	nan
1	0.0142	0.85	nan	nan		0.0115	0.9423	0.0676	0.07	0.4762		0.8269	0.2083	nan	nan	nan		0.022	0.6821	0.0095	0.0038	nan		0.175	0	nan	nan	nan		0.0886	0.3279	0.0733	nan	nan
0.791	0.0161	0.8103	nan	nan		0.009	0.6364	0.0054	0.0041	nan		0.7347	0.3704	nan	nan	nan		0.0047	0.4407	0.0039	0	nan		0.1132	0	0.0105	0	nan		0.0654	0.2909	0.0385	0	nan
0.9478	0.03	0.9425	nan	nan		0.008	0.6667	0.0156	0.0174	nan		0.6667	0.3333	0.3	nan	nan		0.0222	0.7949	0.0128	0.0108	nan		0.1026	0	0.0235	nan	nan		0.0408	0.1538	0.0594	0	nan
0.9535	0.1702	0.8923	nan	nan		0.023	1	0.0127	0.0095	nan		0.4885	0.0455	0.4531	nan	nan		0.0064	0.4194	0.0234	0.042	nan		0.2014	0.0273	0.1268	nan	nan		0.0222	0.1538	0.0976	nan	nan
0.9926	0.0124	0.9327	0.9412	nan		0.012	0.6545	0.014	0.0136	nan		0.5	0.0533	0.5208	nan	nan		0.006	0.7581	0.0162	0.0139	nan		0.1875	0.04	0	nan	nan		0.0577	0.241	0.1429	nan	nan
0.9879	0.0203	0.814	0.7908	nan		0.0095	0.8	0.0047	0.0052	nan		0.7037	0.2533	nan	nan	nan		0.0334	0.7292	0.0105	0.0033	nan		0.2353	0.0225	0.0196	nan	nan		0.1308	0.5756	0.4345	nan	nan
0.9512	0.0217	0.8413	0.8246	nan		0.0201	0.8667	0.0152	0	nan		0.3939	0.0571	0.093	nan	nan		0.0654	0.5086	0.025	nan	nan		0.2742	0.0538	0.2286	nan	nan		0.204	0.5871	0.2125	nan	nan
0.8421	0.0108	0.9417	nan	nan		0.5	1	0.2143	0.2143	nan		0.48	0	0.5	nan	nan		0.0421	0.4896	0.0451	nan	nan		0.2917	0.0943	nan	nan	nan		0.0056	0.2	0.0588	nan	nan
0.9294	0.018	0.9697	nan	nan		0.0276	1	0.0174	0.0157	nan		0.8519	0.2917	0.7059	nan	nan		0.049	0.5694	0.022	nan	nan		0.25	0	0.1538	0.1429	nan		0.0227	0.4167	0.1373	nan	nan
0.9155	0.0119	0.9897	nan	nan		0.0129	1	0.0264	0.0282	nan		0.7091	0.375	nan	nan	nan		0.0135	0.7538	0.0148	0	nan		0.2059	0	0.0143	nan	nan		0.0556	0.1791	nan	nan	nan
0.9825	0.0424	0.9917	nan	nan		0.0237	0.6364	0.0134	0.0104	nan		0.7391	0.3448	0.8182	nan	nan		0.2118	0.7778	0.3404	nan	nan		0.1413	0	nan	nan	nan		0.0556	0.2273	0.0292	0.0198	nan
0.7245	0.0629	0.6854	0.7021	nan		0.0073	0.6667	0.0154	0.0155	nan		0.6667	0.1481	0.8667	nan	nan		0.2222	0.7288	nan	nan	nan		0.234	0.0432	0.0189	0.04	nan		0.0119	0.1429	0.0132	0.0189	nan
0.9296	0.0202	1	nan	nan		0.02	1	0.0164	0.0154	nan		0.6667	0.1277	0.5926	nan	nan		0.3939	0.7273	nan	nan	nan		0.1562	0.0408	0.0517	0.0566	nan		0.0511	0.2024	0.0872	0.2105	nan
0.8761	0.0204	0.5217	nan	nan		0.0136	0.8571	0.0175	0.0149	nan		0.4492	0.1364	0.3736	nan	nan		0.2903	0.6154	nan	nan	nan		0.2128	0.0552	0.0698	nan	nan		0.0421	0.1613	0.1216	0.0172	nan
0.9032	0.0114	nan	nan	nan		0.0182	1	0.0292	0.0277	nan		0.6538	0.3333	nan	nan	nan		0.5385	0.84	0.3944	0.3226	nan		0.1724	0.0364	0.0323	nan	nan		0.0602	0.25	nan	nan	nan
0.9231	0.0233	nan	nan	nan		0.0088	0.9355	0.0201	0.018	nan		0.6216	0.2903	nan	nan	nan		0	0.4906	0.0231	nan	nan		0.4779	0.236	0.2319	0.2377	nan		0	0.1429	nan	nan	nan
0.9137	0.017	0.7708	nan	nan		0.0214	1	0.0218	0.0225	nan		0.873	0.303	nan	nan	nan		0.0166	0.4265	0.0178	nan	nan		0.2317	0.0317	nan	nan	nan		0.0428	0.1944	0.0256	0.0161	nan
0.5429	0.0161	0.4902	nan	nan		0	0.96	0.0217	0.0222	nan		0.863	0.5396	0.8421	nan	nan		0.0112	0.6182	0.0833	0.08	nan		0.2632	0.0784	0.2414	nan	nan		0.6594	0.8299	0.8938	nan	nan
0.6255	0.018	0.4858	0.2857	nan		0.0103	1	0.0142	0.0093	nan		0.4159	0.1127	0.4375	nan	nan		0.0299	0.3673	0.0235	0.0238	nan		0.3188	0.0571	0.5	0.5	nan		0.731	0.8511	0.8891	nan	nan
0.675	0.0252	0.5766	nan	nan		0.0041	1	0.0122	0.0127	nan		0.6415	0.1154	nan	nan	nan		0.0556	0.9231	nan	nan	nan		0.4138	0.1818	0.2179	0.2143	nan		0	0.1875	0.0161	nan	nan
0.9821	0.0094	0.9747	nan	nan		0.0103	0.9307	0.0254	nan	nan		0.6167	0.2069	nan	nan	nan		0.5106	0.9169	0.3333	0.3333	nan		0.3111	0.0648	0.028	0.0294	nan		0	0.125	0	nan	nan
0.9901	0.017	0.9182	0.9889	nan		0.0167	0.9805	0.0146	0.0134	nan		0.4918	0.1176	nan	nan	nan		0	0.3485	0.0217	0.0345	nan		0.7436	0.3378	0.3274	0.3	nan		0.0553	0.3704	0	0	nan
0.9869	0.0309	0.9122	0.9688	nan		0.0108	1	0.0087	0.0083	nan		0.4894	0.141	nan	nan	nan		0.0067	0.402	0.011	0.0093	nan		0.5094	0.2656	0.2316	0.2237	nan		0.187	0.7767	0.1181	0.1181	nan
0.9681	0.0161	1	nan	nan		0.0166	0.9941	0.0069	0.0064	nan		0.9038	0.2722	0.8	nan	nan		0.0144	0.551	0	0	nan		0.2205	0	0.1881	0.1881	nan		0	0.1111	nan	nan	nan
0.9952	0.0119	0.9574	0.9474	nan		0.0051	0.9669	0.0182	0.0197	nan		0.8095	0.1368	0.8919	nan	nan		0.0135	0.5926	0.0057	0.0057	nan		0.1029	0	0	0	nan		0	0.7444	0.2538	0	nan
0.9818	0.0149	1	nan	nan		0.0148	0.9623	0.0124	0.0124	nan		0.9853	0.19	nan	nan	nan		0	0.4132	0.0282	0.0323	nan		0.4906	0.1333	nan	nan	nan		0	0.102	0.0079	0.0082	nan
0.6286	0.0115	0.9429	nan	nan		0.0175	0.99	0.0206	0.0194	nan		0.8269	0.3231	0.7955	nan	nan		0	0.36	0.0244	nan	nan		0.2353	0	0.0169	nan	nan		0	0.2	0.0139	0.0139	nan
0.875	0.0355	0.9219	0.931	nan		0.0037	0.5714	0.0135	0.013	0		0.871	0.4396	nan	nan	nan		0.3043	0.64	0.4624	0.4624	nan		0.1544	0.0528	0.116	0.2	nan		0	0.1282	0.0093	nan	nan
0.7391	0.0088	0.8033	0.7647	nan		0.0093	0.7281	0.0104	0.0027	nan		0.9808	0.4615	nan	nan	nan		0.3853	0.7788	0.5463	0.5288	nan		0.1047	0	0.0924	0.0508	nan		0.0091	0.1667	0.0079	0.0084	nan
0.5955	0	0.1463	0.2727	0.0294		0.0217	0.871	0.0174	0.0144	nan		0.9104	0.3106	0.878	nan	nan		0	0.754	0.014	0.0114	nan		0.2812	0	0.191	nan	nan		0	0.1053	0.0108	0.0137	nan
0.9167	0	nan	nan	nan		0.0103	1	0.0397	0.0171	nan		0.7895	0.1739	0.8519	nan	nan		0.0218	0.4458	0.0336	0.0368	nan		0.3047	0	0	nan	nan		0.0303	0.2121	0	nan	nan
0.9697	0.05	nan	nan	nan		0.0103	0.9615	0.0172	0.0104	nan		0.6389	0.1519	0.6747	nan	nan		0.0288	0.75	0.0059	0.0082	nan		0.2222	0	nan	nan	nan		0.0342	0.1622	0.0294	0.0328	nan
0.6714	0.0494	0.7174	nan	nan		0.0211	0.9574	0.069	nan	nan		0.7448	0.0618	0.7619	nan	nan		0.0612	0.9667	0.0267	0.0137	nan		0.175	0	0.0351	nan	nan		0	0.2	0.0333	0.027	nan
0.9815	0.0303	0.973	nan	nan		0	0.9512	0	0	nan		0.8281	0.337	0.7746	nan	nan		0.0962	0.5909	0.0222	nan	nan		0.4706	0	0.3217	0.3208	nan		0.1429	0.4324	nan	nan	nan
0.6385	0.0382	0.5783	nan	nan		0.0095	1	0.024	0.0247	nan		0.5942	0.1026	0.0714	nan	nan		0.0053	0.766	0.0227	0.026	nan		0.1333	0	0.0208	0.0278	nan		0.4149	0.6579	0.2667	0.2667	nan
0.5658	0.007	0.5862	nan	nan		0.0087	1	0.0205	0.0181	nan		0.4444	0.0732	0.625	nan	nan		0.0087	0.9649	0.0055	0.0068	nan		0.1389	0	nan	nan	nan		0.6348	0.8621	0.3299	0.3299	nan
0.931	0.0182	nan	nan	nan		0.0021	1	0.0128	0.0105	nan		0.5	0.1864	0.7419	0.7419	nan		0.0093	0.3467	0.019	0.0194	nan		0.1829	0	0.0345	nan	nan		0	0.1111	0	0	nan
0.875	0.0078	0.8113	0.75	nan		0.0308	0.9589	0	0	nan		0.5663	0.2308	0.4074	nan	nan		0.0513	0.5714	nan	nan	nan		0.3333	0.0566	0.375	0.375	nan		0	0.1636	0.0103	0.0118	nan
0.9426	0.0049	0.8091	0.75	nan		0.0031	0.6551	0.0174	nan	nan		0.803	0.4655	0.7692	nan	nan		0.0301	0.5638	0.0206	0.0263	nan		0.5424	0.3051	nan	nan	nan		0	0.1053	0.0769	nan	nan
0.8621	0.023	0.7604	0.6296	nan		0.0163	0.5841	0.024	0.0161	nan		0.5294	0.119	0.1209	nan	nan		0.0102	0.6757	0.0367	0.0352	nan		0.1769	0.0496	nan	nan	nan		0	0.3469	0.0513	nan	nan
0.6613	0.0103	0.5897	nan	nan		0.0105	0.6137	0.0216	0.0179	nan		0.4062	0.0444	0.0667	nan	nan		0.0081	0.569	0.0372	0.0412	nan		0.1887	0.075	0.2353	nan	nan		0.0476	0.1762	0.0397	0.0405	nan
0.9412	0.0113	0.9664	nan	nan		0.0153	0.7464	0.0225	0.0251	nan		0.8333	0.4333	0.75	nan	nan		0	0.6957	0.0149	nan	nan		0.5882	0.4654	0.6199	nan	nan		0.0187	0.2473	0.058	0.045	nan
0.9167	0.0031	0.7551	nan	nan		0.0275	0.7597	0.0234	0.017	nan		0.6344	0.2	0.7818	nan	nan		0.0277	0.8	0.0224	0.0186	nan		0.381	0	0.0833	0.1	nan		0.0231	0.1377	0.0631	0.0893	nan
0.985	0.0282	0.8132	nan	nan		0.0096	0.5278	0.026	0.0306	nan		0.7273	0.4	0.4706	nan	nan		0.0029	0.451	0.0072	0.0083	nan		0.1905	0.0365	nan	nan	nan		0.0645	0.5833	0.0645	nan	nan
0.9455	0.3528	0.8862	nan	nan		0	0.6829	0	0	nan		0.6579	0.299	0.6026	nan	nan		0.0085	0.6667	0.0118	0.0141	nan		0.2121	0	nan	nan	nan		0.0395	0.2667	nan	nan	nan
0.9231	0.0109	0.7857	nan	nan		0.0323	0.6047	0	nan	nan		0.752	0.425	0.514	nan	nan		0.0103	0.4138	0	nan	nan		0.117	0	nan	nan	nan		0.0337	0.2143	nan	nan	nan
0.9091	0.0531	0.8571	nan	nan		0.0215	0.9698	0.0351	nan	nan		0.7742	0.4068	nan	nan	nan		0	0.4286	0.0698	nan	nan		0.2105	0	0.1	0.08	nan		0.0268	0.2512	0.0575	0.102	nan
0.9853	0.0095	nan	nan	nan		0.005	0.9368	0.0067	nan	nan		0.7051	0.3125	0.5283	0.45	nan		0.0151	0.7391	0.0094	0.0154	nan		0.1837	0.0533	nan	nan	nan		0	0.24	0.0952	0.1111	nan
0.8333	0	0.7778	nan	nan		0.0178	0.9761	0.0143	0.0123	nan		0.8083	0.44	0.6424	nan	nan		0.0189	0.8435	0.0095	0.0128	nan		0.129	0	nan	nan	nan		0.0241	0.2254	0.0398	0.0361	nan
0.5938	0	0.9048	nan	nan		0.0165	0.9444	0.015	0	nan		0.7957	0.4171	0.6757	nan	nan		0.0147	0.7236	0.0077	0.0057	nan		0.2292	0.0385	0.0893	0.0935	nan		0.0347	0.1459	0.12	0.1034	nan
0.9569	0.2755	0.7379	nan	nan		0.0117	0.892	0.0084	0.0118	nan		0.724	0.3636	0.5581	nan	nan		0.2478	0.9677	0.3222	0.32	nan		0.3	0	0.0308	nan	nan		0.0938	0.2838	0.1611	nan	nan
0.9746	0.3232	0.92	nan	nan		0.0212	0.5628	0.014	0.0146	nan		0.36	0.0175	nan	nan	nan		0.0207	0.7656	0.0263	nan	nan		0.304	0.0246	0.2087	nan	nan		0	0.4857	nan	nan	nan
0.6588	0.1507	0.6	nan	nan		0.0221	0.5957	0.0078	nan	nan		0.5167	0.1702	0.4364	nan	nan		0.0301	0.9211	0.0231	nan	nan		0.1852	0	0	nan	nan		0.0192	0.1295	0.0267	0.0267	nan
0.9444	0.0043	0.9032	nan	nan		0.0195	0.7923	0.0157	nan	nan		0.6785	0.2632	0.4755	nan	nan		0.0065	0.5769	0.0133	0.011	nan		0.1163	0	0.042	0.0588	nan		0.0172	0.1228	0.0421	nan	nan
0.5543	0	0.6242	0.6748	nan		0.0054	0.8485	0.0208	nan	nan		0.5523	0.1667	0.3986	nan	nan		0	0.5185	0.0229	0.0166	nan		0.5089	0.3175	0.5263	0.85	nan		0.6117	0.771	0.3443	0.3688	nan
0.9636	0.0078	0.8922	0.8804	nan		0.0074	0.7667	0.0085	nan	nan		0.7245	0.2644	0.5625	nan	nan		0.0679	0.7551	0.0688	nan	nan		0.5542	0.3	0.1351	nan	nan		0.5395	0.6773	0.2955	0.3621	nan
0.978	0.4652	0.8788	0.8636	nan		0	0.5733	0	nan	nan		0.8529	0.4545	nan	nan	nan		0.0442	0.5349	0.5138	nan	nan		0.5405	0	0.1154	0.1176	nan		0.0189	0.2174	0.027	nan	nan
0.9811	0	nan	nan	nan		0.0139	0.8125	0	0	nan		0.6207	0.2708	0.5909	nan	nan		0.0111	0.5957	0.002	0.0048	nan		0.268	0.0385	0.2124	0.2264	nan		0.0299	0.1852	0.0345	0.08	nan
0.8502	0.1325	0.6851	nan	nan		0	0.7302	0.006	0	nan		0.8644	0.4375	nan	nan	nan		0.1786	0.6452	0.4231	nan	nan		0.3597	0.011	0.186	0.1983	nan		0.0221	0.1304	0.027	0.0333	nan
0.9375	0.1791	1	1	nan		0.0088	0.9583	0.0139	0.0132	nan		0.434	0.0207	nan	nan	nan		0	0.4557	0.037	nan	nan		0.4211	0.0638	0.1698	0.0714	nan		0.0364	0.2222	0.0833	0.0833	nan
1	0.2619	1	nan	nan		0.0043	0.7619	0.0017	0	nan		0.785	0.3377	nan	nan	nan		0	0.4696	0.0312	nan	nan		0.2537	0	0.3333	nan	nan		0.3524	0.497	0.2933	0.2547	nan
0.9667	0.381	nan	nan	nan		0.0215	0.6585	0.007	0.0086	nan		0.7442	0.4091	nan	nan	nan		0.0215	0.3462	0	nan	nan		0.1463	0.0192	0.0175	0.0204	nan		0.3467	0.5012	0.3046	0.2702	nan
0.6437	0.0095	0.5476	nan	nan		0.0177	0.9074	0.015	0.0087	nan		0.7955	0.4535	0.5429	nan	nan		0.4091	0.7143	nan	nan	nan		0.2063	0.0702	0.1667	0.1887	nan		0.3863	0.6174	0.3515	0.3097	nan
0.5505	0.014	0.6044	nan	nan		0.1	0.6538	0.0333	0.0345	nan		0.6768	0.2175	nan	nan	nan		0.2623	0.6429	0.0598	0.1556	nan		0.5	0	0.1739	nan	nan		0.0182	0.1613	nan	nan	nan
0.9545	0.0013	0.7808	nan	nan		0.0055	0.7083	0.0112	0.004	nan		0.6875	0.3143	0.5	nan	nan		0	0.3438	0.0532	nan	nan		0.1558	0	0.1463	0.1463	nan		0	0.1228	0.1053	0.1111	nan
0.9815	0	nan	nan	nan		0.011	0.9456	0.0178	0.0269	nan		0.625	0.2611	0.6538	nan	nan		0.0101	0.5238	0.0066	0.0108	nan		0.1187	0.0167	0.0133	0.0143	nan		0.0246	0.1751	0.0074	0.0092	nan
0.9355	0.0135	0.8485	nan	nan		0.0123	0.8941	0.0134	0.0172	nan		0.6176	0.0294	0.3704	nan	nan		0.0106	0.4902	0.039	0.04	nan		0.1304	0	0	0	nan		0.0221	0.2743	0.0159	0.0198	nan
0.9494	0.0196	nan	nan	nan		0.0132	0.8558	0.0152	0.0127	nan		0.8023	0.4828	0.6809	nan	nan		0.0248	0.5395	0.0219	0.0247	nan		0.4783	0.2392	0.3125	0.3125	nan		0.1084	0.2429	0.1587	nan	nan
0.9529	0.05	1	nan	nan		0.0118	0.6067	0.0082	0.006	nan		0.766	0.4511	0.6881	nan	nan		0.506	0.8902	0.5714	0.6087	nan		0.6288	0.2745	0.416	0.431	nan		0.029	0.3182	nan	nan	nan
0.9857	0.3333	nan	nan	nan		0.0122	0.6707	0.012	0.0403	nan		0.7059	0.3908	0.7368	nan	nan		0.0118	0.7049	0.0114	0.008	0.0345		0.4264	0.1875	0.3684	nan	nan		0.0119	0.1167	0	nan	nan
0.9821	0.0148	nan	nan	nan		0	0.6515	0.0038	0	nan		0.8182	0.3311	0.623	nan	nan		0	0.725	0.0228	0.0109	nan		0.194	0	nan	nan	nan		0	0.2174	nan	nan	nan
1	0.0223	nan	nan	nan		0.0262	1	0.0148	0.0168	nan		0.7397	0.1049	0.8382	nan	nan		0.0126	0.6739	0.0054	0.0044	nan		0.125	0.0228	nan	nan	nan		0	0.2162	nan	nan	nan
1	0.0127	1	nan	nan		0.0024	1	0.0136	0.0193	nan		0.8136	0.2581	0.725	nan	nan		0.0078	1	0.0246	0.0684	nan		0.1979	0.0411	0.0687	nan	nan		0.0417	0.2667	nan	nan	nan
0.9434	0.0098	0.8621	nan	nan		0.0134	0.9259	0.0065	0.0068	nan		0.9265	0.4138	nan	nan	nan		0.0028	0.697	0.0315	0.0638	nan		0.125	0	nan	nan	nan		0.022	0.1346	0.0157	nan	nan
0.6719	0.0476	0.5	nan	nan		0.0183	0.9302	0.0177	0.0168	nan		0.7111	0.1786	nan	nan	nan		0.0096	0.8485	0.0435	nan	nan		0.3486	0.1519	0.1515	nan	nan		0	0.2381	nan	nan	nan
0.5481	0.013	0.7895	nan	nan		0.014	0.9592	0.0191	0.0174	nan		0.8571	0.2	nan	nan	nan		0.0104	0.9767	0.0314	0.0811	nan		0.48	0.1556	0.4951	nan	nan		0.0567	0.2757	0.2562	nan	nan
0.9767	0.0072	nan	nan	nan		0.0108	0.95	0.0082	0.0081	0		0.5417	0.0227	0.5854	nan	nan		0.0719	0.4667	0.1456	0.1739	nan		0.6522	0.523	0.4018	nan	nan		0.085	0.3561	0.3142	nan	nan
0.9667	0.0121	0.5641	0.7857	nan		0.0235	1	0.0341	0.0352	0.04		0.5873	0.0247	0.28	nan	nan		0.0106	0.4444	0.018	nan	nan		0.2528	0.098	0.2528	nan	nan		0.0397	0.1407	0.0625	0.0625	nan
1	0.0217	0.7021	nan	nan		0.0696	1	0.091	0.0802	nan		0.3721	0.0163	nan	nan	nan		0.0068	0.7018	0.0039	nan	nan		0.2438	0.1401	nan	nan	nan		0.1884	0.625	0	nan	nan
1	0.0388	0.7647	0.8276	nan		0.2771	1	0.3741	0.2951	nan		0.5263	0.0224	0.2381	nan	nan		0.0989	0.9091	0.0252	nan	nan		0.2987	0.0426	0.2561	nan	nan		0	0.2083	nan	nan	nan
0.5857	0.0272	0.434	nan	nan		0.0064	1	0.0103	0.0117	nan		0.3594	0.0161	0.2623	nan	nan		0.0028	0.9643	0.0124	0.0146	nan		0.1346	0.0212	0	0	nan		0.0377	0.6009	0.9074	nan	nan
0.5328	0.0158	0.2541	0.2778	nan		0.0154	0.9833	0.0029	0.0016	nan		0.4565	0.0403	0.3867	nan	nan		0.5823	0.9474	nan	nan	nan		0.1212	0	0.1667	0.1667	nan		0.037	0.5276	nan	nan	nan
0.6552	0.0139	nan	nan	nan		0.0119	0.9651	0.0177	0.0226	nan		0.82	0.5172	0.9429	nan	nan		0.2976	0.6118	nan	nan	nan		0.9931	0.8537	0.75	nan	nan		0.0084	0.2007	0.0357	0.0357	nan
0.7273	0.1591	nan	nan	nan		0.0154	1	0.0142	0	nan		0.6316	0.2557	0.4127	nan	nan		0.0053	0.431	0.0057	0.0042	nan		0.339	0.2362	0.2471	nan	nan		0	0.1316	0.037	0.0392	nan
0.7708	0	0.8767	nan	nan		0.0072	0.9643	0.0105	nan	nan		0.5769	0.2759	0.2632	nan	nan		0	0.3889	0.0777	0.0854	nan		0.1667	0.0298	0.044	0.0448	nan		0.0583	0.2273	0.1333	nan	nan
0.5	0	nan	nan	nan		0	0.9775	0.0127	0	nan		0.6316	0.0667	nan	nan	nan		0.3571	0.72	nan	nan	nan		0.24	0.025	0.16	nan	nan		0	0.5	0.037	nan	nan
1	0	nan	nan	nan		0.0058	0.9896	0.0182	0.0192	nan		0.52	0.1176	0.3721	0.3333	nan		0.3636	0.8378	0.2105	nan	nan		0.118	0	0.0267	0.0444	nan		0	0.36	0	0	nan
0.9194	0.007	nan	nan	nan		0.0076	0.9821	0.0153	0.0166	nan		0.7263	0.2593	0.6071	nan	nan		0.0603	0.375	0.0256	nan	nan		0.12	0	0.0096	0.0105	nan		0.087	0.25	nan	nan	nan
0.9938	0.0081	0.9538	0.9528	nan		0.0061	0.9709	0.0671	0.0788	nan		0.885	0.3333	0.7692	nan	nan		0.3721	0.9	nan	nan	nan		0.2034	0	0.1579	0.1596	nan		0	0.2821	0.0732	0.0732	nan
0.9645	0.0169	0.9744	0.9706	nan		0.0571	0.6774	0	nan	nan		0.5319	0.1356	0.4444	nan	nan		0.0326	0.7381	nan	nan	nan		0.1429	0	nan	nan	nan		0.0417	0.38	0	0	nan
0.7065	0.02	0.3817	0.3514	nan		0	0.9565	0.0154	0.0175	nan		0.977	0.6304	nan	nan	nan		0.0111	0.4231	0.0063	0	nan		0.4943	0.2857	0.0345	0.0345	nan		0.0369	0.1797	0.0625	0.0714	nan
0.916	0.0414	0.9612	nan	nan		0.1451	0.8113	0.1639	nan	nan		0.7424	0.3913	0.7083	nan	nan		0.3387	0.6842	0.3077	nan	nan		0.9386	0.5581	0.1905	0.2105	nan		0.0118	0.1792	0.0127	0.0164	nan
0.9722	0.4218	0.8608	nan	nan		0.1181	0.7636	0.0883	nan	nan		0.4474	0.1389	nan	nan	nan		0.0157	0.7961	0.0044	0.005	nan		0.1842	0	0	0	nan		0.2449	0.452	0.25	0.0807	nan
0.942	0.0333	0.8772	nan	nan		0.0638	0.9963	0.0838	nan	nan		0.7619	0.3308	nan	nan	nan		0.0082	0.9444	0.021	0.0237	nan		0.4138	0	0.1613	0.1613	nan		0.2123	0.4328	0.2335	0.0752	nan
0.9784	0.4449	0.8841	nan	nan		0.0251	0.939	0.053	0.0544	nan		0.64	0.3165	0.617	nan	nan		0.0308	0.7037	0.0147	0.0155	nan		0.9474	0.3148	0.3478	0.3478	nan		0.0811	0.2512	0.16	0.1185	nan
0.8411	0.0344	0.3831	nan	nan		0	0.9792	0.1014	0.1014	nan		0.6087	0.2444	0.4259	nan	nan		0.0047	0.6364	0.0338	0.0316	nan		0.7579	0.5	0.2791	0.275	nan		0.0639	0.2885	0.0332	0	nan
0.7407	0.24	0.4375	0.5385	nan		0	0.963	0.0167	nan	nan		0.8	0.4783	0.5385	nan	nan		0.0245	0.9266	0.0153	0.0163	nan		0.213	0.0278	0.16	0.2105	nan		0.1633	0.3819	0.0645	0.0551	nan
0.9319	0.011	0.8739	nan	nan		0	0.9737	0.0116	0	nan		0.5946	0.1429	0.5238	nan	nan		0.0149	0.5659	0.0049	0.0054	nan		0.1333	0	nan	nan	nan		0.0667	0.3768	0.0909	nan	nan
0.8955	0	0.8588	nan	nan		0.0303	0.8333	0.0054	nan	nan		0.6667	0.3333	nan	nan	nan		0.0427	0.875	0.0244	0.0056	nan		0.1875	0.055	0	nan	nan		0	0.2692	nan	nan	nan
0.8667	0.0214	0.8244	0.9111	nan		0.0247	0.9508	0.0273	nan	nan		0.6329	0.3253	0.6875	nan	nan		0.0142	0.619	0.042	0.043	nan		0.1	0	0	nan	nan		0.2364	0.5405	0.25	0.125	nan
0.9367	0	0.7818	nan	nan		0.0181	1	0.0325	nan	nan		0.5	0.1852	0.1833	nan	nan		0.0099	0.6786	0.0201	0.0225	nan		0.1899	0	0.1277	0.0556	nan		0.0285	0.1591	0.0342	0	nan
0.5177	0.0167	0.1538	0.1978	nan		0.0065	0.9877	0.0107	nan	nan		0.5435	0.1935	0.14	nan	nan		0.0044	0.6286	0.0054	0.0077	nan		0.3333	0.0943	0.1176	0.125	nan		0.0196	0.2264	0.125	0.125	nan
0.935	0	0.8889	nan	nan		0.0048	0.9817	0.018	nan	nan		0.4906	0	0.45	nan	nan		0.0659	0.8571	0.0169	0.0175	nan		0.4032	0.1127	0.2907	0.3239	nan		0.1161	0.2336	0.0379	nan	nan
0.8209	0.012	0.9615	0.9583	nan		0.0035	0.9851	0.0187	nan	nan		0.675	0.0208	0.7586	nan	nan		0.0441	0.7447	0.0102	0.0112	nan		0.9706	0.8095	nan	nan	nan		0.075	0.1903	0.113	nan	nan
0.5955	0.024	nan	nan	nan		0.0064	0.8605	0.0043	nan	nan		0.6667	0.0061	nan	nan	nan		0.0327	0.4048	0.0105	0.0095	nan		0.1532	0.0337	0.1333	nan	nan		0.1614	0.5554	0.3038	0.0128	0.4745
1	0.3111	nan	nan	nan		0.0108	0.8333	0.0204	nan	nan		0.6515	0.0574	0.5	nan	nan		0.0103	0.4697	0.0163	0.0147	nan		0.7169	0.2923	0.85	0.85	nan		0.27	0.6782	0.4329	nan	0.4482
0.5111	0.0085	nan	nan	nan		0.0058	0.9153	0.0144	nan	nan		0.8289	0.5	nan	nan	nan		0.0095	0.7723	0.0063	nan	nan		0.1814	0.0136	0.2517	0.2624	nan		0.3697	0.637	0.4391	nan	0.4488
0.6452	0.0044	0.8378	nan	nan		0.0212	0.9868	0.0059	nan	nan		0.8358	0.1818	0.96	nan	nan		0.0184	0.8057	0.0147	nan	nan		0.1739	0	0	nan	nan		0.496	0.6286	0.3923	nan	0.4128
0.9611	0.0068	0.9562	0.9487	nan		0.0189	0.9762	0.0039	nan	nan		0.6832	0.3438	0.8333	nan	nan		0.0137	0.8625	0.0229	nan	nan		0.1273	0	0.0135	0.0135	nan		0.0215	0.1579	nan	nan	nan
1	0	nan	nan	nan		0.0181	0.9843	0.0123	nan	nan		0.7168	0.375	0.7429	nan	nan		0.0216	0.6667	0.0309	0.0338	nan		0.3571	0.1304	0.1379	nan	nan		0.0432	0.1935	0.037	nan	nan
0.9524	0.0261	0.8182	nan	nan		0.0277	0.9216	0.0237	nan	nan		0.9773	0.5429	0.8864	nan	nan		0.0174	0.8429	0.0201	0.0199	nan		0.2093	0.0769	0.0741	nan	nan		0.0187	0.1905	0.0093	0.0128	nan
0.9667	0.0123	nan	nan	nan		0.4062	0.9756	0.3084	0.3587	nan		0.475	0.1522	0.0833	nan	nan		0.0064	0.6486	0.0083	0.0088	nan		0.3824	0.0727	0.2029	0.0741	nan		0.0714	0.186	0.0145	0.0145	nan
0.94	0.0184	0.8235	nan	nan		0.0176	0.955	0.0141	nan	nan		0.6742	0.2905	0.76	nan	nan		0.0106	0.3654	0.008	0.0095	nan		0.4153	0.2558	0.2119	0.1919	nan		0.1167	0.3023	0.1846	nan	nan
0.931	0.4167	nan	nan	nan		0.0318	0.9769	0.0234	nan	nan		0.7708	0.4419	0.5455	nan	nan		0.0062	0.6333	0.0056	0	nan		0.1774	0	0.0056	nan	nan		0.0732	0.2444	0	nan	nan
1	0.0091	0.9643	nan	nan		0.0229	0.9756	0	nan	nan		0.5672	0.1342	0.4545	nan	nan		0.0135	0.8831	0.0101	0.0031	0.0159		0.1505	0	0.0288	nan	nan		0	0.1923	0.037	nan	nan
0.7414	0.0175	0.5175	nan	nan		0.0323	0.7381	0.015	nan	nan		0.5531	0.0514	0.3016	nan	nan		0	0.4783	0.0054	0	0.0227		0.6613	0.2577	0.087	0.1039	nan		0.0083	0.1096	0.0272	nan	nan
0.7431	0.0231	0.5921	nan	nan		0.0142	0.9206	0.0187	nan	nan		0.54	0.225	0.1538	nan	nan		0	0.8214	0	0	nan		0.3043	0.0882	0.1176	0.28	0.037		0	0.125	nan	nan	nan
0.8343	0.0061	0.6818	nan	nan		0.023	0.75	0	nan	nan		0.6129	0.1304	nan	nan	nan		0.0443	0.55	0.03	0.027	nan		0.3939	0.151	0.3146	0.2973	nan		0.0685	0.1806	0.013	0	nan
0.5333	0.0207	0.4942	nan	nan		0.0078	0.8182	0.0076	nan	nan		0.5	0.1818	nan	nan	nan		0.0229	0.3986	0.012	nan	nan		0.4865	0.1745	0.4492	0.3265	nan		0.0854	0.7692	nan	nan	nan
0.9048	0.274	0.8333	nan	nan		0.2857	0.7889	0.3902	nan	nan		0.5577	0.191	0.5862	nan	nan		0.0367	0.6423	0.029	nan	nan		0.3288	0.1667	0.4173	0.3429	nan		0.1176	0.2639	nan	nan	nan
0.931	0.2219	0.8095	0.8286	nan		0.0316	0.9286	0.0127	0.0156	nan		0.8627	0.1375	0.6	nan	nan		0.3694	0.75	0.411	nan	nan		0.1818	0.02	nan	nan	nan		0.1434	0.2781	0.0963	nan	nan
0.9495	0.0491	0.9123	nan	nan		0.0611	0.9771	0.0189	0	nan		0.75	0.0513	nan	nan	nan		0.004	0.3167	0.0038	nan	nan		0.1818	0.0299	0.0222	nan	nan		0.0449	0.2143	0.1074	nan	nan
0.9416	0.0338	0.9	nan	nan		0.034	0.9774	0.0167	0.0157	nan		0.8182	0.5161	0.825	nan	nan		0.0066	0.5667	0.0023	nan	nan		0.172	0.026	nan	nan	nan		0.0142	0.1258	0.0732	0.0811	nan
0.9535	0.0263	1	nan	nan		0.0385	0.8987	0.0059	0.0094	nan		0.7931	0.4833	0.551	nan	nan		0.008	0.4074	0.009	nan	nan		0.1237	0	0.0606	nan	nan		0.029	0.3571	0.2093	nan	nan
0.913	0.0256	0.9375	nan	nan		0.0117	0.9785	0.0233	0.0252	0		0.913	0.5319	0.48	nan	nan		0.009	0.4194	0.0154	nan	nan		0.2213	0	nan	nan	nan		0.2416	0.4098	0.0758	nan	nan
0.9524	0	0.6935	nan	nan		0.0133	0.9524	0.012	0.0133	nan		0.8276	0.2	0.3953	nan	nan		0.0253	0.7037	0.0645	nan	nan		0.1557	0.022	0.0165	0	nan		0.0253	0.137	0.0198	0.0167	nan
0.9818	0.0205	0.9867	1	nan		0.0192	0.5315	0.0125	0.0125	nan		0.547	0.2368	0.4407	nan	nan		0.2673	0.6514	0.4878	nan	nan		0.1184	0.0182	0.1034	0.15	nan		0.047	0.1489	0.051	nan	nan
0.9787	0.0335	nan	nan	nan		0.0122	0.6707	0.0207	0.0125	nan		0.7115	0.2273	nan	nan	nan		0.4667	0.8529	nan	nan	nan		0.1415	0.0117	0.0704	0.0536	nan		0.123	0.2941	0.0357	nan	nan
1	0.0082	0.8077	nan	nan		0.0137	0.9294	0.0198	0.0175	nan		0.6667	0.2254	0.3478	nan	nan		0	0.4	0.0041	0	nan		0.4365	0.2089	0.271	0.3291	nan		0.0561	0.25	0.0255	nan	nan
0.88	0.0219	0.9875	0.9859	nan		0.0156	0.9896	0.0204	0.0146	nan		0.8616	0.1166	0.6923	nan	nan		0.0116	0.4251	0.0262	0.0358	nan		0.4238	0.1545	0.4154	0.4237	nan		0	0.1081	0.0241	nan	nan
0.9167	0.0115	0.9841	0.9841	nan		0.0166	0.9515	0.0284	0.0316	nan		0.8913	0.2735	nan	nan	nan		0.0065	0.3438	0.0111	0.0097	nan		0.1287	0	0.2174	nan	nan		0.0128	0.2273	nan	nan	nan
0.9892	0.0139	1	1	nan		0.0078	0.9655	nan	nan	nan		0.8077	0.3953	nan	nan	nan		0.0123	0.326	0.0064	0.0066	nan		0.1392	0.0357	0	nan	nan		0.0118	0.1224	0.0263	nan	nan
1	0.0074	0.9194	0.9194	nan		0.0138	0.9729	0.01	0.0115	nan		0.4118	0.0789	0.1795	nan	nan		0.0028	0.5351	0.0274	0.0293	nan		0.2444	0.0667	nan	nan	nan		0.0372	0.1778	0.0072	nan	0
0.9744	0.0162	1	1	nan		0.0057	0.871	0.0293	0.0343	nan		0.8554	0.5349	0.8762	nan	nan		0.0108	0.7586	0.0381	0.04	nan		0.2045	0.0494	0	0	nan		0.025	0.1875	0.1081	0.0741	nan
1	0.0132	0.8302	0.8302	nan		0.0133	0.6654	0.0181	0.0186	nan		0.5231	0.053	nan	nan	nan		0.0216	0.5366	0.0069	0.0078	nan		0.1852	0.0294	nan	nan	nan		0	0.2903	0.037	0	nan
0.9706	0	0.6579	nan	nan		0.0255	0.7699	0.0275	nan	nan		0.5636	0.2222	0.5143	nan	nan		0.0223	0.5528	0.0175	0.0185	nan		0.1053	0	nan	nan	nan		0.0612	0.25	0	nan	nan
0.7417	0	0.6806	nan	nan		0.0126	0.5379	0.0125	0.0142	nan		0.5139	0.1667	0.6296	nan	nan		0.0122	0.3667	0.0759	nan	nan		0.2143	0	nan	nan	nan		0.051	0.1748	0	nan	nan
0.7188	0.0893	nan	nan	nan		0.0185	0.8878	0.0128	0.0128	nan		0.3167	0	nan	nan	nan		0.0723	0.8462	0.0851	0.1429	nan		0.1562	0.0192	0.0201	0.0221	nan		0.3268	0.6056	0.343	0.1331	nan
0.75	0.0847	nan	nan	nan		0	0.96	0.0449	0.0465	nan		0.9077	0.4412	0.6667	nan	nan		0	0.4915	0.0319	0.0556	nan		0.1223	0.0154	0.0202	0.0213	nan		0.4267	0.8333	0.4313	0.1588	nan
0.9787	0.4481	0.7541	0.74	nan		0.0215	0.9352	0	0	nan		0.4135	0.1125	0.5	nan	nan		0.0304	0.7843	0.007	0.0199	nan		0.3889	0	0.0843	nan	nan		0.5187	0.6892	0.5161	0.2687	nan
0.9821	0.0383	0.8235	0.8684	nan		0.0158	1	0.0074	0	nan		0.5807	0.2171	0.5743	nan	nan		0.0535	0.7368	0.0118	nan	nan		0.3151	0.0128	0.1754	nan	nan		0	0.1045	0.0652	nan	nan
1	0.0149	nan	nan	nan		0.0233	0.9574	0.0216	0	nan		0.8387	0.3636	0.5263	nan	nan		0.0253	0.5778	0.0197	nan	nan		0.1364	0	0	0	nan		0.0571	0.1942	0.0259	nan	nan
1	0.0351	0.875	0.875	nan		0.0168	0.9423	0.018	0.0179	nan		0.8448	0.4146	0.6747	nan	nan		0	0.6875	0.0185	nan	nan		0.6238	0.2273	0.5909	0	nan		0.1493	0.3867	0	nan	nan
0.9706	0	nan	nan	nan		0.009	0.7938	0.0092	0.0084	nan		0.9608	0.6596	0.7846	nan	nan		0	0.5	0.0064	nan	nan		0.512	0.2033	0.462	0	nan		0.0082	0.122	0.0172	nan	nan
0.9608	0.0144	0.9692	0.9692	nan		0.0094	0.6531	0.0191	0.0201	nan		0.4648	0.1607	0.4545	nan	nan		0.0088	0.6429	0.0184	nan	nan		0.5455	0	0.3438	0.3438	nan		0	0.1333	nan	nan	nan
0.9199	0.0168	0.8991	0.8779	nan		0.0076	0.9545	0.0065	0	nan		0.6889	0.383	nan	nan	nan		0.0465	0.4	0.1134	nan	nan		0.3143	0	nan	nan	nan		0.4507	0.9048	nan	nan	nan
0.9323	0.0155	0.9603	0.9213	nan		0.0059	1	0.0111	0.0103	nan		0.6893	0.2875	0.5227	nan	nan		0.0112	0.6054	0.0166	0.012	nan		0.3684	0.0435	0.1951	nan	nan		0.3505	0.9474	0.0233	nan	nan
0.8785	0.0153	nan	nan	nan		0.0344	0.95	0.009	0.0099	nan		0.5405	0.1481	nan	nan	nan		0.0063	0.6744	0.0174	0.0189	nan		0.1154	0	0.2222	nan	nan		0.0227	0.2	0	nan	nan
0.9161	0.0143	nan	nan	nan		0.0144	1	0.0261	0.0269	nan		0.6838	0.2936	0.5185	nan	nan		0.0303	0.4286	nan	nan	nan		0.3774	0	0.2295	0.2295	nan		0.1316	0.6364	0.125	0.125	nan
0.9661	0.006	0.96	nan	nan		0.0098	0.9677	0.0071	0.0043	nan		0.7785	0.4694	0.7761	nan	nan		0.0588	0.7632	nan	nan	nan		0.2778	0.0068	nan	nan	nan		0.0488	0.1915	0.0192	0	nan
0.9867	0.0116	0.9626	nan	nan		0.0163	0.977	0.0105	0.0132	nan		0.4486	0.0783	0.4531	nan	nan		0.0089	0.5106	0.0154	nan	nan		0.1515	0	nan	nan	nan		0	0.1429	nan	nan	nan
0.9375	0.0144	nan	nan	nan		0.0112	0.9593	0.0171	0.0093	nan		0.68	0.2273	0.6786	nan	nan		0.0326	0.3542	0.0119	0.0169	nan		0.1519	0	0.155	nan	nan		0.0702	0.2836	0.0625	0.0909	nan
0.6444	0	0.7027	nan	nan		0.0132	1	0.0119	nan	nan		0.6162	0.2317	0.4318	nan	nan		0.3636	0.7	nan	nan	nan		0.219	0.0115	0.3391	0.3391	nan		0.0671	0.2598	0.1176	nan	nan
1	0.0109	nan	nan	nan		0.0095	0.9714	0.011	0.0035	nan		0.7901	0.4651	nan	nan	nan		0.0372	0.3511	0.0157	nan	nan		0.1951	0.0678	0.2973	0.2973	nan		0	0.4713	0	0	nan
0.9876	0.0224	0.96	0.9	nan		0.0064	0.9783	0.0089	nan	nan		0.7368	0.2073	0.4158	nan	nan		0.0638	0.6207	0.0382	nan	nan		0.191	0.0625	0.2745	nan	nan		0	0.129	0.0357	0.038	nan
0.973	0.0183	nan	nan	nan		0.01	1	0.0112	0.0152	nan		0.3636	0.0339	0.3696	nan	nan		0.0068	0.7308	0.0124	0.0082	nan		0.348	0.1988	0	0	nan		0	0.2381	0	nan	nan
0.9867	0.0201	0.7963	nan	nan		0.0062	1	0.013	0.0162	nan		0.4646	0	0.4565	nan	nan		0.013	0.6154	0.0102	0.0105	nan		0.1566	0	nan	nan	nan		0.0552	0.188	0.0303	0.0303	nan
0.9935	0.0131	0.9398	nan	nan		0.005	1	0.0169	0.0182	nan		0.465	0.0235	0.3396	nan	nan		0.0085	0.5	0.0149	0.0158	nan		0.1717	0	0.2842	0.3293	nan		0.0588	0.4	0.0129	0	nan
0.976	0.0227	0.9146	0.65	nan		0.0125	0.9583	0.0073	0.0075	nan		0.3333	0.0232	0.0663	0.0738	nan		0.3077	0.8	nan	nan	nan		0.1159	0.0111	0.0806	0.0741	nan		0.0364	0.2609	0	0	nan
0.9894	0.0093	0.9231	0.9295	nan		0.0163	0.9655	0.0154	0.0184	0		0.8158	0.4054	0.7647	nan	nan		0.0591	0.5787	0.0152	0.0147	nan		0.2075	0.0095	0.1692	0.1692	nan		0	0.1429	0.0488	0	nan
0.9817	0.2392	0.9778	0.9862	nan		0.0133	0.9692	0.0061	0	nan		0.7811	0.221	0.6894	nan	nan		0.0917	0.8701	0.0203	0.02	nan		0.3945	0.1111	nan	nan	nan		0.0217	0.1818	0.0556	0.0333	nan
1	0.4595	1	1	nan		0	1	0.0455	nan	nan		0.5161	0.2031	nan	nan	nan		0.012	0.6047	0.0134	0.0112	nan		0.2239	0.1176	0	0	0		0.0136	0.1167	nan	nan	nan
0.8407	0.2	nan	nan	nan		0.0205	0.5897	0.0151	nan	nan		0.7222	0.2297	nan	nan	nan		0.0068	0.8222	0.0191	0.0201	nan		0.5238	0.2687	0.2381	nan	nan		0.0159	0.1481	nan	nan	nan
0.96	0.0552	1	nan	nan		0.0066	0.7162	0.0125	nan	nan		0.7089	0.3063	nan	nan	nan		0.0225	0.5179	0.007	nan	nan		0.1429	0.0183	0.03	0.0274	nan		0	0.2034	nan	nan	nan
0.9444	0.0294	0.9189	nan	nan		0.008	0.8169	0.0039	nan	nan		0.6824	0.3043	0.5868	nan	nan		0.0204	0.9375	0.0282	0.0172	nan		0.2824	0.1739	0.044	0.0548	nan		0.0348	0.1552	0.058	0.0678	nan
0.974	0.4207	nan	nan	nan		0.0182	0.9116	0.0133	nan	nan		0.5732	0.2593	0.3462	nan	nan		0.0268	0.8043	0.0069	0.0025	nan		0.2897	0	0	nan	nan		0.0369	0.1854	0.0246	0.0152	nan
0.9778	0	0.5238	nan	nan		0.0333	0.9057	nan	nan	nan		0.56	0.25	nan	nan	nan		0.0313	0.7071	0.0178	0.0191	nan		0.1207	0	0	nan	nan		0.0127	0.3499	nan	nan	nan
0.7164	0.0484	0.5116	nan	nan		0.0606	1	0	nan	nan		0.8	0.4783	0.64	nan	nan		0.2588	0.8108	0.1157	0.2	0		0.1333	0	0	nan	nan		0.0451	0.3306	nan	nan	nan
0.6268	0.0162	0.5074	0.535	nan		0.0141	0.9535	0	nan	nan		0.8116	0.3103	0.8392	nan	nan		0.0083	0.5897	0	0	nan		0.2059	0	0.0417	0.0435	nan		0.4706	0.7542	nan	nan	nan
0.9571	0.022	0.9048	nan	nan		0.0212	0.9389	0.0131	nan	nan		0.7913	0.1812	0.6552	nan	nan		0	0.7778	0	0	nan		0.1714	0	nan	nan	nan		0.8761	0.98	1	nan	nan
0.9672	0.0134	0.9254	nan	nan		0.0086	0.958	0.0201	nan	nan		0.5849	0.069	nan	nan	nan		0.005	0.8333	0.0171	nan	nan		0.1196	0	0.0303	0.0333	nan		0.08	0.2778	0.0179	0.0185	nan
0.8444	0.071	nan	nan	nan		0.0114	0.9467	0.0095	nan	nan		0.8889	0.5679	0.68	nan	nan		0.048	0.7941	0.0096	0.01	nan		0.1798	0.0459	0.0588	0.0625	nan		0.0606	0.2677	nan	nan	nan
0.9537	0.0102	0.8588	nan	nan		0.0046	0.9906	0.011	0.0048	nan		0.7091	0.35	nan	nan	nan		0.01	0.4074	0.025	0.0263	nan		0.1308	0	0.0144	nan	nan		0.0095	0.1711	nan	nan	nan
0.7466	0.0299	nan	nan	nan		0.0119	0.9608	0.0223	nan	nan		0.6571	0.0602	0.5	nan	nan		0.0224	0.5444	0.0077	0	nan		0.2694	0.168	0.1481	nan	nan		0.0058	0.1429	0.0853	0.0895	nan
0.6667	0	nan	nan	nan		0.0059	0.9722	0.0101	nan	nan		0.5294	0.0383	0.2903	nan	nan		0.0211	0.5926	0.0175	0.0126	nan		0.1905	0.075	0.1628	nan	nan		0	0.1132	0.125	0.125	nan
0.9143	0.0054	0.9851	nan	nan		0.0083	0.973	0.0222	0.0254	nan		0.6176	0.1111	0.56	nan	nan		0.0193	0.7727	0.012	0.0137	nan		0.1918	0.0351	0.1406	nan	nan		0.0227	0.1333	0.0325	0.0354	nan
0.8955	0.025	nan	nan	nan		0.0142	1	0.0132	nan	nan		0.6517	0.3333	0.5303	nan	nan		0.0129	0.5417	0.0125	0.013	nan		0.3654	0.1811	0.1268	nan	nan		0.0065	0.125	0	0	nan
0.972	0	0.9468	nan	nan		0.0214	0.9508	0.0109	nan	nan		0.9136	0.5663	nan	nan	nan		0	0.6	0	0	nan		0.3401	0.175	0.1472	nan	nan		0	0.1304	nan	nan	nan
0.7312	0.0113	0.6831	nan	nan		0	0.7021	nan	nan	nan		0.4737	0.1548	0.4912	nan	nan		0.0042	0.8018	0.0031	0.0032	nan		0.608	0.4967	0.4724	nan	nan		0	0.2147	nan	nan	nan
0.5781	0.0095	0.3709	0.3458	nan		0.007	0.9545	0.0065	0.0072	nan		0.7091	0.3689	0.6835	nan	nan		0.0294	0.8679	0.0167	0.0159	nan		0.7957	0.5696	0.6618	nan	nan		0.0185	0.2262	0.1786	0.1786	nan
0.9722	0	nan	nan	nan		0	0.9429	0.0226	0.0243	nan		1	0.6165	0.7623	nan	nan		0.0024	0.4167	0	0	nan		0.9452	0.6715	0.8102	nan	nan		0	0.1905	0	nan	nan
0.9714	0	nan	nan	nan		0.0077	0.9	0.0107	0.0078	nan		0.7288	0.2273	0.8077	nan	nan		0.0025	0.8125	0.0105	0.0109	nan		0.1704	0.0323	0.0405	0.0405	nan		0.0056	0.1404	0.0182	nan	nan
0.8182	0.012	0.8095	0.8095	nan		0.0118	1	0.0152	0.0236	nan		0.3451	0.0283	0.0682	nan	nan		0.0036	0.625	0.0139	0.0144	nan		0.2075	0	0	0	nan		0.0095	0.1231	0	0	nan
0.625	0.011	nan	nan	nan		0	0.9487	0.0135	0.0223	nan		0.369	0.0166	0.7477	nan	nan		0.0092	0.8095	0	0	nan		0.197	0.0778	0.0312	0.0317	nan		0.0323	0.1515	nan	nan	nan
0.9167	0.0135	0.28	nan	nan		0.0136	0.9697	0.0275	0.0339	nan		0.4101	0.013	0.5	nan	nan		0	0.7636	0	0	nan		0.3209	0	0.34	0.3438	nan		0.0055	0.125	0.0385	0.0417	nan
1	0.0179	0.3333	nan	nan		0.0305	0.9272	0	0	nan		0.8919	0.4468	nan	nan	nan		0.0136	0.8095	0.0222	0.0225	nan		0.1932	0.0256	0.2381	0.1333	nan		0.1245	0.2333	0.1707	0.1707	nan
1	0.0189	0.9535	0.9535	nan		0	0.84	0.0227	0.0227	nan		0.8333	0.4118	0.6667	nan	nan		0.0356	0.8933	0.0102	0.0138	nan		0.2373	0	0	nan	nan		0.302	0.5111	nan	nan	nan
0.9111	0.0216	0.9375	0.9355	nan		0.045	0.75	0	0	nan		0.6538	0.1515	0.6444	nan	nan		0.0147	0.3333	0.0263	0.0463	nan		0.125	0	0.0159	nan	nan		0.1605	0.3824	nan	nan	nan
0.9028	0.0152	0.9737	0.9583	nan		0	1	0.0635	0.0654	nan		0.9198	0.5556	0.7212	nan	nan		0.016	0.5424	0.026	0.0118	nan		0.1837	0	0	nan	nan		0.0943	0.2692	0	0	nan
0.9878	0.0306	nan	nan	nan		0.0138	0.9958	0.0289	0.0312	nan		0.9123	0.5161	0.6591	nan	nan		0.0162	0.6604	0.0278	0.0239	nan		0.4848	0.1594	0.0303	nan	nan		0	0.1389	0	0	nan
0.9625	0.0074	nan	nan	nan		0.0136	0.9854	0.0038	0.0038	nan		0.875	0.5366	1	nan	nan		0.0076	0.4694	0	nan	nan		0.3367	0.1126	0	0	nan		0.0063	0.2136	0.0152	nan	nan
0.8784	0.014	nan	nan	nan		0.0539	0.9333	0.0076	0.0076	nan		0.9184	0.225	0.8088	nan	nan		0.0115	0.3929	0.0123	nan	nan		0.1676	0.0504	nan	nan	nan		0.0065	0.1846	0.0112	0.0134	nan
0.9545	0.0144	nan	nan	nan		0.0333	0.9346	0.0377	0.0417	nan		0.9167	0.5636	0.7353	nan	nan		0.011	0.5904	0	nan	nan		0.2191	0.0129	0	0	nan		0.0045	0.1102	0.0266	0.0273	nan
0.8936	0.0258	0.9714	0.9714	nan		0.0076	1	0.0153	0.0107	nan		0.8101	0.2286	0.8142	nan	nan		0.2653	0.6769	0.0571	nan	nan		0.1455	0.0143	0	nan	nan		0.0193	0.1912	0.023	0.0215	nan
1	0.3765	0.9059	0.9059	nan		0.0092	0.8654	0.0109	0.0111	nan		0.85	0.2692	0.9118	nan	nan		0.0035	0.4783	0.0071	0.008	nan		0.2892	0.0833	0.1964	0.3235	nan		0.018	0.1333	0.0041	0.0031	nan
0.9344	0.0899	nan	nan	nan		0.0218	0.901	0.0139	0.0107	nan		0.9857	0.6296	0.7692	nan	nan		0.0104	0.5152	0.0133	0.0115	nan		0.6765	0.0312	0	nan	nan		0.0175	0.1429	0.0055	0	nan
0.9	0.017	nan	nan	nan		0	0.9277	0	nan	nan		0.8662	0.2826	0.6964	nan	nan		0.0159	0.6098	0.0379	0.0369	nan		0.3333	0	0	nan	nan		0.0164	0.2593	0.0267	0.02	nan
0.8304	0.0988	0.9271	0.9425	nan		0.0327	0.9162	0.019	nan	nan		0.7414	0.029	0.6984	nan	nan		0	0.3714	0.0294	0.0294	nan		0.1158	0.0063	0	nan	nan		0.0124	0.1429	0.008	0.0056	nan
0.7317	0.1098	nan	nan	nan		0.3155	0.9038	0.3493	nan	nan		0.8103	0.3235	0.7576	nan	nan		0.5405	0.9432	0.5833	nan	nan		0.1678	0.0508	0.027	0.027	nan		0.0149	0.1152	0.0281	0.0237	nan
0.75	0.0165	0.5846	0.7241	nan		0.01	0.993	0.0288	0.0165	nan		0.8684	0.0686	0.4595	nan	nan		0.0317	0.6721	0.0294	nan	nan		0.2	0.0227	0.0789	nan	nan		0.0129	0.2103	0.0027	0.0027	nan
0.9926	0.0066	1	1	nan		0.0079	1	0.0162	0.0138	nan		0.6579	0.0417	nan	nan	nan		0.0306	0.6981	0.0171	nan	nan		0.1463	0	0	0	nan		0.1013	0.8122	0.2	0.0513	nan
0.9517	0.0368	nan	nan	nan		0.0109	0.9111	0.0211	0.0204	nan		0.6585	0.0189	nan	nan	nan		0.042	0.3958	0.0426	nan	nan		0.1579	0	0	0	nan		0.1015	0.3463	0.0686	0	nan
0.95	0.0162	nan	nan	nan		0.0079	1	0.0197	0.0145	nan		0.5263	0.12	0.3542	0.3542	nan		0.0419	0.5706	0.0565	nan	nan		0.1429	0	0.0714	0.0769	nan		0.0877	0.3125	0.1818	nan	nan
0.7241	0.016	0.7	nan	nan		0.0057	1	0.021	0.016	nan		0.732	0.2346	0.76	0.8	nan		0.0157	0.5385	0.0135	nan	nan		0.1543	0.0308	0.0536	0.0417	nan		0.0244	0.1279	0.0215	nan	nan
0.5842	0.0173	0.5778	nan	nan		0.0056	1	0.0159	0.0119	nan		0.619	0.2542	nan	nan	nan		0.0131	0.4722	0.0111	nan	nan		0.2771	0.1341	0.0875	0	nan		0.0198	0.2745	0	nan	nan
0.5714	0.0127	nan	nan	nan		0.0047	1	0.0164	0.0244	nan		0.7667	0.2268	0.4	nan	nan		0.0074	0.3646	0.0031	nan	nan		0.1163	0	nan	nan	nan		0.0074	0.1087	0.0976	nan	nan
1	0.0074	nan	nan	nan		0.0138	0.9091	0.0182	0.0201	nan		0.7083	0.3158	0.3636	nan	nan		0.3256	0.8286	nan	nan	nan		0.1346	0	nan	nan	nan		0.0323	0.3333	0.0714	0.1176	nan
0.9697	0.016	nan	nan	nan		0.0073	0.9388	0.0281	0.0289	nan		0.7761	0.3836	nan	nan	nan		0.0108	0.7516	0.013	nan	nan		0.7041	0.4652	0.6224	0.5676	nan		0.1538	0.3514	0.1746	0.2157	nan
1	0.0181	nan	nan	nan		0.0043	1	0.0193	0.0201	nan		0.5739	0.2484	0.4767	0.4937	nan		0.0101	0.7248	0.0091	nan	nan		0.9718	0.7962	0.8108	0.7724	nan		0.0891	0.2955	0.1866	0.2264	nan
1	0.016	nan	nan	nan		0.0222	0.95	0.021	0.0216	nan		0.8246	0.4375	nan	nan	nan		0	0.5593	0.0073	nan	nan		0.2128	0	nan	nan	nan		0.0571	0.3333	0.0569	0.0707	nan
0.5982	0.0498	0.6667	nan	nan		0.0162	0.9438	0.0241	0.0243	nan		0.85	0.3902	0.3488	nan	nan		0.0123	0.6184	0.0135	nan	nan		0.3607	0.0208	0.4222	0.4222	nan		0	0.2317	0.0331	0.0375	nan
0.8836	0.0072	0.914	0.8947	nan		0.0102	0.8571	0.0275	0.027	nan		0.8462	0.4598	nan	nan	nan		0.019	0.4872	0.0043	nan	nan		0.1346	0	0	nan	nan		0	0.2281	0	0	nan
0.9529	0.0297	0.9787	nan	nan		0.0087	0.9434	0.0114	0.0123	nan		0.7015	0.2976	0.3438	0.3438	nan		0.0186	0.6087	0.0156	nan	nan		0.1442	0	nan	nan	nan		0.0159	0.1194	nan	nan	nan
0.9344	0.0066	0.9048	nan	nan		0.0053	1	0.0128	0.014	nan		0.5721	0.1733	nan	nan	nan		0.0194	0.7547	0.0072	nan	nan		0.6216	0	0.4186	nan	0.3929		0.0167	0.4571	0.25	0.25	nan
0.9412	0.0255	1	1	nan		0.0102	0.9474	0	0	nan		0.3929	0.0803	0.4304	0.4225	nan		0.0261	0.7143	0.0129	nan	nan		0.7174	0.0882	0.48	nan	0.4138		0.2137	0.6667	0.1892	0.1852	nan
0.7424	0.2274	0.5125	nan	nan		0.0192	0.9444	0.0053	nan	nan		0.5588	0	0.5455	nan	nan		0.0305	1	0.016	nan	nan		0.2774	0.022	0.0303	0.038	nan		0.0323	0.2143	nan	nan	nan
0.96	0.017	nan	nan	nan		0.047	0.8958	0.0054	0.0606	nan		0.4328	0.0241	0.2	nan	nan		0.0272	0.7167	0.0188	nan	nan		0.7387	0.5685	nan	nan	nan		0	0.1852	0.3333	nan	nan
1	0.027	nan	nan	nan		0.0278	0.9833	0.0199	0	nan		0.367	0.0537	0.2222	nan	nan		0.2989	0.7692	0.1316	nan	nan		0.2857	0.027	0.3608	0.3608	nan		0.3214	0.6222	nan	nan	nan
0.9524	0.0179	0.8519	nan	nan		0.0649	0.9653	0.0135	0	nan		0.4848	0.181	0.234	0.234	nan		0	0.3902	0.0217	0.0345	nan		0.1579	0	0	nan	nan		0.0233	0.16	nan	nan	nan
0.7895	0.0138	nan	nan	nan		0.0579	0.8013	0.0556	0.0661	nan		0.84	0.3256	nan	nan	nan		0.0106	0.9718	0	nan	nan		0.2727	0.0545	0.0517	nan	nan		0.0373	0.2658	0.0385	0.0348	nan
0.9778	0.0196	nan	nan	nan		0.022	0.8852	0.0606	0.0657	nan		0.3651	0.0441	0.5185	nan	nan		0	0.9437	0	nan	nan		0.1091	0	0.037	nan	nan		0.0838	0.6636	0	0	nan
0.9444	0.0219	nan	nan	nan		0.0395	0.9505	0.0508	0.0355	nan		0.3784	0.0294	nan	nan	nan		0.0319	0.8438	0.0108	0	nan		0.1471	0.033	0.05	nan	nan		0.0236	0.3396	0.0037	0.0039	nan
1	0.0289	nan	nan	nan		0.0606	0.8902	0.0524	0.0429	nan		0.4	0.0667	nan	nan	nan		0.0386	0.5	0	nan	nan		0.56	0	nan	nan	nan		0.0121	0.2698	0.0122	0.007	nan
1	0.024	0.9811	0.9811	nan		0.032	0.7568	0.0554	0.053	nan		0.375	0.0455	0.0357	0.0357	nan		0	0.6522	0.0216	nan	nan		0.4511	0	0.1692	0.1692	nan		0.0217	0.3929	0	nan	nan
1	0.0163	1	1	nan		0.0329	0.7544	0.0242	0.0243	nan		0.7547	0.3478	nan	nan	nan		0.0122	0.8519	0.0163	nan	nan		0.1573	0	0.0932	0.0932	nan		0.0137	0.1257	0.0625	nan	nan
0.963	0.0158	0.9783	nan	nan		0.0332	0.6706	0.0078	0	nan		0.7561	0.3784	nan	nan	nan		0.0133	0.7857	0.0147	0.012	nan		0.1176	0	0.0374	0.0635	nan		0.0056	0.1879	0.0405	0.0081	nan
0.9836	0.0323	0.96	nan	nan		0.0144	0.9545	0.0149	0.0244	nan		0.9512	0.5333	nan	nan	nan		0	0.9032	0.0102	nan	nan		0.3214	0.0571	nan	nan	nan		0.0645	0.3596	nan	nan	nan
0.9878	0.0161	0.8298	0.8315	nan		0.0169	0.9808	0.0059	0.0053	nan		0.3836	0.04	0.439	nan	nan		0.0237	0.8654	0.0265	nan	nan		0.3833	0.1822	0.3778	nan	nan		0.1639	0.3196	0.0935	nan	nan
0.9856	0.0281	0.7971	0.7812	nan		0.0197	0.9853	0.0202	0.0198	nan		0.72	0	0.1538	nan	nan		0	0.8936	0	nan	nan		0.3767	0.1176	0.193	0.193	nan		0.0234	0.1549	0.1812	0.0714	nan
0.9579	0.0216	0.9552	0.9464	nan		0.0059	1	0.003	0.0034	nan		0.6786	0	nan	nan	nan		0.0138	0.7222	0	nan	nan		0.2484	0.0488	nan	nan	nan		0.0192	0.1538	nan	nan	nan
1	0.0117	0.9701	0.9677	nan		0.0076	0.945	0.0122	0.0117	nan		0.4	0	0.3125	nan	nan		0.0054	0.4545	0	nan	nan		0.1544	0	0	0	nan		0.0092	0.1111	0.028	0	nan
0.9615	0.0119	0.8222	0.8049	nan		0.0078	0.9917	0.0047	0.0042	nan		0.475	0.0384	nan	nan	nan		0.0098	0.3784	0	nan	nan		0.42	0.1379	0.5758	0.68	nan		0.0836	0.2062	0.0806	nan	nan
0.9785	0.0242	0.9859	0.9853	nan		0.0215	0.8824	0.0133	0.0098	nan		0.7126	0.02	0.5	0.5667	nan		0.0088	0.7407	0.0102	nan	nan		0.2199	0.0876	0.0496	nan	nan		0	0.5405	nan	nan	nan
0.9474	0.0392	nan	nan	nan		0.021	0.9365	0.0038	0.0041	nan		0.6327	0.0197	0.507	0.6364	nan		0.0155	0.8409	0	nan	nan		0.5614	0.1379	0.24	nan	nan		0.0073	0.2727	0.0667	nan	nan
0.95	0	1	nan	nan		0.0084	0.9912	0.0214	0.0187	nan		0.6098	0.0189	0.4878	0.6667	nan		0	0.7027	nan	nan	nan		0.19	0.069	nan	nan	nan		0.0073	0.1207	0.05	nan	nan
1	0.0268	0.9388	nan	nan		0.0105	0.9576	0.0214	0.0188	nan		0.4444	0.0156	0.35	nan	nan		0.027	0.5294	0	nan	nan		0.3696	0	nan	nan	nan		0.0299	0.15	0.0078	nan	nan
1	0.5	1	nan	nan		0.0036	0.959	0.0146	0.01	nan		0.9195	0.3684	nan	nan	nan		0.0139	0.7021	0.0283	nan	nan		0.2037	0	0.0678	nan	nan		0.0288	0.1875	0.0317	0.0328	nan
1	0.1818	nan	nan	nan		0.0102	0.9765	0.0165	0.0168	nan		0.5789	0	nan	nan	nan		0.04	0.4194	0.009	nan	nan		0.1382	0.0351	0.0397	0.0133	nan		0.0183	0.2118	0.04	0.0446	nan
0.9438	0.4286	0.6714	0.6462	nan		0.0336	0.9341	0.0042	0.0048	nan		0.9583	0.625	0.8966	0.8846	nan		0.02	0.61	0.0338	0.0435	nan		0.1062	0	0.0556	nan	0.0345		0	0.1061	0	0	nan
0.987	0.019	0.8571	0.9474	nan		0.0176	0.9615	0.014	0.0159	nan		0.3454	0	0.1807	0.1818	nan		0.0062	0.6242	0.0157	0.0141	nan		0.1316	0.0274	nan	nan	nan		0.0364	0.1688	0	0	nan
0.7857	0.0126	0.6154	0.6154	nan		0.0188	1	0.012	nan	nan		0.9556	0.0175	0.45	nan	nan		0.0037	0.4459	0.0232	0.0201	nan		0.1944	0.0328	0.0333	nan	nan		0	0.1034	0.0089	0	nan
0.9524	0.0224	nan	nan	nan		0.0239	0.9632	0.0255	nan	nan		0.8065	0.0426	nan	nan	nan		0.0057	0.3158	0.0039	0.004	nan		0.1898	0.0262	0.0415	nan	nan		0.0391	0.2	0.0455	0.0492	nan
0.9014	0.0144	nan	nan	nan		0.0128	0.9691	0.0304	0.0526	nan		0.526	0.0235	0.4609	0.5455	nan		0.5	0.8148	nan	nan	nan		0.1111	0	0.1875	nan	nan		0.0333	0.175	nan	nan	nan
1	0.0129	nan	nan	nan		0.051	0.9692	0	0	nan		0.4348	0	nan	nan	nan		0.0326	0.8652	0.0354	0.0415	nan		0.1364	0.0196	0.0159	nan	nan		0.0263	0.2	0.0222	0.0238	nan
0.768	0.0129	0.8208	nan	nan		0.0087	0.7209	0.0361	0.0383	nan		0.8	0.25	0.2667	nan	nan		0.0202	0.7736	nan	nan	nan		0.2895	0.0658	nan	nan	nan		0.0256	0.1685	0.0781	nan	nan
0.8069	0.2102	0.7826	nan	nan		0.1053	0.619	0.0179	nan	nan		0.7143	0.2388	nan	nan	nan		0.0192	0.7885	0	0	nan		0.2121	0	0.1818	0.2857	nan		0.0147	0.4883	0.1834	nan	nan
0.9184	0.0133	0.7333	0.6923	nan		0.0124	1	0.0217	0.0199	nan		0.6923	0.2803	0.8103	0.8103	nan		0	0.587	0.0082	nan	nan		0.1655	0.0559	0.1627	nan	nan		0.0108	0.1865	0.0438	nan	nan
0.9737	0.0154	0.9706	0.9706	nan		0.0051	1	0.01	0.0109	nan		0.7808	0.3026	0.6901	0.6901	nan		0.0127	0.6957	0.027	0.0232	nan		0.239	0.086	0.1503	nan	nan		0	0.1	nan	nan	nan
0.9545	0.0207	0.9048	0.9048	nan		0.0067	0.9688	0.0164	0.0236	nan		0.5678	0.1976	0.6944	0.6641	nan		0.0048	0.45	0.0132	0.0135	nan		0.37	0	0.1058	nan	nan		0.0221	0.125	0	nan	nan
1	0.0076	0.925	0.9032	nan		0.0075	1	0.0157	0.014	0		0.7434	0.1924	0.7179	0.6984	nan		0.0035	0.4694	0.0078	nan	nan		0.223	0	0.0524	nan	nan		0.0909	0.2857	0.1724	nan	nan
1	0.057	nan	nan	nan		0.0193	0.9394	0.0181	0.0196	nan		0.8349	0.3663	0.8478	0.86	nan		0.0095	0.9717	0.0176	nan	nan		0.2311	0	0.1337	nan	nan		0.3723	0.5833	0.4359	nan	nan
0.9167	0.0457	1	nan	nan		0.0144	1	0.0219	0.0211	nan		0.3597	0.0159	0.475	0.4957	nan		0.0032	0.7778	0	nan	nan		0.3084	0.1652	0.2273	0.102	nan		0.2858	0.4627	0.3974	nan	nan
0.9121	0.0381	0.9333	nan	nan		0.013	0.9714	0.0127	0.0131	nan		0.8293	0.4815	nan	nan	nan		0.0149	0.8182	0.0116	0.0089	nan		0.1594	0.0556	0.0753	0.0984	nan		0.3675	0.5353	0.4337	nan	nan
0.9427	0.0213	0.9444	nan	nan		0.0101	0.9706	0.0027	0.0029	nan		1	0.6522	1	nan	nan		0.0175	1	0.0154	0.0183	nan		0.2438	0.0041	0.0357	nan	nan		0.3831	0.576	0.4388	nan	nan
0.9857	0.0185	0.967	nan	nan		0.0191	1	0.0124	0.0252	nan		0.95	0.6279	nan	nan	nan		0.01	0.9355	0.0262	0.0246	nan		0.1416	0.0102	0.0682	nan	nan		0.0261	0.1739	0.0278	0.0175	nan
0.7719	0.1696	0.913	0.88	nan		0.0053	0.9483	0.0185	nan	nan		0.7083	0.2667	nan	nan	nan		0.0179	0.7703	0.0048	0.0056	nan		0.2203	0	0.1667	nan	nan		0.0833	0.2778	nan	nan	nan
0.918	0.0296	0.8382	0.9286	nan		0.0272	0.9256	0.0146	0	nan		0.5597	0.1346	nan	nan	nan		0.0132	0.934	0.0068	0.0086	nan		0.119	0	0.0897	0.1	nan		0.0641	0.2214	0.1869	0.1915	nan
0.9438	0.0167	0.8438	nan	nan		0.0212	0.9208	0.014	0.0165	nan		0.6364	0.1739	nan	nan	nan		0.0229	0.7232	0.0112	0.0065	nan		0.2071	0.0256	0.0517	0.075	nan		0	0.1753	nan	nan	nan
0.6947	0.0434	0.6591	nan	nan		0.0175	0.9835	0.0057	0.0047	0		0.92	0.5758	nan	nan	nan		0.0217	0.5	0.0252	0.0317	nan		0.1746	0.007	nan	nan	nan		0	0.375	0.0238	0.025	nan
0.75	0.0283	0.8485	nan	nan		0.0141	1	0.0102	0.0088	0		0.382	0.0282	0.125	nan	nan		0.0238	0.5751	0.0247	0.0344	nan		0.2407	0.0303	nan	nan	nan		0.011	0.1905	nan	nan	nan
0.9583	0.0115	0.7317	nan	nan		0.0113	1	0.0138	0.0138	0		0.5273	0.2	nan	nan	nan		0.0106	0.4779	0.037	0.0164	nan		0.3152	0.0652	0.1875	nan	nan		0.0098	0.119	0	nan	nan
1	0.0192	0.8305	nan	nan		0.0189	0.973	0.0069	0.0023	nan		0.7736	0.0693	0.6087	0.6087	nan		0.0076	0.481	0.0061	0.0069	nan		0.3165	0.1605	0.0719	nan	nan		0.012	0.1351	0.0638	nan	0.0417
1	0.0478	0.8476	0.878	nan		0.009	1	0.0256	nan	nan		0.6818	0.1852	0.4255	nan	nan		0.01	0.4667	0.0031	0.0044	nan		0.68	0.0294	0.7071	0.7661	nan		0.125	0.5238	0.1333	0.1333	nan
0.9651	0.0255	0.6907	nan	nan		0.0052	1	0.0151	0.0166	nan		1	0.005	0.9677	0.9677	nan		0.0129	0.3784	0.0081	0.0066	nan		0.7511	0.1892	0.6485	0.6392	nan		0.0174	0.1226	0.2083	0.2083	nan
0.9333	0.0159	0.7778	nan	nan		0.0028	0.9524	0.0271	0.0324	nan		0.9583	0	0.8571	0.8571	nan		0.0042	0.5479	0.0182	0.0188	nan		0.3333	0	0	0	nan		0.0288	0.2424	0.0385	0.0185	nan
0.8536	0.0175	0.8841	nan	nan		0.011	0.9818	0.0085	0.0075	0.0278		0.7913	0.4737	nan	nan	nan		0.3441	0.7033	nan	nan	nan		0.1458	0.0288	nan	nan	nan		0.0631	0.2453	0.0372	0.0476	0.0206
0.9474	0.0167	0.9183	0.9	nan		0.006	1	0.0091	0.0078	0		0.4121	0.0222	0.4324	nan	nan		0.1985	0.6596	0.2708	nan	nan		0.1429	0.0151	nan	nan	nan		0.0563	0.2344	0.0172	nan	nan
0.9235	0.0135	0.8744	0.8693	nan		0.0127	1	0.0183	0.0277	0.0179		0.8202	0.4762	0.8158	nan	nan		0.4304	0.875	0.6406	0.8077	nan		0.2131	0.0286	0.1935	nan	nan		0.03	0.2406	nan	nan	nan
0.9758	0.0093	0.9394	0.9355	nan		0.0182	1	0.0208	0	0.0233		0.9062	0.3611	nan	nan	nan		0.0289	0.9429	0.0227	0.0273	nan		0.129	0	0.0149	0	nan		0.025	0.2128	0	nan	nan
0.9764	0.0117	0.9773	nan	nan		0.0217	0.9775	nan	nan	nan		0.68	0.2045	nan	nan	nan		0.0063	0.4	0	0	nan		0.1163	0	nan	nan	nan		0.0316	0.1649	0.1215	0.1209	nan
0.9603	0.011	1	nan	nan		0.0204	0.9574	0	nan	nan		0.5405	0.1935	nan	nan	nan		0	0.6857	0.0366	0.0389	nan		0.3103	0	0.0526	0.0526	nan		0	0.12	0.0571	0.0571	nan
0.9661	0.069	nan	nan	nan		0.0091	0.9697	0.0188	0.0165	nan		0.9367	0.5577	0.8452	0.9107	nan		0.0337	0.449	0.0108	0.0115	nan		0.275	0.0533	0	0	nan		0	0.13	nan	nan	nan
0.9783	0.0109	nan	nan	nan		0.0035	1	0.0091	0.0065	nan		0.6267	0.3061	nan	nan	nan		0.0067	0.68	0.0229	0.0526	0		0.1333	0.0172	0.0256	nan	nan		0	0.2121	0.0984	nan	nan
0.8901	0.0137	nan	nan	nan		0.0197	1	0.0058	0.0071	nan		0.6667	0.2099	0.6562	nan	nan		0.0193	0.7436	0.0156	0.0158	nan		0.137	0.0128	0.1	0.1	nan		0.0472	0.1915	0.0282	0	nan
0.9126	0.0134	1	1	nan		0.0211	0.9762	0.0043	0.0024	nan		0.6143	0.2609	0.6301	0.6406	nan		0.0143	0.8049	0.0201	0.0258	nan		0.6	0	nan	nan	nan		0	0.2151	0.0769	nan	nan
0.9231	0.0102	nan	nan	nan		0.0138	0.912	0.0199	0.0186	nan		0.4444	0	0.3529	0.4	nan		0.0253	0.7129	0.0195	0.0213	nan		0.1711	0	0.0233	0.0233	nan		0.0074	0.1404	0.0152	0.0185	nan
0.9231	0.037	nan	nan	nan		0.0135	0.96	0.0138	0.0139	nan		0.6102	0	0.64	0.6304	nan		0.0196	0.5238	nan	nan	nan		0.175	0	0	nan	nan		0.0439	0.1918	0.0035	0	nan
0.8333	0.0041	1	nan	nan		0.0154	0.9455	0.0198	0.0082	nan		0.6117	0.0086	nan	nan	nan		0.0088	0.7547	0.018	0.0222	nan		0.2088	0	nan	nan	nan		0.0952	0.463	0	0	nan
0.8507	0.1429	0.8511	nan	nan		0.0181	1	0.0323	0.0237	nan		0.8529	0.3125	nan	nan	nan		0.0225	0.7656	0.0125	0.0097	nan		0.7143	0.234	nan	nan	nan		0.0125	0.1622	0.0187	nan	nan
0.9846	0.3111	1	nan	nan		0.0219	1	0.021	0.0141	nan		0.4107	0.0424	nan	nan	nan		0.0108	0.84	0.0226	0.0253	nan		0.14	0	0	nan	nan		0.0239	0.155	0.0571	nan	nan
0.641	0.0308	0.4465	nan	nan		0.0126	0.9535	0.0139	0.0133	nan		0.3908	0.0196	0.1333	nan	nan		0.0044	0.4211	0.0148	nan	nan		0.2097	0	0.0955	nan	nan		0.0433	0.1873	0.0765	nan	nan
0.931	0	nan	nan	nan		0.0144	1	0.0154	0.0163	nan		0.3596	0.0106	nan	nan	nan		0.0158	0.5	0.0065	0.0128	nan		0.1886	0.0392	0.4028	0.3261	nan		0	0.4	nan	nan	nan
0.7563	0.0244	0.5425	0.4688	nan		0.0112	1	0.0123	0.0122	nan		0.9048	0.4757	nan	nan	nan		0	0.4839	0	0	nan		0.1371	0.0305	0.0941	0.0769	0.0333		0.0294	0.2022	0.1068	nan	nan
0.916	0.2602	0.7879	nan	nan		0.0201	1	0.0166	0.016	nan		0.45	0.0418	nan	nan	nan		0.25	0.65	0.3243	0.2812	nan		0.2273	0.026	0.0246	0	0		0.0192	0.1304	0.027	nan	nan
0.94	0.1064	0.7018	0.8947	nan		0.0096	0.963	0.0086	0.0091	nan		0.3625	0.0449	nan	nan	nan		0.0056	0.5263	0.0106	nan	nan		0.6296	0	nan	nan	nan		0.0417	0.1585	0.0072	0.0074	nan
1	0	0.766	nan	nan		0.0074	0.9355	0.0138	0.0144	nan		0.7009	0.2036	nan	nan	nan		0.0304	0.6981	0.0148	0.0064	nan		0.1071	0	0.1053	nan	nan		0.0519	0.1905	0.0449	0.0449	nan
0.9596	0.0252	0.9697	nan	nan		0.0111	0.9091	0.0021	0.0022	nan		0.9489	0	nan	nan	nan		0.0098	0.3571	0.0056	0.0074	nan		0.1359	0.027	0.0333	nan	nan		0.0196	0.2581	nan	nan	nan
0.9636	0.0105	0.92	nan	nan		0.0132	1	0	0	nan		0.9	0.4906	0.5333	nan	nan		0.0125	0.3469	0.0055	0.0081	nan		0.1786	0	0	0	nan		0.0426	0.4516	0.0345	0.0292	nan
1	0.0252	1	nan	nan		0.0571	0.9615	0.0286	0.0304	nan		0.6571	0.2727	nan	nan	nan		0.034	0.7597	0.013	0.0125	nan		0.1236	0	0.0469	0.0217	nan		0.0168	0.2069	0.0286	0.0154	nan
0.75	0.0102	0.8182	nan	nan		0.0125	0.9176	nan	nan	nan		0.8571	0.1609	0.8077	0.8095	nan		0.0108	0.7097	0.0151	0.0163	nan		0.3565	0.15	0.2609	nan	nan		0.055	0.2069	0.0845	nan	nan
0.7875	0.0123	nan	nan	nan		0.0228	1	0.0268	0.0257	nan		0.7606	0.2097	0.5625	0.5	nan		0.0154	0.6875	0.0079	0.0098	nan		0.1143	0.0116	nan	nan	nan		0.0312	0.1731	0.0465	nan	nan
0.9841	0.0275	1	1	nan		0.0062	0.9821	0.0164	0.0179	nan		0.7843	0.1044	0.6739	0.6739	nan		0.0025	1	0.0144	0.0093	nan		0.1453	0.0147	0	nan	nan		0.0177	0.1512	0	0	nan
0.9009	0.0159	0.8829	0.8854	nan		0.0241	0.9538	0.0106	0.0078	nan		0.8611	0.1784	0.8542	0.8542	nan		0.0133	0.5745	0.0067	0.0079	nan		0.25	0.0164	nan	nan	nan		0.1733	0.6747	0.2561	0.1053	nan
0.9664	0.0044	0.8209	nan	nan		0.0146	0.8315	0.0072	0.0079	nan		0.6333	0.2909	nan	nan	nan		0.0041	0.3043	0.0085	0.0092	nan		0.2432	0.1067	0	nan	nan		0.378	0.8497	0.1923	0.0571	nan
0.9467	0.0102	0.76	nan	nan		0.0651	0.9688	0.0441	0.1017	nan		0.6829	0.3171	nan	nan	nan		0.1294	0.6538	0.1379	nan	nan		0.3269	0.1148	0.0147	nan	nan		0.1071	0.3684	0.0233	0.0233	nan
0.8235	0.0069	nan	nan	nan		0.052	0.9556	0.0385	0.021	nan		0.6458	0.2683	0.4074	nan	nan		0.0626	0.6098	0.027	0.0221	nan		0.1429	0.0233	nan	nan	nan		0	0.127	0.0274	0.0274	nan
0.9507	0.4222	0.9362	0.9315	nan		0.1007	1	0.0556	nan	0		0.7812	0.4598	0.7895	nan	nan		0.0026	0.5294	0.0247	0.0385	nan		0.125	0	0.0323	0.023	nan		0.1034	0.25	0.1739	0.15	nan
0.76	0.2222	0.4694	nan	nan		0.0343	0.6089	0.0097	nan	nan		0.75	0.1495	0.6964	0.6429	nan		0.1667	0.5946	0.0741	nan	nan		0.2	0.0333	0.0345	nan	nan		0.1091	0.3	nan	nan	nan
1	0.0775	nan	nan	nan		0.3267	0.96	0.4765	0.4235	nan		0.64	0	nan	nan	nan		0.0081	0.3824	0.0092	0.0075	nan		0.5668	0	0.6667	nan	nan		0.0238	0.1795	nan	nan	nan
1	0.0333	nan	nan	nan		0.0201	1	0.0513	0.0437	nan		0.8	0.1905	0.7	nan	nan		0.0049	0.5	0.0148	0.0063	nan		0.3702	0.0223	0.5641	0.5806	nan		0	0.1053	0	0	nan
0.9921	0.0194	0.8974	0.913	nan		0.0258	0.8925	0.0173	0.0231	nan		0.3939	0.0625	0.1481	0.1667	nan		0.0162	0.7455	0.0242	0.0145	nan		0.12	0	0.0714	0.0476	nan		0.0101	0.119	0.0274	0.0274	nan
0.9615	0.0199	0.9792	nan	nan		0.0377	0.8363	0.046	0.0276	nan		1	0.4906	0.5641	nan	nan		0.0944	0.7188	nan	nan	nan		0.12	0	nan	nan	nan		0.0122	0.1771	0.0191	0.0161	nan
1	0.0236	0.6571	nan	nan		0.0267	0.826	0.0562	0.0554	nan		0.8009	0.417	0.8676	nan	nan		0.0108	0.6304	0.0392	0.0758	nan		0.1111	0	0.1111	nan	nan		0.0139	0.2165	0.0212	nan	nan
0.907	0.0074	0.7586	nan	nan		0.0357	0.8043	nan	nan	nan		0.913	0.4286	0.5185	nan	nan		0.0235	0.6889	0.0314	nan	nan		0.1481	0.0286	nan	nan	nan		0.0189	0.2174	0.0104	0	nan
0.9524	0.0203	0.6875	nan	nan		0.0512	0.7143	0.0342	0.037	nan		0.7027	0.1633	0.2	nan	nan		0.021	0.7143	0.0162	nan	nan		0.2075	0.0563	nan	nan	nan		0.0155	0.129	0.0065	nan	nan
1	0.0104	0.9231	nan	nan		0.2	0.955	nan	nan	nan		0.7541	0.0811	0.2683	nan	nan		0.0152	0.7209	0.0112	0.0104	nan		0.1667	0.0244	nan	nan	nan		0	0.1379	nan	nan	nan
0.9615	0.0273	0.9623	nan	nan		0	0.963	0	0	nan		0.8545	0.5263	0.625	nan	nan		0.0095	0.6964	0	0	nan		0.1333	0	nan	nan	nan		0.2297	0.4655	0.1667	0.25	nan
1	0.0253	0.8718	nan	nan		0.0129	0.7065	0	0	0		0.8	0.48	nan	nan	nan		0.0147	0.7143	0.0303	0.0349	nan		0.1538	0.0269	nan	nan	nan		0.1	0.2449	0.25	0.25	nan
0.9837	0.0219	0.9552	nan	nan		0.0039	0.6646	0.0063	0.0105	0		0.8	0.4375	0.5833	nan	nan		0.0121	0.7	0.015	0.0079	nan		0.1333	0.0219	nan	nan	nan		0.0263	0.25	0	nan	nan
0.9318	0.0141	0.9057	0.92	nan		0.0173	0.5641	0.0246	0.0276	nan		0.8276	0.1489	0.439	nan	nan		0.0035	0.7778	0.004	nan	nan		0.2558	0.05	nan	nan	nan		0.0179	0.2373	0.027	nan	nan
0.9367	0.0221	0.7571	0.8136	nan		0.0042	0.603	0.0161	0.0291	nan		0.6786	0.0323	0.75	nan	nan		0.0172	0.4479	0.0205	0.0119	nan		0.1618	0.0222	0.0323	0.0385	nan		0	0.1489	0.0141	nan	nan
0.9528	0.4406	0.8649	nan	nan		0.0247	0.6138	0.0233	nan	nan		0.6667	0.1628	0.7778	nan	nan		0.0035	0.4444	0	0	nan		0.24	0.0769	0.1923	nan	nan		0.4	1	nan	nan	nan
0.9762	0.0254	1	nan	nan		0.0055	0.5135	0.0044	nan	nan		0.7742	0.2174	0.9565	nan	nan		0.0081	0.7234	0	nan	nan		0.1803	0.0282	0.0682	nan	nan		0	0.1951	0	nan	nan
0.9808	0.0435	0.8261	nan	nan		0.0172	0.7156	0	nan	nan		0.7826	0.2143	0.7143	nan	nan		0.0041	0.3421	0.0219	nan	nan		0.1111	0	0.0182	0.02	nan		0	0.197	nan	nan	nan
0.988	0.2105	0.8205	0.8182	nan		0.0104	0.5942	0.0087	nan	nan		0.88	0.5222	0.9412	nan	nan		0.0118	0.38	0.0133	nan	nan		0.1455	0.0116	nan	nan	nan		0.0435	0.2031	0.0278	nan	nan
0.9911	0.0189	0.9178	nan	nan		0.011	0.8214	0.0167	nan	nan		0.7429	0.2987	0.5385	nan	nan		0.0323	0.5952	0	nan	nan		0.186	0	0.0645	0.0741	nan		0.0909	0.3889	nan	nan	nan
0.9892	0	0.9412	nan	nan		0.0033	0.5923	0.0187	0.0361	0		0.6835	0.1818	0.3103	nan	nan		0	0.4	0.0208	nan	nan		0.1892	0	0.0426	nan	nan		0.449	0.782	nan	nan	nan
0.9697	0.0235	0.7643	0.8	nan		0.0121	0.8518	0.0078	0.0086	0		0.7143	0.3519	0.7606	nan	nan		0.0656	0.3839	0.0707	0.0659	nan		0.2111	0.0411	0.0521	nan	nan		0.2714	0.5102	0.1132	nan	nan
0.9565	0.0172	0.8929	0.8718	nan		0.0216	0.963	0.0058	0.0078	nan		0.8182	0.2562	0.7576	nan	nan		0.0204	0.686	0.0246	nan	nan		0.125	0	0.06	0.06	nan		0	0.1667	0	nan	nan
0.9255	0.0419	0.8288	0.8023	nan		0	0.9421	0.0299	0	nan		0.8485	0.2583	nan	nan	nan		0.0082	0.8545	0.0166	0.0244	nan		0.6053	0.1748	0.2203	nan	nan		0	0.1212	nan	nan	nan
0.8667	0.0252	0.9565	0.9459	nan		0.0161	0.9726	0.0072	0	nan		0.3846	0.0141	0.4375	0.3846	nan		0.0128	0.68	0.0041	0.0047	nan		0.5683	0.3543	0.2143	nan	nan		0.0328	0.2647	nan	nan	nan
0.9561	0.0292	0.8969	0.8235	nan		0	0.9231	0.0149	0.0165	nan		0.8661	0.162	0.8732	0.8475	nan		0.5385	0.88	0.5	0.5172	nan		0.5212	0.1363	0.2857	0.0444	nan		0.0303	0.2	0.0625	nan	nan
0.9207	0.0363	0.9914	1	nan		0.0095	1	0.0062	0.0057	0		0.6481	0.2946	nan	nan	nan		0.0283	0.8955	0.0171	0.0187	nan		0.3403	0.11	0.1098	0.0199	nan		0	0.1034	nan	nan	nan
0.9	0.0086	0.7867	nan	nan		0.004	1	0	0	nan		0.8391	0.122	0.6207	nan	nan		0.0217	0.7333	0.0152	0.0093	nan		0.2414	0	nan	nan	nan		0	0.25	nan	nan	nan
0.9625	0.0312	0.65	nan	nan		0.0062	1	0.028	0.0345	nan		0.6667	0.04	nan	nan	nan		0.0057	0.7778	0.0236	0.0167	nan		0.2	0	nan	nan	nan		0.0139	0.4815	nan	nan	nan
0.9672	0.0231	0.7879	0.7879	nan		0.006	0.9167	0.011	0.0111	nan		0.7647	0.34	nan	nan	nan		0.004	0.8868	0.0325	0.0314	nan		0.3204	0	0.1774	0.1774	nan		0	0.1087	0.0698	nan	nan
1	0	nan	nan	nan		0.0077	0.9474	0.0092	0.0089	nan		0.7419	0.3	nan	nan	nan		0.0183	0.5161	0.0119	0.0043	nan		0.6154	0.2391	0.6552	0.6552	nan		0.0288	0.1429	0.027	nan	nan
0.8942	0.3604	0.364	0.5455	0.0169		0.0096	0.9412	0.0121	0.0104	nan		0.9069	0.6058	nan	nan	nan		0.0263	0.4878	0.0181	0.0167	nan		0.1304	0	0.0482	0.0597	nan		0	0.1071	nan	nan	nan
1	0.0474	0.9608	0.9615	nan		0.0103	0.96	0.0268	0.0281	nan		0.6562	0.3258	0.5238	0.6071	nan		0.0171	0.5634	0.0294	nan	nan		0.4286	0.0597	0.3906	0.3704	nan		0.025	0.1481	0.1515	nan	nan
0.9775	0	1	1	nan		0.0373	0.9722	0.0231	0.0324	nan		0.5652	0.1439	0.6024	0.5753	nan		0.0068	0.44	0	0	nan		0.351	0.2288	nan	nan	nan		0.0109	0.3226	0	nan	nan
1	0.2857	nan	nan	nan		0.0311	0.9355	0.0374	nan	nan		0.5641	0.2	nan	nan	nan		0.0232	0.5	0.0042	nan	nan		0.8966	0.5089	nan	nan	nan		0	0.1463	0.0612	nan	nan
0.907	0.02	0.8289	nan	nan		0.0377	0.9067	0.0767	nan	nan		0.4762	0.0769	0.44	nan	nan		0.0046	0.5593	0.0229	0.0127	nan		1	0.5304	nan	nan	nan		0	0.1364	0	nan	nan
0.9124	0	0.8182	nan	nan		0.2045	0.987	0.0084	nan	nan		0.4937	0.16	0.5652	nan	nan		0.0032	0.7	0.0118	0.0109	nan		0.1605	0	0	0	nan		0.0108	0.2	0.0154	nan	nan
0.9502	0.0402	0.8389	nan	nan		0.25	1	0.0104	nan	nan		0.7838	0.4074	0.9286	0.9429	nan		0.0174	0.45	0.01	0.0066	nan		0.3191	0	nan	nan	nan		0	0.1169	0.0769	nan	nan
0.97	0.0414	0.8935	nan	nan		0.1006	0.9505	0.0553	nan	nan		0.9657	0.615	0.9331	0.9383	nan		0.0237	0.75	0.0072	0.0056	nan		0.5761	0.25	0.2875	0.0208	nan		0.0586	0.1733	0.01	nan	nan
0.9622	0.0088	0.9161	nan	nan		0.1466	0.996	0.0398	nan	nan		0.8943	0.5	0.9067	0.9067	nan		0.0215	0.5676	0.0167	0	nan		0.1373	0.0328	0.2381	nan	nan		0.0369	0.2101	nan	nan	nan
0.9507	0.0113	0.8692	nan	nan		0.0169	0.8313	0.0105	nan	nan		0.7821	0.4242	0.6452	0.7083	nan		0.0181	0.5	0.0047	nan	nan		0.1667	0	nan	nan	nan		0.0632	0.3212	nan	nan	nan
0.9691	0.0192	0.8418	nan	nan		0.0186	0.9073	0.0193	0.0093	nan		0.6561	0.1212	0.2903	0.2903	nan		0.0954	0.4744	0.0487	nan	nan		0.2762	0.0526	nan	nan	nan		0.0286	0.2069	0.03	nan	nan
0.5419	0.005	0.3045	nan	nan		0.0187	0.9593	0.0229	0.0141	nan		0.7396	0.2927	0.4773	0.5405	nan		0.0238	0.7273	0.024	0.0168	nan		0.1667	0.0263	nan	nan	nan		0	0.125	0.0328	nan	nan
0.9574	0.0598	nan	nan	nan		0.02	0.9083	0.0204	0.0098	nan		0.5399	0.0063	0.7	0.7895	nan		0.0126	0.4211	0.0132	nan	nan		0.2	0.0408	nan	nan	nan		0.1017	0.2105	0.0936	nan	nan
0.9552	0.0323	nan	nan	nan		0	0.9481	0.0333	0.0447	nan		0.5714	0.0833	nan	nan	nan		0.0085	0.8769	0.0238	nan	nan		0.1273	0	nan	nan	nan		0.0714	0.2917	0	nan	nan
1	0.0035	0.7937	0.7966	nan		0.0176	0.9686	0.0019	0.0105	nan		0.744	0.1902	0.6094	0.7188	nan		0	0.6129	0.0328	nan	nan		0.25	0.0101	nan	nan	nan		0.15	0.2673	0.1176	nan	nan
0.9589	0.0255	0.6587	0.7097	nan		0.0147	0.9818	0.0239	nan	nan		0.6087	0.1566	0.3333	0.4483	nan		0.2309	0.5714	0.096	0.4545	0.0727		0.1729	0	0.0141	nan	nan		0.225	1	0.0893	nan	nan
0.9865	0.0172	0.8288	0.8824	nan		0.4571	1	nan	nan	nan		0.5048	0.2021	0.2778	0.303	nan		0.2205	0.5556	0.0696	0.5	0.0272		0.2088	0.0833	0.1351	nan	0.5185		0.2326	0.7541	0.2222	nan	nan
0.92	0.0086	0.9659	0.9333	nan		0.2273	0.7586	nan	nan	nan		0.6095	0.2708	0.375	0.4	nan		0	0.8571	nan	nan	nan		0.2174	0	nan	nan	nan		0	0.1167	0.0667	nan	nan
0.9808	0	0.96	nan	nan		0.0141	0.698	0.0227	nan	nan		0.68	0.122	0.5625	0.6	nan		0	0.8261	0.0345	nan	nan		0.2051	0	0	nan	nan		0.0789	0.187	0.0444	nan	nan
0.9677	0	nan	nan	nan		0.0355	0.587	0.0137	0.0174	nan		0.5306	0.1039	0.4595	nan	nan		0.0556	0.7	nan	nan	nan		0.1224	0	0.0149	nan	nan		0.0409	0.1513	0.0394	nan	nan
1	0.0641	nan	nan	nan		0	0.5172	0.0233	nan	nan		0.7097	0.4	nan	nan	nan		0.125	0.52	0	nan	nan		0.2162	0.0455	0.0364	0.0513	nan		0.0174	0.1351	0.0074	nan	nan
0.97	0	nan	nan	nan		0.2564	0.9091	0.6232	nan	nan		0.75	0.2917	0.6579	0.6667	nan		0.1724	0.6336	nan	nan	nan		0.1481	0.0411	0.1429	nan	nan		0.0175	0.1636	0.1091	nan	nan
0.9792	0	nan	nan	nan		0.0943	0.9828	0	nan	nan		0.964	0.6353	0.9527	nan	nan		0.5606	0.9	nan	nan	nan		0.1905	0	nan	nan	nan		0.0746	0.2031	0.0227	nan	nan
1	0.0444	0.9412	0.9412	nan		0.026	0.9029	0.0182	nan	nan		0.6304	0.0259	0.6957	nan	nan		0.2976	0.8735	0.2273	0.2874	nan		0.2708	0.0101	nan	nan	nan		0.4209	0.5942	0.4831	nan	nan
0.9733	0	nan	nan	nan		0.1333	0.6364	0.2333	nan	nan		0.3684	0	0.2955	0.3824	nan		0.0521	0.7231	0.0864	0.0906	nan		0.2645	0.0926	0.1519	0.1071	nan		0.4705	0.7765	0.5791	nan	nan
0.8947	0.0167	0.9811	0.9697	nan		0	0.902	nan	nan	nan		0.9123	0.4667	0.5618	nan	nan		0.0105	0.7937	0.0113	0.0125	nan		0.2346	0	0.6296	nan	nan		0.2034	0.95	0.4065	nan	nan
0.9259	0.24	0.94	nan	nan		0.0174	0.7737	0.0164	nan	nan		0.8077	0.4286	nan	nan	nan		0.0309	0.5108	0.0147	0.0165	nan		0.6429	0.0541	nan	nan	nan		0	0.4167	nan	nan	nan
0.9778	0.0279	0.9605	nan	nan		0.0184	0.7973	0.0526	nan	nan		0.7477	0.44	0.451	nan	nan		0.0051	0.5714	0.0073	0.0081	nan		0.1834	0.0325	nan	nan	nan		0.2847	0.4	0.4914	nan	nan
0.9792	0	0.973	nan	nan		0.0178	0.8108	0	nan	nan		0.7576	0.4348	0.9796	nan	nan		0.2993	0.8205	0.1239	nan	nan		0.1064	0	0.0435	0	nan		0.3037	0.4746	0.2959	nan	nan
0.9448	0.0102	nan	nan	nan		0	0.8667	0.0909	nan	nan		1	0.64	0.7647	nan	nan		0.0352	0.7657	0.0189	nan	nan		0.1897	0.0185	0.0476	0.0476	nan		0.0191	0.1237	0.028	nan	nan
0.9688	0.0196	nan	nan	nan		0.011	0.6486	0.0075	0.0075	nan		0.44	0.0882	0.1935	0.1935	nan		0.0178	0.6582	0.0061	nan	nan		0.1364	0	nan	nan	nan		0.0596	0.3843	0.0211	nan	nan
0.9756	0.0328	0.9574	nan	nan		0.0337	0.7368	0	nan	nan		0.5625	0	nan	nan	nan		0	0.5882	0.0124	nan	nan		0.1931	0	0	0	nan		0.0213	0.1422	0.0769	nan	nan
1	0.0093	0.8267	0.8095	nan		0.023	0.6056	0.0186	nan	nan		0.9206	0.4074	0.7719	nan	nan		0.0246	0.8485	0.0209	0.0214	nan		0.1667	0.0163	0.0857	0.0816	nan		0.0486	0.1806	0.0783	0.0308	nan
0.9167	0.0139	0.8723	nan	nan		0.1692	0.8504	0.0651	nan	nan		0.9416	0.3521	0.9231	0.9231	nan		0.0169	0.7692	0.0182	0.0207	nan		0.2018	0.0579	0.1	nan	nan		0.1439	0.3757	0.1802	0.0378	nan
0.6136	0.0129	0.3158	nan	nan		0.1748	0.888	0	nan	nan		0.8475	0.4906	0.7451	0.7451	nan		0.1605	0.5588	0.146	nan	nan		0.2083	0	nan	nan	nan		0.2843	0.5778	0.235	0.0238	nan
0.973	0	nan	nan	nan		0.0317	0.9016	0.0542	nan	nan		0.6	0.0175	0.6071	nan	nan		0.1753	0.4963	0.1579	nan	nan		0.1429	0	0.0476	nan	nan		0.3784	0.5888	0.1604	nan	nan
0.9697	0	1	nan	nan		0.0465	0.6434	0	0	nan		0.7319	0.0068	0.6279	nan	0.6		0.6071	0.9231	0.4857	0.6296	nan		0.4186	0.1308	nan	nan	nan		0.5625	0.7877	0.2278	nan	nan
1	0.0148	0.9268	nan	nan		0.0119	0.9741	0.0038	0.0045	nan		0.8861	0.0243	0.7801	0.8919	0.7273		0.0206	0.775	0.029	0.0256	nan		0.1471	0.0341	0.15	nan	nan		0.1293	0.2765	0.0614	nan	nan
1	0.0097	nan	nan	nan		0.4427	0.9508	0.1667	nan	nan		0.8605	0.014	0.7257	0.9375	nan		0.0318	0.7297	0.018	0.0205	nan		0.1489	0	0	nan	nan		0.0487	0.152	0.0443	nan	nan
0.9512	0.0084	nan	nan	nan		0.008	0.7353	0.0408	nan	nan		0.75	0.3636	0.6818	nan	nan		0.0182	0.5957	0.0281	0.038	nan		0.3125	0	0.0417	0	nan		0.0541	0.3659	0.0732	nan	0.0927
0.9215	0.0305	nan	nan	nan		0.0692	0.8654	0	nan	nan		0.875	0.0106	0.8889	0.8947	nan		0.0108	0.4	0.0138	0.0153	nan		0.6	0.125	0.5	nan	nan		0.0446	0.25	0	nan	nan
0.9573	0.0206	0.9459	nan	nan		0.0137	0.8487	0.0743	nan	nan		0.7692	0.0179	0.7778	nan	nan		0.0212	0.617	0.0142	0.0215	nan		0.766	0.2727	0.5968	0.6604	nan		0.0975	0.209	nan	nan	nan
0.9404	0.0222	0.9496	nan	nan		0	0.9155	0.0382	0.0538	nan		0.8194	0.0144	0.7143	nan	nan		0.0094	0.5	0.0107	0.0218	nan		0.2297	0.0899	0.3115	nan	nan		0.0404	0.1538	0.0156	nan	nan
0.9556	0.0141	0.9336	1	nan		0.0278	0.84	0	0	nan		0.9381	0.5714	0.7857	nan	nan		0.0811	0.4884	0.1974	0.2	nan		0.9275	0.6984	nan	nan	nan		0.0382	0.1944	nan	nan	nan
0.9833	0.0189	0.941	0.9778	nan		0	0.8298	0	0	nan		0.6617	0.3281	nan	nan	nan		0	0.5658	0.0189	nan	nan		0.1854	0.0303	0.1368	0.1368	nan		0.0699	0.2	0.069	nan	nan
0.9841	0.0223	0.7755	0.7692	nan		0.0079	0.875	0.0031	0.0035	nan		0.92	0.6053	0.5952	0.5862	nan		0.0441	0.6429	0.0149	nan	nan		0.1695	0	0.0684	nan	nan		0.0187	0.12	0.026	nan	nan
0.9917	0	0.9818	nan	nan		0.0145	0.7047	0.0022	0.0024	nan		0.5844	0.1842	0.3939	0.3571	nan		0.0238	0.3913	0	nan	nan		0.1374	0.02	0.0116	nan	nan		0.1279	0.4444	0.0385	nan	nan
0.9016	0.3071	0.7155	nan	nan		0.0189	0.5667	0.0104	0.018	nan		0.5229	0.0189	0.5172	nan	nan		0.0206	0.7308	0.0152	nan	nan		0.1379	0.0182	0.1275	0.1275	nan		0	0.3913	0.0588	nan	nan
0.6814	0.0256	0.7195	0.8919	nan		0.0067	0.7909	0.0367	nan	nan		0.4897	0.0099	0.4949	nan	nan		0.0074	0.3243	0.0167	0.0308	nan		0.2143	0	0	0	nan		0.0751	0.2123	0.1448	nan	nan
0.9861	0.4762	1	nan	nan		0.2576	0.8436	0.195	nan	nan		0.7609	0.3778	0.4095	0.4318	nan		0.0144	0.4783	0.003	nan	nan		0.1783	0.0459	0.0992	0.0741	0.26		0.0245	0.1979	0.0513	nan	nan
0.8966	0.2783	0.9655	nan	nan		0.0078	0.9444	0.0169	0.0058	nan		0.7925	0.4643	nan	nan	nan		0.0182	0.4262	0.0336	nan	nan		0.2029	0.1025	0.0915	0.1128	0.0497		0.0369	0.3341	0.1186	nan	nan
0.9787	0.018	0.9444	nan	nan		0.0131	1	0.0126	0.0135	nan		0.6212	0.2129	0.4286	nan	nan		0.0135	0.913	0.0109	nan	nan		0.2708	0	nan	nan	nan		0.0634	0.1833	0.2286	nan	nan
0.9701	0.0192	1	nan	nan		0.0159	0.9853	0.0163	0.0247	nan		0.6535	0.2778	0.5333	0.5556	nan		0.2941	0.7209	nan	nan	nan		0.1711	0.0667	0.1013	0.1013	nan		0.026	0.1714	0	nan	nan
0.9649	0.0102	0.918	nan	nan		0.0108	1	0.0145	0.0144	nan		0.9833	0.3651	0.8846	0.8846	nan		0.0046	0.7059	0.0166	nan	nan		0.3645	0.1818	0.2093	0.2222	nan		0.0082	0.1154	nan	nan	nan
0.9663	0.0207	0.8276	nan	nan		0.0207	0.976	0.0131	0.0082	nan		0.875	0.2	nan	nan	nan		0.0255	0.7818	0.0252	nan	nan		0.1397	0.0364	nan	nan	nan		0	0.1667	0.0556	nan	nan
0.9733	0.021	0.84	nan	nan		0.0053	0.9434	0.0156	0.0182	nan		0.7097	0.2826	nan	nan	nan		0.0216	0.7436	0.0072	0.0268	nan		0.1071	0	0.0769	0.082	nan		0.007	0.2286	0.0247	nan	nan
0.9577	0.0148	1	1	nan		0.0072	0.9811	0.0122	0.0127	nan		0.4573	0.0129	0.3077	nan	nan		0.0275	0.878	0.0117	0.0099	nan		0.1594	0	0	nan	nan		0.0462	0.2	0.1333	nan	nan
0.8305	0.0127	0.95	0.95	nan		0.011	1	0.0074	0.0051	nan		0.695	0.3103	nan	nan	nan		0.0132	0.8333	0.0147	0.016	nan		0.1656	0.0541	0.093	0.069	nan		0.0387	0.3333	0.0114	nan	nan
0.973	0.0209	nan	nan	nan		0.0301	0.9375	0	nan	nan		0.8261	0.381	0.697	0.7	nan		0.5714	0.9206	nan	nan	nan		0.125	0	0.1304	nan	nan		0.5271	0.6703	nan	nan	nan
1	0.0124	nan	nan	nan		0	1	0.0303	0.0241	nan		0.8548	0.5357	nan	nan	nan		0.0053	0.5229	0.0052	0.0075	nan		0.125	0.0137	0.05	nan	nan		0	0.3818	nan	nan	nan
0.9859	0.0052	0.8	nan	nan		0.1273	0.6667	0.0268	0.0101	nan		0.7778	0.2703	nan	nan	nan		0.0174	0.5802	0.0055	0	nan		0.2424	0.033	0.2078	nan	nan		0.0333	0.6	nan	nan	nan
0.9817	0.4746	0.9515	1	nan		0.0996	0.8451	0.0208	0.0325	nan		0.8158	0.1111	nan	nan	nan		0.0241	0.7463	0.013	0.0138	nan		0.1444	0.0211	0	nan	nan		0.3056	0.5963	0	nan	nan
1	0.2933	0.9884	1	nan		0.0178	0.6	0.012	nan	nan		0.6216	0.2778	nan	nan	nan		0.0064	0.3964	0.0209	0.0218	nan		0.7826	0.2667	0.6232	nan	nan		0	0.1067	0.0122	nan	nan
0.9686	0.0096	0.7353	nan	nan		0	1	0	nan	nan		0.7455	0.4444	nan	nan	nan		0.0208	0.6923	0.0462	0.0345	nan		0.1379	0.0263	nan	nan	nan		0	0.122	0.0492	nan	nan
0.9724	0.011	0.75	nan	nan		0.0303	1	0	nan	nan		0.4194	0.1081	nan	nan	nan		0.1282	0.6957	0.1034	nan	nan		0.3771	0.0465	0.1429	0.1429	nan		0.026	0.2	0.0112	nan	nan
1	0.3818	0.6842	0.8611	nan		0	0.8693	0.0128	nan	nan		0.7015	0.3333	0.6792	0.6591	nan		0.0968	0.5385	0.0312	nan	nan		0.2963	0	nan	nan	nan		0.0227	0.1774	nan	nan	nan
1	0.2727	0.5333	nan	nan		0.0254	0.9691	0.0218	0.02	nan		0.8417	0.427	0.6897	0.7073	nan		0.1448	0.4615	0.2154	0.2637	nan		0.1277	0.0204	nan	nan	nan		0.1329	0.2679	0.0544	nan	nan
0.9697	0	nan	nan	nan		0.0115	0.9759	0.0144	0.015	nan		0.8932	0.3582	0.65	0.6731	nan		0.1386	0.814	0.1289	nan	nan		0.3012	0	nan	nan	nan		0.0259	0.1282	0.1039	nan	nan
1	0	nan	nan	nan		0.0133	0.9643	0.0137	0.0152	nan		0.6154	0.25	0.5676	nan	nan		0.036	0.3714	0.0213	0.0164	0.0317		0.265	0.0247	0.0395	0.0395	nan		0.0427	0.1719	0.0545	nan	nan
0.9565	0	0.9167	nan	nan		0.0065	1	0.0238	0.0588	nan		0.8702	0.3333	0.7874	nan	nan		0.0804	0.4839	0.0169	nan	nan		0.9032	0.5769	0.2105	0.2105	nan		0	0.1667	nan	nan	nan
1	0.0252	nan	nan	nan		0.0272	0.9487	0.0105	0.0059	nan		0.8065	0.4222	nan	nan	nan		0.0855	0.8	0.0933	0.122	nan		0.451	0.1912	0.2623	0.2645	nan		0.027	0.16	nan	nan	nan
0.88	0.0158	0.8136	0.7826	nan		0.0169	1	0.0154	0.0132	nan		0.7568	0.4	0.6667	0.7	nan		0.3396	0.8462	nan	nan	nan		0.3111	0	0.01	0.01	nan		0.0465	0.1818	nan	nan	nan
0.9677	0.0368	0.9242	0.9242	nan		0.0082	1	0.0106	0.0038	nan		0.8235	0.1944	0.5366	nan	nan		0.2763	0.6	0.2286	0.2286	nan		0.1607	0	0	0	nan		0.0135	0.1714	0.0612	nan	nan
1	0.0143	1	1	nan		0.0021	1	0.0085	0.0133	nan		0.6857	0.3699	nan	nan	nan		0.0135	0.6829	0.0055	0.0063	nan		0.1875	0	nan	nan	nan		0	0.1714	0	nan	nan
0.7031	0.0209	0.7941	1	nan		0.0192	0.6994	0.0152	0.032	nan		0.8	0.4681	nan	nan	nan		0.4359	0.7879	nan	nan	nan		0.2344	0	0.0213	nan	nan		0.0879	0.2653	0.0545	nan	nan
0.9	0.0255	0.8268	0.9211	nan		0.0183	0.7725	0.0128	0.0132	nan		0.4324	0.0833	nan	nan	nan		0.0289	0.4651	0.0275	0.0238	nan		0.1754	0.0233	0.0263	0	nan		0.0769	0.2364	0.2391	nan	nan
0.9506	0.0207	0.8922	0.91	nan		0.0174	0.9496	0.0239	0.0197	nan		0.3291	0.0254	0.2955	nan	nan		0.0054	0.4	0.0099	0.0144	nan		0.2901	0.125	0.3818	0.3673	nan		0.0423	0.2286	0	nan	nan
0.9426	0.0295	0.9009	1	nan		0.025	0.9624	0.0207	0.0183	nan		0.4651	0.1321	0.3243	0.5	nan		0.017	0.5926	0.0145	0.016	nan		0.1045	0	0.0811	nan	nan		0.12	0.288	0.0192	nan	nan
0.9375	0.0105	0.8415	0.9773	nan		0.06	0.9259	0.0166	0	nan		0.4932	0.1905	0.5714	0.561	nan		0.004	0.7533	0	0	nan		0.2392	0.0179	0.2222	nan	nan		0.1457	0.5152	0.1597	nan	nan
0.887	0.3108	0.8272	nan	nan		0.1102	0.9667	0.0489	0.0078	nan		0.6457	0	0.6739	nan	nan		0.0055	0.4903	0.0182	0	nan		0.1429	0.025	0.1633	nan	nan		0.0286	0.1488	0.25	nan	nan
0.9529	0.0295	0.8169	0.9241	nan		0.0349	0.96	0.0319	0.007	nan		0.7087	0.1237	nan	nan	nan		0.0152	0.4881	0.0133	0.0135	nan		0.1515	0.044	nan	nan	nan		0	0.1053	0.0508	nan	nan
0.951	0.013	0.6822	0.8	nan		0.0354	1	0.0286	0.035	nan		0.7349	0.3687	nan	nan	nan		0.0155	0.5758	0.0223	0.0184	nan		0.1679	0	0.1961	nan	nan		0.0368	0.4091	0.0526	nan	nan
0.9275	0.019	0.5755	nan	nan		0.0166	0.9583	0.016	0.013	nan		0.7037	0.1081	nan	nan	nan		0.0022	0.5	0	0	nan		0.1125	0	0.0882	nan	nan		0.026	0.1405	0.0364	nan	nan
0.9861	0.0176	0.6106	nan	nan		0.024	0.9778	0.0214	0.0185	nan		0.9426	0.5243	nan	nan	nan		0.0079	0.8261	0.0175	0.0034	nan		0.125	0	nan	nan	nan		0.0124	0.325	0.0303	nan	nan
1	0.0151	0.8793	nan	nan		0.0808	0.9655	0.0951	0.0812	nan		0.9444	0.5158	0.8462	nan	nan		0.0129	0.7711	0.0054	0.0049	nan		0.225	0	nan	nan	nan		0.02	0.1351	0.0426	nan	nan
0.9672	0.0217	0.6835	0.6667	nan		0.3678	0.9667	0.3668	0.3119	nan		0.584	0.2353	0.6429	0.5397	nan		0	0.4	0.0081	0.0091	nan		0.2857	0.0278	nan	nan	nan		0.053	0.2115	0	nan	nan
0.8154	0.0127	0.7885	nan	nan		0.3333	0.9683	nan	nan	nan		0.7358	0.2381	0.8125	nan	nan		0.0164	0.8095	0.0086	0.0043	nan		0.1489	0	nan	nan	nan		0.0514	0.2881	0.1646	nan	nan
0.765	0.0117	0.5752	0.9744	nan		0.1155	0.66	0.0688	0.0752	nan		0.5588	0.0357	0.5	nan	nan		0.028	0.5	0.0333	0.0337	nan		0.2578	0.0882	0.0455	0.0714	nan		0.1197	0.4333	0.0141	nan	nan
0.8211	0.0179	0.8163	1	nan		0.0059	0.6702	nan	nan	nan		0.3647	0	0.3205	nan	nan		0.2791	0.7308	0.1489	nan	nan		0.5238	0.1935	nan	nan	nan		0.0106	0.1667	nan	nan	nan
[truncated: 113,122 more rows]
