# Supplementary material for: Paternal DNA methylation is remodeled to maternal levels in rice zygote
Source: Nat Commun. 2023 Oct 18;14:6571. doi: 10.1038/s41467-023-42394-0 (PMC10584822; doi:10.1038/s41467-023-42394-0)
Supplement: Supplementary file 7 — Source data [file 41467_2023_42394_MOESM7_ESM.zip › Fig. 3a.xlsx]

## Sheet: Fig. 3a
Fig. 3a
DMR Egg (ZS) > Sperm (MH) CG																					DMR Egg (ZS) > Sperm (MH) CHG																						DMR Egg (ZS) > Sperm (MH) CHH
ZS-E	MH-S	ZM-Z	ZM-Z_zs	ZM-Z_mh	ZM-Z	ZM-Z_zs	ZM-Z_mh	ZM-Z	ZM-Z_zs	ZM-Z_mh	ZM-GE	ZM-GE_zs	ZM-GE_mh	ZM-seedling	ZM-seedling_zs	ZM-seedling_mh	ZM-Panicle	ZM-Panicle_zs	ZM-Panicle_mh		ZS-E_CHG	MH-S_CHG	ZM-Z_CHG	ZM-Z_zs_CHG	ZM-Z_mh_CHG	ZM-Z_CHG	ZM-Z_zs_CHG	ZM-Z_mh_CHG	ZM-Z_CHG	ZM-Z_zs_CHG	ZM-Z_mh_CHG	ZM-GE_CHG	ZM-GE_zs_CHG	ZM-GE_mh_CHG	ZM-seedling_CHG	ZM-seedling_zs_CHG	ZM-seedling_mh_CHG	ZM-Panicle_CHG	ZM-Panicle_zs_CHG	ZM-Panicle_mh_CHG			ZS-E_CHH	MH-S_CHH	ZM-Z_CHH	ZM-Z_zs_CHH	ZM-Z_mh_CHH	ZM-Z_CHH	ZM-Z_zs_CHH
0.9655	0.0393	nan	nan	nan	1	nan	nan	0.9296	nan	nan	0.3886	nan	nan	0.3832	0.96	0	0.4796	0.9722	0		0.7234	0.1322	0.15	nan	nan	0.8571	nan	nan	0.7333	0.7113	nan	0.5569	nan	0.5714	0.119	nan	nan	0.1842	nan	0.1842			0.3125	0.0428	0.5556	nan	nan	0.0365	nan
0.898	0.0056	nan	nan	nan	nan	nan	nan	0.9538	0.958	nan	0.4481	0.9891	0.0504	0.2778	0.7576	0	0.3	nan	0		0.6105	0.0249	0.7	nan	nan	0.6471	nan	nan	0.5572	nan	nan	0.1686	nan	nan	0.3231	nan	nan	0.0811	nan	nan			0.4412	0.0345	nan	nan	nan	0.5714	nan
1	0.0143	nan	nan	nan	0.9915	1	nan	0.9646	0.9679	nan	0.4338	0.8955	0.0152	0.3696	0.7857	0.0196	0.4068	1	0		0.6042	0.0084	nan	nan	nan	0.6907	nan	nan	0.7075	nan	nan	0.1389	nan	nan	0.3239	nan	nan	0.1633	nan	nan			0.7949	0.2364	0	0	nan	0.6667	0.6667
0.9159	0.0224	0.6636	nan	nan	0.9675	nan	nan	0.9572	nan	nan	0.3227	nan	nan	0.5217	nan	nan	0	nan	0		0.4107	0.08	nan	nan	nan	nan	nan	nan	0.5088	nan	nan	0.4839	nan	nan	0.3559	nan	nan	0.4375	nan	nan			0.1712	0	0	0	nan	0.0879	0.1171
0.9688	0.0123	nan	nan	nan	1	nan	nan	0.7368	0.5581	nan	0.1649	nan	0.0056	0.4483	nan	nan	0	nan	0		0.64	0.2222	nan	nan	nan	nan	nan	nan	0.6327	nan	nan	0.5532	nan	nan	0.1875	nan	nan	0.2188	nan	nan			0.12	0	0	nan	nan	0.022	nan
0.8529	0.0192	0.4932	0.7576	nan	0.9796	1	nan	0.8315	0.8222	nan	0.1156	nan	0.0125	0.507	nan	0	0.0364	nan	0		0.8571	0.5156	nan	nan	nan	nan	nan	nan	nan	nan	nan	0.5781	nan	nan	nan	nan	nan	nan	nan	nan			0.1209	0.0152	0.15	0.2143	nan	0.2174	0.2093
0.8769	0.017	0.1304	nan	nan	0.9626	1	nan	0.8807	0.8551	nan	0.1336	nan	0.0132	0.5517	nan	0	0.1719	nan	0		0.5111	0.1603	nan	nan	nan	0.375	0.3684	nan	0.5109	0.5111	nan	0.41	0.4651	0.383	nan	nan	nan	nan	nan	nan			0.1075	0	0.0741	nan	nan	0.1338	0.1336
0.8235	0.0129	0.2083	nan	nan	0.782	nan	nan	0.8857	1	nan	0.1356	nan	0	0.5493	nan	nan	0.2703	nan	0		0.4468	0.0189	nan	nan	nan	0.295	0.2605	nan	0.5	0.4382	nan	0.1514	0.5263	0.0448	0.0133	nan	0	0.1652	nan	0			0.5207	0	nan	nan	nan	nan	nan
0.9286	0.0123	nan	nan	nan	0.88	nan	nan	1	nan	nan	0.1879	0.9643	0.0645	0.4262	nan	nan	0.3908	0.96	0		0.5224	0.0354	nan	nan	nan	0.381	0.3818	nan	0.5	0.5283	nan	0.2745	0.8	0	0.2617	0.3651	0	0.1778	0.25	0.0909			0.4035	0.0476	nan	nan	nan	0.2632	nan
0.9688	0.0234	0.7368	nan	nan	0.9302	nan	nan	1	nan	nan	0.2791	0.931	0.0545	0.3269	nan	nan	0.459	1	0		0.4932	0.1899	nan	nan	nan	0.8361	0.8214	nan	0.75	0.7407	nan	0.4796	0.7755	0.1957	0.5238	nan	nan	nan	nan	nan			0.3091	0.037	0	0	nan	0.3099	0.303
0.7538	0.0235	0.7143	0.7143	nan	0.7246	0.746	nan	0.7394	0.7541	nan	0.3462	0.9787	0	0.2938	0.697	0	0.2118	nan	0		0.7949	0.4706	nan	nan	nan	nan	nan	nan	0.7525	nan	nan	0.4921	nan	nan	nan	nan	nan	nan	nan	nan			0.6503	0.4713	nan	nan	nan	0.7385	nan
0.8588	0.0176	0.5778	0.8387	nan	0.9495	0.9495	nan	0.936	0.9337	nan	0.3015	0.9437	0.023	0.4715	0.8182	0	0.2469	0.8571	0		0.7625	0.2117	0.4545	nan	nan	0.6571	nan	nan	0.8235	nan	nan	0.6061	nan	nan	nan	nan	nan	nan	nan	nan			0.1333	0.0125	nan	nan	nan	0.25	0.1636
0.7946	0.0141	0.9697	0.9667	nan	0.9932	0.9926	nan	0.9811	0.9889	nan	0.3029	0.9109	0.0345	0.3696	nan	0	0.3867	0.9583	0		0.6167	0.3099	nan	nan	nan	0.7949	nan	nan	0.6905	nan	nan	0.5577	nan	nan	nan	nan	nan	nan	nan	nan			0.1143	0	0.0345	nan	nan	0.1399	0.2603
0.9873	0.0088	0.9394	0.9259	nan	0.964	0.9787	nan	0.9316	0.9405	nan	0.2202	0.9667	0.0583	0.6207	nan	nan	0.3103	nan	0		0.7442	0.32	nan	nan	nan	nan	nan	nan	0.55	nan	nan	0.5275	nan	nan	nan	nan	nan	nan	nan	nan			0.1818	0.0185	nan	nan	nan	0.1818	nan
0.85	0.017	0	0	nan	0.767	1	nan	0.7571	0.7303	nan	0.1983	0.7067	0.1121	0.3111	nan	nan	0.419	nan	0		0.4939	0.0212	0.3288	nan	nan	0.5743	0.6818	nan	0.5205	nan	nan	0.0934	0.1667	0.0606	0	0	0	0.0097	0	0.0244			0.1194	0	nan	nan	nan	0.025	nan
0.9672	0.0153	nan	nan	nan	1	1	nan	0.9579	0.9722	nan	0.4286	0.9153	0.0156	0.3816	1	0	0.1667	nan	0		0.4712	0.0776	0.4146	nan	nan	0.3406	nan	nan	0.475	0.5312	nan	0.2689	0.4182	0.2353	0.1884	nan	0.0625	0.4024	nan	nan			0.2381	0.0347	0.0303	nan	nan	0.625	nan
0.5724	0.0238	nan	nan	nan	0.2568	0.2637	nan	0.5909	0.5973	nan	0.0759	0.1212	0.0442	0.0084	0.02	0	0.0795	0.1892	0		0.6087	0.2308	nan	nan	nan	nan	nan	nan	0.5217	nan	nan	0.6212	nan	nan	0.6852	nan	nan	0.5227	nan	nan			0.2315	0.011	0	0	nan	0.0231	0.0193
0.7619	0.0127	nan	nan	nan	nan	nan	nan	0.9286	nan	nan	0.0923	nan	0.0132	0.5526	nan	nan	0.1556	nan	0		0.8793	0.55	nan	nan	nan	0.7679	nan	nan	0.8165	nan	nan	0.7021	nan	nan	nan	nan	nan	0.7805	nan	nan			0.1149	0	nan	nan	nan	0.0342	0.0345
0.8625	0.0318	nan	nan	nan	nan	nan	nan	0.9494	0.9494	nan	0.0959	0.7727	0.017	0.5405	0.9143	nan	0.0745	nan	0		0.7842	0.4721	0.6792	nan	nan	0.7032	nan	nan	0.7078	nan	nan	0.2576	nan	nan	0.7812	nan	nan	0.6562	nan	nan			0.1898	0.0426	nan	nan	nan	0.0516	0.0537
0.9808	0.0198	nan	nan	nan	nan	nan	nan	0.871	0.8667	nan	0.1101	0.8696	0.0219	0.7917	1	nan	0.1266	nan	0		0.9118	0.5	nan	nan	nan	nan	nan	nan	0.746	nan	nan	0.6353	nan	nan	0.4286	nan	nan	0.875	nan	nan			0.1404	0.0374	nan	nan	nan	0.1235	0.1282
1	0.0207	nan	nan	nan	1	nan	nan	0.9484	nan	nan	0.201	nan	nan	0.2738	nan	0	0.2391	nan	0		0.7143	0.32	nan	nan	nan	nan	nan	nan	0.6346	nan	nan	0.3559	nan	nan	0.8929	nan	nan	nan	nan	nan			0.3617	0.027	nan	nan	nan	0	nan
0.9688	0.0347	nan	nan	nan	nan	nan	nan	0.9543	1	nan	0.1597	nan	0.0851	0.3484	0.7407	0.0227	0.1342	nan	0		0.4444	0.0205	nan	nan	nan	nan	nan	nan	0.4838	0.6232	nan	0.2042	nan	nan	0.4091	nan	nan	0.2703	nan	nan			0.6536	0.2788	nan	nan	nan	0.2174	nan
1	0.0263	nan	nan	nan	0.8919	nan	nan	0.8356	0.8235	nan	0.4553	0.8148	0.0294	0.3621	1	0	0.29	nan	0		0.619	0.2143	nan	nan	nan	0.4483	nan	nan	0.5385	nan	nan	0.4821	nan	nan	nan	nan	nan	nan	nan	nan			0.1071	0	nan	nan	nan	0.0087	nan
0.56	0	nan	nan	nan	nan	nan	nan	0.8125	0.8085	nan	0.3516	0.871	0.0213	0.3256	nan	nan	0.25	0.7778	0		0.6684	0.3605	0.6591	nan	nan	0.6676	nan	nan	0.723	nan	nan	0.5394	nan	nan	nan	nan	nan	0.7778	nan	nan			0.791	0.3793	nan	nan	nan	0.942	0.9459
0.8679	0.0386	nan	nan	nan	1	1	nan	0.991	0.9865	nan	0.3254	0.9	0.0476	0.3857	nan	0	0.16	nan	0		0.5517	0	nan	nan	nan	nan	nan	nan	0.52	nan	nan	0.0602	nan	nan	0.0833	nan	nan	0.0441	nan	nan			0.157	0.0049	0.25	0.3333	nan	0.2092	0.193
0.9024	0.0318	nan	nan	nan	0.9778	0.9744	nan	0.9529	0.9467	nan	0.3578	0.9091	0.0333	0.4507	0.9412	0	0.2603	0.7917	0		0.8103	0.3659	nan	nan	nan	0.6212	nan	nan	0.7245	nan	nan	0.6186	nan	nan	0.5505	nan	nan	0.7037	nan	nan			0.7978	0.5851	nan	nan	nan	0.7692	nan
1	0.0166	nan	nan	nan	0.9857	1	nan	0.9925	nan	nan	0.4063	0.9487	0.0492	0.374	0.9245	0	0.552	1	0		0.4536	0.008	0.4138	0.3692	nan	0.393	0.3911	nan	0.2261	0.2091	nan	0.1362	0.2906	0.019	nan	nan	nan	0.3704	nan	nan			0.9104	0.792	nan	nan	nan	0.7965	nan
0.9556	0.0344	0.6316	nan	nan	1	nan	nan	0.975	nan	nan	0.1437	nan	0.0244	0.0986	nan	nan	0.1259	nan	0		0.6829	0.2041	0.25	nan	nan	nan	nan	nan	0.5432	nan	nan	0.3333	nan	nan	0.386	nan	nan	0.5116	nan	nan			0.2692	0	nan	nan	nan	0	0
0.9639	0.0142	0.9798	1	nan	0.9696	0.9766	nan	0.9398	0.9746	nan	0.4481	0.8333	0.0966	0.44	nan	nan	0.5106	1	0		0.7647	0.4286	0.1905	nan	nan	0.541	nan	nan	0.4646	nan	nan	0.2987	nan	nan	0.3947	nan	nan	0.4627	nan	nan			0.2453	0	0	0	nan	0.0556	0.0556
0.7474	0.0207	0.6667	1	nan	0.7643	0.9315	0.6667	0.8866	0.9671	0.7143	0.3506	0.9009	0.1556	0.4825	0.9268	0	0.2785	nan	0		0.7606	0.4038	nan	nan	nan	0.8906	nan	nan	0.8369	0.7634	nan	0.7184	0.7692	0.8718	0.7065	0.6341	0.75	0.9091	0.8261	0.875			0.2447	0.0811	nan	nan	nan	0.3372	nan
0.767	0.0143	0.6935	0.9524	nan	0.8409	0.9726	nan	0.8832	0.9252	0.6522	0.2886	0.88	0.1188	0.4154	0.9722	0	0.2347	nan	0		0.7692	0.3377	nan	nan	nan	0.7917	nan	nan	0.7414	nan	nan	0.5362	nan	nan	0.5357	nan	nan	0.7097	nan	nan			0.1275	0.0182	nan	nan	nan	0.0061	nan
0.5536	0.0207	0.3939	nan	nan	0.6429	0.7294	nan	0.8523	0.9528	nan	0.2101	0.8759	0.0366	nan	nan	nan	0.0123	nan	0		0.9412	0.3158	nan	nan	nan	0.814	nan	nan	0.8471	nan	nan	0.4783	nan	nan	nan	nan	nan	0.7917	nan	nan			1	0.5857	nan	nan	nan	0.193	nan
0.7505	0.0207	0.4978	0.55	nan	0.4617	0.5132	nan	0.8775	0.8655	nan	0.2642	0.6347	0.0236	0.2346	nan	0	0.1214	0.5417	0		0.8148	0.0476	nan	nan	nan	0.7037	nan	nan	0.5926	nan	nan	0.377	nan	nan	nan	nan	nan	nan	nan	nan			0.1212	0.0099	0.04	nan	nan	0	nan
0.875	0.0206	0.381	nan	nan	0.9574	0.95	nan	0.9091	0.9167	nan	0.1019	nan	0.0202	0.4	0.8431	0	0.486	0.9268	0		0.7882	0.2377	0.9324	0.9091	nan	0.7566	0.787	nan	0.7953	0.7914	nan	0.5751	0.7871	0.3896	0.4762	0.5143	nan	0.5395	0.7	nan			0.3293	0.0455	nan	nan	nan	0.1688	nan
1	0.1333	nan	nan	nan	nan	nan	nan	nan	nan	nan	0.3125	nan	0.0244	0	nan	0	0	nan	0		0.8636	0.3971	0.6667	0.6667	nan	0.75	0.7361	nan	0.5855	0.5829	nan	0.5635	0.561	0.4857	nan	nan	nan	0.6481	0.6207	nan			0.7656	0.4528	nan	nan	nan	nan	nan
0.8793	0.034	0.9286	0.9286	nan	0.975	0.975	nan	0.9122	0.9758	nan	0.2226	0.9194	0.011	0	nan	0	0.1029	nan	0		0.6087	0.1321	0.619	0.619	nan	nan	nan	nan	0.7407	0.7733	nan	0.4624	0.5636	0.3462	0.625	nan	nan	0.8333	nan	nan			0.21	0.0104	nan	nan	nan	0.125	nan
0.8793	0.017	nan	nan	nan	0.9273	0.9273	nan	0.9857	0.9846	nan	0.4263	0.8182	0.0575	0	nan	0	0.4138	1	0		0.6129	0.3103	nan	nan	nan	0.3103	nan	nan	0.3725	nan	nan	0.2206	nan	nan	nan	nan	nan	nan	nan	nan			0.1667	0.0174	0.0833	nan	nan	0.0152	nan
0.9451	0.0196	0.4545	nan	nan	0.9649	0.9649	nan	0.9944	0.9936	nan	0.4626	0.8737	0.0109	0	nan	0	0.3333	0.95	0		0.5588	0.2323	nan	nan	nan	0.4434	nan	nan	0.5895	nan	nan	0.4823	nan	nan	0.3585	nan	nan	0.3421	nan	nan			0.131	0.0213	nan	nan	nan	0.102	nan
0.933	0.0085	0.5738	0.8621	nan	0.973	0.973	nan	0.9799	0.9946	nan	0.4905	1	0	0.4286	nan	nan	0.3651	0.9583	0		1	0.1739	0.6333	nan	nan	0.7692	nan	nan	0.8983	nan	nan	0.6864	nan	nan	0.4697	nan	nan	0.7609	nan	nan			0.2727	0.0545	nan	nan	nan	0	nan
0.6316	0.0203	nan	nan	nan	1	1	nan	0.8739	0.9091	nan	0.1343	0.8571	0.0197	nan	nan	nan	0.1515	nan	0		0.6505	0.0226	nan	nan	nan	0.5909	0.5909	nan	0.7204	0.7079	nan	0.2263	0.458	0.1012	0.2315	0.5102	0	0.2614	0.5758	0.0196			0.1	0	0	nan	nan	0	nan
0.6491	0.0189	nan	nan	nan	0.7692	0.6667	nan	0.7953	0.8	nan	0.1992	0.8167	0	nan	nan	nan	0.0361	nan	0		0.7143	0.413	nan	nan	nan	nan	nan	nan	nan	nan	nan	nan	nan	nan	0.525	nan	0.5769	0.7103	nan	0.7719			0.209	0.0493	nan	nan	nan	0.28	0.28
0.6364	0.0112	nan	nan	nan	0.9596	0.9512	nan	0.9625	0.9748	nan	0.2704	0.8333	0.1009	nan	nan	nan	0.2424	nan	0		0.5714	0.1097	nan	nan	nan	nan	nan	nan	nan	nan	nan	nan	nan	nan	nan	nan	nan	nan	nan	nan			0.4555	0.1583	0.5385	nan	nan	0.5	nan
0.9	0.0072	0.9688	1	nan	0.9474	0.974	0.925	0.9523	0.9886	0.9	0.3951	0.9359	0.1735	0.1667	nan	0	0.2093	nan	0		0.34	0.0293	0.6129	0.8261	nan	0.6842	0.6878	nan	0.5882	0.5738	nan	0.3222	0.4837	0.214	0.1667	nan	nan	0.4884	nan	nan			0.2482	0.0549	0.1899	nan	nan	0.2128	nan
0.9565	0.013	1	nan	nan	0.9583	1	nan	0.9514	1	nan	0.4292	0.6842	0	0.1053	nan	0	0.4056	0.7917	0		0.5068	0.0154	0.37	0.3117	nan	0.5636	0.6316	nan	0.6072	0.6143	nan	0.1809	0.2899	0.0269	0.1379	nan	nan	0.2424	0.35	nan			0.125	0	nan	nan	nan	0	nan
0.9195	0.0135	nan	nan	nan	0.9778	nan	nan	0.9673	nan	nan	0.2812	nan	nan	0.4789	nan	nan	0.3676	nan	0		0.3404	0.0073	nan	nan	nan	0.4754	0.5128	nan	0.4815	0.4182	nan	0.2027	0.5581	0.027	nan	nan	nan	nan	nan	nan			0.1132	0	nan	nan	nan	0.1169	nan
1	0	0.4091	nan	nan	0.9333	1	nan	0.9429	nan	nan	0.5016	0.9048	0.3571	0.5676	nan	nan	0.4677	0.8485	0		0.463	0.1488	nan	nan	nan	0.3448	nan	nan	0.3694	nan	nan	0.305	nan	nan	0.1667	nan	nan	0.2759	nan	nan			0.1071	0	nan	nan	nan	0.0458	nan
0.9795	0.0177	0.5083	nan	nan	0.9365	nan	nan	0.8965	nan	nan	0.2254	nan	nan	0.2529	nan	nan	0.377	nan	0		0.619	0.218	nan	nan	nan	0.5256	nan	nan	0.5154	nan	nan	0.2681	nan	nan	nan	nan	nan	nan	nan	nan			0.6471	0.3478	nan	nan	nan	nan	nan
0.9624	0.0131	0.5333	nan	nan	0.8901	nan	nan	0.9202	nan	nan	0.3533	nan	0.0952	0.2794	nan	0	0.4095	0.7	0		0.6324	0.0609	nan	nan	nan	0.6733	nan	nan	0.8182	nan	nan	0.4878	nan	nan	nan	nan	nan	nan	nan	nan			0.1084	0	nan	nan	nan	0.0204	nan
0.7823	0.0083	0.5362	nan	nan	0.8023	0.7333	nan	0.4417	0.5072	nan	0.1459	nan	0	0.2143	0.5417	0	0.4017	0.6897	0		0.5962	0.2222	nan	nan	nan	0.7174	nan	nan	0.6136	nan	nan	0.5	nan	nan	nan	nan	nan	nan	nan	nan			0.2	0.0405	nan	nan	nan	0.08	nan
0.5814	0	nan	nan	nan	0.5698	nan	nan	0.4828	nan	nan	0.2606	nan	nan	0.4444	0.8529	0	0.4043	0.8333	0		0.6471	0.0667	nan	nan	nan	0.7358	nan	nan	0.7534	nan	nan	0.1481	nan	nan	0.2	nan	nan	0.3617	nan	nan			0.3167	0.0312	nan	nan	nan	0.0286	nan
0.5926	0.034	0.5577	nan	nan	0.9845	0.9916	nan	0.9394	0.9712	nan	0.3238	0.6345	0.0486	0	nan	0	0	nan	0		0.575	0.2667	nan	nan	nan	0.4844	nan	nan	0.6018	nan	nan	0.4329	nan	nan	nan	nan	nan	0.4231	nan	nan			0.1739	0.0222	nan	nan	nan	0.05	nan
0.881	0.0035	nan	nan	nan	0.8333	0.8438	nan	0.8163	0.8235	nan	0.2074	0.5	0.0424	nan	nan	nan	0	nan	0		0.6744	0.2983	nan	nan	nan	0.7222	nan	nan	0.7308	nan	nan	0.6239	nan	nan	0.4667	nan	nan	0.6875	nan	nan			0.8364	0.1379	nan	nan	nan	0.5122	nan
0.9527	0.0318	0.5439	1	0	0.9442	0.9534	nan	0.917	0.9231	nan	0.4588	0.875	0.0185	0.4571	nan	nan	0.4627	0.9655	0		0.5106	0.0687	0.617	0.641	nan	0.5722	0.5111	nan	0.6257	0.5738	nan	0.3941	0.4805	0.259	0.3864	nan	nan	0.4653	0.6562	nan			0.2143	0.0541	nan	nan	nan	0.0855	nan
0.9496	0.0087	0.5	0.8824	nan	0.9664	0.9728	nan	0.9227	0.9118	nan	0.4839	0.869	0.06	0.4048	nan	nan	0.5517	0.9655	0		0.5312	0.07	nan	nan	nan	0.5417	nan	nan	0.4786	nan	nan	0.299	nan	nan	nan	nan	nan	0.3519	nan	nan			0.875	0.1818	nan	nan	nan	0.625	nan
0.8431	0.0143	0.5983	0.9714	0.0426	0.9	0.9639	nan	0.922	0.922	nan	0.3488	0.9667	0.022	0.6486	1	nan	0.4103	nan	0		0.4167	0.037	nan	nan	nan	nan	nan	nan	nan	nan	nan	nan	nan	nan	nan	nan	nan	nan	nan	nan			0.5068	0.2553	nan	nan	nan	nan	nan
0.9928	0.0367	0.3077	0.6667	0	0.9615	0.9512	nan	0.9815	0.9773	nan	0.3656	0.8824	0.0651	0.1471	nan	0	0	nan	0		0.5541	0.0351	nan	nan	nan	0.8684	0.8824	nan	0.8333	0.8333	nan	0.3077	0.7857	0	0.3559	0.6667	0.0333	nan	nan	nan			0.6119	0.3816	nan	nan	nan	0.3611	nan
0.9167	0.0108	0.96	nan	nan	0.9938	1	nan	0.9707	0.98	nan	0.5255	0.9136	0.1596	0.2059	nan	0	0.3506	nan	0		0.5781	0.1333	nan	nan	nan	0.7009	0.7059	nan	0.7583	0.7581	nan	0.3681	0.5065	0.2692	0.2063	nan	0.1707	0.541	nan	nan			0.129	0	0	nan	nan	0.0673	nan
0.9	0.0426	nan	nan	nan	0.8846	nan	nan	0.5312	0.35	nan	0.1769	nan	0.0435	0.2577	1	0	0.3836	0.8519	0		0.6923	0.1376	nan	nan	nan	0.7619	nan	nan	0.6436	nan	nan	0.7077	nan	nan	0.3125	nan	nan	nan	nan	nan			0.2558	0.0543	nan	nan	nan	0.1026	nan
0.9052	0.0278	0.913	0.907	nan	0.9444	0.981	nan	0.9683	0.9747	nan	0.4451	0.9729	0.014	0.5034	0.961	0	0.4576	0.9583	0		0.8067	0.218	nan	nan	nan	0.7867	nan	nan	0.8462	0.8561	nan	0.637	0.5517	nan	0.5254	nan	0.3235	0.7723	0.8125	0.7536			0.1765	0.0513	0.1282	nan	nan	0.1322	nan
0.9286	0.0114	0.9333	0.9231	nan	0.964	0.9535	nan	0.9557	1	nan	0.5069	0.9344	0.0159	0.6777	0.9625	0	0.3647	0.898	0		0.7319	0.0745	0.7568	0.8462	nan	0.8707	0.8839	nan	0.8488	0.8421	nan	0.6543	0.7143	0.6076	0.6207	0.75	0.6207	0.7101	0.7333	0.6915			0.2407	0	nan	nan	nan	0.0727	nan
0.7386	0.044	0.8571	nan	nan	0.9282	1	nan	0.951	1	nan	0.3747	nan	nan	0.7619	1	nan	0.288	nan	0		0.8222	0.4615	nan	nan	nan	0.9118	nan	nan	0.8496	nan	nan	0.7818	nan	nan	0.5897	nan	nan	0.7333	nan	nan			0.2069	0	nan	nan	nan	0.1429	nan
0.9873	0.0093	nan	nan	nan	0.9412	0.9123	nan	0.9384	0.9902	nan	0.3333	nan	0.0397	0.4828	nan	nan	0.2	nan	0		0.8367	0.4894	nan	nan	nan	nan	nan	nan	0.8108	nan	nan	0.569	nan	nan	0.5946	nan	nan	0.6875	nan	nan			0.1481	0	nan	nan	nan	0.0164	nan
0.8903	0.0186	0.6667	0.7037	nan	0.6792	0.89	nan	0.844	0.9502	nan	0.2841	0.9496	0.0163	0.3538	nan	0	0.2209	nan	0		0.9615	0.619	nan	nan	nan	nan	nan	nan	0.8646	0.8506	nan	0.7826	0.7632	nan	0.8462	nan	0.8333	0.9659	0.9583	0.975			0.5135	0.1828	0.4333	nan	nan	0.3333	nan
0.7209	0.0151	0.359	1	0.0506	1	1	nan	0.9871	0.9871	nan	0.1474	0.2803	0.044	0.303	nan	nan	0.4545	nan	0		0.7297	0.3529	nan	nan	nan	0.7143	0.7692	nan	0.6919	0.6463	nan	0.6312	0.6667	0.641	0.5	0.4048	nan	0.7561	0.7547	0.7407			0.6603	0.4649	0.6618	nan	nan	0.7471	nan
0.8981	0.0284	0.8235	nan	nan	1	1	nan	0.988	0.9737	nan	0.4798	0.6154	0.0513	0.4177	0.963	0	0.1818	nan	0		0.5701	0.0698	nan	nan	nan	0.7079	nan	nan	0.6239	nan	nan	0.6414	nan	nan	0.3333	nan	0.3704	0.3929	nan	nan			0.1026	0	0.0833	nan	nan	0.0442	nan
0.837	0.0074	nan	nan	nan	0.8302	nan	nan	0.8587	nan	nan	0.2663	0.6667	0.0345	0.3761	0.825	0	0.4563	0.9	0		0.625	0.32	nan	nan	nan	0.5077	0.5676	nan	0.6814	0.7733	nan	0.5155	nan	0.8276	0.4444	0.5	nan	0.7215	0.8	0.641			0.285	0.1679	0.1918	nan	nan	nan	nan
1	0.0046	0.3889	nan	nan	0.9412	nan	nan	0.9672	nan	nan	0.2639	0.7692	nan	0.4104	0.9737	0	0.4214	0.95	0		0.5405	0.113	nan	nan	nan	nan	nan	nan	0.6286	0.6102	nan	0.229	0.6522	0.1402	0.2353	nan	nan	0.2278	nan	0.2059			0.2	0	nan	nan	nan	0.0155	0.0079
0.6735	0.0214	0.3235	nan	nan	0.9	nan	nan	0.8925	nan	nan	0.2574	nan	nan	0.4834	nan	0	0.4121	1	0		0.8125	0.4054	nan	nan	nan	0.8077	nan	nan	0.7778	0.8	nan	0.5115	1	0.3023	0.35	nan	nan	0.4051	nan	0.3443			0.6792	0.3878	nan	nan	nan	0.25	nan
0.9912	0.0159	0.2443	nan	0	0.9652	nan	nan	0.9565	0.9322	nan	0.2906	0.9714	0.0104	0.5179	0.9062	0.0541	0.3158	nan	0		0.6	0.2609	nan	nan	nan	0.75	0.75	nan	0.6429	0.6304	nan	0.3721	0.3385	0.5294	nan	nan	nan	0.4054	0.35	nan			0.3333	0.0267	nan	nan	nan	nan	nan
0.9767	0.0119	0.0851	nan	0	0.9643	0.9722	nan	0.9925	0.9915	nan	0.2922	0.9655	0.0482	0.4156	0.8966	0	0.219	nan	0		0.9649	0.5385	nan	nan	nan	0.8947	0.9259	nan	0.7632	0.7732	nan	0.703	0.7722	0.6897	0.7471	0.7805	0.7436	0.8636	0.8831	0.8846			0.5455	0.3361	nan	nan	nan	0.4483	0.4483
0.82	0.0115	0.4048	nan	0	0.9364	1	nan	0.9872	0.994	nan	0.2478	0.9038	0.0521	0.5804	0.9815	0	0.1812	0.8571	0		0.8471	0.5185	nan	nan	nan	0.8378	0.8661	nan	0.8364	0.8385	nan	0.5113	0.7	0.3832	0.4634	nan	nan	nan	nan	nan			0.2059	0	nan	nan	nan	0	0
0.9524	0.0207	0.3739	nan	nan	0.9302	nan	nan	0.9342	0.9683	nan	0.2663	nan	0	0.5606	0.8696	0	0.2288	0.9524	0		0.8413	0.4792	nan	nan	nan	nan	nan	nan	0.7945	0.8	nan	0.5574	nan	0.2667	0.2857	nan	0.087	0.4255	nan	0.2414			0.1688	0.0114	nan	nan	nan	0.0115	nan
0.76	0.0199	0.8857	nan	nan	0.8152	0.8118	nan	0.8151	0.8308	nan	0.4449	0.8947	0.0349	0.2742	nan	0.1481	0.4508	0.8974	0		0.5125	0.1154	0.425	nan	nan	nan	nan	nan	0.3448	nan	nan	0.2576	nan	nan	nan	nan	nan	0.35	nan	nan			0.2564	0.015	nan	nan	nan	0.3176	0.3611
0.9355	0	0.5	nan	nan	0.8929	nan	nan	0.9688	nan	nan	0.2167	nan	0.0278	0.1379	nan	nan	0.0357	nan	0		0.6497	0.296	0.8721	nan	nan	0.8294	nan	nan	0.8427	nan	nan	0.5237	nan	nan	nan	nan	nan	0.6897	nan	nan			0.359	0.0455	nan	nan	nan	0.4762	0.4762
0.9375	0.0105	nan	nan	nan	1	nan	nan	nan	nan	nan	0.1538	nan	0.0179	0.2745	nan	nan	0.1216	nan	0		0.7595	0.0325	0.9041	nan	nan	0.3874	nan	nan	0.8706	nan	nan	0.3182	nan	nan	0.04	nan	nan	0.3247	nan	0.0909			0.1889	0.04	nan	nan	nan	0.0685	0.0741
0.9167	0.0309	nan	nan	nan	0.9333	0.9333	nan	0.9818	0.978	nan	0.411	0.8298	0.1286	0.4483	1	0	0.3373	0.7778	0		0.7083	0.1842	nan	nan	nan	0.6333	nan	nan	0.8091	0.8305	nan	0.3878	nan	nan	0.5758	nan	nan	0.7778	nan	nan			0.9268	0.5655	nan	nan	nan	nan	nan
0.9262	0.0184	nan	nan	nan	0.935	nan	nan	0.9626	0.9512	nan	0.3096	nan	0.0175	0.3731	nan	nan	0.3478	nan	0		0.5938	0.1855	0.2778	nan	nan	0.4808	nan	nan	0.4658	nan	nan	0.4725	nan	nan	0.62	nan	nan	0.3929	nan	nan			0.4471	0	0.1481	nan	nan	0.2879	nan
0.9481	0.0069	nan	nan	nan	1	nan	nan	0.9259	nan	nan	0.2625	nan	nan	0.2623	nan	nan	0.264	nan	0		0.5417	0.1905	nan	nan	nan	0.6866	nan	nan	0.5411	nan	nan	0.362	nan	nan	0.4648	nan	nan	0.5902	nan	nan			0.311	0	nan	nan	nan	nan	nan
1	0.0326	1	nan	nan	1	nan	nan	0.9664	nan	nan	0.1155	nan	nan	0.4412	nan	nan	0.11	nan	0		0.8696	0.5517	nan	nan	nan	nan	nan	nan	0.7294	0.7632	nan	0.6939	nan	nan	0.6875	0.7727	nan	0.6154	0.6522	nan			0.4135	0.0714	nan	nan	nan	nan	nan
0.9306	0.0225	nan	nan	nan	0.9437	nan	nan	0.9734	0.9859	nan	0.3047	nan	0.0196	0.303	nan	0	0.3592	nan	0		0.8974	0.5278	nan	nan	nan	0.6322	0.566	nan	0.5224	0.5028	nan	0.6269	0.5645	0.561	nan	nan	nan	0.6471	nan	0.5417			0.1538	0	nan	nan	nan	0.0909	0.0909
0.8636	0.029	nan	nan	nan	0.9355	nan	nan	0.9663	0.981	nan	0.2349	0.9118	0.0682	0.2727	nan	0	0.325	1	0		0.9074	0.5	nan	nan	nan	0.8974	0.8974	nan	0.9032	0.8971	nan	0.7361	0.6447	0.8382	0.875	0.9	0.84	0.7542	0.7308	0.6905			0.1236	0.0166	0.1597	0.2	nan	0.0788	0.0819
1	0.0075	0.4242	nan	nan	0.9765	nan	nan	0.9498	0.9421	nan	0.3194	0.9672	0.0536	0.2517	1	0	0.4215	1	0		0.6696	0.3412	nan	nan	nan	0.8018	nan	nan	0.7056	nan	nan	0.6321	nan	nan	nan	nan	nan	0.641	nan	nan			0.2	0.0611	0.1313	nan	nan	0.1348	0.2833
0.6552	0.0279	nan	nan	nan	0.9146	nan	nan	0.9691	0.9926	nan	0.2473	0.9836	0.0118	0.3125	nan	0.0294	0.5625	0.9574	0		0.9688	0.5507	nan	nan	nan	0.6585	0.7419	nan	0.6905	0.7013	nan	0.3443	0.3429	nan	nan	nan	nan	nan	nan	nan			0.1416	0.0096	0.25	0.3	nan	0.1452	0.1698
0.9307	0.0254	nan	nan	nan	0.9556	0.975	nan	0.912	0.9261	0.8	0.3584	0.9722	0.0825	0.3165	1	0.0217	0.4355	1	0		0.45	0.1463	nan	nan	nan	0.2647	0.36	nan	0.3788	0.3968	nan	0.1887	0.32	0.037	nan	nan	nan	nan	nan	nan			0.5636	0.1333	0.25	0.25	nan	0.3211	0.4058
0.94	0.0266	nan	nan	nan	0.9507	1	nan	0.9524	0.9524	nan	0.1652	1	0.0337	0.398	1	0	0.3571	0.7895	0		0.7246	0.0482	0.4571	nan	nan	0.9024	0.9091	0.9143	0.8368	0.803	nan	0.4485	0.7323	0.234	0.325	nan	nan	0.7321	0.7037	0.7857			0.1403	0	nan	nan	nan	0.3787	nan
0.9381	0.0244	0.4444	1	0	0.8865	0.9831	nan	0.9458	0.9466	nan	0.1124	0.6944	0.0129	0.025	nan	0.0333	0	nan	0		0.8163	0.2727	nan	nan	nan	0.8873	nan	nan	0.8889	nan	nan	0.2701	nan	nan	0.3221	nan	nan	0.4426	nan	nan			0.1667	0	nan	nan	nan	0.026	nan
0.9167	0.0206	0.5189	1	0	0.8557	0.9857	nan	0.959	0.956	nan	0.1525	0.8	0.0213	0.0455	nan	nan	0	nan	0		0.7895	0.4727	0.55	nan	nan	0.6923	0.6182	nan	0.7033	0.7191	nan	0.5692	0.5455	0.2895	0.5143	nan	nan	0.6935	nan	0.6579			0.6889	0.5385	nan	nan	nan	nan	nan
0.906	0.0228	0.6	1	nan	0.8487	0.9733	nan	0.9874	0.9836	nan	0.2362	0.9588	0.0234	nan	nan	nan	0	nan	0		0.9242	0.6118	0.871	nan	nan	0.869	nan	nan	0.85	0.7556	nan	0.783	0.6129	nan	0.7015	nan	nan	0.8451	0.8519	nan			0.252	0.0955	0.0513	nan	nan	0.1677	nan
0.8361	0.0207	0.5256	nan	nan	0.8839	nan	nan	0.9236	0.9423	nan	0.265	0.9355	0.0263	nan	nan	nan	0	nan	0		0.4545	0	nan	nan	nan	nan	nan	nan	0.0563	nan	nan	0.122	nan	nan	0.1138	nan	0.125	0.4643	nan	nan			0.2174	0.0656	nan	nan	nan	0.0698	nan
0.8162	0.0199	0.4651	nan	nan	0.9455	nan	nan	0.9213	nan	nan	0.3383	nan	nan	0	nan	nan	0	nan	0		0.875	0.1536	0.9189	nan	nan	0.8859	0.896	nan	0.8904	0.9426	nan	0.5374	0.7571	0.3256	0.5125	nan	nan	nan	nan	nan			0.3017	0.1608	0.2581	nan	nan	0.1667	nan
0.8492	0.0244	0.9444	1	nan	0.9786	0.9877	nan	0.9643	0.9732	nan	0.3752	0.9327	0.0293	0.4742	0.9583	0	0.4	0.9333	0		0.8511	0.4833	0.493	0.5455	nan	0.6547	0.6747	nan	0.6742	0.6667	nan	0.5036	0.6	0.4	nan	nan	nan	0.6667	nan	nan			0.7973	0.6	nan	nan	nan	nan	nan
0.936	0.0118	0.8966	nan	nan	0.9819	0.9926	nan	0.9794	0.9795	nan	0.3498	0.9464	0.0154	0.3265	nan	0	0.3662	0.963	0		0.7606	0.4553	0.3611	0.5094	nan	0.7179	0.7285	nan	0.8233	0.8214	nan	0.5719	0.4891	0.6279	0.5405	0.5185	0.5417	0.8167	0.8125	0.8214			0.1463	0	nan	nan	nan	0.0185	nan
0.98	0.0245	0.5	0.3571	nan	0.9171	0.9769	nan	0.9155	0.9132	nan	0.1663	0.831	0.0243	0.4646	0.831	0	0.2913	0.8889	0		0.8261	0.3404	nan	nan	nan	0.6071	0.6071	nan	0.6264	0.6222	nan	0.404	0.4	0.4286	0.3409	0.3824	nan	nan	nan	nan			0.3636	0.0833	nan	nan	nan	nan	nan
0.7321	0.016	nan	nan	nan	0.8081	0.9625	nan	0.9353	0.9343	nan	0.1258	0.8056	0.0456	0.4085	0.7838	0	0.2917	nan	0		0.6933	0.1077	nan	nan	nan	0.5412	nan	nan	0.5608	nan	nan	0.5915	nan	nan	0.3279	nan	nan	0.5075	nan	nan			0.4457	0.3121	0.2419	nan	nan	0.3889	nan
0.7083	0.0239	0.075	nan	nan	0.9878	1	nan	0.9024	1	nan	0.1441	nan	0.0727	0.3868	0.8621	0	0.3299	0.9615	0		0.4571	0	0.2537	nan	nan	0.0568	nan	nan	0.1865	nan	nan	0.1272	nan	nan	0.2446	0.4	0.1667	0.2768	0.087	nan			0.186	0	nan	nan	nan	0.0366	nan
1	0.0264	0.3929	nan	nan	1	nan	nan	0.9434	nan	nan	0.1169	nan	nan	0.4051	nan	0.037	0.383	1	0		0.6176	0.25	nan	nan	nan	nan	nan	nan	0.88	nan	nan	0.2857	nan	0.3929	nan	nan	nan	nan	nan	nan			0.1471	0	nan	nan	nan	0.0156	nan
0.9609	0.0223	0.6452	nan	nan	0.9744	0.9683	nan	0.9254	0.9244	nan	0.2325	nan	0.1298	0.3875	nan	0.0244	0.4205	0.9394	0		0.8545	0.5128	nan	nan	nan	0.869	0.8966	nan	0.8182	0.7901	nan	0.7815	0.825	0.5	0.6724	0.75	0.6607	0.8091	0.9762	0.7442			0.2778	0.0189	nan	nan	nan	nan	nan
0.9412	0.0235	0.1818	nan	0	0.9362	nan	nan	0.9565	0.9818	nan	0.1785	0.8205	0.0318	0.2353	nan	0	0.459	nan	0		0.9412	0.6176	nan	nan	nan	0.8737	nan	nan	0.8456	nan	nan	0.7356	nan	nan	0.7049	nan	0.65	0.8527	0.85	0.8333			0.25	0.037	nan	nan	nan	0.1294	nan
1	0.0167	0.8571	nan	nan	nan	nan	nan	0.9848	nan	nan	0.3865	nan	nan	0.5146	nan	nan	0.3125	nan	0		0.3553	0.0526	0.1304	nan	nan	0.4474	nan	nan	0.2911	nan	nan	0.2963	nan	nan	0.1667	nan	nan	0.1754	nan	nan			0.3429	0.0641	nan	nan	nan	0.0465	nan
0.9605	0.011	0.7188	nan	nan	1	nan	nan	0.9191	0.8919	nan	0.3404	nan	0	0.3651	nan	nan	0.2037	nan	0		0.5593	0.2	nan	nan	nan	0.7542	nan	nan	0.6601	nan	nan	0.7257	nan	nan	0.3922	nan	nan	0.6154	nan	nan			0.2755	0.1619	nan	nan	nan	0.0843	nan
0.9537	0.0162	0.5455	nan	nan	0.806	0.9167	nan	0.9251	0.9135	nan	0.2685	0.9	0.0467	0.4483	nan	nan	0.1351	nan	0		1	0.7	nan	nan	nan	1	nan	nan	0.8806	nan	nan	0.7867	nan	nan	0.8627	nan	nan	0.8909	nan	nan			0.1655	0.0444	nan	nan	nan	0.2548	nan
0.9091	0.0142	nan	nan	nan	0.8889	0.9375	nan	0.9694	0.9735	nan	0.2553	0.9114	0.0288	0.3919	0.96	0	0.1235	nan	0		0.6267	0.2574	0.5581	nan	nan	0.5641	nan	nan	0.539	nan	nan	0.2704	nan	nan	0.48	nan	nan	0.4853	nan	nan			0.2806	0.0497	0.1961	nan	nan	0.3914	nan
0.9095	0.0139	0.9508	0.9583	nan	0.9943	0.9937	nan	0.9747	0.9819	nan	0.2731	0.6795	0.0369	0.2647	nan	0	0	nan	0		1	0.5217	0.9565	nan	nan	0.9394	nan	nan	0.7708	nan	nan	0.6476	nan	nan	0.8088	nan	nan	0.7475	nan	0.5			0.5455	0.027	nan	nan	nan	0.0111	nan
0.9286	0.02	0.8214	1	nan	0.9756	0.9756	nan	0.9701	0.9683	nan	0.1546	0.672	0.0275	nan	nan	nan	0.2	nan	0		0.8382	0.5	nan	nan	nan	0.85	nan	nan	0.8067	nan	nan	0.7282	nan	nan	0.7381	nan	nan	0.807	nan	nan			0.12	0	nan	nan	nan	0	nan
0.6033	0.0141	0.913	0.913	nan	1	1	nan	0.9767	0.9752	nan	0.1602	0.5481	0.0396	nan	nan	nan	0.2273	nan	0		0.6667	0.3333	nan	nan	nan	0.8276	nan	nan	0.6168	nan	nan	0.3621	nan	nan	nan	nan	nan	nan	nan	nan			0.225	0	0.0833	nan	nan	0.141	nan
0.9027	0.0246	0.7945	0.9583	nan	0.8328	0.9492	0.2308	0.9098	0.9493	nan	0.1746	0.6283	0.0263	nan	nan	nan	0.1	nan	0		0.6154	0.24	0.4	nan	nan	0.4444	nan	nan	0.6131	nan	nan	0.1654	nan	nan	0.4189	nan	nan	0.3654	nan	nan			0.18	0.0227	nan	nan	nan	0.0875	nan
0.8571	0.0115	nan	nan	nan	0.8992	1	nan	0.856	0.905	nan	0.2245	0.7628	0.0314	nan	nan	nan	0.2131	nan	0		0.52	0.1026	nan	nan	nan	0.3611	nan	nan	0.337	0.3333	nan	0.44	nan	nan	0.2895	nan	nan	nan	nan	nan			0.25	0.0303	nan	nan	nan	0.1389	nan
0.9583	0.0224	nan	nan	nan	0.9531	0.958	nan	0.9185	0.9469	nan	0.2371	0.961	0.0338	0.4545	nan	nan	0.369	0.9583	0		0.8444	0.4032	0.5217	0.5217	nan	0.6471	0.6471	nan	0.6429	0.6467	nan	0.5	0.5	0.4688	0.55	nan	nan	0.5	nan	nan			0.1047	0	nan	nan	nan	0.007	nan
0.9649	0.005	nan	nan	nan	0.8987	nan	nan	0.958	0.9903	nan	0.4412	0.9455	0.0548	0.4742	1	0	0.6146	1	0		0.45	0.0667	0.359	nan	nan	0.2281	nan	nan	0.6203	nan	nan	0.2255	nan	nan	nan	nan	nan	0.6444	nan	nan			0.1081	0	nan	nan	nan	0.037	nan
0.9708	0.013	0.9632	1	nan	0.989	0.9867	nan	0.922	0.9277	0	0.3175	0.9545	0.0132	0.7742	nan	nan	0.3804	nan	0		0.625	0.2571	nan	nan	nan	0.566	0.5172	nan	0.6229	0.7164	0.3774	0.49	0.4337	0.5775	0.4407	0.4423	0.5	0.5741	0.451	0.7879			0.2	0	nan	nan	nan	0.0505	nan
0.9444	0.0093	nan	nan	nan	0.9024	nan	nan	0.9238	nan	nan	0.0842	nan	0.0268	0.5938	0.8537	nan	0.3385	nan	0		0.4098	0.0192	0.1765	nan	nan	0.4545	nan	nan	0.536	nan	nan	0.2074	nan	nan	0.4444	nan	nan	0.3774	nan	nan			0.2756	0.0276	nan	nan	nan	0.2772	0.4035
1	0.0185	nan	nan	nan	1	1	nan	0.8431	1	nan	0.0683	nan	0.0048	0.5323	0.6829	nan	0.2535	nan	0		0.6649	0.0531	0.3939	nan	nan	0.3117	nan	nan	0.4842	nan	nan	0.2778	nan	nan	nan	nan	nan	nan	nan	nan			0.1935	0.0169	0	0	nan	0	0
0.9706	0.0091	0.7241	nan	nan	nan	nan	nan	0.9405	0.98	nan	0.1815	0.8537	0.0256	nan	nan	nan	0.1905	nan	0		0.5435	0.0035	0.6571	nan	nan	0.6024	nan	nan	0.6095	nan	nan	0.2324	nan	nan	nan	nan	nan	nan	nan	nan			0.4563	0	nan	nan	nan	0.3939	0.3939
0.8929	0.0168	nan	nan	nan	0.931	0.9615	nan	0.887	0.75	nan	0.1269	nan	0.014	0.5728	1	0	0.2326	nan	0		0.5	0.0116	0.5	nan	nan	0.5548	nan	nan	0.5394	nan	nan	0.2196	nan	nan	nan	nan	nan	nan	nan	nan			0.1385	0.0116	0.1556	nan	nan	0.1047	0.0714
1	0.0142	0.7308	nan	nan	1	nan	nan	0.9198	nan	nan	0.2708	nan	0.129	0.4167	nan	0	0.1646	nan	0		0.8298	0.5	nan	nan	nan	nan	nan	nan	0.697	nan	nan	0.6567	nan	nan	0.4872	nan	nan	0.4688	0.4	0.56			0.295	0.0901	nan	nan	nan	0.0476	nan
0.6	0.0183	0.45	0.3165	nan	0.6034	0.5793	nan	0.5558	0.5479	nan	0.3663	0.7571	0.0046	0.3167	0.8571	nan	0	nan	0		1	0.6596	nan	nan	nan	0.9385	0.9649	nan	0.9571	0.958	nan	0.8667	0.88	0.8235	0.8	nan	0.8043	0.8065	nan	nan			0.1211	0.0141	0.0417	0	nan	0.0361	0.0328
0.9211	0.028	nan	nan	nan	1	1	nan	0.9667	0.9667	nan	0.2396	0.9767	0.099	0.5625	1	nan	0.4947	0.9574	0		0.8846	0.5	nan	nan	nan	0.7833	0.7833	nan	0.8018	0.8641	nan	0.5978	0.5942	nan	nan	nan	nan	0.7609	0.75	nan			0.1707	0.009	0	nan	nan	0.0128	nan
0.7619	0.01	0.5278	nan	0	0.9872	0.9524	nan	0.988	0.9718	nan	0.1993	nan	0.0418	0.2346	nan	0	0.4535	0.9333	0		0.6216	0.186	nan	nan	nan	nan	nan	nan	0.5475	0.5806	nan	0.4965	nan	nan	0.3279	nan	nan	0.4808	nan	0.5938			0.1	0	0	nan	nan	0.0268	nan
0.8372	0	nan	nan	nan	nan	nan	nan	0.961	0.9608	nan	0.358	nan	0.0909	0.3171	0.7708	0.0152	0.3925	0.9091	0		0.6889	0.3429	0.6296	nan	nan	0.75	nan	nan	0.6011	0.4082	nan	0.543	nan	nan	0.5333	nan	nan	0.6809	0.7073	nan			0.1825	0.0661	nan	nan	nan	0.045	nan
0.759	0.0255	0.4531	nan	nan	0.9541	0.96	nan	0.8671	1	nan	0.481	0.7273	0	0.2727	nan	nan	0.3277	nan	0		0.5385	0.1978	nan	nan	nan	0.463	0.5	nan	0.7822	0.8636	nan	0.5119	nan	nan	0.2857	nan	0.32	0.3636	nan	nan			0.4082	0	nan	nan	nan	0.5641	nan
0.9136	0.0195	0.7727	nan	nan	0.9106	1	nan	0.9095	1	nan	0.4865	0.8696	0.0408	0.2778	nan	0	0.4356	nan	0		0.7432	0.3875	nan	nan	nan	0.7407	0.8261	nan	0.7525	0.7283	nan	0.4107	0.4419	0.5946	nan	nan	nan	nan	nan	nan			0.2	0	nan	nan	nan	nan	nan
0.9769	0.1056	1	nan	nan	0.852	0.8409	nan	0.99	1	nan	0.2793	0.6739	0.0377	0.2078	nan	0	0.453	1	0		0.4889	0.0082	0.3636	nan	nan	0.2768	nan	nan	0.3351	nan	nan	0.1814	nan	nan	0.2	nan	nan	0.1608	0.3279	0			0.3214	0.08	nan	nan	nan	0.0685	nan
0.9658	0.0488	0.8723	nan	nan	0.9806	nan	nan	0.9729	0.9481	nan	0.2878	0.6809	0	0.3281	nan	0	0.39	0.9	0		0.9048	0.5106	nan	nan	nan	nan	nan	nan	0.4876	0.6522	nan	0.3856	0.383	0.5417	0.641	nan	nan	nan	nan	nan			0.1061	0	nan	nan	nan	0.0619	nan
0.9312	0.016	0.8049	nan	nan	0.9129	0.9019	nan	0.9405	0.9539	nan	0.5132	0.9226	0.0317	0.2027	0.5455	0	0.2656	nan	0		0.7826	0.3333	0.1923	nan	nan	0.7544	nan	nan	0.6074	nan	nan	0.775	nan	nan	nan	nan	nan	nan	nan	nan			0.3443	0.125	nan	nan	nan	0.3226	nan
0.9531	0.0405	0.7783	nan	nan	0.9339	0.8585	nan	0.9564	0.8957	nan	0.5925	0.8125	0.0794	0.3333	nan	0	0.2667	nan	0		0.5818	0.0909	nan	nan	nan	0.6598	0.5439	nan	0.7006	0.5843	nan	0.3512	0.2812	0.2549	0.3143	nan	nan	0.5862	nan	nan			0.1258	0.0035	0	nan	nan	0.0858	nan
0.8315	0.0111	nan	nan	nan	0.9231	0.9512	nan	0.9172	0.9441	nan	0.1875	0.9808	0.0619	0.3333	nan	nan	0.3462	nan	0		0.5532	0.2083	0.5	nan	nan	0.7105	nan	nan	0.4	nan	nan	0.4537	nan	nan	0.25	nan	nan	0.2105	nan	nan			0.3111	0	0	nan	nan	0	0
0.8	0.0143	nan	nan	nan	0.8529	0.9655	nan	0.8679	0.9388	nan	0.1222	nan	0.0175	nan	nan	nan	0.5088	nan	0		0.6786	0.3239	nan	nan	nan	0.8333	nan	nan	0.5556	nan	nan	0.5375	nan	nan	0.549	nan	nan	0.5165	nan	nan			0.7982	0.3287	nan	nan	nan	0.3333	0.3141
0.878	0.0368	nan	nan	nan	nan	nan	nan	0.8974	0.96	nan	0.1874	0.8058	0.0417	nan	nan	nan	0.1562	nan	0		0.878	0.4881	nan	nan	nan	1	1	nan	0.9286	0.9333	nan	0.2214	0.5143	0.1013	0.5	0.65	0.4286	0.5405	nan	0.2286			0.8293	0.4182	nan	nan	nan	0.2735	0.2762
0.9773	0.0119	nan	nan	nan	nan	nan	nan	0.987	1	nan	0.15	0.8571	0.006	nan	nan	nan	0.2222	nan	0		0.6316	0.2879	nan	nan	nan	0.6897	nan	nan	0.561	nan	nan	0.3462	nan	nan	0.3261	nan	nan	0.5147	nan	nan			0.4653	0.25	0.5588	nan	nan	0.6733	0.7089
0.9822	0.0203	nan	nan	nan	1	nan	nan	0.9526	0.5	nan	0.2545	0.9065	0.0421	0.4359	nan	nan	0.0263	nan	0		0.4903	0.0414	nan	nan	nan	0.8626	nan	nan	0.7941	nan	nan	0.2843	nan	nan	0.2759	nan	nan	0.6491	0.8095	nan			0.7975	0.4588	0.2821	nan	nan	0.4065	0.0714
0.9481	0.0154	0.7143	0.7255	nan	0.9581	0.9563	nan	0.9639	0.9639	nan	0.2867	0.9333	0.033	0.3352	0.9636	0.0164	0.4	nan	0		0.7049	0.3571	0.7353	0.7353	nan	0.5526	0.5526	nan	0.5253	0.5253	nan	0.4595	0.4043	0.5	0.4474	0.5122	0.24	0.6095	0.5625	0.5283			0.15	0.0302	0	0	nan	0.1569	0.125
0.8938	0.0099	0.6458	1	nan	0.9543	0.9774	nan	0.8743	0.9009	nan	0.2666	0.8968	0.0244	0.2237	0.8667	0	0	nan	0		0.7879	0.375	nan	nan	nan	0.64	0.7273	nan	0.5246	0.5682	nan	0.5333	nan	0.5	0.6957	nan	nan	0.6957	nan	0.5946			0.3051	0.1512	nan	nan	nan	0.0506	0.0506
0.9561	0.0156	0.4316	1	nan	0.9679	0.9689	nan	0.9088	0.9159	0.9583	0.2674	0.8421	0.0377	0.1731	nan	0	0	nan	0		0.9186	0.4062	0.5	nan	nan	0.8696	nan	nan	0.9328	nan	nan	0.6145	nan	nan	0.6667	nan	nan	0.7586	nan	nan			0.2276	0.0252	nan	nan	nan	0.0057	0.0057
0.783	0.0255	0.1667	nan	nan	0.9802	0.9882	nan	0.8242	0.7807	nan	0.1741	0.7746	0.0262	0.25	nan	nan	0	nan	0		0.7273	0.2778	nan	nan	nan	0.7959	nan	nan	0.6174	nan	nan	0.3475	nan	nan	0.5143	nan	nan	0.6047	nan	nan			0.4628	0.2505	0.0385	nan	nan	0.066	0.0806
0.7662	0.0231	nan	nan	nan	0.9821	0.9778	nan	0.5955	0.5955	nan	0.1197	0.7049	0.043	0.4154	1	0	0	nan	0		0.5833	0.2456	nan	nan	nan	0.7727	0.7551	nan	0.7397	nan	nan	0.4967	nan	0.46	nan	nan	nan	0.6176	nan	nan			0.6471	0	nan	nan	nan	0.0833	0.0833
1	0.2746	0.75	nan	nan	0.8649	1	nan	1	1	nan	0.2409	0.7976	0.0574	0.3551	0.8889	0	0.2937	1	0		0.6538	0.0107	0.541	nan	nan	0.8732	nan	nan	0.7339	nan	nan	0.2111	nan	nan	0.3984	nan	nan	0.2869	nan	nan			0.5263	0	nan	nan	nan	0.1045	0.0847
0.9737	0.0053	nan	nan	nan	0.9667	nan	nan	0.9291	0.9615	nan	0.3618	0.9508	nan	0.5556	0.8108	nan	0.1053	nan	0		0.7131	0.2857	0.7083	0.7143	nan	0.7532	0.7603	nan	0.7668	0.7642	nan	0.5077	0.6291	0.2953	0.625	0.6562	nan	0.6719	0.7391	nan			0.32	0	nan	nan	nan	nan	nan
0.8475	0.0176	0.9773	0.973	nan	0.9739	0.9756	nan	0.9645	0.9835	nan	0.387	0.9623	0.0405	0.5818	0.8904	0	0.15	nan	0		0.9191	0.2494	nan	nan	nan	0.9867	0.9864	nan	0.8112	0.8156	nan	0.7904	0.8814	0.7489	nan	nan	nan	0.8281	0.8837	nan			0.2037	0.0213	nan	nan	nan	0.121	nan
0.9803	0.0193	0.9762	0.9714	nan	0.9886	0.9859	nan	0.98	0.9877	nan	0.3967	0.973	0.0443	0.5851	0.9649	0	0.2188	nan	0		0.8557	0.1378	nan	nan	nan	nan	nan	nan	nan	nan	nan	nan	nan	nan	nan	nan	nan	nan	nan	nan			0.1436	0.0363	0.0127	0.0135	nan	0.0165	0.0173
0.9433	0.0127	nan	nan	nan	0.9828	0.9853	nan	0.9675	0.9839	nan	0.3377	0.9139	0.0523	0.5366	nan	nan	0.2679	nan	0		0.7133	0.2336	nan	nan	nan	0.8229	0.777	nan	0.8016	0.785	nan	0.6902	0.8333	0.5541	0.3846	0.381	nan	nan	nan	nan			0.1134	0	0	nan	nan	0.0086	nan
0.902	0.0278	1	1	nan	0.9739	0.9844	nan	0.9738	0.9677	nan	0.365	0.895	0.0216	0.6078	nan	nan	0.3103	nan	0		0.9412	0.6	nan	nan	nan	0.9211	0.9048	nan	0.85	0.8632	nan	0.6316	0.6349	0.549	0.6129	0.8378	nan	0.82	nan	nan			0.3364	0.1702	nan	nan	nan	0.5143	nan
0.902	0.0206	0.1867	0.1867	nan	nan	nan	nan	0.9298	1	nan	0.1929	1	0.0346	0.4167	nan	0	0.1522	nan	0		0.5926	0.2826	0.2963	nan	nan	0.4845	nan	nan	0.4462	nan	nan	0.3923	nan	nan	0.5385	nan	nan	0.3774	nan	nan			0.3174	0.1749	0.1772	nan	nan	0.2123	nan
0.8235	0.0141	0.241	0.2436	nan	nan	nan	nan	1	1	nan	0.1894	0.9747	0.0294	0.54	0.9524	nan	0.2241	nan	0		0.6596	0.3495	nan	nan	nan	0.675	0.625	nan	0.5766	0.64	nan	0.3684	0.35	nan	0.4043	0.4	nan	nan	nan	nan			0.2273	0	nan	nan	nan	nan	nan
1	0.0271	0.3441	0.3516	nan	nan	nan	nan	0.9143	0.9655	nan	0.1437	0.901	0.033	nan	nan	nan	0.25	nan	0		0.7412	0.3945	0.8519	nan	nan	0.6915	nan	nan	0.7672	nan	nan	0.5617	nan	nan	0.5455	nan	nan	nan	nan	nan			0.4179	0.1724	nan	nan	nan	nan	nan
1	0.007	0	0	nan	nan	nan	nan	nan	nan	nan	0.1229	0.5747	0.0272	0.3333	nan	nan	0.3148	nan	0		0.713	0.0272	0.3409	nan	nan	0.963	0.963	nan	0.9485	0.9481	nan	0.2914	0.7182	0.0398	nan	nan	nan	0.3239	nan	0			0.1361	0.017	nan	nan	nan	0.1037	nan
0.8571	0.01	0	0	nan	0.9143	nan	nan	0.934	0.9255	nan	0.2089	0.9298	0.0099	nan	nan	nan	0.3766	0.9643	0		0.7959	0.0199	nan	nan	nan	0.9158	0.9506	nan	0.7431	0.7755	nan	0.4519	0.7612	0.0385	nan	nan	nan	nan	nan	nan			0.2541	0.0361	0.04	nan	nan	0.2598	nan
0.9273	0.0242	0.2667	nan	nan	0.9154	0.8382	nan	0.9339	0.9548	nan	0.2241	0.9767	0.0177	nan	nan	nan	0.3165	0.95	0		0.6646	0.0055	0.7544	0.8431	nan	0.6918	0.7153	nan	0.7068	0.7301	nan	0.2024	0.7808	0.0354	nan	nan	nan	nan	nan	nan			0.9167	0.7749	nan	nan	nan	0.5231	nan
0.9796	0.0145	0.0667	0	nan	0.9727	0.9667	nan	0.9809	0.979	nan	0.2672	0.9766	0.0124	0.6522	nan	nan	0.3372	1	0		0.9213	0.0103	nan	nan	nan	0.9254	0.9511	nan	0.8848	0.8966	nan	0.2172	0.9062	0.0286	nan	nan	nan	0.1143	nan	0.0172			0.6471	0.25	nan	nan	nan	0.3559	nan
0.8667	0.0106	nan	nan	nan	0.9419	0.9487	nan	0.9329	0.9603	nan	0.4044	0.8452	0.0112	0.3784	nan	nan	0.395	0.8704	0		0.5319	0.0933	nan	nan	nan	0.5116	nan	nan	0.5588	nan	nan	0.25	nan	nan	0.1351	nan	nan	0.3659	nan	nan			0.3333	0.0864	nan	nan	nan	nan	nan
0.9884	0.014	0.8837	0.9048	nan	0.9387	0.9453	nan	0.9498	0.9656	nan	0.3257	0.9279	0.0372	0.2456	nan	0	0.5345	0.9667	0		0.6977	0.26	nan	nan	nan	0.8021	0.8485	nan	0.695	0.707	nan	0.4937	0.4186	0.5833	0.6579	nan	nan	nan	nan	nan			0.1565	0.0146	nan	nan	nan	0.28	nan
0.9421	0.0198	0.8889	0.9744	nan	0.9551	0.96	nan	0.9664	0.9707	nan	0.4164	0.9195	0.0895	0.2989	1	0.0161	0.4133	1	0		0.9492	0.6176	nan	nan	nan	nan	nan	nan	0.9348	nan	nan	0.7264	nan	nan	0.7731	nan	nan	0.8216	nan	nan			0.2857	0.0333	0.25	nan	nan	nan	nan
1	0.0192	nan	nan	nan	nan	nan	nan	0.9583	nan	nan	0.1088	nan	0.0205	0.0455	nan	0	0.2437	0.9167	0		0.8788	0.5429	nan	nan	nan	0.9259	nan	nan	0.9062	nan	nan	0.7939	nan	nan	0.6628	nan	nan	0.8364	nan	0.7879			0.9583	0.3678	0.2222	nan	nan	0.6341	nan
0.866	0.0128	nan	nan	nan	1	1	nan	0.9111	0.9872	nan	0.248	0.9	0.1212	0	nan	0	0	nan	0		0.4194	0.08	nan	nan	nan	0.4762	nan	nan	0.6522	nan	nan	nan	nan	nan	nan	nan	nan	0.2857	nan	nan			0.25	0	nan	nan	nan	nan	nan
0.8689	0.0102	nan	nan	nan	0.9474	0.9474	nan	0.8913	0.9765	nan	0.1307	1	0.0655	0.1818	nan	nan	0	nan	0		0.8679	0.5641	nan	nan	nan	0.79	0.8095	nan	0.7642	0.7512	nan	0.7333	0.6333	0.8235	0.6214	0.5556	0.6757	0.7525	0.6667	0.7955			0.4302	0.2301	0.4333	nan	nan	0.17	0.1868
0.9508	0.0233	0.5897	0.7857	nan	1	1	nan	0.8559	0.9263	nan	0.0904	1	0.0356	0.28	nan	nan	0.175	nan	0		0.6094	0.2642	nan	nan	nan	0.6697	0.7183	nan	0.6749	0.6688	nan	0.5564	0.5577	nan	0.404	0.2222	0.5588	0.5467	0.65	0.4737			0.2394	0.0267	0.3077	0.2951	nan	0.3019	0.3168
0.9062	0.0234	0.4211	nan	nan	1	1	nan	0.8269	0.8269	nan	0.0745	nan	0.0321	0.4828	nan	nan	0.2907	1	0		0.7778	0.1283	nan	nan	nan	0.8261	0.9333	nan	0.8351	0.8378	nan	0.6438	0.6579	0.4694	0.3929	nan	0.45	0.7121	0.5	0.8214			0.5397	0.0306	0.9855	0.9855	nan	0.3871	0.4068
0.875	0.0074	0.5	nan	nan	0.9512	1	nan	nan	nan	nan	0.0836	nan	0.0616	0.3415	nan	nan	0.3333	1	0		0.7212	0.2787	0.7447	nan	nan	0.5314	nan	nan	0.8015	nan	nan	0.7192	nan	nan	nan	nan	nan	nan	nan	nan			0.3125	0.1386	nan	nan	nan	0.3333	nan
0.9518	0.0185	nan	nan	nan	nan	nan	nan	nan	nan	nan	0.1168	0.9583	0.0669	0.32	nan	0	0.4321	1	0		0.7353	0.2059	0.7568	0.8095	nan	0.6393	0.7174	nan	0.8175	0.8939	nan	0.6644	0.7727	0.8571	0.6	nan	nan	0.8333	0.814	0.8358			0.2593	0.0391	nan	nan	nan	0.1613	nan
1	0.0356	nan	nan	nan	nan	nan	nan	nan	nan	nan	0.2364	nan	0.1183	0.3333	nan	0	0.4946	0.9762	0		0.6857	0.36	nan	nan	nan	nan	nan	nan	nan	nan	nan	nan	nan	nan	0.2727	0.3448	nan	nan	nan	nan			0.3304	0.2247	nan	nan	nan	0.3652	nan
0.8607	0.026	0.3966	nan	nan	1	nan	nan	0.911	nan	nan	0.2979	nan	0.1176	0.4024	nan	nan	0.408	nan	0		0.6207	0.2941	nan	nan	nan	0.7213	0.7292	nan	0.469	0.4146	0.4828	0.4133	0.4118	nan	nan	nan	nan	nan	nan	nan			0.5455	0.1154	nan	nan	nan	0.2128	0.2128
0.6957	0.0186	0.3655	nan	nan	0.5798	0.625	nan	0.9033	0.9735	nan	0.3665	0.6667	0.12	0.1	nan	0	0.4301	nan	0		0.6075	0.275	0.7143	nan	nan	0.3417	0.2963	nan	0.655	0.7067	nan	0.5156	0.3176	0.5679	0.2885	nan	0.2	0.4359	nan	nan			0.9034	0.6944	nan	nan	nan	0.5081	nan
0.5223	0	0.6724	nan	nan	0.2705	nan	nan	0.665	nan	nan	0.1371	nan	nan	0.1111	nan	0	0.3117	nan	0		0.6552	0.0545	nan	nan	nan	0.2308	nan	nan	0.6374	nan	nan	0.1122	nan	nan	0.2222	nan	nan	0.0938	nan	nan			0.2553	0.0762	nan	nan	nan	0.0545	0.0619
0.593	0.0709	0.5728	nan	nan	0.427	nan	nan	0.2883	nan	nan	0.3349	nan	nan	0.0114	nan	nan	0.1538	nan	0		0.64	0.1915	nan	nan	nan	0.82	nan	nan	0.7083	nan	nan	0.4928	nan	nan	0.2069	nan	0.1786	0.4203	nan	0.5806			0.7869	0.3333	nan	nan	nan	nan	nan
0.8353	0.0369	0.7957	nan	nan	0.8489	0.7778	nan	0.8405	0.8667	nan	0.6037	nan	nan	0.0534	0.2188	0	0.3503	0.7288	0		0.5172	0.1887	nan	nan	nan	nan	nan	nan	0.5132	0.5132	nan	0.3913	nan	0.3824	nan	nan	nan	nan	nan	nan			0.6512	0.2303	nan	nan	nan	0.301	0.3
0.6981	0	nan	nan	nan	0.6757	0.6829	nan	0.5988	0.6163	nan	0.3503	0.7143	0.0189	0.2078	0.4667	0	0.1957	0.4722	0		0.5143	0	nan	nan	nan	0.1053	nan	nan	0.2069	nan	nan	0.3294	0.1224	nan	0.1746	nan	0.1875	nan	nan	nan			0.1	0	nan	nan	nan	0.1235	0.0822
0.88	0.0062	nan	nan	nan	0.9677	0.9677	nan	0.9302	0.9917	nan	0.2232	1	0.0235	0.25	nan	nan	0.4286	1	0		0.4265	0.0973	nan	nan	nan	0.2667	0.2027	nan	0.2521	0.2169	nan	0.2432	0.1905	0.2069	0.2308	nan	0.1613	0.2222	0.3333	nan			0.2368	0	nan	nan	nan	0.1772	nan
0.8438	0.011	nan	nan	nan	0.8736	1	nan	0.9524	0.9531	nan	0.0659	nan	0.0202	0.4474	nan	nan	0.2917	nan	0		0.7703	0.032	nan	nan	nan	0.9015	0.9118	nan	0.7365	0.6	nan	0.6441	0.6508	0.5476	0.4127	0.1333	0.5152	0.7625	0.6548	0.871			0.375	0.2367	0.3817	nan	nan	0.1687	nan
1	0.0121	nan	nan	nan	0.9828	0.9667	nan	0.9404	0.8889	nan	0.1071	nan	0.0533	0.5	0.9286	0.0238	0.391	1	0		0.6631	0.2671	0.8021	nan	nan	0.6129	nan	nan	0.8233	nan	nan	0.3986	nan	nan	0.2609	nan	nan	0.5323	0.2727	nan			0.25	0	0	nan	nan	0	nan
1	0.0149	nan	nan	nan	0.9425	1	nan	0.9753	0.9661	nan	0.1821	0.6957	0.0259	0.2931	nan	0	0.1682	nan	0		0.7704	0.4412	nan	nan	nan	0.8807	nan	nan	0.875	nan	nan	0.6162	nan	nan	0.7	nan	nan	0.8824	nan	nan			0.6429	0	0.0423	nan	nan	0.0205	nan
0.8214	0.024	nan	nan	nan	0.96	0.9429	nan	0.9647	0.9661	nan	0.197	0.8378	0	nan	nan	nan	0.225	nan	0		0.7532	0.1192	0.7857	nan	nan	0.4926	nan	nan	0.8	nan	nan	0.6069	nan	nan	nan	nan	nan	nan	nan	nan			0.3922	0.0571	nan	nan	nan	0.5882	nan
0.9421	0.0221	0.9219	0.9167	nan	0.9286	0.9304	nan	0.9429	0.9481	nan	0.347	0.8489	0.0426	0.3818	0.913	0	0.163	nan	0		0.75	0.2432	nan	nan	nan	0.75	nan	nan	0.6465	nan	nan	0.5616	nan	nan	nan	nan	nan	0.6	nan	nan			0.1429	0	0.0526	nan	nan	0.0093	nan
0.7966	0.0183	nan	nan	nan	nan	nan	nan	0.9755	1	nan	0.3113	1	0.0789	0.566	1	nan	0.3913	nan	0		0.9394	0.5926	nan	nan	nan	nan	nan	nan	0.6778	0.6941	nan	0.4766	0.5435	0.4651	nan	nan	nan	nan	nan	nan			0.254	0.015	0	nan	nan	0.0349	nan
1	0.0202	0.9412	nan	nan	0.8684	1	nan	0.9283	0.9615	nan	0.1592	0.8511	0.0413	0.3908	nan	0	0.3333	nan	0		0.6475	0.2558	nan	nan	nan	nan	nan	nan	0.6875	0.6667	nan	nan	nan	nan	nan	nan	nan	nan	nan	nan			0.8502	0.6699	0.625	nan	nan	0.5727	nan
0.9474	0.0128	nan	nan	nan	0.9459	0.9286	nan	0.8897	0.9023	nan	0.146	0.8864	0.0452	0.4118	nan	nan	0.1818	nan	0		0.7568	0.2152	0.6176	0.5769	nan	0.4333	0.4211	nan	0.6895	0.6686	nan	0.6439	0.6942	0.614	0.5294	nan	nan	0.5135	nan	nan			0.3056	0.0952	nan	nan	nan	0.1049	nan
0.9655	0.0141	nan	nan	nan	0.9141	0.9592	nan	0.9349	0.9321	nan	0.1431	0.9773	0.0185	0.2597	nan	0	0.14	nan	0		0.7333	0.381	nan	nan	nan	nan	nan	nan	nan	nan	nan	nan	nan	nan	nan	nan	nan	nan	nan	nan			0.1378	0.023	0.0833	nan	nan	0.0711	nan
1	0.0255	1	nan	nan	0.985	1	nan	0.9144	0.9608	nan	0.3591	0.8136	0	0.4625	0.913	0	0.3153	0.9697	0		0.6087	0.2248	nan	nan	nan	nan	nan	nan	0.5556	nan	nan	0.2281	nan	nan	nan	nan	nan	0.3103	nan	nan			0.2051	0.037	0	nan	nan	0.087	nan
0.8226	0.0145	0.4615	0.5556	nan	0.6406	0.6688	nan	0.8765	0.875	nan	0.1083	0.2609	0.0511	0.08	nan	nan	0.2903	nan	0		0.5849	0.0957	0.5644	0.5644	nan	0.4542	0.4547	nan	0.7233	0.7235	nan	0.3729	0.2465	0.5278	0.3043	nan	nan	0.3284	0.375	nan			0.2174	0.0149	nan	nan	nan	0.0248	nan
0.7007	0.0169	0.662	0.9231	nan	0.657	0.6228	nan	0.7469	0.7292	nan	0.5451	0.9518	0.1444	0.3667	0.5625	nan	0.1633	0.3333	0		0.8643	0.4293	0.8913	nan	nan	0.6683	0.6944	nan	0.9048	0.925	nan	0.6897	0.8222	0.6	0.44	nan	nan	0.6333	0.7037	nan			0.1077	0	0.0541	nan	nan	0.0354	nan
0.9043	0.0281	nan	nan	nan	1	1	nan	0.9512	0.9709	nan	0.2976	0.7207	0.0333	0.1	nan	0	0	nan	0		0.8148	0.4	0.7	0.7	nan	0.7067	0.6866	nan	0.6554	0.6475	nan	0.4813	0.5278	0.4286	nan	nan	nan	0.7209	nan	0.7083			0.1531	0.0281	0.0694	nan	nan	0.1303	nan
0.9223	0.0126	0.7586	nan	nan	0.9789	1	nan	0.9174	0.9669	nan	0.3186	0.7867	0.0625	0.1304	nan	0	0	nan	0		0.75	0.4	nan	nan	nan	0.7857	0.7857	nan	0.697	0.7093	nan	0.374	0.5111	0.1786	0.8261	nan	nan	0.4524	nan	nan			0.1562	0.0312	nan	nan	nan	0.0494	nan
0.9825	0.0229	0.6074	0.84	nan	0.9617	0.9753	nan	0.8926	0.9381	nan	0.3177	0.8492	0.037	0.2632	nan	nan	0.1892	nan	0		0.8958	0.5625	nan	nan	nan	0.7949	nan	nan	0.8365	nan	nan	0.7788	nan	nan	nan	nan	nan	nan	nan	nan			0.4412	0.069	nan	nan	nan	nan	nan
0.9474	0.0201	0.57	0.9643	0	1	1	nan	0.9421	0.9398	nan	0.2587	0.787	0.0222	0.5172	0.6818	nan	0.2188	nan	0		0.9688	0.6512	0.9286	0.9286	nan	0.8966	0.9231	nan	0.8739	0.8744	nan	0.5811	0.6471	0.525	0.7143	nan	nan	0.7143	nan	nan			0.1333	0.0189	nan	nan	nan	0.0753	nan
0.9141	0.0213	0.7241	1	nan	0.9415	0.9737	nan	0.9315	0.9787	nan	0.204	0.8378	0.0503	0.7755	0.9706	nan	0	nan	0		0.3971	0.015	nan	nan	nan	0.5	nan	nan	0.5584	nan	nan	0.187	nan	nan	0	nan	nan	0.0918	nan	nan			0.5671	0.2934	nan	nan	nan	nan	nan
0.6967	0.0062	0.62	nan	nan	0.9808	nan	nan	0.906	nan	nan	0.2066	nan	0.007	nan	nan	nan	0.1333	nan	0		0.4	0.0159	0.2333	nan	nan	0.4225	nan	nan	0.4378	nan	nan	0.3268	nan	nan	0.0816	nan	nan	0.1136	nan	nan			0.8694	0.7611	0.8727	nan	nan	0.6212	nan
0.9207	0.0286	0.8333	nan	nan	0.968	0.9752	nan	0.9169	0.9718	nan	0.3372	0.7835	0.0894	0.4118	nan	nan	0.1746	nan	0		0.6019	0.0176	0.4474	nan	nan	0.5871	0.5761	nan	0.7548	0.7636	nan	0.4639	0.59	nan	0.2857	0.5938	0	0.1942	0.5172	0			0.1842	0	nan	nan	nan	0.1688	nan
0.9211	0.0056	1	1	nan	0.8824	0.9213	nan	0.9113	0.9235	nan	0.2341	0.7054	0	0.3298	0.6078	0	0.2078	0.5333	0		0.6111	0.2979	nan	nan	nan	0.4746	nan	nan	0.5758	nan	nan	0.1828	nan	nan	0.3088	nan	nan	0.4819	nan	nan			0.7647	0.4359	nan	nan	nan	nan	nan
0.5714	0.0567	nan	nan	nan	0.4375	nan	nan	0.4859	0.7679	nan	0.2759	nan	nan	0.3026	nan	0	0.5647	1	0		0.7983	0.4957	0.6269	nan	nan	0.6946	nan	nan	0.7205	nan	nan	0.5564	nan	nan	nan	nan	nan	0.6444	nan	nan			0.8333	0.382	0.5745	nan	nan	0.6633	nan
0.863	0.0159	0.1905	nan	0	0.8158	1	nan	0.9595	0.9407	nan	0.164	0.9062	0.0286	nan	nan	nan	0.43	0.9767	0		0.5217	0.0282	nan	nan	nan	0.525	nan	nan	0.7193	nan	nan	0.2381	nan	nan	0.2414	nan	nan	0.3421	nan	nan			0.9	0	nan	nan	nan	nan	nan
0.9655	0.0115	0.1429	nan	nan	0.8633	1	nan	0.9437	0.9273	nan	0.1518	0.7273	0.0307	0.3438	nan	nan	0.3667	0.9697	0		0.4857	0.0233	nan	nan	nan	0.5082	nan	nan	0.6977	0.7143	nan	0.123	nan	nan	0.0612	nan	0	0.2308	0.3462	nan			0.35	0	nan	nan	nan	0.2667	nan
0.8846	0.0145	nan	nan	nan	0.9	1	nan	0.9848	0.9825	nan	0.1191	0.8286	0.0189	nan	nan	nan	0.4318	nan	0		0.6	0.0115	nan	nan	nan	0.303	nan	nan	0.4259	0.3784	nan	0.1652	nan	0.0426	nan	nan	nan	0.2857	nan	nan			0.2	0.0167	0.027	nan	nan	0.0588	nan
0.8824	0.0189	0.3	nan	nan	0.5862	nan	nan	0.7568	nan	nan	0.087	0.9429	0.0264	0.5867	0.963	nan	0.3208	0.9259	0		0.5811	0.0153	nan	nan	nan	0.4658	nan	nan	0.3264	0.4141	nan	0.1604	0.7091	0.0273	nan	nan	nan	0.0727	0.129	nan			0.5294	0.0714	nan	nan	nan	0.2326	nan
0.8269	0.0134	0.2581	nan	nan	0.9143	0.9143	nan	0.77	0.9231	nan	0.095	0.9167	0.0092	0.5922	0.9556	0	0.2095	nan	0		0.4766	0.0163	nan	nan	nan	0.4531	nan	nan	0.4603	0.53	nan	0.1331	0.58	0.0211	nan	nan	nan	0.2059	0.35	nan			0.1868	0.0175	nan	nan	nan	0.0667	nan
0.8824	0.0238	0.5	1	0	0.7254	0.9091	nan	0.9322	0.9769	nan	0.135	0.8871	0.018	0.2414	nan	0	0	nan	0		0.6621	0.2652	0.5676	0.6071	nan	nan	nan	nan	0.8312	0.8333	nan	0.4167	0.72	0.25	nan	nan	nan	nan	nan	nan			0.3171	0.0857	0.0645	nan	nan	0.1371	nan
0.8	0.0173	nan	nan	nan	0.6947	0.8182	nan	0.8315	0.9333	nan	0.1226	0.7805	0.0339	0.1667	nan	0.0278	0	nan	0		0.5965	0.0992	0.25	0.2917	nan	0.5172	nan	nan	0.6667	nan	nan	0.5111	0.587	nan	nan	nan	nan	nan	nan	nan			0.125	0	nan	nan	nan	0.0141	nan
0.8953	0.023	0.15	nan	nan	0.9159	nan	nan	nan	nan	nan	0.217	0.963	0.2222	0.1667	nan	nan	0.0709	nan	0		0.619	0.0095	nan	nan	nan	0.5854	nan	nan	0.8079	0.8278	nan	0.2959	0.4766	0.0141	nan	nan	nan	nan	nan	nan			0.1094	0	nan	nan	nan	0.0317	nan
0.9333	0.0127	0.6727	nan	nan	0.9718	1	nan	0.9771	0.9643	nan	0.5125	0.8471	nan	0.5156	nan	0	0.4857	nan	0		0.7442	0.0108	nan	nan	nan	0.8983	nan	nan	0.8947	nan	nan	0.2446	nan	nan	0.2784	nan	nan	0.5938	nan	nan			0.1616	0.0374	0	nan	nan	0	nan
0.6667	0.0279	0.3273	nan	0	1	nan	nan	0.8833	0.9412	nan	0.1571	0.8857	0.0455	0.4918	1	nan	0.3294	0.9565	0		0.875	0.5593	nan	nan	nan	0.7857	0.79	nan	0.7717	0.7814	nan	0.7005	0.7079	0.75	nan	nan	nan	0.7273	0.6667	0.7353			0.2322	0.0261	0.03	nan	nan	0.1275	nan
0.8571	0.0122	0.9048	nan	nan	0.8599	0.7969	nan	0.8155	0.7919	nan	0.375	0.8621	0.0066	0.0723	nan	0.0135	0.1552	nan	0		0.8069	0.0094	0.3171	0.9091	0	0.8647	0.8222	nan	0.8762	0.8631	nan	0.1104	0.5	0.026	0.1194	nan	0	0.2057	0.5833	0			0.4421	0.319	0	nan	nan	0.2159	nan
0.9167	0.0234	nan	nan	nan	0.9512	0.9697	nan	0.9396	0.9391	nan	0.2731	nan	0.0316	0.0139	nan	0	0.1167	nan	0		0.8889	0.0198	0.3519	nan	nan	0.9508	0.9348	nan	0.8878	0.8963	nan	0.1006	0.5882	0.0122	0.1803	nan	0	0.1905	nan	0			0.375	0.0234	nan	nan	nan	0.0484	0.0484
0.9804	0.0154	0.1792	nan	0	0.5824	nan	nan	0.8619	nan	nan	0.1543	0.8052	0.0351	0.5106	nan	nan	0.3276	1	0		0.8421	0.2424	nan	nan	nan	nan	nan	nan	nan	nan	nan	nan	nan	nan	nan	nan	nan	0.3846	nan	0.3846			0.3125	0	nan	nan	nan	nan	nan
0.9419	0.0141	0.9762	1	nan	0.8837	0.9706	nan	0.9612	0.967	nan	0.2657	0.8333	0.034	nan	nan	nan	0.1724	nan	0		0.6061	0.0097	0.3582	nan	nan	nan	nan	nan	0.4539	0.597	nan	0.1429	0.45	0.0216	0.069	nan	nan	0	nan	0			0.3538	0	nan	nan	nan	0.7937	nan
0.5455	0.0186	0.5714	nan	nan	0.3537	nan	0	0.9771	0.976	nan	0.144	0.7619	0.0207	0.4091	0.96	0.0769	0.4625	0.9667	0		0.5319	0.0727	nan	nan	nan	0.5385	nan	nan	0.6814	nan	nan	0.4417	nan	nan	0.1765	nan	nan	0.2593	nan	nan			0.2369	0.1289	0.2178	nan	nan	0.3289	nan
0.8824	0.0205	0.0377	nan	nan	0.9756	nan	nan	0.7048	nan	nan	0.0997	nan	nan	nan	nan	nan	0.4294	nan	0		0.4898	0.0417	nan	nan	nan	0.4815	nan	nan	0.5	nan	nan	0.2676	nan	nan	0.2143	nan	nan	0.3333	nan	nan			0.8186	0.5764	0.9444	nan	nan	0.3288	nan
1	0.012	0.4737	nan	nan	1	nan	nan	0.7654	nan	nan	0.0746	nan	0.0432	nan	nan	nan	0.4044	nan	0		0.7	0.3158	nan	nan	nan	0.678	nan	nan	0.6995	nan	nan	0.5776	nan	nan	nan	nan	nan	0.6316	nan	nan			0.6471	0.3607	nan	nan	nan	nan	nan
0.8	0.0164	0.0345	nan	nan	nan	nan	nan	0.8644	0.9706	nan	0.1436	0.8333	0	0.1552	nan	0	0.4688	1	0		0.9	0.4504	nan	nan	nan	0.9572	0.9375	nan	0.8871	0.9383	nan	0.5622	0.8	0.2857	0.6647	nan	0.2424	0.7363	nan	0.2333			0.6427	0.4433	0.4434	nan	nan	0.4765	nan
0.7143	0.0138	0.1619	nan	0.0556	nan	nan	nan	0.9391	1	nan	0.1617	0.931	0.024	0.28	nan	0	0.4228	1	0		0.931	0.4648	nan	nan	nan	0.6615	0.6508	nan	0.4028	0.4	nan	0.5625	0.6066	0.5152	0.7115	0.6667	0.76	nan	nan	nan			0.3171	0.051	nan	nan	nan	0.0612	nan
0.96	0.0116	0.1731	nan	0	nan	nan	nan	0.8858	0.9815	nan	0.1416	1	0.0157	0.443	nan	nan	0.3445	1	0		0.7143	0.375	nan	nan	nan	0.7805	0.7778	nan	0.8095	0.8095	nan	0.7035	0.6867	0.72	0.7455	0.8182	0.6364	0.7286	0.6809	nan			0.3103	0.0725	0.1429	nan	nan	0.0897	nan
0.6981	0.0184	0.0333	nan	nan	nan	nan	nan	0.7941	1	nan	0.1125	nan	nan	0.6875	nan	nan	0.2584	nan	0		0.8747	0.5747	nan	nan	nan	0.9412	0.9434	nan	0.8874	0.8835	nan	0.5935	0.9383	0.2806	nan	nan	nan	nan	nan	nan			0.16	0	nan	nan	nan	0.051	nan
1	0.0123	nan	nan	nan	0.9815	nan	nan	0.8649	nan	nan	0.6438	nan	nan	0.2632	nan	0.0244	0.2683	nan	0		0.5938	0.2	nan	nan	nan	nan	nan	nan	0.8191	0.8235	nan	0.5139	0.3333	0.6897	0.5682	0.5333	0.5897	0.787	nan	0.7821			0.5057	0.2568	nan	nan	nan	0.458	nan
0.8584	0.0139	0	nan	0	1	1	nan	0.9514	0.9514	nan	0.2108	0.9615	0.0171	0.8636	0.9506	nan	0.5899	0.9737	0		0.7407	0.4048	0.6197	nan	nan	0.4479	0.619	nan	0.6585	0.6344	nan	0.5862	0.48	0.4706	0.375	0.4615	nan	0.4762	0.625	0.2778			0.25	0.0571	nan	nan	nan	0	nan
0.7846	0.0117	0	nan	0	nan	nan	nan	0.9846	0.9846	nan	0.2105	0.9663	0.0288	0.75	0.9714	nan	0.4133	1	0		0.4667	0.0256	nan	nan	nan	0.3448	nan	nan	0.2564	nan	nan	0.1449	nan	nan	nan	nan	nan	nan	nan	nan			0.1042	0	nan	nan	nan	0.037	nan
0.7333	0.0136	0.2258	nan	0.0286	0.4719	0.7069	0	0.9151	0.9412	nan	0.1349	0.8037	0.0173	0.6364	1	nan	0.1102	nan	0		0.4895	0.05	0.64	0.6571	nan	0.3464	0.3586	nan	0.6358	0.6301	nan	0.2542	0.1649	0.42	0.3617	0.3929	nan	0.5972	nan	0.4444			0.1026	0	nan	nan	nan	0.0154	nan
1	0.0159	0.2444	nan	0.0312	0.7	1	nan	0.9158	0.875	nan	0.1266	0.95	0.0435	0.4545	0.75	nan	0.1045	nan	0		0.5854	0.0465	nan	nan	nan	0.2917	nan	nan	0.4648	nan	nan	0.4125	nan	nan	0.5526	nan	nan	0.7021	nan	nan			0.4767	0.2759	0.3182	nan	nan	0.2667	nan
0.8293	0.0919	0.1905	nan	nan	0.7681	1	nan	0.8731	0.8702	nan	0.1559	0.7179	0.0242	0.6032	1	0	0.0263	nan	0		0.9429	0.25	nan	nan	nan	0.7241	nan	nan	0.7308	0.7647	nan	0.5704	0.5106	0.65	nan	nan	nan	0.8056	nan	0.7727			0.5833	0.1481	0.0476	nan	nan	0.2462	nan
0.8824	0.0642	0	nan	0	0.8649	nan	nan	0.8276	0.9	nan	0.1049	0.7857	0.0239	0.6531	0.9615	nan	0.12	nan	0		1	0.6296	1	nan	nan	0.8353	0.9	nan	0.8324	0.8438	nan	0.7079	0.6562	0.7907	0.7812	nan	nan	0.8258	0.8333	0.8413			0.1083	0.0066	0	nan	nan	0.0755	nan
0.7857	0.0186	0	nan	nan	nan	nan	nan	0.8269	0.75	nan	0.1	nan	0.036	0.587	1	nan	0.1136	nan	0		0.6909	0.1316	nan	nan	nan	0.6562	nan	nan	0.6418	nan	nan	0.4762	nan	nan	0.3276	nan	nan	0.1875	nan	nan			0.1321	0.012	0.1071	nan	nan	0.0702	nan
0.9714	0.0266	0.0303	nan	nan	nan	nan	nan	0.825	nan	nan	0.0419	nan	0.0226	0.7286	1	nan	0.2951	nan	0		0.6714	0.2841	nan	nan	nan	0.7041	nan	nan	0.7025	0.6386	nan	0.2705	0.1389	nan	0.1489	nan	0.1364	nan	nan	nan			0.1296	0.0227	0	nan	nan	0.1573	nan
0.9667	0.0081	0.2195	nan	nan	nan	nan	nan	0.8596	1	nan	0.064	0.88	0.0203	0.7	0.9216	nan	0.2075	nan	0		0.8182	0.3214	nan	nan	nan	0.8	nan	nan	0.7374	nan	nan	0.6556	nan	nan	0.5778	nan	nan	0.9388	nan	nan			0.1351	0	nan	nan	nan	0.0513	nan
0.6731	0.016	0.2	nan	0.0435	0.6	nan	nan	0.7222	0.7907	nan	0.0261	nan	0.0035	0.36	nan	nan	0.1887	nan	0		0.5636	0.2143	0.1277	nan	nan	0.4228	nan	nan	0.6541	nan	nan	0.4658	nan	nan	0.2881	nan	nan	0.2593	nan	nan			0.1071	0	nan	nan	nan	0	nan
0.5263	0.0166	0.0909	nan	0.0769	nan	nan	nan	0.7358	0.8	nan	0.1387	0.8235	0.0466	0.4571	nan	nan	0.1111	nan	0		1	0.6087	nan	nan	nan	1	nan	nan	0.9791	nan	nan	0.8586	nan	nan	0.9561	nan	nan	0.9292	nan	nan			0.169	0.0208	nan	nan	nan	0.0278	nan
0.96	0.0109	0.0345	nan	0.0145	0.82	nan	nan	0.9697	0.9643	nan	0.0851	0.575	0.0466	0.2308	nan	0	0.1395	nan	0		0.802	0.4839	nan	nan	nan	0.7374	nan	nan	0.8579	nan	nan	0.5967	nan	nan	nan	nan	nan	0.9333	nan	nan			0.1376	0.023	0	nan	nan	0.0161	nan
1	0.0137	0.136	nan	0	0.8933	1	nan	0.8897	0.8544	nan	0.063	nan	0.0321	0.1569	nan	0	0.0682	nan	0		0.35	0.0465	nan	nan	nan	0.2619	nan	nan	0.3714	nan	nan	0.1385	nan	nan	0.1364	nan	nan	0.2537	nan	nan			0.1457	0.0303	nan	nan	nan	0.027	nan
0.8525	0.0125	0.4213	nan	nan	0.6062	nan	nan	0.7615	nan	nan	0.1294	nan	0.1159	0.25	nan	nan	0.2155	nan	0		0.8372	0.4571	nan	nan	nan	0.7798	0.7798	nan	0.678	0.6916	nan	0.6226	nan	nan	0.5116	nan	nan	0.678	0.6889	nan			0.8435	0.5743	1	nan	nan	0.7442	nan
0.6322	0.0079	0.1964	nan	nan	0.6444	nan	nan	0.5435	nan	nan	0.0565	nan	0	0.1818	nan	nan	0.175	nan	0		0.8824	0.2857	0.9394	nan	nan	0.8286	nan	nan	0.8333	nan	nan	0.7833	nan	nan	0.4722	nan	nan	0.6296	nan	nan			0.7039	0.5912	1	nan	nan	0.6577	nan
0.9583	0.0242	0.0323	nan	0	0.961	nan	nan	0.9384	nan	nan	0.0886	nan	0.0042	nan	nan	nan	0.1538	nan	0		0.4737	0	nan	nan	nan	0.6042	nan	nan	0.6667	nan	nan	0.3861	nan	nan	0.2436	nan	nan	0.4651	nan	nan			0.9394	0.7767	0.9178	nan	nan	0.9246	nan
0.8958	0.013	0.0577	nan	0	0.9189	nan	nan	0.9588	1	nan	0.1192	nan	0.0306	nan	nan	nan	0.2787	nan	0		0.5451	0.0143	0.4528	0.3735	nan	0.4496	0.3935	nan	0.5277	0.4756	nan	0.1152	0.1651	0.0343	nan	nan	nan	nan	nan	nan			0.719	0.5639	0.5235	nan	nan	0.3511	nan
0.9744	0.0181	0.3684	nan	0	1	1	nan	0.944	0.9125	nan	0.2162	0.8381	0.0083	0.5625	nan	nan	0.1636	nan	0		0.8077	0.1467	nan	nan	nan	0.8354	nan	nan	0.8317	nan	nan	0.6667	nan	nan	0.6364	nan	nan	nan	nan	nan			0.1765	0.0484	nan	nan	nan	0.0532	nan
0.9545	0.0169	0.3605	nan	nan	1	nan	nan	0.9096	nan	nan	0.1333	nan	0.0789	0.3478	nan	nan	0	nan	0		0.5545	0.0084	nan	nan	nan	0.5315	nan	nan	0.5773	nan	nan	0.2089	nan	nan	0.3043	nan	nan	0.1667	nan	nan			0.1373	0.0319	0.2171	nan	nan	0.2304	nan
1	0.0092	0.2903	nan	nan	0.971	nan	nan	0.9066	0.7143	nan	0.146	0.8095	0.0306	0.197	nan	0	0.1163	nan	0		0.3	0	nan	nan	nan	nan	nan	nan	0.4486	0.4592	nan	0.274	nan	nan	0.0323	nan	0.0444	nan	nan	nan			0.4247	0.0465	0.1579	nan	nan	0.0727	nan
0.9074	0.0269	0.3367	nan	0	0.8143	nan	nan	0.89	0.8553	nan	0.1108	0.7632	0.0148	0.1573	nan	0	0.1398	nan	0		0.8	0.4714	0.381	nan	nan	0.5385	nan	nan	0.5909	nan	nan	0.5234	nan	nan	0.4828	nan	nan	nan	nan	nan			0.1636	0.0286	nan	nan	nan	0.039	nan
0.9412	0.0185	0.3684	nan	nan	nan	nan	nan	0.8455	nan	nan	0.1683	nan	nan	0.2963	nan	nan	0.1017	nan	0		0.5686	0.25	nan	nan	nan	0.4019	nan	nan	0.3676	nan	nan	0.2838	nan	nan	nan	nan	nan	nan	nan	nan			0.1321	0	nan	nan	nan	0.0731	nan
0.973	0.0129	0.268	nan	nan	0.8696	nan	nan	0.8942	0.9744	nan	0.2214	nan	0.0164	0.2276	nan	0	0.216	nan	0		0.4638	0.1071	nan	nan	nan	0.323	nan	nan	0.3842	nan	nan	0.2515	nan	nan	nan	nan	nan	nan	nan	nan			0.1739	0.0225	nan	nan	nan	0.0412	nan
0.8791	0.0162	0.2286	nan	0.025	1	1	nan	0.9231	0.9451	nan	0.2006	0.7941	0.0125	0.1905	nan	0	0.2529	nan	0		0.5294	0.2	nan	nan	nan	0.7674	nan	nan	0.4667	nan	nan	0.25	nan	nan	nan	nan	nan	nan	nan	nan			0.1579	0	0	nan	nan	0	nan
0.9189	0.0119	0.6591	0.9355	nan	1	1	nan	0.8889	0.9273	nan	0.2874	0.9659	0.0189	nan	nan	nan	0.2857	nan	0		0.7273	0.25	nan	nan	nan	0.7467	nan	nan	0.681	nan	nan	0.5956	nan	nan	0.1754	nan	nan	nan	nan	nan			0.6377	0.2838	nan	nan	nan	0.2883	nan
0.8313	0.0186	0.7286	0.9623	nan	1	1	nan	0.8779	0.9493	nan	0.2741	0.9259	0.0219	nan	nan	nan	0.3239	0.9583	0		0.8333	0.4545	nan	nan	nan	0.8395	nan	nan	0.7278	0.7207	nan	0.3846	0.2222	0.5672	0.3929	nan	nan	0.6383	0.6296	nan			0.6269	0.1176	nan	nan	nan	0.1786	nan
0.7902	0.0082	0.5934	0.7742	nan	0.9828	0.9877	nan	0.842	0.897	nan	0.2867	0.8447	0.0405	nan	nan	nan	0.3016	0.95	0		0.7	0.341	0.6154	nan	nan	0.6591	nan	nan	0.7462	nan	nan	0.3323	nan	nan	0.225	nan	nan	0.3867	nan	nan			0.1871	0.0719	0.4038	nan	nan	0.0791	nan
0.7143	0.0473	nan	nan	nan	nan	nan	nan	0.9545	nan	nan	0.2556	nan	nan	0.127	nan	nan	0	nan	0		0.7179	0.3818	nan	nan	nan	nan	nan	nan	0.6587	0.6389	nan	0.4881	0.5455	nan	nan	nan	nan	nan	nan	nan			0.1905	0.0542	nan	nan	nan	0.0752	nan
0.9612	0.0082	1	1	nan	0.9739	0.9907	nan	0.9853	0.9923	nan	0.37	0.9348	0.0464	0.4821	0.9545	0	0.4133	0.875	0		0.3636	0.0158	nan	nan	nan	0.1892	nan	nan	0.534	nan	nan	0.0667	nan	nan	0	nan	nan	0	nan	nan			0.24	0.0408	nan	nan	nan	0.0755	nan
0.8123	0.0139	0.9388	0.9667	nan	0.9369	0.9601	nan	0.9662	0.9678	nan	0.3379	0.9053	0.0338	0.5556	0.9492	0	0.3471	0.8	0		0.7742	0.4242	0.8	nan	nan	0.7075	nan	nan	0.8363	0.7887	nan	0.65	nan	0.587	0.5968	0.6429	0.5	0.8471	0.8636	0.76			0.3467	0.129	nan	nan	nan	0.0507	nan
0.8624	0.0229	0.9574	0.9574	nan	0.9766	0.9866	nan	0.9711	0.9735	nan	0.3663	0.8601	0.0154	0.6296	0.9273	0	0.3333	nan	0		0.66	0.3438	nan	nan	nan	0.7647	nan	nan	0.7125	0.6471	nan	0.4286	0.2895	nan	nan	nan	nan	0.5476	nan	0.4286			0.4615	0.2533	0.5133	nan	nan	0.3284	nan
0.9805	0.0234	0.9779	0.9727	nan	0.9866	0.9891	nan	0.9778	0.9829	nan	0.5536	0.9071	0.0204	0.5	1	0	0.5068	0.925	0		0.5877	0.0052	nan	nan	nan	0.6604	nan	nan	0.6567	nan	nan	0.2202	nan	nan	0.1026	nan	nan	0.1579	nan	nan			0.2857	0.0714	0.0533	nan	nan	0.2192	nan
0.9002	0.1046	1	nan	nan	0.9654	0.9682	nan	0.981	0.9755	nan	0.5705	0.9396	0.0547	0.4603	nan	0	0.5758	0.9286	0		0.6531	0.0199	0.2414	nan	nan	0.5658	nan	nan	0.4885	nan	nan	0.1638	nan	nan	0	nan	nan	0.0408	nan	nan			0.1359	0.0303	0	nan	nan	0.0261	nan
0.8	0.0064	0.7321	nan	nan	1	nan	nan	0.9444	nan	nan	0.2437	nan	0	nan	nan	nan	0	nan	0		0.8	0.3169	0.1	nan	nan	0.6692	nan	nan	0.6821	nan	nan	0.5531	nan	nan	nan	nan	nan	0.65	nan	nan			0.1778	0	nan	nan	nan	0.2222	nan
0.7955	0.0233	0.6724	nan	nan	0.7846	nan	nan	0.8226	nan	nan	0.1811	nan	0.0138	nan	nan	nan	0	nan	0		0.6909	0	nan	nan	nan	0.6129	nan	nan	0.8113	nan	nan	0.2469	nan	nan	0.1395	nan	nan	0.163	nan	nan			0.2381	0.027	nan	nan	nan	0.04	nan
1	0.0189	0.41	0.7193	0	0.8882	1	nan	0.9835	0.9825	nan	0.276	0.8976	0.0277	nan	nan	nan	0	nan	0		0.8393	0.027	nan	nan	nan	0.8144	nan	nan	0.955	nan	nan	0.458	nan	nan	0.2529	nan	nan	0.3415	nan	nan			0.5417	0.2581	nan	nan	nan	0.3649	nan
0.9712	0.0145	0.2903	nan	0	0.9187	0.9725	nan	0.9664	0.9645	nan	0.456	0.922	0.0182	nan	nan	nan	0.1163	nan	0		0.5714	0.0455	0.375	nan	nan	0.7193	nan	nan	0.8889	nan	nan	0.4713	nan	nan	0.186	nan	nan	0.2619	nan	nan			0.8537	0.24	0.9048	nan	nan	0.5326	nan
0.7794	0.0163	0.4783	0.8438	nan	0.9385	0.9677	nan	0.9614	0.9588	nan	0.2153	0.9083	0.0229	0.3	nan	nan	0.4615	nan	0		1	0.6364	0.6977	nan	nan	0.8923	nan	nan	0.8905	nan	nan	0.8133	nan	nan	0.6078	nan	nan	0.9277	nan	nan			0.1159	0	nan	nan	nan	0.0284	nan
0.9833	0.0121	0.0588	nan	nan	0.7089	nan	nan	0.8407	0.9813	nan	0.1139	nan	0.0749	0.175	nan	0	0.0481	nan	0		0.8235	0.0265	nan	nan	nan	0.9091	0.9167	nan	0.869	0.8333	nan	0.1096	0.7333	0.0192	0.2571	nan	nan	0.2475	nan	0.0161			0.8438	0.6541	0.4412	nan	nan	nan	nan
0.9655	0.0175	0	nan	nan	0.6341	nan	nan	0.8738	0.9643	nan	0.1195	nan	0.0308	0.2308	nan	0	0.1524	nan	0		0.7273	0.0111	nan	nan	nan	0.6739	0.9545	nan	0.7961	0.7077	nan	0.0741	0.6486	0.0216	0.3061	nan	nan	0.2244	0.6667	0			0.4	0.0714	nan	nan	nan	0.0625	nan
1	0	nan	nan	nan	0.9737	0.9737	nan	0.9054	0.9028	nan	0.4	0.9706	0.02	0.2714	0.8333	0	0.3214	0.75	0		0.5385	0.0098	nan	nan	nan	0.5116	nan	nan	0.6225	nan	nan	0.2347	nan	nan	0	nan	nan	0	nan	nan			0.1667	0	nan	nan	nan	0.0444	nan
1	0.0476	nan	nan	nan	0.8611	0.8333	nan	1	nan	nan	0.4941	0.973	0.05	0.2812	nan	0.0222	0.449	0.88	0		0.3333	0.0307	0.6585	nan	nan	0.4492	nan	nan	0.4916	nan	nan	0.1737	nan	nan	0	nan	nan	0	nan	nan			0.1692	0.0342	nan	nan	nan	0.0312	0.0312
0.8941	0.0128	0.3152	nan	0	0.9221	0.9877	nan	0.8178	0.9291	nan	0.1327	0.625	0.0191	0.3286	nan	0.1296	0.2571	nan	0		0.4939	0.0262	nan	nan	nan	0.6623	0.6769	nan	0.7447	0.771	nan	0.367	0.7949	0.1043	0.2254	nan	0.0588	0.313	0.3387	0.1053			0.1481	0.0375	nan	nan	nan	0.0165	0
0.8696	0.0166	0.2673	0.6667	0.0893	0.9898	1	nan	0.9153	0.9425	nan	0.1003	0.7245	0.0329	0.3708	nan	0.1538	0.1495	nan	0		0.3605	0.0328	nan	nan	nan	0.4949	nan	nan	0.6054	nan	nan	0.3182	nan	nan	0.2644	nan	nan	0.2727	nan	0.2353			0.2281	0	nan	nan	nan	0.0467	0.0467
0.8393	0.0103	0.3036	nan	nan	0.8846	0.95	nan	0.8654	0.825	nan	0.0916	0.5833	0.0377	0.2083	nan	0.0645	0.1379	nan	0		0.75	0	0.56	nan	nan	0.7042	nan	0.7	0.7154	nan	nan	0.325	nan	0.3548	0.2658	nan	0.1395	0.6077	0.7429	0.434			0.8667	0.4865	nan	nan	nan	nan	nan
0.8738	0.0189	0.3412	nan	nan	0.9352	nan	nan	0.9406	0.8667	nan	0.1336	nan	0.04	0.2609	nan	0.1702	0.1875	nan	0		0.7419	0	0.75	nan	nan	0.7021	nan	nan	0.686	nan	nan	0.3828	nan	nan	0.2647	nan	0.1923	0.4387	0.6944	0.2			0.4071	0.2568	0.2963	nan	nan	0.12	nan
1	0.0104	0.2162	nan	nan	0.9062	nan	nan	0.9856	1	nan	0.1512	nan	0.0909	0.2745	nan	nan	0.2078	nan	0		0.5	0	0.6129	nan	nan	0.4746	nan	nan	0.6373	nan	nan	0.5049	nan	nan	0.1783	nan	nan	0.2095	nan	nan			0.1972	0.0352	nan	nan	nan	0.1212	0.25
0.9675	0.018	0.803	nan	nan	0.9835	0.9748	nan	0.9453	0.9706	nan	0.2606	0.9894	0.0185	0.6071	1	nan	0	nan	0		0.3475	0.0157	nan	nan	nan	0.5196	0.568	nan	0.6073	0.5583	nan	0.375	0.5714	0.0379	0.175	nan	nan	0.4531	nan	0.0909			0.2	0.0238	nan	nan	nan	0.0636	0.0139
0.8475	0.0048	nan	nan	nan	0.9481	nan	nan	nan	nan	nan	0.433	nan	nan	0.5	nan	0	0.5	nan	0		0.7907	0.45	nan	nan	nan	0.9231	1	nan	0.6957	0.7282	nan	0.6176	0.5	0.7	0.6129	nan	nan	0.7681	nan	0.7568			0.1633	0	nan	nan	nan	0.056	0.0515
1	0.0157	0.6061	0.5185	nan	0.963	nan	nan	0.9908	0.9873	nan	0.382	nan	0	0.3208	nan	0	0.3939	nan	0		0.4545	0.0952	0.3913	nan	nan	0.5246	nan	nan	0.5	nan	nan	0.352	nan	nan	0.536	nan	nan	0.5263	nan	nan			0.125	0.0139	nan	nan	nan	nan	nan
0.7955	0.0082	0.295	0.8649	0	0.8755	0.9273	nan	0.8154	0.8235	nan	0.3795	0.7534	0.0226	0.46	0.9538	0.0169	0.5362	1	0		0.4638	0.0174	0.3088	nan	nan	0.4553	nan	nan	0.4156	nan	nan	0.2319	nan	nan	0.0625	nan	nan	0.1463	nan	nan			0.2381	0.0488	nan	nan	nan	0.0204	nan
0.8565	0.008	0.3701	0.8333	0	0.7695	0.7942	nan	0.7465	0.7422	nan	0.3563	0.7527	0.0254	0.3972	0.8615	0	0.5375	0.9062	0		0.3878	0.0515	nan	nan	nan	nan	nan	nan	0.4235	nan	nan	0.1215	nan	nan	0.0233	nan	nan	0	nan	nan			0.2846	0.1538	nan	nan	nan	0.3291	0.3051
0.9712	0.0114	0.9394	nan	nan	0.9865	1	nan	0.9949	nan	nan	0.3559	nan	0.0294	0.4835	1	0	0.2949	nan	0		0.7806	0.3	0.6102	nan	nan	0.8295	nan	nan	0.7951	nan	nan	0.7255	nan	nan	nan	nan	nan	0.6364	nan	nan			0.2136	0.043	0	0	nan	0.0435	0.0278
0.8374	0.0104	0.4118	nan	nan	1	nan	nan	0.9581	nan	nan	0.1628	nan	nan	0.4507	nan	nan	0.1154	nan	0		0.9524	0.6087	nan	nan	nan	nan	nan	nan	0.7931	nan	nan	0.439	nan	nan	0.569	nan	nan	0.8182	nan	nan			0.6703	0.4217	0.9127	nan	nan	0.1582	0.1064
0.9885	0.0185	nan	nan	nan	1	1	nan	0.8788	0.8658	nan	0.0868	0.7222	0.0281	0.4146	0.9123	0	0.3806	1	0		0.4583	0.0308	0.1379	nan	0	0.6552	0.6129	nan	0.1325	0.1129	nan	0.0965	0.5556	0.0253	0.0965	0.2	0	0.1855	0.381	0			0.1449	0.0407	nan	nan	nan	0.0347	0.0347
1	0.0202	0	0	nan	0.977	0.9884	nan	0.8646	0.8143	nan	0.0832	1	0.0296	0.4321	1	0	0.1739	nan	0		0.7963	0.0138	nan	nan	nan	nan	nan	nan	0.6753	nan	nan	0.1667	nan	nan	0.2787	nan	nan	0.4222	nan	nan			0.3101	0.1688	nan	nan	nan	nan	nan
0.973	0.0087	0.1064	nan	nan	0.8846	1	nan	0.8136	0.6154	nan	0.0712	nan	0.0255	0.4821	0.931	0.0357	0.2	nan	0		0.8497	0.0246	0.5849	nan	nan	0.8642	nan	nan	0.8452	nan	nan	0.1844	nan	0.2333	0.3333	nan	nan	0.4062	0.9583	0			0.541	0.0439	nan	nan	nan	0.1458	0.1489
0.973	0.0122	0.0469	nan	0	1	1	nan	0.9675	0.9688	nan	0.1204	0.9	0.0326	0.9459	0.9355	nan	0.3656	nan	0		0.7297	0.3	0.9167	nan	nan	0.8605	nan	nan	0.7137	nan	nan	0.773	nan	nan	0.8077	nan	nan	0.7119	nan	nan			0.2835	0.0145	0	0	nan	0.0386	0.0405
0.7241	0.0176	0.1667	nan	nan	0.8426	0.9762	nan	1	1	nan	0.134	0.5455	0.009	0.9464	0.9464	nan	0.4138	1	0		0.8722	0.0063	0.5417	nan	nan	0.8713	nan	nan	0.8127	0.7234	nan	0.3483	nan	nan	0.4773	nan	nan	0.303	nan	nan			0.1765	0	nan	nan	nan	nan	nan
0.5714	0.0138	0.25	nan	nan	0.75	0.939	nan	0.9689	0.9904	nan	0.1532	0.587	0.0244	0.9608	0.96	nan	0.2991	nan	0		0.6596	0.0102	0.5435	nan	nan	0.6197	nan	nan	0.6904	nan	nan	0.2931	nan	nan	0.4324	nan	nan	nan	nan	nan			0.2933	0.0185	nan	nan	nan	nan	nan
0.9241	0.0169	0.4464	nan	nan	0.9579	0.9808	nan	0.9441	0.9592	nan	0.1346	0.72	0.051	0.5862	0.96	nan	0.2747	0.9091	0		0.5876	0.0166	0.6	nan	nan	0.8571	nan	nan	0.7826	nan	nan	0.3348	nan	nan	0.413	nan	nan	nan	nan	nan			0.2222	0	0.069	nan	nan	0.1224	0.15
0.875	0.0183	0.2985	nan	nan	0.9038	nan	nan	0.9474	nan	nan	0.1418	nan	0.0806	0.4545	nan	0	0.2617	1	0		0.5294	0.006	nan	nan	nan	0.6731	nan	nan	0.7176	nan	nan	0.1724	nan	nan	0.0612	nan	nan	0.28	nan	nan			0.1017	0	nan	nan	nan	0	0
0.8356	0.017	0.5664	0.7925	nan	1	1	nan	0.9454	0.922	nan	0.2723	0.6452	0.0455	0.6724	0.9643	nan	0.1757	nan	0		0.7692	0.4571	nan	nan	nan	nan	nan	nan	0.5481	nan	nan	0.3696	nan	nan	0.52	nan	nan	0.5	nan	nan			0.8571	0.2289	nan	nan	nan	0.3036	0.3148
0.749	0.0171	0.573	0.7107	nan	0.9371	0.9918	nan	0.9527	0.9492	nan	0.219	0.7235	0.0422	0.8276	0.9722	nan	0.2875	1	0		0.5333	0.2206	nan	nan	nan	nan	nan	nan	nan	nan	nan	nan	nan	nan	nan	nan	nan	nan	nan	nan			0.6628	0.0826	nan	nan	nan	0.1186	0.1186
0.7561	0.0081	0.4615	0.6	nan	0.5909	nan	nan	0.8611	0.958	nan	0.1569	0.8103	0.0194	0.7727	0.9722	nan	0.3714	1	0		0.5	0.1096	0.5513	nan	nan	0.4579	nan	nan	0.4246	nan	nan	0.3786	nan	0.2581	0.375	nan	nan	0.4074	nan	0.3824			0.5568	0.0266	nan	nan	nan	0.08	0.0976
0.9649	0.0093	0.3028	0.8462	0	0.9737	1	nan	0.7419	0.9739	0	0.1429	0.7288	0.0417	0.5319	0.8929	nan	0.2773	1	0		0.931	0.0444	nan	nan	nan	1	1	nan	0.902	0.8936	nan	0.3719	0.6	0	0.3774	0.9167	0	0.2949	0.92	0			0.2414	0.095	0	nan	nan	0.04	0.0417
0.9487	0.014	0.3243	nan	nan	0.9589	nan	nan	0.9189	0.9821	nan	0.1754	0.9556	0.0448	0.4	0.92	0	0.1132	nan	0		0.3421	0	nan	nan	nan	0.0843	nan	nan	0.2258	0.2162	nan	0.2973	nan	0.25	0.4828	0.7917	0.275	0.6933	0.8824	0.5			0.2195	0.0412	0	0	nan	0.0222	0.0278
0.9206	0.0197	0.2128	nan	nan	0.9333	1	nan	0.9394	0.9615	nan	0.138	0.8169	0.0031	0.88	1	nan	0.2211	nan	0		0.8298	0.5	nan	nan	nan	0.844	nan	nan	0.8192	nan	nan	0.6498	nan	nan	0.6939	nan	nan	0.8167	nan	nan			0.2821	0.0957	0.0882	nan	nan	0.0235	nan
1	0.0301	nan	nan	nan	0.8182	nan	nan	0.9359	0.9211	nan	0.1433	nan	0.0084	0.4	nan	0	0.25	nan	0		0.6667	0.1818	nan	nan	nan	0.64	nan	nan	0.7385	nan	nan	0.6944	nan	nan	0.172	nan	nan	0.6593	nan	nan			0.6327	0.1526	nan	nan	nan	0.0778	0.0778
1	0.0077	0.5625	nan	nan	0.9556	nan	nan	0.9426	nan	nan	0.341	nan	0.0312	0.2703	nan	0.1429	0.521	0.95	0		0.7586	0.3816	nan	nan	nan	0.8714	nan	nan	0.7485	nan	nan	0.4813	nan	nan	0.4762	nan	nan	0.82	nan	nan			0.5476	0.2738	nan	nan	nan	0.0598	0.0598
0.8986	0.0123	0.1667	nan	nan	0.8696	nan	nan	0.9437	nan	nan	0.3948	nan	nan	0.5197	1	0	0.4045	nan	0		0.8293	0.0179	nan	nan	nan	0.875	nan	nan	0.8452	nan	nan	0.4719	nan	nan	0.4074	nan	nan	0.5385	nan	nan			0.186	0.0171	nan	nan	nan	0.032	0.05
0.7821	0.0108	nan	nan	nan	nan	nan	nan	0.9701	nan	nan	0.1385	nan	nan	0.6154	0.9118	0	0.3363	0.9688	0		0.4605	0.0519	nan	nan	nan	0.3581	nan	nan	0.5433	nan	nan	0.1968	nan	nan	0.1415	nan	nan	0.2	nan	nan			0.1579	0.0213	0.0556	nan	nan	0.0312	nan
0.8105	0.0187	nan	nan	nan	nan	nan	nan	0.8687	nan	nan	0.1429	nan	0.0149	0.5769	0.9762	0	0.3089	0.9355	0		0.9091	0.5915	nan	nan	nan	0.8443	nan	nan	0.8347	nan	nan	0.7167	nan	nan	0.75	nan	nan	0.82	nan	nan			0.5472	0.1688	nan	nan	nan	nan	nan
0.9296	0.0242	0.4694	0.3913	nan	0.9231	nan	nan	0.9152	0.9655	nan	0.1448	0.8154	0.0096	0.5357	1	0	0.3884	0.9444	0		0.9167	0.5714	nan	nan	nan	0.7969	nan	nan	0.7546	nan	nan	0.7363	nan	nan	0.7865	nan	nan	0.8606	nan	nan			0.25	0	nan	nan	nan	nan	nan
0.9524	0.018	0.5287	0.4559	nan	0.9535	0.9535	nan	0.9479	0.981	nan	0.2149	0.9053	0.0719	0.6471	0.9706	nan	0.461	1	0		0.9286	0.2593	nan	nan	nan	0.5417	nan	nan	0.7381	nan	nan	0.4912	nan	nan	0.73	nan	nan	0.8222	nan	nan			0.1875	0	nan	nan	nan	0.2159	0.2235
0.9327	0.0209	0.5977	nan	nan	1	nan	nan	0.9426	nan	nan	0.2004	nan	nan	0.2895	nan	nan	0.4301	nan	0		1	0.5897	nan	nan	nan	0.9836	0.9836	nan	0.9137	0.9293	nan	0.8101	0.7857	0.8533	0.8786	0.9	0.8649	0.955	0.9714	0.9344			0.2	0	nan	nan	nan	0.0155	0
1	0.0206	0.57	nan	nan	0.9388	nan	nan	0.9701	nan	nan	0.1995	nan	nan	0.2419	nan	0	0.3818	1	0		0.5025	0.0233	0.7097	nan	nan	0.7005	nan	nan	0.6871	nan	nan	0.3524	nan	nan	0.3333	nan	nan	0.4709	nan	nan			0.2576	0	nan	nan	nan	0.0476	0.0536
0.9565	0.0183	0.9565	nan	nan	nan	nan	nan	nan	nan	nan	0.2771	nan	nan	0.2931	nan	0	0.3077	nan	0		0.6359	0.0145	0.4719	nan	nan	0.8087	nan	nan	0.8655	nan	nan	0.1931	nan	nan	0.2925	nan	nan	0.4815	nan	nan			0.1648	0.0523	0.0556	0.0667	nan	0.0306	0.0343
0.9836	0.0247	nan	nan	nan	0.9857	1	nan	0.8944	1	nan	0.2159	nan	nan	0.2826	nan	nan	0.0597	nan	0		0.8936	0	0.8667	nan	nan	0.9255	0.9	nan	0.9825	0.9739	nan	0.4894	0.7439	0.0312	0.3474	0.9048	0	0.5235	0.9683	0			0.3351	0.1509	nan	nan	nan	0.0714	nan
0.75	0	nan	nan	nan	0.8955	0.9722	nan	0.7455	0.7736	nan	0.3488	0.6098	0	0.3409	0.8039	0.026	0.3061	0.9744	0		0.6087	0.0313	nan	nan	nan	0.5568	nan	nan	0.592	nan	nan	0.2172	nan	nan	0.1739	nan	nan	0.2273	0.4167	nan			0.25	0.029	nan	nan	nan	0.0208	nan
0.9412	0.0122	nan	nan	nan	nan	nan	nan	0.9759	0.9333	nan	0.1979	nan	0.0364	nan	nan	nan	0.1642	nan	0		0.837	0.5333	nan	nan	nan	0.7879	nan	nan	0.7661	nan	nan	0.5321	nan	nan	nan	nan	nan	0.8261	nan	nan			0.156	0.0336	0	nan	nan	0.0682	0.0439
1	0.0123	nan	nan	nan	nan	nan	nan	1	nan	nan	0.1803	nan	0.0065	nan	nan	nan	0.1481	nan	0		0.9231	0.5682	nan	nan	nan	0.9459	nan	nan	0.7708	nan	nan	0.5125	nan	nan	0.5	nan	nan	nan	nan	nan			0.4	0	nan	nan	nan	0.0615	0.1
0.75	0.0156	nan	nan	nan	nan	nan	nan	0.8148	nan	nan	0.118	1	0.0233	0.5641	nan	nan	0.1849	1	0		0.8242	0.5122	0.96	nan	nan	0.9773	nan	nan	0.9286	nan	nan	0.7588	nan	nan	0.8846	nan	nan	nan	nan	nan			0.124	0	0.1081	nan	nan	0.1033	0.042
0.973	0.0099	nan	nan	nan	1	1	nan	0.825	0.875	nan	0.1559	0.9667	0.0661	0.4265	0.8788	0	0.2373	0.9524	0		0.6744	0.1343	nan	nan	nan	0.7073	nan	nan	0.6607	nan	nan	0.5393	nan	nan	nan	nan	nan	0.35	nan	nan			0.1161	0.0102	0.1	0.1071	nan	0.0667	0.0448
0.717	0.0119	nan	nan	nan	0.8226	0.94	nan	0.9905	0.9899	nan	0.1448	0.7021	0.0332	nan	nan	nan	0.4831	0.9348	0		0.913	0.5	nan	nan	nan	0.8462	nan	nan	0.8132	nan	nan	0.7363	nan	nan	nan	nan	nan	0.662	nan	nan			0.1795	0.0377	nan	nan	nan	0.0781	0.0862
0.9388	0.0097	nan	nan	nan	1	1	nan	1	1	nan	0.203	0.9355	0.0267	0.6582	1	0	0.2407	nan	0		0.8462	0.3333	nan	nan	nan	0.9091	nan	nan	0.95	nan	nan	0.5342	nan	nan	0.6795	nan	nan	0.625	nan	nan			0.9643	0.7411	nan	nan	nan	nan	nan
0.9863	0.0141	nan	nan	nan	1	1	nan	0.9873	0.9848	nan	0.1387	nan	0.0276	0.5	1	0	0.3333	nan	0		0.7576	0.3258	nan	nan	nan	0.9062	nan	nan	0.7152	nan	nan	0.355	nan	nan	0.6818	nan	nan	nan	nan	nan			0.5194	0.3095	nan	nan	nan	0.3412	nan
0.8571	0.0112	0.8765	0.9886	0.6184	0.8544	0.9863	0.6949	0.9122	0.9919	0.6591	0.4929	0.9239	0.1572	0.2174	nan	0	0.4706	1	0		0.95	0.64	0.6667	nan	nan	0.875	nan	nan	0.6069	nan	nan	0.5349	nan	nan	nan	nan	nan	0.8857	nan	nan			0.3529	0	nan	nan	nan	0.0385	nan
0.9091	0.0114	nan	nan	nan	0.7727	1	nan	0.9583	0.9545	nan	0.1605	0.9	0.023	0.3231	nan	0	0.3	nan	0		0.4426	0.1408	nan	nan	nan	0.3977	nan	nan	0.609	nan	nan	0.3381	nan	nan	0.3281	nan	nan	0.6044	nan	nan			0.36	0	nan	nan	nan	nan	nan
1	0.014	nan	nan	nan	0.7471	1	nan	0.9918	0.991	nan	0.1741	0.9643	0.0183	0.4458	1	0	0.3333	nan	0		0.3651	0.0328	nan	nan	nan	0.3611	nan	nan	0.3789	nan	nan	0.1895	nan	nan	0.1579	nan	nan	0.0962	nan	nan			0.2391	0	nan	nan	nan	0.0303	nan
0.8482	0.0117	0.7273	nan	nan	0.9505	nan	nan	0.9076	0.98	nan	0.1708	nan	0.0195	0.5694	0.8667	nan	0.3093	nan	0		0.4545	0	nan	nan	nan	0.2222	nan	nan	0.4107	0.4231	nan	0.2978	nan	0	0.0545	nan	nan	nan	nan	nan			0.1739	0	nan	nan	nan	nan	nan
0.9906	0.343	0.7619	nan	nan	0.9222	0.9792	nan	0.894	0.8629	nan	0.146	nan	0.022	0.7297	0.9811	nan	0.2368	nan	0		0.5122	0	nan	nan	nan	0.3333	nan	nan	0.5	nan	nan	0.2079	nan	nan	0.24	nan	nan	0.1667	nan	nan			0.169	0	nan	nan	nan	0.0686	nan
0.9704	0.0161	nan	nan	nan	0.9874	0.9874	nan	0.9773	0.9928	nan	0.4571	0.9787	0.0074	nan	nan	nan	0	nan	0		0.8	0.0698	nan	nan	nan	0.825	nan	nan	0.567	nan	nan	0.6667	nan	nan	0.65	nan	nan	0.4722	nan	nan			0.1607	0	nan	nan	nan	nan	nan
0.7931	0.0125	0.8788	nan	nan	1	1	nan	0.9645	0.9762	nan	0.2011	0.7778	0.011	0.1081	nan	0	0	nan	0		0.7215	0.42	0.55	nan	nan	0.8571	nan	nan	0.6404	nan	nan	0.5393	nan	nan	nan	nan	nan	nan	nan	nan			0.3095	0.0275	0	nan	nan	0.0175	0
0.9792	0.0112	nan	nan	nan	nan	nan	nan	0.9318	nan	nan	0.1912	nan	0.25	0.25	nan	nan	0.1491	nan	0		0.7059	0.0211	0.3125	nan	nan	nan	nan	nan	0.7901	nan	nan	0.2312	nan	nan	0	nan	nan	nan	nan	nan			0.2979	0	nan	nan	nan	nan	nan
0.6923	0.0224	nan	nan	nan	0.9571	0.9848	nan	0.9149	0.908	nan	0.2619	nan	0.0114	0.4052	0.9038	0.0152	0.5258	0.8793	0		0.9744	0.375	nan	nan	nan	nan	nan	nan	nan	nan	nan	nan	nan	nan	nan	nan	nan	nan	nan	nan			0.1444	0.0323	0	nan	nan	0.0287	0.0326
0.9254	0.0125	nan	nan	nan	0.8903	0.8676	nan	0.9126	0.9595	nan	0.5276	0.9574	0.1538	0.4425	0.8929	0	0.4685	0.8814	0		0.5333	0.0678	nan	nan	nan	0.6889	0.6889	nan	0.5432	0.5362	nan	0.2816	0.4167	0.1698	nan	nan	nan	nan	nan	nan			0.1806	0	nan	nan	nan	0.0238	nan
0.8246	0.0264	1	nan	nan	0.6184	0.5	nan	0.8996	0.8738	nan	0.3761	0.5432	0.0268	0.0877	0.2222	0	0.3172	0.5323	0		0.3651	0.0159	0.0556	nan	nan	0.4444	nan	nan	0.2808	nan	nan	0.2266	nan	nan	0.0484	nan	nan	0	nan	nan			0.1667	0.0137	nan	nan	nan	0.028	nan
0.78	0.0196	nan	nan	nan	nan	nan	nan	0.8958	0.85	nan	0.0819	nan	0.0085	0.0513	nan	nan	0.2586	nan	0		0.5517	0.0153	0.3	nan	nan	0.7333	0.7442	nan	0.7679	0.7636	nan	0.0902	0.4182	0.0136	0.1	nan	0	0.2069	nan	0			0.2143	0.0333	nan	nan	nan	0.0811	nan
0.9348	0.0167	1	nan	nan	0.9941	1	nan	0.9804	0.9718	nan	0.2726	0.6548	0.0205	0.6154	0.9756	nan	0.2667	nan	0		0.8077	0.44	nan	nan	nan	nan	nan	nan	0.8966	nan	nan	0.4706	nan	nan	0.825	nan	nan	0.6558	nan	nan			0.2121	0	nan	nan	nan	0	nan
0.8767	0.0172	1	nan	nan	0.9415	1	nan	0.961	0.9475	nan	0.3327	0.9111	0.0158	0.5172	1	nan	0.36	nan	0		0.6486	0.2609	nan	nan	nan	0.5106	0.5	nan	0.5773	0.5116	0.52	0.4245	0.4231	0.4571	nan	nan	nan	0.5294	nan	nan			0.2771	0.0263	0	0	nan	0.0486	0.0529
0.9714	0.0108	0.9259	0.9167	nan	0.9706	0.9706	nan	1	1	nan	0.1114	0.8108	0.0156	0	nan	0	0.1481	nan	0		0.6471	0.2778	nan	nan	nan	0.8475	nan	nan	0.6519	nan	nan	0.6917	nan	nan	0.413	nan	nan	0.5238	nan	nan			0.1846	0.0116	0	0	nan	0.0277	0.0168
0.9778	0.0154	1	1	nan	1	1	nan	1	1	nan	0.1493	0.7385	0.0272	0.1538	nan	0	0.25	nan	0		0.8819	0.2176	nan	nan	nan	0.8545	0.8692	nan	0.9157	0.9191	nan	0.7809	0.7792	0.7979	nan	nan	nan	0.6667	nan	nan			0.15	0.0175	0.1026	nan	nan	0.0805	nan
0.6923	0.0099	nan	nan	nan	0.9661	0.9661	nan	0.9655	0.962	nan	0.2752	0.8684	0.0279	nan	nan	nan	0.3509	1	0		0.8558	0.2102	nan	nan	nan	0.9565	0.9558	nan	0.8529	0.8625	nan	0.8671	0.7742	0.9423	nan	nan	nan	0.8182	nan	nan			0.1479	0.022	0.0952	0.0333	nan	0.0318	0.0348
0.9828	0.0193	0.45	nan	nan	0.9528	0.9873	nan	0.964	0.9759	nan	0.1538	0.8393	0.0299	0.3818	nan	nan	0.3516	nan	0		0.7244	0.1131	nan	nan	nan	0.641	0.6765	nan	0.6515	0.6852	nan	0.3988	0.7203	0.2067	0.5814	nan	nan	0.5536	nan	nan			0.2679	0.0874	0	nan	nan	0.1982	0.1277
1	0.0124	nan	nan	nan	0.9459	0.9538	nan	0.9486	0.9688	nan	0.1755	0.8113	0.0769	0.6034	0.9231	nan	0.2532	nan	0		0.7266	0.0536	nan	nan	nan	0.6905	nan	nan	0.7675	nan	nan	0.4941	nan	nan	0.2917	nan	nan	0.4286	nan	nan			0.2133	0.0732	0.0278	nan	nan	0.2107	0.1795
0.9545	0.0231	0.8108	nan	nan	0.9272	1	nan	0.8868	1	nan	0.3176	0.9333	0.0139	0.4328	nan	nan	0.3086	nan	0		0.8824	0.2	nan	nan	nan	nan	nan	nan	nan	nan	nan	0.7308	nan	nan	0.6053	nan	0.45	0.8667	nan	nan			0.16	0.0164	0.2264	nan	nan	0.0564	nan
0.9318	0.0283	0.75	0.875	nan	0.976	0.9516	nan	0.9954	1	nan	0.3416	0.9279	0.0071	0.3059	nan	0	0.2159	nan	0		0.7949	0.439	0.76	0.75	nan	0.7778	0.7778	nan	0.9014	0.9014	nan	0.5	0.6842	0.3372	0.5417	nan	nan	0.561	nan	nan			0.1463	0	nan	nan	nan	0	nan
0.85	0.0131	1	1	nan	0.9518	1	nan	0.9556	0.9609	nan	0.4075	0.9636	0.0651	0.3061	nan	0	0.1935	nan	0		0.6964	0.3567	nan	nan	nan	0.6465	0.5942	nan	0.5385	0.5405	nan	0.2785	0.587	0	0.3	nan	0.0789	0.3971	nan	0.3438			0.287	0.1391	nan	nan	nan	0.1957	0.2308
0.9429	0.0256	0.9811	0.9811	nan	0.8958	0.9663	nan	0.9302	0.9503	nan	0.3816	0.9112	0.0232	0.1724	nan	0	0.1519	nan	0		0.3205	0.0186	nan	nan	nan	0.3448	nan	nan	0.497	nan	nan	0.19	nan	nan	0.117	nan	nan	0.0314	nan	nan			0.8983	0.6622	nan	nan	nan	nan	nan
0.875	0.0141	0.871	0.871	nan	0.9778	1	nan	0.9714	0.9855	nan	0.3463	0.9744	0.0312	0.4839	nan	nan	0.122	nan	0		0.5571	0.0099	nan	nan	nan	0.5238	0.5128	nan	0.7448	0.7612	nan	0.2264	0.5699	0.0126	nan	nan	nan	0.025	nan	0.0286			0.1359	0.016	nan	nan	nan	0.0312	0.0329
0.7708	0.0385	nan	nan	nan	1	1	nan	0.8376	0.8488	nan	0.4578	0.8214	0.0667	0.1667	nan	nan	0.1286	0.2857	0		0.4286	0.0938	nan	nan	nan	nan	nan	nan	0.575	nan	nan	0.4382	nan	nan	0.6562	nan	nan	nan	nan	nan			0.1327	0.0279	nan	nan	nan	0.2018	0.0577
0.9429	0.0317	nan	nan	nan	0.9474	0.9677	nan	0.913	0.8958	nan	0.1212	nan	0.0566	0.6897	1	nan	0.4444	nan	0		0.6087	0.0522	0.6842	nan	nan	0.6075	nan	nan	0.59	nan	nan	0.4799	nan	nan	nan	nan	nan	0.5143	nan	nan			0.2	0.0345	nan	nan	nan	0.0118	0.0149
1	0.0355	nan	nan	nan	1	1	nan	0.9348	0.9326	nan	0.2167	0.9556	0.006	0.4706	nan	nan	0.4819	1	0		0.7667	0.4595	nan	nan	nan	nan	nan	nan	0.7432	0.7692	nan	0.7013	0.6857	nan	nan	nan	nan	nan	nan	nan			0.1364	0	nan	nan	nan	nan	nan
0.9048	0.0252	nan	nan	nan	1	1	nan	0.9296	0.9107	nan	0.2353	0.973	0.0168	0.125	nan	0	0.358	0.9692	0		0.6883	0.3299	nan	nan	nan	0.77	0.678	nan	0.7092	0.5882	nan	0.6095	0.6333	0.5417	0.5909	nan	nan	0.7188	nan	nan			0.1467	0.0093	nan	nan	nan	0	0
0.9672	0.0212	nan	nan	nan	0.9545	nan	nan	0.9739	0.9592	nan	0.098	nan	0.0182	0.525	1	0	0.3371	nan	0		0.7937	0.3603	0.8444	nan	nan	0.875	nan	nan	0.8559	nan	nan	0.561	nan	nan	0.6327	nan	nan	0.625	nan	nan			0.1923	0.0081	nan	nan	nan	0.0962	0.1
1	0.0092	0.913	nan	nan	0.975	1	nan	0.9796	1	nan	0.1388	0.75	0.012	0.6102	1	nan	0.2857	nan	0		0.942	0.5854	nan	nan	nan	0.929	0.9737	nan	0.8893	0.913	nan	0.8084	0.8732	0.8056	0.7821	nan	nan	0.8966	0.8542	nan			0.2	0.0288	nan	nan	nan	0	nan
0.9654	0.0138	0.9076	0.8889	0.913	0.9807	0.9805	nan	0.9702	0.9839	nan	0.4551	0.8817	0.016	nan	nan	nan	0.2647	nan	0		0.7037	0.0154	nan	nan	nan	0.7419	0.8	nan	0.8317	0.7907	nan	0.2599	nan	0.1562	nan	nan	nan	0.38	0.6364	0.087			0.1724	0	nan	nan	nan	0.0517	nan
0.8455	0.014	0.7755	nan	nan	0.7433	0.7195	nan	0.9313	0.9234	nan	0.5896	0.9306	0.0196	0.1235	nan	0	0.5171	0.8879	0		0.5152	0.0556	nan	nan	nan	0.725	0.725	nan	0.661	0.6607	nan	0.3182	nan	0.1017	0.0571	nan	0	0.1333	0.1724	0.0667			0.2587	0.0909	nan	nan	nan	0.0308	0.0351
1	0	nan	nan	nan	nan	nan	nan	nan	nan	nan	nan	nan	nan	nan	nan	nan	0.5	nan	0		0.7656	0.0106	0.7586	0.9167	nan	nan	nan	nan	0.5506	0.5733	nan	0.0965	nan	0.0208	0.1562	nan	0	0.16	nan	0.0357			0.2381	0.0139	nan	nan	nan	0	nan
0.7426	0.0163	0.8961	0.898	nan	0.9429	0.9429	nan	0.9433	0.9433	nan	0.1476	1	0.0158	0.766	1	nan	0.2885	nan	0		0.7179	0.3704	nan	nan	nan	nan	nan	nan	0.7627	nan	nan	0.5172	0.4906	0.5	0.6907	0.6579	0.7059	0.694	0.6857	0.7191			0.2973	0.0619	0.0167	nan	nan	0.3958	nan
0.8276	0.0282	0.94	0.9062	nan	0.9189	0.9189	nan	0.962	0.962	nan	0.1336	1	0.0323	0.7586	1	nan	0.4286	nan	0		0.9524	0.641	nan	nan	nan	0.8276	0.8	nan	0.8298	0.8696	nan	0.6949	0.8095	nan	0.6562	0.4	0.7111	0.8414	0.9	0.7805			0.1205	0	nan	nan	nan	0	0
1	0.0147	1	1	nan	0.971	0.971	nan	0.9704	0.9704	nan	0.0869	nan	0.0556	0.6863	0.9722	nan	0.5439	0.9688	0		0.4667	0.005	nan	nan	nan	nan	nan	nan	0.3333	0.4286	nan	0.0889	0.2703	0.0292	0.2292	nan	nan	0.2192	nan	nan			0.854	0.4858	0.881	nan	nan	0.5	nan
0.7241	0.0219	nan	nan	nan	0.9556	0.9762	nan	0.95	0.95	nan	0.0571	0.7619	0.0296	0.5588	1	nan	0.5435	0.9565	0		0.5185	0.0077	nan	nan	nan	nan	nan	nan	0.4444	0.5161	nan	0.0582	0.3636	0	0.2174	nan	nan	0.2222	nan	0			0.7304	0.2912	0.7381	nan	nan	0.3888	nan
0.8571	0.0189	nan	nan	nan	0.944	0.9681	nan	0.7971	0.8283	nan	0.2605	0.9121	0.0078	0.4494	0.963	0	0.6444	1	0		0.5893	0.0091	nan	nan	nan	0.7714	nan	nan	0.717	nan	nan	0.1336	0.3448	0.069	nan	nan	nan	0.1852	nan	nan			0.5538	0.2669	0.4475	nan	nan	0.2863	nan
0.831	0.0036	0.7778	0.7778	nan	0.5793	0.5512	nan	0.7747	0.7891	nan	0.4061	0.6937	0.0698	0.3934	0.7273	0	0.3158	0.75	0		0.6534	0.0131	nan	nan	nan	0.8478	0.887	nan	0.873	0.8951	nan	0.2257	0.7266	0.0092	nan	nan	nan	0.3043	nan	nan			0.3913	0.1667	0.0248	nan	nan	0.2523	nan
0.9606	0.0135	0.7317	nan	nan	0.9557	nan	nan	0.9571	1	nan	0.2357	nan	0.0102	0.5946	nan	nan	0.1583	nan	0		0.5152	0.1366	0.2857	0.2857	nan	0.4245	0.3838	nan	0.6035	0.6109	nan	0.3712	0.5088	0.2865	0.449	nan	0.4304	0.5469	0.6304	nan			0.2562	0.0638	0.2292	0	0.4889	0.2255	0.0842
0.9556	0.0162	0.52	nan	nan	0.9677	0.875	nan	0.8203	0.9744	nan	0.1536	0.8182	0.0121	0.5385	nan	nan	0.1286	nan	0		0.9231	0.4598	nan	nan	nan	0.8955	0.8929	nan	0.7466	0.766	nan	0.573	0.6944	0.52	nan	nan	nan	nan	nan	nan			0.1758	0.0526	0	nan	nan	0.0242	nan
0.9444	0.0109	0	nan	nan	0.9306	0.9804	nan	0.9535	0.975	nan	0.1302	0.9	0.0034	0.4565	0.9524	0	0.055	nan	0		0.75	0.4043	0.5	nan	nan	0.7551	0.7708	nan	0.6442	0.6598	nan	0.5455	0.6061	nan	nan	nan	nan	nan	nan	nan			0.4074	0.2126	nan	nan	nan	0.1972	0.125
0.95	0.0109	nan	nan	nan	1	1	nan	nan	nan	nan	0.2073	0.9787	0.0188	0.2	nan	0	0	nan	0		0.6944	0.2963	nan	nan	nan	0.6892	0.6383	nan	0.6782	nan	nan	0.4476	nan	0.4516	0.6111	nan	nan	0.6901	0.6667	0.6333			0.375	0.0786	nan	nan	nan	0.2678	nan
0.8741	0.0628	0.875	0.7755	nan	0.8713	0.8634	nan	0.7154	0.7692	nan	0.407	0.6553	0.0242	0.4011	0.8571	0	0.4359	0.8506	0		0.3833	0.0073	nan	nan	nan	0.3235	0.303	nan	0.5784	0.5745	nan	0.095	0.3333	0.0298	nan	nan	nan	nan	nan	nan			0.6286	0.4274	0.6667	nan	nan	0.5085	nan
0.9674	0	0.875	nan	nan	0.9933	0.9868	nan	0.9333	0.8817	nan	0.3929	0.9524	0.0128	0.438	nan	0	0.3659	nan	0		0.7966	0.0088	0.4194	nan	nan	0.907	nan	nan	0.8313	nan	nan	0.2766	nan	nan	nan	nan	nan	nan	nan	nan			0.1364	0.0114	0.0476	nan	nan	0.0673	0.0754
1	0.0333	nan	nan	nan	1	nan	nan	0.8481	nan	nan	0.3063	nan	nan	0.1159	nan	0	0.013	nan	0		0.725	0.0169	nan	nan	nan	0.6543	nan	nan	0.694	nan	nan	0.2511	nan	nan	nan	nan	nan	0.2088	nan	nan			0.2748	0.0746	0.0476	0.0476	nan	0.0282	0.0102
0.75	0.0242	nan	nan	nan	0.9767	1	nan	0.9455	0.9315	nan	0.5159	0.8889	0.3115	nan	nan	nan	0.2294	1	0		0.7742	0.0388	nan	nan	nan	0.9	nan	nan	0.9	nan	nan	0.4571	nan	nan	0.1667	nan	nan	0.4928	0.775	0			0.1625	0	0	0	nan	0.0116	0
0.7727	0.0148	nan	nan	nan	0.9143	nan	nan	0.9167	0.8788	nan	0.4628	1	0	nan	nan	nan	0.2317	nan	0		0.8333	0.0246	nan	nan	nan	0.8198	nan	nan	0.8989	nan	nan	0.4155	nan	nan	0.375	nan	nan	0.4952	0.875	0			0.1	0	nan	nan	nan	0.0455	nan
0.54	0.0148	nan	nan	nan	0.5062	nan	nan	0.7841	0.7619	nan	0.3306	0.4848	nan	0.4306	0.7647	nan	0.2676	0.6333	0		0.9524	0.0404	nan	nan	nan	nan	nan	nan	0.963	nan	nan	0.2043	nan	nan	0.4737	nan	nan	0.4918	nan	nan			0.7526	0.524	0.7292	nan	nan	0.5917	nan
0.8544	0.0225	0.9091	nan	nan	0.8796	0.9912	0.6875	0.9408	0.9531	0.8812	0.5281	0.956	0.3095	0.5732	0.9444	0.1389	0.3485	nan	0		0.5849	0.0127	1	nan	nan	0.7323	0.7912	nan	0.6244	0.6337	nan	0.3593	0.709	0.0094	0.4588	0.766	nan	0.2985	0.619	nan			0.14	0	0.0625	nan	nan	0.0133	nan
0.541	0.0055	0.4651	nan	nan	0.1614	nan	nan	0.6168	nan	nan	0.5521	nan	nan	0.1667	nan	0.0333	0.4177	nan	0		0.4242	0.08	nan	nan	nan	nan	nan	nan	0.8421	nan	nan	0.5472	nan	nan	0.4545	0.7143	nan	0.5556	nan	nan			0.373	0.06	nan	nan	nan	0.326	nan
0.9643	0.0909	nan	nan	nan	0.8333	0.8462	nan	0.3571	0.2778	nan	0.3625	0.549	nan	0.2095	0.35	0.0217	0.3714	0.6667	0		0.5739	0.0118	0.7632	nan	nan	0.6909	0.6296	nan	0.755	0.7927	nan	0.3187	0.5972	0.0256	0.1228	nan	0	0.3793	0.6111	0			0.2319	0.0143	nan	nan	nan	0.0489	0.0221
0.5877	0.0195	nan	nan	nan	0.902	0.9286	nan	0.9677	0.9841	nan	0.2254	0.55	0.0187	0.1719	nan	0	0.3939	0.7679	0		0.6471	0.2105	0.76	nan	nan	0.8322	0.9419	nan	0.688	0.7616	nan	0.5253	0.8228	0.3529	0.375	nan	nan	0.5789	nan	0.4			0.1521	0	0.0893	nan	nan	0.0761	0.0476
0.6487	0.034	0.5882	nan	nan	0.4545	0.5444	nan	0.8863	0.8525	nan	0.3984	0.463	0.4935	0.1176	nan	0.037	0.3425	nan	0		0.7931	0.4194	nan	nan	nan	0.8462	0.8333	nan	0.7363	0.7612	nan	0.5361	0.4419	0.6429	0.5849	0.5135	nan	0.7931	nan	nan			0.5102	0.0741	nan	nan	nan	0.4268	0.3143
1	0.0242	nan	nan	nan	0.9787	0.9744	nan	0.9688	1	nan	0.566	nan	0.12	0.2403	nan	0	0.6078	nan	0		0.6304	0.1311	nan	nan	nan	0.1667	nan	nan	0.5133	nan	nan	0.3673	nan	nan	nan	nan	nan	nan	nan	nan			0.4167	0.0488	0	nan	nan	0	nan
0.9194	0	0.9623	0.96	nan	0.9773	0.973	nan	0.9585	0.9672	nan	0.4641	0.8481	0	0	nan	0	0.2051	nan	0		0.7103	0.2963	nan	nan	nan	0.8103	nan	nan	0.6667	nan	nan	0.59	nan	nan	0.4158	nan	nan	0.5638	nan	nan			0.2917	0	nan	nan	nan	0.1961	nan
0.9063	0.0134	0.7317	0.9836	0.0625	0.9593	0.9799	nan	0.9693	1	nan	0.5411	0.8812	0	0.2381	nan	nan	0.3	nan	0		0.4454	0.0747	nan	nan	nan	0.2713	nan	nan	0.3611	nan	nan	0.1519	nan	nan	0.0492	nan	nan	0.0882	nan	nan			0.1299	0	nan	nan	nan	0.0642	nan
0.8193	0.0123	0.7292	nan	nan	0.8664	nan	nan	0.7228	nan	nan	0.2527	nan	nan	0.1	nan	0.0323	0.1544	nan	0		0.7826	0.2558	nan	nan	nan	nan	nan	nan	0.587	nan	nan	0.5638	nan	nan	0.4444	nan	nan	0.6809	nan	nan			0.2857	0.1354	nan	nan	nan	0.0378	nan
0.9412	0.0243	nan	nan	nan	0.9655	nan	nan	0.981	0.9841	nan	0.1561	nan	0.0159	0.1644	nan	0	0.2706	nan	0		0.5	0.0105	0.5455	nan	nan	0.4	nan	nan	0.5285	nan	nan	0.1557	nan	nan	nan	nan	nan	nan	nan	nan			0.2041	0.0222	nan	nan	nan	0.0127	nan
0.6667	0	nan	nan	nan	0.6716	0.6061	nan	0.4701	0.4211	nan	0.3258	0.5763	nan	0.0754	0.2667	0	0.2775	0.4082	0		1	0.6765	nan	nan	nan	0.9367	0.9286	nan	0.8444	0.8473	nan	0.8544	0.8154	1	0.8	0.8182	nan	1	1	nan			1	0.6717	0.9375	nan	nan	0.6914	nan
0.6667	0	nan	nan	nan	0.6429	nan	nan	0.7525	0.7727	nan	0.5804	nan	nan	0.479	0.8406	0	0.464	0.8947	0		1	0.7	nan	nan	nan	0.8571	nan	nan	0.9091	nan	nan	0.5385	nan	nan	0.7292	nan	nan	nan	nan	nan			0.2667	0	nan	nan	nan	0.0095	nan
0.9756	0.008	nan	nan	nan	0.9691	0.9744	nan	0.9123	0.8881	nan	0.2898	0.8689	0.0548	0.3333	nan	0	0.3452	nan	0		0.9241	0.521	1	nan	nan	0.9826	nan	nan	0.9203	nan	nan	0.6836	nan	nan	0.6176	nan	nan	0.7869	nan	nan			0.1825	0.0813	nan	nan	nan	0.0995	nan
0.6182	0.0156	nan	nan	nan	0.0619	0.0741	nan	0.2385	0.2604	nan	0.1781	0.2529	0.0769	0.0568	0.098	0	0.3333	0.6111	0		0.6774	0.1875	0.2273	nan	nan	0.3793	nan	nan	0.8489	nan	nan	0.4732	nan	nan	0.4333	nan	nan	0.3111	nan	nan			0.1754	0	nan	nan	nan	0	nan
0.8627	0.0063	0.5833	1	nan	0.8261	0.8261	nan	0.9655	0.9868	nan	0.0878	nan	0.0118	0.1948	nan	0.0204	0.0779	nan	0		0.75	0.0264	0.7241	nan	nan	0.7353	nan	nan	0.7429	nan	nan	0.1761	nan	nan	0.193	nan	nan	0.3	nan	nan			0.1212	0	nan	nan	nan	0.0303	nan
0.82	0.0392	nan	nan	nan	0.8571	nan	nan	0.6882	nan	nan	0.5612	nan	nan	0.1863	0.3529	0	0.3011	0.6111	0		0.5897	0.2308	0.5417	nan	nan	0.7664	nan	nan	0.7095	nan	nan	0.65	nan	nan	0.5714	nan	nan	0.72	nan	nan			0.15	0.0238	0.025	0.027	nan	0.018	0.0122
0.9018	0.0132	0.2289	0.2676	nan	0.9878	0.9925	nan	0.9721	0.9674	nan	0.1497	0.9796	0.0117	nan	nan	nan	0.1017	nan	0		0.48	0.1724	nan	nan	nan	0.4906	nan	nan	0.5	nan	nan	0.1132	nan	nan	0.2162	nan	nan	0.1644	nan	nan			0.1202	0.019	0.0952	nan	nan	0.0387	0.0357
0.8739	0.0163	0.3396	0.4324	nan	1	1	nan	0.9795	0.9716	nan	0.2293	0.9677	0.0278	nan	nan	nan	0	nan	0		0.5312	0.2	nan	nan	nan	0.8	nan	nan	0.4444	nan	nan	0.4886	nan	nan	0.3043	nan	nan	0.5246	nan	nan			0.2	0	nan	nan	nan	0	nan
1	0.0252	0	nan	nan	1	1	nan	0.9861	nan	nan	0.1414	0.9048	0	0.2917	nan	nan	0.3373	nan	0		0.35	0.0357	nan	nan	nan	0.5	0.5	nan	0.3585	0.3571	nan	0.2444	nan	0.087	0.0488	nan	0.0333	0.2857	nan	nan			0.1481	0	0	nan	nan	0.0194	nan
0.8554	0.0168	0.493	nan	nan	0.9703	1	nan	0.9032	0.8571	nan	0.2848	1	0.0265	nan	nan	nan	0.1304	nan	0		0.6481	0.1324	nan	nan	nan	0.6032	nan	nan	0.5161	nan	nan	0.2551	nan	nan	0.5469	nan	nan	nan	nan	nan			0.2712	0.1132	0.2558	0.2558	nan	0.1365	0.1365
0.8028	0.0312	0.0952	0.1463	nan	0.9821	1	nan	0.981	0.9737	nan	0.2309	0.8788	0.0164	nan	nan	nan	0.1316	nan	0		0.6713	0.2189	0.2286	nan	nan	0.7926	nan	nan	0.8047	nan	nan	0.3375	nan	nan	0.5	nan	nan	0.381	nan	nan			0.3125	0	0	nan	nan	0.0284	0
0.7558	0.0048	0.9524	1	nan	0.9483	0.9545	nan	0.9833	0.9809	nan	0.3073	0.925	0.0599	0.5385	nan	nan	0.1887	nan	0		0.5493	0.2308	nan	nan	nan	nan	nan	nan	0.4234	nan	nan	0.2604	nan	nan	0.2	nan	nan	0.125	nan	nan			0.1579	0.0196	nan	nan	nan	0.011	nan
0.6818	0.0163	0.1587	nan	0.0816	0.1333	nan	nan	0.4628	0.8611	nan	0.102	0.8077	0.0172	0.4194	nan	nan	0.1935	nan	0		0.9643	0.6429	nan	nan	nan	0.9425	nan	nan	0.9383	nan	nan	0.7191	nan	nan	0.873	nan	nan	0.8551	nan	nan			0.1059	0	nan	nan	nan	0.1203	nan
0.9648	0.0237	0.875	nan	nan	1	1	nan	0.9846	0.973	nan	0.2474	0.9	0.062	0.56	0.9688	0	0.4222	nan	0		0.6174	0.1376	nan	nan	nan	0.5407	nan	nan	0.8086	nan	nan	0.482	nan	nan	0.3448	nan	nan	0.4429	nan	nan			0.8588	0.6593	nan	nan	nan	0.8511	nan
1	0.0152	0.7843	nan	nan	0.7183	nan	nan	0.916	0.5455	nan	0.1239	0.2963	0.0315	0.5667	nan	nan	0.1782	nan	0		0.4875	0.1333	0.5312	nan	nan	0.1818	nan	nan	0.4535	nan	nan	0.4018	nan	nan	0.1321	nan	nan	nan	nan	nan			0.94	0.8357	nan	nan	nan	0.6812	nan
0.9643	0.0093	0.6538	nan	nan	0.8727	1	nan	0.9015	0.9273	nan	0.1284	nan	0.0292	0.3617	nan	nan	0.1447	nan	0		0.6824	0.2632	nan	nan	nan	0.78	nan	nan	0.5747	nan	nan	0.375	nan	nan	0.325	nan	nan	0.3333	nan	nan			0.9649	0.0303	nan	nan	nan	0.0455	nan
0.9346	0.0166	0.7895	nan	nan	0.9585	nan	nan	0.9231	nan	nan	0.2844	nan	nan	0.6604	nan	nan	0.1716	nan	0		0.9459	0.625	nan	nan	nan	0.9825	nan	nan	0.9533	nan	nan	0.7451	nan	nan	0.7213	nan	nan	0.9785	nan	nan			0.1755	0.0429	0.0125	0.0125	nan	0.0917	0.0909
0.8873	0.0233	0.7872	nan	nan	0.925	nan	nan	0.9433	nan	nan	0.2772	nan	nan	0.5652	nan	nan	0.1087	nan	0		0.92	0.5	0.7333	nan	nan	0.94	nan	nan	0.6809	nan	nan	0.777	nan	nan	0.4746	nan	nan	0.7042	nan	nan			0.1667	0	nan	nan	nan	0.0141	0
0.84	0.0145	nan	nan	nan	1	1	nan	0.9861	0.9855	nan	0.0965	0.2326	0.0236	0.5429	nan	nan	0.3056	0.9524	0		0.7544	0.3088	0.4375	0.4667	nan	0.8108	0.8571	nan	0.7157	0.7108	nan	0.3717	0.6207	0.2449	0.3881	0.4681	nan	0.6383	nan	nan			0.8095	0.3077	nan	nan	nan	nan	nan
0.8571	0.0077	nan	nan	nan	1	1	nan	1	1	nan	0.1114	0.3218	0.0108	0.5806	nan	nan	0.3723	0.9545	0		0.5263	0.1379	nan	nan	nan	0.3976	nan	nan	0.5504	nan	nan	0.5882	nan	nan	0.1724	nan	nan	0.3118	nan	nan			0.1111	0	nan	nan	nan	0	0
0.9556	0.0147	0.4677	1	nan	0.8704	1	nan	0.8177	0.95	nan	0.2003	0.9254	0.0364	0.4262	nan	0.0476	0.2857	1	0		0.5278	0.1429	nan	nan	nan	0.5714	0.5909	nan	0.6667	0.6889	nan	0.5362	0.5172	0.5385	0.4	nan	nan	0.7333	nan	nan			0.2727	0	0	nan	nan	0.0431	nan
0.918	0.0145	0.1864	nan	0.1	0.7838	nan	nan	0.8649	0.9884	nan	0.1314	0.8846	0.0222	0.5714	nan	nan	0.4412	0.9556	0		0.8723	0.5439	nan	nan	nan	0.7778	0.7778	nan	0.75	0.7761	nan	0.5913	0.5116	0.6462	nan	nan	nan	nan	nan	nan			0.122	0	nan	nan	nan	0.15	nan
0.7812	0.0129	0.0435	nan	0.0294	nan	nan	nan	1	nan	nan	0.0722	nan	0.0312	0.4231	nan	nan	0.2389	nan	0		0.3955	0.0294	0.5	0.5818	nan	0.5357	0.5398	nan	0.6207	0.6159	nan	0.4567	0.498	0.3583	0.1591	0.2121	nan	0.1094	nan	0.0238			0.3636	0.069	nan	nan	nan	nan	nan
0.8182	0.0216	nan	nan	nan	0.8571	0.963	nan	0.8514	0.8533	nan	0.2611	0.96	0.0519	0.2759	nan	nan	0.5647	0.96	0		0.775	0.2315	nan	nan	nan	0.4651	0.4578	nan	0.6931	0.7065	nan	0.4633	0.6897	0.2381	0.303	nan	nan	0.5	0.6522	nan			0.1652	0	0	nan	nan	0.0394	nan
0.7763	0.0195	0.1562	nan	0.1	0.7451	0.813	nan	0.8694	0.8774	nan	0.3324	0.9744	0.0427	0.2333	nan	nan	0.5345	1	0		0.6286	0.1633	0.7143	nan	nan	0.4805	0.7241	nan	0.608	0.5966	nan	0.1942	0.2941	0.0833	0.1481	nan	nan	0.2439	nan	0.1154			0.1081	0	0	nan	nan	0.02	nan
1	0.017	nan	nan	nan	0.9904	0.9872	nan	0.9317	0.9108	nan	0.263	0.9706	0	0.2258	nan	nan	0.4844	nan	0		0.5	0.156	nan	nan	nan	nan	nan	nan	nan	nan	nan	nan	nan	nan	nan	nan	nan	nan	nan	nan			0.7561	0.2308	nan	nan	nan	0.557	nan
0.7975	0.0213	0.7963	1	nan	0.9611	0.9635	nan	0.8503	0.8582	nan	0.2427	0.9062	0.0104	0.2353	nan	0	0.4052	0.9459	0		0.8395	0.4207	nan	nan	nan	0.9769	0.9531	nan	0.91	0.9519	nan	0.6736	0.6786	nan	0.8214	0.8462	nan	0.9256	0.9474	0.8696			0.4118	0.1429	nan	nan	nan	nan	nan
0.8571	0.0137	0.4	0.9	nan	0.9792	0.9792	nan	0.9241	0.9241	nan	0.1594	0.871	0.0037	nan	nan	nan	0.3261	0.96	0		0.5238	0.0434	nan	nan	nan	0.4324	0.4433	nan	0.5196	0.5208	nan	0.1643	0.3699	0.0122	0.209	nan	0.0385	0.1034	nan	nan			0.1739	0	nan	nan	nan	nan	nan
0.7778	0.0118	0	nan	0	nan	nan	nan	0.9167	0.8519	nan	0.1418	0.9355	0.0671	0.3125	nan	nan	0.3276	1	0		0.5538	0.0392	nan	nan	nan	0.2424	0.28	nan	0.5376	0.6615	nan	0.2439	nan	0.0541	0.1081	nan	nan	nan	nan	nan			0.1304	0	nan	nan	nan	nan	nan
0.9231	0.0183	nan	nan	nan	0.9831	1	nan	0.8912	0.9517	nan	0.1114	nan	0.0502	0.2432	nan	nan	0.296	nan	0		0.4194	0	nan	nan	nan	0.1071	nan	nan	0.3725	nan	nan	0.28	nan	nan	0	nan	nan	0.0833	nan	nan			0.2913	0.1415	0.0588	nan	nan	0.0225	0.0256
0.7531	0.0178	0.5854	nan	nan	0.96	0.9592	nan	0.9869	0.9861	nan	0.1137	0.9706	0.0209	0.2692	nan	nan	0.3721	nan	0		0.5	0.0889	nan	nan	nan	nan	nan	nan	0.5205	nan	nan	0.3333	nan	nan	0.0805	nan	nan	0.2903	nan	nan			0.32	0	nan	nan	nan	0.0777	0.0777
0.7978	0.0188	0.4444	nan	nan	1	1	nan	0.9598	0.9864	nan	0.1368	nan	0.04	0.0263	nan	0	0.4141	0.9333	0		0.86	0.403	nan	nan	nan	0.8182	0.8182	nan	0.6471	0.6471	nan	0.5164	0.5972	0.4091	0.6167	0.5676	0.6585	0.7436	0.7895	0.7			0.9661	0.7769	nan	nan	nan	0.8162	nan
0.95	0.0154	nan	nan	nan	0.7627	1	nan	0.9643	0.9643	nan	0.3447	0.8125	0.0652	0.2396	1	0	0.4211	1	0		0.6187	0.0303	nan	nan	nan	0.6667	0.6897	nan	0.795	0.7925	nan	0.3852	0.7719	0.025	0.1324	nan	0	0.3117	0.7308	0			0.3077	0.1094	nan	nan	nan	0.2162	0.3077
1	0.0023	nan	nan	nan	0.8261	nan	nan	0.9242	0.918	nan	0.2713	nan	0	0.2459	nan	0.0217	0.3909	nan	0		0.5694	0.0149	0.5909	nan	nan	0.8417	0.8148	nan	0.7863	0.7772	nan	0.3324	0.7778	0.0444	0.2203	0.5217	0	0.2708	0.7879	0			0.5862	0.0976	nan	nan	nan	0.5648	0.5648
0.9123	0.011	0.0556	nan	nan	0.9818	1	nan	0.8868	0.8333	nan	0.1986	0.8571	0.0096	0.2907	nan	0	0.3179	0.973	0		0.34	0.0225	nan	nan	nan	0.6296	nan	nan	0.5522	nan	nan	0.181	nan	nan	0.2188	nan	nan	0.1522	nan	0			0.4508	0.0694	nan	nan	nan	0.6165	0.6256
0.9691	0.0175	0.2667	nan	nan	0.9481	nan	nan	0.9378	0.8382	nan	0.2311	nan	0.0427	0.3371	nan	0.025	0.2449	nan	0		0.5882	0.082	0.3333	nan	nan	0.3774	0.3056	nan	0.492	0.5876	nan	0.273	0.2899	0.3827	0.1212	nan	nan	0.2672	0.375	0.1875			0.1922	0.0115	0.1667	0.1778	nan	0.3579	0.3728
0.9783	0.0417	nan	nan	nan	0.9756	nan	nan	0.9545	nan	nan	0.2446	nan	nan	0.3036	nan	0	0.209	nan	0		0.6143	0.2133	nan	nan	nan	0.55	nan	nan	0.7231	nan	nan	0.3804	nan	nan	0.25	nan	nan	0.4103	0.4	nan			0.372	0.1764	nan	nan	nan	0.0711	0.0863
1	0.012	nan	nan	nan	0.9677	0.9677	nan	0.7763	0.9429	nan	0.0905	nan	0.0251	0.506	0.9444	0	0.4198	nan	0		0.6786	0.0138	nan	nan	nan	nan	nan	nan	0.7042	nan	nan	0.1434	nan	0.0864	nan	nan	nan	nan	nan	nan			0.406	0.1437	nan	nan	nan	0.1375	nan
0.8667	0.0267	nan	nan	nan	0.8868	nan	nan	0.9194	nan	nan	0.1511	0.7143	0	nan	nan	nan	0.2931	nan	0		0.5839	0.0422	0.5	nan	nan	0.6198	nan	nan	0.2784	nan	nan	0.5566	nan	nan	0.1282	nan	nan	0.2708	nan	nan			0.386	0.2059	nan	nan	nan	0.1206	nan
0.8118	0.0069	0.973	1	nan	0.9837	0.9832	nan	0.976	0.9752	nan	0.286	0.9867	0.0448	0.4182	0.9583	0	0.4962	0.9844	0		0.7013	0.1667	nan	nan	nan	0.463	0.5581	nan	0.6154	0.5962	nan	0.2368	0.3028	0.125	0.28	nan	nan	0.2373	0.2857	nan			0.2041	0	nan	nan	nan	0.0708	nan
0.831	0.0102	0.7407	1	nan	0.9938	0.9938	nan	0.9386	0.9367	nan	0.2483	0.9518	0.0335	0.5455	0.9565	0	0.5067	0.9912	0		0.4118	0.0952	nan	nan	nan	0.0857	0.0857	nan	0.425	0.4474	nan	0.1307	0.1392	0.125	nan	nan	nan	0.2157	0.2963	0.0909			0.4239	0.0323	nan	nan	nan	0.1164	nan
0.9062	0.0152	nan	nan	nan	0.9302	0.9302	nan	0.9828	0.9823	nan	0.1718	0.8621	0.0528	0.6842	0.9643	nan	0.3284	0.9524	0		0.7	0.0351	nan	nan	nan	0.4359	0.4359	nan	0.5797	0.5891	nan	0.2235	0.1831	0.2323	nan	nan	nan	0.2267	nan	0.1136			0.125	0	nan	nan	nan	0.0385	nan
1	0.0308	0.8545	nan	nan	0.9065	1	nan	0.9672	0.9771	nan	0.2412	0.9604	0.026	0.3684	nan	0	0.2642	nan	0		0.3636	0.061	nan	nan	nan	0.1194	0.1017	nan	0.3592	0.3412	nan	0.1618	0.3043	0.093	0.1111	nan	nan	0.1449	0.2647	0.0286			0.2	0	nan	nan	nan	0	nan
0.9882	0.0087	0.4923	nan	nan	0.9681	0.9688	nan	0.9408	0.9904	nan	0.1952	1	0.0192	0.5377	0.973	0	0.2358	nan	0		0.5435	0	nan	nan	nan	nan	nan	nan	0.3418	nan	nan	0.2159	nan	nan	nan	nan	nan	nan	nan	nan			0.3	0.069	0.2903	nan	nan	0.0357	nan
0.9533	0.0142	0.5607	0.2769	nan	1	1	nan	0.911	0.9333	nan	0.2101	0.9099	0.0175	0.5745	0.9362	0.0556	0.325	nan	0		0.7251	0.0143	0.4595	nan	nan	0.5632	0.4504	nan	0.6059	0.5773	nan	0.1565	0.4819	0.014	0.1	nan	nan	0	nan	0			0.1748	0.0153	0.0333	nan	nan	0.119	nan
0.9877	0.0101	0.7692	0.4348	nan	0.9175	0.8636	nan	0.9622	0.9794	nan	0.2536	0.8824	0	0.6092	0.9107	nan	0.3537	nan	0		0.6782	0.009	0.5167	nan	nan	0.7742	nan	nan	0.6271	nan	nan	0.1432	nan	nan	nan	nan	nan	0.0741	nan	0			0.9787	0.2903	nan	nan	nan	0.5152	nan
0.9744	0.0113	nan	nan	nan	nan	nan	nan	0.9722	0.9706	nan	0.2803	0.9355	0.0135	0.2927	nan	0.0317	0.2418	nan	0		0.7917	0.4776	nan	nan	nan	0.9286	0.9286	nan	0.8222	0.8222	nan	0.729	0.7313	0.725	0.52	nan	0.32	nan	nan	nan			0.1791	0.0611	0.1169	nan	nan	0.1304	nan
0.9612	0.0281	0.7391	nan	nan	0.957	0.9636	nan	0.9578	0.9476	nan	0.4255	0.97	0.0339	0.2727	0.9524	0	0.1805	1	0		0.7381	0.3714	nan	nan	nan	nan	nan	nan	0.8618	nan	nan	0.7703	nan	nan	0.8442	0.7857	nan	0.9221	nan	nan			0.1622	0	nan	nan	nan	0.0784	nan
0.9815	0.0172	0.439	nan	nan	0.9736	0.968	nan	0.9173	0.9306	nan	0.2549	0.8951	0.0238	0.3425	0.8621	0	0.2568	nan	0		0.8	0.4706	nan	nan	nan	0.5833	nan	nan	0.5894	0.5894	nan	0.6515	nan	0.7179	nan	nan	nan	nan	nan	nan			0.2194	0.045	0.3158	nan	nan	0.3179	nan
0.9615	0.0444	0.3152	nan	nan	0.9923	0.9945	nan	0.9682	0.9786	nan	0.2216	0.7639	0.0326	0.4194	0.907	0	0.1556	nan	0		0.8205	0.1383	nan	nan	nan	0.6667	0.6667	nan	0.6989	0.7191	nan	0.4342	0.3889	nan	0.3131	0.5	0	0.609	0.7358	0.525			0.2464	0.0943	nan	nan	nan	0.3333	nan
0.7191	0.0118	0.1168	nan	nan	0.5909	nan	nan	0.9059	0.8889	nan	0.133	0.9831	0.0325	0.5	nan	nan	0.1286	nan	0		0.6742	0.3171	nan	nan	nan	nan	nan	nan	nan	nan	nan	0.5946	0.5568	nan	0.5429	nan	0.5	0.6038	nan	nan			0.4333	0.1429	nan	nan	nan	0.2286	nan
0.7759	0.0153	0.1271	nan	0.0175	0.6522	nan	nan	0.9053	0.8729	nan	0.1683	0.92	0.0255	0.3448	nan	nan	0.193	nan	0		0.3415	0.025	nan	nan	nan	0.4	nan	nan	0.6203	0.7069	nan	0.3837	0.3448	0.4074	0.1455	nan	0.1429	0.3958	nan	0.3429			0.1099	0	nan	nan	nan	0.0149	0.0183
0.56	0.0236	0.1257	nan	0.0111	0.3469	nan	nan	0.9761	0.9827	nan	0.1746	0.9899	0.0428	0.4423	nan	nan	0.3158	nan	0		0.6364	0.3243	0.4865	nan	nan	0.5405	nan	nan	0.59	0.6545	0.4	0.4217	0.4167	0.3448	0.3704	0.2143	0.5312	0.51	0.48	0.5161			0.2707	0.082	0.0357	0.0417	nan	0.2656	0.2363
0.5769	0.0148	0.0159	nan	nan	nan	nan	nan	0.95	0.9348	nan	0.0319	nan	0.0245	0.5897	nan	nan	0.2424	nan	0		0.5306	0.0131	nan	nan	nan	nan	nan	nan	0.8095	0.75	nan	0.1304	nan	0.0769	0.2576	nan	0.1818	0.3191	nan	nan			0.2857	0.0119	nan	nan	nan	0.2622	0.2353
0.7353	0.0168	0.1111	nan	nan	nan	nan	nan	0.6538	nan	nan	0.0643	nan	nan	0.3297	nan	0	0.2667	nan	0		0.375	0.0208	nan	nan	nan	nan	nan	nan	0.6724	0.7179	nan	0.1944	0.4545	0	nan	nan	nan	nan	nan	nan			0.2	0.0152	0	nan	nan	0.0267	nan
0.8533	0.023	0.2308	0.4828	nan	nan	nan	nan	0.8797	1	nan	0.0974	0.4828	0.0096	0.2545	nan	0	0.0769	nan	0		0.4724	0.1667	nan	nan	nan	0.5974	0.5758	nan	0.3881	0.425	nan	0.367	0.5	0.2286	nan	nan	nan	nan	nan	nan			0.2881	0.0732	0.12	0.15	nan	0.2645	0.1951
0.8542	0.0163	0.2577	0.7083	nan	0.94	1	nan	0.9592	0.9692	nan	0.0789	0.6154	0.0144	0.4242	nan	nan	0	nan	0		0.9224	0.6154	0.8846	nan	nan	0.9016	nan	nan	0.9076	nan	nan	0.7561	nan	nan	0.8261	nan	nan	0.9484	nan	nan			0.2672	0.0198	0.5476	nan	nan	0	nan
0.9888	0.0162	0.3333	nan	nan	0.7857	0.9706	nan	1	1	nan	0.1422	0.7083	0.0638	nan	nan	nan	0	nan	0		0.5385	0.1064	nan	nan	nan	0.6147	0.7037	nan	0.5756	0.5782	nan	0.4308	0.3636	0.64	nan	nan	nan	nan	nan	nan			0.4109	0.104	nan	nan	nan	0.0068	nan
0.9565	0.0193	0.6774	nan	nan	0.8395	0.9474	nan	0.9774	0.9909	nan	0.1174	0.7234	0.041	nan	nan	nan	0	nan	0		0.9655	0.52	nan	nan	nan	0.9438	0.9219	nan	0.9769	0.9662	nan	0.8667	0.8689	0.8039	0.8396	0.7381	0.907	0.9608	0.9692	0.931			0.4245	0.0435	0.1818	0.1818	nan	0.1313	0.1429
0.9677	0.0179	0.7188	nan	nan	1	nan	nan	0.9074	nan	nan	0.172	0.5676	0.0263	0.4262	0.8387	nan	0.2727	nan	0		0.7273	0.3614	nan	nan	nan	0.7037	nan	nan	0.7521	nan	nan	0.5954	nan	nan	0.4286	nan	nan	0.6724	nan	nan			0.9183	0.0412	0.904	nan	nan	0.9231	nan
0.8372	0.0101	nan	nan	nan	0.9722	nan	nan	0.7558	0.8205	nan	0.0921	0.5926	0.0171	0.4848	1	nan	0.1463	nan	0		0.6	0.1463	0.2973	nan	nan	0.4516	nan	nan	0.5213	nan	nan	0.4463	nan	nan	nan	nan	nan	nan	nan	nan			0.1481	0.0405	0.05	0.05	nan	nan	nan
0.7903	0.0183	nan	nan	nan	0.7952	nan	nan	0.8444	0.8889	nan	0.0726	0.7143	0.0242	0.3878	1	0	0.3895	nan	0		0.7714	0.234	nan	nan	nan	nan	nan	nan	0.6944	nan	nan	0.406	nan	nan	0.6216	nan	nan	0.5556	nan	nan			0.4359	0.0556	nan	nan	nan	nan	nan
0.6977	0.0127	nan	nan	nan	0.7368	nan	nan	0.8295	0.9444	nan	0.0809	nan	0.0222	0.1882	nan	0	0.3649	nan	0		0.7931	0.2885	0.075	nan	nan	0.6154	nan	nan	0.6341	nan	nan	0.4218	nan	nan	nan	nan	nan	0.65	nan	nan			0.1284	0.0105	nan	nan	nan	0.1319	0.1463
0.9487	0.0125	nan	nan	nan	0.8846	0.96	nan	0.9108	0.9444	nan	0.185	0.92	0.0197	0.35	nan	0	0.4203	nan	0		0.6481	0.2381	nan	nan	nan	0.5851	nan	nan	0.6223	nan	nan	0.3155	nan	nan	0.32	nan	nan	0.6786	nan	nan			0.1132	0.0049	0	0	nan	0	0
0.9612	0.019	1	1	nan	0.9348	1	nan	0.9243	0.9091	nan	0.2282	0.9184	0.0142	0.4444	nan	0.0385	0.1961	nan	0		0.45	0.0521	0.4706	nan	nan	0.8611	nan	nan	0.6596	nan	nan	0.7	nan	nan	0.4091	nan	nan	0.75	nan	nan			0.1852	0	nan	nan	nan	nan	nan
0.911	0.0151	0.9667	nan	nan	0.9945	nan	nan	0.9889	0.9773	nan	0.2366	1	0.0314	0.45	nan	nan	0.0351	nan	0		0.6814	0.0391	0.2361	nan	nan	0.3333	nan	nan	0.5755	nan	nan	0.6308	nan	nan	nan	nan	nan	nan	nan	nan			0.6703	0.4146	nan	nan	nan	0.2928	nan
0.9	0.0137	0.9	nan	nan	0.9605	nan	nan	0.9079	0.9302	nan	0.2037	1	0.0264	0.2292	nan	0	0.0351	nan	0		0.7838	0.2353	nan	nan	nan	0.8571	nan	nan	0.6835	nan	nan	0.5876	nan	nan	0.5122	nan	nan	0.6496	nan	nan			0.1622	0	nan	nan	nan	0.1538	nan
0.6129	0.0152	0.2368	nan	nan	0.8797	0.928	nan	0.886	0.9286	nan	0.3134	0.8241	0.0171	0.0508	nan	0	0.0536	nan	0		0.8684	0.5	nan	nan	nan	0.6829	nan	nan	0.8667	nan	nan	0.6848	nan	nan	nan	nan	nan	0.8519	nan	nan			0.2273	0	nan	nan	nan	0.1368	nan
0.8497	0.0188	0.1783	nan	0	0.9855	1	nan	0.9802	0.9829	nan	0.0649	0.2778	0.0298	0.75	0.9778	nan	0.2329	0.9697	0		0.45	0.0199	nan	nan	nan	nan	nan	nan	0.5122	nan	nan	0.0904	0.35	0.0274	0.1944	nan	nan	0.1837	nan	nan			0.1486	0	nan	nan	nan	0.0462	nan
0.9375	0.0036	0.2133	nan	0	0.9167	0.9167	nan	0.934	0.9375	nan	0.0562	0.575	0.0108	0.6667	nan	nan	0.2759	nan	0		0.84	0.0678	nan	nan	nan	0.6173	0.6458	nan	0.6121	0.6642	nan	0.245	0.661	0.01	0.1167	nan	0	0.3143	nan	0.1026			0.7541	0.5135	nan	nan	nan	0.4955	0.4364
1	0.0165	0.1478	nan	0	1	1	nan	0.9145	0.9764	nan	0.0807	0.775	0.0262	0.5625	nan	nan	0.2609	nan	0		0.5867	0	nan	nan	nan	0.6979	nan	nan	0.8144	0.7	nan	0.3221	nan	0.0238	0.1791	nan	0	0.359	nan	0.1707			0.4242	0.1176	nan	nan	nan	0.0417	nan
0.8395	0.0209	0.1622	nan	nan	nan	nan	nan	0.8636	nan	nan	0.0826	nan	0.0629	0.2656	nan	nan	0.2566	nan	0		1	0.5385	nan	nan	nan	0.9474	0.9455	nan	0.9688	0.9658	nan	0.8636	0.8911	nan	0.9167	0.9189	nan	0.9655	1	0.95			0.2444	0.1389	nan	nan	nan	0.0784	nan
0.8909	0.021	nan	nan	nan	nan	nan	nan	1	1	nan	0.029	nan	0.0433	0.303	nan	nan	0.2593	nan	0		0.7561	0.1833	nan	nan	nan	0.8023	0.8415	nan	0.7341	0.7303	nan	0.7101	0.7405	nan	0.3333	0.4	0.25	0.5983	0.8696	0.4308			0.3611	0.0952	nan	nan	nan	nan	nan
0.9412	0.0097	0	nan	nan	nan	nan	nan	1	1	nan	0.027	nan	0.0139	0.303	nan	nan	0.2273	nan	0		0.8696	0.5692	nan	nan	nan	0.9186	0.9186	nan	0.9388	0.9583	nan	0.8222	0.7692	0.8548	0.699	0.7925	0.6078	0.9381	0.9123	0.9643			0.1231	0	nan	nan	nan	0.0476	0.0698
0.942	0.0136	0.7812	nan	nan	0.9747	0.9808	nan	0.9686	1	nan	0.3025	0.781	0.0259	0	nan	0	0	nan	0		1	0.6923	nan	nan	nan	0.8571	nan	nan	0.8704	nan	nan	0.5455	nan	nan	0.5484	nan	nan	0.6452	nan	nan			0.1522	0.0159	nan	nan	nan	0.0784	0.0706
1	0	nan	nan	nan	0.6765	nan	nan	1	nan	nan	0.3333	nan	nan	0.7093	0.8986	nan	0.5224	1	0		0.5238	0.0115	nan	nan	nan	0.8077	0.7917	nan	nan	nan	nan	0.1825	0.6212	0.0207	nan	nan	nan	0.2286	nan	0.0385			0.7182	0.3463	0.4835	nan	nan	0.6395	nan
0.8182	0.0228	0.2023	0.2615	0	0.6722	0.6577	nan	0.7782	0.7737	nan	0.2653	0.6527	0.0305	0.6491	nan	nan	0.4857	nan	0		0.413	0.0123	0.1471	0.3125	nan	0.8056	0.7879	nan	0.7333	0.7037	nan	0.0385	0.3448	0.0245	nan	nan	nan	nan	nan	nan			0.1342	0.0333	nan	nan	nan	0.025	0.0252
0.7786	0.0159	0.6964	0.8667	nan	0.9113	0.9146	nan	0.8452	0.8444	nan	0.3368	0.8053	0.0174	0.2449	nan	0	0.3067	0.7667	0		0.6154	0.1043	0.6364	nan	nan	0.6087	nan	nan	0.7143	nan	nan	0.3642	nan	0.2254	0.1481	nan	0.087	nan	nan	nan			0.1519	0.0157	0.029	0	nan	0.0714	0.027
0.9751	0.0171	0.6944	0.96	nan	0.8977	0.9006	nan	0.9324	0.9497	nan	0.2275	0.9416	0.0229	0.275	1	0	0.0759	nan	0		0.75	0.3478	nan	nan	nan	nan	nan	nan	0.6383	0.6383	nan	0.4714	nan	0.6389	0.2895	nan	0.2766	0.5439	0.5667	nan			0.1456	0.0336	nan	nan	nan	0.0469	nan
0.9256	0.1281	0.5041	nan	nan	0.984	0.9828	nan	0.9587	0.8125	nan	0.236	nan	0	0.027	nan	0	0	nan	0		0.8205	0.5	nan	nan	nan	nan	nan	nan	0.8095	0.8095	nan	0.5167	nan	0.7	0.525	nan	0.5	nan	nan	nan			0.3065	0.125	nan	nan	nan	0.1803	0.1833
0.9368	0.1293	0.7048	nan	nan	0.9913	0.9753	nan	0.9888	0.9837	nan	0.2567	0.902	0.0263	0.3	nan	nan	0.0962	nan	0		0.5	0.1389	nan	nan	nan	nan	nan	nan	0.292	0.2596	nan	0.0874	0.0513	0.0789	0.2353	nan	0.2059	nan	nan	nan			0.581	0.4339	0.24	nan	nan	0.0581	0.0583
0.9242	0.025	nan	nan	nan	0.9211	0.9167	nan	0.9286	nan	nan	0.3445	0.8519	0.2128	0.4028	0.86	0	0.3902	0.975	0		0.6479	0.3151	0.6034	0.5909	nan	0.5532	0.5532	nan	0.6531	0.6471	nan	0.2216	0.236	0.2	nan	nan	nan	0.6512	nan	0.5714			0.161	0.0336	0.0698	0.08	nan	0.0321	0.0294
0.9324	0.0209	0.6207	nan	nan	1	1	nan	0.8642	0.8553	nan	0.2321	0.9074	0.073	0.5484	nan	nan	0.3288	nan	0		0.7167	0.3951	nan	nan	nan	0.5679	nan	nan	0.7593	nan	nan	0.4427	nan	nan	0.6042	nan	0.5833	0.6622	0.6389	nan			0.7097	0	nan	nan	nan	0.4091	nan
0.9016	0.0148	0.9412	0.9412	nan	0.871	1	nan	0.8039	0.973	nan	0.2065	0.9773	0.0159	0.1818	nan	0	0.2985	nan	0		0.7027	0.3235	nan	nan	nan	0.6562	nan	nan	0.6522	nan	nan	0.4064	nan	nan	0.6098	nan	nan	0.619	nan	nan			0.2917	0	nan	nan	nan	0.0658	0.0759
0.8347	0.0232	1	1	nan	0.6154	1	nan	0.7015	0.9773	nan	0.2153	0.8571	0.0062	0.2075	nan	0	0.2162	nan	0		0.3455	0.0103	0.5208	nan	nan	0.5362	0.5	nan	0.7198	0.7174	nan	0.2273	0.2037	0.2381	0.1389	nan	0.1087	0.3819	0.5254	0.284			0.1556	0	nan	nan	nan	nan	nan
0.88	0.0269	0.6053	nan	nan	0.7	nan	nan	0.9551	0.9737	nan	0.3008	0.9078	0.0228	0.3293	0.9643	0	0.2824	nan	0		0.4242	0	nan	nan	nan	0.3415	nan	nan	0.5556	nan	nan	0.1845	nan	nan	0.1458	nan	0	nan	nan	nan			0.3284	0.0381	0.04	nan	0.0556	0.0418	0.0189
0.9351	0.3338	0.1348	nan	nan	nan	nan	nan	1	nan	nan	0.127	nan	0.0211	0.617	nan	nan	0.3125	nan	0		0.8964	0.5863	nan	nan	nan	0.9174	nan	nan	0.9107	nan	nan	0.703	nan	nan	nan	nan	nan	nan	nan	nan			0.5642	0.3681	0.0893	nan	nan	0.6923	nan
0.8049	0.0257	nan	nan	nan	nan	nan	nan	1	nan	nan	0.1469	nan	nan	0.3333	nan	0	0.3387	nan	0		0.6667	0.2273	nan	nan	nan	0.5641	nan	nan	0.6741	nan	nan	0.6602	nan	nan	0.6146	nan	nan	0.6667	nan	nan			0.7211	0.5145	0.1333	nan	nan	0.7421	nan
0.975	0.0171	0.07	nan	0	0.9667	0.9818	nan	0.9864	0.9839	nan	0.1506	1	0.0179	0.3976	0.7778	0	0.2258	nan	0		0.8364	0.2963	nan	nan	nan	0.9848	nan	nan	0.8832	nan	nan	0.5549	nan	nan	0.8125	nan	nan	0.9048	nan	nan			0.6988	0.3939	nan	nan	nan	0.4884	nan
0.9103	0.0169	0.9268	1	nan	1	1	nan	0.9048	0.8404	nan	0.309	0.9574	0.05	0.3718	0.92	0	0.449	nan	0		0.8571	0.0251	nan	nan	nan	nan	nan	nan	0.5286	nan	nan	0.1721	nan	nan	0.1207	nan	nan	0.3247	nan	nan			0.1387	0.037	nan	nan	nan	0.1799	nan
0.8767	0.0076	0.7162	0.9565	nan	0.965	1	nan	0.896	0.9065	nan	0.1686	0.9429	0.0039	0.5882	1	nan	0.2609	nan	0		0.7742	0.2766	nan	nan	nan	nan	nan	nan	0.7647	nan	nan	0.7143	nan	nan	0.3529	nan	nan	0.7692	nan	nan			0.296	0	nan	nan	nan	0.1058	nan
0.8803	0.0109	0.6556	0.9355	nan	0.9299	0.9873	nan	0.9531	0.9908	nan	0.1962	nan	0.0398	0.5106	1	0	0.2966	nan	0		1	0.3659	0.4737	nan	nan	0.1737	nan	nan	0.7049	nan	nan	0.5	nan	nan	0.6981	nan	nan	0.7632	nan	nan			0.1908	0.0849	0.1129	nan	nan	0.5	nan
0.8081	0.0132	0.3898	nan	nan	0.9462	1	nan	0.9375	0.9615	nan	0.1758	1	0.0093	0.6889	0.9286	nan	0.2947	nan	0		0.4429	0.0956	nan	nan	nan	0.475	nan	nan	0.4649	nan	nan	0.4253	nan	nan	0.2222	nan	nan	nan	nan	nan			0.973	0.6387	nan	nan	nan	0.7468	nan
0.9861	0.0144	0.3478	nan	nan	0.9529	1	nan	0.9015	0.9524	nan	0.1528	0.96	0.0438	0.6512	0.96	nan	0.3733	nan	0		0.6857	0.3538	0.2632	nan	nan	0.6265	nan	nan	0.5478	nan	nan	nan	nan	nan	0.4878	nan	nan	0.9583	nan	nan			0.3304	0.1826	nan	nan	nan	0.2828	nan
0.9583	0.012	0.24	nan	0	1	1	nan	0.8952	0.9151	nan	0.1561	0.85	0.0254	0.25	nan	nan	0.3571	nan	0		0.6697	0.1596	0.4043	nan	nan	0.4807	nan	nan	0.6484	nan	nan	0.5193	nan	nan	0.1667	nan	nan	0.44	nan	nan			0.1745	0.0635	0.0727	nan	nan	0.1597	nan
0.9697	0.0176	0.2951	nan	0.0444	0.9844	1	nan	0.9422	0.9541	nan	0.2	0.9306	0.0533	0.375	nan	nan	0.3667	nan	0		0.4762	0.0813	0.1282	nan	nan	0.2571	nan	nan	0.5177	nan	nan	0.2712	nan	nan	nan	nan	nan	0.4	nan	nan			0.2295	0	nan	nan	nan	0.2353	0.2449
0.9404	0.0131	0.6515	nan	nan	0.9189	0.9764	nan	0.9359	0.9619	nan	0.4296	0.9927	0.1023	0.1724	nan	nan	0.2143	0.9048	0		0.8093	0.3041	0.8431	nan	nan	0.9269	nan	nan	0.8676	nan	nan	0.6758	nan	nan	nan	nan	nan	0.7963	nan	nan			0.1429	0	0	nan	nan	0.022	nan
0.5698	0.0169	0.2326	nan	nan	0.0136	0.0141	nan	0.5854	0.5345	nan	0.1422	nan	0.0253	0.3816	0.4706	nan	0.5	0.8571	0		0.6731	0.3396	nan	nan	nan	0.7015	nan	nan	0.5769	nan	nan	0.303	nan	nan	nan	nan	nan	0.6364	nan	nan			0.1935	0.0658	0.05	nan	nan	0.052	nan
1	0.0265	nan	nan	nan	1	nan	nan	0.9114	0.8923	nan	0.1491	0.8696	0.0284	0.3158	nan	0	0.5385	1	0		0.8571	0.5565	0.8265	nan	nan	0.8247	nan	nan	0.7972	nan	nan	0.7332	nan	nan	0.7302	nan	nan	0.7123	nan	nan			0.2195	0.0282	nan	nan	nan	0.3333	0.3378
0.8235	0.0295	nan	nan	nan	0.8462	0.9592	nan	0.947	0.8983	nan	0.1656	0.7656	0.0269	0.2872	0.95	0	0.4493	1	0		0.4341	0.0288	0.7632	nan	nan	0.4394	nan	nan	0.5827	nan	nan	0.1937	nan	nan	0.3043	nan	nan	0.2685	nan	nan			0.2407	0.0373	nan	nan	nan	nan	nan
0.9167	0.0203	0.5556	nan	nan	1	1	nan	0.878	0.9684	nan	0.1448	0.3918	0.0148	0.4156	nan	0	0.4203	0.9804	0		0.65	0.1346	nan	nan	nan	0.3846	nan	nan	0.6239	nan	nan	0.6966	nan	nan	0.4255	nan	nan	0.6327	nan	nan			0.1182	0.0176	nan	nan	nan	0.0368	0.0388
0.975	0.0184	0.1493	nan	0	1	1	nan	0.8356	0.8333	nan	0.05	0.4545	0.0317	0.172	nan	0	0.1163	nan	0		0.8889	0.4286	nan	nan	nan	0.8625	nan	nan	0.8846	nan	nan	0.7778	nan	nan	0.75	nan	nan	0.7727	nan	nan			0.2368	0.0429	nan	nan	nan	0.0466	0.051
0.8182	0.016	0	nan	0	nan	nan	nan	0.9245	0.9149	nan	0.0849	0.8571	0.0251	0.1852	nan	0	0.125	nan	0		0.5054	0.1944	nan	nan	nan	0.3865	nan	nan	0.406	nan	nan	0.3147	nan	nan	0.2326	nan	nan	0.3182	nan	nan			0.1189	0	nan	nan	nan	0.051	0.0538
0.7872	0.0151	0.2707	1	0	0.92	0.9787	nan	0.9057	0.9024	nan	0.1807	0.8857	0.0357	0.2857	nan	nan	0.0824	nan	0		0.7049	0.1915	nan	nan	nan	0.6047	nan	nan	0.5147	nan	nan	0.4722	nan	nan	0.2169	nan	nan	0.6074	nan	nan			0.1294	0	0	0	nan	0.0291	0.0309
0.9769	0.0128	0.3474	1	0	0.8354	0.9565	nan	0.9373	0.9509	nan	0.2248	0.8865	0.0391	0.5429	nan	nan	0.0833	nan	0		0.7353	0.4074	0.381	nan	nan	0.6296	nan	nan	0.6364	nan	nan	0.433	nan	nan	nan	nan	nan	nan	nan	nan			0.1341	0.009	0	0	nan	0.0606	0.06
0.9512	0.032	0.6	0.7297	nan	0.957	nan	nan	0.933	0.9844	nan	0.4337	0.9574	0.0769	0.5238	nan	nan	0.25	nan	0		0.8929	0.4483	nan	nan	nan	nan	nan	nan	0.877	nan	nan	0.7273	nan	nan	0.6591	nan	nan	0.5667	nan	nan			0.2203	0	0.2	nan	nan	0.1833	nan
0.85	0.0166	nan	nan	nan	nan	nan	nan	0.96	0.9577	nan	0.108	0.6667	0.0238	0.3889	nan	0	0.098	nan	0		0.6667	0.24	nan	nan	nan	0.3692	nan	nan	0.4554	nan	nan	0.4876	nan	nan	0.2364	nan	nan	0.3261	nan	nan			0.1486	0.0097	nan	nan	nan	nan	nan
0.6161	0.0141	nan	nan	nan	0.9048	0.9048	nan	0.8657	0.8512	nan	0.1542	0.8971	0.021	0.5397	0.9444	nan	0.1667	nan	0		0.9286	0.3333	nan	nan	nan	0.6618	nan	nan	0.6316	nan	nan	0.5972	nan	nan	0.549	nan	nan	0.5217	nan	nan			0.14	0	0	0	nan	0	0
0.7554	0.018	nan	nan	nan	nan	nan	nan	0.8494	0.8493	nan	0.1811	0.9828	0.0569	0.5614	nan	nan	0.1489	nan	0		0.8721	0.4423	nan	nan	nan	0.7672	nan	nan	0.7604	nan	nan	0.6123	nan	nan	0.7019	nan	nan	0.7525	nan	nan			0.5556	0.125	nan	nan	nan	nan	nan
0.6441	0.014	nan	nan	nan	1	nan	nan	0.9563	0.9905	nan	0.1745	0.9722	0.0759	0.52	nan	nan	0.1525	nan	0		0.8333	0.5312	nan	nan	nan	0.7238	nan	nan	0.5957	nan	nan	0.5918	nan	nan	nan	nan	nan	0.5439	nan	nan			0.4962	0.2836	nan	nan	nan	nan	nan
0.5225	0.0131	nan	nan	nan	0.9898	0.975	nan	0.932	0.9892	nan	0.1313	0.6604	0.0722	0.6667	1	nan	0.4324	0.9259	0		0.7037	0.3953	0.4167	nan	nan	0.1882	nan	nan	0.642	nan	nan	0.3578	nan	nan	0.4634	nan	nan	0.7241	nan	nan			0.418	0.1975	nan	nan	nan	0.1094	nan
0.5761	0.006	nan	nan	nan	0.8533	0.9231	nan	0.9286	0.9438	nan	0.1143	0.72	0.0276	0.5714	1	nan	0.5094	1	0		0.4231	0	nan	nan	nan	nan	nan	nan	0.3165	nan	nan	0.0526	nan	nan	0.02	nan	nan	0.1404	nan	nan			0.6534	0.4375	nan	nan	nan	0.3852	nan
0.7792	0.0071	1	nan	nan	0.9683	0.96	nan	0.8448	0.8118	nan	0.1328	0.61	0.0188	0.4156	0.88	0	0.4674	0.9714	0		0.7353	0.3226	nan	nan	nan	0.6757	nan	nan	0.5449	nan	nan	0.4015	nan	nan	0.5161	nan	nan	nan	nan	nan			0.1657	0.0519	0.2051	nan	nan	0.1659	nan
0.9348	0.0143	1	nan	nan	0.9143	nan	nan	0.9649	0.9483	nan	0.1057	0.6545	0.019	0.3924	nan	0.0345	0.3798	0.9706	0		0.8667	0.4222	nan	nan	nan	nan	nan	nan	0.6641	nan	nan	0.4789	nan	nan	nan	nan	nan	nan	nan	nan			0.1667	0.0233	0	0	nan	0.0097	0
0.9583	0.0127	nan	nan	nan	0.9048	nan	nan	0.9478	0.9259	nan	0.1582	0.75	0.0379	0.5	nan	nan	0.2588	nan	0		0.4783	0.0259	nan	nan	nan	nan	nan	nan	0.8	nan	nan	0.0558	nan	nan	0.1739	nan	nan	0.0222	nan	nan			0.1818	0.0597	nan	nan	nan	0.049	0.05
0.8214	0.0192	nan	nan	nan	0.8025	nan	nan	0.9364	1	nan	0.1624	0.9167	0.0363	0.5	1	0	0.2114	nan	0		0.4444	0.0155	0.0417	nan	nan	0.2951	nan	nan	0.5215	nan	nan	0.0494	nan	nan	0.1224	nan	nan	0.0725	nan	nan			0.1818	0	nan	nan	nan	nan	nan
0.9324	0.0192	nan	nan	nan	0.9903	nan	nan	0.9225	0.9531	nan	0.2571	0.9792	0.0798	0.3673	nan	nan	0.161	nan	0		0.9839	0.6515	0.9615	nan	nan	0.9444	nan	nan	0.9465	nan	nan	0.6322	nan	nan	0.7703	nan	nan	0.9187	nan	nan			0.45	0.1875	nan	nan	nan	0.0727	nan
0.9618	0.0098	nan	nan	nan	0.9524	nan	nan	0.9136	0.9474	nan	0.2115	1	0.0882	0.3	nan	nan	0.023	nan	0		0.5926	0.2727	nan	nan	nan	0.3953	nan	nan	0.5122	nan	nan	0.3511	nan	nan	nan	nan	nan	0.375	nan	nan			0.8182	0.4494	nan	nan	nan	0.1714	nan
0.9136	0.0168	nan	nan	nan	1	1	nan	0.9891	1	nan	0.1723	0.6364	0.0179	0.1795	nan	nan	0	nan	0		0.7619	0.3333	nan	nan	nan	0.7105	nan	nan	0.7283	nan	nan	0.2821	nan	nan	0.5833	nan	nan	nan	nan	nan			0.8679	0.679	nan	nan	nan	0.5	nan
1	0.0191	nan	nan	nan	1	nan	nan	1	nan	nan	0.2088	nan	nan	0.4118	nan	nan	0.3221	nan	0		0.6226	0.175	nan	nan	nan	0.3929	0.3929	nan	0.3947	0.4643	nan	0.3455	0.4265	nan	0.5143	nan	nan	nan	nan	nan			0.1017	0	nan	nan	nan	0.037	0.037
0.5395	0.0262	0.5049	nan	nan	0.4882	nan	nan	0.3783	nan	nan	0.3515	nan	nan	0.4776	nan	nan	0.3846	nan	0		0.7754	0.0155	nan	nan	nan	0.6778	nan	nan	0.7143	nan	nan	0.1971	nan	nan	0.3214	nan	nan	nan	nan	nan			0.1304	0.025	0.0556	nan	nan	0.1376	nan
0.525	0.0167	0.2045	nan	nan	0.5652	0.7692	nan	nan	nan	nan	0.1623	nan	0.1282	0.1667	nan	0	0.2949	nan	0		0.4074	0.0202	0.4	nan	nan	0.6121	nan	nan	0.5058	nan	nan	0.1192	nan	nan	0.125	nan	nan	nan	nan	nan			0.7917	0.3793	nan	nan	nan	0.411	nan
0.6316	0.0245	0.6064	nan	nan	0.5741	nan	nan	0.7165	nan	nan	0.2966	nan	0.0217	0.2315	nan	0	0.3934	0.5333	0		0.6604	0.0121	0.3243	nan	nan	0.6512	nan	nan	0.5116	nan	nan	0.1568	nan	nan	0.2593	nan	nan	nan	nan	nan			0.68	0.32	nan	nan	nan	nan	nan
0.843	0.018	0.8814	0.9429	nan	0.9915	0.9894	nan	0.9529	0.9716	nan	0.3265	0.9565	0.0204	0.3431	nan	0.0152	0.425	0.9375	0		0.6296	0.3077	nan	nan	nan	nan	nan	nan	0.541	nan	nan	0.3059	nan	nan	nan	nan	nan	nan	nan	nan			0.2	0	nan	nan	nan	0.0278	nan
0.719	0.0135	0.8571	0.9655	nan	0.9815	0.981	nan	0.9488	0.9554	nan	0.4066	0.9098	0.0181	0.2174	nan	0	0.3469	0.9189	0		0.9	0.5	nan	nan	nan	0.825	nan	nan	0.8734	nan	nan	0.6596	nan	nan	0.4931	nan	nan	0.6757	nan	nan			0.1408	0	0	nan	nan	0	nan
1	0.0251	nan	nan	nan	0.9661	nan	nan	0.9524	nan	nan	0.0891	nan	nan	0.6477	nan	nan	0.2381	nan	0		0.8584	0.5455	nan	nan	nan	0.7327	nan	nan	0.8289	nan	nan	0.5778	nan	nan	0.6	nan	nan	0.7639	nan	nan			0.5638	0.2967	0.1429	0.1429	nan	0.1667	0.1675
0.8933	0.0257	0.02	nan	nan	0.798	nan	nan	0.9355	0.9155	nan	0.1682	0.7558	0.0122	0.5021	0.8955	0	0.1471	nan	0		0.6522	0.2458	nan	nan	nan	0.7049	0.6562	nan	0.7188	0.6712	0.8382	0.5417	0.4815	0.6522	0.5349	nan	0.3077	0.6081	nan	0.54			0.4328	0.082	0.5455	nan	nan	0.2963	nan
0.9167	0.0287	0.0714	nan	nan	0.7037	nan	nan	0.8846	0.8431	nan	0.1116	0.6271	0.027	0.4412	1	0	0.127	nan	0		0.6792	0.2899	nan	nan	nan	0.5476	0.623	0.2857	0.5185	0.512	0.65	0.4889	0.4737	0.619	0.5455	nan	nan	0.5584	nan	0.5435			0.4304	0.0769	0.3333	nan	nan	0.2045	nan
0.9429	0.0117	0.1957	0.6667	nan	nan	nan	nan	0.9851	0.9718	nan	0.1171	0.6857	0.0421	0.6209	0.9767	0	0.0693	nan	0		0.6774	0.3279	nan	nan	nan	0.4127	0.3729	nan	0.4021	0.4286	nan	0.3625	0.1429	0.4286	0.2791	nan	nan	0.6324	nan	0.614			0.5714	0	0.7037	nan	nan	0.6739	0.6848
1	0.0169	0.3409	nan	nan	nan	nan	nan	0.9615	0.9655	nan	0.0971	nan	0.0469	0.5896	0.9762	0	0.2636	0.9667	0		0.4783	0.1304	0.25	nan	nan	0.7609	nan	nan	0.5417	nan	nan	0.2841	nan	nan	0.0833	nan	nan	0.35	nan	nan			0.2	0.0339	nan	nan	nan	nan	nan
0.8681	0.0188	0.3111	nan	nan	nan	nan	nan	0.895	0.8387	nan	0.14	nan	0.0294	0.4857	nan	nan	0.3	nan	0		0.9235	0.5857	0.9167	0.9143	nan	0.9583	0.9538	nan	0.8793	0.898	nan	0.7535	0.7598	0.8247	nan	nan	nan	0.8788	0.9583	0.8125			0.3714	0.0103	nan	nan	nan	0.0357	0.0357
0.931	0.0228	0.1951	nan	0	nan	nan	nan	0.6762	0.7375	nan	0.1264	0.9767	0.0202	0.3582	nan	0	0.2644	nan	0		0.8525	0.4928	0.7143	nan	nan	0.901	0.9298	nan	0.7624	0.7727	nan	0.7452	0.7045	nan	0.7391	0.6429	nan	0.7843	0.7879	nan			0.1649	0.029	0.0702	0.0625	nan	0.0108	0
0.9318	0.0201	nan	nan	nan	0.5	nan	nan	0.9419	0.9265	nan	0.0995	1	0.0223	0.3833	nan	0	0.2184	nan	0		0.6047	0.0218	nan	nan	nan	0.2375	nan	nan	0.8392	nan	nan	0.1412	nan	nan	0.3846	nan	nan	0.2095	0.7083	0.0222			0.1765	0	nan	nan	nan	0.6455	nan
0.9661	0.0142	0.6071	nan	nan	0.9048	nan	nan	0.7826	nan	nan	0.0797	nan	0.0213	0.4159	0.9394	0	0.2	nan	0		0.8108	0.2874	nan	nan	nan	0.7619	nan	nan	0.3939	nan	nan	0.3956	nan	nan	nan	nan	nan	nan	nan	nan			0.1301	0.023	nan	nan	nan	0.0538	0
0.8358	0.0164	0.1852	0.2258	nan	0.9881	1	nan	0.9192	1	nan	0.2009	0.92	0.0359	0.3864	0.9688	0	0.0569	nan	0		0.5714	0.0054	0.2979	nan	nan	0.6164	0.7037	nan	0.6864	0.831	nan	0.0542	0.2381	0.0442	0.0303	nan	0	0.2388	nan	0			0.4762	0.25	nan	nan	nan	0.3101	0.375
0.9375	0.0141	0.1538	0.1702	nan	0.863	0.8571	nan	0.9703	0.9896	nan	0.1305	0.7931	0.0233	0.3299	1	0.0435	0.0989	nan	0		0.4348	0.025	nan	nan	nan	0.8	0.8108	nan	0.5283	0.4933	nan	0.0966	0.2759	0.0248	0.0606	nan	nan	0.1081	nan	nan			0.1176	0	0	nan	nan	0.0964	0.1538
0.8131	0.0174	0.8226	0.8793	nan	0.9539	0.9901	nan	0.9831	0.9827	nan	0.2632	0.8931	0.0207	0.4	1	0	0.19	nan	0		0.6609	0.2958	0.6061	nan	nan	0.6875	0.7049	nan	0.4593	0.5128	0.2059	0.6264	0.8627	0.369	nan	nan	nan	0.3684	nan	0.2692			0.2109	0.1009	nan	nan	nan	0.2558	nan
0.825	0.02	nan	nan	nan	0.9381	0.931	nan	0.8786	0.9126	nan	0.1361	0.918	0.0265	0.1176	nan	0	0.056	nan	0		0.5893	0.0652	0.4848	nan	nan	0.5909	0.5676	nan	0.6824	0.6822	nan	0.3381	0.3488	0.3793	0.5672	nan	0.5455	0.5093	0.4889	0.4717			0.1905	0	nan	nan	nan	0.0449	nan
0.85	0.0081	nan	nan	nan	1	1	nan	0.9471	0.9722	nan	0.2407	0.9474	0.0247	0.0476	nan	0	0.1546	nan	0		0.8077	0.1633	nan	nan	nan	0.5962	nan	nan	0.5049	nan	nan	0.5088	nan	nan	0.4138	nan	nan	0.4151	nan	0.4643			0.5185	0	nan	nan	nan	0.5185	nan
0.9362	0.0201	0.5652	nan	nan	0.8387	nan	nan	0.9667	nan	nan	0.0954	nan	0.0216	0.0741	nan	0	0	nan	0		0.6364	0.0571	nan	nan	nan	0.7143	0.7045	nan	0.7041	0.6875	nan	0.5517	nan	0.3333	0.3469	0.75	0.1	0.2537	nan	0.098			0.119	0.0183	nan	nan	nan	0.0952	nan
1	0.0186	nan	nan	nan	0.9853	nan	nan	0.995	nan	nan	0.1126	nan	nan	0.6259	0.7436	nan	0.4762	0.68	0		0.8929	0.5821	nan	nan	nan	0.8654	0.9091	nan	0.8915	0.898	nan	0.7281	0.8537	0.6588	nan	nan	nan	0.7586	nan	nan			0.2105	0	nan	nan	nan	0.0941	nan
1	0.0062	nan	nan	nan	1	1	nan	0.9971	1	nan	0.1364	0.8222	0.0339	0.6358	0.8902	nan	0.4938	0.9118	0		0.5641	0.1429	nan	nan	nan	0.3333	0.3333	nan	0.4737	0.5098	nan	0.5259	nan	0.4952	nan	nan	nan	nan	nan	nan			0.6895	0.4878	nan	nan	nan	nan	nan
1	0.0251	1	1	nan	0.958	1	nan	0.9868	0.988	nan	0.1188	0.7848	0.0057	0.6716	0.8861	0.0476	0.4462	0.9487	0		0.7616	0.3014	0.7955	nan	nan	0.8393	0.88	nan	0.752	0.7614	nan	0.5645	0.8217	0.3388	0.3585	nan	0.25	0.6282	nan	0.587			0.931	0.7089	nan	nan	nan	0.7	nan
1	0.0188	nan	nan	nan	0.8835	0.9821	nan	0.9694	0.9684	nan	0.1332	nan	0.0407	0.8438	0.975	nan	0.381	1	0		0.7193	0.0483	nan	nan	nan	0.9091	nan	nan	0.8462	0.7848	nan	0.3826	nan	0.0519	0.24	nan	0	0.3294	nan	0.2273			0.55	0.0952	nan	nan	nan	0.0588	nan
0.9196	0.0169	0.974	nan	nan	0.9934	nan	0.9817	0.9725	0.989	0.9342	0.2794	0.87	0.1549	0.7755	0.9846	0.6606	0.2727	1	0		0.7164	0.0348	0.6531	0.8205	nan	0.859	0.9178	nan	0.7931	0.9006	nan	0.2256	0.8519	0.0556	nan	nan	nan	0.4356	0.8936	0			0.2978	0.0978	nan	nan	nan	0.283	nan
0.9455	0.0143	1	nan	nan	0.9562	0.8235	1	0.9653	0.9592	0.9655	0.2258	0.8372	0.0949	0.6729	0.9167	0.5	0.2	nan	0		0.8952	0.033	nan	nan	nan	0.881	nan	nan	0.9177	0.9189	nan	0.1885	0.913	0.0112	0.3333	nan	nan	nan	nan	nan			0.8221	0.6391	0.6667	nan	nan	0.844	nan
0.9176	0.0127	0.4333	nan	nan	1	nan	nan	0.9261	nan	nan	0.1189	nan	0	0.0175	nan	0	0.2083	nan	0		0.9667	0.6111	nan	nan	nan	0.8596	nan	nan	0.9167	0.85	nan	0.6154	nan	nan	nan	nan	nan	0.8	nan	nan			0.25	0.0727	nan	nan	nan	0.1279	nan
0.7391	0.0173	nan	nan	nan	1	nan	nan	0.954	1	nan	0.0785	nan	0	0.1154	nan	0	0.0984	nan	0		0.8043	0.3163	0.7886	nan	nan	0.793	0.811	nan	0.834	0.8676	nan	0.5852	0.8333	0.3867	nan	nan	nan	0.6129	0.85	nan			0.25	0.037	nan	nan	nan	0.0152	nan
0.8889	0.0113	0.3125	nan	nan	1	1	nan	0.8947	0.9683	nan	0.1111	nan	0.0221	0.1795	nan	0	0.25	nan	0		0.3289	0	nan	nan	nan	0.4884	nan	nan	0.5922	nan	nan	0.1709	nan	nan	0.3333	nan	nan	0.1304	nan	nan			0.4074	0.2021	0.0952	nan	nan	0.5804	nan
0.9747	0.0207	0.5443	0.975	0	0.9888	0.9873	nan	0.9671	0.965	nan	0.2136	0.8505	0.0299	0.2059	nan	0	0.3684	0.963	0		0.7143	0.386	nan	nan	nan	0.6	0.6	nan	0.5778	nan	nan	0.573	0.5172	0.6296	0.3896	0.4865	0.3226	0.5543	0.525	0.6098			0.2564	0	0.0769	nan	nan	0.2963	nan
0.8495	0.0144	0.5765	0.95	nan	0.9907	1	nan	0.9786	0.9733	nan	0.2206	0.7959	0.0442	0.3077	nan	0	0.4302	1	0		0.875	0.3846	nan	nan	nan	0.697	nan	nan	0.6557	0.5373	nan	0.6029	0.5263	0.6	0.5581	0.5238	nan	0.7	0.75	nan			0.622	0.4167	nan	nan	nan	0.6203	nan
0.9722	0.0234	0.5	0.6571	nan	0.9774	0.9767	nan	0.9549	0.9905	nan	0.2063	0.8958	0.0273	0.1087	nan	0	0.2321	nan	0		1	0.625	1	nan	nan	0.859	nan	nan	0.8824	0.8938	nan	0.7357	nan	0.881	0.6406	nan	0.56	0.6875	nan	nan			0.36	0.1233	nan	nan	nan	0.1077	nan
0.9441	0.0132	0.2584	0.3622	nan	0.993	0.9926	nan	0.9848	0.9875	nan	0.206	0.96	0.047	0.3095	nan	0	0.4598	1	0		0.8276	0.3881	0.7442	nan	nan	0.7225	0.8	nan	0.7708	nan	nan	0.6182	0.9	nan	0.5694	nan	nan	0.7191	0.6538	0.8			0.75	0.4066	nan	nan	nan	0.7333	nan
0.6144	0.0198	0.9055	0.9174	nan	0.8115	0.8212	nan	0.8598	0.8767	nan	0.3861	0.6267	0.0237	0.3826	0.9706	0.0189	0.27	0.6667	0		0.8293	0.3133	nan	nan	nan	nan	nan	nan	nan	nan	nan	nan	nan	nan	nan	nan	nan	nan	nan	nan			0.4696	0.2692	0.087	nan	nan	0.3442	0.3333
1	0.0089	nan	nan	nan	0.9857	nan	nan	0.98	nan	nan	0.1488	nan	nan	0.443	1	nan	0.2267	nan	0		0.5161	0.1864	nan	nan	nan	0.5385	0.5714	nan	0.6842	0.6604	nan	0.3607	0.2778	nan	0.381	nan	0.3571	nan	nan	nan			0.3497	0.1122	0.3846	nan	nan	0.2517	nan
0.9314	0.0148	0.9403	nan	nan	0.8829	nan	nan	0.9651	1	nan	0.5528	1	nan	0.5	1	0	0.5159	0.9714	0		0.9302	0.5405	nan	nan	nan	0.8108	nan	nan	0.8101	nan	nan	0.6667	nan	nan	0.7654	nan	nan	0.8381	nan	nan			0.1216	0	0.0606	nan	nan	0.0791	nan
0.9791	0.0252	nan	nan	nan	0.9404	0.9586	nan	0.9137	0.9188	nan	0.2632	0.4579	nan	0.3333	nan	0	0.4796	0.9565	0		0.7473	0.035	0.4737	nan	nan	0.4333	0.6	nan	0.7131	0.7595	nan	0.47	0.5862	0.3232	nan	nan	nan	nan	nan	nan			0.3043	0.1538	nan	nan	nan	0.3143	nan
0.9706	0.0294	nan	nan	nan	0.78	0.9508	nan	0.9067	0.9157	nan	0.1343	0.7826	0	0.0481	nan	0	0.3	0.9688	0		0.7778	0.4146	nan	nan	nan	nan	nan	nan	0.7768	nan	nan	0.6744	nan	nan	0.4615	nan	nan	0.8276	nan	nan			0.1475	0.0152	nan	nan	nan	0.0423	nan
0.9459	0.0107	nan	nan	nan	0.9079	1	nan	0.9375	0.9211	nan	0.1186	nan	0.0137	0	nan	0	0.3176	0.9583	0		0.7368	0.0173	0.5417	nan	nan	nan	nan	nan	0.7984	0.8812	nan	0.1397	0.8367	0.034	0	nan	0	0.2427	nan	0			0.1467	0.0431	0.16	nan	nan	0.0625	nan
1	0.0196	nan	nan	nan	0.9167	0.9091	nan	0.9701	0.9333	nan	0.191	0.9111	0.0625	0.0896	nan	0	0.4476	1	0		0.5	0.0158	nan	nan	nan	nan	nan	nan	0.901	0.9231	nan	0.155	0.8333	0.0292	nan	nan	nan	0.3095	nan	0.02			0.1429	0.037	0.0192	nan	nan	0	nan
0.7571	0.0123	nan	nan	nan	0.9615	0.98	nan	0.9196	0.92	nan	0.2674	0.8812	0.0483	0.2037	nan	0	0.5227	1	0		0.7544	0.0133	0.3	nan	nan	0.8491	0.7586	nan	0.7	0.7327	nan	0.1238	0.619	0.0239	nan	nan	nan	0.2727	nan	nan			0.2875	0.1573	nan	nan	nan	nan	nan
0.9318	0	nan	nan	nan	0.9184	nan	nan	0.9655	0.9792	nan	0.4681	0.8696	0.12	0.425	nan	nan	0.3714	0.8276	0		0.5857	0.1064	0.4054	nan	nan	0.582	nan	nan	0.685	nan	nan	0.5484	nan	nan	0.549	nan	0.5	0.4815	nan	nan			0.2857	0.1212	nan	nan	nan	0.058	nan
0.9592	0.0276	nan	nan	nan	0.9796	nan	nan	0.989	nan	nan	0.3073	nan	nan	0.3654	nan	nan	0.3571	nan	0		0.55	0.0118	nan	nan	nan	0.5946	nan	nan	0.6408	nan	nan	0.1765	nan	nan	0.0312	nan	nan	0	nan	nan			0.2857	0.1119	nan	nan	nan	0.449	nan
0.871	0.023	nan	nan	nan	0.978	1	nan	0.9157	0.8545	nan	0.3006	1	0.0909	0.2658	nan	0	0.2706	nan	0		0.6341	0.0114	nan	nan	nan	0.4455	nan	nan	0.4902	nan	nan	0.2421	nan	nan	0	nan	nan	nan	nan	nan			0.2062	0.1037	0.5889	nan	nan	0.1571	nan
0.8483	0.0298	nan	nan	nan	0.962	0.9603	nan	0.9155	0.9102	nan	0.2593	0.7742	0	0.2647	nan	nan	0	nan	0		1	0.0556	nan	nan	nan	0.835	nan	nan	0.8469	nan	nan	0.5052	nan	nan	0	nan	nan	0.0294	nan	nan			0.3061	0.0444	nan	nan	nan	0.3962	nan
1	0.0261	nan	nan	nan	0.9649	0.9608	nan	0.9691	0.9659	nan	0.2984	0.9714	0.0118	0.3448	nan	nan	0.32	0.96	0		0.4822	0.0697	nan	nan	nan	0.4667	0.5435	nan	0.7607	0.8182	nan	0.1903	0.4719	0.0133	0.1951	nan	nan	0.4375	nan	0.0312			0.5556	0.3611	0.4318	nan	nan	0.419	nan
0.8	0.0111	nan	nan	nan	0.8689	0.8727	nan	0.9815	0.9792	nan	0.2345	nan	0.036	0.2093	nan	0	0.268	0.9565	0		0.5192	0.125	nan	nan	nan	0.2941	nan	nan	0.4031	nan	nan	0.2229	nan	nan	0.22	nan	nan	0.3556	nan	nan			1	0.4444	nan	nan	nan	0.4462	nan
0.7182	0.0112	0.8451	nan	nan	0.5786	nan	nan	0.75	nan	nan	0.1648	nan	nan	0.0161	nan	nan	0.1915	nan	0		0.5676	0.1	0.6818	nan	nan	nan	nan	nan	0.6341	nan	nan	0.3519	nan	nan	nan	nan	nan	0.6667	nan	nan			0.4849	0.0557	0.4583	0.4583	nan	0.4421	0.4795
0.6847	0.0129	0.5397	nan	nan	0.7742	nan	nan	0.6264	0.6061	nan	0.3049	0.5667	nan	0.3235	nan	0	0.3714	0.7742	0		0.7756	0.4394	0.717	nan	nan	0.8192	0.8199	nan	0.779	0.7739	nan	0.7112	0.6866	0.7083	0.4054	nan	0.4167	0.7308	0.75	nan			0.2874	0	nan	nan	nan	0	nan
0.9149	0.0289	1	1	nan	0.9296	0.9828	nan	0.9457	0.9505	nan	0.4594	0.83	0.0563	0.4767	0.5	0	0.4773	0.9	0		0.9167	0.5758	0.9375	nan	nan	0.8814	0.871	nan	0.9038	0.9065	nan	0.8611	1	nan	0.7869	0.8511	nan	0.8462	0.8438	nan			0.1593	0.0233	0	nan	nan	0.1077	0.2162
0.9492	0.0235	0.8837	0.9062	nan	1	1	nan	0.9467	0.9716	nan	0.4948	0.8333	0.0441	0.4107	0.6667	0	0.4756	0.9744	0		0.8387	0.4691	nan	nan	nan	0.8158	0.8108	nan	0.6275	0.64	nan	0.7571	0.6897	0.8387	0.6923	nan	0.6774	0.7174	nan	0.7746			0.225	0	nan	nan	nan	0.1212	0.1538
0.9444	0.0127	0.9762	0.9737	nan	0.9441	0.9672	nan	0.9456	0.9435	nan	0.4974	0.9709	0.0241	0.4125	0.9167	0	0.2143	nan	0		0.7876	0.1915	nan	nan	nan	nan	nan	nan	nan	nan	nan	nan	nan	nan	nan	nan	nan	nan	nan	nan			0.7361	0.0182	nan	nan	nan	0.6289	0.5581
0.5875	0.0215	0.6184	nan	nan	0.4047	nan	nan	0.7003	nan	nan	0.3567	nan	nan	0.1458	nan	0	0.3204	0.5714	0		0.8125	0.4043	nan	nan	nan	0.7229	nan	nan	0.5839	nan	nan	0.3793	nan	nan	0.6471	nan	nan	0.4507	nan	nan			0.1429	0.0039	nan	nan	nan	0.0312	0
0.9137	0.0182	0.9434	0.8571	nan	0.9775	0.9592	nan	0.9815	0.9737	nan	0.2127	0.8667	0.0244	0	nan	0	0.1505	nan	0		0.6104	0.2222	0.8125	nan	nan	0.6393	nan	nan	0.5127	nan	nan	0.637	nan	nan	0.2	nan	nan	0.5952	nan	nan			0.2574	0.0693	nan	nan	nan	0.2909	0.3265
0.8577	0.0093	0.8254	nan	nan	0.8	nan	nan	0.9233	nan	nan	0.4702	nan	nan	0.4176	0.6897	0	0.4554	nan	0		0.8966	0.551	nan	nan	nan	0.8793	nan	nan	0.9149	nan	nan	0.6389	nan	nan	0.4138	nan	nan	0.8	nan	nan			0.1346	0	nan	nan	nan	nan	nan
0.8925	0.016	0.3548	1	nan	0.9844	nan	nan	1	1	nan	0.1302	nan	0	0.5263	0.9688	0	0.3438	nan	0		0.5987	0.0903	0.2162	nan	nan	0.7548	nan	nan	0.5353	nan	nan	0.4863	nan	nan	0.4615	nan	nan	0.4048	nan	nan			0.1481	0	nan	nan	nan	0.0909	nan
1	0.0373	nan	nan	nan	nan	nan	nan	0.9444	nan	nan	0.1746	nan	0.0429	0.4167	0.9444	0	0.3962	0.9298	0		0.4412	0.0588	nan	nan	nan	0.5946	nan	nan	0.5619	nan	nan	0.3529	nan	nan	nan	nan	nan	0.4634	nan	nan			0.1	0	0.0476	nan	nan	0.0097	nan
0.9375	0.0127	0.6429	nan	nan	0.9823	nan	nan	0.9631	nan	nan	0.2946	nan	nan	0.3214	nan	nan	0.2174	nan	0		0.8421	0.4545	nan	nan	nan	0.6957	nan	nan	0.8365	nan	nan	0.8243	nan	nan	0.7164	nan	nan	0.8382	nan	nan			0.1139	0.0115	nan	nan	nan	0.0513	nan
0.9778	0.0086	0.6824	0.6269	nan	0.9392	0.9385	nan	0.9848	0.9818	nan	0.3388	0.9808	0.0593	0.3889	nan	nan	0.0588	nan	0		0.8211	0.3182	nan	nan	nan	0.7473	nan	nan	0.723	nan	nan	0.5988	nan	nan	0.3571	nan	nan	0.6842	nan	nan			0.7742	0.5814	0.234	nan	nan	0.6111	nan
0.9767	0.0258	0.5946	0.6406	nan	0.9762	0.9814	nan	0.9479	0.9515	nan	0.3116	0.9568	0.0356	0.5143	nan	nan	0.1652	nan	0		0.875	0.5294	nan	nan	nan	0.6944	nan	nan	0.8519	nan	nan	0.6933	nan	nan	0.4167	nan	nan	0.6444	nan	nan			0.1026	0	0	nan	nan	0.0056	nan
0.9552	0.0187	0.9375	0.9259	nan	0.9586	0.9615	nan	0.9571	0.9593	nan	0.7371	0.9848	0.0541	0.506	0.9231	0	0.3922	0.913	0		0.8367	0.3091	nan	nan	nan	0.5833	nan	nan	0.809	nan	nan	0.72	nan	nan	nan	nan	nan	nan	nan	nan			0.4118	0.1299	nan	nan	nan	0.5742	nan
0.8613	0.0117	0.8462	nan	nan	0.9331	0.9896	nan	0.9099	0.9091	nan	0.7298	1	0.5	0.3667	0.7667	0	0.651	0.9302	0		0.7019	0.1529	nan	nan	nan	0.6883	nan	nan	0.768	nan	nan	0.4233	nan	nan	nan	nan	nan	nan	nan	nan			0.8649	0.6545	0.8095	nan	nan	0.5938	nan
0.7143	0.0159	nan	nan	nan	0.8857	nan	nan	0.9216	nan	nan	0.3077	nan	nan	0.3757	0.8846	0.0714	0.2849	nan	0		0.8182	0.4762	0.7667	nan	nan	0.7377	0.7377	nan	0.7163	0.7345	nan	0.6	0.6027	0.6484	0.7089	0.6522	nan	0.7468	0.6333	nan			0.6316	0.0976	nan	nan	nan	0.058	nan
0.7709	0.0094	0.4235	0.5032	0.0606	0.781	0.7839	nan	0.9611	0.9639	nan	0.2653	0.875	0.0181	0.3043	0.6333	0	0.2619	0.6957	0		0.4026	0.0952	nan	nan	nan	nan	nan	nan	0.381	0.3793	nan	nan	nan	nan	nan	nan	nan	0.2258	nan	nan			0.1406	0.0152	nan	nan	nan	0	nan
0.7756	0.0149	0.7177	0.7451	nan	0.8903	0.8933	nan	0.9519	0.9468	nan	0.4351	0.9333	0.1841	0.4918	0.8696	0.0417	0.2653	0.8261	0		0.4824	0.037	nan	nan	nan	nan	nan	nan	0.4792	0.3962	nan	0.2841	0.2791	0.1	nan	nan	nan	0.2174	0.1667	nan			0.1184	0.0111	0.0278	nan	nan	0.0207	nan
0.9009	0.0165	0.4444	1	0.1429	0.9688	0.988	nan	0.9847	0.9841	nan	0.352	0.8272	0.0301	nan	nan	nan	0.35	1	0		0.6585	0.1902	0.767	0.8	nan	0.6154	nan	nan	0.6721	0.5397	nan	0.43	0.5556	0.2143	nan	nan	nan	nan	nan	nan			0.6719	0.3229	nan	nan	nan	0.44	0.2949
0.7931	0.0158	0.0694	nan	0	0.984	nan	nan	0.9949	1	nan	0.2405	0.8596	0.039	0.4737	nan	nan	0.1532	nan	0		0.7528	0.1773	0.9223	nan	nan	0.8294	nan	nan	0.8423	nan	nan	0.3836	nan	nan	0.4407	nan	nan	0.3494	nan	nan			0.8966	0.6222	nan	nan	nan	0.5797	0.6082
0.8235	0.0188	0.1154	nan	nan	0.9714	nan	nan	0.9844	nan	nan	0.16	nan	0.0387	nan	nan	0	0.1429	nan	0		0.6604	0.3571	nan	nan	nan	0.5641	nan	nan	0.7059	nan	nan	0.5517	nan	nan	0.541	nan	nan	0.6632	nan	nan			0.7143	0.5563	0.2453	nan	nan	0.4155	0.6087
0.8788	0.0116	0.0147	nan	nan	1	nan	nan	0.9643	0.9394	nan	0.2241	nan	0.0435	0	nan	0	0.098	nan	0		0.8101	0.3777	nan	nan	nan	0.5	nan	nan	0.7706	nan	nan	0.5134	nan	nan	0.5735	nan	0.6667	0.4737	nan	nan			0.1905	0	0	nan	nan	0.0411	nan
0.9259	0.0229	0.1212	nan	nan	1	1	nan	0.8994	0.7952	nan	0.2979	0.8627	0.07	0.2233	0.697	0	0.2283	0.6176	0		0.6944	0.3878	nan	nan	nan	0.8537	nan	nan	0.6716	0.625	nan	0.6345	nan	nan	0.5443	0.5682	0.5769	0.5743	0.5581	0.5455			0.75	0.2581	nan	nan	nan	0.3125	nan
0.9861	0.014	0.2821	nan	nan	0.9706	0.9608	nan	0.9091	0.7879	nan	0.1458	0.9565	0.0178	0.3115	0.9524	nan	0.2706	0.7667	0		0.5708	0.2134	0.7708	nan	nan	0.827	nan	nan	0.799	nan	nan	0.5605	nan	nan	0.2424	nan	nan	0.6389	nan	nan			0.75	0.087	nan	nan	nan	0.4123	nan
0.9872	0.0212	0.8696	nan	nan	0.9855	0.9836	nan	0.9709	0.9802	nan	0.1747	0.7571	0.0097	0.7714	0.9231	nan	0.2817	nan	0		0.7	0.2857	nan	nan	nan	0.4828	nan	nan	0.3782	nan	nan	0.413	nan	nan	0.5312	nan	nan	0.6111	nan	nan			0.3188	0.1071	nan	nan	nan	0.3734	0.3734
0.9854	0.0214	0.9828	1	nan	0.9821	0.9806	nan	0.9769	0.972	nan	0.2495	0.7105	0.0311	0.5536	0.931	nan	0.3182	1	0		0.7	0.2083	nan	nan	nan	nan	nan	nan	0.6774	nan	nan	0.4918	nan	nan	nan	nan	nan	nan	nan	nan			0.1635	0	nan	nan	nan	0.13	nan
1	0.0193	nan	nan	nan	0.9597	0.9703	nan	0.9182	0.9328	nan	0.1484	0.5	0	0.3444	0.963	0.0112	0.5281	0.9592	0		0.9062	0.5854	0.4231	nan	nan	nan	nan	nan	0.7619	nan	nan	0.5276	nan	nan	nan	nan	nan	0.44	nan	nan			0.1333	0	0.2222	nan	nan	0.125	nan
0.7778	0.0153	nan	nan	nan	1	1	nan	0.8696	0.8955	nan	0.1077	0.8182	0.0161	nan	nan	nan	0.1471	nan	0		0.775	0.3333	nan	nan	nan	0.7534	nan	nan	0.6721	nan	nan	0.6129	nan	nan	0.3158	nan	nan	0.7073	nan	nan			0.1327	0	0	nan	nan	0.2083	nan
0.8095	0.0186	0.4545	0.5185	nan	0.6471	nan	nan	0.9135	1	nan	0.1065	0.5175	0.0232	nan	nan	nan	0	nan	0		0.9375	0.3594	nan	nan	nan	0.8289	nan	nan	0.8562	nan	nan	0.6338	nan	nan	0.3488	nan	nan	0.6886	nan	nan			0.1024	0	0.0278	nan	nan	0.02	nan
0.9459	0.0211	0.4828	0.4828	nan	0.4833	0.8571	nan	0.9902	0.9897	nan	0.1594	0.5301	0.0746	nan	nan	nan	0	nan	0		0.8571	0.1961	nan	nan	nan	0.875	nan	nan	0.8671	nan	nan	0.7216	nan	nan	0.4231	nan	nan	0.7812	nan	nan			0.2	0.0189	nan	nan	nan	0.0094	nan
1	0.0272	1	1	nan	0.6957	0.9688	nan	0.9926	0.991	nan	0.153	0.8372	0.0164	nan	nan	nan	0.1739	nan	0		0.8857	0.2267	nan	nan	nan	0.7872	nan	nan	0.6306	nan	nan	0.5816	nan	nan	0.425	nan	nan	0.5195	nan	nan			0.1905	0	0.1364	nan	nan	0.0811	nan
0.9592	0.0259	1	1	nan	0.871	0.9865	nan	0.9617	0.9579	nan	0.1554	0.9294	0.0268	nan	nan	nan	0.2105	nan	0		0.6452	0.0741	nan	nan	nan	0.3929	nan	nan	0.4769	nan	nan	0.21	nan	nan	0.125	nan	nan	0.2903	nan	nan			0.168	0.0183	0	nan	nan	0.0545	nan
0.7778	0.0058	0.9767	0.9767	nan	nan	nan	nan	0.8873	1	nan	0.2782	0.8571	0.0405	0.1313	nan	0.0155	0.3445	0.9286	0		0.3077	0	nan	nan	nan	0.375	nan	nan	0.377	nan	nan	0.3333	nan	nan	0.0185	nan	nan	0.2093	nan	nan			0.3916	0.1146	nan	nan	nan	nan	nan
0.8462	0.0228	nan	nan	nan	nan	nan	nan	0.8333	nan	nan	0.2061	0.8261	0.0204	0.82	1	nan	0.4756	0.9487	0		0.9655	0.6512	nan	nan	nan	0.8133	nan	nan	0.9008	nan	nan	0.6786	nan	nan	0.8	nan	nan	0.8333	nan	nan			0.3846	0	nan	nan	nan	0.2439	nan
0.9655	0.0171	0.6977	0.8571	nan	0.9316	0.9643	nan	0.9862	0.99	nan	0.3158	0.9615	0.027	0.7536	0.9811	nan	0.4156	nan	0		0.881	0.4	nan	nan	nan	0.7561	nan	nan	0.8444	nan	nan	0.6796	nan	nan	0.871	nan	nan	0.6977	nan	nan			0.2941	0.0096	0.0556	nan	nan	0.0253	nan
0.9263	0.0143	0.7241	0.84	nan	0.8889	0.9375	nan	0.9359	0.9521	nan	0.2919	0.9396	0.0185	0.8	1	nan	0.4444	1	0		0.72	0.3333	0.44	nan	nan	0.6585	nan	nan	0.6154	nan	nan	0.5434	nan	nan	0.5484	nan	nan	0.5306	nan	nan			0.1364	0.0283	nan	nan	nan	0.0391	nan
0.9506	0.0138	0.5352	nan	nan	0.9503	1	nan	0.9432	1	nan	0.3673	nan	0.0154	0.2462	nan	nan	0.3488	nan	0		0.7419	0.38	nan	nan	nan	0.7763	nan	nan	0.6974	nan	nan	0.68	nan	nan	nan	nan	nan	nan	nan	nan			0.3	0	nan	nan	nan	0.1644	nan
0.9677	0.0146	0.3235	nan	nan	0.6727	nan	nan	0.9902	0.9882	nan	0.1298	1	0.045	0.0196	nan	0.0208	0.0933	nan	0		0.9706	0.5645	nan	nan	nan	0.9275	nan	nan	0.9692	nan	nan	0.7071	nan	nan	0.8101	nan	nan	0.831	nan	nan			0.1356	0	nan	nan	nan	0.36	0.36
0.9531	0.0169	0.1798	0.28	0	0.5652	0.5652	nan	0.9758	0.9739	nan	0.1165	0.8889	0.0274	0.2174	nan	0	0.3409	nan	0		0.9344	0.6053	nan	nan	nan	1	nan	nan	0.9299	nan	nan	0.8187	nan	nan	0.8182	nan	nan	0.9014	nan	nan			0.2632	0	nan	nan	nan	nan	nan
0.8393	0.0163	0.0741	0.2581	0	0.8714	1	nan	0.9194	0.9691	nan	0.1354	0.8654	0.0418	0.2836	nan	0	0.4835	0.8571	0		0.675	0.1111	nan	nan	nan	0.5319	nan	nan	0.6615	nan	nan	0.3689	nan	nan	0.2407	nan	nan	0.3723	nan	nan			0.2289	0.0194	nan	nan	nan	nan	nan
0.8	0	nan	nan	nan	0.7083	nan	nan	0.7727	0.7391	nan	0.3966	nan	nan	0.3306	0.9565	0.1585	0.3514	nan	0		0.9773	0.6	nan	nan	nan	0.8788	nan	nan	0.7353	nan	nan	0.7429	nan	nan	0.6719	nan	nan	0.8072	nan	nan			0.2742	0	nan	nan	nan	nan	nan
0.8361	0.0082	nan	nan	nan	0.9512	0.9615	nan	1	1	nan	0.2298	0.5455	0.0274	0.2447	nan	0	0.2545	nan	0		0.9153	0.55	nan	nan	nan	0.7931	nan	nan	0.5909	nan	nan	0.4419	nan	nan	nan	nan	nan	0.6727	nan	nan			0.1728	0	0	nan	nan	0.0556	nan
0.8378	0.0145	nan	nan	nan	0.9032	1	nan	0.9059	0.8333	nan	0.1519	0.619	0	0.2933	nan	0	0.3721	nan	0		0.593	0.2818	0.55	nan	nan	0.7283	0.7241	nan	0.5887	0.6081	nan	0.484	nan	0.5156	0.5	nan	nan	0.5	nan	nan			0.2381	0.0408	nan	nan	nan	nan	nan
1	0.0157	0.2549	nan	nan	0.9926	nan	nan	0.7744	nan	nan	0.1849	nan	0	0.5444	nan	nan	0.3172	nan	0		0.8667	0.0625	nan	nan	nan	nan	nan	nan	0.6966	nan	nan	0.375	nan	nan	0.3714	nan	nan	0.2459	nan	nan			0.1408	0.032	nan	nan	nan	0.0968	nan
1	0.0063	0.2174	nan	nan	0.9737	nan	nan	0.8108	nan	nan	0.1187	nan	0.0141	0.5079	nan	nan	0.3358	nan	0		0.4082	0.0178	0	nan	nan	0.3038	nan	nan	0.3051	nan	nan	0.0422	nan	nan	0.1379	nan	nan	0.119	nan	nan			0.4	0.0978	nan	nan	nan	nan	nan
1	0.0256	0.4474	nan	nan	1	nan	nan	0.8514	nan	nan	0.1168	nan	0.02	0.3214	nan	nan	0.2385	nan	0		0.5278	0.0091	0.2353	nan	nan	0.5172	nan	nan	0.814	nan	nan	0.0741	nan	nan	0.3462	nan	nan	0.375	nan	nan			0.1667	0.0187	0.25	nan	nan	nan	nan
0.9688	0.0136	nan	nan	nan	0.9722	nan	nan	0.8696	nan	nan	0.1061	nan	nan	0.38	nan	nan	0.4286	nan	0		0.4872	0.0214	0.2353	nan	nan	0.3684	nan	nan	0.6667	nan	nan	0.0673	nan	nan	0.1395	nan	nan	0.3077	nan	nan			0.3431	0.1562	0.0317	nan	nan	0.0795	0.0806
0.6667	0.0284	nan	nan	nan	0.9	nan	nan	0.8351	nan	nan	0.1765	nan	nan	0.4062	nan	nan	0.3878	nan	0		0.68	0.022	0.0274	nan	nan	0.4921	nan	nan	0.8252	nan	nan	0.1036	nan	nan	0.1739	nan	nan	0.322	nan	nan			0.125	0	nan	nan	nan	0.0198	nan
0.8214	0.0075	0.6667	0.96	nan	0.8878	0.9853	nan	0.9767	0.9724	nan	0.1993	0.7013	0.0261	0.4853	0.8788	0	0.4021	0.9706	0		0.7931	0.0406	nan	nan	nan	0.72	nan	nan	0.8228	nan	nan	0.1115	nan	nan	0.1471	nan	nan	0.3846	nan	nan			0.234	0.0597	nan	nan	nan	nan	nan
1	0.0095	nan	nan	nan	nan	nan	nan	0.9744	0.9744	nan	0.1881	0.5455	0.0424	0.5476	nan	nan	0.3245	0.9697	0		0.4091	0.0465	nan	nan	nan	0.4928	nan	nan	0.4828	nan	nan	0.2787	nan	nan	nan	nan	nan	0.24	nan	nan			0.3441	0.0291	nan	nan	nan	0.1224	0.1224
0.8539	0.0364	nan	nan	nan	0.7647	0.8667	nan	0.953	0.93	nan	0.2645	0.64	0.0219	0.3288	nan	0	0.3043	0.9792	0		0.5882	0.0074	nan	nan	nan	0.7407	0.7385	nan	0.6688	0.6522	nan	0.1402	0.4483	0.0392	nan	nan	nan	nan	nan	nan			0.3554	0.0219	nan	nan	nan	0.0226	0.0242
0.5138	0.012	nan	nan	nan	0.2857	nan	nan	0.6299	0.7455	nan	0.4821	nan	nan	0.1386	0.2703	0	0.1974	0.3793	0		0.8163	0.0157	nan	nan	nan	0.8333	0.8378	nan	0.7921	0.7838	nan	0.16	0.5135	nan	nan	nan	nan	nan	nan	nan			0.3725	0.062	nan	nan	nan	0.0625	0.0541
0.9677	0.0104	0.1633	nan	nan	nan	nan	nan	0.9401	0.9346	nan	0.3027	0.9028	0.0156	0.1848	nan	0	0.3028	nan	0		0.6379	0.2727	nan	nan	nan	0.6316	nan	nan	0.4444	nan	nan	0.3158	nan	nan	nan	nan	nan	nan	nan	nan			0.1169	0	0	nan	nan	nan	nan
0.9737	0.0159	nan	nan	nan	0.9494	nan	nan	0.9563	0.9	nan	0.2682	nan	nan	0.0962	nan	nan	0.1111	nan	0		0.3871	0.0756	nan	nan	nan	nan	nan	nan	0.5217	nan	nan	0.1016	nan	nan	nan	nan	nan	nan	nan	nan			0.3243	0.0263	nan	nan	nan	0.0833	nan
0.957	0.0761	nan	nan	nan	0.9919	1	nan	0.9942	nan	nan	0.4583	nan	0.1	0.5118	0.9048	0	0.479	1	0		0.7391	0.3448	nan	nan	nan	nan	nan	nan	0.8043	nan	nan	0.6863	nan	nan	0.5532	nan	nan	0.7667	nan	nan			0.2336	0.0247	nan	nan	nan	0.3699	nan
0.9483	0.0151	0.873	0.9268	nan	0.8291	0.8364	nan	0.928	0.9415	nan	0.2779	0.6548	0.0103	0.5273	nan	nan	0.2193	1	0		0.8261	0.15	nan	nan	nan	nan	nan	nan	0.8491	0.8222	nan	0.74	nan	nan	0.5514	0.6053	0.5714	0.6042	nan	0.6383			1	0.7863	nan	nan	nan	0.4381	0.3651
0.7528	0.0074	0.9773	0.9688	nan	0.9429	0.9351	nan	0.929	0.9396	nan	0.4108	0.7778	0.0411	0.5116	0.88	nan	0.5373	1	0		0.8462	0.0094	0.6667	nan	nan	0.9077	nan	nan	0.8773	nan	nan	0.3415	nan	nan	0.4587	nan	nan	0.3946	nan	nan			0.2319	0.0377	0	nan	nan	0.023	0
0.9	0.0097	0.0769	nan	0.0984	1	1	nan	0.8456	0.819	nan	0.1112	0.8925	0.0309	0.3415	nan	0	0.1774	nan	0		0.641	0.2143	nan	nan	nan	0.4189	0.3857	nan	0.4949	0.4648	nan	0.4886	0.6047	nan	nan	nan	nan	0.4872	nan	nan			0.5952	0.2222	nan	nan	nan	0.3622	0.3361
0.9245	0.0169	0	nan	0	0.9571	0.94	nan	0.8561	0.854	nan	0.0849	0.9692	0.0206	0.4468	nan	0	0	nan	0		0.5098	0.1977	nan	nan	nan	nan	nan	nan	nan	nan	nan	nan	nan	nan	nan	nan	nan	nan	nan	nan			0.381	0.0488	nan	nan	nan	nan	nan
0.7941	0.0146	0.0179	nan	0.0222	0.8333	nan	nan	0.8276	0.8818	nan	0.1265	0.6061	0.0396	0	nan	nan	0	nan	0		0.5946	0.0107	nan	nan	nan	nan	nan	nan	0.5306	nan	nan	0.0669	nan	nan	0	nan	nan	nan	nan	nan			0.4414	0.3197	0.7115	nan	nan	0.5098	nan
0.6117	0.0133	nan	nan	nan	0.7586	nan	nan	0.8047	0.9014	nan	0.191	0.8947	0.0192	0.5484	nan	nan	0.1429	nan	0		0.5814	0.0135	nan	nan	nan	0.4737	nan	nan	0.42	nan	nan	0.0501	nan	nan	0	nan	0	0.0781	nan	0.0357			0.4444	0	0.2963	nan	nan	0.1224	0.2778
0.8205	0.014	0.9545	0.9545	nan	nan	nan	nan	1	1	nan	0.4476	0.9796	0.0182	0.3226	nan	0	0.2791	nan	0		0.7273	0.2083	nan	nan	nan	0.65	0.6	nan	0.602	0.6385	nan	0.443	0.6667	0.18	nan	nan	nan	nan	nan	nan			0.2364	0.0101	nan	nan	nan	0.027	0.0294
0.5814	0.0283	0.4091	nan	nan	0.4964	nan	nan	0.2885	0.4096	nan	0.2811	0.8864	0.0577	0.1018	nan	0	0.1856	nan	0		0.4808	0.0255	nan	nan	nan	0.5698	0.5893	nan	0.7256	0.7536	nan	0.1924	0.3258	0.0214	0.0385	0.0556	0.0238	0.0533	0.1379	0			0.1905	0.0526	nan	nan	nan	0.0256	0.0104
1	0.0294	nan	nan	nan	1	1	nan	nan	nan	nan	0.25	0.84	0.0455	0.6154	0.9222	0	0.4875	0.975	0		0.6727	0	nan	nan	nan	0.5546	0.5056	nan	0.7429	0.7931	nan	0.1228	0.2759	0.0303	0.0161	0.037	nan	0.027	0	0.0488			0.3636	0.1771	0.697	0.697	nan	0.5684	0.5517
0.9822	0.0096	0.8393	nan	nan	0.9949	nan	nan	0.9592	0.9206	nan	0.5321	1	0.0208	0.5397	1	0	0.6552	1	0		0.6111	0.2667	0.2308	nan	nan	nan	nan	nan	0.4793	nan	nan	0.25	nan	nan	0.3529	nan	nan	0.4615	nan	nan			1	0.2745	nan	nan	nan	0.0288	0.033
0.7143	0.0173	nan	nan	nan	nan	nan	nan	0.8082	0.7778	nan	0.194	0.8846	0.0297	0.6286	0.9565	nan	0.2326	nan	0		0.6757	0.1739	nan	nan	nan	0.6061	0.5862	nan	0.4316	0.4819	nan	0.2903	0.3125	0.2222	0.4	nan	nan	0.4412	nan	nan			0.1333	0	nan	nan	nan	0.02	nan
0.6174	0.0123	0.2965	0.2553	nan	0.4639	0.4644	nan	0.4734	0.4679	nan	0.276	0.4935	0.0213	0.1111	0.2083	0.0364	0.0938	0.2432	0		0.4737	0.1455	nan	nan	nan	nan	nan	nan	0.6766	0.6815	nan	0.5039	0.2571	0.439	0.3049	0.2143	0.4667	0.3846	0.3333	nan			0.6667	0.2703	nan	nan	nan	0.459	nan
0.8158	0.012	0.8077	0.8333	nan	0.8246	0.8323	nan	0.7349	0.7459	nan	0.5738	0.9214	0.0455	0.2754	nan	0	0.2568	nan	0		0.9579	0.1593	0.9403	nan	nan	0.9296	nan	nan	0.9292	nan	nan	0.3519	nan	nan	0.5222	nan	nan	0.3243	nan	nan			0.2812	0	nan	nan	nan	0.029	nan
0.913	0.02	nan	nan	nan	1	1	nan	0.8557	0.8711	nan	0.1365	0.95	0.027	0.2593	nan	0	0.3425	nan	0		0.6129	0.0138	nan	nan	nan	nan	nan	nan	0.8375	0.85	nan	0.1573	0.6667	0.0721	nan	nan	nan	0.1463	nan	0			0.1053	0	nan	nan	nan	0.0809	nan
0.828	0.0176	nan	nan	nan	1	nan	nan	0.825	nan	nan	0.0736	0.325	0.0165	0.2308	nan	nan	0.1296	nan	0		1	0.6429	nan	nan	nan	0.8261	nan	nan	0.7761	nan	nan	0.5568	nan	nan	0.6061	nan	nan	nan	nan	nan			0.2456	0	nan	nan	nan	0.0323	nan
0.854	0.014	nan	nan	nan	1	nan	nan	0.9867	nan	nan	0.1173	0.6071	0.0265	0.1562	nan	nan	0.1705	nan	0		0.5667	0.0107	nan	nan	nan	0.5532	nan	nan	0.4667	nan	nan	0.1159	nan	nan	nan	nan	nan	nan	nan	nan			0.1031	0	0.087	nan	nan	0.0279	nan
0.6308	0.0116	0.4615	nan	nan	nan	nan	nan	0.9634	0.9583	nan	0.1087	0.88	0.0052	nan	nan	nan	0.0704	nan	0		0.5138	0.0248	nan	nan	nan	0.8644	nan	nan	0.6774	nan	nan	0.1484	nan	nan	nan	nan	nan	nan	nan	nan			0.2321	0.0571	0.4516	nan	nan	0.1989	nan
0.8119	0.0232	0.873	1	nan	0.775	1	nan	0.9268	nan	nan	0.1555	nan	0.0201	0.4186	nan	nan	0.2458	nan	0		0.4681	0.0193	nan	nan	nan	0.5122	nan	nan	nan	nan	nan	0.0807	nan	nan	nan	nan	nan	0	nan	nan			0.1429	0	0.2549	nan	nan	0.2568	nan
0.7736	0.02	0.6207	nan	nan	nan	nan	nan	0.8913	1	nan	0.0645	nan	0.0119	0.4342	nan	0	0.2857	nan	0		0.4926	0.0216	nan	nan	nan	0.5481	nan	nan	0.6721	nan	nan	0.2063	nan	nan	0.2571	nan	nan	0.2394	nan	nan			0.1739	0.0469	nan	nan	nan	nan	nan
0.7273	0.0175	0.75	nan	nan	nan	nan	nan	0.5714	nan	nan	0.0602	nan	0.0197	0.3924	nan	0	0.2846	0.9722	0		0.5231	0.1944	nan	nan	nan	0.3469	nan	nan	0.3678	nan	nan	0.335	nan	nan	nan	nan	nan	0.4138	nan	nan			0.1458	0	0.0328	nan	nan	0.0476	nan
0.7879	0.0185	nan	nan	nan	nan	nan	nan	0.8889	0.8913	nan	0.1057	nan	0.0163	0.4	0.9048	0	0.2143	nan	0		0.8542	0.2045	nan	nan	nan	0.8529	nan	nan	0.7077	nan	nan	0.7183	nan	nan	0.7647	nan	nan	nan	nan	nan			0.8757	0.6869	0.8302	nan	nan	0.7166	nan
0.6667	0.0429	nan	nan	nan	nan	nan	nan	0.913	0.9688	nan	0.1121	nan	0.0128	0.4433	1	0	0.2329	nan	0		0.8714	0.3617	nan	nan	nan	0.7355	nan	nan	0.7557	nan	nan	0.4307	nan	nan	0.5763	nan	nan	0.6538	nan	nan			0.1	0	nan	nan	nan	0	nan
0.9697	0.0334	0.5111	nan	nan	1	nan	nan	0.9658	nan	nan	0.2087	nan	0.0349	0.6744	nan	nan	0.4022	nan	0		0.5161	0.1852	nan	nan	nan	0.6341	nan	nan	0.4	nan	nan	0.2748	nan	nan	0.5472	nan	nan	0.3548	nan	nan			0.1905	0	0	nan	nan	0.1809	nan
1	0.038	0.0556	nan	nan	0.9194	0.9688	nan	0.9898	0.9869	nan	0.1405	0.6765	0.0126	0.595	nan	0	0.2848	nan	0		0.9043	0.4571	0.8	nan	nan	0.8571	0.8932	nan	0.817	0.7946	nan	0.7744	0.8191	0.7143	0.8448	nan	nan	0.8864	nan	0.8857			0.2626	0.0192	0.0635	nan	nan	0.0361	nan
1	0.0127	nan	nan	nan	0.9844	nan	nan	0.9388	1	nan	0.1087	1	0.0309	0.6512	1	nan	0.5882	nan	0		0.7333	0.32	nan	nan	nan	nan	nan	nan	0.7071	nan	nan	0.6438	nan	nan	0.8387	nan	nan	0.8125	nan	0.8519			0.75	0.4762	nan	nan	nan	0.5982	nan
0.9254	0.0188	1	nan	nan	0.9615	0.9615	nan	0.9692	0.9747	nan	0.0857	nan	0.0059	0.7264	0.9692	nan	0.3662	1	0		0.8519	0.0202	nan	nan	nan	0.5678	nan	nan	0.7746	nan	nan	0.2112	nan	nan	0.0794	nan	nan	0.0238	nan	nan			0.1075	0	0.0649	nan	nan	0.0172	nan
1	0.0382	1	nan	nan	0.9592	0.9524	nan	0.9796	0.9762	nan	0.5565	nan	nan	0.4741	nan	0	0.2985	nan	0		0.8421	0.4583	nan	nan	nan	nan	nan	nan	0.6071	nan	nan	0.62	nan	nan	0.7273	nan	nan	0.7143	nan	nan			0.6937	0.5503	0.3514	nan	nan	0.237	nan
1	0.0429	nan	nan	nan	0.8889	nan	nan	0.8889	nan	nan	0.4779	nan	0.0882	0.5696	0.875	nan	0.3699	nan	0		0.95	0.4545	nan	nan	nan	nan	nan	nan	0.9098	nan	nan	0.75	nan	nan	0.8194	nan	nan	0.9405	nan	nan			0.1429	0.0357	nan	nan	nan	nan	nan
0.9362	0.0188	nan	nan	nan	0.9744	0.9744	nan	0.8812	0.9333	nan	0.1356	0.8833	0.009	0.25	nan	nan	0.1875	nan	0		0.8095	0.3846	nan	nan	nan	nan	nan	nan	0.6667	nan	nan	0.5897	nan	nan	nan	nan	nan	0.7273	nan	nan			0.4438	0.0913	0.4059	nan	nan	0.3911	nan
0.8333	0.0214	nan	nan	nan	nan	nan	nan	0.7634	0.8406	nan	0.0874	0.6111	0.0284	0.377	nan	0	0.1944	nan	0		0.9107	0.5284	0.8372	nan	nan	0.9403	nan	nan	0.8938	nan	nan	0.7527	nan	nan	0.7547	nan	nan	0.7674	nan	nan			0.1143	0	nan	nan	nan	0.011	nan
1	0.0299	nan	nan	nan	1	nan	nan	0.9083	0.8571	nan	0.3966	nan	nan	0.4699	1	nan	0.3917	0.871	0		0.4419	0.1346	nan	nan	nan	nan	nan	nan	0.6667	0.7059	nan	0.2028	0.2295	0.0882	0.2593	nan	0.2727	0.413	nan	0.3478			0.4548	0.2647	0.2844	nan	nan	0.4277	nan
0.8095	0.0206	0	nan	0	nan	nan	nan	nan	nan	nan	0.0576	nan	0.0149	0.4857	1	0	0.2222	nan	0		0.85	0.5294	nan	nan	nan	0.8514	nan	nan	0.7397	nan	nan	0.7358	nan	nan	0.7812	nan	nan	0.8026	nan	nan			0.1232	0	nan	nan	nan	0.125	0.0833
1	0.0166	0	nan	0	1	nan	nan	1	nan	nan	0.0392	nan	0.0215	0.4029	0.9302	0.0161	0.2255	nan	0		0.4615	0.037	nan	nan	nan	0.2222	nan	nan	0.2733	nan	nan	0.2342	nan	nan	0.1607	nan	nan	0.0833	nan	nan			0.1562	0	nan	nan	nan	0.1333	0.1714
0.7234	0.0246	0.4848	nan	nan	nan	nan	nan	0.6118	0.6329	nan	0.0799	nan	0.0263	0.1667	nan	0	0.0707	nan	0		0.5789	0.2174	nan	nan	nan	0.6389	nan	nan	0.7072	nan	nan	0.6644	nan	nan	0.4737	nan	nan	0.5	nan	nan			0.1667	0	nan	nan	nan	0	nan
0.5865	0.0181	0.7778	1	nan	1	1	nan	0.7431	0.7895	nan	0.1478	0.9167	0.013	0	nan	0	0.1094	nan	0		0.5872	0.2745	nan	nan	nan	0.5374	nan	nan	0.5579	nan	nan	0.4941	nan	nan	0.4	nan	nan	0.5755	nan	nan			0.2381	0.0196	nan	nan	nan	0.2	nan
0.7315	0.0181	0.6962	0.9722	nan	1	1	nan	0.9398	0.9359	nan	0.1723	0.8817	0.0188	0.3371	1	0.02	0.0588	nan	0		0.7143	0.3542	nan	nan	nan	nan	nan	nan	nan	nan	nan	nan	nan	nan	nan	nan	nan	nan	nan	nan			0.1562	0	nan	nan	nan	0.027	nan
0.7468	0.0193	nan	nan	nan	0.8289	nan	nan	0.8483	0.7857	nan	0.3513	0.8723	0.0128	0.431	0.8043	0	0.3243	nan	0		0.7	0.3125	nan	nan	nan	0.6885	nan	nan	0.75	nan	nan	0.54	nan	nan	nan	nan	nan	0.7368	nan	nan			0.9429	0.8253	nan	nan	nan	0.5	nan
0.957	0.0087	nan	nan	nan	0.9107	0.9663	nan	0.9773	0.974	nan	0.1134	0.5714	0.0317	0.2105	nan	0	0.1714	nan	0		0.3582	0.0333	nan	nan	nan	nan	nan	nan	0.5091	0.5094	nan	0.4624	0.8837	nan	0.3188	0.6111	0	0.1935	0.4444	0.0351			0.4981	0.1325	0.6381	nan	nan	0.125	nan
0.9394	0.0816	nan	nan	nan	nan	nan	nan	0.9762	0.9615	nan	0.2154	nan	0.0222	0.3793	nan	0	0.4494	0.9487	0		0.8214	0.0952	nan	nan	nan	nan	nan	nan	nan	nan	nan	0.1655	nan	nan	nan	nan	nan	nan	nan	nan			0.2419	0	0.3548	nan	nan	0.3308	nan
1	0.0122	1	1	nan	0.9528	1	nan	0.9587	0.9587	nan	0.3026	0.9078	0.0207	0.7917	nan	nan	0.3617	nan	0		0.4815	0.129	0.4286	nan	nan	0.6883	0.6557	nan	0.7805	0.7768	nan	0.2718	0.6	0.1197	0.614	nan	nan	nan	nan	nan			0.2105	0	nan	nan	nan	0.0345	nan
0.8718	0.0078	1	1	nan	0.8485	0.918	nan	0.9786	0.9786	nan	0.3301	0.9263	0.0339	0.6667	nan	nan	0.3077	nan	0		0.5238	0.1481	nan	nan	nan	0.6053	0.8182	nan	0.5229	0.5306	nan	0.4286	0.5	0.4706	0.4	nan	nan	0.6	nan	nan			0.5385	0	nan	nan	nan	0.0968	nan
0.951	0.0134	nan	nan	nan	0.977	0.9747	nan	0.9515	0.9328	nan	0.2951	0.7619	0.0273	0.3818	0.8571	nan	0.1974	nan	0		0.3421	0.0087	nan	nan	nan	nan	nan	nan	0.5	0.5	nan	0.1438	0.3333	0.0366	0.0541	nan	0	0.3659	0.6	nan			0.1481	0	0.2143	nan	nan	0.0964	nan
0.9657	0.0176	1	1	nan	0.9758	0.9708	nan	0.8869	0.9292	nan	0.2957	0.938	0.0146	0.3718	0.9615	0	0.1679	nan	0		0.7333	0.2148	0.8966	0.8966	nan	0.8462	0.8421	nan	0.904	0.9	nan	0.6949	0.8403	0.3962	0.6667	0.7667	nan	0.6452	nan	nan			0.1769	0.0116	0	nan	nan	0.0426	nan
0.9216	0.0183	nan	nan	nan	0.92	0.92	nan	0.9524	0.9524	nan	0.3756	0.902	0.0345	0.3151	nan	0	0.1477	nan	0		0.4028	0.01	nan	nan	nan	nan	nan	nan	nan	nan	nan	nan	nan	nan	nan	nan	nan	nan	nan	nan			0.8308	0.3448	0.5439	nan	nan	nan	nan
0.9143	0.0165	0.625	0.625	nan	0.973	0.973	nan	0.9912	1	nan	0.2946	0.9589	0.0299	0.3333	nan	0	0.2459	nan	0		0.8707	0.5677	0.875	nan	nan	0.8726	nan	nan	0.9024	nan	nan	0.6617	nan	nan	0.7059	nan	nan	nan	nan	nan			0.3889	0.0333	0.1818	nan	nan	0.2115	nan
0.8253	0.0095	0.7083	0.6866	nan	0.9714	0.9714	nan	0.9079	0.9458	0.5	0.4471	0.9624	0.0198	0.4194	nan	nan	0	nan	0		0.7692	0.4	nan	nan	nan	nan	nan	nan	0.8267	0.8143	nan	0.4955	0.5062	nan	nan	nan	nan	nan	nan	nan			0.3333	0	nan	nan	nan	0	0
0.625	0.0189	0.5185	0.5185	nan	0.6019	0.6064	nan	0.6162	0.6188	nan	0.2534	0.5448	0.0693	nan	nan	nan	0	nan	0		0.7879	0.4118	nan	nan	nan	0.6379	nan	nan	0.6881	nan	nan	0.561	nan	nan	0.5556	nan	nan	0.619	nan	nan			0.1622	0.0085	0	0	nan	0.0134	0.0155
0.9808	0.0059	nan	nan	nan	0.9674	0.962	nan	0.9627	0.9859	nan	0.384	0.8675	0.0272	nan	nan	nan	0.1522	nan	0		0.6842	0	0.375	nan	nan	0.614	nan	nan	0.7036	nan	nan	0.6667	nan	nan	0.6667	nan	nan	0.6393	nan	nan			0.1087	0	nan	nan	nan	nan	nan
0.972	0.0085	0.8889	0.9565	nan	0.9006	0.9789	nan	0.9837	0.9939	nan	0.3463	0.8839	0.023	0.2	nan	0	0.4478	0.9583	0		0.8922	0.4012	0.8689	nan	nan	0.8738	nan	nan	0.7257	nan	nan	0.8192	nan	nan	0.701	0.7917	0.5625	0.8289	0.8889	0.8333			0.119	0	nan	nan	nan	0.0372	0.0464
0.9397	0.016	0.855	0.8403	nan	0.9593	0.9886	nan	0.947	0.9628	nan	0.3766	0.913	0.0043	0.5507	1	0	0.3421	nan	0		0.7778	0.4375	0.8571	nan	nan	0.6574	0.5476	0.7778	0.7246	0.7053	0.8667	0.5662	0.5429	0.6481	0.5072	0.5091	0.5349	0.626	0.6585	0.7667			0.122	0	0.1667	nan	nan	0.0613	nan
0.8213	0.0166	0.6279	0.7105	nan	0.9412	0.9365	nan	0.9704	0.9699	nan	0.4463	0.929	0.0255	0.451	nan	nan	0.0263	nan	0		0.3611	0	nan	nan	nan	nan	nan	nan	nan	nan	nan	nan	nan	nan	nan	nan	nan	nan	nan	nan			0.1515	0.0141	nan	nan	nan	0.14	0.14
0.9245	0.0132	nan	nan	nan	0.9079	0.8923	nan	1	1	nan	0.3744	0.8478	0	0.2857	nan	0	0.4767	0.963	0		0.3764	0	nan	nan	nan	0.4667	nan	nan	0.1848	0.1176	nan	0.2965	nan	nan	0.2031	nan	nan	0.1045	0.1562	0.037			0.1875	0.0738	nan	nan	nan	0.02	0.027
1	0.0253	nan	nan	nan	1	1	nan	0.9074	0.973	nan	0.3932	0.7258	nan	0.3415	nan	nan	0.6645	0.9608	0		0.7059	0.0075	nan	nan	nan	0.552	0.6932	nan	0.5837	0.5922	nan	0.1727	0.5541	0.0419	nan	nan	nan	0.1111	nan	0.0312			0.1549	0.0217	nan	nan	nan	0	0
0.8	0.0119	nan	nan	nan	1	1	nan	0.9554	0.9756	nan	0.4811	0.8	nan	0.3559	nan	nan	0.6397	0.9302	0		0.563	0.1193	nan	nan	nan	0.3867	nan	nan	0.7	nan	nan	0.2067	nan	nan	nan	nan	nan	nan	nan	nan			0.125	0	nan	nan	nan	0.0417	nan
0.5455	0	nan	nan	nan	1	1	nan	0.9125	0.9079	nan	0.1786	0.75	0	0.3553	0.931	0	0.3651	1	0		0.5085	0.0275	nan	nan	nan	0.3934	0.44	nan	0.5663	0.5535	nan	0.1026	0.321	0.038	nan	nan	nan	0.2593	nan	nan			0.1837	0	0.2667	nan	nan	0.2031	nan
0.7692	0.0194	nan	nan	nan	0.9	0.9268	nan	0.9368	0.9556	nan	0.3529	0.8462	0.04	0.2787	nan	0	0.4808	0.9057	0		0.85	0.0038	nan	nan	nan	0.7027	0.7083	nan	0.7719	0.7719	nan	0.1739	nan	0.0227	0.3	0.3913	nan	0.4889	0.7143	nan			0.1739	0	nan	nan	nan	0.1957	nan
0.9661	0.014	1	nan	nan	1	1	nan	0.9111	0.9115	nan	0.1894	0.7455	0.0144	0.2222	0.88	0	0.2333	1	0		0.9091	0.5	nan	nan	nan	0.7895	0.7872	nan	0.7886	0.8102	nan	0.7302	0.7381	0.7636	0.529	0.3902	0.6	0.8515	0.7917	nan			0.3778	0.0385	nan	nan	nan	nan	nan
0.9444	0.0218	0.8333	nan	nan	0.964	0.9535	nan	0.9226	0.9417	nan	0.1995	0.6296	0.0326	0.2273	1	0	0.45	1	0		0.5714	0.013	nan	nan	nan	0.4328	nan	nan	0.471	nan	nan	0.1495	nan	nan	0.2381	nan	nan	0.3393	nan	nan			0.119	0.0169	0	0	nan	0	0
0.7941	0.0123	0.7727	nan	nan	0.913	nan	nan	0.9556	nan	nan	0.2033	nan	0	0.4091	nan	nan	0.1918	nan	0		0.3704	0.0108	nan	nan	nan	0.4318	0.48	nan	0.4697	0.4706	nan	0.0504	0.2571	0.0064	nan	nan	nan	0.2121	nan	nan			0.201	0.0266	0.2222	nan	nan	0.0801	0.0476
0.9778	0.0312	nan	nan	nan	0.902	0.8941	nan	0.933	0.9588	nan	0.3349	0.8595	0.0222	0.2712	nan	0	0.4123	0.9592	0		0.625	0.0152	0.5417	nan	nan	0.5432	0.4632	nan	0.5254	0.4615	nan	0.163	0.3182	0.0815	0.3175	0.5294	0	0.3218	0.5435	nan			0.1466	0.0182	nan	nan	nan	0.0574	0.0213
0.9706	0.0124	nan	nan	nan	0.9688	0.9677	nan	0.9104	0.9286	nan	0.4201	0.8571	0.0152	0.3667	0.8571	0.0286	0.413	0.9268	0		0.7188	0.3333	nan	nan	nan	nan	nan	nan	0.8649	nan	nan	0.5208	nan	nan	0.4793	nan	0.3692	0.7293	0.8108	0.6905			0.1538	0.0238	0	nan	nan	0.0857	0.16
1	0.0476	nan	nan	nan	0.8594	nan	nan	0.9011	nan	nan	0.1812	nan	nan	0.4741	nan	nan	0.3357	0.8438	0		0.8333	0.325	nan	nan	nan	nan	nan	nan	0.6389	nan	nan	0.5135	nan	nan	nan	nan	nan	nan	nan	nan			0.1412	0.0333	nan	nan	nan	0.2143	nan
0.9158	0.0113	0.38	nan	nan	0.9296	nan	nan	0.9841	0.954	nan	0.2282	0.931	0.0483	0.2353	nan	nan	0.1798	nan	0		0.8462	0.5435	nan	nan	nan	0.8353	nan	nan	0.7273	nan	nan	0.5833	nan	nan	0.7667	nan	nan	0.5789	nan	nan			0.1538	0	nan	nan	nan	0.0385	nan
0.875	0.0198	0.2182	nan	0	0.6562	0.9535	nan	0.9694	0.9718	nan	0.1936	1	0.0662	0.5312	nan	nan	0.1875	nan	0		0.7167	0.2152	nan	nan	nan	0.8846	nan	nan	0.585	nan	nan	0.494	nan	nan	0.3	nan	nan	0.6598	nan	nan			0.4815	0.352	nan	nan	nan	0.0625	nan
0.7927	0.016	nan	nan	nan	nan	nan	nan	0.9843	0.978	nan	0.2065	nan	0.0574	0.5769	nan	nan	0.2308	nan	0		0.6881	0.2235	1	nan	nan	0.7787	nan	nan	0.7933	nan	nan	0.4008	nan	nan	0.3085	nan	nan	0.475	nan	nan			0.5642	0.1793	0.6714	nan	nan	0.428	nan
0.9394	0.0133	0.1163	nan	nan	0.7857	nan	nan	0.8387	nan	nan	0.1589	nan	nan	0.8864	1	nan	0.369	nan	0		0.7527	0.3551	nan	nan	nan	0.6517	nan	nan	0.617	nan	nan	0.3791	nan	nan	nan	nan	nan	0.6818	nan	nan			0.2381	0.0345	0	0	nan	0.0704	0.0789
0.6364	0.0257	0.1613	nan	nan	0.7812	nan	nan	0.9577	nan	nan	0.0681	nan	0	0.9688	0.95	nan	0.3425	nan	0		0.8	0.3636	nan	nan	nan	0.8235	nan	nan	0.6667	nan	nan	0.4667	nan	nan	0.5556	nan	nan	0.6806	nan	nan			0.2642	0.0755	nan	nan	nan	0.0171	nan
0.9545	0.0263	nan	nan	nan	1	1	nan	0.9735	0.9863	nan	0.2006	0.7736	0.0114	0.1613	nan	0	0.3548	nan	0		0.9221	0.5926	0.7308	nan	nan	0.7531	nan	nan	0.8629	nan	nan	0.6444	nan	nan	nan	nan	nan	nan	nan	nan			0.45	0.0833	0.0513	nan	nan	0.0769	nan
0.8129	0.1703	0.8333	nan	nan	0.5321	0.72	nan	0.5823	0.7126	nan	0.3038	0.92	0.0667	0.4526	0.5714	nan	0.3507	0.6167	0		0.8421	0.4286	nan	nan	nan	0.8904	nan	nan	0.911	nan	nan	0.7688	nan	nan	0.7763	nan	nan	0.8953	nan	nan			0.8866	0.7149	0.9023	nan	nan	0.733	nan
0.5342	0.0259	0.3103	0.36	nan	0.5702	0.5455	nan	0.3178	0.3154	nan	0.3254	0.5506	0.1	0.0741	0.1071	0.05	0.2843	0.4677	0		0.6774	0.2727	nan	nan	nan	0.5556	nan	nan	0.6529	nan	nan	0.8571	nan	nan	0.4219	nan	nan	0.6462	nan	nan			0.1593	0.0274	0	0	nan	0.021	0.021
0.8594	0.0146	0.9333	0.9167	nan	1	1	nan	0.9722	1	nan	0.5103	1	0.0488	0.4122	0.9677	0.0125	0.4176	1	0		0.4286	0.1149	nan	nan	nan	0.4194	nan	nan	0.3423	nan	nan	0.3457	nan	nan	nan	nan	nan	0.1818	nan	nan			0.1507	0.0345	0.0847	0.0926	nan	0.0324	0.035
0.9767	0.0142	0.963	0.963	nan	1	1	nan	0.8899	0.8899	nan	0.1623	0.8868	0.0262	0.5952	1	nan	0.3646	nan	0		0.5424	0.1702	nan	nan	nan	0.3818	nan	nan	0.5217	nan	nan	0.38	nan	nan	nan	nan	nan	nan	nan	nan			0.1333	0.0125	0.0172	0.0286	nan	0.0135	0.0161
0.875	0.0288	0.9	nan	nan	nan	nan	nan	0.7975	0.9459	nan	0.1103	0.3462	0.0163	0.4167	nan	nan	0.2353	nan	0		0.4828	0.0163	nan	nan	nan	0.6615	nan	nan	0.5864	nan	nan	0.2158	nan	nan	nan	nan	nan	0.26	nan	nan			0.2786	0.0289	nan	nan	nan	0.03	0.03
0.9239	0.0374	nan	nan	nan	0.9583	0.9583	nan	0.7453	0.9362	nan	0.1614	0.5	0.0276	nan	nan	nan	0.2326	nan	0		0.4302	0.01	nan	nan	nan	0.4839	nan	nan	0.434	nan	nan	0.1696	nan	nan	0.25	nan	nan	0.1525	nan	nan			0.1818	0.0167	nan	nan	nan	0.0424	0.0563
1	0.0155	nan	nan	nan	0.9583	0.9615	nan	0.95	0.954	nan	0.4112	0.9375	0.0487	0.4878	1	nan	0.4085	nan	0		0.4261	0.0128	nan	nan	nan	0.3947	nan	nan	0.7586	nan	nan	0.1274	nan	nan	0.4507	nan	nan	0.4211	nan	nan			0.1143	0	nan	nan	nan	nan	nan
1	0.019	0.9231	0.9231	nan	1	1	nan	0.9865	1	nan	0.3116	1	0.0166	0.2273	nan	0	0.2667	1	0		0.5614	0.0245	0.7037	nan	nan	0.6875	nan	nan	0.722	nan	nan	0.3373	nan	nan	0.2759	nan	nan	nan	nan	nan			0.1356	0	nan	nan	nan	0.0704	0.0714
1	0.0164	nan	nan	nan	0.9259	nan	nan	1	nan	nan	0.2049	nan	0	0	nan	nan	0	nan	0		0.4479	0.0202	0.5422	nan	nan	0.4365	nan	nan	0.4412	nan	nan	0.2389	nan	nan	0.1379	nan	nan	nan	nan	nan			0.4444	0.0377	0	nan	nan	0.2857	nan
0.9737	0.0118	nan	nan	nan	0.8611	nan	nan	0.9804	nan	nan	0.2536	nan	nan	0	nan	0	0	nan	0		0.4868	0.0098	0.375	nan	nan	0.547	nan	nan	0.5049	nan	nan	0.3476	nan	nan	0.0714	nan	nan	0.1622	nan	nan			0.7103	0.3469	0.1515	0.1429	nan	0.6441	0.766
0.9667	0	nan	nan	nan	1	nan	nan	0.9405	nan	nan	0.2586	nan	nan	0	nan	0	0.0256	nan	0		0.9661	0.3846	nan	nan	nan	0.974	nan	nan	0.9924	nan	nan	0.7785	nan	nan	0.5349	nan	nan	0.525	nan	nan			1	0.6016	1	nan	nan	0.6923	0.75
1	0.0247	0.84	nan	nan	1	nan	nan	0.9793	0.9725	nan	0.2776	1	0.042	nan	nan	nan	0.2222	nan	0		0.5838	0.1555	0.5474	nan	nan	0.6468	nan	nan	0.6498	nan	nan	0.4932	nan	nan	0.4138	nan	nan	0.4091	nan	nan			0.2703	0.0455	0.0435	0.0588	nan	0.125	0.125
0.6026	0.0102	0.7547	nan	nan	0.9516	nan	nan	0.9921	1	nan	0.3696	0.9459	0.0154	nan	nan	nan	0.2093	nan	0		0.4747	0.0621	0.4366	nan	nan	0.5344	nan	nan	0.6167	nan	nan	0.4015	nan	nan	0.2708	nan	nan	0.3086	nan	nan			0.1622	0.0349	0	0	nan	0.0556	0.0345
0.7935	0.0192	0.6897	nan	nan	0.9634	1	nan	0.931	0.9368	nan	0.4289	0.8083	0.0423	nan	nan	nan	0.3182	nan	0		0.5904	0.0494	0.4	nan	nan	0.5931	nan	nan	0.6742	nan	nan	0.4335	nan	nan	0.2941	nan	nan	0.2159	nan	nan			0.1818	0.0455	nan	nan	nan	0.0323	nan
0.7888	0.0336	0.5938	nan	nan	0.9521	0.9756	nan	0.8942	0.8832	nan	0.4132	0.8938	0.0556	nan	nan	nan	0.3333	nan	0		0.3769	0.0173	0.2078	nan	nan	0.3864	nan	nan	0.5263	nan	nan	0.2398	nan	nan	0.0286	nan	nan	0.2353	nan	nan			0.2143	0.0541	nan	nan	nan	0	0
0.621	0.0166	0.529	0.8333	nan	0.6998	0.7031	nan	0.8219	0.7883	nan	0.21	nan	0.0368	0.1125	nan	nan	0.1842	nan	0		0.725	0.42	nan	nan	nan	nan	nan	nan	0.663	nan	nan	0.5395	nan	nan	0.4857	nan	nan	0.5102	nan	nan			0.1515	0.0156	nan	nan	nan	nan	nan
0.7678	0.0383	0.8688	0.9286	nan	0.7386	0.7547	nan	0.8874	0.8691	nan	0.2263	nan	0.06	0.0741	nan	nan	0.3077	nan	0		0.6452	0.2877	nan	nan	nan	0.5616	nan	nan	0.283	nan	nan	0.2478	nan	nan	nan	nan	nan	0.2667	nan	nan			0.3067	0.0345	nan	nan	nan	0.0205	nan
0.6629	0.0219	1	nan	nan	0.8341	1	nan	0.973	0.9571	nan	0.1636	0.92	0.0424	0.6333	0.6333	nan	0	nan	0		0.8036	0.5	nan	nan	nan	0.7564	nan	nan	0.7803	nan	nan	0.6528	nan	nan	0.5455	nan	nan	nan	nan	nan			0.8172	0.25	0	0	nan	0.8077	0.7957
0.6306	0.0159	0.8837	nan	nan	0.8915	0.981	nan	0.944	0.9619	nan	0.1827	0.825	0.0471	nan	nan	nan	0	nan	0		0.7589	0.0126	nan	nan	nan	0.817	nan	nan	0.8479	nan	nan	0.1452	nan	nan	0.1522	nan	nan	0.274	nan	nan			0.6829	0.4286	nan	nan	nan	0.321	nan
0.8818	0.0235	0.3571	nan	nan	0.8835	0.9726	nan	0.9646	0.9674	nan	0.1945	0.8841	0.0558	nan	nan	nan	0.2703	nan	0		0.8586	0.0223	nan	nan	nan	0.9264	nan	nan	0.8902	nan	nan	0.2283	nan	nan	0.2121	nan	nan	0.4754	nan	nan			0.9605	0.8284	0.9375	1	nan	0.9072	nan
0.9206	0.0118	0.9104	nan	nan	0.9167	nan	nan	0.9202	nan	nan	0.1386	nan	nan	0.4154	nan	nan	0.0609	nan	0		0.6341	0.2414	nan	nan	nan	0.6667	nan	nan	0.5088	nan	nan	0.5385	nan	nan	nan	nan	nan	nan	nan	nan			0.1967	0.029	nan	nan	nan	0.0476	0.0172
0.8667	0.0099	0.8519	nan	nan	0.9036	nan	nan	0.9329	nan	nan	0.1505	nan	nan	0.3239	nan	nan	0.0825	nan	0		0.6607	0.2593	nan	nan	nan	0.58	nan	nan	0.4836	nan	nan	0.5185	nan	nan	0.5625	nan	nan	nan	nan	nan			0.12	0	nan	nan	nan	0	nan
0.9474	0.0296	1	nan	nan	0.9794	0.9804	nan	0.9439	0.9432	nan	0.5059	0.9555	0.0104	0.3607	nan	0	0.4737	0.9672	0		0.5946	0.1583	nan	nan	nan	nan	nan	nan	0.534	nan	nan	0.2753	nan	nan	nan	nan	nan	0.2609	nan	nan			0.2059	0	nan	nan	nan	0	nan
0.967	0.0267	0.75	nan	nan	0.9577	1	nan	0.9496	0.9412	nan	0.4708	0.9888	0.0202	0.2073	nan	0	0.5179	0.9038	0		0.8788	0.098	nan	nan	nan	0.5806	nan	nan	0.3473	nan	nan	0.2685	nan	nan	nan	nan	nan	0.3333	nan	nan			0.1121	0	nan	nan	nan	0.1203	0.1304
0.9571	0.0118	nan	nan	nan	0.9487	0.9895	nan	0.9551	0.963	nan	0.3221	0.9375	0.0225	0.3893	0.9184	0	0.4787	1	0		0.3511	0.0323	nan	nan	nan	0.5094	nan	nan	0.1883	nan	nan	0.2278	nan	nan	0.0909	nan	nan	0.3542	nan	nan			0.1406	0.0381	nan	nan	nan	0	nan
0.6296	0	nan	nan	nan	0.5479	0.5	nan	0.6204	0.5204	nan	0.371	nan	nan	0.2035	0.4762	0	0.25	nan	0		0.7727	0.2667	nan	nan	nan	0.7356	nan	nan	0.6667	nan	nan	0.646	nan	nan	nan	nan	nan	nan	nan	nan			0.3667	0.0746	nan	nan	nan	0.102	0.0617
0.9728	0.0539	0.8778	nan	nan	0.928	nan	nan	0.9729	nan	nan	0.407	nan	nan	0.2537	nan	0	0.4268	0.9545	0		0.8	0.1379	nan	nan	nan	0.8276	nan	nan	0.597	nan	nan	0.5053	nan	nan	0.5455	nan	nan	0.5946	nan	nan			0.5581	0.0811	0.05	nan	nan	0.1839	0.2051
0.9048	0.0056	0.8375	nan	nan	0.9681	nan	nan	0.9511	nan	nan	0.246	nan	nan	0.2034	nan	nan	0.4342	1	0		0.619	0.1395	nan	nan	nan	0.6154	nan	nan	0.3725	nan	nan	0.4	nan	nan	nan	nan	nan	0.3182	nan	nan			0.3151	0	0.0364	nan	nan	0.1081	0.1351
0.6109	0.0319	0.5314	0.5286	nan	0.6126	0.6156	nan	0.8169	0.8285	nan	0.2921	0.8	0.0289	0.2542	nan	0	0.1467	nan	0		0.8932	0.3864	0.5882	nan	nan	0.8889	nan	nan	0.827	nan	nan	0.7679	nan	nan	nan	nan	nan	nan	nan	nan			0.7179	0.4	nan	nan	nan	0.0667	nan
0.8109	0.0069	0.8571	0.8491	nan	0.9449	0.944	nan	0.9552	0.9577	nan	0.3333	0.9478	0.0312	0.5217	0.9189	0	0.3305	0.925	0		0.9697	0.6667	nan	nan	nan	0.8776	nan	nan	0.9263	nan	nan	0.7714	nan	nan	0.7391	nan	nan	0.7778	nan	nan			0.9754	0.2708	nan	nan	nan	nan	nan
0.972	0.0186	nan	nan	nan	0.9773	0.9773	nan	0.949	0.9632	nan	0.2379	0.9178	0.0186	0.56	0.9259	nan	0.3387	nan	0		0.8667	0.5161	0.5217	nan	nan	0.6875	nan	nan	0.6833	nan	nan	0.4146	nan	nan	0.7111	nan	nan	0.7879	nan	nan			0.27	0.0439	0.0339	0.0377	nan	0.0763	0.0769
1	0.0316	nan	nan	nan	0.7826	nan	nan	0.9062	nan	nan	0.1337	nan	nan	0.0227	nan	nan	0	nan	0		0.8571	0.4286	nan	nan	nan	0.3125	nan	nan	0.825	nan	nan	0.6486	nan	nan	0.5165	nan	nan	0.6705	nan	nan			0.5345	0.3689	nan	nan	nan	0.0528	0
1	0.0143	nan	nan	nan	0.9852	0.9677	nan	0.9865	0.978	nan	0.393	0.7308	0	0.0779	nan	0	0	nan	0		0.7143	0.393	0.67	nan	nan	0.9066	nan	nan	0.7818	nan	nan	0.577	nan	nan	0.386	nan	nan	0.662	nan	nan			0.3333	0.0132	nan	nan	nan	nan	nan
0.9688	0.0194	nan	nan	nan	1	nan	nan	0.9841	0.9857	nan	0.447	0.9661	nan	0.1522	nan	0	0.2609	nan	0		0.7887	0.439	nan	nan	nan	0.7323	nan	nan	0.7326	nan	nan	0.6226	nan	nan	0.7719	nan	nan	0.8099	nan	nan			0.1068	0	nan	nan	nan	0.0288	0.0196
0.7043	0.0284	0.675	0.7042	nan	0.7993	0.789	nan	0.8788	0.8734	nan	0.4528	0.8866	0.0051	0.2165	0.6667	0	0.5571	0.9286	0		0.8783	0.5055	nan	nan	nan	0.8018	nan	nan	0.8509	nan	nan	0.8389	nan	nan	0.7843	nan	nan	0.9342	nan	nan			0.3	0.1302	nan	nan	nan	0.1634	0.1667
0.9142	0	0.963	0.9767	nan	0.9434	0.9542	nan	0.8735	0.8705	nan	0.5265	0.8273	0.0112	0.3846	0.9048	0	0.2985	nan	0		0.7955	0.4737	nan	nan	nan	0.9714	nan	nan	0.7611	nan	nan	0.6557	nan	nan	0.7778	nan	nan	0.9394	nan	nan			0.1316	0.0294	0.029	0.029	nan	0.0335	0.0345
0.8202	0.0026	0.913	nan	nan	0.8837	0.8701	nan	0.8592	0.8595	nan	0.4805	0.9074	0.0729	0.3433	1	0	0.3364	nan	0		0.9545	0.3448	0.6071	nan	nan	0.5962	nan	nan	0.6583	nan	nan	0.6389	nan	nan	0.4242	nan	nan	0.5658	nan	nan			0.6503	0.5134	0.9231	nan	nan	0.7087	nan
0.6507	0.0179	0.8333	0.8594	nan	0.9372	0.9471	nan	0.8629	0.8914	nan	0.6207	0.9171	0.0235	0.3158	nan	nan	0.5286	0.9024	0		0.6296	0.2553	nan	nan	nan	0.7719	nan	nan	0.4434	nan	nan	0.4074	nan	nan	nan	nan	nan	0.5102	nan	nan			0.3913	0	nan	nan	nan	0.0244	0.0244
0.7234	0.0215	0.4576	nan	nan	0.5649	0.5784	nan	0.5619	0.5735	nan	0.5387	0.8099	0	0.3793	nan	nan	0.2921	0.6667	0		0.5897	0.2593	nan	nan	nan	0.6383	nan	nan	0.582	nan	nan	0.4796	nan	nan	0.3636	nan	nan	0.3974	nan	nan			0.2472	0.115	nan	nan	nan	0	nan
0.5818	0.0175	nan	nan	nan	0.6441	0.6545	nan	0.6909	0.7037	nan	0.36	0.6885	0.0508	0.1972	nan	0	0.2553	0.6316	0		0.5082	0.1714	nan	nan	nan	0.2174	nan	nan	0.45	nan	nan	0.322	nan	nan	nan	nan	nan	0.6667	nan	nan			0.2609	0	nan	nan	nan	0.0698	0.0612
0.8633	0.0091	0.8696	0.9	nan	0.8159	0.837	nan	0.6327	0.59	nan	0.494	0.916	0.0465	0.4355	0.7931	nan	0.2843	0.7436	0		0.6	0.2871	nan	nan	nan	0.4495	nan	nan	0.494	nan	nan	0.5059	nan	nan	0.3958	nan	nan	0.3864	nan	nan			0.1667	0.0595	0.119	0.125	nan	0.0081	0.0088
0.8304	0.0513	0.8919	nan	nan	0.774	nan	nan	0.9192	0.9396	nan	0.4824	0.7937	0.0161	0.4583	nan	nan	0.3958	0.9048	0		0.7931	0.4194	nan	nan	nan	0.6705	nan	nan	0.6199	nan	nan	0.5333	nan	nan	0.6098	nan	nan	0.7619	nan	nan			0.344	0.2051	0.2558	nan	nan	0.1449	0.1515
1	0.0162	nan	nan	nan	1	1	nan	0.9741	0.9659	nan	0.4299	0.9554	0.0343	0.5573	0.9048	0	0.4578	0.9167	0		0.5574	0.1299	nan	nan	nan	0.25	nan	nan	0.5238	nan	nan	0.2435	nan	nan	nan	nan	nan	nan	nan	nan			0.1468	0.0296	0.1481	nan	nan	0.0674	nan
1	0.0167	1	1	nan	0.9808	0.9667	nan	1	1	nan	0.3709	0.8611	0.0099	0.4628	0.8167	0	0.5116	1	0		1	0.5098	nan	nan	nan	0.1884	nan	nan	nan	nan	nan	0.6016	nan	nan	nan	nan	nan	nan	nan	nan			0.3546	0.0268	nan	nan	nan	nan	nan
0.7069	0.0114	0.5897	nan	nan	1	1	nan	0.9481	0.9302	nan	0.1259	nan	0.053	nan	nan	nan	0	nan	0		0.625	0.1154	nan	nan	nan	0.6042	nan	nan	0.5469	nan	nan	0.3762	nan	nan	nan	nan	nan	nan	nan	nan			0.6832	0.4615	nan	nan	nan	0.5263	nan
0.9194	0.0155	0.4369	nan	nan	1	1	nan	0.8582	0.8427	nan	0.1513	0.5185	0.1264	0.6316	nan	nan	0	nan	0		0.7541	0.3333	nan	nan	nan	0.8182	nan	nan	0.8481	nan	nan	0.5676	nan	nan	nan	nan	nan	nan	nan	nan			0.1923	0.0339	nan	nan	nan	0	nan
1	0.0174	nan	nan	nan	0.9859	0.9859	nan	0.8683	0.8663	nan	0.3011	0.937	0.0289	0.2464	nan	0	0.1543	1	0		0.7647	0.0388	nan	nan	nan	0.8049	nan	nan	0.8081	nan	nan	0.5896	nan	nan	0.4	nan	nan	nan	nan	nan			0.1667	0	nan	nan	nan	0.0714	nan
0.9394	0.0097	nan	nan	nan	nan	nan	nan	0.95	0.9286	nan	0.1132	0.8824	0.0245	0.4432	0.9615	0	0.2123	0.931	0		0.7375	0.1034	nan	nan	nan	0.8148	nan	nan	0.7405	nan	nan	0.3077	nan	nan	0.5676	nan	nan	0.5692	nan	nan			0.1957	0.0599	nan	nan	nan	0.0385	0.0357
0.9178	0.0206	0.8598	1	nan	0.9833	0.9833	nan	0.968	0.9821	nan	0.2517	0.8769	0.1192	0.4924	0.9333	0	0.451	0.9189	0		0.5128	0.0416	nan	nan	nan	0.413	nan	nan	0.4798	nan	nan	0.3233	nan	nan	nan	nan	nan	nan	nan	nan			0.3404	0.1429	0.2692	nan	nan	0.5946	nan
1	0.034	0.9565	1	nan	0.9028	0.9531	nan	0.8871	0.8889	nan	0.2029	0.8125	0.0317	0.3833	nan	0	0.443	0.9355	0		0.561	0.1818	nan	nan	nan	0.1961	nan	nan	0.4632	nan	nan	0.3095	nan	nan	nan	nan	nan	nan	nan	nan			0.7339	0.5672	0.5857	nan	nan	0.3879	nan
1	0.0084	0.9	nan	nan	0.8889	0.9733	nan	0.8765	0.9079	nan	0.1556	0.6094	0.0278	0.1429	nan	0	0.527	0.9667	0		0.6154	0.1053	nan	nan	nan	0.4107	nan	nan	0.5178	nan	nan	0.2381	nan	nan	nan	nan	nan	nan	nan	nan			0.1765	0.0227	0.0417	nan	nan	0.0506	nan
0.9615	0.0159	0.8409	nan	nan	0.9667	nan	nan	0.9479	0.9383	nan	0.272	0.8182	0.0549	0.3673	nan	0	0.6226	1	0		0.8961	0.3519	nan	nan	nan	0.942	nan	nan	0.8411	nan	nan	0.6467	nan	nan	0.4894	nan	nan	0.6579	nan	nan			0.1429	0.0149	0	0	nan	0.0312	0.0312
0.5816	0.0148	nan	nan	nan	0.9839	0.9831	nan	0.9385	0.9661	nan	0.3175	0.9512	0.013	nan	nan	nan	0.2683	nan	0		0.875	0.3488	nan	nan	nan	0.7931	nan	nan	0.6667	nan	nan	0.5217	nan	nan	0.5794	nan	nan	0.7381	nan	nan			0.1446	0.0125	nan	nan	nan	nan	nan
0.9836	0.0197	nan	nan	nan	1	nan	nan	0.9496	nan	nan	0.2979	nan	nan	0.375	nan	nan	0.4148	0.9167	0		0.6941	0.1385	nan	nan	nan	0.4194	nan	nan	0.4481	nan	nan	0.4061	nan	nan	nan	nan	nan	0.2407	nan	nan			0.1765	0	nan	nan	nan	0.0204	nan
0.9138	0.0078	nan	nan	nan	1	nan	nan	0.8333	nan	nan	0.3261	nan	nan	0.5385	nan	nan	0.3505	1	0		0.5745	0.2243	nan	nan	nan	0.3333	nan	nan	0.3913	nan	nan	0.2775	nan	nan	0.3529	nan	nan	0.3563	nan	nan			0.2857	0.0556	nan	nan	nan	0.1538	0.1486
0.8061	0.0201	0.5333	0.575	nan	0.7833	0.7246	nan	0.6722	0.6585	nan	0.3725	0.6582	0.027	0.1522	0.4762	0	0.2727	0.5625	0		0.8667	0.4935	0.4583	nan	nan	0.8367	nan	nan	0.5772	nan	nan	0.3434	nan	nan	0.4615	nan	nan	0.5556	nan	nan			0.2037	0	0.125	nan	nan	0.0153	0.0103
0.8469	0.0196	0.7059	1	nan	0.9127	0.9397	nan	0.957	0.956	nan	0.406	0.9256	0.0301	0.1591	nan	0	0.2564	nan	0		0.9412	0.0088	nan	nan	nan	0.8925	nan	nan	0.7765	nan	nan	0.2635	nan	nan	0.281	nan	nan	0.2278	nan	nan			0.2185	0.0303	nan	nan	nan	0.0156	0.0177
0.6377	0.0216	0.6396	0.6226	nan	0.7487	0.7493	nan	0.6253	0.6313	nan	0.4843	0.7361	0.0267	0.5052	0.6923	0	0.3592	0.7727	0		0.6296	0.2561	0.5714	nan	nan	0.7785	nan	nan	0.6736	nan	nan	0.4841	nan	nan	0.4963	nan	nan	0.3371	nan	nan			0.2459	0.0455	nan	nan	nan	0.1966	nan
1	0.013	0.95	0.95	nan	1	1	nan	0.9944	0.9971	nan	0.299	0.9583	0.0237	0.3721	nan	0	0.127	nan	0		0.8	0.0082	0.3235	nan	nan	0.6905	0.7778	nan	0.7213	0.7358	nan	0.1325	0.4667	0.0393	0.2286	nan	nan	0.1528	nan	0.0175			0.28	0.1071	nan	nan	nan	0.1887	nan
0.9867	0.0174	1	1	nan	0.9677	1	nan	0.9837	0.9833	nan	0.27	0.8456	0.0194	nan	nan	nan	0.1509	nan	0		0.9574	0.0143	0.2115	0.4167	nan	0.6392	0.6479	nan	0.7404	0.7846	nan	0.1677	0.6067	0.0091	0.4328	0.9062	0	0.1415	nan	0.0111			0.2708	0	nan	nan	nan	0.2778	0.2778
0.85	0.0149	nan	nan	nan	0.75	0.7547	nan	0.834	0.8153	1	0.1655	0.587	0.0287	nan	nan	nan	0.0851	nan	0		0.7273	0.0145	0.087	nan	nan	0.6912	0.6444	nan	0.7037	0.5625	nan	0.2028	0.58	0.0127	0.2444	nan	0	0.141	nan	0			0.1261	0.0145	nan	nan	nan	0.047	0.0476
0.8485	0.0271	nan	nan	nan	0.9138	0.9211	nan	0.9796	0.975	nan	0.1726	0.9259	0.0102	0.5645	1	0	0.4242	nan	0		0.537	0.0303	nan	nan	nan	0.6588	nan	nan	0.6581	nan	nan	0.2025	nan	nan	0.1	nan	nan	0.3059	nan	nan			0.1358	0	0	0	nan	0.0221	0.0221
0.9268	0.0238	nan	nan	nan	0.8696	0.8704	nan	0.94	0.9333	nan	0.1142	0.5238	0.0244	0.4505	0.9318	0	0.4556	0.9143	0		1	0.5333	nan	nan	nan	0.8214	nan	nan	0.7191	nan	nan	0.701	nan	nan	0.4368	nan	nan	0.7805	nan	nan			0.2727	0.0333	nan	nan	nan	0.0278	0.037
0.8214	0.0182	0.0909	nan	0	1	1	nan	0.9773	0.9737	nan	0.1864	0.9787	0.023	0.0357	nan	0.0357	0	nan	0		0.8	0.3788	nan	nan	nan	0.7949	nan	nan	0.8788	nan	nan	0.4265	nan	nan	0.6765	nan	nan	nan	nan	nan			0.462	0.1495	0.2959	nan	nan	0.3893	nan
0.8974	0.013	0.25	nan	nan	0.9091	nan	nan	0.9209	nan	nan	0.1839	nan	0.0213	0.4561	nan	nan	0.4045	nan	0		0.3929	0	nan	nan	nan	nan	nan	nan	0.5854	nan	nan	0.3456	nan	nan	0.1765	nan	nan	0.3514	nan	nan			0.1484	0.0407	0.1837	0.1667	nan	0.2537	0.2338
1	0.0634	0.7869	nan	nan	0.9848	0.9796	nan	0.9729	0.9744	nan	0.3601	1	0.0819	0.5053	0.9512	0	0.5083	1	0		0.7917	0.4462	nan	nan	nan	0.6207	nan	nan	0.6667	0.7778	nan	0.7059	0.7963	0.6286	0.52	0.7097	0.4186	0.698	0.7333	0.65			0.4839	0.0208	nan	nan	nan	0.2326	0.3125
0.9762	0.0078	0.9524	0.9487	nan	0.9763	0.969	nan	0.955	0.9733	nan	0.5654	0.8434	0	0.6435	0.9846	0	0.479	1	0		0.9512	0.0685	nan	nan	nan	0.8553	1	nan	0.7829	0.7917	nan	0.212	0.6	0.0333	0.2935	nan	0	0.3838	0.92	0.027			0.199	0.0897	0.1316	nan	nan	0.1514	nan
0.9919	0.041	nan	nan	nan	0.9821	nan	nan	0.9727	1	nan	0.4046	nan	0	0.5507	0.9231	nan	0.4222	0.9524	0		0.8367	0.0094	nan	nan	nan	0.8713	nan	nan	0.7989	nan	nan	0.1661	nan	nan	0.4318	nan	nan	0.4118	nan	nan			0.2781	0.1228	nan	nan	nan	0.1777	nan
1	0.0157	1	nan	nan	1	nan	nan	0.9538	nan	nan	0.2793	nan	nan	0.3776	nan	0	0.3256	nan	0		0.32	0.0167	0.2545	nan	nan	0.2099	0.2345	nan	0.5068	0.4383	nan	0.2047	0.4688	0.0698	0	nan	0	0.1553	0.1071	0			0.165	0.0323	0.0278	nan	nan	0.1038	0.1075
0.775	0.0789	nan	nan	nan	0.8293	nan	nan	0.8929	nan	nan	0.5909	nan	0.0943	nan	nan	nan	0.1111	nan	0		0.8793	0.4634	nan	nan	nan	0.7791	0.75	nan	0.8023	0.8026	nan	0.6403	0.6098	nan	0.6727	0.6	nan	0.76	0.7907	nan			0.2524	0.0101	0.037	0.0476	nan	0.2132	0.0571
0.9275	0.2275	nan	nan	nan	0.9208	nan	nan	0.9479	0.9565	nan	0.8333	nan	nan	0.4568	0.9286	nan	0.533	0.931	0		0.4867	0.1453	nan	nan	nan	0.6911	nan	nan	0.6773	nan	nan	0.5258	nan	nan	0.4091	nan	0.3226	0.5844	0.6522	nan			0.3095	0.0595	nan	nan	nan	0.0526	0.0244
0.7933	0.0144	0.3778	nan	nan	0.9105	1	nan	0.9272	1	nan	0.3856	0.7609	0.0741	0.551	nan	nan	0.198	nan	0		0.44	0.0392	nan	nan	nan	0.4839	nan	nan	0.8413	nan	nan	0.1395	nan	nan	0.0746	0.2273	nan	0.0909	nan	nan			0.2	0.0364	nan	nan	nan	0.049	0.049
0.9048	0.0095	0.6279	0.8704	nan	0.8387	0.75	nan	0.8214	0.7674	nan	0.3686	0.7917	0.0133	0.1957	nan	0	0.1528	nan	0		0.8049	0.4754	nan	nan	nan	0.6098	nan	nan	0.6547	nan	nan	0.5538	nan	nan	0.5568	nan	nan	0.597	nan	0.4828			0.4773	0.2963	nan	nan	nan	0.0707	nan
0.8519	0.0211	0.4828	nan	nan	0.9065	0.9043	nan	0.9706	0.9706	nan	0.1502	0.82	0	0.3711	0.871	0	0.3704	0.9	0		0.5075	0.0652	nan	nan	nan	0.5897	0.5882	nan	0.52	0.5393	nan	0.5233	0.5882	nan	0.2895	nan	nan	0.2549	0.25	0.25			0.75	0.4458	nan	nan	nan	nan	nan
1	0.0265	0.4151	1	nan	0.9278	0.9286	nan	0.9196	0.9355	nan	0.2219	0.7412	0.0193	0.4844	1	0	0.1262	nan	0		0.6923	0.1333	nan	nan	nan	0.973	0.973	nan	0.8154	0.8148	nan	0.4235	0.5417	0.25	0.5417	0.5	0.5833	0.75	0.9412	nan			0.1875	0.0282	nan	nan	nan	nan	nan
0.8036	0.0089	0.2353	nan	nan	0.9126	1	nan	0.9786	1	nan	0.1507	0.8696	0.0227	0.3158	nan	nan	0.3719	1	0		0.3529	0.0484	nan	nan	nan	nan	nan	nan	nan	nan	nan	nan	nan	nan	nan	nan	nan	nan	nan	nan			0.5929	0.2468	nan	nan	nan	0.5769	nan
0.5263	0.0135	0.125	nan	nan	0.8214	nan	nan	0.8796	nan	nan	0.1102	nan	0.063	0.5702	0.9655	0	0.507	nan	0		0.9767	0.2857	nan	nan	nan	0.9767	0.963	nan	0.9551	0.9355	nan	0.3363	0.7	nan	nan	nan	nan	0.48	nan	0.3667			0.1646	0.0144	nan	nan	nan	0.0088	nan
0.734	0.0145	0.3679	nan	0.3516	0.9076	1	0.8625	0.863	0.68	0.9041	0.074	nan	0.0577	0.3969	0.963	0	0.3229	0.9688	0		0.6441	0.0041	nan	nan	nan	nan	nan	nan	nan	nan	nan	nan	nan	nan	nan	nan	nan	nan	nan	nan			0.1171	0	0.0286	0.0159	nan	0.0672	0.062
0.9976	0.0231	0.6216	0.9155	0	0.9579	0.9889	nan	0.9727	0.9801	nan	0.5166	0.9035	0.0272	0.4667	nan	nan	0.5111	1	0		0.5538	0	0.2105	nan	0	0.3608	nan	0.4516	0.5488	0.5455	0.3235	0.1441	0.4516	0.0543	nan	nan	nan	nan	nan	nan			0.1429	0	nan	nan	nan	nan	nan
0.7579	0.0196	0.4	nan	nan	1	1	nan	0.8659	0.9805	nan	0.1821	0.8621	0.0286	0.5652	nan	nan	0.1733	nan	0		0.7714	0.0758	0.4375	nan	nan	0.8626	0.8487	nan	0.7758	0.7772	nan	0.3911	0.4851	0.2921	0.2308	0.3448	0.1316	0.5976	0.88	0.1562			0.1337	0.0163	0.11	nan	nan	0.1066	nan
0.8113	0.07	nan	nan	nan	0.9583	nan	nan	0.9647	nan	nan	0.4047	nan	nan	0.5079	1	0	0.6026	1	0		0.9217	0.3333	nan	nan	nan	0.8968	0.8778	nan	0.8862	0.8689	nan	0.7429	0.7529	0.7349	0.7973	0.8	0.7955	0.7609	nan	0.6897			0.1462	0.0189	0	0	nan	0.0205	0.0256
0.9492	0.0252	0.4054	nan	0.087	0.9726	0.9767	nan	0.9345	0.9206	nan	0.3128	0.9655	0.0212	0.4444	1	0	0.5789	0.9697	0		0.8036	0.375	nan	nan	nan	0.7419	0.7	nan	0.7863	0.7337	nan	0.7366	0.7581	0.6623	0.5556	nan	0.5	0.7105	nan	0.75			0.1525	0	nan	nan	nan	0.0544	0.0417
0.9605	0.0317	1	1	nan	0.9107	1	nan	0.9825	1	nan	0.2874	0.9277	0.0402	0.4286	nan	0.4091	0	nan	0		0.8978	0.4974	0.7647	0.8125	nan	0.7574	0.7559	nan	0.5018	0.5058	nan	0.62	0.6312	0.6033	nan	nan	nan	0.6604	0.6	nan			0.1139	0.0123	nan	nan	nan	0	nan
0.9571	0.038	0.9545	nan	nan	0.8681	0.9828	nan	0.8824	1	nan	0.2578	0.8667	0.1179	nan	nan	nan	0	nan	0		0.973	0.5556	0.9259	nan	nan	0.8235	nan	nan	0.963	nan	nan	0.8571	0.8378	0.9091	0.9615	nan	nan	0.8333	nan	nan			0.1515	0.044	nan	nan	nan	nan	nan
0.9231	0.022	nan	nan	nan	0.8901	0.9767	1	0.9318	0.9167	0.9091	0.3471	nan	0.3043	0.7	nan	0.7	0.2286	nan	0		0.4255	0.0035	0.8056	nan	nan	0.5393	0.52	nan	0.7113	0.717	nan	0.3385	0.7719	0.1053	0.0424	0.2	0	0.0792	0.1905	0			0.1935	0.038	0.0227	nan	nan	0	0
0.9697	0.0947	0.0667	nan	nan	0.8817	0.973	0.8795	0.871	0.8462	0.9091	0.1903	nan	0.1524	0.9	nan	nan	0.375	nan	0		0.5882	0.0222	nan	nan	nan	0.2118	nan	nan	0.6762	nan	nan	0.2011	nan	nan	nan	nan	nan	0.22	nan	nan			0.1923	0	0.08	0.08	nan	0	0
0.9718	0.0384	nan	nan	nan	1	1	nan	0.9769	0.973	nan	0.4352	0.9825	0.1562	0.0435	nan	0	0	nan	0		0.3561	0.0038	nan	nan	nan	0.2097	nan	nan	0.4147	nan	nan	0.0845	nan	nan	0.0755	nan	nan	0.0658	nan	nan			0.2029	0.0171	nan	nan	nan	0.0882	0.087
0.9697	0.0069	0.7778	1	nan	1	1	nan	0.9587	0.9883	nan	0.2101	0.8533	0.0303	0.4886	nan	0	0.3026	1	0		0.7308	0.2083	nan	nan	nan	0.4324	nan	nan	0.5875	nan	nan	0.6091	nan	nan	0.2429	0.2812	nan	0.2609	nan	nan			0.1176	0	nan	nan	nan	nan	nan
0.8468	0.0094	0.3636	nan	nan	0.9821	0.9922	nan	0.9024	0.9433	nan	0.2618	1	0.0321	0.4111	nan	0	0.3089	nan	0		0.4557	0.1356	nan	nan	nan	0.3934	nan	nan	0.2202	nan	nan	0.3647	nan	nan	0.2407	nan	nan	0.2432	nan	nan			0.3438	0.0238	nan	nan	nan	nan	nan
1	0.0108	0.2778	nan	0	1	1	nan	0.9116	1	nan	0.2442	1	0.0647	0.3176	nan	0	0.4151	nan	0		0.5487	0.1333	0.4286	nan	nan	0.5776	nan	nan	0.4137	nan	nan	0.3246	nan	0.0857	nan	nan	nan	nan	nan	nan			0.7093	0.3258	nan	nan	nan	0.5699	0.2409
0.9859	0.2077	0.3678	0.7895	0	0.8557	0.954	nan	0.9195	0.9872	nan	0.7604	0.9821	0.7425	0.4048	nan	0.0682	0.3855	nan	0		0.5833	0.0714	nan	nan	nan	0.6731	nan	nan	0.8552	nan	nan	0.3465	nan	nan	0.192	nan	nan	0.3962	nan	nan			0.4688	0.2685	0.3286	nan	nan	0.2655	nan
0.7753	0.0297	0.2346	0.8696	0.0174	0.9924	0.992	nan	0.7949	0.7947	nan	0.2683	0.8841	0.065	0.525	1	nan	0.1875	nan	0		0.6559	0.2014	nan	nan	nan	0.3988	0.3636	nan	0.6346	0.7381	nan	0.5197	nan	nan	0.5077	nan	0.3846	0.5556	0.6557	nan			0.24	0.0204	nan	nan	nan	0.1224	0.1714
0.9677	0.0193	nan	nan	nan	0.887	0.9903	nan	0.8769	0.9661	nan	0.2085	1	0.0288	0.3409	0.8846	0	0.4057	0.9726	0		0.8902	0.4076	0.8125	nan	nan	0.9238	nan	nan	0.9096	nan	nan	0.7792	nan	nan	0.6949	nan	nan	0.7278	nan	nan			0.2143	0	nan	nan	nan	nan	nan
0.7	0.0306	nan	nan	nan	0.8148	0.9333	nan	0.8559	0.9425	nan	0.1405	0.697	0.0067	0.3846	nan	0	0.3942	0.931	0		0.9697	0.0684	nan	nan	nan	0.9771	0.9771	nan	0.875	0.8636	nan	0.3987	0.6914	0.0714	0.3651	nan	0.1628	0.375	nan	0.1111			0.129	0.0238	nan	nan	nan	0.0556	0.0576
1	0.0155	0.2621	0.8333	0.0541	0.9635	0.9661	nan	0.9319	0.9316	nan	0.2434	0.9267	0.0164	0.1379	nan	nan	0.3182	nan	0		0.551	0.0714	nan	nan	nan	nan	nan	nan	0.4632	0.4831	nan	0.4286	0.5833	0.3902	nan	nan	nan	nan	nan	nan			0.3978	0	0.9583	nan	nan	nan	nan
0.9302	0.0165	0.0319	nan	0	0.9375	0.9848	nan	0.9483	0.9541	nan	0.1438	0.7089	0.0154	0.2381	nan	nan	0.1618	nan	0		0.7143	0.325	nan	nan	nan	0.5952	0.5952	nan	0.5565	0.5644	nan	0.3182	0.4103	0.3902	0.5581	nan	0.5556	0.5429	nan	0.5429			0.4793	0.3098	0.6593	nan	nan	0.4468	nan
0.5085	0	nan	nan	nan	0.7838	nan	nan	0.4405	0.5273	nan	0.1489	nan	nan	0.375	0.8148	0	0.1429	nan	0		0.5806	0.16	nan	nan	nan	0.7941	nan	nan	0.8667	nan	nan	0.6022	nan	nan	0.5161	nan	nan	0.6364	nan	nan			0.1562	0.0497	nan	nan	nan	0.1562	nan
0.9438	0.0185	nan	nan	nan	0.9817	0.9817	nan	0.9065	0.9485	nan	0.24	0.7935	0.0095	0.3333	1	0	0.3372	0.931	0		0.6415	0.3091	nan	nan	nan	0.6508	0.6889	nan	0.6471	0.6494	nan	0.4645	0.5441	0.2927	nan	nan	nan	0.7447	nan	nan			0.2542	0.0476	nan	nan	nan	0.3178	nan
0.9231	0.0145	nan	nan	nan	0.9907	0.9905	nan	0.9	0.9911	nan	0.1917	0.7778	0.0349	0.3571	nan	nan	0.4576	1	0		0.6818	0.2558	nan	nan	nan	0.4828	0.4815	nan	0.68	0.6944	nan	0.4742	nan	0.6	0.2353	nan	nan	0.3438	nan	nan			0.9113	0.487	0.8333	nan	nan	0.7656	nan
0.9348	0.0126	1	1	nan	0.9524	0.9467	nan	0.9888	0.9878	nan	0.2215	0.8281	0.0599	0.5897	nan	nan	0.4516	0.9524	0		0.6364	0.1188	nan	nan	nan	0.8571	0.76	nan	nan	nan	nan	0.4571	0.7917	0.1795	0.3913	nan	nan	0.375	nan	nan			0.4643	0.1569	nan	nan	nan	nan	nan
0.684	0.0534	0.3475	0.3766	0	0.7489	0.7574	nan	0.6316	0.6611	nan	0.2839	0.661	0.0332	nan	nan	nan	0	nan	0		0.7931	0.29	nan	nan	nan	0.7407	nan	nan	0.8136	nan	nan	0.6224	nan	nan	0.3947	nan	0.1905	0.6275	nan	nan			0.2	0.0686	nan	nan	nan	0.0988	nan
0.7203	0.1141	0.2842	0.3684	0	0.8702	0.8846	nan	0.7316	0.7668	nan	0.4749	0.8198	0.32	nan	nan	nan	0	nan	0		0.72	0.2024	nan	nan	nan	0.6214	0.6875	nan	0.8112	0.8239	nan	0.533	0.5325	0.5783	nan	nan	nan	0.7381	nan	nan			0.129	0	nan	nan	nan	0.0615	nan
0.9369	0.2712	0.4268	0.75	nan	0.9485	0.9167	nan	0.9111	0.9293	nan	0.5726	0.5769	0.5696	nan	nan	nan	0	nan	0		0.8249	0.3734	nan	nan	nan	0.7941	0.7869	nan	0.7679	0.754	nan	0.5388	0.7339	0.4237	0.5429	nan	nan	0.589	nan	0.5769			0.1583	0.0274	0.1176	0.1	nan	0.0547	0.051
0.8521	0.179	0.2432	nan	nan	0.7914	nan	nan	0.7697	1	nan	0.4444	nan	nan	0.2222	nan	nan	0	nan	0		0.5	0.1429	nan	nan	nan	0.5246	0.5506	nan	0.6391	0.6286	nan	0.6406	0.525	0.6341	0.1358	0.12	0.2	0.2	0.2414	0.1765			0.5	0	nan	nan	nan	nan	nan
0.8871	0.0314	0.446	0.8824	nan	0.8439	0.8379	nan	0.9164	0.9164	nan	0.3142	0.809	0.0188	0.0988	nan	0.0336	0.568	0.9213	0		0.908	0.5043	nan	nan	nan	0.907	nan	nan	0.6718	0.6627	nan	0.5926	0.6786	nan	0.7447	nan	nan	0.8679	0.88	nan			0.3662	0.1759	nan	nan	nan	0.2572	nan
0.9091	0.0181	0.6557	1	nan	0.8667	0.9487	nan	0.9275	0.9527	nan	0.1829	0.4694	0.0341	0.0154	nan	0	0	nan	0		0.7317	0.1014	0.7188	nan	nan	0.7449	nan	nan	0.75	nan	nan	0.3721	nan	nan	0.3276	nan	nan	0.5139	nan	nan			0.7686	0.434	nan	nan	nan	0.2394	0.028
0.9405	0.0133	0.6667	1	nan	0.9588	0.957	nan	0.9904	1	nan	0.1578	0.4571	0.049	0.027	nan	nan	0	nan	0		0.8174	0.0407	0.9714	nan	nan	0.7598	nan	nan	0.8493	nan	nan	0.3154	nan	nan	0.3775	nan	nan	0.4868	nan	nan			0.9314	0.6175	0.9512	nan	nan	0.4925	nan
0.9932	0.0192	nan	nan	nan	0.9314	0.9778	nan	0.9548	0.9704	nan	0.1784	0.873	0.0311	0.3153	nan	0	0.4	0.9787	0		0.7164	0.3947	nan	nan	nan	0.8971	nan	nan	0.7531	nan	nan	0.6267	nan	nan	nan	nan	nan	nan	nan	nan			0.1538	0.013	nan	nan	nan	nan	nan
0.975	0.0146	nan	nan	nan	0.9348	1	nan	0.9195	0.92	nan	0.1773	0.5769	0.0225	0.265	nan	0	0.3761	0.9744	0		0.7778	0.3	nan	nan	nan	0.9211	nan	nan	0.6937	nan	nan	0.6299	nan	nan	0.8246	nan	nan	0.8333	nan	nan			0.3509	0.0545	nan	nan	nan	0.0776	0
0.8644	0.0266	nan	nan	nan	0.7869	0.8	nan	0.9409	0.8963	nan	0.2107	0.5208	0.0069	0.2162	nan	0	0.4667	0.8077	0		0.4545	0.0526	nan	nan	nan	0.3699	0.3788	nan	0.4685	0.4713	nan	0.3145	0.2157	nan	0.3542	0.3214	0.381	nan	nan	nan			0.2258	0	nan	nan	nan	nan	nan
0.6378	0.0145	0.9583	nan	nan	0.6599	0.717	nan	0.7883	0.7812	nan	0.1827	0.2121	0.0225	0.2589	nan	0.027	0.4138	0.7917	0		0.8824	0.5085	nan	nan	nan	nan	nan	nan	nan	nan	nan	nan	nan	nan	nan	nan	nan	nan	nan	nan			0.2	0.0222	nan	nan	nan	0.2632	nan
0.8966	0.0212	0.4737	0.7255	nan	0.9405	0.9348	nan	0.8962	0.9259	nan	0.2192	0.7241	0.0271	0.3333	0.9167	0	0.2857	0.6176	0		0.6688	0.013	0.0484	nan	0	0.6846	0.6186	nan	0.6875	0.5824	nan	0.1025	0.2258	0.0074	nan	nan	nan	nan	nan	nan			0.5254	0.3689	nan	nan	nan	0.3506	nan
0.7008	0.0217	0.6087	1	nan	0.8821	0.8727	nan	0.9042	0.8701	nan	0.1955	0.8525	0.0288	0.3813	0.9787	0	0.2529	0.7742	0		0.4923	0.0088	0	nan	0	0.4875	0.4875	nan	0.3359	0.3306	nan	0.0906	0.3276	0.032	nan	nan	nan	nan	nan	nan			0.2632	0	nan	nan	nan	0.01	0.01
0.6977	0.0111	0.0575	nan	0.0222	0.7597	0.8909	nan	0.9	0.9643	nan	0.1357	0.6098	0.0422	0.5172	nan	nan	0.0123	nan	0		0.4828	0.0085	0.0488	nan	nan	0.56	nan	nan	0.6506	nan	nan	0.1016	nan	0.027	nan	nan	nan	nan	nan	nan			0.2143	0.0435	0	0	nan	0	0
0.66	0.0284	0	nan	0	0.6533	0.8923	0.0357	0.7871	nan	nan	0.1705	0.6237	0.0367	0.3478	nan	0	0	nan	0		0.9143	0.5	nan	nan	nan	nan	nan	nan	0.8143	nan	nan	0.72	nan	nan	0.7917	nan	nan	0.9474	nan	nan			0.1111	0	nan	nan	nan	nan	nan
1	0.0244	0.3091	nan	0.05	0.9346	0.9841	nan	0.8875	0.9416	nan	0.3835	0.9545	0.0114	0.4426	nan	0	0.4231	1	0		0.6735	0.3542	nan	nan	nan	0.5667	0.5556	nan	0.8375	0.8289	nan	0.5692	0.7143	0.5556	0.64	nan	nan	nan	nan	nan			0.3	0.0448	0	0	nan	0.2203	0.2203
0.989	0.0177	0.812	0.9388	nan	0.9846	1	nan	0.9495	0.9562	nan	0.5291	0.8958	0.0671	0.3012	nan	0	0.4	nan	0		0.3594	0	nan	nan	nan	nan	nan	nan	0.062	nan	nan	0	nan	nan	0	0	0	0	nan	0			0.1011	0	0	0	nan	0.1449	0.2162
0.8298	0.0253	nan	nan	nan	0.9391	nan	nan	0.9388	0.9779	nan	0.5042	0.9167	nan	0.2917	nan	0.0238	0.2222	nan	0		0.5694	0.1311	0.2353	nan	nan	0.5657	nan	nan	0.5079	nan	nan	0.2908	nan	nan	nan	nan	nan	nan	nan	nan			0.1737	0.0136	nan	nan	nan	nan	nan
0.9885	0.009	0.7679	0.9722	nan	0.9939	1	nan	0.9889	0.9883	nan	0.4517	0.8571	0.025	0.5417	0.8966	nan	0.4444	nan	0		0.8812	0.54	0.5833	nan	nan	0.6543	0.6582	nan	0.6269	0.6066	nan	0.3162	0.2289	0.7273	0.5517	nan	nan	0.5789	0.7143	nan			0.2431	0	0.0727	nan	nan	0.0462	nan
0.928	0.0163	0.5077	0.7297	0.2105	0.8418	1	0.0294	0.9181	0.9829	nan	0.3385	0.9091	0.0398	nan	nan	nan	0.6111	1	0		0.6769	0.2356	0.6406	nan	nan	0.7234	0.6867	nan	0.7574	0.7411	nan	0.56	0.7143	0.4068	nan	nan	nan	nan	nan	nan			0.1739	0	nan	nan	nan	0	0
0.7308	0.0102	nan	nan	nan	1	nan	nan	0.9353	1	nan	0.5155	nan	nan	0.3158	nan	0.0333	0.2637	nan	0		0.6879	0.2979	0.5517	nan	nan	0.8544	nan	nan	0.689	nan	nan	0.5532	nan	nan	nan	nan	nan	0.6667	nan	nan			0.8257	0.7149	0.8767	nan	nan	0.875	nan
0.95	0.0181	0.5897	0.5652	nan	0.8837	0.8837	nan	0.9876	0.9874	nan	0.3204	0.9429	0.0376	0.375	0.9535	0	0.3789	1	0		0.764	0.4276	0.6458	nan	nan	0.6682	nan	nan	0.6656	nan	nan	0.6234	nan	nan	0.2169	nan	nan	0.3421	nan	nan			0.1345	0.0115	nan	nan	nan	0.1743	0.08
0.93	0.0233	0.5	nan	nan	0.9804	0.98	nan	0.9272	0.9455	nan	0.2402	0.7573	0.0228	0.2786	0.9545	0	0.2689	0.9565	0		0.8333	0.4412	nan	nan	nan	nan	nan	nan	0.7143	nan	nan	0.3452	nan	nan	0.4146	nan	nan	nan	nan	nan			0.1304	0	nan	nan	nan	0.0132	0.014
0.8918	0.0225	1	1	nan	0.9588	0.9605	nan	0.9806	0.9786	nan	0.3459	0.7044	0.0282	0.4444	nan	nan	0.3951	1	0		0.8537	0.5	nan	nan	nan	0.9211	nan	nan	0.9412	nan	nan	0.825	nan	nan	0.8608	nan	nan	0.95	nan	nan			0.125	0	0.0476	nan	nan	0.0635	0.0714
0.7435	0.0404	0.587	0.6316	nan	0.7111	0.6921	nan	0.6475	0.6595	nan	0.3154	0.7063	0.0201	0.069	nan	0	0.2613	0.537	0		0.7955	0.3565	0.5263	nan	nan	0.6228	nan	nan	0.6545	nan	nan	0.6582	nan	nan	0.7708	nan	nan	0.6316	nan	nan			0.1948	0	nan	nan	nan	nan	nan
1	0.017	nan	nan	nan	nan	nan	nan	0.8831	0.8889	nan	0.1076	0.1795	0.0417	nan	nan	nan	0.2899	nan	0		0.4792	0.1313	nan	nan	nan	0.2234	nan	nan	0.563	nan	nan	0.125	nan	nan	nan	nan	nan	0.3846	nan	nan			0.5294	0.2051	nan	nan	nan	nan	nan
1	0.0239	0.0652	nan	nan	1	nan	nan	0.9286	0.92	nan	0.1777	0.6667	0.0225	0	nan	nan	0.2857	nan	0		0.8649	0.5541	0.3448	nan	nan	0.7603	nan	nan	0.7806	nan	nan	0.5949	nan	nan	0.4537	nan	nan	0.7385	nan	nan			0.5783	0.3274	nan	nan	nan	0.2712	nan
0.9041	0.0175	0.1724	nan	nan	0.7432	0.7634	nan	0.9257	0.9535	nan	0.4093	1	0	0.3146	0.875	0	0.2671	0.8421	0		1	0.6909	nan	nan	nan	nan	nan	nan	0.8889	nan	nan	0.8733	nan	nan	0.8582	nan	nan	0.9107	nan	nan			0.1111	0	nan	nan	nan	0.0649	0.0685
1	0.0119	nan	nan	nan	1	nan	nan	1	nan	nan	0.0601	nan	0.026	0.3529	nan	nan	0.2963	nan	0		0.4722	0	nan	nan	nan	nan	nan	nan	0.85	nan	nan	0.6058	nan	nan	0.9231	nan	nan	nan	nan	nan			0.2167	0.0577	nan	nan	nan	0.0213	0.0282
0.8462	0.016	0.3333	nan	nan	1	nan	nan	0.9783	1	nan	0.0809	0.5	0.0191	0.4306	nan	nan	0.1838	nan	0		0.4	0.0638	nan	nan	nan	0.383	nan	nan	0.3158	nan	nan	0.117	nan	nan	0.3	nan	nan	0.1842	nan	nan			0.1548	0.0112	nan	nan	nan	0.0337	0.0342
0.8	0.0195	nan	nan	nan	0.7955	nan	nan	0.9333	0.9412	nan	0.1285	0.8571	0.0156	0.4848	nan	nan	0.2542	nan	0		0.8871	0.5217	nan	nan	nan	0.9286	nan	nan	0.8537	nan	nan	0.6889	nan	nan	0.7812	nan	nan	0.7333	nan	nan			0.1111	0	nan	nan	nan	0.0588	0.0476
0.96	0.0187	nan	nan	nan	0.8977	0.9767	nan	0.9938	1	nan	0.1574	0.5938	0.0308	0.5	nan	nan	0.3553	nan	0		0.5938	0.15	nan	nan	nan	0.4286	nan	nan	0.4182	nan	nan	0.4434	nan	nan	0.4857	nan	nan	0.4286	nan	nan			0.1649	0.0164	0.1667	nan	nan	0.2155	nan
0.9825	0.0138	0.7143	nan	nan	0.8431	0.8929	nan	0.975	0.9583	nan	0.2273	nan	0.0306	nan	nan	nan	0.4	nan	0		0.8958	0.1915	0.7308	nan	nan	0.7687	nan	nan	0.8057	nan	nan	0.5764	nan	nan	0.679	nan	nan	0.7368	nan	nan			0.2632	0.034	nan	nan	nan	0.0237	nan
0.9853	0.011	1	nan	nan	0.9293	0.963	nan	0.9595	0.9351	nan	0.174	0.68	0.0252	0.2581	nan	0	0.3906	1	0		0.7879	0.2174	nan	nan	nan	0.8261	nan	nan	0.5357	nan	nan	0.2955	nan	nan	0.44	nan	nan	0.5256	nan	nan			0.1667	0.0196	nan	nan	nan	0.0282	0.0299
1	0.0153	nan	nan	nan	1	nan	nan	1	nan	nan	0.2063	0.9677	0.0556	0.4434	nan	nan	0.3005	nan	0		0.3441	0.0103	nan	nan	nan	nan	nan	nan	0.3146	nan	nan	0.1295	nan	nan	0.2949	nan	nan	0.3273	nan	nan			0.1404	0	nan	nan	nan	0.0149	nan
1	0.0052	nan	nan	nan	0.9848	nan	nan	0.8977	nan	nan	0.1135	0.8333	0.012	0.4815	nan	0	0.2941	nan	0		0.6562	0.3273	nan	nan	nan	0.9565	nan	nan	0.5119	nan	nan	0.473	nan	nan	nan	nan	nan	nan	nan	nan			0.1	0	0	nan	nan	0.0611	nan
0.8525	0.016	nan	nan	nan	0.7634	1	nan	0.9496	0.9925	nan	0.0806	0.9231	0.0151	nan	nan	nan	0.3986	0.9643	0		0.8814	0.5588	0.8667	nan	nan	0.8454	nan	nan	0.6644	nan	nan	0.1538	nan	nan	0.6279	nan	nan	0.8286	nan	nan			0.3333	0.0606	nan	nan	nan	0.0238	nan
0.9753	0.0103	nan	nan	nan	0.8596	1	nan	0.9064	0.9733	nan	0.0923	0.75	0.0225	0.4848	nan	nan	0.3893	0.9333	0		0.5385	0	0.3913	nan	nan	0.609	nan	nan	0.5967	nan	nan	0.4514	nan	nan	0.3579	nan	nan	0.6338	nan	nan			0.75	0.0882	0.1154	nan	nan	0.0878	nan
0.9643	0.0218	0.4595	nan	nan	0.9545	nan	nan	0.912	nan	nan	0.2029	nan	0.08	0.2807	nan	0	0.2073	nan	0		0.6716	0.2857	nan	nan	nan	nan	nan	nan	0.6436	nan	nan	0.5766	nan	nan	nan	nan	nan	0.76	nan	nan			0.2381	0	0	0	nan	0.0286	0.0317
0.8667	0.0142	0.3947	nan	nan	0.8298	nan	nan	0.863	nan	nan	0.2013	nan	nan	nan	nan	nan	0.2157	nan	0		0.8913	0.3333	nan	nan	nan	nan	nan	nan	0.859	nan	nan	0.6506	nan	nan	nan	nan	nan	0.918	nan	nan			0.3182	0.025	nan	nan	nan	0	0
0.8305	0.021	nan	nan	nan	0.8226	nan	nan	0.9333	nan	nan	0.2939	nan	0.0595	0.4286	nan	nan	0.2754	nan	0		0.4889	0.1034	nan	nan	nan	0.8293	nan	nan	0.8037	nan	nan	0.6782	nan	nan	0.8605	nan	nan	0.6857	nan	nan			0.2836	0	0	nan	nan	0.0078	nan
0.9394	0.0189	nan	nan	nan	0.9706	0.9672	nan	0.9537	0.9556	nan	0.4812	0.9107	0.0227	0.4359	0.9455	0	0.3852	0.9455	0		0.6	0.0042	nan	nan	nan	0.25	nan	nan	0.5319	nan	nan	0.0763	nan	nan	0.0909	nan	nan	0.1538	nan	nan			0.1186	0	nan	nan	nan	0.0323	0.0179
0.9615	0	nan	nan	nan	1	nan	nan	0.9479	nan	nan	0.3922	nan	nan	0.3901	0.6471	0.0469	0.3837	nan	0		0.6129	0.0746	nan	nan	nan	0.4737	nan	nan	0.6748	nan	nan	0.5772	nan	nan	0.5179	nan	nan	0.4366	nan	nan			0.125	0.0235	nan	nan	nan	0.1293	nan
0.6392	0.0096	0.5217	nan	nan	0.3578	0.3457	nan	0.556	0.4605	nan	0.2862	0.4935	0.0769	0.2	0.3929	0	0.2553	0.6486	0		0.7907	0.4583	nan	nan	nan	0.5974	0.44	nan	0.7733	nan	nan	0.3842	0.0952	nan	nan	nan	nan	0.8571	nan	nan			0.1429	0.0242	nan	nan	nan	0.0462	nan
0.759	0.0286	0.7429	nan	nan	0.5362	0.4231	nan	0.7128	0.5769	nan	0.3817	0.5789	nan	0.2593	0.48	0.0233	0.1917	0.5227	0		0.8605	0.4918	0.4348	0.4348	nan	0.7447	0.7447	nan	0.5571	0.5118	nan	0.3533	0.4022	0.2745	0.6087	nan	0.5238	0.4444	nan	nan			0.2234	0.043	0.1667	nan	nan	0.1078	nan
0.8939	0.0205	0.0968	nan	nan	1	1	nan	0.963	0.9608	nan	0.2245	0.7838	0.0223	0.4259	0.9231	0	0.2727	nan	0		0.5391	0.2059	nan	nan	nan	0.75	nan	nan	0.6951	nan	nan	0.6218	nan	nan	nan	nan	nan	0.7353	nan	nan			0.2292	0.0417	nan	nan	nan	nan	nan
0.9863	0.0119	0.5455	nan	nan	0.9808	0.9808	nan	0.9907	0.9907	nan	0.2173	0.7302	0.0811	0.1395	nan	0.0312	0.2553	nan	0		0.7037	0.3846	nan	nan	nan	0.3898	nan	nan	0.4767	nan	nan	0.2893	nan	nan	nan	nan	nan	0.2885	nan	nan			0.1573	0	nan	nan	nan	nan	nan
0.8095	0.0161	nan	nan	nan	0.9556	0.954	nan	1	1	nan	0.112	0.8333	0	0.1923	nan	0	0.2041	nan	0		0.64	0.2222	0.5	nan	nan	0.5902	nan	nan	0.7664	nan	nan	0.339	nan	nan	0.4146	nan	nan	0.5	nan	nan			0.2381	0.0326	nan	nan	nan	0.0769	nan
0.8983	0.0158	0.627	0.982	0	0.9789	0.9789	nan	0.9427	0.9427	nan	0.1604	0.9205	0.0389	0.4167	nan	nan	0	nan	0		0.5714	0.2222	nan	nan	nan	0.6296	nan	nan	0.6709	nan	nan	0.3448	nan	nan	0.3981	nan	nan	0.3158	nan	nan			0.1923	0.0189	nan	nan	nan	0.0506	nan
0.78	0.0158	0.0367	nan	0	0.9375	1	nan	0.8714	0.8714	nan	0.0925	0.8636	0.055	0.2692	nan	nan	0	nan	0		0.875	0.2429	nan	nan	nan	0.9062	0.9062	nan	0.8917	0.8889	nan	0.4766	0.6522	0.3509	0.6316	0.7917	nan	0.7564	0.8333	0.7179			0.1154	0	0.0417	nan	nan	0.0395	nan
0.8088	0.0295	0.1667	nan	0	0.8429	0.9833	nan	0.9231	0.9231	nan	0.0831	nan	0.0458	0.2368	nan	0	0	nan	0		0.92	0.2936	nan	nan	nan	0.8816	0.88	nan	0.9115	0.9238	nan	0.6214	0.6667	0.5556	0.6786	0.871	nan	0.8118	0.7556	0.8919			0.1282	0	nan	nan	nan	0.0185	nan
1	0.0139	0.1351	nan	0.0198	0.9103	0.9595	nan	0.6818	nan	nan	0.0381	nan	0.012	0.1754	nan	0	0	nan	0		0.8298	0.3333	nan	nan	nan	0.6429	nan	nan	0.8487	0.9012	nan	0.729	0.7846	0.6552	0.7143	0.925	0.5	0.6024	0.6842	nan			0.1395	0	nan	nan	nan	0.0286	nan
0.9032	0.0224	0.1728	nan	0.0606	0.3333	nan	nan	0.8182	1	nan	0.0558	nan	0.0303	0.2	nan	0.0161	0	nan	0		0.7329	0.022	0.8481	nan	nan	0.9385	nan	nan	0.838	nan	nan	0.4064	nan	nan	0.2	nan	nan	nan	nan	nan			0.2518	0	nan	nan	nan	0.0197	0.0225
0.8679	0.0112	0.24	0.3333	nan	0.7925	nan	nan	0.9455	0.9802	nan	0.1756	0.875	0.0145	0.581	1	nan	0.5125	0.9167	0		0.8077	0.4933	nan	nan	nan	0.8507	nan	nan	0.7115	0.7551	nan	0.6655	0.6731	0.697	0.6	nan	0.5652	0.6822	nan	0.6897			0.1176	0	nan	nan	nan	0.0204	0.0215
0.825	0.0138	0.2471	0.35	0	1	1	nan	0.96	0.9722	nan	0.1308	0.7656	0.0125	0.4019	1	0	0.339	1	0		0.8696	0.4545	nan	nan	nan	1	1	nan	0.8214	0.8148	nan	0.6026	0.5	0.6374	0.8333	0.8214	0.8864	0.9254	0.9718	0.873			0.5333	0.069	nan	nan	nan	0.0556	0.0698
0.8952	0.0219	0.6061	0.7	nan	0.9367	0.931	nan	0.8491	1	nan	0.2372	0.8542	0.036	0.3469	0.9808	0.0103	0.2736	0.9524	0		0.56	0.0211	nan	nan	nan	nan	nan	nan	nan	nan	nan	nan	nan	nan	nan	nan	nan	nan	nan	nan			0.3542	0	nan	nan	nan	0.1132	0.1
1	0.0138	nan	nan	nan	1	1	nan	0.958	0.9528	nan	0.2075	0.7407	0.0615	nan	nan	nan	0.338	0.92	0		0.6818	0.0128	nan	nan	nan	0.8636	nan	nan	0.7534	nan	nan	0.2194	nan	nan	0.3455	nan	nan	0.2558	nan	nan			0.2138	0.0288	nan	nan	nan	0.0169	nan
0.9333	0.0341	nan	nan	nan	0.925	1	nan	0.9951	1	nan	0.2292	0.7556	0.0128	nan	nan	nan	0.2368	nan	0		0.9091	0.0204	0.4865	nan	nan	0.98	nan	nan	0.6905	nan	nan	0.2202	nan	nan	0.3623	nan	nan	0.3371	nan	nan			0.1405	0.0267	0.0222	nan	nan	0.0179	nan
0.8358	0.0969	0.625	nan	nan	0.9368	nan	nan	0.9433	0.9344	nan	0.2337	0.5965	0	0.16	nan	0	0.1667	nan	0		0.7647	0	nan	nan	nan	0.8	nan	nan	0.7097	nan	nan	0.2056	nan	nan	0.1154	nan	0	0.0294	nan	0			0.6941	0.3409	nan	nan	nan	0.4187	0.2185
0.9136	0.0179	0.9286	nan	nan	0.9623	0.96	nan	0.9524	0.9316	nan	0.4545	0.9459	0.0217	0.3684	nan	nan	0.1837	nan	0		0.8372	0.1069	nan	nan	nan	0.8169	nan	nan	0.7	nan	nan	0.5354	nan	nan	nan	nan	nan	0.2593	nan	nan			0.2966	0.1509	nan	nan	nan	0.0699	0.0394
0.8833	0.0353	nan	nan	nan	0.92	0.9318	nan	0.9531	0.9533	nan	0.4364	0.8919	0	0.16	nan	0	0.1132	nan	0		0.8361	0.0267	nan	nan	nan	0.9365	nan	nan	0.871	nan	nan	0.346	nan	nan	0.1111	nan	nan	0.3061	nan	nan			0.2273	0.025	0	nan	nan	0.3472	0.375
0.9385	0.0153	nan	nan	nan	0.9565	1	nan	0.9748	0.9688	nan	0.4254	1	0	0.1029	nan	0	0	nan	0		0.8667	0.0268	nan	nan	nan	0.9355	nan	nan	0.7895	nan	nan	0.3145	nan	nan	0.1591	nan	nan	0.2041	nan	nan			0.1277	0.0189	nan	nan	nan	0.0513	nan
0.7588	0.0186	0.8925	nan	nan	0.7968	0.8889	nan	0.8582	0.9565	nan	0.2953	0.9138	0.0122	0.1556	nan	0	0.4203	nan	0		0.5164	0.1838	nan	nan	nan	0.2388	0.3269	nan	0.404	0.4583	nan	0.3551	0.4458	0.15	nan	nan	nan	nan	nan	nan			0.1417	0	0	0	nan	0.0317	0.0331
0.7647	0.0347	nan	nan	nan	0.98	0.9795	nan	0.9704	1	nan	0.2606	0.9333	0.0074	0.0722	nan	0	0.2126	nan	0		0.4435	0.1333	nan	nan	nan	0.382	0.4348	nan	0.3469	0.3444	nan	0.2362	0.2807	0.3051	nan	nan	nan	nan	nan	nan			0.2143	0.017	0	0	nan	0.0276	0.0282
0.8824	0.0075	nan	nan	nan	1	nan	nan	1	nan	nan	0.3056	nan	nan	0.0577	nan	0.0244	0.1642	nan	0		0.9538	0.0741	nan	nan	nan	0.8636	nan	nan	0.8246	nan	nan	0.2976	nan	nan	0.6809	nan	nan	0.5	nan	nan			0.1667	0.0365	0	0	nan	0.0129	0.0078
0.619	0.0225	nan	nan	nan	0.25	0.2188	nan	0.6336	0.623	nan	0.3288	0.9057	0	0.0696	0.1739	0	0.2205	0.5625	0		0.4439	0.0119	0.4818	nan	0.3158	0.6512	0.7571	0.3947	0.4581	0.5096	0.3161	0.3115	0.5534	0.199	0.2931	nan	0.0968	0.3077	nan	nan			0.5319	0.2292	nan	nan	nan	0.266	0.266
1	0.0086	nan	nan	nan	0.8889	0.8889	nan	0.9255	0.9	nan	0.2636	0.8889	0.0833	0.4878	nan	nan	0.4375	1	0		0.799	0.3827	0.7778	0.7722	nan	0.8477	0.8429	nan	0.8706	0.8668	nan	0.6456	0.7773	0.4916	0.6	nan	nan	0.8519	0.925	0.8448			0.4455	0.0566	0.2308	nan	nan	0.0235	nan
0.9324	0.0104	0.9318	nan	nan	0.9638	nan	nan	0.9301	nan	nan	0.2522	nan	nan	0.4293	0.9811	0.0127	0.3665	0.9592	0		0.8462	0.5385	nan	nan	nan	0.7179	nan	nan	0.8286	nan	nan	0.5556	nan	nan	0.5926	nan	nan	nan	nan	nan			0.2553	0	nan	nan	nan	0.1692	nan
0.8361	0.0134	1	nan	nan	0.9744	nan	nan	0.903	0.9333	nan	0.2008	1	0.0491	0.5739	0.978	0	0.445	1	0		0.5588	0.25	nan	nan	nan	nan	nan	nan	0.7027	0.8095	nan	0.5897	0.6857	nan	0.5616	nan	0.5814	0.672	0.7931	0.6471			0.7674	0.6	nan	nan	nan	0.4571	nan
0.6971	0.0348	nan	nan	nan	nan	nan	nan	0.6795	0.9048	nan	0.33	nan	nan	0.3929	nan	nan	0.44	nan	0		0.4167	0.0556	nan	nan	nan	nan	nan	nan	nan	nan	nan	nan	nan	nan	nan	nan	nan	nan	nan	nan			0.125	0	nan	nan	nan	0.0492	nan
0.775	0	nan	nan	nan	0.6667	0.4783	nan	0.8636	0.8889	nan	0.2203	nan	0.0192	0.2439	nan	0	0.2615	nan	0		0.9231	0.5116	0.6	nan	nan	0.806	nan	nan	0.9366	nan	nan	0.6493	nan	nan	0.7586	nan	nan	0.7746	nan	nan			0.2571	0.04	0.2	nan	nan	0.3832	nan
0.7368	0.0171	nan	nan	nan	nan	nan	nan	0.7429	nan	nan	0.0448	nan	0.0345	0.04	nan	0	0.0873	nan	0		0.7185	0.4043	nan	nan	nan	0.7078	nan	nan	0.7852	nan	nan	0.5668	nan	nan	nan	nan	nan	nan	nan	nan			0.4516	0	nan	nan	nan	nan	nan
0.9733	0.0057	0.9286	0.98	nan	0.9341	0.9545	nan	0.9644	0.9725	nan	0.3798	0.8902	0	0.5574	0.8462	nan	0.3542	0.7917	0		0.6038	0.2247	nan	nan	nan	0.5649	nan	nan	0.6782	nan	nan	0.4408	nan	nan	0.3235	nan	nan	0.2899	nan	nan			0.1474	0	nan	nan	nan	0.1429	0.1163
0.8903	0.0195	nan	nan	nan	nan	nan	nan	0.8455	0.8021	nan	0.3072	0.8365	0.0305	nan	nan	nan	0.4757	1	0		0.7576	0.3265	nan	nan	nan	0.6	nan	nan	0.8434	0.8267	nan	0.5303	0.7647	nan	nan	nan	nan	nan	nan	nan			0.2545	0	nan	nan	nan	0.3433	0.3433
0.8922	0.0131	0.7373	0.8605	nan	0.8865	0.9015	nan	0.9511	0.9611	nan	0.3896	0.8392	0.0167	0.5283	0.8485	0	0.2857	0.8148	0		0.5701	0.1098	0.4615	nan	nan	0.7031	nan	nan	0.6162	nan	nan	0.2099	nan	nan	0.3214	nan	nan	0.2941	nan	nan			0.1515	0.0333	0	nan	nan	0	nan
0.989	0.0256	0.5455	nan	nan	0.9932	0.989	nan	0.9543	0.9449	nan	0.3982	0.9341	0.0147	nan	nan	nan	0	nan	0		0.7935	0.3649	0.7297	nan	nan	0.7333	nan	nan	0.8245	nan	nan	0.5526	nan	nan	0.6271	nan	nan	0.7808	nan	nan			0.2117	0.0165	nan	nan	nan	0.0317	nan
0.9408	0.0195	0.5606	nan	nan	0.9286	0.9118	nan	0.9024	0.9368	nan	0.3325	0.91	0.0211	0	nan	0	0	nan	0		0.9783	0.5641	nan	nan	nan	0.7619	nan	nan	0.9127	nan	nan	0.7034	nan	nan	0.7241	nan	nan	0.8868	nan	nan			0.2353	0	nan	nan	nan	nan	nan
0.9091	0.0274	0.569	nan	0.0417	0.875	1	nan	0.9545	1	nan	0.207	0.956	0.0222	0	nan	0	0	nan	0		0.7917	0.4776	nan	nan	nan	0.9167	nan	nan	0.75	nan	nan	0.5772	nan	nan	0.5664	nan	nan	0.7376	nan	nan			0.2569	0.0476	nan	nan	nan	0.2774	0.3
0.85	0.0118	0.5484	nan	nan	0.875	0.9286	nan	0.956	0.9545	nan	0.3128	0.9322	0	0.2034	nan	0	0	nan	0		0.7901	0.4286	0.5238	nan	nan	0.918	nan	nan	0.7273	nan	nan	0.7045	nan	nan	0.6746	nan	nan	0.7804	nan	nan			0.1789	0.0658	0.1	nan	nan	0.1948	nan
0.8205	0.1022	nan	nan	nan	0.8108	0.96	nan	0.9346	0.9346	nan	0.3767	0.8667	0.0698	0.25	nan	0	0.0625	nan	0		0.72	0.3366	0.3778	nan	nan	0.4811	nan	nan	0.5	nan	nan	0.3866	nan	nan	0.4	nan	nan	0.4494	nan	nan			0.1712	0	0	0	nan	0.0201	0.0123
0.6899	0.0671	0.8312	0.8455	nan	0.7483	0.7788	nan	0.9067	0.8802	nan	0.4536	0.9247	0.018	0.1739	nan	nan	0.2838	0.3913	0		0.7722	0.2927	nan	nan	nan	0.5846	nan	nan	0.8088	nan	nan	0.4715	nan	nan	nan	nan	nan	nan	nan	nan			0.3043	0.0267	nan	nan	nan	0.0769	nan
0.9348	0.0218	0.7143	nan	nan	0.974	1	nan	0.9298	nan	nan	0.2275	nan	0.0643	0.434	nan	nan	0.2727	0.7917	0		0.8889	0.3137	0.1176	nan	nan	0.7	nan	nan	0.7872	nan	nan	0.4868	nan	nan	0.449	nan	nan	0.6165	nan	nan			0.1981	0.0255	0	0	nan	0.0039	0.0041
0.8851	0.0175	0.6724	0.6667	nan	0.9196	1	nan	0.9474	1	nan	0.1266	0.6923	0.0355	0.5556	1	0	0.2414	0.8485	0		0.7778	0.4722	0.78	nan	nan	0.5893	nan	nan	0.7572	nan	nan	0.6139	nan	nan	0.76	nan	nan	0.6604	nan	nan			0.1399	0.0183	0.1304	0.1389	nan	0.1591	0.1624
0.6887	0.0361	nan	nan	nan	0.8649	nan	nan	0.7747	0.7105	nan	0.1518	nan	0.0309	0.5846	0.9744	nan	0.1393	nan	0		1	0.5909	nan	nan	nan	0.9688	nan	nan	0.9792	nan	nan	0.9265	nan	nan	0.9322	nan	nan	0.9759	nan	nan			0.1724	0	nan	nan	nan	nan	nan
0.7619	0.0485	0.5333	nan	nan	0.766	nan	nan	0.8767	nan	nan	0.1828	nan	nan	0.2911	nan	nan	0.0964	nan	0		0.7791	0.4615	nan	nan	nan	0.7245	nan	nan	0.7349	nan	nan	0.4278	nan	nan	0.5435	nan	nan	0.6	nan	nan			0.5	0.0333	nan	nan	nan	0.4595	0.5667
0.8614	0.0188	nan	nan	nan	0.8846	nan	nan	0.9279	nan	nan	0.2441	nan	nan	0.1538	nan	nan	0.0952	nan	0		0.8283	0.4969	nan	nan	nan	0.6016	nan	nan	0.5663	nan	nan	0.61	nan	nan	0.4762	nan	nan	0.6875	nan	nan			0.1667	0	nan	nan	nan	0.0175	0.0208
0.9697	0.0175	nan	nan	nan	0.9437	1	nan	0.9659	0.9762	nan	0.3596	0.8143	0.0122	0.4177	0.9667	0	0.4	1	0		0.8462	0.5	nan	nan	nan	0.8947	nan	nan	0.7586	nan	nan	0.5204	nan	nan	0.4407	nan	nan	0.5692	nan	nan			0.4681	0.2472	nan	nan	nan	nan	nan
0.9559	0.0271	0.625	nan	nan	0.9157	0.9692	nan	0.9789	0.9778	nan	0.3545	0.7101	0.0119	0.4157	0.7778	0	0.3711	0.8649	0		0.913	0.2687	nan	nan	nan	0.7708	nan	nan	0.75	nan	nan	0.6479	nan	nan	0.3826	nan	nan	0.4938	nan	nan			0.1567	0.0263	0	nan	nan	0.0138	nan
0.9773	0.014	0.5854	0.6486	nan	0.9669	0.9669	nan	0.9588	0.9577	nan	0.1748	0.975	0.0655	nan	nan	nan	0	nan	0		0.5333	0.0816	nan	nan	nan	0.4242	nan	nan	0.4286	nan	nan	0.3333	nan	nan	nan	nan	nan	nan	nan	nan			0.2703	0.1013	nan	nan	nan	nan	nan
0.7643	0.0188	0.5455	nan	nan	0.8333	0.8378	nan	0.8865	0.7677	nan	0.2126	0.5172	0.0197	0.4621	0.9524	0	0.5366	0.9286	0		0.7111	0.325	0.6522	nan	nan	0.3699	nan	nan	0.5385	nan	nan	0.6049	nan	nan	nan	nan	nan	nan	nan	nan			0.1282	0.019	0.0545	0.0545	nan	0.0177	0.017
0.9322	0.0443	nan	nan	nan	0.9804	nan	nan	1	1	nan	0.2755	nan	0	0.2029	nan	0.0238	0.1935	nan	0		0.7095	0.3203	nan	nan	nan	0.6568	nan	nan	0.7421	nan	nan	0.7224	nan	nan	0.3103	nan	nan	0.5	nan	nan			0.1224	0	nan	nan	nan	nan	nan
0.9853	0.0392	0.1591	nan	nan	0.9583	nan	nan	1	1	nan	0.308	0.9167	0	0.2533	nan	0	0.1579	nan	0		0.7414	0.4	0.5882	nan	nan	0.6434	nan	nan	0.6971	nan	nan	0.5848	nan	nan	0.5231	nan	nan	0.7889	nan	nan			0.1325	0.01	nan	nan	nan	0.0526	0.0189
1	0.0226	nan	nan	nan	0.7321	nan	nan	1	nan	nan	0.1425	0.7	0.053	0.2576	nan	0	0.1667	nan	0		0.8663	0.5288	0.7297	nan	nan	0.8711	nan	nan	0.8073	nan	nan	0.6258	nan	nan	0.7361	nan	nan	0.8557	nan	nan			0.375	0	nan	nan	nan	0	0
1	0.0187	nan	nan	nan	0.9487	0.9831	nan	0.9608	0.9551	nan	0.2263	0.8941	0.0325	0.1918	nan	0	0.1486	nan	0		0.9474	0.5938	1	nan	nan	0.9266	nan	nan	0.8829	nan	nan	0.7	nan	nan	0.8611	nan	nan	0.9298	nan	nan			0.7667	0.3077	nan	nan	nan	0.4286	nan
0.8636	0.0471	0.4054	nan	nan	0.9375	0.9508	nan	0.9126	0.9186	nan	0.2888	0.6893	0.0336	0.1702	nan	0.0345	0	nan	0		0.6546	0.35	0.6909	nan	nan	0.7082	nan	nan	0.6388	nan	nan	0.5474	nan	nan	0.5429	nan	nan	0.5652	nan	nan			0.6667	0.08	nan	nan	nan	0.0312	nan
0.95	0.0314	0.7143	nan	nan	0.9645	nan	nan	0.9272	nan	nan	0.3333	nan	nan	0.5441	1	nan	0.5	nan	0		0.697	0.15	nan	nan	nan	0.6	nan	nan	0.6719	nan	nan	0.5354	nan	nan	0.4545	nan	nan	0.6512	nan	nan			0.209	0.0822	0.0556	0.0816	nan	0.0189	0.0268
0.9394	0.0211	0.973	nan	nan	0.8529	nan	nan	0.9684	nan	nan	0.3958	nan	0.0909	0.5424	nan	nan	0.4172	0.8889	0		0.6087	0.1	nan	nan	nan	0.4458	nan	nan	0.399	nan	nan	0.3609	nan	nan	0.4444	nan	nan	0.38	nan	nan			0.4688	0.337	0.5333	nan	nan	0.1596	nan
0.9577	0.0234	0.125	0.1429	nan	0.9583	0.9556	nan	0.9115	0.9149	nan	0.273	0.9155	0.0298	0.4923	1	0	0.3221	1	0		0.7955	0.2075	nan	nan	nan	0.5758	nan	nan	0.6732	nan	nan	0.3503	nan	nan	0.7742	nan	nan	0.6111	nan	nan			0.1429	0	nan	nan	nan	0.0374	nan
0.9955	0.0253	0.7385	nan	nan	0.9872	1	nan	0.9628	0.9612	nan	0.3915	0.9677	0.0714	0.5823	0.9744	nan	0.3125	nan	0		0.4747	0.1552	nan	nan	nan	0.4	nan	nan	0.6215	nan	nan	0.3691	nan	nan	0.5094	nan	nan	0.5052	nan	nan			0.371	0.0741	0.4286	nan	nan	0.1835	nan
0.8039	0.0188	0.4255	1	nan	0.9771	0.9748	nan	0.9621	0.9597	nan	0.3189	0.8875	0.0774	nan	nan	nan	0.1538	nan	0		0.8571	0.1731	nan	nan	nan	nan	nan	nan	0.7992	nan	nan	0.6686	nan	nan	nan	nan	nan	0.7049	nan	nan			0.104	0	0.0444	nan	nan	0.0543	nan
0.9231	0.0182	0.8659	1	nan	0.945	0.9738	nan	0.9337	0.962	nan	0.24	0.99	0.0219	0	nan	0	0	nan	0		0.5431	0.1588	nan	nan	nan	0.6316	nan	nan	0.439	nan	nan	0.3937	nan	nan	0.5385	nan	nan	nan	nan	nan			0.1034	0	nan	nan	nan	0	nan
0.9773	0.0215	0.5439	0.9394	0	0.9903	1	nan	0.9748	0.9852	nan	0.2144	0.8495	0.0307	0.5	0.9615	nan	0.2222	nan	0		0.5357	0.1852	nan	nan	nan	0.4643	nan	nan	0.6532	nan	nan	0.4353	nan	nan	0.2	nan	nan	0.4231	nan	nan			0.1587	0.049	0.0426	nan	nan	0.0804	0.05
0.9551	0.0258	0.375	0.9767	0	0.9811	0.9804	nan	0.9819	0.9814	nan	0.3394	0.7892	0.0073	0.2338	nan	0	0.3167	nan	0		0.8	0.4348	nan	nan	nan	0.86	nan	nan	0.8333	nan	nan	0.69	nan	nan	0.5526	nan	nan	0.6458	nan	nan			0.14	0.0278	nan	nan	nan	0.0602	nan
0.8023	0.0152	nan	nan	nan	0.5106	nan	nan	0.9097	nan	nan	0.4368	0.8636	1	0.3247	nan	0.0385	0.1346	nan	0		0.7829	0.203	0.7949	nan	nan	0.7386	nan	nan	0.8473	nan	nan	0.561	nan	nan	0.3455	nan	nan	0.2143	nan	nan			0.3759	0.1245	0.2135	nan	nan	0.3653	nan
0.9655	0.0163	0.791	nan	0.4118	0.9731	1	nan	0.9684	0.9874	nan	0.3974	0.8276	0.0244	0.3909	0.9545	0	0.1206	nan	0		0.8485	0.1905	nan	nan	nan	0.8125	nan	nan	0.7761	nan	nan	0.3962	nan	nan	0.3	nan	nan	nan	nan	nan			0.6833	0.5149	nan	nan	nan	0.4205	nan
1	0.0275	0.08	nan	nan	1	1	nan	0.9391	0.9231	nan	0.2697	0.7241	0.0833	0.1628	nan	0	0.4962	0.9836	0		0.9067	0.1475	nan	nan	nan	0.8974	nan	nan	0.943	nan	nan	0.2081	nan	nan	0.4242	nan	nan	0.5333	nan	nan			0.1765	0	nan	nan	nan	0	nan
0.8321	0.0222	0.2439	nan	0	0.9692	1	nan	0.9903	0.99	nan	0.1557	0.825	0.0295	0.3776	nan	0	0.424	0.9882	0		0.9038	0.0678	0.6863	nan	nan	0.8282	nan	nan	0.8345	nan	nan	0.3279	nan	nan	0.3172	nan	nan	0.4304	nan	nan			0.1667	0.0244	nan	nan	nan	0.0114	0.0127
0.8857	0.0034	nan	nan	nan	nan	nan	nan	nan	nan	nan	0.1748	0.8919	0.0319	0.3235	nan	nan	0.3088	1	0		0.807	0.0447	nan	nan	nan	0.8548	nan	nan	0.8791	nan	nan	0.2751	nan	nan	0.3673	nan	nan	0.5714	nan	nan			0.3636	0.1569	nan	nan	nan	0.1037	nan
0.9437	0.0136	0.5135	nan	0.1	0.7297	1	nan	0.9032	0.9437	nan	0.1825	0.8125	0.0074	0.3143	0.8095	0	0.3445	1	0		0.7612	0.2143	nan	nan	nan	0.8131	nan	nan	0.8893	nan	nan	0.375	nan	nan	0.4035	nan	nan	0.6203	nan	nan			0.2082	0.0422	0.0645	nan	nan	0.0899	nan
0.966	0.0137	0.3226	nan	0	0.95	0.9535	nan	0.8623	0.8889	nan	0.25	0.9381	0.0206	0.3908	0.9492	0	0.2986	1	0		0.6833	0.209	nan	nan	nan	0.7953	nan	nan	0.7546	nan	nan	0.3867	nan	nan	0.1667	nan	nan	0.3673	nan	nan			0.2623	0.1143	0	nan	nan	0.0096	nan
0.9897	0.0206	nan	nan	nan	0.9697	1	nan	0.9279	0.9167	nan	0.1265	0.8295	0.0241	0.3738	1	0	0.3486	nan	0		0.3651	0.0137	nan	nan	nan	0.8554	nan	nan	0.8258	nan	nan	0.433	nan	nan	0.093	nan	nan	0.2963	nan	nan			0.1818	0	nan	nan	nan	0.1786	0.1852
0.7714	0.0117	nan	nan	nan	0.7864	1	nan	0.9211	0.9692	nan	0.1288	nan	0.0638	0.1321	nan	0	0.2683	nan	0		0.8929	0.5714	nan	nan	nan	0.8571	nan	nan	0.6538	nan	nan	0.5893	nan	nan	0.6047	nan	nan	0.7875	nan	nan			0.5686	0.2109	nan	nan	nan	0.0179	nan
0.6339	0.0091	nan	nan	nan	0.7186	nan	nan	0.7949	nan	nan	0.1954	nan	nan	0.0941	nan	0	0.2537	nan	0		0.8819	0.4815	0.9091	nan	nan	0.8973	nan	nan	0.8509	nan	nan	0.6839	nan	nan	0.5086	nan	nan	0.7919	nan	nan			0.4302	0.3271	0.4516	nan	nan	0.039	0.0588
0.6957	0.0113	0.8333	nan	nan	0.6954	nan	nan	0.7891	nan	nan	0.2609	nan	0	nan	nan	nan	0.6168	nan	0		0.6462	0.1835	0.5	nan	nan	0.59	nan	nan	0.4921	nan	nan	0.5631	nan	nan	0.2881	nan	nan	0.5634	nan	nan			0.1429	0	nan	nan	nan	0.2	0.2
0.9	0.0171	nan	nan	nan	0.7347	nan	nan	0.9703	1	nan	0.1874	1	0.04	0.6833	0.8788	nan	0.5714	nan	0		0.96	0.6452	nan	nan	nan	0.9565	nan	nan	0.9706	nan	nan	0.759	nan	nan	0.8261	nan	nan	0.9032	nan	nan			0.2	0	nan	nan	nan	0	0
1	0.0085	nan	nan	nan	1	nan	nan	0.961	nan	nan	0.0931	nan	nan	0.7059	0.9722	nan	0.4024	nan	0		0.8167	0.4386	nan	nan	nan	0.7033	nan	nan	0.5764	nan	nan	0.379	nan	nan	0.3276	nan	nan	0.7833	nan	nan			0.4298	0.234	nan	nan	nan	0.6974	nan
0.9241	0.0222	nan	nan	nan	0.98	nan	nan	1	1	nan	0.1497	nan	nan	0.8235	0.9032	nan	0.4343	nan	0		0.5	0.1212	nan	nan	nan	0.6111	nan	nan	0.6374	nan	nan	0.3277	nan	nan	nan	nan	nan	0.3636	nan	nan			0.1415	0	0	0	nan	0.0534	0.07
0.9244	0.0137	0.5258	0.8793	0	0.9569	0.9652	nan	0.9366	0.9395	nan	0.3356	0.8852	0.036	0.2973	nan	0	0.4051	0.9524	0		0.6437	0.3265	nan	nan	nan	0.422	nan	nan	0.6452	nan	nan	0.3767	nan	nan	nan	nan	nan	nan	nan	nan			0.62	0.0484	nan	nan	nan	0	0
0.9282	0.0248	0.875	nan	nan	0.9429	0.9559	nan	0.9761	0.9895	nan	0.4709	0.9524	0.0159	0.5091	0.9	nan	0.6667	0.9767	0		0.8889	0.5189	0.7297	nan	nan	0.7531	nan	nan	0.6053	nan	nan	0.6789	nan	nan	nan	nan	nan	nan	nan	nan			0.8862	0.763	0.5231	nan	nan	0.5986	nan
0.9192	0.0152	0.5273	0.3846	nan	0.9353	0.98	nan	0.9573	0.9482	nan	0.2487	0.8356	0.0142	0.6591	0.9565	nan	0.5368	0.875	0		0.7018	0.377	nan	nan	nan	0.71	nan	nan	0.5532	nan	nan	0.2333	nan	nan	0.54	nan	nan	0.619	nan	nan			0.3417	0.1111	0.0824	nan	nan	0.1171	nan
0.9062	0.0098	0.6161	0.6447	nan	0.9119	0.9702	nan	0.9772	0.973	nan	0.2274	0.9143	0.0198	0.6146	0.9434	0	0.466	0.8857	0		0.8519	0.5385	nan	nan	nan	0.8043	nan	nan	0.7832	nan	nan	0.7821	nan	nan	0.6047	nan	nan	0.8235	nan	nan			0.1169	0.009	0.0364	nan	nan	0.0225	nan
0.8684	0.0096	0.7756	0.9206	nan	0.9218	0.9562	nan	0.9482	0.9628	nan	0.3218	0.9235	0.0305	0.416	0.9259	0	0.5025	0.95	0		0.9184	0.5714	nan	nan	nan	0.8667	nan	nan	0.918	nan	nan	0.6333	nan	nan	0.7429	nan	nan	0.6789	nan	nan			0.2685	0.0278	nan	nan	nan	0.0714	nan
0.8625	0.0211	0.75	nan	nan	0.9375	nan	nan	0.9702	nan	nan	0.4164	nan	0.0714	0.6909	nan	nan	0.5556	nan	0		0.8056	0.4839	nan	nan	nan	0.6667	nan	nan	0.6346	nan	nan	0.57	nan	nan	0.6216	nan	nan	0.75	nan	nan			0.5854	0.2994	0.4462	nan	nan	0.5038	nan
0.8817	0.0189	0.8272	nan	nan	0.9292	nan	nan	0.9018	nan	nan	0.3759	nan	nan	0.5584	nan	nan	0.5052	nan	0		0.8	0.3182	nan	nan	nan	nan	nan	nan	nan	nan	nan	0.6234	nan	nan	0.6515	nan	nan	0.7647	nan	nan			0.4599	0.2818	0	nan	nan	nan	nan
0.9905	0.1026	1	1	nan	0.9333	1	nan	0.9488	0.9382	nan	0.2817	0.7561	0.2123	0.5765	nan	nan	0.2028	nan	0		0.3393	0.0263	nan	nan	nan	0.5	nan	nan	0.4416	nan	nan	0.1852	nan	nan	0.0893	nan	nan	0.1746	nan	nan			0.3057	0.0874	0.0169	nan	nan	0.1362	nan
1	0.0151	1	1	nan	0.8108	0.9565	nan	0.9658	0.9451	nan	0.1517	1	0.0763	0.5556	nan	nan	0.2989	nan	0		0.3226	0	nan	nan	nan	0.225	nan	nan	0.3942	nan	nan	0.1698	nan	nan	0.1389	nan	nan	0.117	nan	nan			0.3793	0.087	nan	nan	nan	0.186	nan
0.9432	0.018	1	1	nan	0.9497	nan	nan	0.981	1	nan	0.2406	1	0.0194	0.5286	nan	nan	0.3281	nan	0		0.5542	0.0153	0.6	nan	nan	0.4196	nan	nan	0.4448	nan	nan	0.5573	nan	nan	0.2391	nan	nan	0.3457	nan	nan			0.1931	0.0816	nan	nan	nan	0.0352	nan
0.8198	0.02	0.9559	0.9524	nan	0.8947	0.9902	nan	0.9435	0.9437	nan	0.1841	0.8537	0.0201	0.3438	0.6667	nan	0.2899	1	0		0.9438	0.5909	nan	nan	nan	0.928	nan	nan	0.8462	nan	nan	0.4973	nan	nan	0.5882	nan	nan	0.641	nan	nan			0.8788	0.6721	nan	nan	nan	nan	nan
0.7276	0.0191	0.9661	0.9811	nan	0.8837	0.9857	nan	0.9572	0.9609	nan	0.233	0.9068	0.0471	0.5385	nan	nan	0.3485	0.875	0		0.6711	0.2044	0.6875	nan	nan	0.5506	nan	nan	0.6091	nan	nan	0.365	nan	nan	0.4688	nan	nan	0.2794	nan	nan			0.4118	0.1307	nan	nan	nan	0.2682	nan
0.9213	0.0175	0.9495	0.949	nan	0.9558	0.9834	nan	0.9728	0.9717	nan	0.3078	0.9692	0.0459	0.186	nan	0.0333	0.5065	0.9583	0		0.7143	0.3846	0.8421	nan	nan	0.8143	nan	nan	0.8402	nan	nan	0.7483	nan	nan	0.5714	nan	nan	nan	nan	nan			0.2951	0.04	nan	nan	nan	0	nan
0.8125	0.0155	nan	nan	nan	0.9459	0.9412	nan	0.9643	0.9608	nan	0.116	1	0.0122	0.4588	0.9459	0	0.4937	1	0		0.7049	0.3067	0.76	nan	nan	0.7619	nan	nan	0.7838	nan	nan	0.6168	nan	nan	0.625	nan	nan	0.5075	nan	nan			0.104	0	nan	nan	nan	0.1037	nan
0.614	0.0096	0.4696	0.4528	nan	0.4439	0.4074	nan	0.4565	0.4164	nan	0.3176	0.538	0.0261	0.1122	nan	0	0.1259	0.24	0		0.6765	0.2	0.2	nan	nan	0.439	nan	nan	0.454	nan	nan	0.4648	nan	nan	nan	nan	nan	0.4231	nan	nan			0.2564	0	0.1406	nan	nan	0.0788	nan
0.8137	0.0215	1	1	nan	0.9933	0.9912	nan	0.9881	0.9933	nan	0.3002	0.6345	0.0249	0	nan	0	0	nan	0		0.7931	0.4231	nan	nan	nan	nan	nan	nan	0.7463	nan	nan	0.6637	nan	nan	0.5882	nan	nan	0.6667	nan	nan			0.7143	0.0476	0.3415	nan	nan	0.3455	nan
0.6341	0.0046	0.3506	nan	nan	0.7168	nan	nan	0.7652	nan	nan	0.2936	nan	nan	0.125	nan	0	0.1818	nan	0		0.3621	0.0233	nan	nan	nan	nan	nan	nan	0.7755	nan	nan	0.4333	nan	nan	0.5306	nan	nan	0.7586	nan	nan			0.1761	0.04	0	nan	nan	0.0223	nan
0.7358	0.0241	0.9524	nan	nan	0.981	0.9804	nan	0.9686	0.9877	nan	0.5903	0.9302	0.0339	0.3774	0.9524	0	0.4262	nan	0		0.65	0.2	nan	nan	nan	nan	nan	nan	0.5342	nan	nan	0.1277	nan	nan	0.3878	nan	nan	0.5893	nan	nan			0.9179	0.814	0.9572	nan	nan	0.8531	nan
0.9434	0.0408	1	nan	nan	0.955	0.957	nan	0.9665	0.9639	nan	0.8839	0.9688	nan	0.3443	0.8462	0	0.1277	nan	0		0.5385	0.0714	nan	nan	nan	0.6944	nan	nan	0.5294	nan	nan	0.2323	nan	nan	nan	nan	nan	0.4737	nan	nan			0.9403	0.8329	0.9618	nan	nan	1	nan
0.9369	0.014	0.6415	nan	nan	nan	nan	nan	0.8721	0.9608	nan	0.2826	nan	0.0272	nan	nan	nan	0	nan	0		0.6796	0.375	nan	nan	nan	0.7299	0.7404	nan	0.7772	0.7746	nan	0.5331	0.6042	0.4579	nan	nan	nan	nan	nan	nan			0.1379	0	0.0667	nan	nan	0	nan
0.8475	0.0207	nan	nan	nan	0.8736	0.8608	nan	0.8788	0.8764	nan	0.1671	0.8367	0.0278	nan	nan	nan	0	nan	0		0.6786	0.1136	nan	nan	nan	0.56	nan	nan	0.6269	nan	nan	0.3493	nan	nan	nan	nan	nan	0.5	nan	nan			0.4125	0.2195	0	nan	nan	0.0306	nan
0.901	0.0251	0.7639	nan	nan	0.9539	0.9662	nan	0.9636	0.955	nan	0.3242	0.9333	0.051	nan	nan	0	0.0215	nan	0		0.7045	0.2857	nan	nan	nan	0.8194	nan	nan	0.5274	nan	nan	0.6	nan	nan	0.3878	nan	nan	0.6376	nan	nan			0.2963	0	0	nan	nan	0.0521	nan
0.971	0.0113	0.9412	nan	nan	0.9647	0.9447	nan	0.9781	0.9845	nan	0.497	0.9314	0.0809	0.1765	nan	0	0.0286	nan	0		1	0.5	nan	nan	nan	nan	nan	nan	0.7639	nan	nan	0.6364	nan	nan	0.4	nan	nan	nan	nan	nan			0.1957	0	0.0244	nan	nan	0.1475	nan
0.9664	0.0183	0.9375	0.913	nan	0.9395	0.9598	nan	0.9964	0.9964	nan	0.5104	0.9504	0.0424	0.2941	nan	0.0476	0.2564	nan	0		0.7333	0.3333	nan	nan	nan	0.5714	nan	nan	0.6486	nan	nan	0.4914	nan	nan	nan	nan	nan	nan	nan	nan			0.15	0.0154	nan	nan	nan	0.0536	nan
0.6089	0.0185	0.4615	0.4783	nan	0.1368	0.1398	nan	0.9054	0.9075	nan	0.4253	0.7454	0.0272	0	nan	0	0.2041	nan	0		0.6933	0.383	nan	nan	nan	0.7436	nan	nan	0.6609	nan	nan	0.5065	nan	nan	0.4833	nan	nan	0.72	nan	nan			0.6555	0.3297	0.5556	nan	nan	0.6818	nan
1	0.0299	nan	nan	nan	0.9559	0.95	nan	0.948	0.947	nan	0.4688	0.942	0	0.375	nan	0	0.3968	0.8519	0		0.8293	0.5	nan	nan	nan	0.8224	nan	nan	0.75	nan	nan	0.6438	nan	nan	0.8462	nan	nan	0.7447	nan	nan			0.7212	0.5	nan	nan	nan	0.506	nan
0.5077	0.0061	0.7391	0.7391	nan	0.6119	0.5714	nan	0.8497	0.8627	nan	0.3585	0.7158	0	0.3806	0.6023	0	0.32	0.5345	0		0.75	0.2414	nan	nan	nan	nan	nan	nan	0.4464	nan	nan	0.36	nan	nan	0.6667	nan	nan	0.3095	nan	nan			0.5714	0	nan	nan	nan	0.24	nan
0.8889	0.0098	1	nan	nan	0.9853	0.95	nan	0.9677	0.9899	nan	0.1014	nan	0.0263	0.3043	0.6364	0	0.0645	nan	0		0.7273	0.4255	nan	nan	nan	nan	nan	nan	0.675	nan	nan	0.4505	nan	nan	0.5341	nan	nan	0.6344	nan	nan			0.34	0.1571	0.0357	nan	nan	0.1455	nan
0.8442	0.0221	nan	nan	nan	1	nan	nan	0.9565	0.9794	nan	0.1341	nan	0.0677	nan	nan	nan	0.1746	nan	0		0.4598	0.1475	nan	nan	nan	0.6944	nan	nan	0.5781	nan	nan	0.5455	nan	nan	0.4186	nan	nan	nan	nan	nan			0.1228	0	nan	nan	nan	nan	nan
0.9688	0.0131	0.5938	nan	nan	0.8966	1	nan	0.9563	0.9815	nan	0.3163	0.6806	0.0417	0.2562	nan	0	0.4878	1	0		0.8557	0.2957	0.9231	nan	nan	0.7079	nan	nan	0.8376	nan	nan	0.4401	nan	nan	nan	nan	nan	0.68	nan	nan			0.1091	0	nan	nan	nan	0.0391	nan
0.9608	0.0217	nan	nan	nan	nan	nan	nan	0.8777	0.8876	nan	0.5789	nan	0.0339	0.4853	0.8056	0	0.4103	0.9394	0		0.4722	0.0311	nan	nan	nan	nan	nan	nan	0.6747	nan	nan	0.1622	nan	nan	nan	nan	nan	nan	nan	nan			0.2857	0	nan	nan	nan	0.0816	0.0851
0.8974	0.0189	0.6338	0.6016	nan	0.8901	0.9035	nan	0.9108	0.9088	nan	0.2244	0.564	0.0256	nan	nan	nan	0.2059	nan	0		0.6957	0.375	0.4167	nan	nan	0.5645	nan	nan	0.5938	nan	nan	0.6395	nan	nan	0.5556	nan	nan	0.623	nan	nan			0.3298	0.1212	nan	nan	nan	0.0701	nan
0.5652	0.0213	0.0787	0.14	nan	0.6667	nan	nan	nan	nan	nan	0.1273	0.875	0.0305	0.4386	1	nan	0.2577	0.9259	0		0.9231	0.5417	nan	nan	nan	0.8571	nan	nan	0.9206	nan	nan	0.6593	nan	nan	0.875	nan	nan	0.8636	nan	nan			0.329	0.1583	nan	nan	nan	0.3568	0.4011
1	0.07	nan	nan	nan	1	nan	nan	0.8909	0.8919	nan	0.4338	nan	0.349	0.381	nan	nan	0.2	nan	0		0.9149	0.5985	0.8065	nan	nan	0.8741	nan	nan	0.7667	nan	nan	0.6735	nan	nan	0.8039	nan	nan	0.7083	nan	nan			0.5	0	nan	nan	nan	nan	nan
0.8971	0.0374	0.881	0.8919	nan	0.8841	0.8943	nan	0.9195	0.9219	nan	0.4752	0.9115	0.0331	0.3058	0.7778	0	0.5934	0.9643	0		0.3871	0.039	0.2857	nan	nan	0.5	nan	nan	0.3759	nan	nan	0.1274	nan	nan	0.0625	nan	nan	0.2576	nan	nan			0.5918	0.4489	0.5741	nan	nan	0.3107	nan
0.7861	0.0215	0.563	0.6732	0	0.667	0.6874	nan	0.7321	0.7526	nan	0.3921	0.7397	0.0219	0.3958	0.7105	0	0.3684	0.625	0		0.7778	0.4048	nan	nan	nan	nan	nan	nan	0.6484	nan	nan	0.6818	nan	nan	0.6774	nan	nan	nan	nan	nan			0.2381	0.1171	nan	nan	nan	nan	nan
0.8563	0.0258	0.2679	nan	0.1	0.9767	0.9655	nan	0.9603	0.965	nan	0.2224	0.8923	0.022	nan	nan	nan	0.2346	nan	0		0.6316	0.1429	nan	nan	nan	0.7073	nan	nan	0.6014	nan	nan	0.381	nan	nan	0.1321	nan	nan	0.3187	nan	nan			0.7393	0.2194	nan	nan	nan	0.7561	0.7561
1	0.0088	0.3333	nan	0	0.9688	0.9688	nan	0.9589	0.9552	nan	0.1059	0.6939	0.0316	0.5	nan	nan	0.2524	0.9524	0		0.95	0.3077	nan	nan	nan	nan	nan	nan	0.8396	nan	nan	0.4302	nan	nan	0.5422	nan	nan	0.525	nan	nan			0.1875	0	nan	nan	nan	0.0841	0.0357
0.875	0.0085	0.5085	1	nan	0.9492	0.9608	nan	0.979	0.9787	nan	0.1244	0.5753	0.0323	0.4103	nan	nan	0.35	nan	0		0.7525	0.4264	nan	nan	nan	0.7403	nan	nan	0.7029	nan	nan	0.5199	nan	nan	nan	nan	nan	0.6774	nan	nan			0.6201	0.4475	0.3696	nan	nan	0.4631	nan
0.7586	0.0106	0.4815	nan	nan	0.9057	0.8913	nan	0.9313	0.9313	nan	0.1871	0.8763	0.0254	0.5385	nan	nan	0.2947	nan	0		0.75	0.4464	nan	nan	nan	0.7419	nan	nan	0.5156	nan	nan	0.6515	nan	nan	nan	nan	nan	nan	nan	nan			0.1974	0	0.15	nan	nan	0.15	nan
0.9155	0.4084	nan	nan	nan	0.8901	0.9865	nan	0.9815	0.9926	nan	0.503	0.8261	0.3659	0.5532	nan	nan	0.3908	0.9677	0		0.9296	0.5489	0.869	nan	nan	0.9098	nan	nan	0.8933	nan	nan	0.6543	nan	nan	0.449	nan	nan	0.5224	nan	nan			0.3425	0.1064	nan	nan	nan	0.1132	nan
0.82	0.0037	nan	nan	nan	0.7925	nan	nan	0.8191	nan	nan	0.2317	nan	nan	0	nan	nan	0	nan	0		0.798	0.4752	nan	nan	nan	0.8647	nan	nan	0.7652	nan	nan	0.5444	nan	nan	0.6765	nan	nan	0.5676	nan	nan			0.3902	0.1429	0	nan	nan	0.463	nan
1	0.0064	nan	nan	nan	1	nan	nan	1	nan	nan	0.4815	nan	nan	0.6098	nan	nan	0.3696	nan	0		0.6646	0.2293	0.3684	nan	nan	0.7857	nan	nan	0.6055	nan	nan	0.4378	nan	nan	0.1304	nan	nan	0.3056	nan	nan			0.2143	0	nan	nan	nan	nan	nan
0.9677	0.0144	0.2698	nan	nan	0.8723	nan	nan	0.9726	nan	nan	0.5025	nan	nan	0.4848	nan	nan	0.1765	nan	0		0.8936	0.4793	0.8319	nan	nan	0.9547	nan	nan	0.9021	nan	nan	0.677	nan	nan	0.6316	nan	nan	0.7013	nan	nan			0.1481	0	0	nan	nan	0.0182	nan
0.9	0.015	0.5652	0.5652	nan	0.9659	1	nan	0.98	0.95	nan	0.1964	0.7333	0	0.48	nan	nan	0.2	nan	0		0.8502	0.1723	0.8305	nan	nan	0.8452	nan	nan	0.8116	nan	nan	0.5938	nan	nan	0.8485	nan	nan	0.6607	nan	nan			0.6291	0.3729	0.56	nan	nan	0.1765	nan
0.8444	0.0082	0.9355	0.9583	nan	0.9485	0.9518	nan	0.9511	0.9534	nan	0.4188	0.8933	0.0282	nan	nan	nan	0.4	nan	0		0.9155	0.3636	0.7941	nan	nan	0.7846	nan	nan	0.7434	nan	nan	0.5854	nan	nan	0.814	nan	nan	0.8898	nan	nan			0.2222	0	nan	nan	nan	0.0741	nan
0.9868	0.0148	0.8333	1	nan	0.9921	0.9921	nan	0.9302	0.9262	nan	0.335	0.934	0.0378	0.2727	nan	0	0.3917	0.9592	0		0.5732	0.1136	nan	nan	nan	0.6554	nan	nan	0.6303	nan	nan	0.3622	nan	nan	0.4583	nan	nan	0.52	nan	nan			0.1277	0	0	nan	nan	0.0462	nan
0.9615	0.0149	0.6667	nan	nan	0.9388	1	nan	0.9844	0.9798	nan	0.2632	0.8974	0.0243	0.4487	1	0	0.381	0.8421	0		0.4466	0.0682	nan	nan	nan	0.4493	nan	nan	0.44	nan	nan	0.2293	nan	nan	0.3953	nan	nan	nan	nan	nan			0.2282	0.0507	nan	nan	nan	0.1832	nan
0.9592	0.0193	0.9167	1	nan	0.9348	0.9466	nan	0.9628	0.959	nan	0.3029	0.9433	0.0694	0.4054	0.9615	0	0.4314	0.9189	0		0.661	0.2273	0.6923	nan	nan	0.7143	nan	nan	0.7257	nan	nan	0.2832	nan	nan	0.4583	nan	nan	0.3261	nan	nan			0.8143	0.6053	nan	nan	nan	0.5474	nan
0.7551	0.0212	0.9623	1	nan	0.9698	0.9859	nan	0.969	0.9751	nan	0.3022	0.9074	0.0464	0.3714	nan	0.0233	0.419	1	0		0.6842	0.3333	nan	nan	nan	0.7419	nan	nan	0.6395	nan	nan	0.4348	nan	nan	0.3258	nan	nan	0.4241	nan	nan			0.5333	0.2394	0.3429	0.381	nan	0.1429	nan
0.9504	0.0232	1	1	nan	0.9807	0.9787	nan	0.9635	0.967	nan	0.3952	0.924	0.0326	0.283	nan	0	0.35	0.9688	0		0.9583	0.5714	nan	nan	nan	nan	nan	nan	0.6901	nan	nan	0.4717	nan	nan	0.463	nan	nan	0.48	nan	nan			0.6588	0.369	0.6	nan	nan	0.2473	nan
0.961	0.014	0.9747	0.9636	nan	0.9657	0.9745	nan	0.9806	0.9801	nan	0.5092	0.9257	0.0171	0.3571	0.8065	0	0.3729	1	0		0.5965	0.2288	nan	nan	nan	0.6962	nan	nan	0.69	nan	nan	0.5424	nan	nan	nan	nan	nan	nan	nan	nan			0.3226	0.1452	0.24	nan	nan	0.1066	nan
0.6897	0.0195	0.8177	0.8415	nan	0.6624	0.6667	nan	0.741	0.7651	nan	0.3139	0.5956	0.0294	0.3548	0.6774	0.0345	0.3388	0.7179	0		0.5625	0.1954	nan	nan	nan	0.5085	nan	nan	0.5667	nan	nan	0.6076	nan	nan	nan	nan	nan	nan	nan	nan			0.1111	0	nan	nan	nan	0	nan
0.9669	0.0169	nan	nan	nan	0.9592	0.963	nan	0.9279	0.9375	nan	0.7336	nan	0.0968	0.5065	nan	nan	0.5984	0.9811	0		0.5455	0.1522	0.2143	nan	nan	0.2556	nan	nan	0.4889	nan	nan	0.2761	nan	nan	0.2745	nan	nan	0.3472	nan	nan			0.3077	0.0312	0.0333	0.0333	nan	0.0526	0.0784
0.9565	0.022	1	1	nan	0.9653	1	nan	0.933	0.9855	nan	0.5197	0.9333	0.0177	0.5077	0.9429	0	0.403	0.9643	0		0.7447	0.2857	nan	nan	nan	0.8807	nan	nan	0.8897	nan	nan	0.8284	nan	nan	0.6667	nan	nan	0.6933	nan	nan			0.1282	0	nan	nan	nan	0.0211	nan
0.723	0.0172	1	nan	nan	0.9773	0.9737	nan	0.9735	0.9842	nan	0.4866	0.942	0.0469	0.3934	0.8	0	0.4605	0.9459	0		0.8017	0.4527	0.6986	nan	nan	0.7186	nan	nan	0.6739	nan	nan	0.492	nan	nan	0.5763	nan	nan	nan	nan	nan			0.1333	0	nan	nan	nan	0.0109	nan
0.8793	0	nan	nan	nan	0.9524	0.9388	nan	0.9749	0.9934	nan	0.5209	0.8611	0.2759	0.5192	0.8621	nan	0.622	0.9375	0		0.807	0.3729	nan	nan	nan	0.7959	nan	nan	0.68	nan	nan	0.5843	nan	nan	nan	nan	nan	nan	nan	nan			0.1256	0.0174	nan	nan	nan	0.0332	0.0368
0.6464	0.0225	0.5266	nan	0.4895	0.7664	0.9717	0.6743	0.9017	0.9105	0.8889	0.5193	0.9746	0.3896	nan	nan	nan	0	nan	0		0.6923	0.3273	nan	nan	nan	0.7586	nan	nan	0.6263	nan	nan	0.6087	nan	nan	0.5739	nan	nan	0.6875	nan	nan			0.2944	0.16	0.3571	nan	nan	0.2793	0.2793
0.5786	0.0102	0.6379	nan	0.6094	0.8383	0.9333	0.8103	0.8114	0.7469	0.8545	0.4936	0.8705	0.4319	0	nan	0	0	nan	0		0.6333	0.3171	nan	nan	nan	0.5357	nan	nan	0.4211	nan	nan	0.593	nan	nan	0.3846	nan	nan	0.5455	nan	nan			0.2527	0.0722	0.2609	nan	nan	0.1915	0.1915
0.5759	0.0101	0.4862	0.4314	nan	0.3403	0.322	nan	0.7182	0.6814	nan	0.1905	0.3988	0.0154	0.0976	nan	nan	0.3158	nan	0		0.7667	0.3182	0.7879	nan	nan	0.8699	nan	nan	0.8779	nan	nan	0.6077	nan	nan	0.5294	nan	nan	0.6379	nan	nan			0.1231	0	nan	nan	nan	0.0993	0.0992
0.9556	0.0086	0.4815	nan	nan	0.3182	nan	nan	0.8714	0.9661	nan	0.0202	nan	0	0.2062	0.5938	0	0.5752	0.95	0		0.7739	0.4545	nan	nan	nan	0.8512	nan	nan	0.875	nan	nan	0.5105	nan	nan	nan	nan	nan	nan	nan	nan			0.1892	0	nan	nan	nan	0.0533	nan
0.9655	0.0282	nan	nan	nan	nan	nan	nan	nan	nan	nan	0.027	nan	0.0333	0.3919	0.7436	0	0.6055	0.9851	0		0.8138	0.4541	0.7949	nan	nan	0.8086	0.7811	nan	0.7699	0.7849	nan	0.5107	0.3712	0.5172	0.7111	nan	nan	0.7321	nan	0.75			0.2849	0.0648	nan	nan	nan	0.1361	0.0463
0.9355	0.0097	nan	nan	nan	0.9737	0.9747	nan	0.983	0.9924	nan	0.4684	0.9138	0.0278	0.5	0.9688	0	0.5138	0.931	0		0.4914	0.1899	0.5	nan	nan	0.2264	nan	nan	0.5895	nan	nan	0.4222	nan	nan	0.4571	nan	nan	0.2586	nan	nan			0.2453	0	nan	nan	nan	nan	nan
0.5532	0.0195	0.439	0.5714	nan	0.7944	0.8015	nan	0.7943	0.8212	nan	0.0773	0.1872	0.0288	0.2673	0.6429	0	0	nan	0		0.9571	0.4634	nan	nan	nan	0.9452	0.9375	nan	0.8655	0.881	nan	0.8144	0.8776	0.7614	0.9167	0.9048	nan	0.9268	nan	nan			0.1333	0	0.1111	nan	nan	0.0761	nan
0.8701	0.0426	0.9394	nan	nan	0.7246	nan	nan	0.8462	nan	nan	0.2885	nan	nan	0.55	0.9545	nan	0.5	0.931	0		0.4737	0.1471	nan	nan	nan	nan	nan	nan	0.6667	nan	nan	nan	nan	nan	0.125	nan	nan	nan	nan	nan			0.1169	0.0084	0	0	nan	0.0429	0.0465
0.8824	0.0108	0.9583	nan	nan	0.95	nan	nan	0.7857	nan	nan	0.4204	nan	nan	0.336	0.8718	0	0.3796	nan	0		0.8125	0.3714	nan	nan	nan	nan	nan	nan	0.7073	nan	nan	0.4216	nan	nan	0.5672	nan	nan	0.5294	nan	nan			0.16	0	nan	nan	nan	0.0088	0.0101
0.8913	0.0211	nan	nan	nan	0.8696	0.65	nan	0.8288	nan	nan	0.1364	nan	0.0148	0.25	nan	0	0.0269	nan	0		0.7647	0.0141	0.44	nan	nan	0.7632	nan	nan	0.7895	nan	nan	0.1536	nan	nan	0.3167	nan	nan	0.2877	nan	nan			0.3333	0.1111	0.0185	nan	nan	0.0584	0.045
0.6105	0.0191	0.3158	nan	0	0.5691	nan	nan	0.6347	0.96	nan	0.3106	0.9545	0.1509	0.413	nan	nan	0.1925	nan	0		0.3056	0	nan	nan	nan	0.3158	nan	nan	0.3718	0.4375	nan	0.2329	nan	0.1613	nan	nan	nan	nan	nan	nan			0.3091	0.0541	nan	nan	nan	0.1132	nan
0.9429	0.0203	nan	nan	nan	1	1	nan	0.9579	0.9572	nan	0.1683	0.8182	0.0311	0.2787	nan	0	0.2892	nan	0		0.8667	0.3108	nan	nan	nan	0.8615	nan	nan	0.7262	nan	nan	0.2553	nan	nan	0.4	nan	nan	nan	nan	nan			0.4694	0.2735	nan	nan	nan	0.3568	nan
0.9333	0.0217	nan	nan	nan	1	1	nan	0.9503	0.9503	nan	0.159	0.8116	0.0278	0.2826	nan	0	0.1429	nan	0		0.6538	0.1389	0.6207	nan	nan	0.6571	nan	nan	0.6981	nan	nan	0.35	nan	nan	nan	nan	nan	nan	nan	nan			0.2586	0.0323	nan	nan	nan	0.0909	0.0909
0.9245	0.0108	nan	nan	nan	1	1	nan	0.9381	0.9278	nan	0.1049	0.6667	0.0359	0.6304	0.9688	nan	0.08	nan	0		0.4384	0.1176	nan	nan	nan	0.5942	nan	nan	0.5152	nan	nan	0.3603	nan	nan	0.5185	nan	nan	0.5574	nan	nan			0.1587	0.0294	nan	nan	nan	0.1455	0.12
0.9153	0.018	nan	nan	nan	0.9818	0.9818	nan	0.9352	0.9239	nan	0.1124	0.9375	0.0556	0.5625	nan	nan	0.1311	nan	0		0.75	0.3099	nan	nan	nan	0.8077	nan	nan	0.4886	nan	nan	0.7808	nan	nan	0.5904	nan	nan	0.708	nan	nan			0.2174	0.0426	nan	nan	nan	0.2118	0.2121
0.9333	0.0119	nan	nan	nan	1	1	nan	0.9222	0.8939	nan	0.1309	0.7879	0.0185	0.75	nan	nan	0.2281	nan	0		0.7619	0.4	nan	nan	nan	nan	nan	nan	0.8682	nan	nan	0.5714	nan	nan	0.6047	nan	nan	0.8833	nan	nan			0.3333	0.087	nan	nan	nan	0.1299	nan
0.878	0.017	0.9369	1	nan	0.9649	1	nan	0.962	0.9685	nan	0.363	0.7733	0.0584	0.2338	nan	0	0.4264	1	0		0.9	0.5	nan	nan	nan	0.72	nan	nan	0.8333	nan	nan	0.5172	nan	nan	0.6	nan	nan	0.8077	nan	nan			0.2	0.0185	nan	nan	nan	0	nan
0.7749	0.0309	0.9083	0.977	nan	0.9449	0.9763	nan	0.9727	0.9698	nan	0.2618	0.7729	0.0259	0.1798	nan	0	0.4579	0.9722	0		0.4951	0.1531	0.6	nan	nan	0.4183	nan	nan	0.3256	nan	nan	0.2346	nan	nan	nan	nan	nan	nan	nan	nan			0.1852	0.0636	nan	nan	nan	0.069	0.1034
0.8	0.0119	nan	nan	nan	0.9726	0.9692	nan	0.9748	0.9717	nan	0.2405	0.9706	0.0081	0.4052	0.9792	0	0.1918	nan	0		0.7451	0.3438	nan	nan	nan	0.766	nan	nan	0.6944	nan	nan	0.5289	nan	nan	nan	nan	nan	0.5918	nan	nan			0.1739	0.0258	nan	nan	nan	nan	nan
0.8333	0.0149	nan	nan	nan	0.84	0.8182	nan	0.974	0.9841	nan	0.2803	0.9636	0.0081	0.4118	1	0.0385	0	nan	0		0.8278	0.3824	0.8222	nan	nan	0.8743	nan	nan	0.8445	nan	nan	0.5244	nan	nan	0.5714	nan	nan	0.7179	nan	nan			0.2366	0.0209	nan	nan	nan	0.075	0.0548
0.9692	0.0078	nan	nan	nan	0.9897	0.9828	nan	0.9286	0.9213	nan	0.491	1	0.0725	0.3725	0.9048	nan	0.4583	0.9762	0		0.9714	0.48	nan	nan	nan	0.7677	nan	nan	0.9358	nan	nan	0.7834	nan	nan	0.7111	nan	nan	0.9302	nan	nan			0.2069	0.0263	nan	nan	nan	0.0769	nan
0.9275	0.038	0.8529	nan	nan	0.8608	0.8333	nan	0.9178	0.9417	nan	0.4857	0.9718	0.0864	0.2982	nan	0	0.2473	0.9583	0		0.7667	0.2647	nan	nan	nan	0.5181	nan	nan	0.625	nan	nan	0.5242	nan	nan	0.5263	nan	nan	0.7374	nan	nan			0.1538	0.0252	0	0	nan	0	0
0.9556	0.0113	nan	nan	nan	0.95	nan	nan	0.9135	nan	nan	0.3232	nan	nan	0.3889	0.7917	0	0.3789	nan	0		0.4588	0	nan	nan	nan	0.5611	nan	nan	0.6116	nan	nan	0.2108	nan	nan	0.0619	nan	nan	0.0146	nan	nan			0.1417	0	0.0476	nan	nan	0.3248	nan
0.7372	0.0531	0.5556	nan	nan	0.0429	0.038	nan	0.422	0.4097	nan	0.0399	0.0909	0.0235	0.3529	0.4667	nan	0.3258	0.6	0		0.5176	0.1053	nan	nan	nan	0.2817	nan	nan	0.4278	nan	nan	0.3118	nan	nan	0.0714	nan	nan	0.2787	nan	nan			0.1212	0.0137	nan	nan	nan	0.075	0.0217
0.9062	0.0095	nan	nan	nan	0.2346	0.25	nan	0.9675	0.977	nan	0.285	0.6528	0.0206	0.6053	0.7308	nan	0.4507	0.8	0		0.6237	0.2532	nan	nan	nan	0.7077	nan	nan	0.6748	nan	nan	0.6702	nan	nan	0.4385	nan	nan	0.6939	nan	nan			0.2167	0.0667	0.0545	0.0545	nan	0.1171	0.1154
0.9608	0.0354	nan	nan	nan	0.9789	0.9706	nan	0.9897	0.9722	nan	0.7735	0.7222	0.7727	0.56	nan	nan	0.5238	0.9429	0		0.8298	0.4359	0.8684	nan	nan	0.9084	nan	nan	0.8462	nan	nan	0.7468	nan	nan	0.6336	nan	nan	0.8125	nan	nan			0.1026	0	nan	nan	nan	nan	nan
0.7872	0.0035	0.7872	nan	nan	0.97	0.9688	nan	0.9593	0.9923	nan	0.4513	0.9652	0.0431	nan	nan	nan	0.0244	nan	0		0.6897	0.0124	nan	nan	nan	nan	nan	nan	0.5333	nan	nan	0.1884	nan	nan	nan	nan	nan	nan	nan	nan			0.2766	0.0146	nan	nan	nan	0.0385	0.0435
0.9067	0.0277	nan	nan	nan	0.8667	0.8621	nan	0.8988	0.9205	nan	0.3822	0.922	0.0197	nan	nan	nan	0	nan	0		0.8028	0.4634	0.7778	nan	nan	0.7711	nan	nan	0.69	nan	nan	0.8364	nan	nan	0.6667	nan	nan	0.7662	nan	nan			0.35	0.0223	nan	nan	nan	nan	nan
0.6933	0.0241	nan	nan	nan	0.7111	0.6977	nan	0.9062	0.9073	nan	0.21	0.8229	0.0066	nan	nan	nan	0	nan	0		0.7826	0.4524	nan	nan	nan	nan	nan	nan	0.6895	nan	nan	0.6438	nan	nan	0.74	nan	nan	0.9009	nan	nan			0.2353	0	nan	nan	nan	nan	nan
0.5181	0.014	0.3276	nan	nan	0.3653	0.3085	nan	0.3201	0.4017	nan	0.3445	0.5882	0.0282	0.1111	0.2683	nan	0.1603	0.4762	0		0.9688	0.6333	nan	nan	nan	0.8642	nan	nan	0.9372	nan	nan	0.6875	nan	nan	0.575	nan	nan	0.7952	nan	nan			0.1529	0.045	nan	nan	nan	nan	nan
0.7741	0.0013	0.5333	nan	nan	0.3679	0.4028	nan	0.8618	0.8434	nan	0.2982	0.6203	0.0408	0.1759	0.4333	nan	0.2932	nan	0		0.9315	0.4789	nan	nan	nan	0.9655	nan	nan	0.8717	nan	nan	0.7282	nan	nan	nan	nan	nan	0.7679	nan	nan			0.1815	0.0532	0.0488	0.0571	nan	0.0902	0.0791
0.965	0.0081	0.1724	nan	nan	0.9657	0.9703	nan	0.9431	0.9682	nan	0.3503	0.8782	0.0324	0.3333	nan	0	0.0921	nan	0		0.5909	0.0361	nan	nan	nan	nan	nan	nan	0.6947	0.6992	nan	0.1613	0.2278	0.0909	0.1143	0.1951	nan	0.0811	nan	nan			0.5	0.1667	nan	nan	nan	nan	nan
0.7619	0	nan	nan	nan	nan	nan	nan	0.8393	0.8333	nan	0.3333	nan	0	0.2371	0.4318	0	0.2222	nan	0		0.598	0.0886	nan	nan	nan	0.6398	nan	nan	0.1925	nan	nan	0.3865	nan	nan	0	nan	nan	0.2955	nan	nan			0.1732	0.0403	0.1176	nan	nan	0.1976	0.223
0.82	0.0239	0.0417	nan	nan	0.7614	0.7903	nan	0.8276	0.8209	nan	0.4363	0.7722	0.04	0.424	0.7097	0	0.0723	nan	0		0.9492	0.1622	0.878	nan	nan	0.9328	nan	nan	0.9506	nan	nan	0.5091	nan	nan	nan	nan	nan	0.6667	nan	nan			0.2927	0.0242	0.0571	nan	nan	0.118	nan
0.6113	0.029	0.3885	0.2542	nan	0.2917	0.1811	nan	0.4641	0.4186	nan	0.1498	0.3214	0.0105	0.2685	0.5517	0	0.2662	0.8	0		0.8351	0.1	nan	nan	nan	0.8364	nan	nan	0.875	nan	nan	0.5155	nan	nan	0.3469	nan	nan	0.3617	nan	nan			0.4964	0	nan	nan	nan	0.0476	nan
0.9221	0.0536	0.7659	0.7487	0.7941	0.9233	0.9679	0.6944	0.9398	0.9688	nan	0.4802	0.9945	0.2145	0.4211	0.9231	0	0.2436	nan	0		0.8723	0.0071	nan	nan	nan	0.4571	0.4769	nan	0.8053	0.7822	nan	0.1684	0.6765	0.035	0.2533	nan	0	0.4	0.7381	nan			0.1692	0	0	nan	nan	0.0397	0.0476
0.9193	0.0218	0.8618	0.8313	nan	0.9337	0.977	0.8393	0.9059	0.9189	nan	0.4627	0.9774	0.1963	0.3095	nan	0	0.2783	1	0		0.6176	0.006	nan	nan	nan	0.4227	0.4348	nan	0.7872	0.7778	nan	0.1964	nan	0.0504	0.2115	0.55	0	0.1806	0.3514	nan			0.1417	0	0.1951	nan	nan	0.2156	0.0877
0.9552	0.0191	0.9638	0.9	nan	0.9771	0.9609	0.9524	0.9521	0.9666	nan	0.4931	0.9907	0.0339	0.2791	nan	0	0.2456	nan	0		0.7632	0.0441	nan	nan	nan	0.4388	0.438	nan	0.8343	0.8246	nan	0.2299	0.7465	0.0263	0.2088	0.5405	0	0.3365	0.6604	0			0.1573	0	nan	nan	nan	0.1846	0.2553
0.9034	0.0068	0.9333	nan	nan	0.9455	nan	nan	0.9143	0.9718	nan	0.6216	nan	nan	0.4479	0.8529	0.0238	0.4158	nan	0		0.8684	0.5385	nan	nan	nan	0.8182	0.7576	nan	0.9167	0.8913	nan	0.4912	0.6053	0.5227	0.2353	nan	nan	0.5938	nan	0.5217			0.6471	0.4754	0.303	nan	nan	0.4915	nan
0.7826	0.0483	nan	nan	nan	0.3939	nan	nan	0.7656	nan	nan	0.2941	nan	0.0323	0.3404	nan	nan	0.5	nan	0		0.6094	0.0732	nan	nan	nan	0.6124	0.623	nan	0.7072	0.6694	nan	0.2595	0.5231	0	0.2727	nan	nan	0.5116	0.6061	nan			0.3727	0.2478	nan	nan	nan	0.5237	nan
0.9931	0.0043	0.72	nan	nan	0.9712	nan	nan	0.9276	0.9569	nan	0.3212	0.8302	0.0417	0.4	0.8864	0	0.1923	nan	0		0.7757	0.2899	nan	nan	nan	0.8765	nan	nan	0.8967	nan	nan	0.6538	nan	nan	0.5507	nan	0.4643	0.5634	nan	nan			0.1268	0.0179	0.0204	nan	nan	0.0079	0.0222
0.618	0.0166	0.2642	0.1481	nan	0.2943	0.3602	nan	0.4225	0.3789	nan	0.2225	0.4628	0.0348	0.0868	0.1264	0	0.0622	0.1528	0		0.9068	0.0924	0.9036	0.8814	nan	0.9034	0.935	nan	0.8843	0.8863	nan	0.8063	0.9	0.7642	nan	nan	nan	0.7174	nan	nan			0.7361	0.5868	nan	nan	nan	nan	nan
0.5743	0.0111	0.4194	0.2692	nan	0.5162	0.4942	nan	0.5817	0.5233	nan	0.4729	0.7549	0.0562	0.2443	0.4857	0.0323	0.1597	0.2712	0		0.7241	0.2937	0.8913	nan	nan	0.81	0.8644	nan	0.8239	0.8626	nan	0.5839	0.7778	0.3889	nan	nan	nan	0.4839	nan	nan			0.1653	0.0307	0	0	nan	0.0288	0.0124
1	0.014	nan	nan	nan	1	1	nan	0.9714	0.9694	nan	0.4077	0.7869	0	0.4706	nan	nan	0.5625	0.9643	0		0.7865	0.4596	nan	nan	nan	0.8732	nan	nan	0.7762	nan	nan	0.5202	nan	nan	0.4839	nan	nan	nan	nan	nan			0.3243	0	nan	nan	nan	nan	nan
1	0.0277	0.1277	nan	nan	1	nan	nan	0.9892	nan	nan	0.1028	nan	0	0.2	nan	0	0	nan	0		0.4231	0.0383	0.1562	nan	nan	0.4255	nan	nan	0.561	nan	nan	0.0183	nan	0	0.102	nan	nan	0.3721	0.5714	nan			0.1594	0.0278	nan	nan	nan	0.0935	0.0962
1	0.0249	0.2297	0.4359	nan	0.9118	nan	nan	0.8941	nan	nan	0.0581	nan	0.0259	nan	nan	nan	0	nan	0		0.6557	0.0878	nan	nan	nan	0.72	nan	nan	0.812	nan	nan	0.1586	nan	nan	0.2083	nan	nan	0.5	nan	nan			0.1466	0	0.0574	nan	nan	0.0369	0
0.9672	0.0265	0	nan	nan	0.878	nan	nan	0.9415	nan	nan	0.1844	0.625	0.0054	0.5333	nan	nan	0.2717	nan	0		0.8	0.4141	nan	nan	nan	0.5682	0.55	nan	0.5127	0.5462	nan	0.4474	0.4815	nan	nan	nan	nan	nan	nan	nan			0.2	0	nan	nan	nan	0.1111	nan
1	0.0146	0.08	nan	nan	0.8676	nan	nan	0.7895	nan	nan	0.0964	nan	0	0.3786	nan	nan	0.245	nan	0		0.8462	0.5079	nan	nan	nan	0.6721	nan	nan	0.6591	nan	nan	0.5138	nan	nan	nan	nan	nan	0.7727	nan	nan			0.1067	0	0	nan	nan	0.0353	nan
0.5625	0.0246	0.1019	nan	nan	1	nan	nan	0.9167	1	nan	0.0572	nan	0	0.2278	nan	nan	0.3269	nan	0		0.6733	0.0185	nan	nan	nan	0.6949	0.7447	nan	0.7814	0.7754	nan	0.1453	nan	0.0197	0.125	nan	nan	0.129	nan	nan			0.1	0	nan	nan	nan	0.0115	nan
0.8966	0.0234	0.1429	nan	0	1	1	nan	0.9545	0.9545	nan	0.0753	nan	0.0181	0.25	nan	0	0.3607	nan	0		0.7167	0.0122	nan	nan	nan	0.7558	0.7778	nan	0.8483	0.8452	nan	0.0871	0.3846	0.0249	nan	nan	nan	0.025	nan	0			0.1364	0	nan	nan	nan	0.05	nan
0.8111	0.016	0.2069	nan	0	1	1	nan	0.9798	nan	nan	0.1153	0.9167	0.0162	0.3438	nan	nan	0.36	nan	0		0.7	0.0159	nan	nan	nan	0.6667	nan	nan	0.8182	nan	nan	0.0914	nan	nan	nan	nan	nan	0.1818	nan	nan			0.1373	0	nan	nan	nan	0.0089	nan
0.8255	0.0107	0.4125	1	0	0.9796	0.9884	nan	0.995	0.9936	nan	0.1616	0.8049	0.0334	0.3333	nan	0	0.2967	0.7931	0		0.7414	0.011	nan	nan	nan	0.7551	nan	nan	0.6341	nan	nan	0.1757	nan	nan	nan	nan	nan	nan	nan	nan			0.9649	0.8571	nan	nan	nan	0.5301	0.5926
0.9259	0.0236	nan	nan	nan	1	1	nan	0.8426	0.8265	nan	0.2783	0.7532	0.0395	0.5375	0.9184	0	0.5876	0.9828	0		0.75	0.2353	nan	nan	nan	0.8793	nan	nan	0.8169	nan	nan	0.3303	nan	nan	0.3529	nan	nan	0.7097	nan	nan			0.2609	0	0.4375	0.4375	nan	0.1803	0.2018
0.9652	0.0185	0.7368	0.8333	nan	0.98	0.9667	nan	0.9202	0.9143	nan	0.2093	0.8202	0.025	nan	nan	nan	0.381	nan	0		0.65	0.3333	nan	nan	nan	0.5106	nan	nan	0.5517	nan	nan	0.4742	nan	nan	0.5909	nan	nan	nan	nan	nan			0.8699	0.7448	nan	nan	nan	nan	nan
0.9468	0.0259	0.4706	nan	nan	0.9636	0.9623	nan	0.888	0.8739	nan	0.2343	0.9762	0.0368	0.037	nan	nan	0.3065	nan	0		0.5968	0.1959	nan	nan	nan	0.7215	nan	nan	0.5842	nan	nan	0.5381	nan	nan	0.6735	nan	nan	0.6567	nan	nan			0.8563	0.6992	0.6522	nan	nan	0.0674	nan
0.7533	0.0113	0.2857	nan	nan	0.9444	0.9412	nan	0.8767	0.8905	nan	0.2014	0.9684	0.0165	0.1111	nan	0	0.26	0.963	0		0.8088	0.4151	nan	nan	nan	nan	nan	nan	0.7133	nan	nan	0.632	nan	nan	0.5918	nan	nan	0.5625	nan	nan			0.1606	0.0217	0.069	nan	nan	0.0185	0.0417
0.9123	0.0074	nan	nan	nan	1	nan	nan	0.8226	0.83	nan	0.148	0.9811	0.0236	0.186	nan	0	0.253	nan	0		0.6543	0.2289	nan	nan	nan	nan	nan	nan	0.5632	nan	nan	0.4625	nan	nan	0.3433	nan	nan	0.3571	nan	nan			0.1313	0.0197	nan	nan	nan	0.066	0.066
1	0.0185	nan	nan	nan	1	1	nan	0.9211	0.9381	nan	0.1893	0.8947	0.034	0.2353	nan	nan	0.1951	nan	0		0.7656	0.1333	nan	nan	nan	0.4239	nan	nan	0.8375	nan	nan	0.3866	nan	nan	0.5926	nan	nan	0.6667	nan	nan			0.1852	0	nan	nan	nan	nan	nan
0.7143	0.0201	nan	nan	nan	1	1	nan	0.9922	0.9915	nan	0.2391	0.9104	0.0211	0.3667	nan	0	0.2955	nan	0		0.5577	0.241	nan	nan	nan	0.2718	nan	nan	0.4939	nan	nan	0.4126	nan	nan	0.34	nan	nan	0.5	nan	nan			0.125	0.0139	nan	nan	nan	0.0444	nan
0.9062	0.0115	nan	nan	nan	0.9351	0.9351	nan	0.8824	0.9167	nan	0.121	0.7818	0.0442	0.3049	nan	0	0.373	1	0		0.875	0.5714	0.6818	nan	nan	0.7333	nan	nan	0.6571	nan	nan	0.6078	nan	nan	nan	nan	nan	nan	nan	nan			0.2577	0.1081	0.3333	0.3333	nan	0.2623	0.1875
0.9355	0.2371	nan	nan	nan	0.8987	0.9184	nan	0.8824	0.8478	nan	0.5487	0.9302	nan	0.3333	0.8	0	0.4483	nan	0		0.697	0.3061	nan	nan	nan	nan	nan	nan	0.6742	nan	nan	0.5469	nan	nan	0.5294	nan	nan	0.7045	nan	nan			0.1895	0.0089	nan	nan	nan	0.0488	0.0321
0.8214	0.0224	nan	nan	nan	0.9592	nan	nan	0.9582	0.9625	nan	0.3488	0.9651	0	0.27	nan	0	0.375	1	0		0.5806	0.2143	0.625	nan	nan	nan	nan	nan	0.6607	nan	nan	0.6455	nan	nan	0.4	nan	nan	0.5094	nan	nan			0.2201	0.0888	0.4049	nan	nan	0.1066	nan
0.8611	0.0201	nan	nan	nan	0.9326	nan	nan	0.9657	1	nan	0.2995	nan	0	0.3871	nan	nan	0.4337	nan	0		0.8762	0.5161	0.8049	nan	nan	0.875	nan	nan	0.8253	nan	nan	0.7176	nan	nan	nan	nan	nan	0.7234	nan	nan			0.2718	0.1132	nan	nan	nan	0.1358	nan
0.9571	0.0131	1	nan	1	0.8986	1	nan	0.9865	1	nan	0.3418	0.8182	0.0532	0.5652	nan	nan	0.449	0.9655	0		0.6304	0.2647	nan	nan	nan	0.551	nan	nan	0.68	nan	nan	0.3158	nan	nan	0.3077	nan	nan	0.2903	nan	nan			0.1333	0	nan	nan	nan	0.0328	nan
0.8462	0.0227	0.9375	nan	0.9429	0.9588	0.9903	nan	0.9395	0.9128	nan	0.381	0.8121	0.0316	0.551	0.9524	nan	0.627	1	0		0.6415	0.3333	nan	nan	nan	nan	nan	nan	0.7371	nan	nan	0.5938	nan	nan	0.5769	nan	nan	0.85	nan	nan			0.3913	0.1429	nan	nan	nan	0.0238	nan
0.7544	0.0093	0.9143	0.9322	nan	0.9603	0.973	nan	0.9546	0.9751	nan	0.2568	0.8973	0.0251	0.5333	nan	nan	0.6311	1	0		0.8205	0.4878	nan	nan	nan	0.6047	nan	nan	0.8793	nan	nan	0.7629	nan	nan	0.5743	nan	nan	0.7619	nan	nan			0.125	0	0	nan	nan	0.0323	nan
0.8333	0	nan	nan	nan	nan	nan	nan	nan	nan	nan	0.1034	nan	0.05	0.1316	nan	0.0159	0	nan	0		0.8788	0.2308	nan	nan	nan	0.9231	nan	nan	0.8796	nan	nan	0.7266	nan	nan	0.6604	nan	nan	0.8615	nan	nan			0.814	0.1951	nan	nan	nan	0.3838	nan
0.6	0.0484	nan	nan	nan	0.7037	0.7907	nan	0.8318	0.8817	nan	0.3046	0.7703	0.022	0.3276	0.8049	0.0323	0.25	nan	0		0.6667	0.1778	nan	nan	nan	0.5686	nan	nan	0.7023	nan	nan	0.5989	nan	nan	0.4706	nan	nan	0.68	nan	nan			0.7273	0	nan	nan	nan	0.3913	nan
1	0.0111	0.6	nan	nan	0.9692	0.963	nan	0.9639	0.9632	nan	0.1953	0.9149	0.016	0.1887	nan	0	0.1304	nan	0		0.9057	0.5224	nan	nan	nan	0.8723	0.8684	nan	0.7045	0.7143	nan	0.4839	0.5541	0.4059	nan	nan	nan	nan	nan	nan			0.1111	0	nan	nan	nan	0	nan
0.6852	0.0222	nan	nan	nan	1	nan	nan	0.9568	0.9539	nan	0.1785	0.8103	0.0189	0.2353	nan	0	0.137	nan	0		0.6557	0.2623	nan	nan	nan	nan	nan	nan	nan	nan	nan	nan	nan	nan	nan	nan	nan	nan	nan	nan			0.125	0	nan	nan	nan	0.0262	nan
1	0.012	0.2419	nan	nan	0.8571	1	nan	0.9682	0.9929	nan	0.1847	0.6875	0.0474	0.2391	nan	0	0.1923	nan	0		0.7241	0.4	0.449	nan	nan	0.5854	nan	nan	0.6467	nan	nan	0.4271	nan	nan	nan	nan	nan	nan	nan	nan			0.15	0.0467	nan	nan	nan	0.073	nan
0.8	0.0079	0.3636	nan	nan	0.898	1	nan	0.9029	0.9338	nan	0.1952	0.9032	0.0333	0.2381	nan	nan	0.25	nan	0		0.7143	0.0054	0.2162	nan	nan	nan	nan	nan	0.3421	nan	nan	0.028	nan	nan	nan	nan	nan	nan	nan	nan			0.6296	0.3514	nan	nan	nan	0.5862	nan
0.9487	0.0288	0.2273	nan	0	0.9663	0.9855	nan	0.9014	0.9218	nan	0.1706	1	0.024	0.2241	nan	nan	0.1429	nan	0		0.4	0.0037	nan	nan	nan	nan	nan	nan	nan	nan	nan	nan	nan	nan	nan	nan	nan	nan	nan	nan			0.2703	0.1562	0.0556	nan	nan	0.1316	nan
0.9836	0.0195	0.3023	nan	0	1	1	nan	0.8793	0.9709	nan	0.0807	0.9231	0.018	0.383	nan	nan	0	nan	0		0.6833	0.2553	nan	nan	nan	0.6667	nan	nan	0.5849	nan	nan	0.615	nan	nan	0.7391	nan	nan	0.375	nan	nan			0.1486	0.0213	nan	nan	nan	0.0526	0.0448
0.913	0.0084	0.4182	1	0	1	1	nan	0.867	0.9615	nan	0.0769	nan	0.0222	0.625	nan	nan	0	nan	0		0.403	0.0245	nan	nan	nan	0.3545	nan	nan	0.4061	nan	nan	0.0853	nan	nan	0.1163	nan	nan	0.1429	nan	nan			0.5484	0.2037	0.4651	nan	nan	0.416	nan
0.7791	0.0086	0.4571	1	0.1538	1	1	nan	0.8859	0.981	nan	0.1001	1	0.017	nan	nan	nan	0	nan	0		0.7027	0.0127	nan	nan	nan	0.7097	nan	nan	0.7623	nan	nan	0.1758	nan	nan	0.1562	nan	nan	0.2927	nan	nan			0.3853	0.1879	nan	nan	nan	0.2335	nan
0.8261	0.013	0.4132	1	0	0.9765	1	nan	0.943	0.9909	nan	0.1166	1	0.0308	0.7097	nan	nan	0	nan	0		0.3671	0.0417	nan	nan	nan	0.359	nan	nan	0.5785	nan	nan	0.1852	nan	nan	0	nan	nan	0.25	nan	nan			0.2456	0.0625	0	nan	nan	0.0481	nan
0.9859	0.0267	0.4638	nan	0	0.9655	nan	nan	0.9633	0.9744	nan	0.1807	nan	0.0357	0.875	1	nan	0	nan	0		1	0.6667	nan	nan	nan	0.7419	nan	nan	0.8427	nan	nan	0.6848	nan	nan	0.7077	nan	nan	0.8305	nan	nan			0.1061	0	nan	nan	nan	0	nan
0.7692	0.0101	0.169	nan	0.0377	0.9643	0.9643	nan	0.7831	0.9434	nan	0.2043	0.9302	0.0231	nan	nan	nan	0.3429	nan	0		0.5333	0.0076	nan	nan	nan	0.6182	0.4688	nan	0.6566	0.5254	nan	0.1136	0.2031	0.0427	nan	nan	nan	0.1778	nan	nan			0.2419	0.0139	nan	nan	nan	0.0208	nan
0.88	0.0226	0.2128	nan	0	0.9467	0.9825	nan	0.8327	0.9832	nan	0.3127	1	0.0274	nan	nan	nan	0.375	nan	0		0.54	0.0952	0.4419	nan	nan	0.3672	nan	nan	0.5163	nan	nan	0.3013	nan	nan	nan	nan	nan	0.4348	nan	nan			0.3448	0.0278	nan	nan	nan	0.0182	nan
0.9688	0.1111	nan	nan	nan	0.9565	0.9565	nan	0.9677	0.977	nan	0.5644	0.8585	0.0189	0.4696	1	0.0882	0.37	1	0		0.3611	0.0435	nan	nan	nan	0.4286	nan	nan	0.2796	nan	nan	0.5	nan	nan	0.4167	nan	nan	0.4483	nan	nan			0.7763	0.5694	nan	nan	nan	0.875	nan
0.642	0.027	0.8681	nan	nan	0.6788	nan	nan	0.8025	0.6579	nan	0.5171	1	0.1613	0.3448	nan	nan	0.3778	0.8095	0		0.3765	0.0375	0.7692	nan	nan	0.2807	nan	nan	0.3	nan	nan	0.3744	nan	nan	0.0615	nan	nan	0.0732	nan	nan			0.2892	0.0648	0.1765	nan	0.0882	0.2846	0.0909
0.8182	0.0176	0.823	0.9867	nan	0.9632	0.9625	nan	0.972	0.9721	nan	0.3875	0.9363	0.0277	0.5366	0.9167	nan	0.4912	1	0		0.9355	0.5	nan	nan	nan	0.7397	0.7045	nan	0.5508	0.6	nan	0.6606	0.7407	0.6429	0.4478	nan	0.5	0.6118	0.619	0.5417			0.1458	0.0133	0.0364	nan	nan	0.0721	nan
0.9455	0.0177	0.8197	0.8649	nan	0.9179	0.9444	nan	0.964	0.9802	nan	0.5415	0.9295	0.0286	nan	nan	nan	0.3111	nan	0		0.7879	0.1579	0.2857	nan	nan	0.5357	nan	nan	nan	nan	nan	0.1216	nan	0.0947	0.1379	nan	nan	0.1	nan	nan			0.4206	0.3175	0.0816	nan	nan	0.2648	nan
0.5755	0.0247	0.9318	0.9565	nan	0.6915	0.625	nan	0.8884	0.8649	nan	0.3179	0.8571	0.0645	0.5408	0.9677	0	0.4198	0.975	0		0.68	0.1923	nan	nan	nan	0.6923	nan	nan	0.4912	nan	nan	0.5513	nan	nan	0.547	nan	nan	0.6786	nan	nan			0.4242	0	nan	nan	nan	0.1389	nan
0.8455	0.0143	0.9623	nan	nan	0.8131	nan	nan	0.9568	nan	nan	0.5064	0.9362	nan	0.4833	nan	nan	0.3289	nan	0		0.3538	0.0257	0.425	nan	nan	0.3385	nan	nan	0.3617	nan	nan	0.1644	nan	nan	nan	nan	nan	0.1687	nan	nan			0.125	0	nan	nan	nan	0.0066	nan
0.9107	0.0097	1	nan	nan	0.9799	nan	nan	0.99	nan	nan	0.5364	1	nan	0.5147	0.9615	nan	0.3158	1	0		0.76	0.4419	nan	nan	nan	0.6617	nan	nan	0.6814	nan	nan	0.5387	nan	nan	0.5312	nan	nan	0.6706	0.5652	nan			0.6757	0.2195	nan	nan	nan	0.3188	nan
0.88	0.0089	nan	nan	nan	0.6988	nan	nan	0.7209	nan	nan	0.415	nan	nan	0.1639	nan	0.0323	0.1294	nan	0		0.9195	0.5556	nan	nan	nan	0.8372	nan	nan	0.9344	nan	nan	0.7269	nan	nan	nan	nan	nan	0.9706	nan	nan			0.1649	0.0282	0	nan	nan	0	nan
0.8234	0.0083	0.9937	0.9914	nan	0.982	0.9783	nan	0.9779	0.9768	nan	0.7421	0.9497	0.0177	0.5217	nan	nan	0.4324	nan	0		0.4583	0.1169	nan	nan	nan	0.3077	nan	nan	0.6196	nan	nan	0.4455	nan	nan	0.2391	nan	nan	nan	nan	nan			0.1415	0	0.1875	0.1875	nan	0.1205	0.1475
1	0.0088	nan	nan	nan	0.9537	0.9885	nan	0.9306	0.9621	nan	0.5337	0.954	0.05	0.3	nan	nan	0.3396	nan	0		0.4737	0.0254	0.6667	0.7273	nan	0.3231	0.2833	nan	0.6228	0.625	nan	0.1424	0.4105	0.0196	nan	nan	nan	0.2237	nan	0			0.5106	0.3366	nan	nan	nan	0.1887	nan
0.9806	0.0128	nan	nan	nan	0.913	0.9189	nan	0.8846	0.9714	nan	0.2389	nan	0	0.3516	0.7714	0	0.5124	0.9762	0		0.8571	0.0089	0.806	nan	nan	0.8424	0.8714	nan	0.8989	0.8602	nan	0.2089	0.725	0.0652	nan	nan	nan	nan	nan	nan			0.1189	0	nan	nan	nan	0.012	0.0086
0.7917	0.0194	nan	nan	nan	0.7745	0.6842	nan	0.8931	0.8851	nan	0.2115	0.9545	0.0553	0.2909	nan	0	0.0847	nan	0		0.5091	0.1892	nan	nan	nan	0.371	0.3636	nan	0.5538	0.5536	nan	0.4329	0.4598	0.4297	0.2593	nan	nan	0.25	nan	0.1429			0.1806	0.0169	0	nan	nan	0.027	nan
1	0.0127	nan	nan	nan	0.936	0.9318	nan	0.9755	0.9709	nan	0.3088	0.9079	0.018	0.625	1	nan	0.2549	nan	0		0.6667	0.2778	nan	nan	nan	0.4951	0.4951	nan	0.63	0.6332	nan	0.4894	0.6515	0.3103	0.2977	0.2903	0.2655	0.6413	0.58	0.7143			0.3793	0.0094	0	nan	nan	0.0214	0.0323
0.8837	0.0134	0.6782	0.6776	nan	0.7711	0.7774	nan	0.8736	0.8677	nan	0.3845	0.9012	0.0261	0.3625	0.625	0	0.3089	0.6341	0		0.8095	0.0105	nan	nan	nan	0.825	nan	nan	0.8242	nan	nan	0.375	nan	nan	0.0303	nan	nan	0.3103	nan	nan			0.1862	0.032	0.022	0.022	nan	0.0404	0.0404
0.8169	0.0138	0.617	nan	nan	0.4735	0.5	nan	0.6945	0.6871	nan	0.3837	nan	nan	0.4407	0.7879	0	0.2209	nan	0		0.875	0.4167	nan	nan	nan	nan	nan	nan	0.7123	nan	nan	nan	nan	nan	nan	nan	nan	0.9062	nan	nan			0.8642	0.5159	0.3167	nan	nan	0.0732	nan
0.8137	0.0058	0.8571	nan	nan	0.8647	nan	nan	0.9128	nan	nan	0.3925	nan	nan	0.551	0.8889	nan	0.4037	1	0		0.6667	0.0889	nan	nan	nan	0.4	nan	nan	0.3824	nan	nan	0.4886	nan	nan	0.2667	nan	nan	0.5054	nan	nan			0.1617	0.0336	0.0164	0.027	nan	0.1037	0.1293
0.6601	0.0105	nan	nan	nan	0.4972	0.5108	nan	0.6807	0.7111	nan	0.5156	0.9029	0.0147	0.1875	nan	nan	0.3171	0.9231	0		0.4944	0.1269	0.3	nan	nan	0.4183	nan	nan	0.3134	nan	nan	0.1712	nan	nan	0.1705	nan	nan	0.6096	nan	nan			0.3625	0.188	0.2303	nan	nan	0.5564	nan
0.8537	0.0209	nan	nan	nan	0.8376	nan	nan	0.8638	0.8839	nan	0.453	nan	nan	0.3922	0.8333	0	0.5075	0.8857	0		0.7778	0.2029	0.9091	nan	nan	0.7679	nan	nan	0.9053	nan	nan	0.7	nan	nan	0.7547	nan	nan	0.7174	nan	nan			0.6087	0	nan	nan	nan	0	nan
0.7285	0.0067	0.9074	nan	nan	0.9844	1	nan	0.963	0.963	nan	0.5065	0.9643	0.0109	0.3718	0.8788	0	0.4051	0.9412	0		0.5833	0.009	nan	nan	nan	nan	nan	nan	0.3846	nan	nan	0.0648	nan	nan	0.16	nan	nan	0.1707	nan	nan			0.1017	0	nan	nan	nan	0.0339	nan
0.9773	0.0072	nan	nan	nan	nan	nan	nan	1	1	nan	0.4559	1	0	0.125	nan	0	0.4795	0.9459	0		0.8182	0.0235	nan	nan	nan	0.5	nan	nan	nan	nan	nan	0.2625	nan	nan	0.2381	nan	nan	0.1364	nan	nan			0.3158	0.0538	0.0526	nan	nan	0.2609	nan
0.9533	0.0319	nan	nan	nan	0.988	nan	nan	0.9194	nan	nan	0.5	nan	nan	0.439	nan	nan	0.2373	nan	0		0.5789	0.011	0.0617	nan	nan	0.3704	nan	nan	0.5464	nan	nan	0.041	nan	nan	0.3226	nan	nan	0.0345	nan	0			0.6909	0.3636	nan	nan	nan	nan	nan
0.9048	0.019	nan	nan	nan	1	1	nan	0.9474	0.9737	nan	0.1295	0.8	0.0631	0.06	nan	0	0.1316	nan	0		0.9355	0.55	nan	nan	nan	0.8039	nan	nan	0.9681	nan	nan	0.6486	nan	nan	0.8889	nan	nan	0.807	nan	nan			0.1429	0	nan	nan	nan	0	nan
0.5455	0.0226	0.6765	nan	nan	nan	nan	nan	0.7203	nan	0.7778	0.0928	nan	0.0709	0	nan	0	0	nan	0		0.8659	0.4783	0.8387	nan	nan	0.8378	nan	nan	0.7736	nan	nan	0.473	nan	nan	0.4375	nan	nan	0.8049	nan	nan			0.549	0.2444	nan	nan	nan	0.5128	nan
0.6364	0.0162	0.5172	nan	nan	0.7368	nan	nan	0.7371	nan	nan	0.1003	nan	nan	0.0513	nan	nan	0	nan	0		0.7879	0.3814	0.1333	nan	nan	0.5856	nan	nan	0.5549	nan	nan	0.4423	nan	nan	0.3333	nan	nan	nan	nan	nan			0.2222	0.0345	nan	nan	nan	0.0395	nan
0.8571	0.0167	nan	nan	nan	0.8254	nan	nan	0.8592	nan	nan	0.0541	nan	0	0.0606	nan	nan	0	nan	0		0.5833	0.2045	nan	nan	nan	0.4808	nan	nan	0.7476	nan	nan	0.55	nan	nan	nan	nan	nan	0.6486	nan	nan			0.6136	0	nan	nan	nan	nan	nan
0.8505	0.0209	0.7787	nan	0.4762	0.9893	0.9944	nan	0.9614	0.9385	nan	0.2488	0.8644	0.0189	0.15	nan	0	0	nan	0		0.4786	0.0755	0.5541	nan	nan	0.4345	nan	nan	0.4567	nan	nan	0.3167	nan	nan	nan	nan	nan	nan	nan	nan			0.3939	0.0769	nan	nan	nan	0.7209	nan
0.75	0.03	nan	nan	nan	nan	nan	nan	0.9459	0.9344	nan	0.1872	0.6829	0.0161	0.3878	nan	nan	0.2414	nan	0		0.4318	0.038	nan	nan	nan	0.6115	nan	nan	0.5044	nan	nan	0.3758	nan	nan	0.2995	nan	nan	0.6197	nan	nan			0.7143	0.1829	0.6296	nan	nan	0.6444	nan
0.6727	0.0635	nan	nan	nan	0.9655	nan	nan	0.9674	nan	nan	0.6774	nan	nan	0.5312	0.6571	nan	0.5294	nan	0		0.3243	0.007	0.3333	nan	nan	0.3299	nan	nan	0.422	nan	nan	0.2045	nan	nan	0.246	nan	nan	0.3977	nan	nan			0.3	0.0323	nan	nan	nan	0.3763	nan
1	0.0186	0	nan	nan	1	1	nan	0.8125	0.913	nan	0.1119	0.5625	0.0215	0.3333	1	0	0.4122	0.9744	0		0.8333	0.2273	nan	nan	nan	0.8947	nan	nan	0.8409	nan	nan	0.2766	nan	nan	nan	nan	nan	0.3587	nan	nan			0.1633	0.0573	0	nan	nan	0.0965	nan
0.8889	0.022	nan	nan	nan	0.8732	0.9818	nan	0.9167	0.9167	nan	0.1561	1	0.0331	0.5294	1	nan	0.5149	0.9811	0		0.3736	0.0449	0.3	nan	nan	0.2764	nan	nan	0.4253	nan	nan	0.2961	nan	nan	0.125	nan	nan	0.2022	nan	nan			0.1709	0.0208	0.04	nan	nan	0.1227	nan
0.6667	0.0139	nan	nan	nan	1	1	nan	0.8511	0.8333	nan	0.1614	0.8644	0.0085	0.68	nan	nan	0.3469	nan	0		0.5385	0.0938	nan	nan	nan	0.6522	0.6842	nan	0.5269	0.5506	nan	0.4658	0.6667	0.2632	0.28	nan	nan	0.3448	0.5517	0.1379			0.275	0.087	nan	nan	nan	0.1111	nan
0.7821	0.0127	nan	nan	nan	1	1	nan	0.9704	1	nan	0.2169	0.8814	0.0204	nan	nan	nan	0.2639	nan	0		0.3333	0	nan	nan	nan	0.6071	0.6531	nan	0.5294	0.4944	nan	0.2019	0.3514	0.0638	0.1429	nan	nan	0.1111	0.2	0			0.3143	0.0606	0.1077	nan	nan	0.0843	nan
0.9355	0.0109	nan	nan	nan	0.8846	0.8723	nan	0.9565	0.9529	nan	0.2081	0.8947	0.0266	nan	nan	nan	0.2931	nan	0		0.4126	0.0137	nan	nan	nan	0.5185	0.5213	nan	0.4384	0.4296	nan	0.1913	0.3071	0.0682	0.0893	nan	0	0.248	0.4906	0.0299			0.1064	0	nan	nan	nan	0.1304	nan
0.9813	0.0521	0.8837	1	nan	0.9931	1	nan	0.9537	0.9662	nan	0.2405	0.771	0.0279	0.1667	nan	0	0.4082	nan	0		0.6552	0.2273	nan	nan	nan	nan	nan	nan	0.5714	nan	nan	0.1296	0.0417	0.0769	0.5625	nan	nan	nan	nan	nan			0.7031	0.3333	nan	nan	nan	0.4286	nan
0.9286	0.1091	0.6216	nan	nan	1	nan	nan	0.9802	nan	nan	0.284	nan	0.0571	0.5667	nan	nan	0.04	nan	0		0.7297	0.0175	nan	nan	nan	0.6389	0.7419	nan	0.6604	0.7838	nan	0.1489	0.5976	0.0372	0.0811	nan	0	0.25	nan	0			0.2273	0	nan	nan	nan	0.0545	nan
1	0	0.6429	nan	nan	0.9615	nan	nan	0.9815	nan	nan	0.426	nan	nan	0.3699	nan	0	0.3261	nan	0		0.85	0.0556	nan	nan	nan	nan	nan	nan	0.9111	nan	nan	0.2671	nan	nan	0.2449	nan	nan	0.303	nan	nan			0.1961	0	nan	nan	nan	0.4017	0.4203
0.8495	0.0183	nan	nan	nan	0.9773	1	nan	0.9737	0.9658	nan	0.1953	0.7458	0.0336	0.2879	nan	0	0.3258	nan	0		0.5484	0.1935	nan	nan	nan	0.4643	nan	nan	0.6783	nan	nan	0.3276	nan	nan	0.3043	nan	nan	0.5119	nan	nan			0.7155	0.0084	nan	nan	nan	nan	nan
1	0.0086	nan	nan	nan	0.8125	nan	nan	0.9783	nan	nan	0.1043	nan	0.0122	0.2549	nan	0	0.2721	nan	0		0.8636	0.3143	nan	nan	nan	0.9153	nan	nan	0.8125	nan	nan	0.587	nan	nan	0.5918	nan	nan	0.8966	nan	nan			0.1171	0.0105	0	0	nan	0.1684	0.1125
1	0.0267	nan	nan	nan	0.9787	nan	nan	0.8614	nan	nan	0.1057	nan	0.0168	0.1622	nan	0	0.3301	1	0		0.8036	0.4314	0.88	nan	nan	0.7459	nan	nan	0.7407	nan	nan	0.7925	nan	nan	0.5783	nan	nan	0.7722	nan	nan			0.3108	0.01	0	nan	nan	nan	nan
1	0.0297	1	nan	nan	1	1	nan	0.9576	1	nan	0.1688	0.7692	0.0282	0.3786	0.973	0	0.1862	nan	0		0.7105	0.375	nan	nan	nan	0.6479	nan	nan	0.515	nan	nan	0.494	nan	nan	0.6154	nan	nan	0.6	nan	nan			0.4066	0.1703	nan	nan	nan	0.3269	nan
0.8889	0.013	nan	nan	nan	1	1	nan	0.8571	0.8974	nan	0.2323	1	0.0281	0.188	nan	0	0.1985	0.8	0		0.6571	0.3478	nan	nan	nan	0.7273	nan	nan	0.675	nan	nan	0.4069	nan	nan	nan	nan	nan	0.8	nan	nan			0.2059	0.0687	0.2035	nan	nan	0.0425	0
0.7941	0.0155	nan	nan	nan	1	1	nan	0.9091	0.9259	nan	0.2911	0.9259	0.0213	0.2283	nan	0	0.3377	1	0		0.9	0.4722	nan	nan	nan	0.7903	nan	nan	0.6932	nan	nan	0.5631	nan	nan	0.6739	nan	nan	0.8333	nan	nan			0.1818	0.0806	nan	nan	nan	0.1031	0.0556
0.9749	0.0228	0.8706	0.9828	nan	0.9868	0.9843	nan	0.9571	0.9749	nan	0.468	0.8782	0.0366	0.1915	nan	0	0.2	nan	0		0.6905	0.2857	nan	nan	nan	nan	nan	nan	0.725	nan	nan	0.5979	nan	nan	0.5526	nan	nan	0.6316	nan	nan			0.6364	0.0455	nan	nan	nan	0.7097	0.7097
0.8372	0.0073	0.5417	nan	nan	0.914	0.9796	nan	0.9414	0.9481	nan	0.2647	1	0.0778	0.6338	0.871	nan	0.2917	nan	0		0.74	0.165	0.5455	nan	nan	0.4364	nan	nan	0.7258	nan	nan	0.4667	nan	nan	nan	nan	nan	0.66	nan	nan			0.4474	0	0.48	nan	nan	0.5775	nan
0.8113	0.0298	nan	nan	nan	0.9711	0.9793	nan	0.834	0.8873	nan	0.4054	0.9211	0.0211	0.3656	0.7907	nan	0.5876	0.9048	0		0.7455	0.3333	nan	nan	nan	0.5625	nan	nan	0.7304	nan	nan	0.5385	nan	nan	0.4706	nan	nan	0.575	nan	nan			0.2542	0.0278	nan	nan	nan	0.3534	nan
0.7484	0.0442	nan	nan	nan	nan	nan	nan	0.9194	0.8367	nan	0.4611	0.86	0.0952	nan	nan	nan	0.1944	nan	0		0.7761	0.4333	nan	nan	nan	nan	nan	nan	0.8889	nan	nan	0.5688	nan	nan	nan	nan	nan	nan	nan	nan			0.2646	0.1571	0.3663	nan	nan	0.447	0.3898
0.9437	0.0208	nan	nan	nan	0.8409	0.8353	nan	0.7824	0.8529	nan	0.3721	0.6667	0	0.2	nan	0	0.3667	0.8113	0		0.8	0.3667	nan	nan	nan	0.85	nan	nan	0.7276	nan	nan	0.6376	nan	nan	0.6061	nan	nan	0.7222	nan	nan			0.2222	0	nan	nan	nan	0.0217	nan
0.9038	0.0116	nan	nan	nan	0.9241	nan	nan	0.9577	0.96	nan	0.642	nan	nan	0.1831	nan	0	0.4068	1	0		0.3869	0.0479	0.963	nan	nan	0.7669	nan	nan	0.4	nan	nan	0.3061	nan	nan	nan	nan	nan	nan	nan	nan			0.5139	0.2174	0.3973	0.3973	nan	0.7664	0.7664
0.7015	0	nan	nan	nan	0.3742	0.3878	nan	0.5904	0.6179	nan	0.3789	0.5789	0	0.1607	nan	0	0.2754	nan	0		0.413	0	nan	nan	nan	0.8286	nan	nan	0.9556	nan	nan	0.2687	nan	nan	0.2759	nan	nan	0.3511	nan	nan			0.2424	0.0417	0.0172	0.02	nan	0.0215	0.0224
0.9465	0.0071	0.6195	nan	nan	0.9962	nan	nan	0.9536	nan	nan	0.2364	nan	nan	0.2807	nan	0	0.378	nan	0		0.7277	0.3473	nan	nan	nan	0.7236	nan	nan	0.6359	nan	nan	0.578	nan	nan	nan	nan	nan	0.4886	nan	nan			0.2178	0.0343	nan	nan	nan	0.2293	0.2541
0.966	0.0192	0.623	nan	nan	0.9735	0.9688	nan	0.9794	0.9556	nan	0.2351	nan	0.0816	0.4583	nan	0	0.4842	nan	0		1	0.56	nan	nan	nan	0.9107	nan	nan	0.8169	nan	nan	0.7615	nan	nan	0.7317	nan	nan	0.8889	nan	nan			0.4215	0.0179	0.2766	0.1471	nan	0.2857	0.2866
0.9762	0.0209	0.3704	nan	0.1429	1	1	nan	0.9271	0.9597	nan	0.1795	0.8958	0.0246	0.5217	0.9091	nan	0.4318	nan	0		0.6531	0.3333	nan	nan	nan	0.5147	nan	nan	0.7468	nan	nan	0.5179	nan	nan	0.4333	nan	nan	0.6216	nan	nan			0.1879	0.0877	0	0	nan	0.0753	0.0897
0.9231	0.014	0.4167	nan	nan	0.9833	1	nan	0.9747	1	nan	0.1244	0.875	0.0117	0.087	nan	0	0.4054	1	0		0.6667	0.355	0.5854	nan	nan	0.6364	nan	nan	0.6988	nan	nan	0.5619	nan	nan	0.5758	nan	nan	0.6222	nan	nan			0.24	0.0441	nan	nan	nan	0.0625	nan
0.9091	0	nan	nan	nan	0.9778	nan	nan	0.9359	0.9444	nan	0.5267	0.8929	nan	0.375	0.9048	0.0244	0.4769	nan	0		0.9286	0.4776	0.7838	nan	nan	0.9836	nan	nan	0.9516	nan	nan	0.8229	nan	nan	0.64	nan	nan	0.8071	nan	nan			0.1758	0	nan	nan	nan	0.1053	nan
0.9839	0.0136	nan	nan	nan	1	1	nan	0.9683	0.9818	nan	0.1003	nan	0.0122	nan	nan	nan	0.3061	nan	0		0.8533	0.5412	nan	nan	nan	0.8373	nan	nan	0.8929	nan	nan	0.7168	nan	nan	0.4074	nan	nan	0.5227	nan	nan			0.1667	0	0	nan	nan	0.0227	nan
0.8571	0.0278	nan	nan	nan	0.9639	1	nan	0.9378	0.9018	nan	0.249	0.8818	0.0205	0.6296	nan	nan	0.1545	nan	0		0.5682	0.25	nan	nan	nan	0.5467	nan	nan	0.6786	nan	nan	0.5563	nan	nan	nan	nan	nan	0.65	nan	nan			0.3937	0.1667	nan	nan	nan	nan	nan
0.7049	0.0249	nan	nan	nan	0.8165	0.9706	nan	0.8627	0.8676	nan	0.2343	0.8672	0.0152	0.3333	nan	nan	0.2266	nan	0		0.9	0.3077	nan	nan	nan	0.5926	nan	nan	0.5577	nan	nan	0.4667	nan	nan	0.7273	nan	nan	0.6364	nan	nan			0.4483	0.2429	0.08	nan	nan	0.5246	nan
0.9643	0.0149	nan	nan	nan	0.7927	0.9783	nan	0.8207	0.7746	nan	0.1584	0.814	0.0193	0.2917	nan	nan	0.2637	nan	0		0.8088	0.4222	nan	nan	nan	0.8125	nan	nan	0.7515	nan	nan	0.463	nan	nan	0.3889	nan	nan	0.5306	nan	nan			0.1452	0	nan	nan	nan	0.0649	0.0649
0.88	0.0093	0.871	0.931	nan	0.9634	0.9875	nan	0.9444	0.9627	nan	0.4967	0.9733	0.0263	0.5185	nan	nan	0.3281	nan	0		0.614	0.3086	0.5946	nan	nan	0.7829	nan	nan	0.77	nan	nan	0.5784	nan	nan	0.4035	nan	nan	0.6471	nan	nan			0.1333	0	nan	nan	nan	0	nan
0.9551	0.0171	0.9333	0.9636	nan	0.961	0.96	nan	0.9435	0.9515	nan	0.5031	0.9595	0.0223	0.5952	1	nan	0.3333	0.913	0		0.8	0.5	nan	nan	nan	0.6098	nan	nan	0.5909	nan	nan	0.4624	nan	nan	0.4904	nan	nan	0.5621	nan	nan			0.7456	0.0777	nan	nan	nan	0.3103	nan
0.912	0.0303	1	1	nan	0.9494	0.9484	nan	0.9457	0.9595	nan	0.5067	0.9471	0.05	nan	nan	nan	0.35	nan	0		0.7097	0	nan	nan	nan	0.6111	nan	nan	0.4902	nan	nan	0.625	nan	nan	nan	nan	nan	0.5424	nan	nan			0.2	0.0139	nan	nan	nan	0.0171	nan
0.7885	0.0121	0.8974	0.8974	nan	0.9537	0.9619	nan	0.9556	0.9556	nan	0.3508	0.955	0.0306	nan	nan	nan	0.0727	nan	0		0.7692	0.1071	nan	nan	nan	0.5556	nan	nan	0.5804	nan	nan	0.44	nan	nan	nan	nan	nan	0.4583	nan	nan			0.9086	0.7056	nan	nan	nan	0.5714	nan
0.8889	0.0227	nan	nan	nan	0.8627	1	nan	1	1	nan	0.1483	nan	0.0559	nan	nan	nan	0.1842	nan	0		0.8478	0.1565	nan	nan	nan	0.6949	nan	nan	0.7887	nan	nan	0.3873	nan	nan	0.5349	nan	nan	0.5312	nan	nan			0.1324	0.0282	nan	nan	nan	0.0267	nan
1	0.0097	nan	nan	nan	nan	nan	nan	0.98	0.9877	nan	0.2817	nan	0.0143	nan	nan	nan	0.125	nan	0		0.4474	0.0528	nan	nan	nan	0.6082	nan	nan	0.5428	nan	nan	0.3405	nan	nan	0.3095	nan	nan	nan	nan	nan			0.1915	0.0268	nan	nan	nan	0.2179	nan
0.9773	0.01	nan	nan	nan	1	nan	nan	0.9358	0.9314	nan	0.0965	0.7838	0.0198	0.2	nan	0	0	nan	0		0.5132	0.2105	nan	nan	nan	0.661	nan	nan	0.7361	nan	nan	0.3723	nan	nan	0.4286	nan	nan	0.3939	nan	nan			0.2368	0.0238	nan	nan	nan	nan	nan
0.8769	0.0091	nan	nan	nan	0.9474	0.9167	nan	0.9505	0.9468	nan	0.1107	0.8649	0.0384	0.28	nan	0	0	nan	0		0.8609	0.3483	nan	nan	nan	0.8187	nan	nan	0.9541	nan	nan	0.7778	nan	nan	0.6281	nan	nan	0.661	nan	nan			0.1864	0	nan	nan	nan	0	nan
0.9667	0.0161	0.6364	0.963	nan	1	1	nan	0.925	1	nan	0.2522	0.8523	0.0405	0.9643	1	nan	0.2	nan	0		0.3898	0.0497	0.2308	nan	nan	0.1296	nan	nan	0.4355	nan	nan	0.1062	nan	nan	0.2593	nan	nan	0.0303	nan	nan			0.1548	0.0519	0.3226	nan	nan	0.1973	nan
0.9363	0.038	nan	nan	nan	0.9948	1	nan	0.9514	0.9693	nan	0.4749	0.8347	0	0.3684	nan	nan	0.3761	1	0		0.3909	0.0079	0.5625	nan	nan	0.2	nan	nan	0.7059	nan	nan	0.2095	nan	nan	0.2059	nan	nan	0.1231	nan	nan			0.3947	0.0741	0.2667	nan	nan	0.25	nan
0.9618	0.0132	nan	nan	nan	0.9565	0.9062	nan	0.9732	0.9844	nan	0.4213	0.8636	0	nan	nan	nan	0	nan	0		0.8529	0.0952	nan	nan	nan	0.3333	nan	nan	0.8587	nan	nan	0.5806	nan	nan	0.5082	nan	nan	0.68	nan	nan			0.3091	0.0759	nan	nan	nan	0.1818	0.25
0.9732	0.0403	nan	nan	nan	0.975	1	nan	0.9709	1	nan	0.3702	0.8519	0	nan	nan	nan	0	nan	0		0.4737	0.0943	nan	nan	nan	0.2703	nan	nan	0.3125	nan	nan	0.3529	nan	nan	0.3333	nan	nan	nan	nan	nan			0.35	0.025	nan	nan	nan	nan	nan
0.7733	0.0214	0.9643	nan	nan	0.9661	0.9664	nan	0.9423	0.9405	nan	0.4392	nan	0.0095	0.3976	0.9355	0	0.5238	1	0		0.6143	0.2921	nan	nan	nan	0.4795	nan	nan	0.7778	nan	nan	0.4831	nan	nan	nan	nan	nan	0.6613	nan	nan			0.1771	0.0388	0.0233	nan	nan	0.0559	nan
0.9808	0.0343	nan	nan	nan	0.9655	0.9655	nan	0.9706	0.9717	nan	0.4235	0.9452	0.0286	0.2439	nan	0	0.1017	nan	0		0.4219	0.1183	0.4286	nan	nan	0.2784	nan	nan	0.5302	nan	nan	0.2239	nan	nan	nan	nan	nan	0.1628	0.1429	nan			0.13	0	0	nan	nan	0.0227	nan
0.8024	0.0089	nan	nan	nan	1	1	nan	0.9677	0.9636	nan	0.3211	1	0.0149	0.2903	nan	0	0.4327	0.975	0		0.7812	0.4667	nan	nan	nan	0.6628	nan	nan	0.8571	nan	nan	0.5436	nan	nan	0.3852	nan	0.0323	0.7778	0.8732	nan			0.2247	0.0931	0.0706	nan	nan	0.148	nan
0.7857	0.009	0.875	1	nan	0.9623	0.98	nan	0.9125	0.9054	nan	0.3814	1	0.0137	0.1304	nan	nan	0.386	nan	0		0.8718	0.5714	nan	nan	nan	0.6471	nan	nan	0.75	nan	nan	0.4028	nan	nan	0.5814	nan	nan	0.7568	nan	nan			0.8295	0.6946	0.76	nan	nan	0.7624	nan
0.7079	0.0404	0.6875	0.9184	0.0741	1	1	nan	0.972	0.9647	nan	0.3422	0.9213	0.0345	0.1579	nan	0.0303	0.3433	nan	0		0.587	0.2771	nan	nan	nan	0.5802	nan	nan	0.4857	0.4091	nan	0.3895	nan	nan	0.1273	nan	nan	0.3438	nan	nan			0.1204	0.0114	0.32	nan	nan	0.1765	nan
0.9717	0.0196	0.7727	1	nan	0.9832	0.9802	nan	0.9278	0.9831	nan	0.2633	0.9362	0.0287	0.125	nan	0.0238	0.1882	nan	0		0.6579	0.0059	nan	nan	nan	nan	nan	nan	0.4778	nan	nan	0.0703	nan	nan	0.1429	nan	nan	nan	nan	nan			0.3235	0	nan	nan	nan	0.1026	nan
0.9714	0.0052	0.6389	nan	nan	0.9778	0.9722	nan	0.9123	0.9778	nan	0.1399	nan	0.0119	0.0606	nan	0.0385	0.122	nan	0		0.5	0.0185	0.0833	nan	nan	0.3333	nan	nan	0.2674	0.2553	nan	0.0588	0.2373	0.025	0.1481	0.2069	0	0.0423	nan	0			0.1429	0.0357	nan	nan	nan	0.0822	nan
0.9906	0.0079	0.3793	nan	nan	0.9727	1	nan	0.9513	0.9531	nan	0.2702	0.88	0.0263	0.4426	nan	nan	0.4356	0.9722	0		0.8017	0.3299	0.7	nan	nan	0.7255	0.6154	nan	0.7941	nan	nan	0.7968	nan	nan	0.439	0.5312	nan	0.6279	nan	0.6452			0.8469	0.6471	0.8889	nan	nan	0.6024	nan
0.988	0.0092	0.5111	nan	0	0.972	1	nan	0.9656	0.9416	nan	0.236	0.8857	0.0571	0.4918	nan	nan	0.4779	1	0		0.8667	0.5135	nan	nan	nan	0.75	nan	nan	0.8358	0.898	nan	0.4286	nan	0.2857	0.5385	nan	nan	0.6849	nan	0.6863			0.25	0.0678	nan	nan	nan	0.25	nan
1	0.0242	0.75	1	nan	0.9592	0.9783	nan	0.9516	0.954	nan	0.1169	0.7857	0.0187	0.3784	nan	nan	0.4569	0.9636	0		0.6	0.1667	nan	nan	nan	nan	nan	nan	0.7273	0.7273	nan	0.5076	0.6667	0.5278	0.4182	nan	0.3714	0.6731	0.5652	nan			0.1818	0	nan	nan	nan	0.008	nan
0.9608	0.1033	0.7412	nan	nan	0.9789	nan	nan	0.9431	0.7931	nan	0.3808	nan	nan	0.2647	nan	0	0.3372	1	0		0.931	0.4062	nan	nan	nan	0.7097	0.6923	nan	0.7541	0.7551	nan	0.6324	0.6932	0.463	0.7292	nan	0.7097	0.625	0.6	0.5952			0.2815	0.1033	nan	nan	nan	nan	nan
0.9275	0.0125	0.75	nan	nan	0.9937	1	nan	0.9132	0.8036	nan	0.3692	nan	0.0154	0.2727	nan	0	0.3378	nan	0		0.569	0.1867	0.3922	0.4318	nan	0.76	0.7463	nan	0.7348	0.7603	nan	0.626	0.8333	0.5263	0.4545	0.8974	0	0.4457	0.7838	0.2182			0.2581	0.1084	nan	nan	nan	nan	nan
0.9505	0.0107	0.3519	nan	nan	1	1	nan	0.9038	0.9655	nan	0.2386	0.9434	0.0201	0.1964	nan	0.011	0.2125	nan	0		0.7821	0.4478	nan	nan	nan	0.725	nan	nan	0.663	nan	nan	0.5177	nan	nan	0.3077	nan	nan	0.5882	nan	nan			0.1935	0	nan	nan	nan	0.0082	nan
0.9583	0.0133	nan	nan	nan	1	nan	nan	0.8077	nan	nan	0.1472	nan	0	0.6	0.9524	nan	0.2717	nan	0		0.4328	0.125	nan	nan	nan	0.4921	nan	nan	0.3007	nan	nan	0.3364	nan	nan	0.2609	nan	nan	nan	nan	nan			0.2477	0.0617	nan	nan	nan	0.1818	nan
0.9595	0.0138	0.8571	nan	nan	0.9653	nan	nan	0.9676	0.9865	nan	0.2937	nan	0	0.6406	1	nan	0.3988	0.9556	0		0.498	0.0767	0.6146	nan	nan	0.3257	nan	nan	0.5155	nan	nan	0.3354	nan	nan	0.2857	nan	nan	0.3846	nan	nan			0.3571	0.0435	nan	nan	nan	0.0633	0.0633
0.9333	0.0274	0.8427	0.9524	nan	0.976	0.9844	nan	0.9768	0.9787	nan	0.3286	0.9286	0	0.6053	1	nan	0.3893	0.8485	0		0.5159	0.156	0.4375	nan	nan	0.3935	nan	nan	0.4823	nan	nan	0.3345	nan	nan	nan	nan	nan	0.3846	nan	nan			0.25	0	nan	nan	nan	0.0714	nan
0.9741	0.0206	0.9474	1	nan	0.8362	0.8438	nan	0.9068	0.9055	nan	0.2342	0.8182	0.026	0.6	0.9706	0	0.3835	0.6863	0		0.5882	0.2857	0.7424	nan	nan	0.6714	nan	nan	0.7905	nan	nan	0.5964	nan	nan	0.4516	nan	nan	0.7561	nan	nan			0.1406	0	0.2424	nan	nan	0.1466	nan
0.7963	0.0131	0.7778	1	nan	0.8606	0.8706	nan	0.8366	0.9106	nan	0.2158	0.6538	0.0373	0.2453	nan	0	0.3516	0.9231	0		0.8333	0.25	nan	nan	nan	0.697	nan	nan	0.649	nan	nan	0.4058	nan	nan	nan	nan	nan	0.8148	nan	nan			0.7143	0.2895	nan	nan	nan	0.449	nan
0.9583	0.0273	0.6136	nan	nan	0.8993	0.8929	nan	0.8519	0.9083	nan	0.2098	0.5593	0.1118	0.3279	0.7292	0	0.3582	nan	0		0.6061	0.1707	nan	nan	nan	0.3704	nan	nan	0.2677	nan	nan	0.3158	nan	nan	0.4167	nan	nan	nan	nan	nan			1	0.812	0.6813	nan	nan	0.4744	nan
0.8864	0.0291	0.5536	0.6786	0.5714	0.9489	0.9649	nan	0.8882	0.9151	nan	0.1184	0.2979	0.0085	0.3976	0.7273	0	0.2564	0.9524	0		0.8293	0.5122	nan	nan	nan	0.75	nan	nan	0.641	nan	nan	0.5946	nan	nan	nan	nan	nan	0.771	nan	nan			1	0.8935	0.8923	nan	nan	0.6119	nan
0.9792	0.0291	0.2	nan	nan	0.9882	1	nan	0.9306	0.978	nan	0.2534	1	0.0282	0.5652	1	nan	0.3636	nan	0		0.52	0.0833	nan	nan	nan	0.463	nan	nan	0.6667	nan	nan	0.5556	nan	nan	0.3023	nan	nan	0.67	nan	nan			0.2043	0.0318	0	nan	nan	0.0324	nan
0.9787	0.0126	0.3608	0.9688	0.0208	0.9829	1	nan	0.8909	0.8624	nan	0.2259	0.931	0.0197	0.3947	nan	nan	0.1964	nan	0		0.557	0.2222	nan	nan	nan	0.45	nan	nan	nan	nan	nan	0.4237	nan	nan	0.4321	nan	nan	0.5147	nan	nan			0.2414	0.0817	0.0164	nan	nan	0.2348	nan
0.88	0.0159	nan	nan	nan	1	1	nan	0.9481	0.9471	nan	0.2851	0.8915	0.0167	nan	nan	nan	0.129	nan	0		0.5	0	nan	nan	nan	nan	nan	nan	0.3704	nan	nan	0.6699	nan	nan	0.3409	nan	nan	0.451	nan	nan			0.1008	0	nan	nan	nan	0.1074	nan
0.9655	0.0192	0.4211	nan	0	1	1	nan	0.8556	0.9012	nan	0.2217	0.75	0.0288	0.303	nan	nan	0.1786	nan	0		0.661	0.0301	0.3636	nan	nan	0.7598	nan	nan	0.7507	nan	nan	0.3772	nan	nan	0.3368	nan	nan	0.2895	nan	nan			0.5556	0.2727	nan	nan	nan	0.6667	nan
0.8286	0.0166	nan	nan	nan	0.8049	nan	nan	1	1	nan	0.3756	0.9792	0.0294	0.481	0.9048	0	0.2453	nan	0		0.454	0	0.4706	nan	nan	0.5877	nan	nan	0.5748	nan	nan	0.391	nan	nan	0.2083	nan	nan	0.386	nan	nan			0.8364	0.6184	nan	nan	nan	nan	nan
0.8182	0.0165	nan	nan	nan	0.8108	0.7778	nan	0.973	0.9661	nan	0.2857	1	0.0484	0.4	nan	0	0.2195	nan	0		0.8735	0.0063	0.6176	nan	nan	0.8213	nan	nan	0.7805	nan	nan	0.4766	nan	nan	0.2198	nan	nan	0.4444	nan	nan			0.1875	0	nan	nan	nan	0	nan
0.7387	0.0148	0.3478	nan	nan	0.5	0.3415	nan	0.8631	0.902	nan	0.2234	0.9897	0.038	0.4561	1	nan	0.2192	nan	0		0.75	0.0467	nan	nan	nan	0.6293	nan	nan	0.6212	nan	nan	0.3468	nan	nan	0.3281	nan	nan	0.1618	nan	nan			0.3578	0.0987	0.25	nan	nan	0.1649	nan
0.663	0.0194	nan	nan	nan	0.6562	0.65	nan	0.9099	0.945	nan	0.2462	0.9388	0.0226	0.2982	nan	0	0.1549	nan	0		0.5895	0.0053	0.52	nan	nan	0.6804	nan	nan	0.6327	nan	nan	0.3227	nan	nan	0.181	nan	nan	0.3714	nan	nan			0.1553	0.0412	0.1	nan	nan	0.0556	nan
1	0.0178	nan	nan	nan	nan	nan	nan	0.9839	0.9825	nan	0.1887	0.7561	0.037	0.0545	nan	0	0.1923	nan	0		0.5041	0.0228	0.5075	nan	nan	0.6368	nan	nan	0.6836	nan	nan	0.2772	nan	nan	0.2564	nan	nan	0.3186	nan	nan			0.2749	0.108	0.2157	nan	nan	0.3754	nan
1	0.0238	0	nan	0	nan	nan	nan	0.9185	0.9889	nan	0.2063	0.9434	0.0417	0.4231	0.9722	0	0.3506	nan	0		0.745	0.0105	0.75	nan	nan	0.8227	nan	nan	0.7478	nan	nan	0.5037	nan	nan	0.5133	nan	nan	0.52	nan	nan			0.6957	0.3929	0.3725	nan	nan	0.5893	nan
1	0.0413	0.6222	nan	nan	0.9677	1	nan	0.9952	1	nan	0.1711	0.98	0.0138	0.2549	nan	0	0.2564	nan	0		0.3571	0.0329	nan	nan	nan	0.561	nan	nan	0.7908	nan	nan	0.3372	nan	nan	0.284	nan	nan	0.4648	nan	nan			0.35	0.0952	nan	nan	nan	0.3919	nan
1	0.0183	0.6735	nan	nan	0.9362	0.9639	nan	0.975	0.9593	nan	0.2167	0.9123	0.0872	0.2453	nan	0	0.2391	nan	0		0.5488	0.016	0.6136	0.5227	nan	0.6481	0.4421	0.7635	0.6541	0.4583	0.7802	0.3993	0.2857	0.3764	0.2258	0.2667	0.193	0.3022	0.4828	0.2358			0.274	0.1267	0.1282	nan	nan	0.1313	nan
0.936	0.0025	0.7273	0.7719	nan	0.8745	0.8679	nan	0.9195	0.9044	nan	0.4906	nan	0.1532	0.3596	0.5833	0.0556	0.4045	0.7429	0		0.6635	0.1299	nan	nan	nan	0.5631	nan	nan	0.7796	nan	nan	0.4341	nan	nan	nan	nan	nan	0.4051	nan	nan			0.3167	0.0645	0.1395	nan	nan	0.0741	nan
0.9416	0.0088	0.8519	0.9118	nan	0.9223	0.9106	0.9583	0.9269	0.9416	0.954	0.4706	0.8351	0.0885	0.5505	0.95	0.093	0.5	0.9302	0		0.8227	0.5	1	nan	nan	0.9221	nan	nan	0.8719	nan	nan	0.7778	nan	nan	0.8364	nan	nan	0.9101	nan	nan			0.3023	0	nan	nan	nan	0.1786	nan
0.8577	0.0054	0.8514	0.934	nan	0.9029	0.9395	0.8571	0.8531	0.8808	0.8312	0.4024	0.8654	0.0729	0.4468	0.9429	0.0682	0.4695	0.9818	0		0.9524	0.3256	nan	nan	nan	0.6393	0.6393	nan	0.5577	0.543	nan	0.5393	0.381	0.7407	nan	nan	nan	0.4607	0.425	nan			0.2273	0	nan	nan	nan	0.0488	nan
0.7619	0.0064	nan	nan	nan	0.9545	0.9692	nan	0.9171	0.99	nan	0.4787	0.8493	0.0909	0.5373	0.8636	0	0.6049	0.9744	0		0.551	0.2268	0.1935	nan	nan	0.3196	nan	nan	0.5021	nan	nan	0.2128	nan	nan	nan	nan	nan	0.3784	nan	nan			0.1579	0	nan	nan	nan	0.0741	nan
0.8683	0.0105	0.8952	0.8784	nan	0.8615	0.8884	nan	0.8801	0.9053	nan	0.63	0.8971	0.019	0.6055	0.9016	0.0625	0.6	0.9	0		0.4536	0.0789	0.1364	nan	nan	0.1964	nan	nan	0.3478	nan	nan	0.1591	nan	nan	0.0552	nan	nan	0.0476	nan	nan			0.16	0.0361	0	nan	nan	0.0882	nan
0.9683	0.0323	nan	nan	nan	0.8941	0.8875	nan	0.8725	0.8815	nan	0.52	0.898	0	0.3816	0.8529	0	0.4407	0.9583	0		0.75	0.2857	nan	nan	nan	0.7789	nan	nan	0.6194	nan	nan	0.5595	nan	nan	0.6071	nan	nan	0.5758	nan	nan			0.4274	0.278	0.381	nan	nan	0.5849	nan
0.9627	0.0368	0.9674	0.9674	nan	0.9595	0.9595	nan	0.9621	0.9597	nan	0.3239	0.9231	0.027	0.5385	0.9121	0.0154	0.4943	0.9286	0		0.5882	0.1081	nan	nan	nan	0.4444	nan	nan	0.5212	nan	nan	0.4841	nan	nan	0.3611	nan	nan	0.3929	nan	nan			0.1946	0.0861	0.17	0.1818	nan	0.144	0.1911
0.8436	0.0063	0.9067	0.973	nan	0.8033	0.8867	nan	0.9837	0.9963	nan	0.2303	0.9407	0.042	0.2273	nan	0	0.2248	nan	0		0.75	0.4211	nan	nan	nan	0.5833	nan	nan	0.5325	nan	nan	0.5105	nan	nan	0.5161	nan	nan	0.6389	nan	nan			0.1294	0	0	nan	nan	0.0207	nan
1	0.0711	nan	nan	nan	nan	nan	nan	0.902	0.9167	nan	0.36	0.85	0.0336	0.0882	nan	0	0.0926	nan	0		0.48	0.1786	0.5455	nan	nan	0.5	nan	nan	0.4113	nan	nan	0.2837	nan	nan	0.3409	nan	nan	nan	nan	nan			0.2683	0.0708	0.1837	nan	nan	0.1732	nan
1	0.0329	1	nan	nan	0.7815	0.782	nan	0.9855	0.9843	nan	0.342	0.763	0.0112	0.25	nan	0.0213	0.4533	1	0		0.4	0.0286	nan	nan	nan	0.7111	nan	nan	0.75	nan	nan	0.1781	nan	nan	0.2857	nan	nan	0.6557	nan	nan			0.9182	0.7318	0.8816	nan	nan	0.7065	nan
0.9643	0.0201	0.2308	nan	nan	0.9744	nan	nan	0.7857	0.9062	nan	0.1523	0.4889	0	0.3455	nan	0.0345	0.4632	1	0		0.9545	0.5455	nan	nan	nan	0.7625	nan	nan	0.7829	nan	nan	0.5926	nan	nan	0.48	nan	nan	0.7045	nan	nan			0.25	0	0.6364	nan	nan	0.1047	nan
0.9474	0.0201	0.4091	nan	0.1154	0.8481	1	nan	0.9873	0.9792	nan	0.1679	0.5	0.0133	0.4167	nan	0	0.3983	1	0		0.8718	0.4783	nan	nan	nan	0.9259	nan	nan	nan	nan	nan	0.7327	nan	nan	0.623	nan	nan	0.7083	nan	nan			0.2381	0	nan	nan	nan	nan	nan
1	0.0238	1	nan	nan	0.9826	nan	nan	0.9754	0.9787	nan	0.3179	nan	0.0303	nan	nan	nan	0.377	nan	0		0.8125	0.3784	nan	nan	nan	0.8103	nan	nan	0.8889	nan	nan	0.4553	nan	nan	0.6667	nan	nan	0.4062	nan	nan			0.2917	0.0377	nan	nan	nan	0	nan
1	0.0103	0.6667	nan	nan	0.9841	1	nan	0.9579	0.9474	nan	0.2556	1	0	nan	nan	nan	0.1525	nan	0		0.7869	0.3488	nan	nan	nan	0.4561	nan	nan	0.5307	nan	nan	0.271	nan	nan	0.4857	nan	nan	nan	nan	nan			0.2564	0.0222	nan	nan	nan	nan	nan
1	0.0203	0.6667	nan	nan	0.9785	nan	nan	0.9557	1	nan	0.2853	nan	0.0256	nan	nan	nan	0.1948	nan	0		0.8276	0.1304	nan	nan	nan	0.7778	nan	nan	0.6804	nan	nan	0.4836	nan	nan	0.6667	nan	nan	nan	nan	nan			0.3529	0.093	0.1111	nan	nan	0.0889	nan
0.9535	0.0055	0.7188	nan	nan	1	nan	nan	0.9	nan	nan	0.255	nan	nan	0.7407	nan	nan	0.1649	nan	0		0.85	0.5	nan	nan	nan	0.6471	nan	nan	0.75	nan	nan	0.623	nan	nan	nan	nan	nan	0.619	nan	nan			0.3448	0	0.4	nan	nan	0.1	nan
0.8488	0	0.5467	0.6316	nan	0.8986	0.9787	nan	0.8912	0.9167	nan	0.2952	nan	0	0.3333	0.9091	0	0.4096	0.9434	0		0.7619	0.4194	nan	nan	nan	0.7778	nan	nan	0.625	nan	nan	0.5969	nan	nan	nan	nan	nan	0.5575	nan	nan			0.1	0	0	nan	nan	0.0174	nan
0.9766	0.0072	0.9388	0.9118	nan	0.7353	0.7583	nan	0.9624	0.9615	nan	0.517	0.9459	0.0265	0.3256	nan	nan	0.28	1	0		0.8261	0.2963	0.7727	nan	nan	0.8028	nan	nan	0.8977	nan	nan	0.4545	nan	nan	0.72	nan	nan	0.5818	nan	nan			0.5077	0.1148	nan	nan	nan	nan	nan
0.989	0.0747	nan	nan	nan	0.9333	nan	nan	0.9075	0.8889	nan	0.3489	0.8372	nan	0.2609	nan	0.2222	0.0735	nan	0		0.6226	0.2955	nan	nan	nan	0.6846	nan	nan	0.7634	nan	nan	0.0954	nan	nan	0.2182	nan	nan	0.3387	nan	nan			0.1111	0	nan	nan	nan	0.0339	nan
0.9511	0.0074	0.6122	nan	nan	0.9848	nan	nan	0.8944	nan	nan	0.4126	nan	nan	0.2909	nan	nan	0.4308	0.9	0		0.5083	0.0639	0.3571	nan	nan	0.532	nan	nan	0.5389	nan	nan	0.3534	nan	nan	0.2069	nan	nan	0.3256	nan	nan			0.2647	0.1402	0.2222	nan	nan	0.1057	nan
0.6518	0.0163	0.4337	0.5195	nan	0.4089	0.3917	nan	0.3961	0.3795	nan	0.3389	0.6779	0.034	0.0787	nan	0	0.0986	nan	0		0.6792	0.3333	nan	nan	nan	0.8133	nan	nan	0.7071	nan	nan	0.6053	nan	nan	0.4528	nan	nan	0.7353	nan	nan			0.1042	0	nan	nan	nan	0	nan
0.8889	0	0.8235	0.8235	nan	0.8211	0.8211	nan	0.9231	0.918	nan	0.2742	0.7209	0.0385	0.4079	0.6304	0	0.3704	0.9048	0		0.9211	0.6173	0.8462	nan	nan	1	nan	nan	0.9909	nan	nan	0.7978	nan	nan	0.7759	nan	nan	0.8246	nan	nan			0.6597	0.5	nan	nan	nan	0.589	nan
0.8202	0.0222	0.9737	nan	nan	0.9706	nan	nan	0.9342	0.875	nan	0.6172	nan	nan	0.5568	0.717	0	0.3235	0.8462	0		1	0.6774	nan	nan	nan	0.8125	nan	nan	0.9208	nan	nan	0.7841	nan	nan	0.7451	nan	nan	0.8714	nan	nan			0.2384	0.0526	0	nan	nan	0.1042	nan
1	0.0081	nan	nan	nan	nan	nan	nan	0.9813	1	nan	0.1289	nan	0.0217	0.3143	nan	0	0.3333	nan	0		0.9706	0.6538	0.92	nan	nan	0.8475	nan	nan	0.9733	nan	nan	0.7444	nan	nan	0.8143	nan	nan	0.9403	nan	nan			0.2353	0	0.0333	nan	nan	0.015	nan
0.8582	0.0175	0.381	nan	nan	0.822	0.8333	nan	0.9144	0.9116	nan	0.2482	0.9245	0.028	0.082	nan	0	0	nan	0		0.6984	0.2676	nan	nan	nan	0.7759	nan	nan	0.7394	nan	nan	0.5911	nan	nan	0.6481	nan	0.72	0.7564	nan	0.8571			0.36	0	nan	nan	nan	0.1898	nan
0.7262	0.0121	0.375	0.5455	nan	0.5842	0.6188	nan	0.8087	0.8258	nan	0.3415	0.9244	0.0124	0.2143	nan	0	0.0526	nan	0		0.7662	0.2549	nan	nan	nan	0.9123	nan	nan	0.8791	nan	nan	0.732	0.7586	0.5417	0.7455	0.9091	0.68	0.8434	nan	0.7872			0.35	0.0649	0.0952	nan	nan	0.4882	nan
0.88	0.0111	nan	nan	nan	0.6684	0.7353	nan	0.8289	0.8351	nan	0.4938	0.8824	0.0305	0.4078	0.5	nan	0.5405	0.8158	0		0.7701	0.127	0.5714	nan	nan	0.5636	nan	nan	0.8254	nan	nan	0.5135	nan	nan	0.2949	nan	nan	0.2623	nan	nan			0.5652	0.3256	nan	nan	nan	nan	nan
0.5333	0.0185	nan	nan	nan	nan	nan	nan	nan	nan	nan	0.0541	nan	0.0452	0.3571	nan	nan	0.0874	nan	0		0.5226	0.2174	0.5128	nan	nan	0.6447	nan	nan	0.5639	nan	nan	0.4485	nan	nan	0.3793	nan	nan	nan	nan	nan			0.4843	0.2113	nan	nan	nan	0.1928	nan
0.8676	0.0231	nan	nan	nan	0.9242	nan	nan	1	1	nan	0.1303	nan	0.0152	0.6027	1	nan	0.2431	1	0		0.5714	0.2069	nan	nan	nan	nan	nan	nan	0.5098	nan	nan	0.5	nan	nan	0.4423	nan	nan	0.4062	nan	nan			0.938	0.8274	nan	nan	nan	0.8718	nan
1	0.0137	nan	nan	nan	nan	nan	nan	0.8636	nan	nan	0.1167	nan	0.0245	0.5714	0.96	nan	0.3548	1	0		0.5616	0.1145	nan	nan	nan	0.6646	nan	nan	0.4828	nan	nan	0.3032	nan	nan	nan	nan	nan	0.4118	nan	nan			0.1724	0.0187	nan	nan	nan	0.1569	nan
0.9861	0.016	0.8462	nan	nan	0.7297	nan	nan	0.89	0.9831	nan	0.3377	0.75	0.0423	0.0714	nan	nan	0.2881	nan	0		0.5625	0.0153	nan	nan	nan	0.4746	nan	nan	0.5278	nan	nan	0.1724	nan	nan	0	nan	nan	0.0217	nan	nan			0.3	0.025	0	nan	nan	0.0303	nan
0.9837	0.0078	0.4545	nan	nan	0.6706	0.9111	nan	0.8566	0.9479	nan	0.1706	0.8864	0.0322	0.2069	nan	nan	0.1017	nan	0		0.39	0.0094	nan	nan	nan	0.3105	nan	nan	0.3952	nan	nan	0.125	nan	nan	0.0435	nan	nan	0.0458	nan	nan			0.6538	0.2934	nan	nan	nan	0.3636	nan
0.9524	0.0225	nan	nan	nan	nan	nan	nan	0.9091	0.8966	nan	0.2143	nan	0.0316	0.4706	nan	0	0.4386	1	0		0.6081	0.2444	0.359	nan	nan	0.449	nan	nan	0.4248	nan	nan	0.3505	nan	nan	0.4464	nan	nan	0.5735	nan	nan			0.3462	0	nan	nan	nan	0.0227	nan
0.9808	0.024	nan	nan	nan	0.987	0.9846	nan	0.9871	0.9827	nan	0.301	0.9881	0.0278	0.463	nan	nan	0.4375	1	0		0.7442	0.4091	nan	nan	nan	nan	nan	nan	0.8542	nan	nan	0.5505	nan	nan	nan	nan	nan	nan	nan	nan			0.3523	0.1965	0.2752	nan	nan	0.2023	nan
0.9038	0.0108	nan	nan	nan	0.9892	0.9881	nan	0.9835	0.9809	nan	0.2757	0.8824	0.027	0.3889	nan	0	0.5188	0.9692	0		0.4118	0.0419	0.2286	nan	nan	0.3378	nan	nan	0.3057	nan	nan	0.2689	nan	nan	0.1757	nan	nan	0.2603	nan	nan			0.285	0.1579	0.1587	nan	nan	0.1353	nan
0.9697	0.0109	nan	nan	nan	0.9815	0.9804	nan	0.97	1	nan	0.1735	0.8864	0.0093	nan	nan	nan	0.6264	1	0		0.3514	0	nan	nan	nan	0.2667	nan	nan	0.0206	nan	nan	0.1967	nan	nan	0.0645	nan	nan	0.0678	nan	nan			0.1493	0.016	nan	nan	nan	0.0544	nan
0.8864	0.0117	0.7714	nan	nan	0.928	0.9184	nan	0.9554	0.9663	nan	0.2887	0.7324	0.0171	nan	nan	nan	0.3492	0.9	0		0.9107	0.5385	0.8966	nan	nan	0.8846	nan	nan	0.86	nan	nan	0.6051	nan	nan	0.75	nan	nan	0.8511	nan	nan			0.2083	0.0169	nan	nan	nan	0.029	nan
0.9409	0.015	0.8295	0.9444	nan	0.9778	0.9745	nan	0.956	0.9784	nan	0.4366	0.8433	0.0169	nan	nan	nan	0.25	nan	0		0.7419	0.1358	nan	nan	nan	0.6667	nan	nan	0.7665	nan	nan	0.6165	nan	nan	0.7674	nan	nan	nan	nan	nan			0.1553	0.0253	nan	nan	nan	0.0309	nan
0.9178	0.028	0.5647	0.8958	0.0909	0.922	0.9706	nan	0.9008	0.9277	nan	0.4011	0.8421	0.0168	0.4545	1	0.027	0.3403	1	0		1	0.5641	nan	nan	nan	0.9079	nan	nan	0.9035	nan	nan	0.4955	nan	nan	0.7115	nan	nan	0.8167	nan	nan			0.1034	0	nan	nan	nan	0.0563	nan
0.7286	0.0108	0.8378	nan	nan	0.9773	1	nan	0.956	nan	nan	0.3895	0.883	nan	0.3529	nan	nan	0.3235	1	0		0.6567	0.1831	nan	nan	nan	0.9194	nan	nan	0.6867	nan	nan	0.6564	nan	nan	nan	nan	nan	nan	nan	nan			0.8261	0.1667	nan	nan	nan	0.55	nan
0.9688	0.0135	0.7349	nan	nan	0.9715	0.987	nan	0.9672	0.9856	nan	0.4454	0.9697	0.0086	0.35	nan	0	0.338	0.9231	0		0.475	0.1389	nan	nan	nan	0.5094	nan	nan	0.3317	nan	nan	0.3581	nan	nan	nan	nan	nan	0.3158	nan	nan			0.5702	0.3193	nan	nan	nan	0.3232	nan
0.9432	0.0072	0.7125	0.9545	nan	0.9774	0.9722	nan	0.9914	0.9891	nan	0.5	0.9345	0.015	0.4048	nan	0.0435	0.3971	0.9643	0		0.5357	0.1842	0.1786	nan	nan	0.3286	nan	nan	0.6338	nan	nan	0.1471	nan	nan	0.36	nan	nan	0.28	nan	nan			0.6042	0.4276	nan	nan	nan	nan	nan
0.6387	0.0262	nan	nan	nan	0.9524	0.951	nan	0.9869	0.9861	nan	0.4502	0.9439	0.0746	0.439	nan	nan	0.5063	0.9302	0		0.6842	0.32	nan	nan	nan	0.2712	nan	nan	0.2917	nan	nan	0.25	nan	nan	nan	nan	nan	nan	nan	nan			0.1778	0	nan	nan	nan	0.0693	nan
0.9722	0.0023	0.5814	nan	nan	0.9748	0.991	nan	0.9804	0.9886	nan	0.4	0.95	0.0559	0.3509	nan	nan	0.4878	0.9524	0		0.6923	0.3704	nan	nan	nan	0.5152	nan	nan	0.6552	nan	nan	0.5897	nan	nan	nan	nan	nan	nan	nan	nan			0.2642	0.026	nan	nan	nan	0.0885	nan
0.9706	0.0295	nan	nan	nan	0.9403	0.9091	nan	0.9355	0.9608	nan	0.2987	0.8852	0	nan	nan	nan	0.4483	0.8864	0		0.5897	0.0263	nan	nan	nan	nan	nan	nan	0.8065	nan	nan	0.2542	nan	nan	0.3455	nan	nan	0.2449	nan	nan			0.8014	0.4739	nan	nan	nan	0.659	nan
0.7547	0.0175	nan	nan	nan	0.9863	nan	nan	0.9524	nan	nan	0.2748	nan	0.0125	0.3684	nan	nan	0.5102	0.9574	0		0.5192	0.1379	nan	nan	nan	0.4167	0.6111	nan	0.5234	0.5357	nan	0.2115	nan	0.0882	0.1919	0.4186	0.0192	0.2683	0.4348	0.0556			0.8701	0.399	nan	nan	nan	0.5674	nan
0.7778	0.006	0.7538	0.9286	nan	0.9138	1	nan	0.8947	0.9091	nan	0.2575	0.618	0	0.2931	nan	0	0.2979	nan	0		0.6182	0.1399	0.54	nan	nan	0.5833	nan	nan	0.7673	nan	nan	0.3415	nan	nan	0.3276	0.381	nan	0.4157	nan	nan			0.2273	0	0.037	nan	nan	0.2258	nan
0.8857	0.0147	nan	nan	nan	0.9189	0.9275	nan	0.8687	0.8936	nan	0.3136	0.8246	0.0095	0.0465	nan	0	0.2069	nan	0		0.7143	0.2541	0.6667	nan	nan	0.755	nan	nan	0.8543	nan	nan	0.4324	nan	nan	0.386	nan	nan	0.5588	nan	nan			0.1667	0.0196	nan	nan	nan	0.0112	nan
0.7805	0.0062	nan	nan	nan	0.9406	0.95	nan	0.8529	0.8515	nan	0.3318	0.8226	0.0317	0.2097	nan	0.0238	0.2105	nan	0		0.8495	0.266	nan	nan	nan	0.7843	0.7711	nan	0.9082	0.8214	nan	0.6059	0.6393	0.5192	0.4333	nan	nan	0.5	nan	nan			0.9783	0.7979	1	nan	nan	nan	nan
0.9591	0.0299	0.6333	1	0.05	0.9591	0.9565	nan	0.9531	0.9752	nan	0.3942	0.856	0.0204	0.3867	1	nan	0.3759	0.9167	0		0.449	0.1235	0.6333	0.6364	nan	0.6415	0.6	nan	0.5714	0.633	nan	0.1925	0.3191	nan	0.377	0.5882	nan	nan	nan	nan			0.129	0	0	nan	nan	0.0727	nan
0.9548	0.014	0.6304	1	0	0.993	0.9919	nan	0.9815	0.9881	nan	0.4227	0.9367	0.0349	0.5088	1	nan	0.3611	0.963	0		0.7872	0.439	nan	nan	nan	0.481	0.6	nan	0.7087	0.6829	nan	0.6312	0.5952	0.3793	0.4157	0.6098	0.2286	0.6286	0.6944	0.5652			0.4142	0.1038	0.4191	nan	nan	0.2552	nan
0.9785	0.026	0.7874	0.9833	0.087	0.9405	0.9505	nan	0.9572	0.9472	nan	0.4358	0.9869	0.03	0.6897	1	nan	0.2439	nan	0		0.9184	0.6183	0.8919	nan	nan	0.8312	nan	nan	0.89	nan	nan	0.6988	nan	nan	0.6545	nan	nan	nan	nan	nan			0.3269	0.095	0.1277	nan	nan	0.146	nan
0.9908	0.0278	0.8644	1	nan	0.9742	1	nan	0.9822	1	nan	0.4464	0.8548	0.02	0.5352	1	0	0.2308	nan	0		0.4753	0.1619	0.4074	nan	nan	0.4	nan	nan	0.4127	nan	nan	0.2972	nan	nan	0.1143	nan	nan	0.2857	nan	nan			0.88	0.4167	nan	nan	nan	nan	nan
0.9691	0.02	0.6667	nan	nan	0.8883	0.9649	nan	0.9382	0.967	nan	0.0963	0.7083	0	0.1548	nan	nan	0.175	nan	0		0.7	0.3571	nan	nan	nan	0.619	nan	nan	0.7887	0.7838	nan	0.5562	0.449	0.5	0.7714	nan	0.913	0.64	nan	0.625			0.7206	0.4829	nan	nan	nan	0.7434	nan
0.8488	0.0106	0.5294	nan	0.4	0.8602	0.9831	nan	0.869	0.9593	nan	0.1861	0.8596	0.0418	0.119	nan	0	0.2444	nan	0		0.5455	0.1	nan	nan	nan	nan	nan	nan	0.2769	nan	nan	0.2025	nan	nan	0.2727	nan	nan	0.1875	nan	nan			0.1304	0.0207	nan	nan	nan	0.078	0.0803
1	0.0158	1	nan	nan	0.5875	nan	nan	0.7461	nan	nan	0.1681	nan	nan	0.5349	nan	nan	0.2444	nan	0		0.8652	0.4758	0.2667	nan	nan	0.8158	nan	nan	0.8652	nan	nan	0.4771	nan	nan	0.7424	nan	nan	0.7765	nan	nan			0.1373	0	0.0196	nan	nan	0.0451	0.0488
0.9205	0.0187	0.8627	nan	nan	0.6818	nan	nan	0.7973	nan	nan	0.1944	nan	nan	nan	nan	nan	0.2329	nan	0		0.7	0.016	0.75	nan	nan	0.708	nan	nan	0.8364	nan	nan	0.1437	nan	nan	0.3448	nan	nan	0.227	nan	nan			0.2673	0.0489	nan	nan	nan	0.0898	0.0491
0.6132	0.0142	0.4062	0.6452	nan	0.9023	0.9798	nan	0.8817	0.8974	nan	0.2	0.9375	0.0034	nan	nan	nan	0.2708	nan	0		0.5909	0.1591	nan	nan	nan	0.6645	0.3953	0.7846	0.5224	0.3662	0.7458	0.5194	0.4737	0.5934	0.1613	0.05	nan	0.1316	nan	nan			0.7676	0.6031	0.5814	nan	nan	0.413	0.3103
0.8494	0.0271	0.4557	0.1429	nan	0.8667	0.9902	nan	0.9213	0.9469	nan	0.2365	0.925	0.0897	0.3333	nan	nan	0.2614	nan	0		0.537	0.0337	nan	nan	nan	nan	nan	nan	0.4375	nan	nan	0.1404	nan	nan	0	nan	nan	nan	nan	nan			0.5135	0.1719	nan	nan	nan	0.1429	0.1029
0.9029	0.0109	0.6197	nan	nan	0.9037	nan	nan	0.8982	nan	nan	0.152	nan	nan	0.4127	nan	nan	0.202	0.9524	0		0.3478	0.0392	nan	nan	nan	nan	nan	nan	0.2323	nan	nan	0.2456	nan	nan	0.0577	nan	nan	0.0682	nan	nan			0.3805	0.2	nan	nan	nan	0.3881	nan
0.9526	0.0191	0.5432	nan	nan	0.9396	nan	nan	0.9272	nan	nan	0.1992	nan	nan	0.4615	nan	nan	0.37	1	0		0.8659	0.0346	0.9202	0.9355	nan	0.9322	0.9288	nan	0.9293	0.9411	nan	0.4291	0.8179	0.0157	nan	nan	nan	0.1111	nan	0.0417			0.2	0.0956	nan	nan	nan	0.2703	0.274
0.7756	0.0417	nan	nan	nan	0.9867	1	nan	0.9839	0.99	nan	0.3898	0.9208	0.0438	0.1842	nan	0	0.4737	0.931	0		0.5938	0.1667	nan	nan	nan	nan	nan	nan	0.5364	nan	nan	0.6071	nan	nan	nan	nan	nan	nan	nan	nan			0.1574	0.0435	0.0435	nan	nan	0.0914	nan
0.9649	0.0129	nan	nan	nan	0.9516	0.9906	nan	0.959	0.993	nan	0.338	0.8417	0.0216	0.3115	nan	0	0.3103	0.931	0		0.7699	0.2903	nan	nan	nan	0.7063	nan	nan	0.7373	nan	nan	0.6562	nan	nan	0.1628	nan	nan	nan	nan	nan			0.1628	0.037	nan	nan	nan	nan	nan
0.931	0.0126	0.25	nan	0.0833	0.7213	0.925	nan	0.9804	0.972	nan	0.1867	0.931	0.0375	0.2836	0.95	0	0.2703	nan	0		0.3077	0	nan	nan	nan	0.2027	nan	nan	0.39	nan	nan	0.0323	nan	nan	0.0625	nan	nan	nan	nan	nan			0.1972	0	nan	nan	nan	nan	nan
0.9915	0.0186	0.7115	nan	nan	0.9127	nan	nan	0.8791	0.9107	nan	0.4444	1	nan	0.3625	nan	nan	0.5	1	0		0.75	0.3	0.5769	nan	nan	0.8571	nan	nan	0.6569	nan	nan	0.5825	nan	nan	0.2857	nan	nan	0.5833	nan	nan			0.2763	0.0325	nan	nan	nan	0.0778	0.0824
0.9806	0.0219	0.625	1	nan	0.8571	0.9565	nan	0.8796	0.8819	nan	0.3484	0.9775	0.0233	0.303	0.5	0	0.4386	0.8857	0		0.68	0.0311	nan	nan	nan	0.4203	nan	nan	0.6322	nan	nan	0.3604	nan	nan	nan	nan	nan	nan	nan	nan			0.1655	0.0392	0	0	nan	0.0345	0.0367
0.8444	0.0235	0.5667	1	nan	0.9057	1	nan	0.8889	0.873	nan	0.2508	0.9464	0.0378	0.3333	0.6	0	0.4435	0.8913	0		0.8718	0.5714	nan	nan	nan	0.6923	nan	nan	0.8	nan	nan	0.716	nan	nan	0.5882	nan	nan	0.88	nan	nan			0.1509	0.0196	nan	nan	nan	nan	nan
1	0.021	0.2353	nan	nan	1	nan	nan	0.9339	0.9028	nan	0.1739	0.9412	0.0305	0.4444	nan	nan	0.3761	0.9655	0		0.3667	0.0156	nan	nan	nan	0.2178	nan	nan	0.3831	nan	nan	0.4146	nan	nan	0.1429	nan	nan	0.1275	nan	nan			0.2857	0.025	0.0227	nan	nan	nan	nan
0.5882	0.0166	0.2222	nan	0	0.8788	1	nan	0.9187	nan	nan	0.1834	0.7917	0.0661	0.2143	nan	0	0	nan	0		0.7073	0.3846	nan	nan	nan	0.4667	nan	nan	0.5146	nan	nan	0.3019	nan	nan	nan	nan	nan	nan	nan	nan			0.1695	0	nan	nan	nan	0.0379	0.0459
0.9541	0.0114	0.9286	nan	nan	0.9542	1	nan	0.9237	0.9309	nan	0.327	0.8962	0.057	0.7	0.9545	nan	0	nan	0		0.675	0.3333	nan	nan	nan	0.5692	nan	nan	0.7125	nan	nan	0.5673	nan	nan	0.4483	nan	nan	0.8929	nan	nan			0.1667	0	nan	nan	nan	0.0495	0.0333
0.8598	0.0094	0.9057	0.9592	nan	0.9202	1	nan	0.9489	0.9526	nan	0.2034	1	0.0324	0.3729	0.9167	0	0	nan	0		0.5316	0.2143	nan	nan	nan	0.4375	nan	nan	0.5794	nan	nan	0.3768	nan	nan	0.45	nan	nan	0.6	nan	nan			0.2541	0.027	0.0833	0.0833	nan	0.0769	0.0769
0.814	0.0137	nan	nan	nan	0.907	0.9024	nan	0.9032	0.9595	nan	0.2601	1	0.0235	0.2414	nan	0	0	nan	0		0.7945	0.4765	nan	nan	nan	0.809	nan	nan	0.6909	nan	nan	0.5579	nan	nan	nan	nan	nan	0.814	nan	nan			0.2083	0	nan	nan	nan	nan	nan
0.8375	0.0227	0.3182	nan	0.25	1	1	nan	0.9617	0.9604	nan	0.2046	0.9107	0.0274	nan	nan	nan	0.2969	nan	0		0.5915	0.25	nan	nan	nan	0.5755	nan	nan	0.715	nan	nan	0.605	nan	nan	0.5091	nan	nan	0.5571	nan	nan			0.26	0.0703	nan	nan	nan	0.0308	0.0357
0.8974	0.0128	nan	nan	nan	0.7708	nan	nan	0.8861	nan	nan	0.0822	nan	0.0362	0.0105	nan	0	0	nan	0		0.44	0.0185	nan	nan	nan	0.68	nan	nan	0.4648	nan	nan	0.2024	nan	nan	nan	nan	nan	nan	nan	nan			0.3462	0.0357	nan	nan	nan	nan	nan
0.7647	0.0162	nan	nan	nan	1	1	nan	0.8658	0.8681	nan	0.3615	0.8492	0.026	0.4184	0.7843	0.0217	0.6636	0.9733	0		0.7679	0.0141	nan	nan	nan	0.6905	nan	nan	0.6846	nan	nan	0.1893	nan	nan	nan	nan	nan	nan	nan	nan			0.2027	0.0105	nan	nan	nan	nan	nan
0.8947	0.0204	0.9865	0.9737	nan	0.9307	0.9905	nan	0.9362	0.9369	nan	0.5302	0.8856	0.0704	0.4552	1	0	0.3798	0.9149	0		0.6053	0.08	nan	nan	nan	nan	nan	nan	0.2069	nan	nan	0.2432	nan	nan	nan	nan	nan	nan	nan	nan			0.2565	0.0389	0.093	0.1667	nan	0.052	0.0308
0.9855	0.012	0.898	0.8485	nan	0.9837	0.9887	nan	0.9304	0.9297	nan	0.4114	0.752	0.0385	0.4433	0.973	0	0.4887	0.8288	0		0.7619	0.2421	nan	nan	nan	0.8462	nan	nan	0.8086	nan	nan	0.5895	nan	nan	0.3333	nan	nan	0.6667	nan	nan			0.9275	0.3205	nan	nan	nan	nan	nan
1	0.0382	nan	nan	nan	0.989	0.989	nan	0.9568	0.9484	nan	0.47	0.8675	0.0141	0.5794	0.918	0	0.646	0.9898	0		0.4066	0.0081	0.3043	nan	nan	0.4286	nan	nan	0.5611	nan	nan	0.1445	nan	nan	0.0971	nan	nan	0.2021	nan	nan			0.1905	0.0241	0	nan	nan	0.0297	nan
0.8966	0.0258	0.5417	nan	nan	0.9766	1	nan	0.9652	0.9351	nan	0.3114	nan	0.0204	0.5949	0.9111	nan	0.5814	1	0		0.4419	0.0179	nan	nan	nan	0.2462	nan	nan	0.6494	nan	nan	0.1933	nan	nan	0.1613	nan	nan	0.2222	nan	nan			0.1406	0	0	0	nan	0.0526	0.0571
0.9115	0.0097	0.7037	nan	nan	0.9868	0.9839	nan	0.9483	0.85	nan	0.4131	nan	0	0.5588	0.8226	0	0.5755	1	0		0.8	0.5	0.8657	nan	nan	0.8621	nan	nan	0.8545	nan	nan	0.4667	nan	nan	0.6296	nan	nan	0.4091	nan	nan			0.6707	0.0897	nan	nan	nan	nan	nan
0.9632	0.0073	nan	nan	nan	0.9796	0.969	nan	0.9677	0.9686	nan	0.4599	0.8417	0	0.6393	0.8837	nan	0.5862	0.9444	0		0.7534	0.0192	nan	nan	nan	0.7794	nan	nan	0.814	0.8254	nan	0.4148	0.76	0.0857	0.2727	nan	nan	0.1667	0.3721	0			1	0.0909	nan	nan	nan	0	0
0.98	0.0152	nan	nan	nan	0.8919	nan	nan	0.8148	nan	nan	0.1184	nan	nan	0.5714	1	nan	0.478	1	0		0.6431	0.1832	0.5	nan	nan	0.7336	nan	nan	0.5776	nan	nan	0.7647	nan	nan	nan	nan	nan	nan	nan	nan			0.5896	0.3718	nan	nan	nan	0.5534	0.988
0.9905	0	0.8889	0.8889	nan	0.9747	0.9853	1	0.9387	0.9586	0.8657	0.5698	0.9589	0.1497	0.5747	0.932	0.0098	0.6408	0.8889	0		0.9048	0.4167	nan	nan	nan	nan	nan	nan	0.5517	0.5217	nan	0.6515	0.7143	0.5926	nan	nan	nan	nan	nan	nan			0.1875	0.061	0	nan	nan	0.013	0.018
1	0.0075	0.9143	0.9143	nan	0.912	0.9568	nan	0.8852	0.9104	nan	0.3955	0.8896	0.0447	0.6875	0.9714	nan	0.3958	nan	0		1	0.5	1	nan	nan	0.9512	nan	nan	0.9106	nan	nan	0.8313	nan	nan	0.8955	nan	nan	0.9268	nan	nan			0.15	0	nan	nan	nan	0.0541	0.0541
0.6336	0.0155	0.3831	0.4615	nan	0.439	0.5	nan	0.6634	0.6769	nan	0.5077	0.7345	0.201	0.1209	0.3077	0	0.2797	0.4853	0		0.7273	0.3929	nan	nan	nan	0.7385	nan	nan	0.7742	nan	nan	0.6286	nan	nan	0.4483	nan	nan	nan	nan	nan			0.1692	0.0388	nan	nan	nan	0.2192	0.2192
1	0.0131	0.8704	nan	nan	0.9442	0.942	nan	0.9494	0.9612	nan	0.4255	0.949	0.0507	0.2405	nan	0	0.3312	0.9636	0		0.5893	0.2143	0.2857	nan	nan	nan	nan	nan	nan	nan	nan	0.4673	nan	nan	nan	nan	nan	0.303	nan	nan			0.1905	0.0595	nan	nan	nan	0.3065	nan
0.9839	0.0176	0.7455	0.7209	nan	0.9821	0.9781	nan	0.9132	0.9268	nan	0.4728	0.9146	0.0419	0.2545	nan	0	0.3469	0.9714	0		0.4231	0.0068	nan	nan	nan	0.6216	nan	nan	0.6333	nan	nan	0.095	nan	nan	0.2625	nan	nan	0.2152	nan	nan			0.1408	0.0114	nan	nan	nan	0.1562	nan
0.9828	0.0237	0.6567	0.6515	nan	0.9744	0.9802	nan	0.9537	0.9684	nan	0.3709	0.8583	0.0235	0.3056	nan	0	0.3276	0.9048	0		0.4706	0.0084	nan	nan	nan	0.697	nan	nan	0.6429	nan	nan	0.1413	nan	nan	0.3333	nan	nan	0.2586	nan	nan			0.7	0.4054	nan	nan	nan	nan	nan
0.9388	0.0199	0.3636	nan	nan	0.9623	nan	nan	0.8556	nan	nan	0.1644	nan	0.0459	0.6792	nan	0	0.3766	nan	0		0.7556	0.4	nan	nan	nan	nan	nan	nan	0.873	nan	nan	0.5739	nan	nan	0.8704	nan	nan	0.8816	nan	nan			0.2195	0.0364	nan	nan	nan	0.0955	nan
0.9118	0.0058	nan	nan	nan	0.9773	nan	nan	0.8667	nan	nan	0.1592	0.6	0.0132	0.6949	nan	nan	0.3271	nan	0		0.4186	0.0649	0.5652	nan	nan	0.4096	nan	nan	0.5652	nan	nan	0.4427	nan	nan	0.5806	nan	nan	0.25	nan	nan			0.1325	0	nan	nan	nan	0.0208	nan
1	0.035	0.4054	0.4545	nan	1	1	nan	1	1	nan	0.5622	0.9405	0.18	0.3714	nan	0	0.3692	1	0		0.6667	0.322	nan	nan	nan	0.5625	0.5714	nan	0.4222	0.4091	nan	0.4045	0.5085	0.2	0.375	0.5294	0.2979	0.5205	0.6087	0.36			0.2	0.0669	0.04	0.0392	nan	0.084	0.0762
0.6481	0.0246	nan	nan	nan	1	nan	nan	0.8961	0.8966	nan	0.1231	0.8857	0.0292	0.1458	nan	0.0256	0.3462	nan	0		0.6489	0.3049	nan	nan	nan	nan	nan	nan	0.7339	nan	nan	0.6592	nan	nan	0.375	nan	nan	0.4789	nan	nan			0.14	0.0302	nan	nan	nan	0.0319	0.0319
0.9167	0.0108	0.2727	nan	0	0.8765	1	nan	0.8687	0.9625	nan	0.1339	0.8537	0.0543	0.0897	nan	0	0.3714	nan	0		0.9	0.5152	nan	nan	nan	0.7059	nan	nan	0.6712	nan	nan	0.6186	nan	nan	nan	nan	nan	nan	nan	nan			0.1538	0.0463	0.0508	0.037	nan	0.0474	0.0556
0.963	0.0184	nan	nan	nan	0.9633	0.9703	nan	0.9405	0.9345	nan	0.1984	0.7297	0.0306	0.2083	nan	0	0.2432	nan	0		0.8214	0.4643	nan	nan	nan	0.7833	nan	nan	0.6416	nan	nan	0.6038	nan	nan	nan	nan	nan	0.6567	nan	nan			0.303	0	nan	nan	nan	nan	nan
1	0.0207	nan	nan	nan	0.9494	1	nan	0.9355	0.9316	nan	0.1717	0.6923	0.007	0.1915	nan	0	0.2747	nan	0		0.9383	0.5897	nan	nan	nan	0.9242	nan	nan	0.7568	nan	nan	0.7182	nan	nan	0.8636	nan	nan	0.8588	nan	nan			0.4231	0.125	nan	nan	nan	0.0444	nan
1	0.0324	1	nan	nan	0.94	1	nan	1	1	nan	0.1076	0.7742	0.016	0.1682	nan	0	0.2308	0.9167	0		0.6296	0.0385	nan	nan	nan	nan	nan	nan	0.4157	nan	nan	0.2456	nan	nan	0.2222	nan	nan	0.1064	nan	nan			0.8343	0.491	nan	nan	nan	0.4583	nan
0.9778	0.0059	nan	nan	nan	0.8261	1	nan	0.984	1	nan	0.2772	0.9762	0.1047	0.2484	0.7949	0	0.3486	nan	0		0.8	0.28	nan	nan	nan	nan	nan	nan	0.8148	nan	nan	0.6635	nan	nan	0.25	nan	nan	0.6237	nan	nan			0.125	0	0.0222	0	nan	0.048	0.0476
0.9514	0.0133	1	1	nan	0.924	0.9779	nan	0.9755	0.9813	nan	0.5193	0.9314	0.045	0.369	0.7778	0	0.4043	nan	0		0.7188	0.087	nan	nan	nan	0.2	nan	nan	0.5795	nan	nan	0.6531	nan	nan	0.5873	nan	nan	0.7442	nan	nan			0.2121	0	0.1154	nan	nan	0.0714	nan
0.9271	0.0111	0.9074	0.9388	nan	0.9582	0.9699	nan	0.9607	0.9578	nan	0.4671	0.8679	0.01	0.2414	nan	0	0.494	0.931	0		0.4394	0.0208	0.5882	nan	nan	0.4915	nan	nan	0.5156	nan	nan	0.5189	nan	nan	0.3191	nan	nan	0.4658	nan	nan			0.3125	0.1196	0.0244	nan	nan	0.4318	0.3429
0.8038	0.006	0.845	0.9859	nan	0.9613	0.9598	nan	0.9725	0.9837	nan	0.5048	0.8991	0.0075	0.2857	nan	0.0303	0.5253	0.9412	0		0.625	0.2667	0.6957	nan	nan	0.3108	nan	nan	0.8367	nan	nan	0.6301	nan	nan	0.3492	nan	nan	0.6706	nan	nan			0.2609	0	nan	nan	nan	nan	nan
0.9504	0.032	1	nan	nan	0.9668	1	nan	0.9682	1	nan	0.3547	0.9265	0.0079	0.6269	0.9333	nan	0.25	nan	0		0.6469	0.295	nan	nan	nan	0.7972	0.8158	nan	0.7613	0.7789	nan	0.5491	0.4968	0.6556	0.8393	nan	nan	nan	nan	nan			0.1333	0.0152	nan	nan	nan	0.0308	0.0333
0.9839	0.0273	0.875	0.8889	nan	0.935	0.9688	nan	0.9195	0.9236	nan	0.3057	0.773	0.0141	0.6167	0.9143	0	0.1406	nan	0		0.4647	0.1386	0.5714	nan	nan	0.5521	0.5833	nan	0.5321	0.5854	nan	0.4123	0.697	0.36	0.3333	nan	nan	0.4464	nan	nan			0.1905	0.0233	nan	nan	nan	0.025	0
0.9787	0.0106	0.9074	0.8889	nan	0.9571	0.9417	nan	0.9066	0.9333	nan	0.2718	0.6294	0.0159	0.6324	0.9412	nan	0.1613	nan	0		0.8387	0.4545	nan	nan	nan	0.5116	nan	nan	0.6941	nan	nan	0.131	nan	nan	0.3846	nan	nan	0.8148	nan	nan			0.2072	0.0676	0	0	nan	0.0633	0.0588
0.9296	0.0197	1	nan	nan	0.9568	nan	nan	0.8788	nan	nan	0.3273	nan	nan	0.5926	1	nan	0.0921	nan	0		0.7241	0.3514	nan	nan	nan	nan	nan	nan	0.8406	nan	nan	0.4951	nan	nan	0.5424	nan	nan	0.7975	0.88	nan			0.1778	0.0052	nan	nan	nan	0.0276	0.0276
1	0.024	nan	nan	nan	0.9402	nan	nan	0.957	nan	nan	0.3664	nan	nan	0.6923	1	nan	0.1026	nan	0		0.5366	0.2364	nan	nan	nan	nan	nan	nan	0.8073	nan	nan	0.5231	nan	nan	0.5846	nan	nan	0.7475	nan	nan			0.2624	0.153	0.4435	0.6071	nan	0.3186	0.2826
0.84	0.0305	nan	nan	nan	0.9237	1	nan	0.9481	0.9902	nan	0.2775	nan	0.0137	0.4737	0.9167	0	0.1333	nan	0		0.4242	0.0138	nan	nan	nan	0.7361	nan	nan	0.8	nan	nan	0.1137	nan	nan	0.1081	nan	nan	0.2424	nan	nan			0.7399	0.6141	0.2872	nan	nan	0.1349	nan
0.9586	0.0078	nan	nan	nan	0.8727	1	0.0667	0.9772	0.9861	nan	0.2375	0.9362	0.0361	0.3729	1	0.0133	0.2405	nan	0		0.8507	0.0154	nan	nan	nan	0.8478	nan	nan	0.8158	nan	nan	0.27	nan	nan	0.1975	nan	nan	0.4286	nan	nan			0.7806	0.585	0.4	nan	nan	0.2105	nan
0.9623	0.0243	nan	nan	nan	0.7778	nan	nan	0.9432	nan	nan	0.1461	nan	nan	0.4157	nan	0	0.3669	0.8958	0		0.8095	0.0423	nan	nan	nan	0.7222	nan	nan	0.775	nan	nan	0.0952	nan	nan	0.2672	0.5	0.1	0.2742	nan	nan			0.2174	0	nan	nan	nan	0.033	nan
1	0.014	0.6667	nan	nan	nan	nan	nan	0.9247	0.9176	nan	0.1439	0.8556	0.0378	0.2778	nan	0	0.2366	nan	0		0.6552	0.0588	nan	nan	nan	nan	nan	nan	0.6786	nan	nan	0.2778	nan	nan	0.4271	nan	nan	0.25	nan	nan			0.2424	0	nan	nan	nan	nan	nan
0.7692	0.0152	nan	nan	nan	1	1	nan	0.8794	1	nan	0.1509	0.7386	0.0232	0.3692	nan	0	0.2817	nan	0		0.6038	0.0656	0.8571	nan	nan	0.7158	nan	nan	0.6033	nan	nan	0.2705	nan	nan	0.2	nan	nan	0.3864	nan	nan			0.4	0.0706	nan	nan	nan	nan	nan
0.66	0.0165	0.45	nan	nan	1	1	nan	0.8858	1	nan	0.2039	nan	0.0442	nan	nan	nan	0.4	1	0		0.4773	0.1368	0.7419	nan	nan	0.74	nan	nan	0.7519	nan	nan	0.4504	nan	nan	0.3425	nan	nan	0.5333	nan	nan			0.1972	0	nan	nan	nan	0.0682	0.0682
0.9545	0.0133	nan	nan	nan	nan	nan	nan	0.9318	1	nan	0.1663	nan	0.0154	nan	nan	nan	0.2941	nan	0		0.6333	0.0345	0.5652	nan	nan	0.7071	nan	nan	0.6283	nan	nan	0.3165	nan	nan	0.46	nan	nan	0.4595	nan	nan			0.635	0.5178	0.25	0.2188	nan	0.2237	0.2415
0.9241	0.0117	0.7812	nan	nan	nan	nan	nan	0.9737	1	nan	0.3238	1	nan	0.7031	1	nan	0.439	1	0		0.4286	0.0545	nan	nan	nan	0.125	nan	nan	0.2361	nan	nan	0.2174	nan	nan	nan	nan	nan	nan	nan	nan			0.1964	0	nan	nan	nan	0	nan
0.9167	0.0492	1	nan	nan	0.9787	nan	nan	0.9143	0.875	nan	0.5046	nan	nan	0.5	nan	nan	0.5	nan	0		0.619	0.2444	nan	nan	nan	nan	nan	nan	0.7143	nan	nan	0.736	nan	nan	0.4179	nan	nan	0.8476	nan	nan			0.192	0.022	0.0125	nan	nan	0.0446	nan
0.9873	0.0297	0.781	0.781	nan	1	1	nan	1	1	nan	0.5182	0.9382	0.118	0.6457	0.9538	0.2667	0.5188	0.9857	0		0.6364	0.2857	nan	nan	nan	0.8293	nan	nan	0.6942	nan	nan	0.3393	nan	nan	nan	nan	nan	0.7714	nan	nan			0.1842	0	nan	nan	nan	0	nan
0.8868	0.0119	nan	nan	nan	nan	nan	nan	0.95	0.95	nan	0.1031	nan	0.0134	0.2653	nan	0	0	nan	0		0.8702	0.5098	0.8095	nan	nan	0.7891	0.8559	0.7805	0.8359	0.9116	nan	0.7205	0.7917	0.6783	nan	nan	nan	nan	nan	nan			0.1579	0.042	nan	nan	nan	0.0397	0.04
0.9758	0.0175	nan	nan	nan	nan	nan	nan	0.9223	0.9223	nan	0.0723	nan	0.0302	0.4923	1	0	0	nan	0		0.9273	0.5833	nan	nan	nan	nan	nan	nan	0.9096	0.9262	nan	0.7412	0.8427	0.6935	0.7308	nan	0.7917	0.7823	0.8689	0.717			0.1096	0	0	0	nan	0.0213	0.0261
0.7632	0.0251	nan	nan	nan	1	1	nan	0.9494	0.9494	nan	0.0628	nan	0.0262	nan	nan	nan	0.0926	nan	0		0.6161	0.0707	0.4884	0.4444	nan	0.7153	0.7037	nan	0.7966	0.8098	nan	0.4352	0.7047	0.0638	0.2667	nan	nan	0.3846	0.5882	nan			0.186	0	nan	nan	nan	0.0417	0.0244
1	0.0162	0.9697	0.9697	nan	0.9756	0.9701	nan	1	1	nan	0.1742	0.7556	0.0361	nan	nan	nan	0.0909	nan	0		0.5714	0.0165	0.4375	0.3333	nan	0.8588	0.8394	nan	0.7521	0.7882	nan	0.5348	0.7992	0.0183	0.1702	nan	nan	0.5043	0.6618	0			0.425	0.194	0.2778	nan	nan	0.6731	nan
0.8214	0.0151	nan	nan	nan	1	1	nan	1	1	nan	0.1434	nan	0.015	nan	nan	nan	0.2157	nan	0		0.8557	0.5417	nan	nan	nan	0.8125	nan	nan	0.8289	nan	nan	0.5646	nan	nan	0.6531	nan	nan	0.594	nan	nan			0.1212	0	nan	nan	nan	0	0
0.7937	0.0124	nan	nan	nan	0.9855	0.9855	nan	1	1	nan	0.1299	0.8254	0.0178	0.129	nan	0	0.4857	1	0		0.84	0.3571	nan	nan	nan	0.7065	nan	nan	0.6966	nan	nan	0.4794	nan	nan	0.6429	nan	nan	0.5	nan	nan			0.1613	0.0323	0	nan	nan	0.0103	nan
0.775	0.0167	nan	nan	nan	1	1	nan	0.9863	0.9863	nan	0.1546	0.75	0.0526	0.0822	nan	0.0149	0.4861	1	0		0.4286	0.0811	nan	nan	nan	0.1795	nan	nan	0.25	nan	nan	0.3832	nan	nan	0.0995	nan	nan	0.5345	nan	nan			0.2056	0.0265	nan	nan	nan	0.1121	0.0667
0.8699	0.0146	1	nan	nan	0.9914	0.9787	nan	0.9784	0.9529	nan	0.3042	0.8939	0.0333	0.3696	nan	0	0.5938	1	0		0.8201	0.4201	0.8333	0.84	nan	0.9415	0.9667	nan	0.7874	0.8011	nan	0.701	0.8857	0.6179	0.8415	0.8333	0.82	0.8525	0.9091	0.7778			0.2617	0.04	nan	nan	nan	0.0741	0.082
0.991	0.0153	nan	nan	nan	0.9926	0.9897	nan	0.9734	0.9737	nan	0.2765	0.8947	0.004	0.359	nan	0	0.5169	0.9714	0		0.7333	0.1667	nan	nan	nan	0.4783	0.5	nan	0.5679	0.5857	nan	0.4173	0.4127	0.5556	0.5873	0.7	0.6286	0.4737	nan	nan			0.3825	0.2055	0.5581	nan	nan	0.1508	0.0934
1	0.0152	0.9259	0.9259	nan	1	1	nan	0.9913	0.9908	nan	0.2828	0.8571	0.0359	0.4194	nan	nan	0	nan	0		0.5714	0.1146	0.8519	nan	nan	0.4746	nan	nan	0.5597	nan	nan	0.382	nan	nan	0.5952	nan	nan	0.6491	nan	nan			0.1728	0.0208	nan	nan	nan	0.1387	0.2237
0.7789	0.0621	0.9286	0.9286	nan	0.9524	0.9545	nan	0.9551	1	nan	0.2613	0.9104	0.0206	0.1667	nan	0	0.1111	nan	0		0.625	0.3158	nan	nan	nan	0.6875	nan	nan	0.6458	nan	nan	0.3913	nan	nan	0.2976	nan	nan	0.4118	nan	nan			0.2619	0.0211	nan	nan	nan	0.0442	0.0457
0.9504	0.0215	0.7037	nan	nan	0.9846	nan	nan	0.9812	1	nan	0.1601	nan	0.0417	0.5319	nan	0	0.0971	nan	0		0.473	0.0179	0.3429	nan	nan	0.5976	nan	nan	0.6457	nan	nan	0.1102	nan	nan	0.3056	nan	nan	0.1111	nan	nan			0.6974	0.3917	nan	nan	nan	0.1389	nan
0.8353	0.0194	0.5385	0.7778	nan	0.7818	1	nan	0.7923	0.9527	nan	0.2975	0.8919	0.0286	0	nan	0	0.5455	1	0		0.5814	0.0251	0.2553	nan	nan	nan	nan	nan	0.8333	nan	nan	0.1071	nan	nan	nan	nan	nan	nan	nan	nan			0.1967	0.0119	0	0	nan	0.1329	0.0864
0.978	0.0153	0.9074	0.98	nan	0.6869	1	nan	0.8273	0.9353	nan	0.2466	0.9278	0.0582	0	nan	0	0.4091	1	0		0.7639	0.0103	0.1781	nan	nan	0.6129	nan	nan	0.664	nan	nan	0.1445	nan	nan	nan	nan	nan	nan	nan	nan			0.2568	0.0167	0.2333	nan	nan	0.0968	0.1029
0.8916	0.0168	0.6875	1	nan	0.6935	1	nan	0.927	0.9625	nan	0.1654	0.8793	0.0198	0.2	nan	0	0.358	1	0		0.8361	0.0123	nan	nan	nan	0.4783	nan	nan	0.4694	nan	nan	0.1582	nan	nan	nan	nan	nan	nan	nan	nan			0.2303	0.0741	nan	nan	nan	0.3766	0.3878
0.6604	0.0132	0.5676	1	nan	0.6202	1	nan	0.8163	0.9774	nan	0.1432	0.8831	0.0142	0.4286	1	0	0.3165	1	0		0.8654	0.0134	nan	nan	nan	0.8444	nan	nan	0.699	nan	nan	0.1468	nan	nan	nan	nan	nan	nan	nan	nan			0.1356	0.0236	nan	nan	nan	0.0796	0.0841
0.8168	0.0151	nan	nan	nan	0.8095	nan	nan	0.8903	1	nan	0.1227	nan	0.0306	0.4938	0.9615	0	0.2393	1	0		0.8542	0.0237	nan	nan	nan	nan	nan	nan	nan	nan	nan	0.1092	nan	nan	nan	nan	nan	nan	nan	nan			0.2647	0.02	nan	nan	nan	nan	nan
0.7018	0.02	nan	nan	nan	1	1	nan	0.9297	1	nan	0.2271	0.9762	0.0347	0.1955	nan	0	0.0625	nan	0		0.5882	0.2	nan	nan	nan	nan	nan	nan	0.537	nan	nan	0.5405	nan	nan	0.3378	nan	nan	0.5422	nan	nan			0.1967	0	nan	nan	nan	nan	nan
1	0.0124	nan	nan	nan	1	1	nan	0.8971	0.9608	nan	0.2079	1	0.011	0.1837	0.7143	0	0.2329	nan	0		0.6842	0.1591	nan	nan	nan	0.7538	nan	nan	0.6979	nan	nan	0.471	nan	nan	0.5	nan	nan	0.5625	nan	nan			0.15	0.0306	0	nan	nan	0.0441	0.0352
0.732	0.06	0.8333	nan	nan	0.9677	0.9667	nan	0.9111	0.9878	nan	0.2437	0.8493	0.0236	nan	nan	nan	0.4127	1	0		0.5039	0.0435	0.2558	nan	nan	0.4524	nan	nan	0.4807	nan	nan	0.5846	nan	nan	0.1176	nan	nan	0.3721	nan	nan			0.1212	0	nan	nan	nan	0.0315	0.0426
1	0.0173	nan	nan	nan	nan	nan	nan	0.8469	0.9868	nan	0.1641	0.85	0.0352	nan	nan	nan	0.3667	nan	0		0.8908	0.5405	0.8222	nan	nan	0.8571	nan	nan	0.8082	nan	nan	0.7353	nan	nan	0.4835	nan	nan	0.7745	nan	nan			0.2792	0.0833	nan	nan	nan	0.0726	0.0947
0.8333	0.0232	nan	nan	nan	0.96	0.96	nan	0.9008	0.9352	nan	0.1733	0.9434	0.0394	0.0385	nan	0.0476	0.3398	1	0		0.6327	0.3265	0.4867	nan	nan	0.7329	nan	nan	0.7059	nan	nan	0.3589	nan	nan	nan	nan	nan	0.4643	nan	nan			0.1603	0.0393	0.1091	0.1395	nan	0.0641	0.0478
0.6327	0.018	0.5588	nan	nan	0.975	0.9706	nan	0.9448	0.9685	nan	0.1444	0.8846	0.0175	0	nan	0	0.3431	1	0		0.5481	0.2278	0.6172	nan	nan	0.7645	nan	nan	0.7286	nan	nan	0.524	nan	nan	0.3455	nan	nan	0.6585	nan	nan			0.1324	0	nan	nan	nan	0.0204	0.0345
0.8871	0.0153	0.6538	nan	nan	0.9733	0.9615	nan	0.9444	0.9459	nan	0.1455	nan	0.024	nan	nan	nan	0.2115	nan	0		0.64	0.2362	nan	nan	nan	0.7246	nan	nan	0.6293	nan	nan	0.5493	nan	nan	0.2857	nan	nan	0.7037	nan	nan			0.1286	0.0246	nan	nan	nan	0.0327	0.0315
0.9833	0.0244	nan	nan	nan	0.8904	1	nan	0.9688	0.9876	nan	0.1702	0.8989	0.0191	nan	nan	nan	0.2063	nan	0		0.74	0.3457	nan	nan	nan	0.8919	nan	nan	0.6158	nan	nan	0.7308	nan	nan	0.902	nan	nan	0.7805	nan	nan			0.1154	0	nan	nan	nan	0.0682	0.0494
0.9888	0.0132	0.5	nan	nan	1	1	nan	0.6944	1	0	0.0704	0.6061	0.0279	0.2927	nan	0	0	nan	0		0.6739	0.0217	nan	nan	nan	0.7838	nan	nan	0.7902	nan	nan	0.1465	nan	nan	0.3913	nan	nan	0.4634	nan	nan			0.1732	0.0286	0.0123	0.0149	nan	0.0291	0.0309
0.9583	0.0189	0.942	nan	nan	1	nan	nan	0.9268	nan	nan	0.0634	nan	0.0619	0.038	nan	0	0	nan	0		0.4912	0.0172	nan	nan	nan	0.5128	nan	nan	0.7333	nan	nan	0.1637	0.4737	0.0208	nan	nan	nan	0.2979	0.45	nan			0.3281	0.044	nan	nan	nan	0.0655	nan
0.9767	0.0291	0.8485	nan	nan	1	nan	nan	1	nan	nan	0.0559	nan	0	0	nan	0	0	nan	0		0.5319	0.0154	nan	nan	nan	0.5526	0.7917	nan	0.6786	0.6951	nan	0.1159	0.5	0.0184	nan	nan	nan	0.2558	0.45	nan			0.4159	0.287	nan	nan	nan	nan	nan
0.5704	0.0205	1	1	nan	0.6345	0.6512	nan	0.8957	0.8857	nan	0.2045	0.56	0.0224	0.2388	nan	0	0.0769	nan	0		0.6609	0.3333	nan	nan	nan	0.5118	nan	nan	0.4815	nan	nan	0.4706	nan	nan	nan	nan	nan	nan	nan	nan			0.2941	0	nan	nan	nan	0	nan
0.6827	0.0185	1	1	nan	0.7636	0.8065	nan	0.8571	0.8265	nan	0.3153	0.7361	0.0484	0.275	nan	0	0.2245	nan	0		0.3125	0.0016	nan	nan	nan	0.058	0.058	nan	0.1218	0.1218	nan	0.1256	0.2424	0.0256	nan	nan	nan	0.08	nan	0.0323			0.3729	0.0826	nan	nan	nan	0.0376	nan
0.717	0.0138	0.8588	0.8507	nan	0.8246	0.8421	nan	0.9355	0.9101	nan	0.3599	0.8029	0.0333	0.3611	nan	nan	0.3889	0.8667	0		0.3821	0.0151	nan	nan	nan	0.33	0.3125	nan	0.5473	0.5389	nan	0.2319	0.5493	0.0732	nan	nan	nan	nan	nan	nan			0.44	0.1622	nan	nan	nan	nan	nan
0.7578	0.0115	0.844	0.8987	nan	0.9529	0.9583	nan	0.9366	0.9274	nan	0.3495	0.8881	0.0188	0.3243	nan	nan	0.4634	0.9268	0		0.8378	0.2233	nan	nan	nan	0.7153	0.7194	nan	0.913	0.907	nan	0.4245	0.1951	0.7065	0.1031	nan	0.0968	0.3731	nan	0.1154			0.6857	0	nan	nan	nan	nan	nan
0.839	0.0331	0.5357	nan	nan	0.9362	nan	nan	0.8391	nan	0.7826	0.2375	nan	0.2727	0.5806	nan	nan	0.2909	nan	0		0.6404	0.0155	0.4571	nan	nan	0.5895	nan	nan	0.698	nan	nan	0.3035	nan	nan	0.5508	nan	nan	0.3571	nan	nan			0.3158	0	nan	nan	nan	0.1789	nan
0.8681	0.0274	nan	nan	nan	0.9773	0.987	nan	0.9562	0.9407	nan	0.4412	0.8727	0.049	0.5816	0.8667	0	0.5761	1	0		0.5172	0.0171	nan	nan	nan	0.7527	0.6875	nan	0.7403	0.7739	nan	0.3438	0.6667	0.0323	0.0889	nan	0	nan	nan	nan			0.1399	0.0248	0.0581	nan	nan	0.0093	nan
0.9776	0.0112	nan	nan	nan	0.939	0.9589	nan	0.907	0.913	nan	0.3283	0.9123	0.0385	0.4684	0.8571	nan	0.5417	nan	0		0.5276	0.0311	0.5139	nan	nan	0.4427	0.4074	nan	0.4817	0.5	nan	0.3415	nan	0.0909	0.1167	nan	0.04	0.0732	nan	nan			0.1212	0	nan	nan	nan	0	nan
0.8225	0.0182	0.9615	nan	nan	0.9231	0.9818	nan	0.9712	0.9808	nan	0.2972	0.863	0.0578	0.5243	0.9623	0.0294	0.5385	1	0		0.6652	0.0044	0.5747	nan	nan	0.6265	nan	nan	0.6929	0.7692	nan	0.5419	nan	nan	0.3444	nan	0.0938	0.4255	nan	nan			0.1136	0	0.0513	nan	nan	0.0238	0.0242
0.957	0.014	0.9697	nan	nan	0.9615	0.9796	nan	0.9444	0.9669	nan	0.3258	0.8986	0.0417	0.5526	nan	nan	0.5738	1	0		0.5696	0.0169	0.6667	nan	nan	0.6036	nan	nan	0.6055	nan	nan	0.4523	nan	nan	0.3711	nan	nan	0.4412	nan	nan			0.16	0.0385	nan	nan	nan	0	nan
0.9743	0.0345	0.9888	nan	nan	0.9684	0.9794	nan	0.9612	0.9518	nan	0.3211	0.9565	0.0606	0.4839	nan	nan	0.5354	0.9636	0		0.8662	0.016	0.8763	nan	nan	0.8968	nan	nan	0.8565	nan	nan	0.6312	nan	nan	0.5351	nan	nan	0.6547	nan	nan			0.1343	0	0	nan	nan	0.0267	0.0465
0.9388	0.0405	0.1034	nan	nan	1	nan	nan	0.8952	nan	nan	0.4276	nan	nan	0.4947	0.9643	nan	0.1296	nan	0		0.8846	0	nan	nan	nan	0.8462	nan	nan	0.9302	nan	nan	0.4157	nan	nan	0.1923	nan	nan	0.52	nan	nan			0.1333	0.023	0	nan	nan	0.0143	nan
0.9559	0.0222	nan	nan	nan	0.9211	nan	nan	0.9102	nan	nan	0.1752	nan	nan	0.5054	nan	nan	0.1269	nan	0		0.4	0.0345	0.2143	nan	nan	0.3818	nan	nan	0.5023	nan	nan	0.4444	nan	nan	0.125	nan	nan	0.5946	nan	nan			0.2727	0	nan	nan	nan	0.0208	nan
0.9032	0.0613	nan	nan	nan	0.8765	nan	nan	0.9522	nan	nan	0.1108	nan	nan	0.451	0.9048	0.0357	0.1745	nan	0		0.5753	0.2069	nan	nan	nan	0.3535	nan	nan	0.6892	nan	nan	0.5269	nan	nan	0.45	nan	nan	0.7333	nan	nan			0.1515	0.0343	0.0566	0.06	nan	0.0631	0.0667
0.9697	0.018	0.3333	nan	nan	0.6957	nan	nan	0.97	nan	nan	0.1173	0.7857	0.0573	0.3654	0.9524	0	0.1971	nan	0		0.4842	0.007	nan	nan	nan	0.4776	nan	nan	0.7391	nan	nan	0.3333	nan	nan	0.2586	nan	nan	0.1739	nan	nan			0.2	0.0561	0	nan	nan	0.0952	nan
0.6197	0.0141	0.48	0.7778	nan	0.7799	0.8172	nan	0.7255	0.7176	nan	0.4275	0.8688	0.0406	0.3655	0.6795	0	0.1938	0.5962	0		0.6981	0.3333	nan	nan	nan	0.4694	nan	nan	0.4961	nan	nan	0.4783	nan	nan	0.4	nan	0.2727	0.4754	0.3714	nan			0.3243	0	0	nan	nan	0	nan
0.5361	0.0135	0.3718	0.3857	nan	0.4423	0.4629	nan	0.3159	0.2998	nan	0.2036	0.3932	0.0166	0.2271	0.321	0.152	0.1597	0.3611	0		0.775	0.4444	nan	nan	nan	0.5417	nan	nan	nan	nan	nan	0.7903	nan	nan	nan	nan	nan	0.6962	nan	nan			0.3478	0	nan	nan	nan	0.0526	nan
1	0.0186	nan	nan	nan	0.9694	1	nan	0.9328	0.943	nan	0.3357	0.9231	0.01	0	nan	0	0	nan	0		0.5405	0.1647	0.6102	nan	nan	0.4058	nan	nan	0.7259	nan	nan	0.5145	nan	nan	0.4247	nan	nan	0.6102	nan	nan			0.1176	0	nan	nan	nan	0.0567	0.0746
0.9172	0.0106	0.8333	nan	nan	1	1	nan	0.9051	0.9247	nan	0.4365	0.9145	0.018	0.2812	0.92	0	0.3111	1	0		0.5839	0.2667	nan	nan	nan	0.5872	nan	nan	0.5296	nan	nan	0.6096	nan	nan	0.55	nan	nan	nan	nan	nan			0.1806	0	nan	nan	nan	0.0521	0.02
0.7687	0.0136	nan	nan	nan	0.8878	0.8953	nan	0.944	0.944	nan	0.4091	0.9324	0	0.4198	0.9714	0	0.1875	nan	0		0.86	0.3778	nan	nan	nan	nan	nan	nan	0.8824	nan	nan	0.6239	nan	nan	0.7544	nan	nan	0.76	nan	nan			0.125	0.0094	nan	nan	nan	0.0115	0.0118
0.6034	0.0461	nan	nan	nan	0.3734	nan	nan	0.5244	nan	nan	0.1939	nan	nan	0.321	nan	0	0.0847	nan	0		0.375	0.0385	0.0758	nan	nan	0.4474	nan	nan	0.4231	nan	nan	0.3293	nan	nan	nan	nan	nan	0.2381	nan	nan			0.3	0	nan	nan	nan	0.0172	nan
1	0.4023	0.7955	nan	nan	0.9308	0.8875	nan	0.995	0.9926	nan	0.6397	0.8571	0.1667	0.5234	0.7368	nan	0.6176	0.8444	0		0.7653	0	0.375	nan	nan	0.6742	nan	nan	0.8462	nan	nan	0.4626	nan	nan	0.0488	nan	nan	0.1707	nan	nan			0.1176	0	nan	nan	nan	0.0259	nan
0.5938	0.0343	0.3085	nan	nan	0.2154	0.2422	nan	0.5141	0.5135	nan	0.2146	0.4188	0.0179	0.0435	nan	nan	0.2667	0.5333	0		0.6562	0.0855	0.623	nan	nan	0.708	nan	nan	0.7968	nan	nan	0.4088	nan	nan	0.2885	nan	nan	0.4949	nan	nan			0.2571	0.0761	nan	nan	nan	0.0213	0
0.767	0.0173	0.9661	0.9661	nan	0.9531	1	nan	0.9671	0.9775	nan	0.1476	0.9231	0.0542	0	nan	0	0.25	nan	0		0.5542	0.0738	0.0312	nan	nan	0.7308	nan	nan	0.2041	nan	nan	0.2626	nan	nan	0.1389	nan	nan	0.3056	nan	nan			0.1389	0.0128	nan	nan	nan	0.0411	0.0303
0.8588	0.0163	0.9077	0.9474	nan	0.8986	0.9643	nan	0.8892	0.9733	nan	0.1439	0.7213	0.0129	0.0638	nan	0	0.1778	nan	0		0.4203	0.0256	0.2	nan	nan	0.7292	0.7024	nan	0.3215	0.2952	nan	0.3612	0.6167	0.2099	0.1212	nan	nan	0.2456	0.36	0.1364			0.1429	0	0.0571	nan	nan	0.1067	nan
0.7222	0.0249	0.3704	nan	nan	0.8136	1	nan	0.9929	1	nan	0.2726	0.8715	0.0152	0.4118	nan	nan	0.2069	nan	0		0.6726	0.0311	0.5814	0.6757	nan	0.6878	0.6684	nan	0.8235	0.8211	nan	0.4455	0.6837	0.036	0.2121	nan	0.04	0.1129	nan	0			0.1333	0.0156	0.1429	nan	nan	0.0769	0.0645
0.7603	0.0458	0.1711	nan	0.0278	0.8913	0.9722	nan	0.9118	0.9773	nan	0.2644	0.8739	0.0313	0.3429	nan	nan	0.3671	nan	0		0.6034	0.1982	nan	nan	nan	0.6329	nan	nan	0.6899	nan	nan	0.3565	nan	nan	nan	nan	nan	0.3289	nan	nan			0.425	0.1683	0.2059	nan	nan	0.5422	nan
0.7232	0.0567	0.5517	1	nan	0.963	0.9848	nan	0.9355	0.9378	nan	0.1734	0.8696	0.0269	nan	nan	nan	0.4845	0.9688	0		0.3288	0.0174	0.3559	nan	nan	0.3358	nan	nan	0.431	nan	nan	0.1353	nan	nan	nan	nan	nan	0	nan	nan			0.5294	0.2586	nan	nan	nan	0.604	nan
0.9299	0.0093	0.9579	1	nan	0.8318	0.8802	nan	0.9461	0.9254	nan	0.3191	0.9059	0.0105	0.4643	0.9677	0	0.4643	1	0		0.8	0.4696	nan	nan	nan	0.8493	0.8594	nan	0.831	0.7931	nan	0.7344	0.6962	0.7714	0.5584	nan	0.566	0.7257	0.8491	0.6429			0.8182	0.0417	nan	nan	nan	nan	nan
0.9615	0.0108	0.675	1	nan	0.9503	0.9806	nan	0.9366	0.9239	nan	0.2222	0.7596	0.0412	0.4054	nan	0	0.1463	nan	0		0.5652	0.0615	nan	nan	nan	0.7857	nan	nan	0.7717	0.7857	nan	0.4097	nan	nan	0.0571	nan	nan	0.3514	nan	nan			0.125	0.0238	nan	nan	nan	0.0216	0.0248
0.8557	0.0184	0.7358	1	nan	0.9138	0.9868	nan	0.9391	0.9379	nan	0.2131	0.7465	0.017	0.5833	1	0	0.1556	nan	0		0.6061	0.2	nan	nan	nan	nan	nan	nan	0.4744	0.4744	nan	0.1304	nan	0.1379	nan	nan	nan	nan	nan	nan			0.1905	0.0632	nan	nan	nan	0.0488	nan
0.9104	0.0089	0.6923	nan	nan	0.92	0.9867	nan	0.9654	0.9934	nan	0.1531	0.907	0.0235	0.697	nan	nan	0.1333	nan	0		0.7158	0.1333	nan	nan	nan	0.7778	0.7869	nan	0.7759	0.7821	nan	0.3429	0.5234	0.0658	0.5625	nan	nan	nan	nan	nan			0.2703	0	nan	nan	nan	0.0363	nan
0.9167	0.0121	0.8276	1	nan	0.9508	0.9394	nan	0.9455	0.9821	nan	0.1066	1	0.0156	0.697	nan	nan	0.1509	nan	0		0.725	0.1081	nan	nan	nan	0.7222	0.7186	nan	0.539	0.5573	nan	0.2534	0.4765	0.0079	0.4205	0.6875	nan	0.459	nan	0.2903			0.1778	0.0532	nan	nan	nan	0.1277	0.1176
0.9831	0.014	1	1	nan	0.9226	0.96	nan	0.9744	0.9905	nan	0.1714	0.7957	0.0578	0.0385	nan	0	0.2951	nan	0		0.6593	0.1574	0.8276	nan	nan	0.7983	0.8	nan	0.7063	0.696	nan	0.6402	0.6216	0.5763	0.3571	nan	0.1724	0.5625	0.7381	0.3684			0.7581	0.612	0.3922	nan	nan	0.3333	nan
0.9043	0.0093	0.5645	nan	nan	0.9626	nan	nan	0.9825	nan	nan	0.207	nan	0.0385	0.4557	0.96	nan	0	nan	0		0.725	0.3194	nan	nan	nan	nan	nan	nan	0.7714	0.7391	nan	0.5957	nan	0.4762	nan	nan	nan	nan	nan	nan			0.1818	0.0149	0	nan	nan	0.0775	nan
0.9804	0.0142	0.6222	nan	nan	0.9764	nan	nan	0.975	1	nan	0.1975	0.5417	0.0288	0.4138	0.9016	0	0.15	nan	0		0.4375	0.0427	0.1875	nan	nan	nan	nan	nan	nan	nan	nan	0.0561	nan	nan	nan	nan	nan	nan	nan	nan			0.2812	0.0361	nan	nan	nan	0.0992	nan
0.9398	0.0065	0.6429	nan	nan	0.95	nan	nan	0.9898	1	nan	0.1533	0.5294	0.0081	0.4337	0.875	0	0.3469	nan	0		0.9167	0.5837	0.493	nan	nan	0.9029	nan	nan	0.8623	0.8667	nan	0.535	nan	nan	0.7778	nan	nan	0.6905	nan	0.5926			0.2149	0.0529	nan	nan	nan	0.0213	nan
1	0.025	0.4878	nan	nan	0.9643	nan	nan	0.75	nan	nan	0.0974	0.4688	0.017	0.3303	nan	0	0.4545	nan	0		0.9062	0.25	nan	nan	nan	nan	nan	nan	0.9907	nan	nan	0.4421	nan	nan	0.88	nan	nan	0.6491	nan	0.68			0.2449	0.0385	nan	nan	nan	0.1679	nan
0.8977	0.0137	nan	nan	nan	0.9615	0.9608	nan	0.9912	0.9907	nan	0.3351	0.9661	0.0538	0.2877	nan	0	0.3222	0.6429	0		0.4828	0.1774	nan	nan	nan	0.3704	nan	nan	0.4141	nan	nan	0.1967	nan	nan	0.0989	nan	nan	0.4394	nan	nan			0.1806	0.0354	0.2222	nan	nan	0.1524	0.2143
0.6016	0.02	0.2097	nan	0	0.551	0.9048	0.1304	1	1	nan	0.1537	0.7838	0.0205	0.1163	nan	0.0256	0.1186	nan	0		0.7113	0.3241	0.3478	0.3478	nan	0.7368	0.7416	nan	0.72	0.7273	nan	0.2857	0.1714	0.4906	nan	nan	nan	nan	nan	nan			0.1067	0	nan	nan	nan	0.1154	nan
0.9174	0.0246	0.2532	nan	0.0645	nan	nan	nan	1	1	nan	0.1353	nan	0.017	0.1944	nan	0	0.1228	nan	0		0.566	0.2605	nan	nan	nan	0.4783	0.4667	nan	0.6642	0.6825	nan	0.2978	0.4828	0.2846	0.6296	nan	nan	0.5	0.6818	nan			0.1857	0.0262	0.0225	0.0147	nan	0.0629	0.0588
0.5584	0.0106	nan	nan	nan	0.4851	0.5474	nan	0.83	nan	nan	0.3207	0.5867	0	0.3827	0.8485	0	0.5135	0.8929	0		0.8621	0.4295	0.7193	nan	nan	0.8492	0.7975	nan	0.7643	0.7405	nan	0.4526	0.5155	0.3239	0.5357	nan	0.4231	0.7423	0.8537	0.6957			0.1447	0.0078	0.0435	0.049	nan	0.0255	0.0283
1	0.0124	nan	nan	nan	0.9552	nan	nan	1	nan	nan	0.1427	nan	0.1667	0	nan	0	0.0928	nan	0		0.7273	0.0105	nan	nan	nan	0.6897	0.7059	nan	0.7103	0.7053	nan	0.2744	0.6552	0	nan	nan	nan	0.3636	nan	nan			0.2353	0.029	0.3333	nan	nan	0.1053	0.1351
0.8478	0.0095	nan	nan	nan	0.6905	nan	nan	0.7414	nan	nan	0.1238	nan	nan	0	nan	0	0.0794	nan	0		0.5	0.1667	nan	nan	nan	0.5652	0.5476	nan	0.5494	0.5587	nan	0.4219	0.4954	0.38	0.4783	nan	0.4762	nan	nan	nan			0.1719	0.0161	nan	nan	nan	0.078	nan
0.9677	0	nan	nan	nan	1	nan	nan	0.931	0.8519	nan	0.3595	nan	0.0233	0.2615	nan	0	0.5231	nan	0		0.3766	0.0661	0.3667	nan	nan	0.4762	0.4545	nan	0.506	0.4308	nan	0.383	0.6905	0.0968	0.3793	0.561	0.2727	0.3587	0.2368	0.4667			0.1383	0.0351	0.1429	0.1818	nan	0.0337	0.0337
0.9429	0.0155	nan	nan	nan	0.963	1	nan	0.9885	0.9756	nan	0.4362	nan	0.029	0.233	nan	0	0.4804	nan	0		0.6582	0.3077	0.4444	0.4091	nan	0.4853	0.4492	nan	0.5417	0.546	nan	0.5707	0.6279	0.52	nan	nan	nan	0.5484	nan	nan			0.1429	0.0238	nan	nan	nan	nan	nan
0.9767	0.0062	nan	nan	nan	0.9744	nan	nan	0.9748	0.9487	nan	0.2991	1	0	0.3663	0.9333	0.0286	0.4451	1	0		0.7526	0.3971	nan	nan	nan	0.8857	nan	nan	0.7597	nan	nan	0.7076	nan	nan	nan	nan	nan	0.5789	nan	nan			0.3192	0.1068	nan	nan	nan	nan	nan
0.9836	0.0333	0.8621	nan	nan	0.9767	nan	nan	0.9732	nan	nan	0.442	nan	nan	0.2985	nan	0	0.3947	0.9655	0		0.3438	0	nan	nan	nan	nan	nan	nan	0.37	0.382	nan	0.1416	0.1688	0.0714	nan	nan	nan	0.2333	0.1304	0.3143			0.5663	0.1034	nan	nan	nan	0.0417	0.0714
0.6296	0	0.9333	nan	nan	0.9625	nan	nan	0.9813	nan	nan	0.4267	nan	nan	0.3393	nan	0	0.4444	0.9643	0		0.6143	0.2637	nan	nan	nan	nan	nan	nan	0.4571	nan	nan	0.5385	nan	nan	nan	nan	nan	nan	nan	nan			0.1923	0.0444	nan	nan	nan	0.2581	nan
0.9508	0.0297	nan	nan	nan	0.9444	0.9667	nan	0.9369	0.9457	nan	0.3517	0.7857	0.0312	0.3393	nan	0	0.51	0.913	0		0.7073	0.3846	nan	nan	nan	0.5692	nan	nan	0.5578	nan	nan	0.5441	nan	nan	0.5098	nan	nan	0.7105	nan	nan			0.36	0.0508	0.087	nan	nan	0.2708	nan
0.7209	0	nan	nan	nan	0.5641	nan	nan	0.7403	nan	nan	0.2193	nan	nan	nan	nan	nan	0.2264	nan	0		0.5521	0.2333	nan	nan	nan	0.1622	nan	nan	0.2523	nan	nan	0.3143	nan	nan	nan	nan	nan	nan	nan	nan			0.2179	0.0878	0.0886	nan	nan	0.1779	nan
0.9273	0.0139	nan	nan	nan	0.9213	0.931	nan	0.9297	0.954	nan	0.3352	0.7667	0	0.1224	nan	0	0.1667	0.3913	0		0.8571	0.3396	0.871	nan	nan	0.8644	nan	nan	0.8773	nan	nan	0.7913	nan	nan	0.7119	nan	nan	0.8196	nan	nan			0.3021	0.1682	0	0	nan	0.0516	0.0385
0.8542	0.0189	nan	nan	nan	0.9429	0.9375	nan	0.9609	0.9597	nan	0.3019	0.7246	0.0333	0.129	0.3243	0	0.2191	0.5065	0		0.7105	0.3033	0.9459	nan	nan	0.8276	nan	nan	0.854	nan	nan	0.5268	nan	nan	0.5189	nan	nan	0.8333	nan	nan			0.2	0	nan	nan	nan	0.0755	0.0753
0.9273	0.0049	nan	nan	nan	0.9857	0.9821	nan	1	1	nan	0.3567	0.8308	0	0.1053	0.1905	0	0.1765	0.383	0		0.7333	0.2632	nan	nan	nan	0.8119	nan	nan	0.8028	nan	nan	0.6684	nan	nan	0.5506	nan	nan	0.7595	nan	nan			0.1351	0	0	0	nan	0.0196	0.0211
0.9722	0.0217	0.2115	nan	0.0625	0.75	nan	nan	0.8333	0.9286	0.6579	0.1505	1	0.0609	0.2333	nan	nan	0.2439	nan	0		0.825	0.4545	nan	nan	nan	0.7761	nan	nan	0.7917	nan	nan	0.7841	nan	nan	0.8372	nan	nan	0.675	nan	nan			0.2808	0.1268	0.4651	nan	nan	0.0902	nan
0.9048	0.0134	nan	nan	nan	nan	nan	nan	0.9062	0.875	0.8889	0.1772	0.9412	0.0685	nan	nan	nan	0.2609	nan	0		0.7931	0.4583	nan	nan	nan	0.9	nan	nan	0.4062	nan	nan	0.3936	nan	nan	nan	nan	nan	0.4	nan	nan			0.4718	0.2128	0.3548	nan	nan	0.0709	nan
0.7222	0.0229	nan	nan	nan	1	nan	nan	0.9587	0.9545	nan	0.1845	0.9767	0.0478	0.3	nan	nan	0.2222	nan	0		0.7	0.2963	nan	nan	nan	0.8511	nan	nan	0.8673	nan	nan	0.5351	nan	nan	0.6825	nan	nan	0.7895	nan	nan			0.3	0	nan	nan	nan	0.0417	nan
0.76	0.0132	nan	nan	nan	1	nan	nan	0.967	0.9231	nan	0.2164	nan	0.031	nan	nan	nan	0.2609	nan	0		0.8101	0.3947	0.2909	nan	nan	0.9111	nan	nan	0.838	nan	nan	0.6905	nan	nan	0.34	nan	nan	0.7778	nan	nan			0.1978	0	0	0	nan	0.0196	0.0455
0.6566	0.0045	0.6047	0.6102	nan	0.4887	0.516	nan	0.849	0.8225	nan	0.2667	0.4562	0	0.0556	nan	0	0.3778	0.5965	0		0.641	0.2708	nan	nan	nan	0.8182	nan	nan	0.6081	nan	nan	0.6923	nan	nan	nan	nan	nan	nan	nan	nan			0.5329	0.1892	0.1935	nan	nan	0.2154	0.1754
0.76	0.0172	0.8391	0.8276	nan	0.6553	0.6265	nan	0.7082	0.7177	nan	0.51	0.8177	0.0385	0.2556	0.5862	0	0.4768	0.7234	0		0.4957	0.1888	0.5437	nan	nan	0.5509	nan	nan	0.6958	nan	nan	0.2769	nan	nan	0.1685	nan	nan	0.3636	nan	nan			0.1697	0.0114	0.037	0.0435	nan	0.0533	0.0539
0.9194	0.0131	nan	nan	nan	0.864	nan	nan	0.747	nan	nan	0.1071	nan	nan	0.1987	nan	nan	0.3557	nan	0		0.9596	0.6145	nan	nan	nan	0.9795	nan	nan	0.9486	nan	nan	0.805	nan	nan	0.8889	nan	nan	0.9459	nan	nan			0.12	0	0.0233	0	nan	nan	nan
0.8207	0.0107	nan	nan	nan	0.7255	nan	nan	0.7254	nan	nan	0.0902	nan	nan	0.2765	nan	0	0.3131	nan	0		0.5	0.1714	nan	nan	nan	0.5965	nan	nan	0.2532	nan	nan	0.2658	nan	nan	0.0769	nan	nan	nan	nan	nan			0.1368	0.0253	0	0	nan	0.0288	0.0309
0.9589	0.0175	nan	nan	nan	0.5833	nan	nan	0.945	nan	nan	0.0937	nan	nan	0.3643	nan	0	0.2805	nan	0		0.338	0.0099	0.1786	nan	nan	0.2987	0.2742	nan	0.2917	0.2833	nan	0.0612	0.2157	0.0083	0.0656	nan	0	0.2045	nan	nan			0.125	0	nan	nan	nan	0.0787	0.0946
0.9394	0.0143	nan	nan	nan	1	nan	nan	0.9563	0.98	nan	0.3942	0.9062	nan	0.5217	nan	0	0.3681	0.9423	0		0.6447	0.0282	nan	nan	nan	0.7581	nan	nan	0.7761	nan	nan	0.3786	nan	nan	0.4394	nan	nan	0.541	nan	nan			0.5732	0.3611	0.6	nan	nan	0.3168	nan
0.9639	0.0248	nan	nan	nan	0.9459	1	nan	1	1	nan	0.2517	0.7727	0.0833	0.5769	0.9714	0	0.4615	0.9583	0		0.3984	0.012	0.3788	0.38	nan	0.2637	0.292	nan	0.3455	0.4	nan	0.1522	0.3167	0.0357	0.0886	nan	0.0278	0.1538	0.2692	0.0233			0.1786	0.0345	0.2308	0.3148	nan	0.2147	0.2565
0.8045	0.0141	nan	nan	nan	0.9854	1	nan	0.9502	0.969	nan	0.2791	0.9826	0.0337	0.5405	nan	0	0.4245	nan	0		0.5124	0.0066	0.7119	0.7111	nan	0.4219	0.3508	nan	0.715	0.7078	nan	0.3458	0.4321	0.0312	0.4421	0.5192	nan	0.3203	0.4783	0			0.1818	0	nan	nan	nan	0.033	0.0338
1	0.016	nan	nan	nan	0.9825	nan	nan	0.9895	nan	nan	0.2614	nan	0	0.475	0.9697	0	0.4066	0.9459	0		0.859	0.3889	0.9344	nan	nan	0.8782	nan	nan	0.9252	nan	nan	0.6822	nan	nan	0.2812	nan	nan	0.7246	nan	nan			0.1282	0.0195	nan	nan	nan	0.0577	nan
0.7885	0.0109	nan	nan	nan	0.9406	0.9324	nan	0.9747	0.9792	nan	0.2051	0.4865	0.0312	0.4253	0.8529	0	0.4662	1	0		0.525	0.1351	nan	nan	nan	0.0769	nan	nan	0.4184	nan	nan	0.1239	nan	nan	0.449	nan	nan	0.1163	nan	nan			0.42	0.2078	nan	nan	nan	nan	nan
0.9438	0.0098	nan	nan	nan	0.9397	0.9346	nan	0.9601	0.9643	nan	0.2704	0.5738	0.0135	0.4792	0.96	nan	0.5526	1	0		0.5102	0.0328	nan	nan	nan	0.2787	nan	nan	0.3788	nan	nan	0.0719	nan	nan	0.1781	nan	nan	0.1754	nan	nan			0.2245	0	nan	nan	nan	nan	nan
0.949	0.0685	1	nan	nan	0.9286	0.9091	nan	0.9091	0.8678	nan	0.3691	0.988	0.0382	0.3294	0.8	0	0.2687	nan	0		0.3333	0	nan	nan	nan	0.2333	nan	nan	0.482	nan	nan	0.2755	nan	nan	0.2055	nan	nan	0.434	nan	nan			0.2222	0.0476	nan	nan	nan	0.121	nan
0.9542	0.0245	0.9763	nan	nan	0.9916	nan	nan	0.9482	nan	nan	0.4091	nan	nan	0.375	nan	nan	0.4396	0.7561	0		0.5135	0.0122	nan	nan	nan	0.4366	nan	nan	0.525	nan	nan	0.3529	nan	nan	nan	nan	nan	nan	nan	nan			0.7045	0.3917	nan	nan	nan	nan	nan
0.8607	0.0139	0.9483	1	nan	0.9241	0.9714	nan	0.9519	0.9816	nan	0.2028	0.7358	0.0293	0.3333	nan	0	0.4588	0.8857	0		0.4306	0.1176	0.3659	nan	nan	0.3623	nan	nan	0.5039	nan	nan	0.3435	nan	nan	nan	nan	nan	nan	nan	nan			0.16	0.0238	nan	nan	nan	0.1209	nan
0.9565	0.0122	0.9778	1	nan	0.9385	0.9843	nan	0.944	0.9677	nan	0.1547	0.7536	0.014	0.1509	nan	0	0.3895	0.7027	0		0.7429	0.3725	0.6154	nan	nan	0.7467	nan	nan	0.4315	nan	nan	0.3769	nan	nan	nan	nan	nan	nan	nan	nan			0.25	0.0097	0	nan	nan	0.0833	nan
0.9024	0.0112	0.8305	0.75	nan	0.8514	0.8246	nan	0.9671	0.9577	nan	0.2816	0.9565	0.027	0.1905	nan	0	0.3788	0.7347	0		0.7556	0.283	0.25	nan	nan	0.3789	nan	nan	0.2436	nan	nan	0.3669	nan	nan	0.6757	nan	nan	0.619	nan	nan			0.1429	0	nan	nan	nan	nan	nan
1	0.0312	nan	nan	nan	nan	nan	nan	1	nan	nan	0.451	nan	nan	0.4353	1	0.05	0.3485	0.84	0		0.7656	0.413	nan	nan	nan	0.5542	nan	nan	0.5348	nan	nan	0.4571	nan	nan	0.381	nan	nan	nan	nan	nan			0.5939	0.1429	1	nan	nan	nan	nan
0.9365	0.1963	nan	nan	nan	0.7374	nan	nan	0.9603	0.9583	nan	0.4962	0.8969	0.1913	nan	nan	nan	0.2609	nan	0		0.6019	0.0515	nan	nan	nan	0.5606	nan	nan	0.7197	nan	nan	0.4937	nan	nan	nan	nan	nan	nan	nan	nan			0.6026	0.3116	0.6769	nan	nan	0.4184	nan
0.8744	0.0091	0.92	0.92	nan	0.8909	0.9677	nan	0.9807	0.98	nan	0.3426	0.8502	0.0234	0.5172	0.7895	0.0417	0.3333	0.75	0		0.9206	0.5547	0.9362	nan	nan	0.9013	nan	nan	0.7814	nan	nan	0.5893	nan	nan	0.68	nan	nan	0.7895	nan	nan			0.5	0.3429	0.6364	nan	nan	0.4348	nan
0.9279	0.0126	1	1	nan	0.9481	0.9676	nan	0.9682	0.9706	nan	0.354	0.9088	0.0138	0.5769	0.7	nan	0.3097	0.7586	0		0.898	0.4412	nan	nan	nan	0.8286	nan	nan	0.8045	nan	nan	0.4969	nan	nan	nan	nan	nan	0.5357	nan	nan			0.1765	0	nan	nan	nan	nan	nan
1	0.0429	0.25	nan	nan	0.791	nan	nan	0.9659	0.9483	nan	0.0728	0.5	0.0195	0.1127	nan	0	0.1	nan	0		0.5897	0.093	nan	nan	nan	0.5323	nan	nan	0.4741	nan	nan	0.2547	nan	nan	nan	nan	nan	nan	nan	nan			0.2237	0.0159	nan	nan	nan	0.1121	0.1226
0.9273	0.0255	0.275	nan	nan	0.6667	0.8571	0	0.9217	0.9125	nan	0.0536	0.44	0.0054	0.1831	nan	0	0.1667	nan	0		0.9211	0.4681	nan	nan	nan	0.58	nan	nan	0.498	nan	nan	0.3576	nan	nan	nan	nan	nan	nan	nan	nan			0.124	0.0174	nan	nan	nan	0	nan
1	0.0036	0.2917	nan	nan	nan	nan	nan	0.9425	0.9647	nan	0.1108	0.9677	0.0034	0.2128	nan	0	0.3412	nan	0		0.3636	0	nan	nan	nan	nan	nan	nan	0.2903	nan	nan	0.1579	nan	nan	0.0541	nan	nan	0.1833	nan	nan			0.1078	0	0.0566	nan	nan	0.0824	nan
0.875	0.0254	0.48	1	nan	nan	nan	nan	0.8964	0.9836	nan	0.129	0.9535	0.0173	0.2154	nan	0	0.3304	1	0		0.5938	0.1778	0.25	nan	nan	0.4533	nan	nan	0.8632	nan	nan	0.5234	nan	nan	0.1923	nan	nan	0.4667	nan	nan			0.3333	0.0789	nan	nan	nan	0.2041	nan
0.8939	0.0072	0.2105	nan	nan	0.962	nan	nan	0.9758	1	nan	0.1296	nan	0	0.6078	0.95	nan	0.3077	nan	0		0.5833	0.2174	nan	nan	nan	nan	nan	nan	0.6216	nan	nan	0.4894	nan	nan	nan	nan	nan	0.4583	nan	nan			0.3269	0.0455	0.1951	0.2162	nan	0.3151	0.3239
0.8205	0.0119	0.5333	nan	nan	0.9868	1	nan	0.9925	1	nan	0.1226	0.9167	0.0052	0.4342	1	0	0.3091	nan	0		0.6154	0.2902	nan	nan	nan	0.6794	nan	nan	0.6098	nan	nan	0.5023	nan	nan	nan	nan	nan	nan	nan	nan			0.1818	0	nan	nan	nan	0	nan
0.7586	0.0133	nan	nan	nan	0.7838	nan	nan	0.8182	nan	nan	0.0709	nan	0.0438	0	nan	0	0	nan	0		0.7736	0.4688	nan	nan	nan	0.6949	nan	nan	0.7349	nan	nan	0.6822	nan	nan	0.5873	nan	nan	0.6822	nan	nan			0.2955	0.0294	nan	nan	nan	0.0526	0.08
0.8788	0.0227	nan	nan	nan	0.9297	0.9639	nan	0.9684	0.9483	nan	0.2157	nan	0.0255	0.0638	nan	0	0.0725	nan	0		0.9146	0.5946	nan	nan	nan	nan	nan	nan	0.8852	nan	nan	0.6531	nan	nan	nan	nan	nan	nan	nan	nan			0.127	0.0115	nan	nan	nan	0.0732	0.0328
0.5682	0.0158	0.8103	0.8182	nan	0.8056	0.8179	nan	0.7994	0.791	nan	0.4027	0.7887	0.0047	0.2206	0.5556	0	0.2826	0.5532	0		0.8478	0.044	nan	nan	nan	0.86	nan	nan	0.8522	nan	nan	0.319	nan	nan	0.2889	nan	nan	0.338	nan	nan			0.2222	0.0175	nan	nan	nan	0.0893	0.0936
1	0.017	0.4107	nan	nan	0.7167	0.9583	nan	0.8458	0.9828	nan	0.2344	0.6222	0.0511	0.0811	nan	nan	0.5526	nan	0		0.9	0.4483	nan	nan	nan	0.7612	nan	nan	0.7037	nan	nan	0.5957	nan	nan	0.6857	nan	nan	0.75	nan	nan			0.25	0.0192	nan	nan	nan	0	0
1	0.0222	0.1989	nan	0.0833	0.9506	0.9375	nan	0.7395	0.9398	nan	0.1547	0.7667	0.0531	0.093	nan	nan	0.3644	0.9583	0		0.48	0.0444	nan	nan	nan	0.2449	nan	nan	0.3893	nan	nan	0.1926	nan	nan	nan	nan	nan	nan	nan	nan			0.2143	0	nan	nan	nan	0.0145	0.0145
0.8723	0.0171	0.1789	nan	nan	0.9595	0.96	nan	0.8268	0.9286	nan	0.1439	0.8605	0.0109	0.1481	nan	nan	0.3448	nan	0		0.9206	0.6	nan	nan	nan	nan	nan	nan	0.6458	nan	nan	0.6186	nan	nan	0.7838	nan	nan	nan	nan	nan			0.128	0.0213	0	0	nan	0.0414	0.0414
0.7688	0.0189	0.2269	nan	0	0.9155	0.9722	nan	0.8889	0.8729	nan	0.1901	0.8571	0.0341	0.3667	nan	nan	0.3409	1	0		0.8621	0.4595	nan	nan	nan	0.6567	nan	nan	0.7928	nan	nan	0.6184	nan	nan	0.6786	nan	nan	nan	nan	nan			0.2439	0	nan	nan	nan	0.0405	0.0484
0.9697	0.007	0	nan	nan	nan	nan	nan	0.8182	1	nan	0.0635	nan	0.0165	0.3162	0.8571	nan	0	nan	0		0.5833	0.2333	0.3182	nan	nan	0.6905	nan	nan	0.4091	nan	nan	0.2179	nan	nan	0.48	nan	nan	0.375	nan	nan			0.1212	0	nan	nan	nan	0.0222	nan
1	0.0155	nan	nan	nan	nan	nan	nan	1	1	nan	0.2609	0.5172	nan	0.3473	1	0	0.38	0.8966	0		0.7338	0.1953	nan	nan	nan	0.6842	nan	nan	0.7417	nan	nan	0.5335	nan	nan	0.5254	nan	nan	0.547	nan	nan			0.1449	0.0446	0.0238	0.0238	nan	0.0338	0.0286
0.7485	0.018	nan	nan	nan	0.8431	0.9143	nan	0.9423	0.9663	nan	0.4954	0.8667	0.0444	0.0769	nan	0	0.4103	0.9286	0		0.7639	0.4524	nan	nan	nan	nan	nan	nan	0.5286	nan	nan	0.5376	nan	nan	0.4894	nan	nan	0.602	nan	nan			0.1667	0.0189	nan	nan	nan	0.2075	0.0455
0.8899	0.0102	nan	nan	nan	0.9157	nan	nan	0.9101	nan	nan	0.2722	nan	nan	0.4844	0.871	0	0.303	nan	0		0.7473	0.2704	0.642	nan	nan	0.5802	nan	nan	0.4778	nan	nan	0.5108	nan	nan	nan	nan	nan	0.6875	nan	nan			1	0.0763	0.9583	nan	nan	nan	nan
0.7241	0.0265	nan	nan	nan	0.4467	0.437	nan	0.7262	0.7612	nan	0.3095	0.6486	0.02	0.165	nan	0	0.1552	0.5769	0		0.875	0.4286	nan	nan	nan	0.6441	nan	nan	0.8143	nan	nan	0.6588	nan	nan	0.6857	nan	nan	0.66	nan	nan			0.4074	0	nan	nan	nan	0.234	0.234
0.9565	0.0399	1	1	nan	0.983	0.9854	nan	0.9905	0.9885	nan	0.4247	0.9676	0.0319	0.4231	nan	0	0.4059	0.9318	0		0.7849	0.4118	0.6707	nan	nan	0.6512	nan	nan	0.6449	nan	nan	0.5108	nan	nan	0.6667	nan	nan	0.5882	nan	nan			0.7143	0.0185	0.6667	nan	nan	0.0325	0.0325
0.5286	0.0175	0.6552	nan	nan	0.8605	0.9535	nan	0.95	0.9792	nan	0.5833	0.9778	nan	0.1628	nan	0	0.2333	0.5833	0		0.5676	0.0968	nan	nan	nan	nan	nan	nan	0.3111	nan	nan	0.2857	nan	nan	0.2571	nan	nan	0.4444	nan	nan			0.7069	0.0952	nan	nan	nan	0.0482	0.0494
0.656	0.0134	nan	nan	nan	0.9828	1	nan	0.9225	0.9147	nan	0.2138	0.9634	0.0279	0.2619	nan	0	0.3704	nan	0		0.8706	0.0645	0.9143	nan	nan	0.9116	nan	nan	0.8914	nan	nan	0.2532	nan	nan	0.439	nan	nan	0.2222	nan	nan			0.1533	0.0105	0.0377	0.0465	nan	0.3442	0.0412
0.6667	0.0079	1	1	nan	0.9848	0.9836	nan	0.9833	0.9821	nan	0.2952	0.9551	0.0381	0.1136	nan	0	0.1111	nan	0		0.9286	0.5714	0.8205	nan	nan	0.9153	nan	nan	0.9487	nan	nan	0.8148	nan	nan	0.8077	nan	nan	0.7273	nan	nan			0.4	0.0368	nan	nan	nan	nan	nan
0.6737	0.0408	0.875	0.875	nan	0.7831	0.8533	nan	0.9643	0.9573	nan	0.2533	0.875	0.041	0.5294	0.8947	0	0.5417	0.9167	0		0.8148	0.5	nan	nan	nan	0.7727	nan	nan	0.8537	nan	nan	0.7308	nan	nan	0.6226	nan	nan	0.8455	nan	nan			0.8148	0.5493	nan	nan	nan	nan	nan
0.5357	0.0104	nan	nan	nan	nan	nan	nan	0.6897	nan	nan	0.0638	nan	0.0109	0.4667	nan	nan	0.1562	nan	0		0.9524	0.625	nan	nan	nan	0.7917	nan	nan	0.937	nan	nan	0.8571	nan	nan	0.6937	nan	nan	0.9075	nan	nan			0.1923	0.0338	nan	nan	nan	nan	nan
0.5487	0.0391	0.3333	nan	nan	0.0852	0.0337	nan	0.1086	0.129	nan	0.0194	0.0185	0.0417	0.0326	nan	0	0.0133	nan	0		0.6667	0.3281	nan	nan	nan	nan	nan	nan	0.7287	nan	nan	0.3274	nan	nan	0.6875	nan	nan	0.7714	nan	nan			0.1549	0.0148	nan	nan	nan	0.0154	0.0154
1	0.0153	nan	nan	nan	nan	nan	nan	0.9793	1	nan	0.1142	nan	0.0222	0.254	nan	0	0.2353	nan	0		0.8261	0.2917	0.75	nan	nan	0.6618	nan	nan	0.7389	nan	nan	0.4672	nan	nan	0.6667	nan	nan	nan	nan	nan			0.1555	0.0447	0	0	nan	0.0364	0.0364
0.9722	0.0186	nan	nan	nan	1	1	nan	1	1	nan	0.1687	0.2692	0.0455	0.2081	nan	0	0.1809	nan	0		0.871	0.5	nan	nan	nan	nan	nan	nan	0.6	nan	nan	0.5769	nan	nan	0.6735	nan	nan	0.8788	nan	nan			0.1277	0.0198	nan	nan	nan	0.0328	0.0339
0.8824	0.0152	nan	nan	nan	nan	nan	nan	0.9636	0.9615	nan	0.2488	1	0.0432	nan	nan	nan	0.2759	nan	0		0.8333	0.4286	nan	nan	nan	nan	nan	nan	0.6296	nan	nan	0.4545	nan	nan	nan	nan	nan	0.5	nan	nan			0.2941	0	nan	nan	nan	nan	nan
0.9551	0.096	0.9167	0.9167	nan	0.959	0.9861	nan	0.9909	1	nan	0.2546	0.6667	0.0496	0.4182	nan	nan	0.5098	1	0		0.7857	0.4189	nan	nan	nan	0.6104	nan	nan	0.6382	nan	nan	0.5907	nan	nan	0.4516	nan	nan	0.4783	nan	nan			0.1905	0.0548	nan	nan	nan	nan	nan
0.5132	0.0108	0.405	nan	nan	0.2416	0.1868	nan	0.4953	0.25	nan	0.3955	0.5	0.0213	0.1204	nan	nan	0.1094	0.3929	0		0.9062	0.5161	nan	nan	nan	0.8182	nan	nan	0.8554	nan	nan	0.7869	nan	nan	0.6027	nan	nan	0.7959	nan	nan			0.3529	0	nan	nan	nan	nan	nan
0.913	0.0476	nan	nan	nan	0.8269	0.8269	nan	0.9623	0.9394	nan	0.5714	nan	0.3721	0.3011	0.9167	0.0312	0.3889	0.7931	0		0.8	0.2889	nan	nan	nan	0.7077	nan	nan	0.6287	nan	nan	0.4388	nan	nan	nan	nan	nan	0.5957	nan	nan			0.1879	0.0286	nan	nan	nan	0.0318	0.0335
0.9336	0.0153	0.5761	0.6	nan	0.9521	0.9417	nan	0.9738	0.9667	nan	0.4713	0.8958	0.014	0.4386	nan	0	0.4118	nan	0		0.3871	0.0357	0.3871	nan	nan	0.4103	nan	nan	0.3049	nan	nan	0.3187	nan	nan	nan	nan	nan	nan	nan	nan			0.1566	0.0206	nan	nan	nan	nan	nan
0.6183	0.0161	nan	nan	nan	0.88	nan	nan	0.9452	nan	nan	0.1701	nan	nan	0.551	0.9818	nan	0.3772	nan	0		0.6	0.1778	nan	nan	nan	0.4375	nan	nan	0.4505	nan	nan	0.5922	nan	nan	0.4	nan	nan	nan	nan	nan			0.1667	0	nan	nan	nan	nan	nan
0.9298	0.0169	1	nan	nan	0.9322	0.9722	nan	0.9887	1	nan	0.1614	1	0.0221	0.5385	0.9667	0	0.2447	nan	0		0.6429	0.125	0.4342	nan	nan	0.5751	nan	nan	0.4576	nan	nan	0.2887	nan	nan	0.2368	nan	nan	0.4596	nan	nan			0.1234	0	0	nan	nan	0.0278	0.0427
0.931	0.0866	0.9545	nan	nan	0.9084	0.9074	nan	0.9828	1	nan	0.134	nan	0.0076	0.5556	0.9583	0	0.2299	nan	0		0.8421	0.5128	0.2941	nan	nan	0.7619	nan	nan	0.5789	nan	nan	0.7882	nan	nan	0.75	nan	nan	0.5	nan	nan			0.1759	0.0481	0.1282	nan	nan	0.2236	nan
0.9412	0.0144	1	nan	nan	0.9368	1	nan	0.8973	0.915	nan	0.1778	0.9146	0.0833	0.6159	0.9577	nan	0.3025	nan	0		0.6957	0.3617	nan	nan	nan	nan	nan	nan	0.6986	nan	nan	0.622	nan	nan	nan	nan	nan	0.7857	nan	nan			0.2017	0	nan	nan	nan	nan	nan
0.8	0.0132	nan	nan	nan	0.9391	1	nan	0.9557	1	nan	0.243	nan	0.0224	0.5111	nan	nan	0.2459	nan	0		0.5849	0.1613	0.9231	nan	nan	0.6822	nan	nan	0.287	nan	nan	0.5188	nan	nan	0.2353	nan	nan	0.6637	nan	nan			0.1316	0	nan	nan	nan	0.0323	0.0444
0.95	0.0114	nan	nan	nan	0.9767	0.9762	nan	0.9786	0.994	nan	0.1077	nan	0.0139	0.4091	nan	nan	0.2923	nan	0		0.7347	0.2206	0.5	nan	nan	0.7674	nan	nan	0.8544	nan	nan	0.5156	nan	nan	0.4043	nan	nan	0.6818	nan	nan			0.1625	0	nan	nan	nan	0.0847	0.0286
0.9853	0.0014	nan	nan	nan	0.9231	0.96	nan	0.9725	0.9797	nan	0.0793	nan	0.0278	nan	nan	nan	0.2308	nan	0		0.4545	0.0714	nan	nan	nan	0.3	nan	nan	0.4639	nan	nan	0.4795	nan	nan	0.3333	nan	nan	0.2778	nan	nan			0.3853	0.0531	nan	nan	nan	0.0328	0.0328
0.9737	0.0192	nan	nan	nan	0.9623	0.9583	nan	0.9831	1	nan	0.1415	0.7727	0.0255	nan	nan	nan	0.3538	nan	0		0.7778	0.3267	nan	nan	nan	nan	nan	nan	0.8667	nan	nan	0.6995	nan	nan	0.5455	nan	nan	0.7742	nan	nan			0.2769	0.025	0	0	nan	0.069	0.069
0.9444	0.0219	nan	nan	nan	nan	nan	nan	0.9608	nan	nan	0.0639	nan	0	0.1549	nan	nan	0.319	1	0		0.6012	0.0435	0.4795	nan	nan	0.438	nan	nan	0.5885	nan	nan	0.5654	nan	nan	0.4324	nan	nan	0.2778	nan	nan			0.1624	0.0186	nan	nan	nan	nan	nan
1	0.014	nan	nan	nan	nan	nan	nan	0.9444	1	nan	0.0731	nan	0.0402	0.1979	nan	0	0.1588	nan	0		0.4133	0.068	0.5208	nan	nan	0.4696	nan	nan	0.5088	nan	nan	0.4667	nan	nan	0.1667	nan	nan	0.2468	nan	nan			0.1533	0.0441	nan	nan	nan	0.0592	nan
0.9734	0.029	0.418	nan	nan	0.9961	nan	nan	0.9679	0.9762	nan	0.346	nan	0.0194	0.2564	nan	nan	0.312	nan	0		0.7679	0.3871	0.7349	nan	nan	0.7078	nan	nan	0.7216	nan	nan	0.6174	nan	nan	0.5238	nan	nan	0.642	nan	nan			0.1753	0.0588	0.0154	nan	nan	0.0044	0.0048
0.9867	0.0158	0.5122	nan	nan	0.9933	1	nan	0.9812	0.9767	nan	0.1862	nan	0.0139	0.2174	nan	nan	0.3675	1	0		0.5882	0.1277	0.7	nan	nan	0.4819	nan	nan	0.5198	nan	nan	0.35	nan	nan	nan	nan	nan	0.2593	nan	nan			0.1351	0	0.125	nan	nan	0.2418	nan
0.8283	0.0127	0.5	nan	nan	0.8129	0.9111	nan	0.9314	0.9178	nan	0.2491	0.9091	0.0204	0.5	0.84	nan	0.2469	nan	0		0.9286	0.2212	0.9615	nan	nan	0.8755	nan	nan	0.9302	nan	nan	0.5725	nan	nan	0.6716	nan	nan	0.7738	nan	nan			0.7563	0.1657	0.6974	nan	nan	0.1385	nan
0.993	0.0084	0.6	nan	nan	0.8916	0.9318	nan	0.892	0.8625	nan	0.1816	0.7879	0.0377	0.6538	nan	nan	0.4224	nan	0		0.3571	0.0114	nan	nan	nan	0.1375	nan	nan	0.5271	nan	nan	0.1253	nan	nan	0.2432	nan	nan	0.2111	nan	nan			0.3741	0.176	0.5304	nan	nan	0.1484	0.065
0.9583	0.0205	0.6757	0.9615	nan	0.9623	0.98	nan	0.943	0.9408	nan	0.0591	nan	0.0226	0	nan	0	0	nan	0		0.5918	0.2903	0.5652	nan	nan	0.7636	nan	nan	0.8148	nan	nan	0.6034	nan	nan	0.8065	nan	nan	0.7778	nan	nan			0.1473	0.0294	0.1321	nan	nan	0.1497	nan
0.8942	0.0338	nan	nan	nan	0.7815	nan	nan	0.9446	0.9434	nan	0.4426	0.7619	nan	nan	nan	nan	0.4907	nan	0		0.86	0.2713	0.3256	nan	nan	0.9162	nan	nan	0.9286	nan	nan	0.7865	nan	nan	0.8425	nan	nan	0.8421	nan	nan			0.1429	0.0345	0.0364	0.0444	nan	0.1269	0.1135
0.7338	0.0079	nan	nan	nan	0.8108	nan	nan	0.5389	nan	nan	0.3478	nan	nan	0.515	0.725	0.087	0.539	0.9524	0		0.8554	0.5455	nan	nan	nan	0.8067	nan	nan	0.7661	nan	nan	0.7123	nan	nan	0.5077	nan	nan	0.7143	nan	nan			0.1635	0	0.0189	0	0.0192	0.0231	0.0075
0.8333	0	nan	nan	nan	0.8235	nan	nan	0.5633	nan	nan	0.3716	nan	nan	0.5197	0.8889	nan	0.2963	nan	0		0.7308	0.3302	nan	nan	nan	0.5046	nan	nan	0.5796	nan	nan	0.3741	nan	nan	nan	nan	nan	0.527	nan	nan			0.9557	0.7692	0.3947	nan	nan	1	1
0.8824	0.0195	nan	nan	nan	0.9714	0.9825	nan	0.9543	0.9545	nan	0.4058	0.949	0.0225	0.3714	nan	nan	0.4308	nan	0		0.7556	0.2203	nan	nan	nan	nan	nan	nan	0.7823	nan	nan	0.4058	nan	nan	0.4167	nan	nan	nan	nan	nan			0.2424	0.0074	nan	nan	nan	0.0476	nan
0.9375	0.0105	nan	nan	nan	0.9392	nan	nan	0.9931	1	nan	0.3377	nan	0.0143	0.2051	nan	nan	0.375	nan	0		0.5278	0.1184	nan	nan	nan	0.5077	nan	nan	0.5378	nan	nan	0.4667	nan	nan	0.3333	nan	nan	0.4286	nan	nan			0.1395	0.0231	nan	nan	nan	0.2683	0
0.9569	0.0135	nan	nan	nan	0.9644	0.9667	nan	0.9574	0.9697	nan	0.2996	0.8529	0.025	0.1528	nan	nan	0.4545	nan	0		0.9245	0.5435	nan	nan	nan	0.7312	nan	nan	0.7479	nan	nan	0.7175	nan	nan	0.3158	nan	nan	0.6491	nan	nan			0.2647	0.1366	nan	nan	nan	0.2471	nan
0.5619	0.0296	nan	nan	nan	0.62	0.9714	nan	0.77	1	nan	0.2594	0.9062	0.0545	0.4355	nan	nan	0.1562	nan	0		0.8043	0.0278	nan	nan	nan	nan	nan	nan	0.7079	nan	nan	0.5522	nan	nan	nan	nan	nan	0.3562	nan	nan			0.1893	0.0874	nan	nan	nan	0.3114	0.1887
0.6615	0.0125	0.2639	1	nan	0.8273	0.9822	0.0556	0.8439	0.9754	nan	0.2911	0.8525	0.0298	0.3423	0.9	0.0172	0.1493	nan	0		0.8429	0.439	0.8519	nan	nan	0.8872	nan	nan	0.8711	nan	nan	0.712	nan	nan	0.5893	nan	nan	0.6786	nan	nan			0.2	0.0396	0	0	nan	0.0366	0.0196
0.8647	0.0162	0.675	nan	nan	0.8232	nan	nan	0.8551	nan	nan	0.2232	nan	nan	0.2414	nan	nan	0.3476	nan	0		0.7111	0.3714	nan	nan	nan	0.4576	nan	nan	0.5046	nan	nan	0.3672	nan	nan	0.3636	nan	nan	0.5312	nan	nan			0.1429	0	nan	nan	nan	0.0204	0.0125
1	0.0184	nan	nan	nan	1	nan	nan	0.9955	1	nan	0.172	nan	0.0495	0.4429	0.9659	0	0.2887	0.7872	0		0.5141	0.0657	0.46	nan	nan	0.3027	nan	nan	0.4049	nan	nan	0.4062	nan	nan	0.1724	nan	nan	0.3818	nan	nan			0.2083	0.0333	nan	nan	nan	0.0208	nan
0.7143	0.0129	0.5357	0.619	nan	0.8298	0.9677	nan	0.9789	0.9756	nan	0.2825	0.9796	0.0323	0.7576	nan	nan	0.2381	nan	0		0.75	0.3029	nan	nan	nan	0.7155	nan	nan	0.7281	nan	nan	0.5358	nan	nan	nan	nan	nan	0.6842	nan	nan			0.1935	0.0551	0	0	nan	0.0483	0.0552
0.9057	0.0184	0.1667	nan	nan	0.7978	0.9355	nan	0.9177	0.9551	nan	0.2664	0.9474	0.0057	0.5161	nan	nan	0.2059	nan	0		0.6905	0.2587	nan	nan	nan	0.6667	nan	nan	0.599	nan	nan	0.5622	nan	nan	nan	nan	nan	0.619	nan	nan			0.4819	0.1091	0.449	nan	nan	nan	nan
0.9277	0.0196	0.3429	nan	nan	0.9158	0.9412	nan	0.9455	0.9823	nan	0.2792	0.8356	0.0566	0.3333	nan	nan	0.2385	0.9524	0		0.8677	0.5651	nan	nan	nan	0.8987	nan	nan	0.8506	nan	nan	0.6579	nan	nan	0.6739	nan	nan	0.8023	nan	nan			0.5283	0.4007	nan	nan	nan	nan	nan
0.9459	0.0168	0.75	nan	nan	0.9708	1	nan	0.9496	0.9635	nan	0.3032	0.9123	0.0247	0.3235	nan	nan	0.2979	1	0		0.6769	0.098	nan	nan	nan	0.5806	0.6667	nan	0.562	0.5797	nan	0.3955	0.54	nan	0.3611	nan	nan	0.5581	0.56	0.6471			0.1193	0.0143	nan	nan	nan	0.1333	nan
0.7416	0.0088	1	nan	nan	0.936	0.9605	nan	0.9433	0.9422	nan	0.4061	0.9219	0.0196	0.5106	nan	nan	0.3049	1	0		0.7727	0.1818	nan	nan	nan	0.8095	nan	nan	0.6975	nan	nan	0.3743	nan	nan	0.3429	nan	nan	0.6567	nan	nan			0.3	0.0381	0	0	nan	0.1429	0.25
0.9091	0.0258	0.6848	nan	nan	0.9495	0.8	nan	0.9136	0.9608	nan	0.2073	nan	0.0526	0.4237	nan	nan	0.1667	nan	0		0.7544	0.3333	nan	nan	nan	0.7742	nan	nan	0.7833	0.8375	nan	0.5148	0.5263	nan	0.7576	nan	nan	0.6667	nan	nan			0.1443	0	nan	nan	nan	nan	nan
0.945	0.0401	0.7068	nan	nan	0.9712	nan	nan	0.9321	0.9375	nan	0.2495	nan	0.122	0.4286	1	nan	0.1053	nan	0		0.3657	0.0336	nan	nan	nan	nan	nan	nan	nan	nan	nan	nan	nan	nan	nan	nan	nan	nan	nan	nan			0.2571	0.0115	nan	nan	nan	0	nan
0.9432	0.0099	0.5079	nan	nan	0.9167	nan	nan	0.899	nan	nan	0.2362	nan	nan	0.2642	nan	nan	0.1341	nan	0		0.3913	0.0141	0.3818	nan	nan	0.5072	0.4359	nan	0.4511	0.4648	nan	0.1027	0.1644	0.0286	0.0238	nan	0.0263	0.0862	nan	0.025			0.3158	0.0423	0.0571	0.0571	nan	0.0299	0.0299
0.7538	0.0201	0.1138	nan	0	0.9526	0.9661	nan	0.9403	0.9298	nan	0.2252	1	0.0164	0.4167	0.9333	0	0.0882	nan	0		0.8814	0.2143	nan	nan	nan	0.8095	0.8276	nan	0.8836	0.8807	nan	0.4615	0.7451	0.2857	0.1628	nan	0.0714	0.5309	0.6667	0.4643			0.1091	0	nan	nan	nan	0.0833	nan
0.8148	0.0224	nan	nan	nan	0.9467	1	nan	0.8731	0.9107	nan	0.2235	nan	0.0667	0.3333	nan	0.0233	0.2097	nan	0		0.9302	0.561	0.9167	0.9394	nan	0.9333	0.95	nan	0.8454	0.8307	nan	0.8393	0.871	0.7952	nan	nan	nan	0.9375	0.9524	nan			0.1465	0.0143	nan	nan	nan	0.1351	0.1379
0.5449	0.017	0.6482	0.9412	0	0.6667	0.9408	0.0959	0.82	0.961	0.1556	0.4626	0.9545	0.0165	0.25	nan	0	0.494	0.9667	0		0.7576	0.4348	nan	nan	nan	nan	nan	nan	0.7941	nan	nan	0.5797	nan	nan	0.3462	nan	nan	0.6456	nan	nan			0.1759	0.037	0	0	nan	0.0481	0.04
0.5833	0.0127	nan	nan	nan	nan	nan	nan	0.9262	nan	nan	0.097	nan	0.0407	0	nan	0	0	nan	0		0.6667	0.2174	nan	nan	nan	0.3833	nan	nan	0.2444	0.3214	nan	0.371	nan	nan	0.2541	0.5532	0.0328	0.3717	0.5	0.2128			0.2073	0.0127	nan	nan	nan	0.0847	0.0909
0.8	0.0136	0.0935	0.2963	nan	0.907	nan	nan	0.9821	nan	nan	0.0981	nan	0.0571	nan	nan	nan	0	nan	0		0.4891	0	0.4894	nan	nan	0.6522	nan	nan	0.5248	nan	nan	0.3458	nan	nan	0.0323	nan	nan	0.3585	nan	nan			0.3596	0.0367	nan	nan	nan	0.0309	0.0278
0.963	0.0144	0.9844	1	nan	0.975	0.9815	nan	0.9507	0.9487	nan	0.3529	0.9681	0.0205	0.4211	0.7385	0.027	0.2823	0.8148	0		0.5896	0.2682	0.3617	nan	nan	0.625	nan	nan	0.6117	nan	nan	0.5036	nan	nan	0.3125	nan	nan	0.5	nan	nan			0.2174	0.0545	nan	nan	nan	0.01	nan
0.9394	0.0073	0.95	nan	nan	0.9322	0.9024	nan	0.9051	0.8796	nan	0.1993	nan	0.0573	0.4296	0.9344	0.0167	0.3232	0.9286	0		0.5542	0.2267	nan	nan	nan	0.5877	nan	nan	0.6757	nan	nan	0.3476	nan	nan	0.2692	nan	nan	0.3774	nan	nan			0.2642	0.027	0.3333	0.4815	nan	0.0312	0
0.9643	0.0244	nan	nan	nan	nan	nan	nan	1	nan	nan	0.443	nan	nan	0.3529	nan	nan	0.1667	nan	0		0.4727	0.0067	0.2788	nan	nan	0.5285	nan	nan	0.4684	nan	nan	0.3517	nan	nan	0.1154	nan	nan	0.061	nan	nan			0.2174	0.0659	0	nan	nan	0.0722	0.0448
0.8988	0.0126	0.8358	nan	nan	0.8381	0.8824	nan	0.9176	nan	nan	0.2286	0.16	0.0235	0.4536	0.7333	0	0.3986	0.9322	0		0.5385	0.1579	nan	nan	nan	0.5616	nan	nan	0.6059	nan	nan	0.6232	nan	nan	nan	nan	nan	0.7143	nan	nan			0.1578	0.0133	nan	nan	nan	0.0333	0.0245
0.8154	0.0598	nan	nan	nan	0.9462	0.9828	nan	0.9261	0.9227	nan	0.2217	nan	0.0288	0.25	nan	nan	0.4301	0.9744	0		0.875	0.3621	nan	nan	nan	0.6296	nan	nan	0.5962	nan	nan	0.4493	nan	nan	nan	nan	nan	0.4516	nan	nan			0.1961	0.0263	nan	nan	nan	0	nan
0.7723	0.0232	0.8667	nan	nan	1	1	nan	0.9233	0.9083	nan	0.3079	0.9444	0.0189	nan	nan	nan	0.5234	0.9818	0		0.9474	0.5062	nan	nan	nan	0.6562	nan	nan	0.8029	nan	nan	0.5747	nan	nan	0.6087	nan	nan	0.7753	nan	nan			0.75	0.2927	nan	nan	nan	0.6667	nan
0.945	0.0119	0.7647	nan	nan	1	1	nan	0.9653	0.9664	nan	0.315	1	0.0339	0.4839	nan	nan	0.584	0.9437	0		0.5902	0.2297	nan	nan	nan	0.6667	nan	nan	0.5507	nan	nan	0.4727	nan	nan	0.6087	nan	nan	0.5195	nan	nan			0.1739	0	nan	nan	nan	0.0706	0
0.8766	0.016	0.7347	0.7917	nan	0.9661	nan	nan	0.9377	0.8846	nan	0.2176	0.7907	0.0274	0.3684	nan	nan	0.578	0.9831	0		0.7429	0.3556	0.5806	nan	nan	0.6961	nan	nan	0.5641	nan	nan	0.5078	nan	nan	0.5517	nan	nan	0.5062	nan	nan			0.2286	0.0465	nan	nan	nan	0.0714	0
0.9815	0.0127	nan	nan	nan	nan	nan	nan	1	1	nan	0.2135	0.9091	0.042	nan	nan	nan	0.4706	1	0		0.6552	0.3333	nan	nan	nan	0.6139	nan	nan	0.6019	nan	nan	0.4531	nan	nan	0.3619	nan	nan	0.4138	nan	nan			0.2593	0	nan	nan	nan	nan	nan
1	0.1142	nan	nan	nan	0.9792	0.9714	nan	0.9634	0.9855	nan	0.2097	0.7907	0.0691	nan	nan	nan	0.4143	0.9615	0		1	0.6098	nan	nan	nan	0.7722	nan	nan	0.6825	nan	nan	0.5631	nan	nan	nan	nan	nan	0.7647	nan	nan			0.1957	0	nan	nan	nan	0.0141	0.0417
1	0.0231	0.2273	nan	nan	0.9626	1	nan	0.9577	0.9706	nan	0.25	0.9655	0.0423	0.7059	0.96	nan	0.5395	1	0		0.8667	0.4688	nan	nan	nan	nan	nan	nan	0.7984	nan	nan	0.7215	nan	nan	nan	nan	nan	0.6957	nan	nan			0.125	0.0182	nan	nan	nan	nan	nan
1	0.1205	0.2	nan	nan	0.9672	1	nan	0.8134	1	nan	0.2544	0.9091	0.06	0.8158	1	nan	0.5752	1	0		0.6176	0.3077	nan	nan	nan	nan	nan	nan	0.629	nan	nan	0.4906	nan	nan	0.4348	nan	nan	nan	nan	nan			0.2038	0.0344	0	nan	nan	0.0461	0.0546
0.7624	0.068	0.7312	0.96	nan	0.3276	nan	nan	0.7739	0.8382	nan	0.2393	nan	0.1385	0.4133	nan	nan	0.3188	0.6765	0		0.6607	0.0851	0.5172	nan	nan	0.6321	nan	nan	0.4688	nan	nan	0.4286	nan	nan	nan	nan	nan	nan	nan	nan			0.243	0.059	nan	nan	nan	0.1088	0.0362
0.9661	0.0198	0.9178	0.8333	nan	0.9793	1	nan	0.9969	0.9965	nan	0.255	0.9767	0.0315	0.3684	0.9444	0	0.3611	0.9091	0		0.4783	0.1622	nan	nan	nan	0.1209	nan	nan	0.2909	nan	nan	0.4202	nan	nan	0.0227	nan	nan	0.3667	nan	nan			0.1474	0.0167	0	0	nan	0.014	0.0133
0.9531	0.0134	0.7971	1	nan	0.872	0.9231	nan	1	1	nan	0.1556	0.8704	0.0089	0.4268	0.9615	0	0.1818	nan	0		0.7429	0.2465	nan	nan	nan	0.7869	nan	nan	0.6908	nan	nan	0.4528	nan	nan	nan	nan	nan	nan	nan	nan			0.1323	0.0065	nan	nan	nan	0.0151	nan
0.973	0.0157	0.1888	nan	nan	0.8289	0.9412	nan	0.8851	0.9474	nan	0.2037	0.9714	0.0037	0.4833	nan	0	0.2313	nan	0		0.5902	0.28	nan	nan	nan	0.5648	nan	nan	0.6584	nan	nan	0.5498	nan	nan	0.3056	nan	nan	0.5417	nan	nan			0.9259	0.2958	nan	nan	nan	0.1351	nan
0.9825	0.0102	0.3256	nan	nan	0.9608	0.9583	nan	0.8872	0.9375	nan	0.2211	0.9146	0.0106	0.5333	0.95	nan	0.1642	nan	0		0.6765	0.225	nan	nan	nan	nan	nan	nan	0.5098	nan	nan	nan	nan	nan	nan	nan	nan	nan	nan	nan			0.1636	0	0.0714	0.0952	nan	0.0328	0.0339
0.9655	0.0083	0.5455	nan	nan	0.9886	nan	nan	0.8263	0.8421	nan	0.0926	nan	0	0.4648	0.9	0	0.3483	nan	0		0.6197	0.2781	0.7317	nan	nan	0.7936	nan	nan	0.823	nan	nan	0.6834	nan	nan	nan	nan	nan	0.8	nan	nan			0.1802	0.0323	0	nan	nan	0.2169	nan
0.7286	0.0149	0.4211	nan	nan	nan	nan	nan	0.8068	nan	nan	0.1416	nan	nan	0.575	nan	nan	0.4174	nan	0		0.3636	0.0606	nan	nan	nan	0.32	nan	nan	nan	nan	nan	0.2889	nan	nan	0.1304	nan	nan	nan	nan	nan			0.1944	0	nan	nan	nan	0.0811	nan
1	0.0122	nan	nan	nan	0.9583	nan	nan	0.9474	0.9459	nan	0.2226	0.9216	0.0196	0.4412	1	0	0.3486	1	0		0.8276	0.2239	0.9722	nan	nan	0.8065	nan	nan	0.7636	nan	nan	0.5806	nan	nan	0.4815	nan	nan	0.8261	nan	nan			0.4	0.1296	nan	nan	nan	0.1748	nan
1	0.0154	0.3056	nan	0.0385	0.9813	0.9798	nan	0.9489	0.9569	nan	0.2434	0.8864	0.0323	0.7297	1	0	0.29	0.8286	0		0.6154	0.25	nan	nan	nan	0.6897	nan	nan	0.8	nan	nan	0.6094	nan	nan	0.5455	nan	nan	0.7826	nan	nan			0.303	0.0695	nan	nan	nan	0.1094	nan
1	0.0042	0.5634	0.9756	nan	1	1	nan	0.8839	0.8889	nan	0.2213	0.7333	0.0135	0.4286	1	0	0.6234	1	0		0.6825	0.3333	nan	nan	nan	0.7778	nan	nan	0.5918	nan	nan	0.3922	nan	nan	0.5306	nan	nan	0.6935	nan	nan			0.1379	0	nan	nan	nan	0.0114	nan
0.9615	0.0047	1	1	nan	0.9886	0.9881	nan	0.9783	0.9806	nan	0.5192	0.9613	0.0127	0.2957	0.8889	0	0.3113	nan	0		0.3718	0.0684	nan	nan	nan	0.3759	nan	nan	0.4156	nan	nan	0.3179	nan	nan	0.4848	nan	nan	0.3115	nan	nan			0.6154	0.3864	nan	nan	nan	0.2365	nan
0.6204	0.0118	0.5593	0.4583	nan	0.91	1	nan	0.942	0.9668	nan	0.2402	0.9886	0.0146	0.3478	nan	0	0.6433	1	0		0.446	0	nan	nan	nan	0.4565	nan	nan	0.2174	nan	nan	0.3254	nan	nan	0.0702	nan	nan	0.1282	nan	nan			0.2	0	nan	nan	nan	0	nan
0.536	0.0192	0.3514	0.3864	nan	0.6849	0.9355	nan	0.8481	0.8472	nan	0.2941	0.7701	0.038	0.2763	nan	nan	0.6033	nan	0		0.7619	0.1475	nan	nan	nan	0.9706	nan	nan	0.6178	nan	nan	0.3981	nan	nan	0.3898	nan	nan	0.5854	nan	nan			0.1714	0	nan	nan	nan	0.0373	nan
0.819	0.0233	0.8765	0.8873	nan	0.7	0.7062	nan	0.636	0.6411	nan	0.5118	0.912	0.0396	0.2692	nan	nan	0.55	0.7794	0		0.7754	0.4367	nan	nan	nan	0.9013	nan	nan	0.7854	nan	nan	0.7436	nan	nan	nan	nan	nan	nan	nan	nan			0.113	0.0103	nan	nan	nan	0.0167	0.0216
0.5953	0.0203	0.5708	0.5891	nan	0.5488	0.5622	nan	0.6285	0.6366	0.2917	0.3655	0.7706	0.0385	0.1287	nan	0	0.3333	0.5743	0		0.5714	0.0976	nan	nan	nan	0.386	nan	nan	0.5634	nan	nan	0.3158	nan	nan	0.1304	nan	nan	nan	nan	nan			0.6911	0.2823	0.7021	0.7021	nan	0.6097	0.6058
0.7946	0.0282	nan	nan	nan	0.8161	0.8366	nan	0.8113	0.8138	nan	0.4	0.6975	0	0.0714	nan	0	0.4478	0.8065	0		0.8132	0.4364	0.4565	nan	nan	0.9109	0.9175	nan	0.7551	0.7778	nan	0.6266	0.6618	0.5823	0.48	nan	nan	0.5625	nan	0.5			0.17	0.0339	0.15	0.15	nan	0.0844	0.0844
0.9772	0.0143	0.4933	nan	nan	0.9771	0.9783	nan	0.9873	0.9914	nan	0.2453	nan	0.0909	0.3455	nan	nan	0.1771	nan	0		0.5909	0.1111	nan	nan	nan	0.4314	nan	nan	0.4848	nan	nan	0.4	nan	nan	0.375	nan	nan	0.3636	nan	nan			0.1047	0	0.0175	nan	nan	0.0556	nan
0.9649	0.0211	nan	nan	nan	0.9882	0.987	nan	0.9324	0.9574	nan	0.2094	0.8036	0.0297	0.4186	nan	nan	0.1961	nan	0		0.6098	0.1957	nan	nan	nan	0.3878	nan	nan	0.4851	nan	nan	0.4177	nan	nan	0.26	nan	nan	0.4595	nan	nan			0.8846	0.7563	0.6512	nan	nan	0.7021	nan
0.977	0.0136	1	1	nan	0.9677	1	nan	0.9832	0.9854	nan	0.4821	0.9378	0.033	0.1957	nan	0	0.4476	1	0		0.4316	0.1031	0.2778	nan	nan	0.4205	nan	nan	0.4293	nan	nan	0.3072	nan	nan	0.1316	nan	nan	0.3404	nan	nan			0.6613	0.2303	nan	nan	nan	0.25	nan
0.971	0.0171	nan	nan	nan	0.9417	1	nan	0.9934	0.9929	nan	0.4152	0.9426	0.0267	0.2985	nan	0	0.4	1	0		0.7714	0.1389	nan	nan	nan	0.6905	nan	nan	0.9	nan	nan	0.3846	nan	nan	0.3	nan	nan	0.6341	nan	nan			0.8953	0.4464	nan	nan	nan	nan	nan
1	0.0079	0.4182	1	nan	0.84	0.84	nan	0.8194	0.902	nan	0.2297	0.92	0.0364	0.5116	0.9524	nan	0.3797	nan	0		0.3696	0.025	nan	nan	nan	0.375	nan	nan	0.4787	nan	nan	0.1083	nan	nan	nan	nan	nan	nan	nan	nan			0.2574	0.0486	nan	nan	nan	0.1033	nan
0.8542	0.0099	0.55	0.5	nan	0.9846	1	nan	0.9139	0.9609	nan	0.1407	0.7736	0.0224	0.6364	nan	nan	0.2642	nan	0		0.7778	0.0091	0	nan	nan	nan	nan	nan	nan	nan	nan	0.0332	nan	nan	nan	nan	nan	nan	nan	nan			0.3696	0.0741	0	nan	nan	0	nan
0.9252	0.0074	0.4194	0.4167	nan	0.878	0.9091	nan	0.9277	0.9694	nan	0.1917	0.7778	0	nan	nan	nan	0.2759	nan	0		0.4857	0.0245	nan	nan	nan	nan	nan	nan	nan	nan	nan	0.0292	nan	nan	nan	nan	nan	0.1905	nan	nan			0.1923	0.0167	nan	nan	nan	nan	nan
0.6316	0	nan	nan	nan	0.5612	0.4886	nan	0.5978	0.6774	nan	0.3068	nan	0.0145	0.3231	0.725	0	0.3967	0.7083	0		0.4783	0.0142	0.0833	nan	nan	nan	nan	nan	0.5333	nan	nan	0.0871	nan	0.1304	nan	nan	nan	nan	nan	nan			0.1639	0.0278	0	nan	nan	0.0366	0.0323
0.9048	0.0067	nan	nan	nan	nan	nan	nan	1	nan	nan	0.4957	nan	0.0417	nan	nan	nan	0	nan	0		0.6739	0.2081	0.7879	nan	nan	0.8392	nan	nan	0.8072	nan	nan	0.3911	nan	nan	0.6923	nan	nan	0.4271	nan	nan			0.2059	0.0238	nan	nan	nan	0.1118	nan
0.871	0	nan	nan	nan	0.9245	0.92	nan	0.8904	0.8793	nan	0.6132	0.8889	0.0541	0.3878	0.76	nan	0.2456	nan	0		0.9118	0.6071	nan	nan	nan	0.9252	nan	nan	0.7944	nan	nan	0.589	nan	nan	0.45	nan	nan	nan	nan	nan			0.6493	0.5439	nan	nan	nan	0.6082	nan
0.6967	0.0172	0.58	nan	nan	0.7305	0.7419	nan	0.8671	0.878	nan	0.2764	0.5946	0.0086	0.2437	0.4783	0	0.288	0.6105	0		0.7541	0.2073	0.5161	nan	nan	0.6244	nan	nan	0.6875	nan	nan	0.2642	nan	nan	0.2683	nan	nan	0.5806	nan	nan			0.1707	0.0179	0.0294	nan	nan	0.0755	nan
0.5385	0.0195	0.2742	0.3409	nan	0.6508	0.6575	nan	0.49	0.5049	nan	0.4407	0.8284	0.0769	0.1589	0.3235	0	0.2429	0.4328	0		0.395	0.0339	0.1711	nan	nan	0.1627	nan	nan	0.0547	nan	nan	0.1352	nan	nan	0	nan	nan	0.2093	nan	nan			0.1277	0	0.025	nan	nan	0.0429	nan
0.8621	0.0193	nan	nan	nan	nan	nan	nan	nan	nan	nan	0.0344	nan	0.0347	nan	nan	nan	0	nan	0		0.5152	0.0794	nan	nan	nan	0.2833	nan	nan	0.2771	nan	nan	0.2248	nan	nan	0.2456	nan	nan	0.2703	nan	nan			0.2203	0	nan	nan	nan	0.1398	nan
0.8889	0.0249	nan	nan	nan	nan	nan	nan	nan	nan	nan	0.0355	nan	0.0203	nan	nan	nan	0.1	nan	0		0.6049	0.221	0.7895	nan	nan	0.8793	nan	nan	0.6986	nan	nan	0.3831	nan	nan	0.1857	nan	nan	0.375	nan	nan			0.3448	0.0476	nan	nan	nan	0.2258	nan
0.9688	0.0183	0.2258	0.2258	nan	0.9516	0.9677	nan	0.9583	0.9412	nan	0.0989	0.9459	0.0258	0.5333	nan	nan	0.2	nan	0		0.7292	0.2297	nan	nan	nan	0.6458	nan	nan	0.7391	nan	nan	0.4044	nan	nan	0.6154	nan	nan	0.6769	nan	nan			0.4135	0	nan	nan	nan	0.2041	nan
0.6346	0.0162	0.1148	0.1148	nan	0.6545	0.7073	nan	0.7832	0.8142	nan	0.0964	0.6538	0.0386	0.4	nan	nan	0.252	nan	0		0.6421	0.3063	nan	nan	nan	0.6058	nan	nan	0.6197	nan	nan	0.4241	nan	nan	0.4545	nan	nan	0.5789	nan	nan			0.24	0.0351	0	nan	nan	0	nan
0.8	0.0147	0.1207	0.2333	nan	0.7436	0.8966	nan	0.8889	0.9273	nan	0.0945	0.5256	0.0346	nan	nan	nan	0.382	nan	0		0.7119	0.3043	nan	nan	nan	0.6943	nan	nan	0.6971	nan	nan	0.5796	nan	nan	0.3818	nan	nan	0.4878	nan	nan			0.2424	0	0	nan	nan	0.0187	nan
0.8788	0.012	0.2	0.9167	0.1111	0.7229	0.9697	0.5357	0.9281	0.9585	0.9038	0.1952	0.8406	0.1069	0.6667	nan	nan	0.4211	0.9143	0		0.72	0.3784	nan	nan	nan	0.8409	nan	nan	0.8857	nan	nan	0.8081	nan	nan	nan	nan	nan	0.6	nan	nan			0.1176	0.0152	0	nan	nan	nan	nan
0.9318	0.0207	0.2985	nan	0.1915	0.7754	1	0.5571	0.9483	0.9676	0.9381	0.1912	0.9878	0.0917	0.9583	0.9583	nan	0.5391	1	0		0.8367	0.4783	nan	nan	nan	nan	nan	nan	0.5735	nan	nan	0.623	nan	nan	0.5517	nan	nan	0.7328	nan	nan			0.6105	0.343	nan	nan	nan	0.2311	nan
0.9583	0.0251	0.0606	nan	0	nan	nan	nan	0.9391	1	0.72	0.2033	0.9375	0.0075	0.2768	0.9583	0	0	nan	0		0.8696	0.5679	nan	nan	nan	0.8235	nan	nan	0.7752	nan	nan	0.656	nan	nan	0.6988	nan	nan	0.7925	nan	nan			0.25	0.127	0.3421	nan	nan	0.38	nan
0.5396	0.0067	nan	nan	nan	0.4939	nan	nan	0.3077	nan	nan	0.1149	nan	nan	0.0225	nan	nan	0.119	nan	0		0.7692	0.1111	nan	nan	nan	0.6452	nan	nan	0.8	nan	nan	0.6104	nan	nan	0.338	nan	nan	0.561	nan	nan			0.1538	0	nan	nan	nan	0.3423	nan
0.5521	0.0145	0.3979	0.3913	0.6667	0.5013	0.5066	0.2917	0.4705	0.5339	nan	0.3808	0.9633	0	0.0753	nan	0	0.2544	0.4255	0		0.7179	0.3689	0.4872	nan	nan	0.4907	nan	nan	0.7022	nan	nan	0.5229	nan	nan	0.4167	nan	nan	0.589	nan	nan			0.3333	0.0443	nan	nan	nan	0.3889	nan
0.6875	0.0239	0.7037	nan	nan	0.6855	0.8667	nan	0.8352	0.8615	nan	0.4673	0.8409	0.0417	0.2888	0.7143	0	0.2692	0.5556	0		0.7059	0.12	nan	nan	nan	0.5238	0.5294	nan	0.424	0.4167	nan	0.5524	0.4521	nan	0.4103	nan	nan	0.4082	nan	nan			0.1986	0.0885	nan	nan	nan	0.125	nan
0.5776	0.0299	0.8723	nan	nan	0.4961	0.4291	nan	0.8204	0.8093	nan	0.4191	0.5207	0.1031	0	nan	0	0.2653	0.6333	0		0.8243	0.0086	nan	nan	nan	nan	nan	nan	nan	nan	nan	nan	nan	nan	nan	nan	nan	nan	nan	nan			1	0.6759	nan	nan	nan	0.1899	nan
0.5811	0.0108	0.8455	0.8889	nan	0.2712	0.219	nan	0.5747	0.581	nan	0.2779	0.4428	0.0388	0.0714	nan	nan	0.2472	0.7083	0		0.8056	0.3125	nan	nan	nan	nan	nan	nan	nan	nan	nan	nan	nan	nan	nan	nan	nan	nan	nan	nan			0.1	0	nan	nan	nan	0.0135	nan
0.9655	0.0541	nan	nan	nan	0.8961	nan	nan	0.9383	nan	nan	0.6847	nan	nan	0.122	nan	nan	0.2128	nan	0		0.7143	0.1694	nan	nan	nan	nan	nan	nan	nan	nan	nan	nan	nan	nan	nan	nan	nan	nan	nan	nan			0.1556	0	nan	nan	nan	0.1278	nan
0.7059	0.0117	0.1341	nan	0.0811	nan	nan	nan	0.84	nan	nan	0.231	0.4783	0.0549	0.4333	nan	nan	0.5932	1	0		0.3704	0.0084	nan	nan	nan	0.525	nan	nan	0.6322	nan	nan	0.0808	nan	nan	0.0857	nan	nan	0.1111	nan	nan			0.1628	0.0263	0.1556	nan	nan	0.0851	0.04
0.9474	0.0208	0.0351	nan	0	0.6552	nan	nan	0.8772	1	nan	0.2094	0.4839	0.029	0.4231	nan	nan	0.411	0.9545	0		0.3846	0.0081	0.3095	nan	nan	0.6462	nan	nan	0.6719	nan	nan	0.0796	nan	nan	0.1429	nan	nan	0.1837	nan	nan			0.1212	0	nan	nan	nan	nan	nan
0.5263	0.0143	0.5	1	nan	0.869	0.9296	nan	0.9712	0.9685	nan	0.1772	1	0.0544	0.24	nan	nan	0	nan	0		0.7113	0.3333	nan	nan	nan	0.75	0.6667	nan	0.7841	0.9259	nan	0.5633	0.6222	nan	0.6742	nan	0.6129	0.8382	0.8649	nan			0.1569	0	nan	nan	nan	0	0
0.8235	0.0103	0.2125	nan	0	0.74	1	nan	0.9661	0.9661	nan	0.1466	0.9718	0.0256	0.2	nan	0	0.1186	nan	0		0.85	0.5312	nan	nan	nan	0.8431	0.8261	nan	0.7917	0.806	nan	0.68	0.6286	0.7826	0.6909	0.5926	nan	0.7767	0.7742	0.7568			0.1181	0	nan	nan	nan	0.027	0.0149
0.8438	0.0269	0	nan	0	nan	nan	nan	0.8387	nan	nan	0.0879	nan	0.0155	0	nan	0	0.0541	nan	0		0.8409	0.5339	nan	nan	nan	0.8728	nan	nan	0.8934	0.9091	nan	0.628	0.7073	nan	nan	nan	nan	0.7609	nan	0.7143			0.1776	0.0033	0.0161	0	nan	0.0415	0.0405
0.931	0.015	0	nan	nan	nan	nan	nan	1	nan	nan	0.14	0.85	0.0469	nan	nan	nan	0	nan	0		0.4948	0.1905	0.4242	nan	nan	0.5435	nan	nan	0.5444	nan	nan	0.2763	nan	nan	0.3396	nan	nan	0.4426	nan	nan			0.123	0.0099	0	0	nan	0.0264	0.0288
0.8523	0.0234	0.0938	nan	0.0217	0.9483	0.9286	nan	0.9955	1	nan	0.1526	1	0.0385	nan	nan	nan	0	nan	0		0.7391	0.3333	nan	nan	nan	0.4118	nan	nan	0.5303	nan	nan	0.4426	nan	nan	0.4324	nan	nan	0.4821	nan	nan			0.2286	0.05	nan	nan	nan	0.0068	0.0068
0.8257	0.0119	0.2773	nan	0	0.9247	0.9515	nan	0.9547	0.9556	nan	0.23	0.954	0.0364	nan	nan	nan	0.1389	nan	0		0.5385	0.0606	nan	nan	nan	0.6931	nan	nan	0.7042	nan	nan	0.1667	nan	nan	0.0513	nan	nan	0.0244	nan	nan			0.1071	0	nan	nan	nan	0.0449	nan
0.9451	0.0142	0.553	0.9405	0	0.9675	0.9655	nan	0.9367	0.946	nan	0.2755	0.9091	0.0182	0.66	0.9706	nan	0.5588	1	0		0.4583	0.0917	nan	nan	nan	nan	nan	nan	0.5586	nan	nan	0.4177	nan	nan	0.4222	nan	nan	0.4545	nan	nan			0.2917	0.0172	nan	nan	nan	nan	nan
0.5673	0.0069	nan	nan	nan	0.5227	0.5395	nan	0.8523	0.8608	nan	0.4315	0.8831	0	0.0833	nan	0	0.2083	nan	0		0.9176	0.5158	nan	nan	nan	0.7765	nan	nan	0.7622	nan	nan	0.7249	nan	nan	0.4722	nan	nan	0.8113	nan	nan			0.15	0	nan	nan	nan	nan	nan
1	0.0112	nan	nan	nan	0.7083	nan	nan	0.9417	nan	nan	0.1672	nan	0	0.2796	nan	0	0.3178	nan	0		0.9032	0.5806	0.9143	nan	nan	0.8571	nan	nan	0.9306	nan	nan	0.5827	nan	nan	0.8519	nan	nan	0.9118	nan	nan			0.1034	0	nan	nan	nan	0.025	0.025
0.8519	0.0128	nan	nan	nan	0.85	1	nan	0.8701	0.8667	nan	0.189	0.9333	0.0396	0.496	0.9254	0	0.4493	0.9464	0		0.6705	0.0053	0.4521	nan	nan	0.7619	nan	nan	0.7103	nan	nan	0.1847	nan	nan	nan	nan	nan	0.3095	nan	nan			0.2222	0.0294	nan	nan	nan	0.3333	nan
0.73	0.0159	nan	nan	nan	0.9057	0.9796	nan	0.791	0.791	nan	0.1359	0.9444	0.0417	0.5455	0.913	0	0.4357	1	0		0.4024	0.0091	0.186	nan	nan	nan	nan	nan	0.3871	nan	nan	0.0852	nan	nan	nan	nan	nan	0.2	nan	nan			0.6418	0.0889	nan	nan	nan	0.8033	nan
0.6286	0.0115	nan	nan	nan	nan	nan	nan	nan	nan	nan	0.0614	nan	0.0152	0.4545	nan	nan	0.25	nan	0		0.4062	0.0098	0.1324	nan	nan	nan	nan	nan	0.4947	nan	nan	0.1417	nan	nan	nan	nan	nan	0.2917	nan	nan			0.7879	0.5526	nan	nan	nan	nan	nan
1	0.0083	nan	nan	nan	nan	nan	nan	0.925	0.9615	nan	0.0837	nan	0.0226	0.4615	0.9429	0	0.2093	nan	0		0.77	0.0113	0.3918	nan	nan	0.7379	nan	nan	0.7929	nan	nan	0.1955	nan	nan	0.2317	nan	nan	0.1042	nan	nan			0.3182	0	nan	nan	nan	nan	nan
0.9608	0.0149	nan	nan	nan	0.9933	0.9911	nan	0.9236	0.9507	nan	0.2632	0.981	0.0342	0.439	0.9615	0	0.3416	0.9583	0		0.7227	0.3684	nan	nan	nan	0.782	nan	nan	0.811	nan	nan	0.3783	nan	nan	0.4107	nan	nan	0.8254	nan	nan			0.718	0.3351	0.3231	nan	nan	0.3725	nan
0.8571	0.0058	nan	nan	nan	1	nan	nan	0.8966	0.96	nan	0.287	nan	0.0179	0.6375	1	nan	0.5126	0.9535	0		0.4234	0.0537	0.4359	nan	nan	0.3578	nan	nan	0.5391	nan	nan	0.2612	nan	nan	0.0312	nan	nan	0.3828	nan	nan			0.304	0.0179	0.0952	nan	nan	0.1383	nan
1	0.0139	nan	nan	nan	nan	nan	nan	0.9773	0.9706	nan	0.1708	0.9032	0.0202	0.6794	0.9714	0	0.4532	0.9692	0		0.3929	0.0282	0.2826	nan	nan	0.4676	nan	nan	0.3839	nan	nan	0.1568	nan	nan	nan	nan	nan	nan	nan	nan			0.2992	0.0351	nan	nan	nan	0.1401	nan
1	0.0191	0.4865	nan	nan	1	1	nan	0.9684	0.9783	nan	0.1621	0.6061	0.0341	0.5968	0.9815	nan	0.3984	0.9474	0		0.4783	0.0125	nan	nan	nan	nan	nan	nan	0.3621	nan	nan	0.2041	nan	nan	nan	nan	nan	nan	nan	nan			0.4082	0.0909	nan	nan	nan	0.2329	0.2105
0.9828	0.0114	0.4848	nan	nan	1	nan	nan	0.9661	nan	nan	0.1662	nan	nan	0.5877	0.9783	nan	0.3	nan	0		0.7759	0.2862	nan	nan	nan	0.7907	0.7869	nan	0.6791	0.6797	nan	0.5017	0.5696	0.4969	0.5926	0.7308	0.4643	0.5957	nan	nan			0.3708	0.1984	0.1101	0.0693	nan	0.2357	0.1554
0.9412	0.0086	nan	nan	nan	1	1	nan	0.9205	1	nan	0.1987	0.9868	0.0237	0.2874	nan	0	0.4673	1	0		0.871	0.4722	nan	nan	nan	0.7971	0.7727	nan	0.7479	0.7093	nan	0.7184	0.7	nan	0.7	0.75	nan	0.88	0.8846	nan			0.4654	0.2464	nan	nan	nan	0.3803	nan
0.9	0.0267	0	nan	nan	0.9318	0.9318	nan	0.8837	0.9844	nan	0.2148	0.9136	0.0356	0.3896	1	0	0.4574	1	0		0.6429	0.303	nan	nan	nan	0.3884	0.3868	nan	0.4974	0.5165	nan	0.4748	0.629	0.3966	0.2373	0.2647	nan	0.5056	0.5909	0.4545			0.15	0.0093	0.0833	nan	nan	0.0909	0.0921
0.8356	0.0124	0.6371	nan	nan	0.9527	nan	nan	0.9141	0.8286	nan	0.3405	1	0.0211	0.4889	nan	0	0.3301	nan	0		0.8242	0.325	nan	nan	nan	nan	nan	nan	0.7744	0.8333	nan	0.3532	0.7407	0	0.1774	0.3235	nan	0.4478	0.575	nan			0.1833	0.0278	nan	nan	nan	0.2879	nan
0.8833	0.0235	0.4244	nan	nan	0.9208	1	nan	0.9615	0.8621	nan	0.2912	0.9	0.0213	0.2564	nan	0	0.3209	nan	0		0.8	0.4921	0.913	nan	nan	0.8235	0.8148	nan	0.8295	0.8026	nan	0.7023	0.7	0.5405	0.5088	0.6296	0.2917	0.6567	0.6207	nan			0.1	0	nan	nan	nan	0.0519	nan
0.8672	0.0213	0.3587	nan	nan	0.9255	nan	nan	0.9523	0.8421	nan	0.2194	nan	0.0096	0.2717	0.9524	0	0.2159	nan	0		0.5476	0.0104	nan	nan	nan	0.2326	nan	nan	0.6199	0.5263	nan	0.2222	0.4062	nan	0.3261	nan	nan	0.2143	0.55	0.04			0.1354	0.0077	nan	nan	nan	0.0221	nan
0.9578	0.0124	0.6338	nan	nan	0.9855	nan	nan	0.9882	nan	nan	0.2259	1	0.0213	0.4	nan	0	0.4188	0.95	0		0.4359	0.0189	nan	nan	nan	0.0485	nan	nan	0.4452	0.4286	nan	0.0359	nan	0	0.0417	0.0645	nan	0.1111	0.35	0.0244			0.1053	0	0	nan	nan	0	nan
0.8462	0.0188	0.8313	nan	nan	0.9579	1	nan	0.9956	1	nan	0.2683	1	0.0152	0.7368	nan	nan	0.5	1	0		0.8545	0.0355	0.7353	nan	nan	0.625	nan	nan	0.8224	0.8793	nan	0.2553	0.5769	0.039	0	nan	nan	0.28	nan	0			0.1607	0.0395	nan	nan	nan	0.0833	nan
0.9221	0.0152	0.9221	nan	nan	0.934	1	nan	0.9908	1	nan	0.2762	1	0.0588	0.6761	nan	nan	0.5769	1	0		0.6667	0.0104	0.4412	nan	nan	0.2128	nan	nan	0.6349	0.6947	nan	0.1141	0.5814	0.026	nan	nan	nan	nan	nan	nan			0.1176	0.0154	nan	nan	nan	0.0105	nan
0.95	0.0201	0.4889	nan	nan	0.9891	0.9813	nan	0.9558	0.9801	nan	0.4469	0.9559	0.0522	0.4071	nan	0	0.3846	nan	0		0.85	0.0085	nan	nan	nan	0.766	nan	nan	0.7729	nan	nan	0.1805	nan	0	nan	nan	nan	nan	nan	nan			0.6571	0.186	0.32	nan	nan	0.7692	nan
0.9062	0.0069	0.4483	nan	nan	0.8551	0.7895	nan	0.9706	0.9886	nan	0.3251	0.9655	nan	0.2295	nan	nan	0.2696	nan	0		0.7353	0.4348	nan	nan	nan	0.6429	nan	nan	0.6964	nan	nan	0.6325	nan	nan	nan	nan	nan	0.7021	nan	nan			0.1962	0.0307	0.0426	nan	nan	0.0541	nan
0.8571	0.019	0.3784	nan	nan	0.8889	0.8621	nan	0.8838	0.9872	nan	0.0978	nan	0.0152	0.3762	nan	0	0.3469	nan	0		0.6667	0.1282	nan	nan	nan	nan	nan	nan	0.6234	nan	nan	0.084	nan	nan	nan	nan	nan	nan	nan	nan			0.5227	0.1739	0	nan	nan	0.6134	0.6207
0.9545	0.0131	nan	nan	nan	0.9385	0.9444	nan	0.8119	0.734	nan	0.0981	nan	0	0.6087	nan	nan	0.2985	nan	0		0.6842	0.369	nan	nan	nan	0.6182	nan	nan	0.5021	nan	nan	0.3596	nan	nan	0.375	nan	nan	0.4727	nan	nan			0.4615	0.0204	0.2188	nan	nan	0.3684	0.375
0.843	0.0154	nan	nan	nan	0.9542	1	nan	0.9793	0.9819	nan	0.3135	1	0.0097	0.3951	nan	0	0.472	1	0		0.7632	0.4038	nan	nan	nan	nan	nan	nan	nan	nan	nan	nan	nan	nan	nan	nan	nan	nan	nan	nan			0.122	0	nan	nan	nan	0.0495	0.0523
0.7966	0.0192	nan	nan	nan	0.6949	nan	nan	0.829	nan	nan	0.1304	nan	nan	0.6742	1	nan	0.4797	nan	0		0.3438	0.0248	nan	nan	nan	0.7083	nan	nan	nan	nan	nan	0.0619	nan	nan	nan	nan	nan	0.3226	nan	nan			0.1519	0.0392	0.02	0.0417	0	0.0125	0.0127
0.9744	0.0339	0.8571	nan	nan	0.9684	0.9818	nan	0.8862	0.931	nan	0.6562	1	0.0455	0.4491	0.9583	0	0.2388	nan	0		0.5271	0.0117	0.2651	0.4545	nan	0.5281	0.5489	nan	0.5309	0.5621	nan	0.1195	0.5741	0.0293	nan	nan	nan	0.1127	nan	0			0.1304	0	0.0606	nan	nan	0.038	nan
0.9612	0.0087	nan	nan	nan	0.9371	1	nan	0.9559	0.976	nan	0.3151	0.7317	0.0631	0.6707	1	0	0.375	1	0		0.6216	0.2254	nan	nan	nan	0.4074	nan	nan	0.5	nan	nan	0.575	nan	nan	0.3929	nan	nan	0.5476	nan	nan			0.3103	0.117	nan	nan	nan	0.5484	nan
1	0.0131	nan	nan	nan	nan	nan	nan	nan	nan	nan	0.075	0.44	0.0157	0.4648	nan	0.037	0.2055	nan	0		0.7045	0.3846	0.6552	nan	nan	0.6418	nan	nan	0.5702	nan	nan	0.551	nan	nan	nan	nan	nan	nan	nan	nan			0.8779	0.7138	0.931	nan	nan	nan	nan
1	0.0185	nan	nan	nan	nan	nan	nan	0.8	0.7742	nan	0.0689	nan	0.0761	0.25	nan	0	0.3056	nan	0		0.7273	0.25	nan	nan	nan	0.5581	nan	nan	0.4419	nan	nan	0.4179	nan	nan	nan	nan	nan	nan	nan	nan			0.1429	0	nan	nan	nan	0.0641	nan
1	0.0233	nan	nan	nan	1	1	nan	0.9747	0.9747	nan	0.2076	0.9167	0.016	0.4537	0.96	0.0167	0.5714	1	0		0.8689	0.0127	0.2963	nan	nan	0.7273	nan	nan	0.8718	nan	nan	0.2336	nan	nan	0.4815	nan	nan	0.4435	nan	nan			0.1333	0	nan	nan	nan	0	nan
0.8939	0.0183	nan	nan	nan	1	1	nan	0.9655	0.963	nan	0.1978	0.814	0.0318	0.4786	1	0	0.5686	0.96	0		0.4804	0	nan	nan	nan	0.525	nan	nan	0.545	nan	nan	0.3388	nan	nan	0.1644	nan	nan	0.1452	nan	nan			0.4286	0.1081	nan	nan	nan	nan	nan
0.8305	0.0159	nan	nan	nan	nan	nan	nan	0.92	0.9038	nan	0.1573	0.7955	0.0314	0.287	0.9677	0	0.4507	0.9667	0		0.6897	0.3131	nan	nan	nan	0.6111	nan	nan	0.4539	0.5278	nan	0.5042	nan	nan	0.4419	nan	nan	0.4111	nan	nan			0.1667	0	nan	nan	nan	0.2759	nan
0.9677	0.0024	0.95	0.9394	nan	0.9847	0.9823	nan	0.9846	0.9833	nan	0.3245	0.8839	0.0524	0.3759	1	0	0.5	0.84	0		0.5972	0.0049	0.3208	nan	nan	0.7297	0.6512	nan	0.6419	0.6	nan	0.2542	0.5366	0.0171	0.141	nan	0	0.5455	nan	nan			0.1224	0	nan	nan	nan	nan	nan
0.9787	0.0112	1	1	nan	1	1	nan	0.987	0.9868	nan	0.5952	0.9365	0.0149	0.1286	nan	0	0.2571	nan	0		0.6471	0.0168	nan	nan	nan	nan	nan	nan	nan	nan	nan	nan	nan	nan	nan	nan	nan	nan	nan	nan			0.8286	0.4717	nan	nan	nan	nan	nan
1	0.0076	nan	nan	nan	nan	nan	nan	0.7586	nan	nan	0.3984	nan	nan	0.1194	nan	nan	0.374	nan	0		0.9483	0.5909	nan	nan	nan	0.878	nan	nan	0.8619	nan	nan	0.4901	nan	nan	0.7867	nan	nan	0.967	nan	nan			0.3478	0.0446	nan	nan	nan	0.0385	nan
0.789	0.013	0.5975	0.7186	0.3214	0.6461	0.6922	nan	0.868	0.8815	nan	0.2718	0.6897	0.037	0.1304	nan	0	0.3182	0.6512	0		0.5053	0.1648	0.32	nan	nan	0.4478	nan	nan	0.7327	nan	nan	0.5245	nan	nan	0.4773	nan	nan	0.6154	nan	nan			0.9189	0.2083	nan	nan	nan	0.9388	nan
0.5806	0.0172	0.2242	0.2936	nan	0.244	0.2518	nan	0.7628	0.7967	nan	0.2507	0.4968	0.0234	0.1282	nan	0	0.2444	0.44	0		0.8063	0.3016	0.2092	0.4762	0.0244	0.8306	0.8645	nan	0.7228	0.7206	nan	0.3585	0.467	0.2296	0.5143	0.5517	0.4815	0.5323	nan	0.4286			0.9	0.4	0.9114	nan	nan	0.0779	nan
0.8295	0.0103	0.4324	nan	nan	0.9697	nan	nan	0.9754	0.9745	nan	0.1588	nan	0.0144	0.4	nan	nan	0.4792	nan	0		0.8824	0.0111	0.1481	nan	0	0.619	0.7857	nan	0.947	0.9444	nan	0.1049	0.5357	0.0155	0.25	0.85	0	0.1351	nan	0			0.5	0.1053	nan	nan	nan	nan	nan
0.9412	0.0308	0.35	nan	nan	1	nan	nan	0.9478	nan	nan	0.11	nan	0.0377	0.6	nan	nan	0.2903	nan	0		0.5943	0.0151	0.1266	nan	0.0182	0.5077	0.7188	nan	0.7051	0.6984	nan	0.0456	0.1765	0.0156	0.2816	0.725	0	0.1034	nan	0			0.2703	0.1011	nan	nan	nan	0.2727	nan
1	0.0242	nan	nan	nan	nan	nan	nan	0.9467	1	nan	0.0778	nan	0.0219	0.425	nan	nan	0.375	nan	0		0.575	0.0107	0.4194	nan	nan	0.75	nan	nan	0.6379	nan	nan	0.0634	nan	0.0088	0.3191	nan	nan	0.1724	nan	nan			0.3704	0.1166	0	nan	nan	0.2638	nan
0.9565	0.0192	0.0294	nan	0.0294	nan	nan	nan	0.9898	0.9855	nan	0.0894	0.7903	0.0095	0.303	nan	nan	0.4071	1	0		1	0.0072	0.3636	nan	nan	0.9655	nan	nan	0.9038	nan	nan	0.1481	nan	nan	0.3704	nan	nan	0.4091	nan	nan			0.1212	0	nan	nan	nan	0.0286	nan
0.875	0.0137	0.0508	nan	0	0.9583	nan	nan	0.9844	1	nan	0.1017	0.7692	0.0306	0.25	nan	0	0.4091	1	0		0.8605	0.0112	nan	nan	nan	0.6154	nan	nan	0.6562	0.4565	nan	0.1295	0.5455	0.0459	0.1304	nan	nan	0.1286	nan	0			0.7376	0.5517	0.9149	nan	nan	0.36	nan
0.9565	0.0089	0.037	nan	0.0442	1	1	nan	0.8966	0.8966	nan	0.1094	0.7742	0.0391	0.2254	nan	0	0.3333	1	0		0.7222	0.1905	nan	nan	nan	nan	nan	nan	0.7009	0.6832	nan	0.5446	0.62	nan	0.3864	nan	0.3226	0.2381	nan	0.1667			0.575	0.2303	0.6395	nan	nan	0.4512	nan
0.9423	0.0228	0	nan	0	nan	nan	nan	0.8833	0.8814	nan	0.0578	nan	0.0248	0.3111	nan	0	0.4038	nan	0		0.7302	0.0134	nan	nan	nan	0.5517	0.7619	nan	0.7241	0.7969	nan	0.1257	0.3846	0.009	nan	nan	nan	nan	nan	nan			0.473	0.1911	0.6543	nan	nan	0.6995	nan
0.95	0.0192	0.0306	nan	0.0306	nan	nan	nan	0.813	0.823	nan	0.0571	0.7778	0.0162	0.52	nan	nan	0.2419	nan	0		0.8605	0.011	0.6	0.6522	nan	0.679	0.9	nan	0.6607	0.7907	nan	0.1203	nan	0.0053	nan	nan	nan	nan	nan	nan			0.2393	0.0556	0.1636	nan	nan	0.0484	nan
0.7812	0.0093	0.1899	nan	0	nan	nan	nan	0.8824	0.9286	nan	0.1153	0.7579	0.0254	0.5294	nan	nan	0.3951	nan	0		0.7451	0.0313	nan	nan	nan	0.7882	0.8571	nan	0.8086	0.7929	nan	0.1636	nan	0.0304	nan	nan	nan	nan	nan	nan			0.1647	0.0551	0.2208	nan	nan	0.0793	nan
0.9467	0.0213	0.3621	1	0	1	1	nan	0.88	0.9675	0	0.1232	0.875	0.0373	0.4667	nan	nan	0.3108	nan	0		0.7667	0.0191	nan	nan	nan	0.6429	0.6765	nan	0.6559	0.6353	nan	0.1488	0.5312	0.0306	nan	nan	nan	nan	nan	nan			0.1759	0.0137	0	nan	nan	0	nan
0.9674	0.0244	0.3676	1	0	0.9839	1	nan	0.9014	0.9881	nan	0.1128	0.9057	0.0189	0.4737	nan	0	0.1132	nan	0		0.641	0.0152	nan	nan	nan	0.6286	0.6471	nan	0.7219	0.7213	nan	0.2031	0.587	0.0462	nan	nan	nan	nan	nan	nan			0.4708	0.2809	0.6456	nan	nan	0.2865	nan
0.9634	0.0202	0.4286	0.913	nan	0.9554	1	nan	0.9034	0.9558	nan	0.1451	0.8333	0.0275	0.3488	nan	0	0.1739	nan	0		0.5806	0.0044	nan	nan	nan	0.6087	nan	nan	0.6929	0.7436	nan	0.1604	nan	0.0455	nan	nan	nan	nan	nan	nan			0.2656	0.1326	0.3103	nan	nan	0.1593	nan
0.9787	0.0207	0.6957	0.9412	nan	0.9706	1	nan	0.9038	0.9403	nan	0.1948	0.8772	0.0185	0.2759	nan	0	0.2373	nan	0		0.64	0.0059	nan	nan	nan	0.7857	0.7368	nan	0.7436	0.6667	nan	0.1429	nan	0.0476	nan	nan	nan	0.375	nan	nan			0.1531	0.0273	nan	nan	nan	0	nan
0.9223	0.0094	0.4396	0.9487	0	0.85	0.9155	nan	0.9779	0.9751	nan	0.167	0.9351	0.0107	nan	nan	nan	0.0323	nan	0		0.775	0.2609	nan	nan	nan	nan	nan	nan	0.7347	0.7105	nan	0.1404	nan	0.0562	0.5385	nan	nan	0.4868	0.6667	0.3902			0.172	0.0357	0.0238	nan	nan	0.0226	nan
0.7422	0.0223	0.4317	0.7822	0	0.85	0.8683	nan	0.9751	0.973	nan	0.1785	0.7704	0.0243	0.3111	nan	nan	0.1915	nan	0		0.8	0.0106	nan	nan	nan	0.8095	nan	nan	0.6842	nan	nan	0.0426	nan	nan	0.0192	nan	nan	0	nan	nan			0.25	0.0175	nan	nan	nan	0.4074	nan
0.6724	0.0224	0.4884	nan	nan	0.8182	nan	nan	0.8889	0.9417	nan	0.1861	0.8837	0.0227	nan	nan	nan	0.1176	nan	0		0.5333	0	nan	nan	nan	0.7541	0.7692	nan	0.725	nan	nan	0.0947	nan	nan	nan	nan	nan	0.1739	nan	nan			0.4487	0.05	nan	nan	nan	0.3472	nan
0.5267	0.0242	0.0992	0.1714	0	0.4735	0.4524	nan	0.7085	0.7245	nan	0.2496	0.7267	0.0317	0.1389	nan	0	0.0897	nan	0		0.6327	0.0238	nan	nan	nan	nan	nan	nan	0.7391	nan	nan	0.5583	nan	nan	0.2885	nan	nan	0.3544	nan	nan			0.1216	0.0138	nan	nan	nan	0.0167	nan
0.9518	0.0175	0.6301	0.9231	nan	0.9588	0.9603	nan	0.9664	0.9778	nan	0.226	0.9118	0.0215	0.1579	nan	0	0.4091	nan	0		0.7555	0.0194	0.8095	nan	nan	0.7255	nan	nan	0.735	nan	nan	0.2275	nan	nan	0.3653	0.6	nan	0.3967	0.5517	0.3387			0.121	0.0064	nan	nan	nan	0.0306	nan
0.9677	0.0265	0.8966	nan	nan	0.9847	nan	nan	0.9879	nan	nan	0.4279	1	0	0.3803	nan	nan	0.4426	0.9024	0		0.4667	0.0294	nan	nan	nan	0.8657	nan	nan	0.7865	nan	nan	0.3977	nan	nan	0.5263	0.7639	nan	0.65	0.7714	nan			0.1374	0	nan	nan	nan	0.0984	nan
0.9155	0.0271	nan	nan	nan	0.9151	0.9747	nan	0.9848	0.982	nan	0.3212	0.8824	0.0133	0.25	nan	nan	0.4095	nan	0		0.6484	0.0098	nan	nan	nan	0.7451	nan	nan	0.7015	nan	nan	0.395	nan	nan	0.403	0.5593	nan	0.4286	0.5172	nan			0.2754	0	nan	nan	nan	0.2031	0.2232
0.8906	0.0265	nan	nan	nan	0.8795	nan	nan	0.9586	nan	nan	0.3553	nan	nan	0.2386	nan	nan	0.375	nan	0		0.5843	0.0088	nan	nan	nan	0.5091	0.5352	nan	0.4977	0.4889	nan	0.2095	0.4769	0.0204	0.2571	nan	nan	0.0833	nan	0			0.2174	0.0545	nan	nan	nan	0.0696	0.0762
0.9362	0.0098	nan	nan	nan	0.8148	nan	nan	0.9286	nan	nan	0.4213	nan	nan	0.296	nan	nan	0.3175	nan	0		0.5593	0.019	nan	nan	nan	0.6333	0.6286	nan	0.7135	0.6275	nan	0.3093	0.5077	nan	0.4227	0.4923	nan	0.4658	0.4884	nan			0.2011	0.0597	0.046	0.046	nan	0.1206	0.1233
0.6774	0.0167	0.1667	nan	0	0.9792	0.9875	nan	0.9549	0.9591	nan	0.2118	0.9608	0.0197	0.3143	0.975	0.0085	0.4647	0.9492	0		0.8	0.4444	0.7333	nan	nan	0.663	nan	nan	0.5902	nan	nan	0.4898	nan	nan	0.5556	nan	nan	0.5974	nan	nan			0.4	0.0667	nan	nan	nan	0.3146	nan
0.9688	0.0273	0.2326	nan	nan	0.9706	0.9412	nan	0.8226	0.8873	nan	0.1453	nan	0.006	0.3649	nan	0	0.404	1	0		0.5745	0.2162	nan	nan	nan	0.5686	nan	nan	0.6364	nan	nan	0.5417	nan	nan	0.2	nan	nan	0.1111	nan	nan			0.1046	0.0046	0	0	nan	0	0
0.9592	0.0206	0.9412	nan	nan	0.9646	0.9596	nan	0.9442	0.962	nan	0.4259	nan	0	0.3611	nan	nan	0.4194	nan	0		0.625	0.2464	nan	nan	nan	0.6842	nan	nan	0.6024	nan	nan	0.4	nan	nan	0.5	nan	nan	0.6744	nan	nan			0.1196	0.0043	nan	nan	nan	0.0104	nan
0.881	0.0152	0.9231	nan	nan	0.8431	nan	nan	0.9519	0.9444	nan	0.5126	0.9615	0	0.5487	nan	0.3333	0.5338	1	0		0.7797	0.1379	nan	nan	nan	0.7869	nan	nan	0.6375	nan	nan	0.7083	nan	nan	0.6415	nan	nan	0.7156	nan	nan			0.2154	0.0235	nan	nan	nan	0.0735	nan
0.9189	0.0193	0.5246	nan	nan	0.9459	0.971	nan	0.9434	0.9511	nan	0.2364	0.9296	0.0361	0.234	nan	0.027	0.2093	nan	0		0.8444	0.526	nan	nan	nan	0.8608	nan	nan	0.8091	nan	nan	0.5909	nan	nan	0.6486	nan	nan	0.6885	nan	nan			0.1667	0.0161	0.1724	nan	nan	0.1429	nan
0.8943	0.0218	0.7979	nan	nan	0.9488	nan	nan	0.9302	nan	nan	0.2618	nan	nan	0.6667	nan	nan	0.1921	nan	0		1	0.5806	nan	nan	nan	0.7179	nan	nan	0.7325	nan	nan	0.544	nan	nan	0.5652	nan	nan	0.75	nan	nan			0.1186	0	nan	nan	nan	0.0317	0.0172
0.9706	0.0242	nan	nan	nan	1	nan	nan	0.9524	nan	nan	0.48	nan	nan	0.5126	0.9565	0	0.4146	nan	0		0.75	0.2766	nan	nan	nan	0.4909	nan	nan	0.7125	nan	nan	0.5532	nan	nan	0.5455	nan	nan	0.6111	nan	nan			0.1625	0.0101	nan	nan	nan	0	nan
0.6974	0.0276	0.3043	nan	nan	nan	nan	nan	0.9	1	nan	0.1429	nan	0.0143	0.4118	1	0	0.2152	nan	0		0.7778	0.3191	nan	nan	nan	0.4906	nan	nan	0.5368	nan	nan	nan	nan	nan	0.48	nan	nan	0.6667	nan	nan			0.8328	0.573	0.8496	nan	nan	0.6718	nan
0.6781	0.0137	0.5882	nan	nan	0.8613	nan	nan	0.8421	nan	nan	0.1575	nan	nan	0.5267	nan	nan	0.3125	nan	0		0.5472	0.2203	nan	nan	nan	0.52	nan	nan	0.48	nan	nan	0.2866	nan	nan	0.4286	nan	nan	0.66	nan	nan			0.2051	0.0714	nan	nan	nan	nan	nan
0.8571	0.0326	nan	nan	nan	nan	nan	nan	0.5814	0.5385	nan	0.0976	nan	0.0131	0.1475	nan	0.037	0.2708	nan	0		0.7119	0.3955	nan	nan	nan	nan	nan	nan	0.7764	nan	nan	0.6087	nan	nan	nan	nan	nan	nan	nan	nan			0.9016	0.7	0.3478	nan	nan	0.6981	nan
0.8889	0.0199	0	0	nan	0.8657	1	nan	0.7632	0.7586	nan	0.1357	0.7465	0.0584	0.1263	nan	0	0.0787	nan	0		0.4643	0.1597	nan	nan	nan	0.7551	nan	nan	0.6477	nan	nan	0.3333	nan	nan	0.5833	nan	nan	nan	nan	nan			0.1286	0.0194	0	nan	nan	0.0429	nan
0.5547	0.0106	0.0794	0.25	nan	0.6347	0.6792	nan	0.6584	0.6643	nan	0.2526	0.8382	0.0417	0.5357	nan	nan	0.2581	nan	0		0.3636	0	nan	nan	nan	0.6408	nan	nan	0.8951	nan	nan	0.4812	nan	nan	0.2143	nan	nan	0.3478	0.4138	nan			0.2642	0	nan	nan	nan	0.0652	nan
0.7751	0.0185	0.1	0.0952	nan	0.749	0.805	nan	0.7701	0.7994	nan	0.2133	0.7736	0.0324	0.5441	0.8571	0	0.2203	nan	0		0.7419	0.0348	nan	nan	nan	nan	nan	nan	0.8058	nan	nan	0.4728	nan	nan	0.2073	nan	nan	0.2885	nan	nan			0.8462	0.5455	nan	nan	nan	0.6769	nan
0.9705	0.0199	0.75	0.7381	nan	0.9205	0.9157	nan	0.9339	0.9348	nan	0.2356	0.7927	0.0286	0.5753	0.9762	0	0.3816	nan	0		0.8077	0.0276	0.3824	nan	nan	0.7	nan	nan	0.872	nan	nan	0.2017	nan	nan	0.4583	nan	nan	0.375	nan	nan			0.4286	0.1667	nan	nan	nan	0.38	nan
0.9796	0.0269	0.6364	nan	nan	0.9563	1	nan	0.9624	1	nan	0.3031	0.7727	nan	0.2564	nan	0	0.25	nan	0		0.6915	0.0769	nan	nan	nan	0.6986	nan	nan	0.471	nan	nan	0.3843	nan	nan	0.1429	nan	nan	0.3243	nan	nan			0.1974	0	0	nan	nan	0.0966	nan
1	0.0155	nan	nan	nan	nan	nan	nan	0.8971	nan	nan	0.3687	nan	0.1304	0.3881	0.9167	nan	0.4211	nan	0		0.5821	0.2274	nan	nan	nan	0.7104	0.7613	nan	0.6638	0.6736	nan	0.7319	0.7909	0.7222	0.463	nan	nan	0.6308	0.7826	nan			0.4773	0.2326	0.5263	nan	nan	0.3827	nan
0.5877	0.0308	0.1039	nan	nan	0.3416	0.6667	0.0682	0.8017	0.9624	nan	0.2345	0.7312	0.0154	0.3043	nan	nan	0.4937	0.9873	0		0.9149	0.5814	0.92	nan	nan	0.8659	nan	nan	0.8763	nan	nan	0.726	nan	nan	0.7429	nan	nan	0.7794	nan	nan			0.1111	0	nan	nan	nan	0.1429	nan
0.957	0.0151	0.6242	1	nan	0.9744	0.9558	nan	0.9745	0.9635	nan	0.3159	0.95	0	0.5	nan	nan	0.3625	0.9583	0		1	0.2857	nan	nan	nan	nan	nan	nan	0.8852	nan	nan	0.8926	nan	nan	0.6623	nan	nan	0.9116	nan	nan			0.2245	0.043	nan	nan	nan	nan	nan
0.6786	0.0447	1	1	nan	0.9457	0.9714	nan	0.964	0.9845	nan	0.2975	0.8667	0.0446	nan	nan	nan	0.4459	nan	0		0.725	0.2903	nan	nan	nan	0.3333	nan	nan	0.5385	nan	nan	0.5411	nan	nan	0.5636	nan	nan	0.7667	nan	nan			0.6061	0.0183	nan	nan	nan	nan	nan
0.7069	0.0096	nan	nan	nan	0.8013	nan	nan	0.9634	1	nan	0.1897	0.6228	0.0133	0.3253	nan	0	0.3438	nan	0		0.8889	0.5806	nan	nan	nan	0.8553	nan	nan	0.75	nan	nan	0.5867	nan	nan	0.76	nan	nan	0.7222	nan	nan			0.3619	0	0.4074	nan	nan	0.2121	0.2121
0.6067	0.0093	nan	nan	nan	0.9474	nan	nan	0.9269	1	nan	0.2023	nan	0.0263	0.5135	nan	nan	0.2911	nan	0		0.7308	0	nan	nan	nan	0.641	nan	nan	0.9238	nan	nan	0.6094	nan	nan	0.5395	nan	nan	0.2875	nan	nan			0.2453	0	nan	nan	nan	0.0294	0.0294
0.9688	0.0193	0.0222	nan	nan	0.9219	nan	nan	0.9341	nan	nan	0.2979	nan	nan	0.4634	nan	nan	0.4508	nan	0		0.9412	0.6364	nan	nan	nan	0.7742	nan	nan	0.9375	nan	nan	0.5763	nan	nan	0.7755	nan	nan	0.9362	nan	nan			0.1333	0.0192	nan	nan	nan	0.0147	0.0147
1	0.0165	nan	nan	nan	0.9571	nan	nan	0.8333	nan	nan	0.2817	nan	0.0506	0.3889	nan	0	0.5079	nan	0		0.6053	0.25	nan	nan	nan	0.3571	nan	nan	0.3387	nan	nan	0.3514	nan	nan	0.1067	nan	nan	0.3125	nan	nan			0.2727	0	0.3182	nan	nan	0	nan
0.7143	0.0137	nan	nan	nan	nan	nan	nan	0.9565	nan	nan	0.1238	0.5397	0.0405	0.4444	nan	nan	0.3271	1	0		0.6486	0.3462	nan	nan	nan	nan	nan	nan	0.3106	nan	nan	0.3949	nan	nan	nan	nan	nan	0.5385	nan	nan			0.1579	0.0179	0	nan	nan	0	0
0.6042	0.0053	nan	nan	nan	nan	nan	nan	1	nan	nan	0.1029	0.6667	0.0282	0.3729	nan	0	0.3223	1	0		0.7101	0.2027	nan	nan	nan	0.4906	nan	nan	0.7778	nan	nan	0.3582	nan	nan	0.4082	nan	nan	0.4848	nan	nan			0.2206	0.1194	nan	nan	nan	0.0542	nan
0.6571	0.0072	nan	nan	nan	nan	nan	nan	1	nan	nan	0.0625	0.88	0.0109	0.2105	nan	0	0.3667	0.9355	0		0.8642	0.5538	1	nan	nan	0.9293	nan	nan	0.8927	nan	nan	0.8922	nan	nan	0.913	nan	nan	0.9348	nan	nan			0.5301	0.3472	nan	nan	nan	0.2303	nan
0.9032	0.0133	nan	nan	nan	nan	nan	nan	0.9216	nan	nan	0.07	nan	0.0289	0.1538	nan	nan	0.4237	1	0		0.6667	0.3636	nan	nan	nan	0.7037	nan	nan	0.7835	nan	nan	0.6585	nan	nan	0.6307	nan	nan	0.705	nan	nan			0.6992	0.5354	0.9014	nan	nan	nan	nan
0.8824	0.022	nan	nan	nan	0.84	nan	nan	0.9239	1	nan	0.1043	nan	0.0386	0.2903	nan	0	0.4493	1	0		0.9524	0.6522	nan	nan	nan	0.9344	nan	nan	0.9496	nan	nan	0.7174	nan	nan	0.7424	nan	nan	0.8864	nan	nan			0.3419	0.133	0.5862	nan	nan	0.6234	nan
0.8164	0.0116	0.547	nan	nan	0.8707	0.9167	nan	0.8077	0.75	nan	0.2722	0.9219	0.0652	0.3421	nan	0.0333	0.4183	0.7778	0		1	0.3438	nan	nan	nan	0.8478	nan	nan	0.7	nan	nan	0.4435	nan	nan	0.675	nan	nan	0.7636	nan	nan			0.1605	0.0202	nan	nan	nan	0.0284	nan
0.9533	0.0034	0.2	nan	nan	0.9309	nan	nan	0.7322	0.3793	nan	0.486	0.9286	nan	0.2235	0.5217	0	0.2273	0.5652	0		0.8108	0.4526	nan	nan	nan	0.79	nan	nan	0.8187	nan	nan	0.5586	nan	nan	nan	nan	nan	nan	nan	nan			0.1402	0	0	nan	nan	0	0
0.951	0.0158	nan	nan	nan	1	1	nan	0.9068	1	nan	0.2804	0.8933	0.0122	0.6207	0.9333	nan	0.2222	nan	0		0.7789	0.4154	nan	nan	nan	0.6277	nan	nan	0.5962	nan	nan	0.4459	nan	nan	0.625	nan	nan	0.5385	nan	nan			0.1864	0	nan	nan	nan	0	0
0.9565	0.0172	0.9259	nan	nan	0.9571	nan	nan	0.9357	nan	nan	0.238	0.3333	0.0417	0.3043	nan	nan	0.2029	nan	0		0.4091	0.1053	nan	nan	nan	0.3611	nan	nan	0.4235	nan	nan	0.2313	nan	nan	0.3929	nan	nan	nan	nan	nan			0.1429	0.0233	nan	nan	nan	0.0435	nan
0.7167	0.0219	nan	nan	nan	0.9545	nan	nan	0.9385	nan	nan	0.1691	0.44	0.0435	0.2333	nan	0	0.1311	nan	0		0.4662	0.0982	0.4762	nan	nan	0.5401	nan	nan	0.5868	nan	nan	0.566	nan	nan	nan	nan	nan	nan	nan	nan			0.5	0.25	nan	nan	nan	nan	nan
0.9722	0.0138	nan	nan	nan	nan	nan	nan	0.9932	nan	nan	0.1718	nan	0.0422	0.0714	nan	0	0.1139	nan	0		0.7738	0.1379	0.8125	nan	nan	0.5169	nan	nan	0.6767	nan	nan	0.4806	nan	nan	0.4286	nan	nan	0.5357	nan	nan			0.2	0	nan	nan	nan	0.0333	nan
0.9529	0.043	0.7925	nan	nan	0.9065	nan	nan	0.9058	nan	nan	0.2185	nan	0	0.434	nan	nan	0.0847	nan	0		0.7349	0.3238	0.6852	nan	nan	0.7609	nan	nan	0.7623	nan	nan	0.462	nan	nan	0.7059	nan	nan	0.6304	nan	nan			0.2069	0.0685	nan	nan	nan	0.0526	0.0571
0.92	0.0436	nan	nan	nan	0.9718	1	nan	0.9272	1	nan	0.1386	0.9355	0.0317	0.3049	1	0	0.33	0.963	0		0.79	0.3313	0.6957	nan	nan	0.8889	nan	nan	0.7667	nan	nan	0.6624	nan	nan	0.7241	nan	nan	0.5	nan	nan			0.1121	0	0.1795	nan	nan	0.0964	nan
0.9851	0.0076	0	nan	nan	0.9672	0.9394	nan	0.8614	0.9273	nan	0.2164	0.9792	0.0276	0.3689	0.9118	0	0.3657	1	0		0.9011	0.2663	0.8182	nan	nan	0.9902	nan	nan	0.8828	nan	nan	0.7577	nan	nan	0.7742	nan	nan	0.75	nan	nan			0.3673	0.0152	0.0741	nan	nan	0.2581	nan
0.991	0.0234	nan	nan	nan	0.8625	nan	nan	0.9515	nan	nan	0.1722	nan	nan	0.381	nan	nan	0.2527	nan	0		0.7826	0.4583	nan	nan	nan	0.5798	nan	nan	0.659	nan	nan	0.4749	nan	nan	0.3945	nan	nan	0.5222	nan	nan			0.6923	0.2727	nan	nan	nan	0.4815	nan
0.9915	0	0.5	nan	nan	0.9795	0.9259	nan	0.9128	0.9487	nan	0.2257	0.76	0.0143	0.1489	nan	0	0.3362	nan	0		0.4118	0.0889	nan	nan	nan	0.4737	nan	nan	0.4231	nan	nan	0.1489	nan	nan	0.0469	nan	nan	0.3077	nan	nan			0.4571	0.2692	nan	nan	nan	0.2229	nan
0.8503	0.0438	nan	nan	nan	0.6971	0.7143	nan	0.8256	0.8649	nan	0.2349	0.8485	0.0305	0.3111	nan	nan	0.3415	nan	0		0.8718	0.3704	nan	nan	nan	0.7692	nan	nan	0.7013	nan	nan	0.68	nan	nan	0.7021	nan	nan	0.7429	nan	nan			0.1769	0.0361	0	nan	nan	0.0135	nan
0.9279	0.0536	nan	nan	nan	0.9828	0.9706	nan	0.9409	0.9408	nan	0.5509	0.766	0	0.6529	0.8861	0	0.5875	0.9307	0		0.7656	0.1525	nan	nan	nan	0.7917	nan	nan	0.7559	nan	nan	0.7843	nan	nan	0.3148	nan	nan	0.5175	nan	nan			0.1333	0.02	0.0116	nan	nan	0.0714	nan
0.825	0.0434	0.4174	nan	nan	1	1	nan	0.9282	0.9872	0.5714	0.2245	0.8592	0.062	0.4111	nan	0	0.193	nan	0		0.4437	0.0277	nan	nan	nan	0.3048	nan	nan	0.4873	nan	nan	0.2628	nan	nan	0.0667	nan	nan	0.1739	nan	nan			0.1017	0	0	nan	nan	0.03	0.0606
0.8068	0.0767	0.4444	nan	nan	0.9381	1	nan	0.8511	0.969	0.5385	0.1712	0.7917	0.1019	0.4545	nan	nan	0.3725	nan	0		0.5906	0.26	0.6522	nan	nan	0.66	nan	nan	0.5976	nan	nan	0.5316	nan	nan	nan	nan	nan	nan	nan	nan			0.25	0.0109	0.0267	0.0265	0.0222	0.1064	0.1171
0.9202	0.0247	0.5373	0.6087	nan	0.9068	0.9904	nan	0.9781	0.9794	nan	0.249	0.8929	0.0662	0.5632	0.9444	0.04	0.381	0.8929	0		0.6389	0.2857	nan	nan	nan	0.6333	nan	nan	0.7246	nan	nan	0.4848	nan	nan	0.5745	nan	nan	0.6154	nan	nan			0.2143	0.0325	nan	nan	nan	nan	nan
0.8603	0.0197	0.4561	0.48	nan	0.7364	1	nan	0.9624	0.9638	nan	0.2247	0.9868	0.0525	0.4928	nan	0	0.4268	0.9677	0		0.5385	0	nan	nan	nan	0.6923	nan	nan	0.6173	nan	nan	0.1098	nan	nan	0.3069	nan	nan	0.1224	nan	nan			0.1678	0.0151	nan	nan	nan	nan	nan
0.745	0.0116	0.3542	0.3542	nan	0.7407	0.9524	nan	0.9739	0.9707	nan	0.1857	0.9859	0.049	0.3196	0.9524	0	0.3889	1	0		0.68	0.3478	0.7308	nan	nan	0.2093	nan	nan	0.446	nan	nan	0.2048	nan	nan	0.2963	nan	nan	0.3451	nan	nan			0.3143	0.0165	0.0435	0.0435	nan	0.0357	0.04
0.8571	0.0244	nan	nan	nan	nan	nan	nan	0.9385	0.9385	nan	0.2622	1	0.0261	0.3187	0.8056	0	0.3205	nan	0		0.7895	0.1493	0.8	nan	nan	0.8065	nan	nan	0.72	nan	nan	0.6849	nan	nan	0.5455	nan	nan	0.5648	nan	nan			0.321	0.1364	nan	nan	nan	0.0256	nan
1	0.0243	0.1212	nan	nan	0.9625	1	nan	0.9653	0.972	nan	0.1395	0.9107	0.0253	0.0308	nan	0	0.2317	nan	0		0.3962	0.0909	nan	nan	nan	0.2419	nan	nan	0.4955	nan	nan	0.1026	nan	nan	0.0816	nan	nan	0.4412	nan	nan			0.2727	0	nan	nan	nan	nan	nan
0.8158	0.0142	0.2162	nan	nan	1	1	nan	0.9311	0.9261	nan	0.1335	0.9857	0.014	0.1039	nan	0.0143	0.2597	nan	0		0.7317	0.4264	nan	nan	nan	0.2874	nan	nan	0.5735	nan	nan	0.6281	nan	nan	0.431	nan	nan	nan	nan	nan			0.2282	0.0366	0.0706	nan	nan	0.0833	nan
0.8842	0.0183	0	nan	nan	0.9655	0.96	nan	0.9053	0.9043	nan	0.1902	0.95	0.0157	0.1856	nan	0.0127	0.3766	nan	0		0.9062	0.2245	0.3478	nan	nan	0.7222	nan	nan	0.6292	nan	nan	0.3707	nan	nan	0.5405	nan	nan	0.5968	nan	nan			0.1772	0	nan	nan	nan	0.1717	nan
0.8222	0.0057	nan	nan	nan	nan	nan	nan	0.9794	0.9759	nan	0.2054	0.7083	0.0189	0.2593	nan	0.0179	0.5286	1	0		0.8462	0.5062	0.5517	nan	nan	0.4505	nan	nan	0.693	nan	nan	0.6444	nan	nan	0.4576	nan	nan	0.5577	nan	nan			0.2628	0.042	nan	nan	nan	0	nan
1	0.0786	nan	nan	nan	0.8734	nan	nan	0.9871	1	nan	0.2212	0.9273	0.0549	0.28	nan	nan	0	nan	0		0.9487	0.5652	0.5926	nan	nan	0.8551	nan	nan	0.839	nan	nan	0.619	nan	nan	0.7344	nan	nan	0.6939	nan	nan			0.1292	0.013	0.0581	nan	nan	0.164	0.0395
0.9242	0.0318	nan	nan	nan	nan	nan	nan	0.9865	0.9787	nan	0.1882	0.8696	0.1	nan	nan	nan	0.1212	nan	0		0.8468	0.4457	1	nan	nan	0.8333	nan	nan	0.875	nan	nan	0.6432	nan	nan	0.6154	nan	nan	0.6866	nan	nan			0.9167	0.7574	nan	nan	nan	nan	nan
0.7797	0.0075	nan	nan	nan	0.9394	0.9333	nan	0.9333	0.9892	nan	0.1029	0.6667	0.0363	0.25	nan	nan	0.0952	nan	0		0.6316	0.3235	nan	nan	nan	0.625	nan	nan	0.5691	nan	nan	0.5371	nan	nan	0.4583	nan	nan	0.4857	nan	nan			0.2071	0.0328	nan	nan	nan	0.0457	nan
0.9524	0.0252	nan	nan	nan	nan	nan	nan	0.9195	0.92	nan	0.1304	0.7037	0.0294	0.1216	nan	0	0.1266	nan	0		0.5	0.1304	nan	nan	nan	0.1746	nan	nan	0.2712	nan	nan	0.4755	nan	nan	nan	nan	nan	nan	nan	nan			0.1892	0.0238	0.0455	0.0455	nan	0.1975	0.1975
1	0.0204	1	1	nan	0.9412	0.8667	nan	0.898	0.8372	nan	0.1219	0.7	0.0143	0.5625	0.8182	nan	0.1912	nan	0		0.92	0.2344	0.75	nan	nan	0.9008	nan	nan	0.8512	nan	nan	0.3706	nan	nan	0.5417	nan	nan	0.4948	nan	nan			0.6	0.3689	nan	nan	nan	nan	nan
0.9245	0.0231	nan	nan	nan	1	1	nan	0.9371	0.9368	nan	0.1553	0.8644	0.025	0.5224	0.8857	0	0.0806	nan	0		0.8542	0.3482	nan	nan	nan	0.8276	nan	nan	0.819	nan	nan	0.3795	nan	nan	nan	nan	nan	0.5658	nan	nan			0.5692	0.1429	nan	nan	nan	0.3333	nan
0.9792	0.011	nan	nan	nan	0.9762	0.9762	nan	0.9624	0.9624	nan	0.156	0.9528	0.0339	0.5938	0.8444	nan	0.3043	nan	0		0.65	0.1791	nan	nan	nan	0.9623	nan	nan	0.8978	nan	nan	0.5401	nan	nan	0.6923	nan	nan	0.6146	nan	nan			0.8673	0.326	0.4878	nan	nan	1	1
1	0.0174	nan	nan	nan	nan	nan	nan	0.92	1	nan	0.1602	0.76	0.0157	0.7143	1	nan	0.3962	nan	0		1	0.3295	1	nan	nan	0.9873	nan	nan	0.9321	nan	nan	0.7642	nan	nan	0.7606	nan	nan	0.8722	nan	nan			0.7746	0.1466	0.3871	nan	nan	0.5897	0.5571
0.9744	0.0116	0.8	0.8	nan	0.9189	1	nan	0.8997	0.92	nan	0.1985	0.697	0.0282	0.7879	nan	nan	0.2545	nan	0		0.565	0.2083	nan	nan	nan	0.7052	nan	nan	0.6405	nan	nan	0.397	nan	nan	0.5077	nan	nan	0.4359	nan	nan			0.2899	0.0769	nan	nan	nan	0.0923	0.0923
0.8367	0.021	0.6154	0.6154	nan	0.9905	0.9792	nan	0.908	0.9342	nan	0.1767	0.7063	0.0504	0.7692	0.9792	nan	0.0758	nan	0		0.7803	0.1842	nan	nan	nan	0.9469	nan	nan	0.9257	nan	nan	0.5876	nan	nan	nan	nan	nan	nan	nan	nan			0.1396	0.0194	0	nan	nan	0.1524	nan
1	0.0192	nan	nan	nan	0.8986	nan	nan	0.951	nan	nan	0.2899	nan	nan	0.1321	nan	0	0.2	nan	0		0.7606	0.3538	nan	nan	nan	0.7654	nan	nan	0.6812	nan	nan	0.6138	nan	nan	0.662	nan	nan	0.6486	nan	nan			0.1825	0.0265	0.0064	0.0077	nan	0.0261	0.0293
0.9125	0.0093	nan	nan	nan	nan	nan	nan	0.9832	nan	nan	0.3289	nan	nan	nan	nan	nan	0.4412	nan	0		0.6429	0.2069	nan	nan	nan	0.5714	nan	nan	0.6875	nan	nan	0.28	nan	nan	nan	nan	nan	0.25	nan	nan			0.1733	0.0648	0.2593	0.2593	nan	0.1753	0.2177
0.9721	0.0152	0.75	nan	nan	0.9346	0.9518	nan	0.9669	0.9699	nan	0.3248	0.902	0.1027	0.3514	nan	0	0.3896	0.9615	0		0.4722	0.0952	nan	nan	nan	0.5208	nan	nan	0.5537	nan	nan	0.2857	nan	nan	0.1163	nan	nan	0.25	nan	nan			0.2167	0	nan	nan	nan	0.0488	nan
0.9566	0.0111	0.6083	0.9583	nan	0.9851	0.9677	nan	0.9713	0.9591	nan	0.4437	0.9037	0.0485	nan	nan	nan	0.3636	nan	0		0.725	0.1646	nan	nan	nan	0.8438	nan	nan	0.8545	nan	nan	0.5789	nan	nan	0.5965	nan	nan	0.6447	nan	nan			0.2941	0.1371	nan	nan	nan	0.146	0.0357
0.989	0.0246	0.6237	0.7467	nan	0.9107	1	nan	1	1	nan	0.2278	0.9429	0.03	0.2357	0.9583	0	0.3274	1	0		0.859	0.4031	1	nan	nan	0.6964	nan	nan	0.8504	nan	nan	0.3712	nan	nan	0.038	nan	nan	0.3625	nan	nan			0.1429	0.0161	nan	nan	nan	nan	nan
0.9804	0.0265	0.623	0.7292	nan	0.8864	0.9744	nan	0.994	0.9938	nan	0.1852	1	0.0405	0.1756	nan	0.0106	0.3333	0.9524	0		0.5152	0.1364	0.2667	nan	nan	nan	nan	nan	0.7206	nan	nan	0.5397	nan	nan	0.5375	nan	nan	0.6129	nan	nan			0.1837	0.0111	nan	nan	nan	0.0244	nan
0.9783	0.0182	0.4825	0.6279	0.2	0.8667	0.9583	nan	0.9615	0.966	nan	0.1076	0.9655	0.0313	0.2234	nan	0	0.2767	1	0		0.4146	0.0833	nan	nan	nan	0.5833	nan	nan	0.5224	nan	nan	0.6397	nan	nan	0.5194	nan	nan	0.5446	nan	nan			0.1429	0.0123	0	0	0	0.0615	0.0645
0.831	0.0112	0.7931	0.9545	nan	nan	nan	nan	0.9714	0.9901	nan	0.1025	nan	0.0454	0.5172	1	0	0.1538	nan	0		0.5192	0.0918	nan	nan	nan	0.6405	nan	nan	0.5356	nan	nan	0.4405	nan	nan	nan	nan	nan	nan	nan	nan			0.2875	0.028	0.0833	nan	nan	0.4686	0.1136
1	0.0164	0.4894	nan	nan	0.9916	nan	nan	0.9778	1	nan	0.3016	nan	0.0357	0.5243	0.9167	nan	0.4689	0.9474	0		0.5405	0.2	nan	nan	nan	0.6462	nan	nan	0.5556	nan	nan	0.1875	nan	nan	0.2295	nan	nan	0.1892	nan	nan			0.4359	0.1023	nan	nan	nan	0.1311	nan
0.75	0.0149	0.175	nan	0	0.75	nan	nan	0.8511	0.8736	nan	0.1449	0.9434	0.0237	0.2381	nan	0	0.25	nan	0		1	0.0213	nan	nan	nan	nan	nan	nan	0.9825	nan	nan	0.4444	nan	nan	0.5	nan	nan	0.4894	nan	nan			0.2576	0.0633	nan	nan	nan	0.16	0.1569
0.65	0.0142	0.1724	nan	0.04	0.971	0.9701	nan	0.9518	0.95	nan	0.1398	0.9756	0.0436	0.4231	nan	0	0.4156	nan	0		0.5299	0.2051	0.6667	nan	nan	0.411	nan	nan	0.3512	nan	nan	0.4413	nan	nan	0.3333	nan	nan	0.4848	nan	nan			0.1818	0.011	nan	nan	nan	0.0115	0
0.8889	0.0123	0.9091	nan	nan	0.8571	0.973	nan	0.9921	1	nan	0.1696	0.9048	0.0089	0.3824	nan	nan	0.2439	nan	0		0.6296	0.0078	nan	nan	nan	0.7403	nan	nan	0.7427	nan	nan	0.2198	nan	nan	0.3824	0.5455	nan	0.2154	0.4828	0			0.8636	0.5667	nan	nan	nan	0.8462	0.8462
0.8819	0.0169	0.8218	nan	nan	0.8639	0.9	nan	0.9116	0.9559	nan	0.2374	0.9615	0.0332	0.3226	nan	nan	0.2613	1	0		0.5756	0.0151	nan	nan	nan	0.6	0.6481	nan	0.7126	0.6808	nan	0.1583	0.3691	0.03	0.4483	nan	nan	0.3043	0.6897	0			0.1739	0	nan	nan	nan	0	0
0.7419	0.1103	nan	nan	nan	nan	nan	nan	0.9138	0.9636	nan	0.376	0.7759	0.0317	0.36	nan	nan	0.3833	nan	0		0.7664	0.3273	0.6889	nan	nan	0.8036	nan	nan	0.8983	nan	nan	0.7015	nan	nan	0.3774	nan	nan	0.6	nan	nan			0.2535	0	nan	nan	nan	0.0182	0.0182
0.7333	0.0081	0	nan	0	1	nan	nan	0.9397	1	nan	0.1418	0.7353	0.0481	0.3529	nan	0	0.4132	0.9434	0		0.5789	0.2381	0.1667	nan	nan	nan	nan	nan	0.6308	0.6308	nan	0.2901	0.303	0.2333	nan	nan	nan	nan	nan	nan			0.119	0	0	0	nan	0	nan
0.9639	0.0027	nan	nan	nan	0.95	nan	nan	0.9203	nan	nan	0.083	nan	nan	0.3846	nan	0.0417	0.413	nan	0		0.4545	0	nan	nan	nan	0.4531	0.4603	nan	0.6814	0.6786	nan	0.365	0.7966	0.0143	0.1538	nan	nan	0.3171	nan	0.12			0.2273	0.0183	nan	nan	nan	0.119	nan
0.7027	0.0068	0.4348	nan	nan	1	1	nan	0.9204	0.9437	nan	0.1717	0.4615	0.0349	0.2807	nan	nan	0.3	nan	0		0.4762	0.0345	nan	nan	nan	nan	nan	nan	0.6731	0.6667	nan	0.2027	nan	0.0208	0	nan	0	nan	nan	nan			0.2667	0.0307	0.1837	nan	nan	0.1938	0.2549
1	0.0192	nan	nan	nan	0.9275	0.9275	nan	0.9885	0.987	nan	0.339	0.6786	0.0192	0.4173	0.8429	0	0.5312	0.9107	0		0.9111	0.6092	nan	nan	nan	0.8256	0.8256	nan	0.7983	0.7983	nan	0.7559	0.7125	0.8095	0.7727	0.7778	0.7778	0.8548	0.8551	0.8545			0.2111	0	nan	nan	nan	0.0417	nan
0.8959	0.0795	0.7674	0.7727	nan	0.7817	0.786	nan	0.801	0.7974	nan	0.5136	0.9048	0.026	0.4706	nan	nan	0.2857	nan	0		0.4	0.0851	0.5208	nan	nan	0.451	nan	nan	0.615	nan	nan	0.1927	nan	nan	nan	nan	nan	0.1481	nan	nan			0.3049	0.1	nan	nan	nan	nan	nan
1	0	nan	nan	nan	0.9216	nan	nan	0.9529	nan	nan	0.4684	nan	nan	0.4889	1	0	0.4911	1	0		0.5882	0.0709	0.6	nan	nan	0.74	nan	nan	0.7224	nan	nan	0.3574	nan	nan	0.3881	nan	nan	0.407	nan	nan			0.6294	0.5	0.7692	nan	nan	0.6093	nan
0.8226	0.0314	0.85	nan	nan	0.9724	0.9716	nan	0.9772	0.9797	nan	0.2172	0.9125	0.0232	0.3	nan	0	0.3701	0.9592	0		0.6	0.2955	nan	nan	nan	0.8644	0.8727	nan	0.6849	0.6613	nan	0.4884	0.3922	0.5333	0.4412	nan	nan	0.6494	0.6765	0.5938			0.6087	0.2444	0.1429	nan	nan	0.5692	nan
0.9677	0.0074	nan	nan	nan	0.9709	0.9697	nan	0.9917	0.991	nan	0.2739	0.9615	0.0536	nan	nan	nan	0.3889	1	0		0.7255	0.3846	nan	nan	nan	0.74	nan	nan	0.6591	nan	nan	0.5698	nan	nan	0.64	nan	nan	0.6757	nan	nan			0.2182	0	0.0185	nan	nan	0	nan
0.881	0.0333	nan	nan	nan	0.9844	0.9836	nan	0.972	0.9744	nan	0.3037	1	0.0355	nan	nan	nan	0.4333	0.963	0		0.5217	0.2	nan	nan	nan	0.6053	nan	nan	0.6032	nan	nan	0.2424	nan	nan	0.4426	nan	0.3077	0.2745	0.3571	nan			0.1852	0	0.15	nan	nan	0.1538	nan
1	0.0699	nan	nan	nan	0.8596	1	nan	1	1	nan	0.2655	nan	0.0301	0.15	nan	nan	0.1364	nan	0		0.9333	0.1282	nan	nan	nan	0.85	nan	nan	0.8672	0.9123	nan	0.2637	0.3396	0.1364	0.3913	nan	nan	0.3111	0.6071	0.1458			0.225	0.0508	nan	nan	nan	0.2222	nan
0.9722	0.0326	nan	nan	nan	0.8246	1	nan	0.9837	0.9823	nan	0.2741	0.8974	0.0311	0.2174	nan	0	0.2206	nan	0		0.641	0	nan	nan	nan	0.9512	nan	nan	0.7071	0.7692	nan	0.2519	nan	nan	0.3158	nan	nan	0.2466	0.5714	0			0.9583	0.6818	nan	nan	nan	0.6364	nan
0.7405	0.0154	0.9722	0.9667	nan	0.9885	0.9885	nan	0.9062	0.9027	nan	0.2959	0.6827	0.0106	0.2793	1	0	0.6643	0.9314	0		0.8519	0.1731	nan	nan	nan	nan	nan	nan	0.625	nan	nan	0.2264	nan	nan	0.3333	nan	nan	0.4444	nan	nan			0.8092	0.3964	0.7667	nan	nan	0.3953	nan
0.8211	0.0127	0.8077	nan	nan	0.9405	0.9477	nan	0.8784	0.938	nan	0.4727	0.8735	0.0267	0.6	0.913	nan	0.0333	nan	0		0.9434	0.0114	nan	nan	nan	1	1	nan	1	1	nan	0.5391	0.9206	0.0732	0.4234	0.9737	0	0.4848	0.9677	0			0.3524	0.0333	0.2419	nan	nan	0.3729	nan
0.9496	0.0108	nan	nan	nan	0.9677	0.9762	nan	0.9745	0.9655	nan	0.4061	0.9492	0.08	0.7273	0.9412	nan	0.2051	nan	0		0.9545	0	nan	nan	nan	0.9333	nan	nan	1	nan	nan	0.256	nan	nan	0.4912	nan	nan	0.4214	nan	0			0.64	0.3067	nan	nan	nan	0.6421	nan
0.9235	0.0218	0.6667	nan	nan	0.9333	0.8966	nan	0.9375	0.9512	nan	0.3005	0.8824	0.093	0.7037	0.95	nan	0.2778	nan	0		0.7742	0.0588	nan	nan	nan	nan	nan	nan	0.9167	0.9762	nan	nan	nan	nan	0.297	0.7586	0	0.4658	0.6389	nan			0.2319	0	0	nan	nan	0.1154	nan
0.7681	0.0214	0.7778	0.9556	nan	0.9415	0.9688	nan	0.9614	0.9571	nan	0.3223	0.812	0.1013	nan	nan	nan	0.2727	nan	0		0.439	0.0077	nan	nan	nan	0.9565	0.9565	nan	0.9664	0.9658	nan	0.2451	0.6324	0.0078	0.2901	0.7778	0	0.2956	0.6452	0			0.1915	0.0222	0.2807	nan	nan	0.2148	nan
0.8554	0.0275	0	nan	0	1	1	nan	0.828	0.9535	0	0.0981	0.9062	0.0268	0.2128	nan	nan	0.3131	nan	0		0.3694	0.0214	0.1373	nan	nan	0.3416	0.3148	nan	0.4778	0.4524	nan	0.1794	0.3333	0	nan	nan	nan	nan	nan	nan			0.587	0.3226	0.3659	nan	nan	0.6642	nan
1	0.0173	0.1724	nan	0	0.9057	1	nan	0.8512	0.9605	nan	0.177	nan	0.0498	0.3256	nan	nan	0.2418	nan	0		0.3125	0.0103	0.3239	0.2564	nan	0.3333	0.3049	nan	0.5546	0.4444	nan	0.1889	0.3623	0.0149	nan	nan	nan	0	nan	nan			0.2447	0.0476	nan	nan	nan	0.4435	nan
0.9111	0.0103	0	nan	nan	1	nan	nan	0.935	0.9828	nan	0.2279	nan	0.0133	0.3333	nan	nan	0.2574	nan	0		0.7636	0.2432	0.6	nan	nan	0.92	0.92	nan	0.6132	0.6818	nan	0.56	0.6833	0.5417	0.7826	nan	nan	0.6905	nan	nan			0.2381	0.0405	nan	nan	nan	0.175	nan
0.9863	0.0201	0.9592	1	nan	0.9677	0.9811	nan	0.8583	0.8442	nan	0.2428	0.9896	0.0476	0.2619	nan	0	0.4248	1	0		0.4186	0.0386	nan	nan	nan	0.6364	nan	nan	0.5625	0.5641	nan	0.1304	nan	0.0377	0.1143	nan	nan	0.2222	nan	0.0286			0.3235	0.1875	0.1733	nan	nan	0.4545	nan
0.9574	0.0151	0.7931	0.7692	nan	1	1	nan	0.9441	0.9415	nan	0.3018	0.974	0.0503	0.3256	nan	0	0.3721	1	0		0.7586	0.0649	nan	nan	nan	0.8378	nan	nan	0.7821	0.8571	nan	0.3496	0.8462	0.0952	0.2553	nan	nan	0.2778	0.76	0.0417			0.1212	0	nan	nan	nan	0.0159	nan
0.9747	0.0115	1	nan	nan	1	nan	nan	0.9797	nan	nan	0.2672	1	nan	0.4653	nan	0	0.1	nan	0		0.5217	0.1639	0	nan	0	0.5	0.4643	nan	0.7419	0.7419	nan	0.274	0.3231	0.209	0.25	nan	0.1277	nan	nan	nan			0.6466	0.4417	0.3158	nan	nan	0.4706	nan
0.9608	0.0418	0.871	nan	nan	1	nan	nan	0.9859	1	nan	0.3659	1	0.0645	0.25	nan	0	0.2115	nan	0		0.5	0.1875	0.3415	nan	nan	0.3333	nan	nan	0.4688	nan	nan	0.3741	nan	nan	nan	nan	nan	nan	nan	nan			0.1196	0.0145	0.025	nan	nan	nan	nan
0.6667	0.0178	nan	nan	nan	nan	nan	nan	0.9375	nan	nan	0.0706	nan	0.0142	0.0769	nan	0	0	nan	0		0.92	0	nan	nan	nan	0.8182	nan	nan	0.7241	0.8684	nan	0.1935	nan	0.0667	0.4045	0.7442	0.0571	0.3176	0.875	0.0526			0.1667	0.0364	0.1	0.16	nan	0.0208	nan
0.9231	0.0118	0.5909	1	nan	0.9722	0.9836	nan	0.9612	0.9575	nan	0.3095	0.883	0.0198	0.5455	1	nan	0.4706	0.88	0		0.8056	0.4848	nan	nan	nan	0.635	nan	nan	0.729	nan	nan	0.5866	nan	nan	0.4643	nan	nan	0.5	nan	nan			0.5455	0.3676	0.6087	nan	nan	0.5269	nan
0.9856	0.0196	0.5278	0.7544	nan	0.9896	0.9962	nan	0.9563	0.9655	nan	0.3388	0.8229	0.0151	nan	nan	nan	0.4524	0.9744	0		0.8519	0.0107	nan	nan	nan	0.8936	0.8889	nan	0.9299	0.9438	nan	0.3231	nan	0.098	0.2556	nan	0.0385	0.3741	0.8571	0.0435			0.4156	0.2234	0.2526	nan	nan	0.4061	nan
0.9811	0.0202	0.7895	0.8718	nan	0.9712	0.966	nan	0.9525	0.9578	nan	0.4178	0.8534	0.0323	nan	nan	nan	0.4	0.96	0		0.9355	0.1282	0.68	nan	nan	nan	nan	nan	0.913	nan	nan	0.4627	nan	0.2308	0.7593	nan	nan	0.4583	nan	nan			0.4188	0.2516	0.194	nan	nan	0.3835	nan
0.8906	0.0108	0.9684	nan	nan	0.9665	0.9184	nan	0.9197	0.9053	nan	0.3808	1	0.0213	nan	nan	nan	0.1875	nan	0		0.7536	0.4444	0.125	nan	nan	0.7455	nan	nan	0.6762	nan	nan	0.616	nan	nan	nan	nan	nan	0.75	nan	nan			0.1471	0	nan	nan	nan	0.0986	nan
0.7977	0.0047	0.8088	0.9048	nan	0.989	1	nan	0.9536	0.9853	nan	0.5526	1	0	nan	nan	nan	0.2083	nan	0		0.8312	0.5312	0.5128	nan	nan	0.8636	nan	nan	0.7542	nan	nan	0.6585	nan	nan	0.4146	nan	nan	nan	nan	nan			0.3398	0	nan	nan	nan	0.2632	nan
0.9396	0.0149	0.726	1	0.5833	0.9787	0.9937	nan	0.9648	0.98	nan	0.7018	1	0.0286	0.2353	nan	nan	0.2192	nan	0		0.7684	0.1225	nan	nan	nan	0.3934	nan	nan	0.8276	nan	nan	0.5988	nan	nan	nan	nan	nan	0.6818	nan	nan			0.1324	0.0233	0.0217	nan	nan	0.0312	nan
0.9907	0.0195	nan	nan	nan	0.9737	1	nan	0.9393	0.9665	nan	0.2694	0.9125	0.0303	0.6389	0.9524	nan	0.4156	0.9412	0		0.6818	0.3125	0.5238	nan	nan	0.7521	nan	nan	0.7913	0.76	0.8409	0.6509	nan	nan	nan	nan	nan	nan	nan	nan			0.1856	0	0	nan	nan	0.0432	nan
0.8879	0.0656	0.9268	1	nan	1	1	nan	0.9696	0.9697	nan	0.2425	0.9306	0.0421	0.6809	0.9688	nan	0.2941	nan	0		0.3596	0	0.2879	0.2647	nan	0.233	0.3061	nan	0.4239	0.451	nan	0.1235	0.2333	nan	0.0323	0	nan	0.1474	nan	0			0.5682	0.3651	nan	nan	nan	0.5752	nan
[truncated: 40,141 more rows]
[truncated: 73 more columns]
