# Supplementary material for: Paternal DNA methylation is remodeled to maternal levels in rice zygote
Source: Nat Commun. 2023 Oct 18;14:6571. doi: 10.1038/s41467-023-42394-0 (PMC10584822; doi:10.1038/s41467-023-42394-0)
Supplement: Supplementary file 7 — Source data [file 41467_2023_42394_MOESM7_ESM.zip › Fig. 3b.xlsx]

## Sheet: Fig. 3b
Fig. 3b
DMR Egg (MH) > Sperm (ZS) CG															DMR Egg (MH) > Sperm (ZS) CHG															DMR Egg (MH) > Sperm (ZS) CHH															DMR Egg (MH) < Sperm (ZS) CG
MH-E	ZS-S	MH-Z	ZS-Z	MZ-GE	MZ-GE_mh	MZ-GE_zs	MZ-Panicle	MZ-Panicle_mh	MZ-Panicle_zs	MH_seedling	ZS_seedling	MH_Panicle	ZS_Panicle		MH-E_CHG	ZS-S_CHG	MH-Z_CHG	ZS-Z_CHG	MZ-GE_CHG	MZ-GE_mh_CHG	MZ-GE_zs_CHG	MZ-Panicle_CHG	MZ-Panicle_mh_CHG	MZ-Panicle_zs_CHG	MH_seedling_CHG	ZS_seedling_CHG	MH_Panicle_CHG	ZS_Panicle_CHG		MH-E_CHH	ZS-S_CHH	MH-Z_CHH	ZS-Z_CHH	MZ-GE_CHH	MZ-GE_mh_CHH	MZ-GE_zs_CHH	MZ-Panicle_CHH	MZ-Panicle_mh_CHH	MZ-Panicle_zs_CHH	MH_seedling_CHH	ZS_seedling_CHH	MH_Panicle_CHH	ZS_Panicle_CHH		MH-E	ZS-S	MH-Z	ZS-Z	MZ-GE
0.7109	0.1644	0.6589	0.3846	0.5241	nan	nan	0.5	nan	nan	0.4286	0.3468	0.5963	0.4268		0.7313	0.3103	0.3455	0.3598	nan	nan	nan	nan	nan	nan	0.3214	0.1724	nan	nan		0.5625	0.0417	0.0556	0.8298	0.1103	0.145	0.04	nan	nan	nan	0.0793	nan	0.0435	nan		0.1741	0.75	0.1404	nan	0.067
1	0.2676	0.8919	0.2474	0.6648	nan	nan	0.7711	nan	nan	0.9206	0.2967	0.9467	0.5094		1	0.6442	0.75	0.736	0.8551	0.7551	0.9701	0.9274	0.9649	0.8871	0.9398	0.9259	0.9279	0.9184		0.5308	0.2134	0.2303	0.0588	0.0899	0.0994	0.084	nan	nan	nan	nan	0.1385	0.119	nan		0.2888	1	0.1979	0.8381	0.1478
1	0.1887	0.137	0.8148	0.8726	nan	nan	1	nan	nan	0.9815	0.9588	1	1		0.5455	0.0152	nan	0.042	0.1602	0.4808	0.0278	0.2692	nan	0	0.6207	nan	0.5581	nan		0.875	0.6562	0.2892	0.75	0.0571	nan	nan	0.1067	nan	nan	0.0207	nan	nan	nan		0.0141	1	0.0225	0.8817	0.1198
0.9	0.3955	0.5541	0.8571	0.7983	nan	nan	nan	nan	nan	0.9592	0.9857	0.9861	nan		0.9273	0.5435	0.8667	0.8925	0.875	nan	nan	nan	nan	nan	0.875	nan	nan	nan		0.1343	0	0.0648	0.0417	0.0686	0.0854	0.0408	0	0	nan	0.0187	nan	0.0495	nan		0.1661	0.8364	0.2066	0.8129	0.2073
0.5802	0	0.4853	0.0114	0.1368	nan	nan	0.4375	nan	nan	0.6441	0	0.7353	0		0.4324	0	0	nan	0.1569	0.2545	nan	0	nan	nan	0	0.0167	nan	0.0536		0.9845	0.8712	1	0.95	1	nan	1	nan	nan	nan	nan	nan	nan	nan		0.0606	0.5714	nan	0.5833	0.1136
0.9379	0.0085	0.9669	0.0218	0.4511	nan	nan	0.5514	nan	nan	0.8864	0	0.9204	0		0.6667	0.2917	nan	0.1667	0.4859	nan	nan	0.625	nan	nan	0.5106	0.5435	nan	0.6154		0.1143	0	0.0256	0.087	0.0714	nan	nan	0.1336	0.1928	0.1027	0.0694	0.0496	0.1389	0.2052		0.1402	1	0.1957	0.8	0.932
0.9867	0.0325	0.9429	0.0292	0.4694	nan	nan	0.5606	nan	nan	0.9815	0	0.9706	0		0.7632	0.2857	0.4737	0.5568	0.5535	nan	nan	0.3934	nan	nan	nan	0.434	0.6875	0.5517		0.4091	0.0048	nan	0.0085	0.0691	0.0435	0.0752	nan	nan	nan	0.1087	nan	0.037	nan		0.2658	0.8868	0.0588	nan	0.9247
0.875	0	1	0.0114	0.4846	nan	nan	0.7059	nan	nan	0.92	nan	nan	0.037		0.7143	0.3191	0.6701	0.6122	0.7512	0.7929	0.6981	0.5278	0.5294	0.5455	0.4217	0.456	0.4662	0.5197		0.1429	0.0247	0.0889	0.1579	0.0778	0.0543	0.0625	0.1333	0.1264	0.141	0.0364	0.038	0.0821	0.0513		0.5	1	nan	nan	0.8861
0.8049	0.029	nan	0.0392	0.5	nan	nan	0.64	nan	nan	1	nan	nan	0.0333		0.4091	0.0204	0.3448	0	0.1053	nan	0	0.3043	0.5909	nan	0.4861	0	0.6809	nan		0.3559	0.03	0.1236	nan	0.1186	0.1789	nan	0	nan	nan	0.0093	0.019	nan	0.0105		0	0.9524	0.0421	nan	0.3
0.8545	0.2299	0.8537	0.1667	0.543	nan	nan	0.5779	nan	nan	0.9658	0.2731	0.9878	0.231		0.7241	0.0259	0.8085	0.0119	0.5284	0.791	0	0.339	0.8571	0	0.8485	0.0256	0.8065	0.0159		0.1889	0.0307	0.0773	0.0096	0.0947	0.1105	0.0774	0	0	0	0.0031	0.0034	0.0065	0.0051		0.0149	1	0.0063	nan	0.252
0.8974	0.0769	0.8667	0	0.2695	nan	nan	0.2903	nan	nan	0.4754	0	0.3696	0		0.6667	0.0126	0.8588	0.0084	0.402	0.6176	0	0.2794	nan	0.125	0.6923	0	0.6591	0		0.2872	0.0041	0.0267	0.0044	0.0882	0.0938	0.12	0.1081	0	nan	0.0108	0	0.0316	0		0.0036	1	0.0156	0.9263	0.1296
0.7889	0.0628	0.5652	0.0124	0.3227	nan	nan	0.2516	nan	nan	0.3514	0.0053	0.453	0		0.619	0	0.5766	0.0294	0.3375	0.6447	0.0533	0.3239	nan	nan	0.4935	0	0.6098	0		0.2622	0.1562	0.2536	0.234	0.1475	nan	nan	nan	nan	nan	0.01	nan	nan	nan		0.1565	0.9708	0.044	0.9583	0.8468
0.8837	0	0.875	0	0.425	0.8696	0.04	0.4286	0.9	0	0.7766	0	0.9308	0.0182		0.6296	0.0143	nan	0.02	nan	nan	nan	nan	nan	nan	0.4468	0	0.3621	0		0.3456	0.1404	0.3074	0.246	0.1338	nan	nan	nan	nan	nan	0	nan	nan	nan		0.1579	0.7736	0.5189	0.8444	0.2207
1	0.5	nan	0.3333	0.77	nan	nan	0.9667	nan	nan	0.9487	nan	0.9367	nan		0.6923	0.2273	0.383	nan	0.2836	nan	nan	nan	nan	nan	0.4762	nan	nan	nan		0.5	0.2875	0.4177	0.3371	0.1468	nan	nan	nan	nan	nan	0.0182	nan	nan	nan		0.3491	0.9929	0.4839	0.9286	0.7778
0.5636	0.0079	0.3621	0.0332	0.292	nan	nan	0.1667	nan	nan	0.3063	0	0.3929	0.037		0.6522	0.0065	0.5833	0.0204	0.246	nan	nan	nan	nan	nan	0.7143	0	0.5	nan		0.6667	0.2333	nan	0.375	0.1801	0.1667	0.1842	0.4	0.2879	0.4574	0.2889	0.1966	0.4072	0.2252		0.1358	0.9512	0.3511	0.5265	0.3322
0.766	0.0147	0.6348	0.0141	0.0082	nan	nan	0	nan	nan	0.0079	0	0	0		0.8246	0.0177	0.7556	0.0146	0.1623	nan	nan	0.3421	nan	nan	0.8431	0	0.8529	nan		0.3804	0.0952	0.1964	0.243	0.1283	0.2121	0.1288	0.4783	0.5	nan	0.3274	nan	0.5143	nan		0	0.5946	0	nan	0.9733
0.9146	0.3415	0.8636	0.8814	0.8982	nan	nan	nan	nan	nan	0.8519	0.8113	nan	0.6444		0.3	0	nan	0.0235	0.0945	0.0909	0.0833	nan	nan	nan	nan	nan	nan	nan		0.1034	0	0	0.0769	0.0651	nan	nan	0	0	0	0.0041	0.0049	0	0		0.0478	0.8875	0.1233	0.7766	0.4968
0.9706	0.3739	0.9226	0.5923	0.8976	nan	nan	0.7841	nan	nan	0.8889	0.6353	0.979	0.6364		0.4848	0.0039	0.5	0.0144	0.1167	0.5455	0	nan	nan	nan	nan	nan	nan	nan		0.1471	0	0.117	0.0515	0.0815	0.121	0.0204	0.0758	0.0805	0.0959	0.1223	0.1322	0.0563	0.0492		0.0088	0.625	0.0284	0.7432	0.4141
0.9091	0.0227	nan	0.129	0.4082	0.7708	nan	0.3529	0.7179	nan	0.7091	0.1045	0.7928	0.0847		0.8889	0.027	0.8	0.0393	0.2718	0.9388	0.0315	nan	nan	nan	0.9524	nan	0.9216	nan		0.2049	0.0444	0.0192	0.0429	0.0674	0.0531	0.0638	0.0145	0.0135	0.0172	0	0.0435	0.0455	0.0556		0.4194	0.9762	nan	0.8511	0.988
0.8	0.0387	0.8	0.0248	0.4242	0.8438	0.0333	0.3409	0.9062	nan	0.975	0	0.9011	0.0172		0.7705	0	nan	0.0115	0.2637	0.7442	0.0552	nan	nan	nan	nan	0	0.5	nan		1	0.5556	nan	0.7143	0.2404	nan	nan	0.75	nan	nan	0.648	0.6791	0.6744	0.6637		0.2826	0.8571	0.4783	0.7576	0.9597
0.9778	0.0089	nan	0.0298	0.311	1	0	0.3684	0.9167	nan	0.8438	0	0.9286	nan		0.5455	0	0.6429	0.0125	0.2665	0.5647	0.0945	nan	nan	nan	0.5862	nan	nan	nan		0.7015	0.4435	0.9266	0.1022	0.4651	nan	nan	nan	nan	nan	nan	0.2	nan	nan		0.1915	1	0.4915	0.8	0.25
0.8876	0.0391	1	0.0378	0.2277	nan	0	0.4403	0.9608	0.0299	0.9778	0	0.9615	0		0.5532	0	0.4359	0.0561	0.3333	nan	nan	nan	nan	nan	nan	nan	nan	nan		0.5091	0.2857	nan	0	0.1814	nan	nan	0.2083	nan	nan	0.0538	0.0355	0.4571	0.1412		0.0078	0.9222	0.0132	0.7665	0.737
0.6415	0.0131	0.6421	0.0312	0.0551	nan	nan	0.0473	nan	nan	0.0305	0.0292	0.0612	0		0.825	0.0123	0.5306	0.0496	0.5112	nan	nan	nan	nan	nan	0.7317	nan	nan	nan		0.3727	0.125	0.5789	0.0526	0.153	nan	nan	0.4943	nan	nan	0.4805	0.0476	0.717	0.3529		0.0155	0.5882	0.023	0.8994	0.4902
0.871	0.3333	0.9412	0.7212	0.7232	nan	nan	0.75	nan	nan	0.8308	0.3906	nan	0.32		0.6154	0.3111	0.7586	0.5357	0.5895	nan	nan	nan	nan	nan	0.5625	nan	0.7308	nan		0.1212	0	0.0214	0.0046	0.0476	nan	nan	0.0089	nan	nan	0	0	0	0.0085		0.0275	0.75	0.0187	nan	0.2067
0.5289	0	0.3807	0.017	0.0241	nan	nan	0.0112	nan	nan	0	0	0.0515	0.0303		1	0.5957	nan	0.6667	0.6484	0.8333	nan	0.4375	nan	nan	nan	nan	0.6471	0.6667		0.2821	0.0893	0	0.0645	0.1061	nan	nan	0.1259	nan	nan	0.022	0.0182	0.2364	0.122		0.0202	0.8889	0.0036	nan	0.1119
0.8261	0.0421	nan	0.3333	0.7343	nan	nan	0.5581	nan	nan	0.9508	0.7551	0.7963	0.3256		0.9143	0.5778	0.8462	0.8913	0.8389	nan	nan	0.8261	nan	nan	0.8704	0.8958	0.9032	0.9487		0.1695	0	0.1127	0	0.0755	nan	nan	0.1797	nan	nan	0.0052	0.0071	0.2581	0.1845		0.0111	0.9412	0.0064	0	0.0618
0.9892	0.4615	nan	0.95	0.9623	nan	nan	0.9121	nan	nan	0.9535	0.9423	0.963	0.9737		0.641	0.0097	nan	0.0446	0.1577	0.381	0	0.2683	nan	0	0.5333	0	0.64	0		0.3158	0.1026	0.3617	0.1188	0.0938	nan	nan	0.0816	nan	nan	0.1714	0.1111	0.0917	0		0.0323	0.6757	0.0286	nan	0.3226
0.9804	0.3	nan	0.949	0.9764	nan	nan	0.918	nan	nan	0.9487	0.9146	1	1		0.7895	0.3636	0.5278	0.575	0.6838	0.7636	0.7273	nan	nan	nan	nan	nan	nan	nan		0.1628	0.0365	0.0296	0.0451	0.0438	nan	nan	0.006	0.05	0	0.0073	0.0195	0.0382	0.0081		0.0196	0.9286	0	0.8095	0.9432
0.8842	0.0305	0.8827	0.0193	0.5148	nan	nan	0.2093	nan	nan	0.6667	0	nan	0		0.7857	0.4352	0.8889	0.6645	0.6966	nan	nan	0.6111	nan	nan	nan	0.5106	0.7059	nan		0.2558	0	0.0588	0.0274	0.0486	nan	nan	0.0109	0	nan	0.0104	0.0121	0.0064	0.0061		0.3917	1	0.2857	0.97	0.8804
0.6667	0.1579	0.6633	0.2576	0.5103	nan	nan	0.4545	nan	nan	0.5172	0.4913	0.617	0.2308		0.6512	0.16	nan	0.4878	0.5312	0.4286	nan	0.6667	nan	nan	0.6047	0.5122	0.625	nan		0.5833	0.1587	0.2222	0.5143	0.1963	nan	nan	0.3469	nan	nan	0.102	0.0942	0.2222	0.134		0	0.8966	0	nan	0.9358
0.5556	0	0.7064	0.012	0.2228	nan	nan	0.1321	nan	nan	0.3091	0	0.4267	0.0339		0.8621	0.5	0.463	0.4861	0.472	nan	nan	0.6667	nan	nan	nan	0.4545	0.5167	0.4483		0.1978	0.0233	0	0.0667	0.0759	nan	nan	nan	nan	nan	nan	nan	nan	nan		0.0274	0.8706	0.0312	0.8531	0.4498
0.8757	0.2489	0.9024	0.5	0.7291	nan	nan	0.7045	nan	nan	0.6471	0.5135	0.8182	0.5588		0.8919	0.3636	0.8966	0.1429	0.6316	nan	nan	0.5	nan	nan	0.8108	0.4186	nan	nan		0.9143	0.5776	0.4342	0.6066	0.7678	nan	nan	nan	nan	nan	nan	0.12	nan	nan		0.0833	0.95	0.0182	0.8333	0.2821
0.5166	0.0144	0.388	0.0199	0.0419	nan	nan	0.0893	nan	nan	0.0542	0.0307	0.3087	0.0087		0.5156	0	0.5797	0.0287	0.3256	nan	nan	0.2	nan	nan	0.3881	0	0.3333	0		0.8026	0.5106	0.7234	0.582	0.3596	nan	nan	nan	nan	nan	nan	0.0667	nan	nan		0.3333	0.9346	0.7847	0.9559	0.7903
0.7096	0.0782	0.7278	0.0132	0.2345	nan	nan	0.3741	nan	nan	0.3287	0.0093	0.5759	0		0.9286	0.093	nan	0.5484	0.6602	0.6154	0.7647	0.5692	0.6286	0.5	0.6771	0.25	0.5862	0.6724		0.7574	0.4802	0.6714	0.7336	0.4483	nan	nan	nan	nan	nan	nan	0.0826	nan	nan		0.0432	0.9535	0	0.9767	0.1494
0.5696	0	0.4923	0.0536	0.039	nan	nan	0	nan	nan	0.0051	0	0	0.0069		0.4098	0.0857	0.2533	0.1667	0.2892	nan	nan	nan	nan	nan	nan	nan	nan	nan		0.1182	0	0.0614	0.0673	0.0937	nan	nan	0	nan	nan	0.005	0	0	0		0.0097	0.9149	0.02	0.7778	0.1565
0.96	0.3152	0.9661	0.9275	1	1	1	1	1	nan	0.9722	0.9605	0.9324	0.825		0.5385	0.125	0.3654	0.2	0.3291	nan	nan	nan	nan	nan	nan	nan	nan	nan		0.75	0.2917	0.587	0.9048	0.3089	nan	nan	nan	nan	nan	0.425	0.5781	0.75	0.7368		0.1379	0.8889	0.0725	0.8824	0.2235
0.9552	0.3962	0.7143	0.708	0.9013	nan	nan	0.9035	nan	nan	0.7647	0.9485	0.9677	1		0.5	0.1905	0.3529	0.3636	0.5494	nan	nan	nan	nan	nan	0.5714	nan	nan	nan		0.2373	0.092	0.0526	0.2143	0.0855	nan	nan	0.0769	0.0571	0	0.0334	0.0764	0.0265	0.0192		0.4615	0.9623	0.2636	0.84	0.1468
0.8372	0.0049	0.7241	0.3974	0.5903	nan	nan	0.6881	0.8	0.6053	0.8462	0.6812	0.9074	0.6923		1	0.0112	0.7	0.0064	0.1264	nan	0	0.3333	0.7143	0	0.7582	0	0.6623	0.0175		0.4242	0.1852	0.0741	0.2755	0.1802	0.2205	0.1655	0.2143	nan	0.2203	0.0263	0.1402	0.2787	0.2267		0.2069	1	0.5366	0.9655	0.961
0.6786	0.0282	0.3281	0.3333	0.4821	nan	nan	0.6104	0.9444	0.2941	0.8667	0.0667	0.825	nan		0.863	0.551	0.7	0.5185	0.6167	0.7385	0.4878	0.75	nan	nan	0.7656	0.5227	0.7667	0.5714		0.1154	0	0.0323	0.069	0.0244	nan	nan	0	nan	nan	0	0	0.0154	0		0.4167	0.9333	0.85	1	0.9494
0.8205	0.1471	0.8333	0.5091	0.883	nan	nan	0.8992	nan	nan	0.8797	0.7826	0.9024	0.6477		0.4419	0.0789	nan	nan	nan	nan	nan	nan	nan	nan	nan	nan	0.3871	nan		0.3333	0.0864	0	nan	0.0571	nan	nan	0.0625	nan	nan	0.0166	0.0335	0.1422	0.107		0.0159	1	0	nan	0.8571
0.9419	0.0256	0.9818	0.0563	0.3625	0.9677	0.0492	0.624	0.9853	nan	0.9421	0	0.9708	0.0115		0.6556	0.2152	0.4646	0.4861	0.4368	0.3602	0.6316	0.4865	0.4828	nan	nan	nan	0.2982	nan		0.2292	0.0694	nan	nan	0.2654	nan	nan	nan	nan	nan	nan	nan	nan	nan		0.2564	0.9048	nan	nan	0.8636
0.9714	0.038	nan	0.0847	0.4667	0.9211	0	0.6222	0.9524	0.2258	0.9035	0.0145	0.9586	0		0.6744	0.1525	0.7609	0.5094	0.4921	0.4898	0.6	0.4091	nan	nan	0.2571	0.2903	0.6579	nan		0.1579	0	0.0455	0.0424	0.0169	nan	nan	0.0152	0	0	0	0	0	0.0074		0.1235	0.8056	0.1	0.5	0.0686
0.7188	0.0253	0.957	0.0124	0.1987	0.2366	0.0568	0.0645	0.1562	0	0.0194	0.0055	0.2537	0		0.7536	0.3958	0.8415	nan	0.1905	0.1094	nan	0.6216	0.5909	nan	0.1154	0.5556	0.0822	0.6122		0.1096	0	0	0.0192	0.1626	0.0741	0.2404	0.0798	0.1145	0.0333	0.0079	0	0.0175	0.0308		0.0435	1	nan	0.4615	0.6143
0.5157	0	0.4095	0.0051	0.042	nan	nan	0	nan	nan	0	0	0	0.0101		0.5588	0.2203	0.6522	0.2099	0.3717	nan	0.1481	0.4722	nan	nan	0.2727	0.0123	0.6462	0.35		0.15	0	0.027	0.141	0.0849	0.1064	nan	0.0345	0.0351	0.0366	0.0104	0	0.1313	0.0125		0.0625	1	nan	0.7143	0.7042
0.9756	0.0565	0.844	0.0727	0.0444	nan	nan	0.0699	nan	nan	0	0.0117	0.0197	0.0566		0.7188	0.4138	nan	nan	0.6458	nan	nan	0.5119	nan	nan	0.6	0.7143	0.5932	0.7551		0.5455	0	nan	nan	0.0901	nan	nan	nan	nan	nan	0	0	nan	nan		0	1	0.0278	0.9167	0.9085
0.963	0	0.283	0.0321	0.0487	nan	nan	0	nan	nan	0	0	0	0		0.8723	0.4828	0.8077	0.726	0.7338	nan	nan	0.7556	nan	nan	0.6875	0.6857	0.8485	nan		0.1795	0.0032	nan	0.0172	0.1293	nan	nan	nan	nan	nan	nan	0	0.303	nan		0.069	0.9444	0	0.9302	0.9441
0.9868	0	0.6146	0.0401	0.0252	nan	nan	0.0145	nan	nan	0	0	0	0.0333		0.9048	0.5238	0.8462	0.619	0.4672	nan	nan	nan	nan	nan	0	nan	0.2264	0.4571		0.3462	0.0063	nan	0.0211	0.0644	nan	nan	nan	nan	nan	nan	0	0	nan		0.0195	0.9394	0.0169	0.8158	0.2012
0.9545	0.049	0.8376	0.0256	0.047	nan	nan	0.0261	nan	nan	0	0	0	0.0179		0.7586	0.3934	0.3953	0.4444	0.4293	nan	nan	0.25	nan	nan	nan	0.3214	0.5455	0.2391		0.1321	0.0301	nan	0.0131	0.0483	0.0476	0.0139	nan	nan	nan	nan	nan	0	nan		0.0237	0.8421	0.0106	0.8065	0.1343
0.9118	0.015	0.8504	0.0024	0.0417	nan	nan	0	nan	nan	0	0.0167	0	0		0.8119	0.462	0.6322	0.6833	0.6239	nan	nan	0.7917	nan	nan	0.3918	0.5104	0.6479	0.6596		0.2424	0.039	0.1181	0.0104	0.131	0.1429	0.1319	0.0755	0.125	0	0.2414	nan	0	nan		0.0179	0.8261	0.0146	nan	0.0359
0.9344	0.0107	0.8261	0.0274	0.0475	nan	nan	0.0179	nan	nan	0	0	0	0.0652		0.4762	0.05	nan	0.0845	0.1067	nan	nan	0.0631	nan	nan	0.0081	0.0077	0.015	0.0482		0.1573	0.0227	0.0556	0.0267	0.0763	nan	nan	nan	nan	nan	0.1143	nan	0.0789	nan		0.0071	0.963	0.0182	0.3846	0.0332
1	0.027	0.5593	0.0349	0.0512	nan	nan	0	0	nan	0	0.0194	0	0.029		0.7931	0.0385	0.7778	0.5432	0.4226	nan	nan	0.6529	nan	nan	0.3529	0.525	0.463	0.7172		0.163	0.007	0.1236	0	0.1227	nan	nan	nan	nan	nan	0.1484	nan	nan	nan		0.4545	0.9552	nan	0.9619	0.8954
0.8333	0.012	0.6471	0.0098	0.0658	0.1094	0.06	0	0	nan	0	0.0071	0	0.0114		0.5476	0.0385	nan	nan	0.6376	nan	nan	nan	nan	nan	0.339	0.4154	0.5517	nan		0.1613	0.0208	0.0667	0.0862	0.1069	0.0714	0.0405	0.0263	0.0141	0.0328	0.0515	0.0278	0.0316	0.0053		0.0278	1	0.0085	0.9831	0.0885
0.8108	0.275	nan	0.4565	0.791	nan	nan	0.9783	1	0.9394	1	0.837	0.987	0.8857		0.6486	0.25	0.5833	0.3279	0.2851	nan	nan	0.2747	nan	nan	0.2714	0.1	0.3529	0.3765		0.3571	0.08	0.029	0.0513	0.0276	nan	nan	0.0231	nan	nan	0.0099	0.0106	0.0169	0.0127		0.01	0.9208	0.0168	0.9081	0.1826
0.9875	0.4615	0.6667	0.5862	0.982	nan	nan	0.9909	0.9815	1	0.9868	0.9667	0.9821	0.981		0.6226	0.0952	0.5949	0.3469	0.3448	nan	nan	0.5972	nan	nan	0.3617	0.1765	0.5139	0.5645		0.2041	0	0.0661	0.0417	0.0703	0	nan	0.0132	0	0.0323	0.0062	0.0061	0.0053	0.0056		0.033	0.8793	0	0.917	0.2258
0.7143	0.0024	0.7	0.0178	0.0481	nan	nan	0	nan	nan	0.0141	0.0088	0	0		0.7273	0.3333	0.32	0.5	0.4823	nan	nan	0.3894	nan	nan	0.15	0.4478	0.4267	0.5686		0.7143	0.2093	nan	0.5882	0.1712	0.1176	0.1667	0	nan	nan	0	0	0	0.1538		0.0152	0.5667	0.0128	0.6294	0.5015
1	0.0427	nan	0.0562	0.0749	nan	nan	0.011	nan	nan	0	0	0.0139	0.0227		0.5135	0.0137	nan	0.0066	0.0361	nan	nan	0	nan	nan	0	0	0	0		0.1333	0	nan	0.0238	0.0745	0.0957	nan	0	0	0	0.0099	0	0	0.0244		0	0.9767	0.0143	0.9423	0.1862
1	0.012	nan	0.0224	0.0609	0.1239	0.025	0.0256	nan	nan	0	0	0.0126	0		0.4815	0.0193	0.44	0.0123	0.0201	nan	nan	0	nan	nan	0	0	0	0.025		0.1429	0.0217	0.082	0.0148	0.0583	nan	0.0479	0.0204	0.0286	nan	0.0625	0	0.0156	nan		0	0.8039	0.0123	0.8469	0.1976
0.8621	0	nan	0.0484	0.4416	nan	nan	0.2439	nan	nan	0.443	0	0.5156	0		0.7143	0.3478	0.2963	0.5044	0.5932	0.6757	nan	0.5652	0.4231	0.6286	0.2308	0.3623	0.6341	0.6286		0.2353	0.0444	0.0588	0	0.0985	nan	nan	0.0107	0	0.0286	0.0312	0.0059	0	0.0164		0.0263	0.7574	0.0145	0.9041	0.1865
0.5957	0.0649	0.5987	0.018	0.4693	0.7435	0.0186	0.1	0.2222	0.0182	0.5045	0	0.6818	0.011		0.3333	0.0128	nan	0.0134	0.0673	0.0233	0.0638	0.0222	0.0392	nan	0.0392	0	0.03	0		0.25	0.0746	0	0.0333	0.0392	0.0714	0.038	0.0123	0	nan	0.0121	0.0221	0.0496	0.022		0.0124	0.9892	0.0098	0.896	0.2248
0.9038	0.05	0.7593	0.038	0.569	nan	nan	0.48	nan	nan	0.7738	0.013	0.8514	0		0.439	0.014	nan	0.0081	0.027	nan	nan	0.1296	nan	nan	0.1042	0	0.325	0		0.1713	0.0643	0.0625	0.1375	0.1073	nan	nan	0.0903	0	nan	nan	nan	nan	nan		0.0273	0.5333	0.0273	0.7285	0.2581
0.9014	0.3855	0.8763	0.5181	0.6373	nan	nan	0.3472	nan	0.0263	0.75	0.575	0.7727	0.2338		0.6458	0	0.4118	0.0111	0.1239	nan	nan	0.1125	nan	nan	0.1071	0	nan	0		0.1818	0.0417	nan	0.0582	0.159	nan	0.1589	0.16	0.2424	nan	0.0222	0	0	nan		0.0109	0.8298	0.0746	0.7833	0.3644
0.8304	0.2339	0.9193	0.6637	0.2442	0.019	0.7273	0.5	0	0.9074	0	0.8235	0	0.8095		0.614	0.0087	0.4118	0.0171	0.0667	nan	nan	0.125	nan	nan	0.3462	nan	nan	0.0196		0.3016	0.0727	0.2258	nan	0.1777	0.2614	0.0395	0.4746	0.6	0.473	0.1099	0.0526	0.4091	0.1724		0.0121	1	0.0078	0.875	0.3409
0.8113	0	0.7083	0	0.2118	nan	nan	0.0513	nan	nan	0	0.0149	0.1579	0.0256		0.6552	0.0081	nan	0.0214	0.0803	nan	nan	0.0952	nan	nan	nan	nan	nan	nan		0.1083	0	0.08	0.1434	0.1564	nan	nan	0.0893	0.15	nan	0.0078	0	0.098	0.0388		0.1429	0.8438	0.1186	0.825	0.978
0.7714	0.0103	nan	0.0118	0.4884	0.9	0	0.5495	0.913	0.0588	0.9462	0	1	0		0.5	0	nan	0.0315	0.1194	nan	nan	0.1017	nan	nan	nan	0	0.3429	0		0.1912	0.0435	0.1935	0.1765	0.0915	nan	nan	0.125	0.2069	nan	0.1084	0.0405	0.1707	0.1509		0	0.7308	0.1772	0.5	0.9167
0.7959	0.0452	0.6604	0.0142	0.6089	0.984	0	0.6239	0.9688	0.0286	0.9845	0	1	0.0256		0.4727	0	0.5625	0	0.2193	nan	nan	0.0843	nan	nan	0.3393	nan	0.449	0.0167		0.2222	0.027	nan	nan	0	nan	nan	0.0208	nan	nan	0.0129	0	0	0.02		0.0294	0.7568	0.0319	0.5542	0.9375
0.5472	0.0246	0.612	nan	0.0057	nan	nan	nan	nan	nan	0	0	0	0		0.8438	0	nan	0	0.1743	nan	nan	0.25	0.3846	nan	0.3898	nan	0.4531	0.0244		0.6333	0.3556	nan	0.4667	0.2069	nan	nan	nan	nan	nan	nan	nan	nan	nan		0	0.7714	nan	0.537	0.775
1	0.0161	0.8358	0.036	0.399	nan	nan	0.2115	nan	nan	0.5385	0	0.5349	0		0.4762	0.1463	0.4722	0.2597	0.2909	0.2917	nan	0.3889	0.3095	0.3429	0.3929	nan	0.3448	0.2955		0.5598	0.4106	0.6337	0.4419	0.1768	nan	nan	nan	nan	nan	nan	nan	nan	nan		0	0.8333	nan	0.5567	0.8092
0.9288	0.2719	0.8052	0.0484	0.054	nan	nan	0.0692	nan	nan	0.0283	0.0545	0.0982	0.0206		1	0.2115	0.5952	0.6364	0.5116	nan	nan	0.3628	0.35	0.3656	0.1011	0.3186	0.2051	0.5398		0.544	0.3261	0.5176	0.3828	0.1073	nan	nan	nan	nan	nan	nan	nan	nan	nan		0	0.8889	nan	0.7031	1
0.6398	0.0252	0.7205	0.0358	0.0528	nan	nan	0.0305	nan	nan	0.0075	0.2794	0	0.1829		0.6429	0.0209	0.4186	0.0083	0.2615	0.6989	0.0207	0.2672	0.7045	0	0.4898	0.0112	0.6983	0.0098		0.2381	0.0417	0.0741	nan	0.1707	nan	nan	0.0351	nan	nan	0.0286	0.0394	0.0673	0.0521		0	0.7619	0	0.8	0.3667
0.8824	0.3	0.8372	0.9167	0.8942	nan	nan	0.9204	nan	nan	0.8471	0.8532	0.8298	0.7778		0.5385	0.0084	nan	0.0193	0.2338	0.6604	0.0088	0.2586	0.6522	0	0.5385	0	0.701	0		0.6412	0.4685	0.2857	0.3473	0.1867	nan	nan	nan	nan	nan	0	0	nan	nan		0	1	nan	0.9524	0.9752
0.7538	0.1923	0.6591	0.3333	0.6618	nan	nan	0.5647	nan	nan	0.8016	0.3	0.9306	0.3082		0.6333	0	0.3902	0.0155	0.2303	0.5469	0	0.4103	0.6809	0	0.7475	0.0132	0.7073	0		0.6667	0.4146	0.6129	0.6857	0.4613	nan	nan	nan	nan	nan	0.1059	nan	nan	nan		0	0.5922	0.0029	0.5663	0.1714
0.8889	0.1373	nan	0.1483	0.0327	0.0037	nan	0.7183	nan	1	0	0.8571	0.0278	nan		0.4638	0.0142	0.2823	0.4308	0.1806	0.4118	nan	0	nan	0	0	0.0064	0.0125	0		0.1905	0.04	0.1944	0.1149	0.1062	nan	nan	0.4521	nan	nan	0.1471	0.0192	0.4071	0.2264		0.0174	1	0.0278	nan	0.9366
0.8049	0.0952	0.7674	0.1531	0.6559	nan	nan	0.7266	nan	nan	0.9	0.2258	0.9474	0.2167		0.8154	0.3289	0.8125	0.5235	0.6923	nan	nan	nan	nan	nan	0.6667	0.7966	nan	nan		0.5397	0.169	0.2062	0.3831	0.0241	nan	nan	nan	nan	nan	0	0	nan	nan		0.0194	0.9545	0.0186	0.7838	0.7654
0.6931	0.0701	0.5458	0.2238	0.233	nan	nan	0.1406	nan	nan	0.1	0.1148	0.3433	0.1442		0.9383	0.3712	0.9142	0.6238	0.7797	nan	nan	nan	nan	nan	0.8125	0.8627	0.6471	0.931		0.1778	0.0375	0.1169	0.0146	0.0977	nan	nan	0.0549	nan	nan	0.036	0.0113	0.2906	0.0333		0.0193	0.9464	0.007	0.803	0.4164
0.5308	0.0112	0.3746	0.0265	0.0301	nan	nan	0	nan	nan	0	0	0	0.0118		0.8451	0.5	0.8395	0.831	0.6217	nan	nan	0.6442	nan	nan	0.3577	0.4106	0.6438	0.7922		0.625	0.2	0.1786	0.0204	0.1197	nan	nan	0.0402	nan	nan	0.121	0.1148	0.0844	0.075		0.0139	1	0.0099	0.55	0.9239
0.8776	0.3333	0.7059	0.7571	0.8836	nan	nan	0.8333	nan	nan	0.9109	0.7048	0.88	0.7662		0.3468	0.008	0.3579	0.0181	0.2543	nan	nan	0.0481	nan	nan	0.0748	0	0.3537	0.0164		0.1497	0	0.0506	0.0123	0.0379	nan	nan	0.0054	nan	nan	0.01	0	0	0		0.0233	1	0.0188	0.3636	0.8951
1	0.2973	nan	nan	1	nan	nan	0.9429	nan	nan	0.8632	0.8264	0.9789	0.9592		0.3415	0.0163	0.3664	0.018	0.233	nan	nan	0.0469	nan	0	0.1447	0	0.44	0.0357		0.1618	0.0233	0.0476	0.0167	0.0426	nan	nan	0	nan	nan	0	0	0	0		0.0763	0.64	0.0321	0.7323	0.8814
0.7064	0.0867	0.7882	0.2724	0.6146	nan	nan	0.504	nan	nan	0.6591	0.4718	0.6522	0.3187		0.5033	0.0098	0.1948	0.0166	0.1865	0.2754	0.019	0.1273	0.2083	0.02	0.1135	0	0.4818	0.0104		0.3492	0.1212	0.0448	0.1724	0	nan	nan	nan	nan	nan	0	nan	nan	nan		0.0167	0.6176	0	0.7895	0.7258
0.6441	0	0.5823	0.0083	0.0192	nan	nan	0	nan	nan	0.0062	0.0146	0	0.0194		0.4828	0.0292	0.1807	0.0063	0.1282	0.2737	0	0.0635	0.2667	0	0.1391	0	0.4643	0.04		0.2037	0.0373	nan	0.0124	0.0364	nan	nan	nan	nan	nan	nan	nan	nan	nan		0.0606	0.6	0	0.44	0.5267
0.8824	0.0968	0.8065	0.1507	0.2426	nan	nan	0.3953	nan	nan	0	0.118	0	0.3864		0.8077	0.0238	nan	0.0224	0.3154	0.6393	0.0217	0.3033	0.7059	0.1127	0.3793	0	0.61	0.0426		0.3182	0	0.0125	0.0031	0.0302	nan	nan	0.117	nan	nan	0.0107	0.0099	0.2876	0		0.0172	0.8958	0.0195	0.9079	0.9218
0.5769	0.0435	0.7	0.55	0.7791	nan	nan	0.7	nan	nan	0.6895	0.4124	0.6719	0.5851		0.5385	0.125	0.4194	0.0638	0.3838	0.4857	nan	nan	nan	nan	nan	nan	0.4255	nan		0.1957	0.0349	0.0225	0.0357	0.0173	nan	nan	0	nan	nan	0	0	0.0526	0.0146		0.0278	0.7606	0.0223	0.662	0.7284
0.875	0.0345	nan	nan	nan	nan	nan	0	nan	nan	0.0114	0.0177	0	0		0.7209	0.403	0.5833	0.6179	0.6976	nan	nan	0.2889	nan	nan	0.2727	0.4862	0.4375	nan		0.486	0.2866	0.3423	0.4961	0.4028	nan	nan	nan	nan	nan	0.0462	0.1163	nan	nan		0.028	0.816	0.1412	0.7876	0.8907
0.8438	0	0.5422	0	0.082	nan	nan	0.0156	nan	nan	0	nan	nan	nan		0.8267	0.2885	nan	nan	0.4808	nan	nan	0.5	nan	nan	0.4186	0.4167	0.2444	nan		0.9345	0.7361	0.8	0.6712	0.7525	nan	nan	nan	nan	nan	0.0972	0.0833	nan	nan		0.303	0.8434	0.2059	0.906	0.9598
0.5677	0.0238	0.4611	0.0103	0.0368	nan	nan	0	nan	nan	0	0	0.0206	0.0135		0.7273	0.082	nan	0.2979	0.5182	nan	nan	nan	nan	nan	0.2027	0.191	0.4211	nan		0.918	0.7027	0.7191	0.7615	0.7647	nan	nan	nan	nan	nan	0.0802	0.1048	nan	nan		0.0312	0.5581	0.0042	0.4286	0.187
0.6689	0.0441	nan	0.0121	0.5848	nan	nan	nan	nan	nan	0.5398	0.0139	nan	nan		0.5872	0.1605	0.4462	0.352	0.4724	nan	nan	0.5283	nan	nan	0.2692	0.2255	0.4898	0.5238		0.2632	0	nan	0	0.0321	0.1071	nan	0.01	nan	nan	0.0115	0.0098	0.1395	0.0227		0.0084	0.9167	0.0027	0.9425	0.9226
1	0.4839	0.4074	0.75	0.8432	nan	nan	0.9067	nan	nan	0.8539	0.9	0.6786	0.9302		0.4167	0.0207	0.0889	0.2553	0.3154	nan	nan	0.1429	nan	nan	0.0909	0.1765	0.4	0.1923		0.9773	0.2941	0.5795	0.8654	0.42	nan	nan	nan	nan	nan	0.4737	nan	0.9643	nan		0.0312	0.6522	0.5714	0.1569	0.6098
1	0.4638	0.931	0.925	0.9226	nan	nan	0.9636	nan	nan	0.9759	0.8625	1	0.9583		0.575	0.1194	0.641	0.4167	0.6185	nan	nan	0.7451	nan	nan	nan	nan	0.561	0.5143		0.1383	0	0	0.0125	0.0467	nan	nan	nan	nan	nan	nan	nan	nan	nan		0.4706	0.9737	0.8095	0.9397	0.9634
0.9697	0.0172	0.812	0.0044	0.5704	nan	nan	0.1333	nan	nan	0.3766	0.0333	0.9048	0		0.5397	0.2283	0.4898	0.3849	0.6575	nan	nan	0.5303	nan	nan	0.4143	0.3939	0.4222	0.6286		0.3226	0	0.3913	0.1613	0.25	nan	nan	0.5714	nan	nan	0.1724	nan	0.5057	nan		0.0124	0.9796	0.0656	0.8143	0.9607
0.6042	0.0162	0.223	0	0.181	nan	nan	0.0488	nan	nan	0.0563	nan	0.5238	0		0.6585	0.1935	0.4359	0.1895	0.5215	nan	nan	nan	nan	nan	0.3284	0.3077	0.275	nan		0.2857	0	nan	0.0588	0.0112	0	0	0.1509	0.2273	0.0968	0.011	0.0057	0.1622	0.0645		0.0382	0.871	0.025	0.581	0.9308
0.9074	0.0143	0.9432	0.0481	0.5895	nan	nan	0.525	nan	nan	0.9327	0.02	0.963	0.0579		0.5	0.0972	0.7292	0.1648	0.3261	0.2376	nan	0.1475	0.25	0.0667	0.1915	0.2838	nan	nan		0.4937	0.1282	0.322	0.1452	0.3867	0.4409	0.0476	0.7576	0.746	nan	0.266	nan	0.5882	0.64		0.029	0.8621	0.0263	0.5656	0.9239
0.5728	0.0108	0.6	0	0.3377	nan	nan	0.2201	nan	nan	0.3083	0.007	0.5192	0.0111		0.4778	0.0054	0.284	0.012	0.0313	0.0357	0.0225	0	0	nan	0	0	0.0092	0		0.2679	0.0139	nan	0.0072	0.3303	nan	nan	nan	nan	nan	nan	nan	nan	nan		0.0065	1	0.015	0.5185	0.9328
0.8462	0.0288	0.7333	0.0704	0.4779	nan	nan	0.7761	nan	nan	0.8642	0.0227	0.9123	0.2609		0.7838	0.3947	nan	nan	0.4208	nan	nan	nan	nan	nan	nan	nan	nan	nan		0.1437	0	0.02	0.0321	0.2066	nan	nan	nan	nan	nan	nan	nan	nan	nan		0.0032	0.9605	0.0165	0.7909	0.9261
0.9091	0.2647	nan	0.4245	0.9167	nan	nan	0.7273	nan	0.75	0.7204	0.4252	0.6543	0.6977		0.5833	0.2165	0.4556	0.4615	0.3304	nan	nan	0.4595	nan	nan	0.0909	0.2212	0.5287	0.375		0.1944	0	0.0506	0.0182	0.0273	nan	nan	0.0098	nan	0.0323	0.0029	0	0.0192	0.0049		0.0309	1	0.0097	0.6582	0.9262
0.8043	0.1897	1	0.3878	0.4976	0.8571	0.2308	0.6027	nan	0.4091	0.8333	0.1311	0.9012	0.3714		0.9412	0.4921	0.8675	0.6182	0.6179	nan	nan	0.7785	nan	nan	0.6643	0.6783	0.8095	0.7938		0.1	0	0	0	0.0569	nan	nan	0	nan	nan	0	0.0123	0.0286	0.037		0.0189	0.8824	0.0286	0.5743	0.9034
1	0.0099	0.6129	0.0208	0.6067	nan	nan	0.9195	nan	nan	0.9712	nan	0.9787	nan		0.6667	0.24	nan	0.25	0.2766	nan	nan	0.4889	nan	nan	nan	nan	0.3958	nan		0.7	0.2558	0.5692	0.3051	0.5765	nan	nan	nan	nan	nan	nan	0.0104	nan	nan		0.0217	0.9565	0	0.9	0.9024
1	0.0233	0.6364	0.0158	0.25	nan	0.0505	0.8376	nan	nan	0.982	nan	0.9296	nan		0.4348	0.1143	0.24	0.3333	0.4286	nan	nan	0.5417	nan	nan	0.6667	nan	0.6818	nan		0.8304	0.5385	0.3197	0.4648	0.4324	nan	nan	nan	nan	nan	0	0.0526	nan	nan		0.3958	0.9176	0.3169	0.9365	0.9458
0.7174	0.0241	0.8	0.0097	0.1859	nan	nan	0.6604	1	nan	0.9437	0	0.9437	0.0112		0.7255	0.4	0.5895	0	0.5409	nan	nan	0.8387	nan	nan	0.5538	0.6111	0.6875	nan		0.1081	0	0.0392	0.0909	0.0205	0.0233	0.0196	0.0452	0.043	0.0407	0.0286	0.0636	0.1197	0.0314		0.2089	0.9721	0.148	0.9665	0.9244
0.5833	0	nan	0	0.5729	nan	nan	1	nan	nan	0.9167	nan	0.9904	nan		0.7308	0.25	nan	0	0.5526	nan	nan	0.4324	nan	nan	0.411	0.5769	nan	nan		0.2143	0.0323	0.2642	0.1579	0.0592	0.0288	0.1129	0.0359	0.0345	0.028	0.0196	0.0198	0.0274	0.0671		0.0947	0.8878	0.0942	0.7847	0.9307
0.9714	0.0276	0.8889	0.0114	0.3762	nan	nan	nan	nan	nan	0.9474	nan	1	nan		0.8519	0.4	nan	nan	0.4557	nan	nan	nan	nan	nan	nan	nan	0.3061	nan		0.9831	0.558	0.5316	0.6763	0.3285	nan	nan	0.2571	0.303	0.2333	nan	0.2857	0.3143	nan		0.1875	0.8	0.25	0.0526	0.8571
0.9636	0	0.9714	0.1007	0.699	nan	nan	nan	nan	nan	0.97	nan	0.9921	nan		0.8919	0.5574	0.4194	0.4737	0.5912	nan	nan	nan	nan	nan	0.5556	nan	nan	nan		0.5745	0.3918	0.3029	0.3836	0.2348	nan	nan	0.1707	nan	0.1379	nan	0.0308	0.1667	nan		0.0144	0.9706	0.007	0.6471	0.1947
0.9787	0.0897	1	0.041	0.4512	nan	nan	0.6458	nan	nan	1	0.0526	0.9565	0.122		0.7714	0.3929	nan	nan	0.5333	nan	nan	0.4706	nan	nan	0.8462	0.7222	0.7949	nan		0.2174	0	nan	nan	0.1429	nan	nan	nan	nan	nan	0.2051	nan	nan	nan		0.0121	0.7664	0.0272	0.64	0.1546
0.9	0.3333	nan	0.9048	0.8846	nan	nan	0.931	nan	0.9091	0.9839	0.8947	0.9574	1		0.8571	0.325	0.7	0.7353	0.4574	nan	nan	0.7083	nan	nan	0.6447	0.3677	0.5556	0.5747		0.1429	0	0.0455	0	0.0461	nan	nan	0	nan	nan	0	0	0	0		0.0057	0.9103	0.0297	0.791	0.162
0.9459	0.3107	0.9268	0.902	0.9902	1	nan	0.9667	nan	0.98	0.9	0.9184	0.9294	nan		0.8	0.2286	0.3939	nan	0.3965	nan	nan	0.5926	nan	nan	nan	nan	nan	nan		0.5806	0.2727	0.3333	0.2632	0.1333	0.095	0.2727	0.3148	0.2407	0.3889	0.1094	nan	0.3333	0.4783		0.0274	0.8824	0.004	0.6889	0.131
0.9552	0.3608	0.9844	0.95	1	1	nan	0.9846	nan	1	0.907	0.9487	0.9848	nan		0.8696	0.5	nan	nan	0.551	nan	nan	0.2857	nan	nan	nan	0.65	0.5806	nan		0.2619	0.0366	0.0571	0.0204	0.0452	0.0161	0.0519	0.1118	0.1299	0.1304	0.0647	0.014	0.1282	0.0859		0.0314	1	0.02	0.6721	0.1076
0.9853	0.2797	0.9172	0.5317	0.8852	0.8833	0.9753	nan	nan	nan	nan	nan	1	nan		0.6667	0.3458	0.7778	0.2921	0.6715	nan	nan	0.629	nan	nan	0.398	0.5636	0.2245	0.4242		0.1667	0.0238	nan	0.0426	0.0451	0.0789	0.0182	0	nan	0	0	0.0847	0.0156	nan		0.0039	0.9889	0.0234	0.8413	0.0926
0.9747	0.4658	0.9035	0.6946	0.9312	0.9116	0.9908	nan	nan	nan	1	nan	1	nan		0.7953	0.0857	0.6754	0.4172	0.4312	nan	nan	0.5904	nan	nan	0.4762	0.2162	0.6892	0.4524		0.1739	0.0291	0	0	0.0184	nan	nan	0.0079	nan	nan	0.0089	nan	0.0566	0.0274		0.0163	0.9767	0.0254	1	0.096
0.8667	0.3333	0.8261	nan	0.9649	nan	nan	nan	nan	nan	0.9149	nan	1	nan		0.7851	0.1633	0.4908	0.431	0.5478	nan	nan	0.4938	nan	nan	0.5278	0.2121	0.6203	0.5806		0.1224	0.0101	0.0545	0.0849	0.0605	nan	nan	0.383	nan	nan	0	0	0.125	0.3273		0.031	1	0.0251	0.9032	0.0727
0.9394	0.011	0.8657	0.013	0.0458	nan	nan	0	0	nan	0	0.0066	0.0121	0.0093		0.7308	0.3103	nan	0.44	0.4651	nan	nan	0.4333	nan	nan	0.5172	0.3947	0.4706	0.6286		0.1905	0	0.0204	nan	0.0485	nan	nan	0	nan	nan	0.0025	0.0069	0	0.0115		0.0123	0.9897	0.0225	1	0.1683
0.9661	0.0288	0.8333	0.0069	0.0372	nan	nan	0	nan	nan	0	0	0.0083	0		0.6667	0.0256	nan	0.0805	0.0373	nan	nan	nan	nan	nan	0	0	0	0		0.5556	0.2708	nan	nan	0.1958	nan	nan	0.2933	nan	nan	0.0275	0.0757	0.0989	0.1863		0.003	0.988	0.0113	0.9653	0.1623
0.6429	0	0.3889	0.1111	0.3333	0.4286	0.1538	0.2778	0.2273	nan	0.2656	0.1757	0.2099	0.1194		0.8571	0.0396	0.6757	0.5286	0.3602	nan	nan	0.462	nan	nan	0.1786	0.8151	0.2299	0.7212		0.3034	0.0972	0.1111	0.0227	0.0893	nan	nan	0.0761	nan	nan	0.0543	0.0143	0.0667	0.0745		0.0115	0.9704	0.0215	0.8981	0.1777
0.9444	0	1	0	0.5868	nan	0.1538	0.6838	0.9577	nan	0.9255	0	0.8933	0		0.5435	0.0545	0.4468	nan	0.2632	nan	nan	0.4257	nan	nan	nan	0.4265	0.4211	0.5		0.125	0	0.0263	0.0106	0.0862	nan	nan	nan	nan	nan	0	0	0	0		0.069	1	0.04	nan	0.9394
1	0.0971	0.8723	0.06	0.3416	nan	0.0411	0.4959	0.7286	nan	0.6889	0	0.7273	0.0339		0.8281	0.3571	0.8451	0.7159	0.685	nan	nan	0.7391	nan	nan	nan	0.7391	0.6889	0.7778		0.1802	0.0524	0.1657	0.066	0.1314	0.1111	0.125	0.1376	0.1897	0.1429	0.1329	0.0758	0.0571	0.0192		0.0227	1	0.0108	nan	0.0432
0.9068	0.0225	0.9937	0.0313	0.4458	1	0.1013	0.5	nan	nan	1	0	1	0		0.75	0.4043	0.6757	0.3289	0.5247	nan	nan	0.6667	0.8636	0.5312	0.4643	0.4643	0.4375	nan		0.1154	0.0105	0	0.0156	0.0942	0.2353	nan	0	0	0	0.0059	0	0.0085	0		0.0139	0.8519	0.0072	nan	0.0443
1	0.0239	0.8551	0.0178	0.4837	nan	nan	0.5505	1	0.2188	0.9434	0	0.9753	0		0.5323	0.087	0.7	0.1138	0.4021	0.5283	0.1333	0.1098	nan	0.0588	0.3443	nan	0.2698	nan		0.2241	0	nan	0	0.0374	nan	nan	0	0	nan	0.0052	0.0091	0	0.1132		0.0333	0.8837	nan	nan	0.9304
0.9077	0.0024	0.9417	0.0089	0.4545	nan	nan	0.5439	nan	nan	0.9697	0	1	nan		0.9634	0.0134	0.9851	0.0251	0.3014	0.88	0.0087	0.3304	0.9667	0	0.8605	0.0099	0.86	0.0125		0.1569	0	0.0323	0.0256	0.0714	0	0.0952	0.0672	0.0889	0.0227	0.0833	0.0909	0.101	0.1829		0	0.9048	0	nan	0.8
0.931	0	0.9615	0.0171	0.4762	nan	nan	0.58	nan	nan	0.9667	0.0233	0.973	nan		0.8559	0.0049	0.9286	0.0044	0.2774	0.828	0.0517	0.1571	nan	0	0.7925	0	0.8095	0.0308		0.2353	0.05	nan	0	0.0988	0.0342	nan	0	nan	nan	0.0071	0	nan	0.0068		0	1	0	0.9836	0.9646
0.9836	0.0129	0.9298	0.019	0.4353	0.8857	0.02	0.413	0.6	0.1	0.75	0	0.6721	0		0.9273	0	nan	0.0187	0.287	0.7761	0.0325	0.5	nan	nan	nan	nan	0.8696	0		0.1224	0	0	0.0312	0.0471	nan	nan	0.0161	nan	nan	0	0	0	0.0317		0	0.791	0	0.949	0.2695
0.8406	0.3333	0.5	nan	0.8879	nan	nan	nan	nan	nan	1	0.7917	0.9808	nan		0.9111	0.0285	0.4545	0.0181	0.2298	0.6423	0.0498	0.5	0.7778	nan	nan	0	0.6842	0		0.1304	0	0.0196	0	0.0535	0.0256	0	0.1067	0.1852	nan	0.0072	0	0.2923	0.2051		0.0192	0.965	0.0096	1	0.1562
0.8889	0.1263	0.7653	0.1927	0.4442	0.4259	nan	0.5528	nan	0.3784	0.6194	0.3859	0.4225	0.2523		0.8846	0.0122	0.6032	0.0226	0.2062	0.5333	0.0069	0.2444	0.55	0	0.8846	0	0.7869	0.0476		0.1944	0.0364	nan	0	0.0991	0.1429	0	0.1159	0.0952	0	0.0455	0	0.1974	0.1837		0.0171	0.9624	0.0127	0.9464	0.1326
0.7097	0.1	nan	0	0.5946	nan	nan	0.4783	nan	nan	0.8618	0	0.8778	0.025		0.9518	0.6242	0.8396	0.6899	0.7451	0.9368	nan	0.7576	nan	nan	0.8209	nan	0.6765	0.5957		0.1667	0	nan	0.0233	0.0787	nan	nan	0.0087	0	0.0177	0.0117	0.0146	0.0123	0.0121		0.0081	1	0.0146	0.9362	0.1111
0.7805	0	0.8485	0	0.3811	nan	nan	0.2143	nan	nan	0.2971	0	0.4531	0		0.9074	0.2549	0.8571	0.2184	0.5792	0.8889	0.1667	0.4138	nan	nan	0.717	0.0476	0.8	0.2955		0.1091	0	0	0.0392	0.0755	0.0811	0	0.0246	0.0211	0.0426	0.016	0.0085	0.0088	0.0324		0.0131	0.9877	0.0191	0.9804	0.1024
0.9206	0.1304	0.907	0.625	0.9032	nan	nan	0.9875	nan	nan	0.9754	nan	1	nan		0.8609	0.4034	0.8125	0.3274	0.6033	0.8519	0.2778	0.5253	0.7037	0.3095	0.75	0.0976	0.6883	0.3509		0.1667	0.0584	0.1007	0.0667	0.0838	0.0812	0.1019	0.0274	0	0.0488	0.0376	0.0336	0.0809	0.0103		0.0291	0.7226	0.0026	0.8882	0.1113
0.507	0	0.6364	0.0149	0.0625	nan	nan	0	nan	nan	0.0044	0.0066	0.0085	0.0085		0.9268	0.075	0.8421	0.1107	0.4718	nan	nan	0.4661	nan	nan	nan	0.0494	0.7027	0.0545		0.1711	0.0556	0	0.0385	0.0312	0.0129	0.0154	0.1261	0.1414	nan	0.0678	nan	0.0936	nan		0.007	0.7353	0.0139	0.878	0.087
1	0.0465	nan	0	0.5634	nan	nan	0.55	nan	nan	0.88	0.0079	0.95	0		0.6512	0.2273	0.5862	0.5882	0.5695	0.5917	0.4167	0.6731	0.6939	nan	0.5596	nan	0.5541	nan		0.878	0.5556	0.6	0.625	0.5062	nan	nan	0.6923	nan	nan	0.5502	0.4167	0.6935	0.7656		0.0136	0.5806	0.0165	0.8558	0.1002
1	0.4103	0.4697	0.8462	0.9467	nan	nan	0.9833	nan	nan	0.9474	0.945	0.974	0.9857		0.75	0	0.5479	0.0088	0.1885	0.3214	0.0351	0.2561	0.4318	0	0.4769	nan	0.6721	0		0.125	0.0041	0.062	0	0.0133	nan	nan	nan	nan	nan	nan	nan	nan	nan		0.0031	0.6582	0.0118	0.8352	0.0659
0.6782	0.1026	0.6949	0.75	0.9091	1	nan	0.985	1	1	0.9538	0.8966	0.964	1		0.6129	0.0938	0.2051	0.2727	0.3525	nan	nan	0.275	nan	nan	0.1163	0.1282	0.5769	0.4828		0.6719	0.1111	0.3099	0.25	0.0745	0.1011	nan	0.0641	nan	0.0615	0.0841	0.0659	0.2024	0.0972		0.0087	0.8	0.0041	nan	0.0682
0.7018	0.0968	0.9268	0.5	0.6557	0.9667	nan	1	nan	nan	0.9296	nan	1	nan		0.6383	0.1828	0.6	0.3587	0.2993	0.3438	0.2727	0.4667	0.5116	nan	0.0894	0.2571	0.4792	nan		0.1566	0.0189	nan	nan	0.0559	nan	nan	0.0097	nan	nan	0.0229	0.0196	0.0182	0.0302		0.0208	1	0.0224	0.9231	0.1934
0.7	0.0536	0.7541	0.6299	0.3788	nan	nan	0.292	nan	nan	0.031	0.1639	0.2373	0.9091		0.371	0	0.0977	0.0189	0.0984	nan	nan	0.0408	nan	nan	0.2817	0	0.2667	0.0123		0.1296	0	0.054	0.0078	0.0123	nan	nan	nan	nan	nan	0	0.0476	nan	nan		0.4815	1	0.9787	0.3659	0.7286
1	0.0511	0.6512	0.0256	0.6815	1	0.0465	0.8519	0.92	nan	0.9386	nan	0.8727	nan		0.9552	0.6282	0.9895	0.7692	0.8373	0.8	0.8627	0.8989	0.9041	0.8533	0.7524	0.6294	0.8779	0.7981		0.6349	0.4583	0.1172	0.3653	0.2857	nan	nan	nan	nan	nan	nan	nan	nan	nan		0.0825	1	0.0556	nan	0.1675
0.8659	0.2328	0.9672	0.2053	0.636	nan	nan	0.6949	nan	nan	0.9697	0.2955	1	0.3958		0.375	0	0.303	0.1579	0.0261	nan	nan	0	nan	nan	0.0182	0.0952	0.0175	0		0.2258	0	nan	0	0.0379	nan	nan	0.0094	nan	nan	0.0028	0.0026	0.0127	0		0.0252	0.9068	0.0092	0.8647	0.1888
0.7901	0.0058	0.7606	0.0255	0.4629	nan	nan	0.4222	nan	nan	0.9167	0	0.7	0.0127		0.7188	0.3077	nan	nan	0.6447	nan	nan	nan	nan	nan	0.4833	nan	0.4333	nan		0.25	0	0.1867	0.1047	0.1477	nan	nan	0	nan	nan	0	0.0033	0	0.0076		0.0703	1	0.0391	nan	0.1731
0.9492	0.3684	0.8919	0.9273	0.9786	nan	nan	0.9831	nan	nan	0.9804	0.9524	0.9643	0.8772		0.9355	0.6047	nan	nan	0.6842	nan	nan	0.7193	nan	nan	0.5	0.5882	0.7647	0.7414		0.1682	0.023	0.1402	0.1138	0.0665	nan	nan	0	nan	nan	0	0	0	0		0.0197	0.9821	0.0154	0.4348	0.1003
0.5636	0.0156	0.4812	0.0104	0.3946	nan	nan	0.1667	nan	nan	0.2687	0.0278	0.4317	0.0123		0.7	0.3273	0.7895	0.7411	0.6107	0.64	0.6389	0.7736	nan	nan	0.5488	0.6506	0.8333	0.7115		0.2791	0.05	0.4688	nan	0.172	0.1928	nan	0.4862	0.7321	0.3667	0.3941	0.1327	0.6288	0.1585		0.0037	0.943	0.0288	0.5408	0.1175
0.7941	0.2299	0.7712	0.2304	0.6792	nan	nan	0.5658	nan	nan	0.6667	0.6	0.875	0.2885		0.4318	0.0357	0.3556	0.0139	0.146	nan	0.0517	0.1549	0.3793	nan	0.1727	0	0.5	0.0303		0.1714	0	nan	0	0.199	nan	nan	0	nan	nan	0.004	0	0	0		0.0257	0.7794	0.0145	0.7986	0.0899
0.9348	0.2581	0.8958	0.7209	0.8044	nan	nan	0.6462	nan	nan	0.6532	0.4685	0.62	0.5657		0.5641	0	0.6327	0.0833	0.3205	0.5	0.1667	0.2371	0.4074	0.0244	0.1613	0.0632	0.6471	0.026		0.4595	0.0604	0	0.2778	0.1888	nan	nan	0.0337	nan	nan	0.0102	0.0207	0.1266	0.0056		0.0574	0.6825	0.0544	0.8759	0.0973
0.8667	0.275	0.8333	0.8542	0.8417	nan	nan	0.72	nan	nan	0.6989	0.6032	0.7467	0.6207		0.8	0.4	nan	nan	0.6622	nan	nan	nan	nan	nan	0.6765	nan	0.6226	nan		0.2222	0	0.1045	0.0571	0.0533	nan	nan	0.0238	nan	nan	0.0154	0.0089	0.0163	0.0339		0.0976	0.865	0.083	0.9149	0.1054
0.9231	0.2222	nan	0.8571	0.9389	nan	nan	0.9899	nan	nan	0.9474	0.9259	0.9	0.881		0.4746	0.1588	0.4886	0.1395	0.2985	0.2828	0.2391	0.6429	nan	0.7037	nan	0.5	0.3729	nan		0.942	0.6085	1	0.8605	0.7846	nan	nan	nan	nan	nan	0.2424	nan	nan	nan		0.0386	0.763	0.0322	0.71	0.1024
0.9706	0.2786	0.873	0.2147	0.5607	nan	nan	0.5857	nan	nan	0.9633	0.0667	1	0.281		0.7826	0.0778	0.3871	0.1107	0.2176	0.3793	0.1405	0.6429	nan	0.7333	nan	0.5909	0.5556	nan		0.2857	0.0735	0.05	0.0323	0.0939	nan	nan	0.0867	nan	nan	0.038	0.0227	0.0657	0.1037		0	0.6429	0.0071	0.7931	0.1041
0.8462	0.0141	0.8	0.0205	0.3625	nan	nan	0.4567	nan	nan	1	0	0.9307	0.0097		0.7442	0.1522	nan	0.1087	0.3226	0.3067	nan	0.5	nan	0.4	nan	nan	0.4359	nan		0.3744	0.2629	0.1266	0.1532	0.2138	nan	nan	nan	nan	nan	0	0	nan	nan		0.1504	0.8966	0.007	1	0.1582
0.8587	0.0052	0.8829	0.014	0.4164	nan	nan	0.4934	nan	nan	0.9714	0.0058	0.9388	0.0072		0.6892	0	0.75	0.1481	0.5604	0.6098	0.5405	0.6216	nan	0.6667	0.6098	nan	0.6944	0.5238		0.4559	0.2564	0	0.2178	0	nan	nan	nan	nan	nan	0	0	nan	nan		0.0221	1	0.0026	0.9296	0.1702
0.8636	0.0116	0.9125	0.0124	0.3313	nan	nan	0.5294	nan	nan	0.8846	0	0.9	0.0122		0.6	0.2278	0.5872	0.2083	nan	nan	nan	nan	nan	nan	nan	nan	nan	nan		0.6818	0.1081	0	0	0.0504	nan	nan	nan	nan	nan	0	nan	nan	nan		0.0058	0.963	0.0136	0.9016	0.1892
0.9221	0.0101	0.8723	0.0202	0.3863	nan	nan	0.3333	nan	nan	1	0.0141	0.9206	0		0.4898	0.1263	nan	0.1875	0.2525	nan	nan	0.0727	nan	nan	0.1892	0.037	nan	nan		0.9847	0.7973	0.9938	0.6164	0.5859	0.5545	0.7117	nan	nan	nan	nan	nan	nan	nan		0.0056	1	0	0.9313	0.2044
0.7531	0.0181	0.7767	0.0162	0.3354	nan	nan	0.25	nan	nan	0.913	0	0.9143	0.0238		0.9394	0.4516	nan	nan	0.5	0.3438	0.9167	0.569	0.4091	0.7059	0.7422	0.6164	0.439	0.6207		0.8644	0.4167	0.6438	0.3535	0.2929	0.2635	0.4	nan	nan	nan	nan	nan	nan	nan		0.0137	0.9574	0.0099	0.9836	0.291
0.8617	0.0024	0.9778	0.0246	0.3249	nan	nan	0.1935	nan	nan	0.9692	0	0.9531	0.0149		0.65	0.2941	nan	0.2857	0.49	0.4231	nan	0.4318	nan	nan	0.25	0.2174	0.4167	0.4815		0.1538	0.0233	0.0465	0.1262	0.0906	0.1393	0.0506	0.0144	0.0208	0.0164	0.0227	0.0813	0.007	0.098		0.1897	0.9091	0	0.7018	0.3502
0.9115	0.0265	0.9855	0.0097	0.4433	nan	nan	0	nan	nan	0.9889	0.0093	0.973	0		0.4516	0.0484	0.3333	0.1739	0.0379	nan	nan	0.0345	nan	nan	0	0.0353	0.0115	0.1569		0.2381	0.05	0	0	0.0267	nan	nan	0	nan	nan	0	0	nan	0		0.007	0.5643	0.0171	0.2353	0.9032
0.9174	0.0147	0.974	0.0097	0.3835	nan	nan	0.1818	nan	nan	0.9565	0	0.9744	0		0.9286	0.6071	0.9211	0.5882	nan	nan	nan	nan	nan	nan	0.8036	0.5106	0.9136	0.6027		0.7551	0.4717	0.6968	0.525	0.6065	nan	nan	nan	nan	nan	nan	nan	nan	nan		0	0.9425	0	0.9307	0.8492
0.6486	0.0301	0.7778	0.0094	0.4177	nan	nan	0.2755	nan	nan	0.7296	0.0106	0.8302	0		0.6957	0.2812	nan	0	nan	nan	nan	nan	nan	nan	0.4615	nan	0.2857	nan		0.4631	0.2508	0.2814	0.2486	0.0956	nan	nan	nan	nan	nan	0.0159	0	nan	nan		0.1032	0.8537	0.2542	nan	0.5811
0.848	0.0723	0.6531	0.0144	0.2944	nan	nan	nan	nan	nan	0.3714	0	nan	nan		0.9778	0.6364	0.902	0.4286	0.9097	0.9062	nan	0.8992	0.931	0.9118	0.7881	0.8095	0.9	nan		0.6077	0.31	0.3082	0.2515	0.1957	nan	nan	nan	nan	nan	0.0556	0	nan	nan		0.0372	0.8514	0.1894	0.3143	0.5562
0.871	0.3304	0.92	0.662	0.8739	1	0.7885	0.9821	1	nan	0.9492	0.7358	0.9587	nan		0.8283	0.3504	0.7525	0.5	nan	nan	nan	nan	nan	nan	0.6744	nan	0.6418	nan		0.54	0.2294	0.4	0.4851	0.3084	nan	nan	nan	nan	nan	nan	nan	nan	nan		0	1	nan	nan	0.7065
1	0.3793	0.95	0.8077	0.8727	nan	nan	1	nan	nan	0.9574	nan	1	nan		0.7821	0.4444	0.7292	0.6455	0.1716	nan	nan	0.0635	nan	nan	0.3077	nan	0.2697	nan		0.8768	0.5814	0.9355	nan	0.7526	nan	nan	nan	nan	nan	0.037	nan	nan	nan		0.1482	0.6594	0.0902	0.2967	0.5295
0.9485	0.3846	0.9901	0.894	0.935	0.9861	nan	nan	nan	nan	0.9545	nan	0.9825	nan		0.4655	0	nan	nan	0.1696	nan	nan	0.2439	nan	nan	0.1017	0	0.1228	nan		0.1061	0	0	0	0.0491	0.0778	nan	0	nan	nan	0	0	0	0		0.1818	0.7234	0.303	0.4698	0.6291
0.9626	0.4044	0.9311	0.5196	0.7154	nan	nan	0.6667	nan	nan	0.8488	0.5393	0.9043	0.396		0.7826	0.1562	0.2593	0.6364	0.1	nan	nan	0.5227	nan	nan	0.561	nan	nan	0.3784		0.2239	0.0265	0.16	0.0117	0.0426	nan	0	0.0098	nan	0	0.0096	0	0.0763	0		0.4167	0.9375	nan	nan	nan
0.744	0.042	nan	0	0.4645	0.8	0.0595	0.2139	0.3663	0	0.455	0.0174	0.5854	0.01		0.9688	0.2647	0.7073	0.5714	0.25	0.303	nan	0.5957	nan	nan	0.5625	nan	nan	0.5312		0.4314	0.022	0.4571	0.02	0.1336	nan	nan	0.0183	nan	0	0	0	0.056	0		0.1489	0.814	0.1124	0.913	0.9722
0.9474	0.0181	0.75	0.0156	0.157	1	0.0468	0	nan	0	0.9778	0	0.9744	0		0.5758	0	0.4412	0.0161	nan	nan	nan	nan	nan	nan	0.1071	0	nan	0.0175		0.1176	0	0.1273	0.0833	0.0323	nan	nan	0.0245	nan	nan	0	0.0071	0.0194	0.0652		0.0089	0.9362	0.0133	0.8305	0.8295
0.9649	0.0178	0.8293	0.0405	0.443	0.602	0.0156	0.8857	0.8857	nan	0.7794	nan	0.8444	nan		0.7593	0.3636	0.6	0.1923	0.4658	0.7833	0.1569	0.56	0.7586	nan	0.4688	0.16	0.7045	0.2295		0.2143	0	nan	0.0435	0.0417	nan	nan	0.2222	nan	nan	0.036	0.0311	0.4398	0.2557		0.0047	0.9535	0.019	1	0.8454
1	0.3333	0.95	nan	0.8514	0.9606	nan	1	1	nan	0.9362	nan	0.931	nan		0.813	0.4333	0.7123	0.4248	0.7208	0.6667	0.6957	0.481	0.4167	0.3182	0.5714	0.4688	0.6452	0.5417		0.3115	0.0976	0.125	0.2321	0.1716	nan	nan	0.3662	nan	nan	0.0486	0.0884	0.3318	0.4345		0.0182	0.963	0.0218	0.7889	0.9245
1	0.3846	0.9091	0.7778	0.8913	nan	nan	0.9077	nan	nan	0.7216	0.9375	0.9492	nan		0.6346	0.0067	0.5952	0.0227	0.0386	nan	nan	0.029	nan	nan	0.2	0	0.0784	nan		0.225	0.0357	0.4375	0	0.3252	nan	nan	0.1441	nan	nan	0.0785	0.1167	0.2727	0.2083		0.0286	0.9524	0	nan	0.9533
0.9444	0.02	0.7558	0.0433	0.1486	nan	nan	0.3133	nan	nan	0.5854	0.475	0.6964	0.1228		0.619	0.0921	0.4625	0.1504	0.2565	0.2647	0.2292	0.2927	0.3	nan	0.2667	0.0625	0.4	0.2791		0.1795	0	0.0189	0	0.051	nan	nan	0.006	nan	nan	0	0	0.0068	0.01		0.0108	0.8	0.0093	0.6786	0.8394
1	0.4074	0.9	0.4404	0.7095	nan	nan	nan	nan	nan	0.9677	nan	0.9221	nan		0.6769	0.1977	0.619	0.4138	0.4806	nan	nan	0.4412	nan	nan	0.193	nan	0.3962	nan		0.1042	0	nan	0.0192	0.007	nan	nan	0	nan	nan	0	0.0073	0.0233	0		0.0044	1	0.0143	0.6383	0.8558
0.8986	0.2791	0.976	0.2695	nan	nan	nan	nan	nan	nan	0.9529	nan	0.94	nan		0.597	0.2038	nan	0.5588	0.3031	nan	nan	0.5333	nan	nan	0.2182	0.4348	0.3516	nan		0.1818	0.0092	0.0185	0	0.0405	0.048	0.0645	0.04	0.0128	0.0714	0.0066	0	0.0932	0		0.1463	0.9416	0.1	0.9067	0.9286
0.975	0.2941	0.8939	0.381	nan	nan	nan	nan	nan	nan	0.9846	nan	0.9574	nan		0.6456	0.1077	nan	0.3725	0.0815	nan	nan	0.4706	nan	nan	0.1538	0.0781	0.3509	nan		0.5	0.1905	nan	0.3889	0.2624	nan	nan	0.4583	nan	nan	0.0964	0.0111	0.6923	0.4237		0.1387	0.9737	0.1818	0.9487	0.991
1	0.4915	0.8364	nan	0.8627	nan	nan	0.8816	nan	nan	0.8594	0.8462	0.8302	0.9318		0.9459	0.3913	nan	0.6562	0.4477	nan	nan	0.575	nan	nan	0.1143	0.22	0.3692	nan		0.6458	0.3214	0.5101	0.581	0.4847	nan	nan	nan	nan	nan	0.1778	nan	nan	nan		0.0938	0.9643	0.2031	0.8407	0.9366
1	0.1395	0.619	0.0508	0.5833	nan	nan	0.5478	nan	nan	0.811	0.0272	0.9844	0.1316		0.8511	0.451	0.4625	0.8654	0.7801	0.8286	nan	0.569	nan	nan	nan	nan	0.5246	0.7667		0.555	0.2573	0.4986	0.5736	0.3946	nan	nan	nan	nan	nan	nan	nan	nan	nan		0.2895	1	nan	nan	1
0.6294	0.0117	0.6129	0.0145	0.1053	0.2	0.018	0	nan	0	0.0511	0	0	0.0149		0.96	0.64	0.8846	0.8	nan	nan	nan	0.9508	nan	nan	0.7358	0.6667	0.8784	nan		0.3433	0.0513	0.3125	0.2333	0.1581	nan	nan	nan	nan	nan	nan	nan	nan	nan		0	0.5132	0.0278	0.7475	0.4462
0.97	0.3929	0.9459	0.9346	0.8966	nan	nan	0.9722	nan	nan	0.8542	0.717	0.94	0.873		0.6429	0.3243	0.2895	0.4872	0.4944	0.5417	nan	0.5541	0.5667	0.5	0.3067	0.4444	0.6053	0.64		0.4048	0.2533	0.1838	0.1429	0.2015	nan	nan	nan	nan	nan	0.102	0.0882	nan	nan		0.1212	0.8	nan	0.275	0.2847
1	0.0611	0.9573	0.0042	0.5673	0.9767	0.175	0.7463	1	nan	0.75	0	0.9032	0		0.5897	0.2093	0.0196	0.3457	0.4937	0.45	nan	0.4595	nan	nan	nan	0.1429	0.4103	nan		0.175	0	nan	nan	0.1308	nan	nan	0	nan	nan	0	0.0075	0.0175	nan		0.0153	0.9444	0.0092	0.8925	0.1734
1	0.319	nan	nan	0.8731	nan	nan	0.9355	nan	nan	0.8679	nan	0.7273	0.3671		0.5185	0.2177	0.406	0.3938	0.4025	0.2857	0.7692	0.4038	0.4348	nan	0.0924	0.1138	0.4	0.3802		0.4	0.0667	0.027	0.0645	0.1463	nan	nan	0.0727	nan	nan	0.022	0.0251	0.0563	0.0865		0.0161	0.9872	0.0048	0.9	0.1907
0.9714	0.0069	0.4595	0.0048	0.4642	0.9823	0.0465	0.4957	1	0	0.96	0	nan	0		0.75	0.3704	0.3143	0.45	0.3478	0.2969	0.4643	0.5111	nan	nan	nan	nan	0.22	nan		0.25	0.0993	0.3841	0.0905	0.3436	nan	nan	nan	nan	nan	nan	nan	0.186	nan		0.1761	0.9104	0.2988	0.8919	0.917
1	0.0135	0.881	0.0052	0.3871	0.9792	0.0444	0.5337	0.9286	0	1	0.0106	0.9216	0		0.381	0	0.3922	nan	0.375	nan	nan	0.15	nan	nan	0.1452	nan	0.2105	nan		0.3239	0	nan	0	0.3632	nan	nan	nan	nan	nan	nan	nan	nan	nan		0.0149	1	0.0198	0.8095	0.8512
0.9667	0.0455	0.8434	0.0085	0.3557	nan	nan	0.5786	nan	nan	0.9608	0	0.9592	0.0291		0.4773	0.1304	0.5455	0.4474	0.2637	nan	nan	0.4314	nan	nan	0.2667	0.3188	nan	0.5349		0.1429	0	nan	0.125	0.4184	nan	nan	nan	nan	nan	nan	nan	nan	nan		0.0118	1	0.0449	nan	0.8158
0.5	0	0.3134	0	0.4768	nan	nan	0.7059	nan	nan	0.6319	nan	0.6731	nan		0.3	0	0.8966	0.1667	0.2817	nan	0.3889	0.2255	0.4222	0.0417	0.0993	0.0214	0.2667	0.1167		0.3939	0	nan	nan	0.2683	nan	nan	nan	nan	nan	0.0223	0.0469	nan	0.2673		0.0096	1	0.0034	nan	0.9083
0.9615	0.4074	nan	0.381	0.8468	nan	nan	nan	nan	nan	0.9014	nan	0.9464	nan		0.913	0.5714	nan	0.5455	0.5345	nan	nan	0.5	nan	nan	0.1032	0.2554	0.5377	0.55		0.3375	0	0.1429	nan	0.0667	0	nan	0.0182	0.0278	nan	0.1769	nan	0.3878	nan		0	0.9375	0.0132	0.9296	0.1759
1	0	1	0.0164	0.5385	nan	nan	0.4094	nan	nan	0.9524	0.0244	0.9722	0.0185		1	0	nan	0.0345	0.1639	nan	nan	0.5462	nan	nan	0.5667	0.6496	0.7829	0.1468		0.8125	0.5926	0.7833	0.5455	0.664	nan	nan	nan	nan	nan	nan	nan	nan	nan		0.0275	0.9871	0.0072	0.8779	0.2182
0.918	0.0725	0.9175	0.2846	0.0403	0.0312	0.0476	0.1447	0.0294	0.2778	0	0.0741	0.0133	0.3659		0.5625	0.0101	nan	0.0074	0.151	0.5	0.0112	0.0926	nan	0	0.5192	0	0.5745	0		0.4502	0.293	0.4811	0.5659	0.4721	nan	nan	nan	nan	nan	0	0	nan	nan		0.01	0.898	0.0316	0.2895	1
0.8103	0.2727	0.7733	0.9821	0.8911	nan	nan	0.94	nan	nan	0.9217	0.9853	0.9545	nan		0.96	0.022	nan	0.0168	0.1613	nan	0.0702	0.2419	0.75	0	0.8361	0	0.7966	0		0.3617	0.1628	0.0441	0.0354	0.0266	nan	nan	0.1259	nan	nan	0.0441	0.0173	0.1316	0.0977		0.0154	0.8333	0.0011	0.5	0.9483
0.7143	0	nan	0	0.5238	nan	nan	0.2208	nan	nan	0.7816	0	0.9506	0		0.8846	0	nan	0.0102	0.1884	nan	nan	nan	nan	nan	0.6977	nan	0.7143	0		0.6557	0.2597	0.3056	0.4595	0.1667	nan	nan	nan	nan	nan	0.0531	0	nan	nan		0.0112	1	0.0073	1	0.99
0.7594	0.0085	0.8222	0.0222	0.3602	nan	nan	0.1407	nan	nan	0.5133	0.006	0.3723	0		0.9184	0.0095	nan	0.009	0.2336	0.7647	0.0227	0.3962	0.525	nan	0.8431	nan	0.8103	0		0.1282	0	0.0303	0.0345	0.0341	0.0682	0.0682	0.0259	0	0.0345	0.0327	0.0378	0.0244	0.06		0.0248	1	0.0148	0.6897	0.716
0.8267	0	0.6116	0.0044	0.3278	nan	nan	0.0786	0.1667	nan	0.3956	0	0.3609	0.0081		0.5667	0.0188	nan	0.0165	0.0372	nan	nan	nan	nan	nan	0.6176	0.0128	nan	0.0213		0.5714	0	nan	nan	0	nan	nan	0.25	0.3659	nan	0.1409	0.2	0.2262	nan		0.1707	0.875	0.162	0.8846	0.7524
0.963	0.3191	0.6957	0.4211	0.8636	0.9516	0.7222	nan	nan	nan	0.8276	0.5238	0.8333	0.7826		0.9123	0.5806	nan	nan	0.7965	nan	nan	0.75	nan	nan	0.5042	nan	0.6885	0.6667		1	0.75	0.64	0.3704	0.7686	nan	nan	0.037	nan	nan	nan	0.0656	nan	nan		0.0111	0.65	0.019	nan	0.8182
0.7442	0.1778	0.7123	0.1136	0.1171	0.02	0.4839	0.1081	nan	nan	0.0098	0.038	nan	0.2927		0.925	0.0336	nan	0.0297	0.3827	nan	nan	0.4884	nan	nan	0.7931	0	0.817	0		0.9412	0.7115	0.6333	0.6154	0.6211	nan	nan	nan	nan	nan	nan	nan	nan	nan		0.0174	1	0.0246	nan	nan
0.75	0.0645	0.597	0.0556	0.0588	0.0375	0.0563	0.0455	0	nan	0.0952	nan	0.0526	nan		0.913	0	0.746	0.0343	0.2917	nan	nan	0.3871	nan	nan	0.619	0	0.6923	0.0161		0.6787	0.5748	0.5928	0.6061	0.4027	nan	nan	nan	nan	nan	nan	nan	nan	nan		0.0133	0.8333	0.0197	nan	0.8315
0.6449	0.0088	0.4716	0.0131	0.3967	nan	nan	0.2818	nan	nan	0.2558	0.0076	0.2541	0.0154		0.8571	0.0101	0.6774	0.0195	0.1729	nan	nan	0.325	nan	nan	0.5125	0	0.7073	0.0253		0.8837	0.6349	0.6486	0.6869	0.5342	nan	nan	nan	nan	nan	nan	0.069	nan	nan		0.1441	0.9784	0.1506	0.9124	0.7676
0.892	0.0517	0.6094	0.0892	0.2657	0.3855	0.0619	nan	nan	nan	0.381	nan	0.0909	nan		0.4459	0.1449	nan	0.434	0.3735	nan	nan	nan	nan	nan	nan	nan	0.3704	nan		0.9741	0.7609	0.9889	0.8562	0.898	nan	nan	nan	nan	nan	nan	0	nan	nan		0.1427	0.8571	0.1624	nan	0.0836
0.76	0.0054	0.6591	0.0209	0.4142	0.5143	0.35	nan	nan	nan	0.3824	0	0.3571	nan		0.8136	0.0519	0.6333	0.08	0.7594	0.7701	nan	0.3273	0.5952	0.1618	0.5495	0.453	0.7909	0.1759		0.8544	0.5401	0.79	0.6818	0.7797	nan	nan	nan	nan	nan	nan	0	nan	nan		0.0127	0.8333	0.0114	0.7971	0.1986
0.5813	0.0337	0.426	0.0182	0.2402	nan	nan	nan	nan	nan	0	0	nan	nan		0.6067	0.1571	0.8636	0.2066	0.5404	0.6458	0.2286	0.3393	0.4091	0.3659	0.2254	0.1429	0.5495	0.2045		0.1094	0	0	0	0.0279	nan	nan	0.0138	0.025	0.0137	0.0319	0.0411	0.0202	0.016		0	0.7308	0	0.8	0.7596
0.5728	0.0277	0.5573	0.0208	0.2033	nan	0.0333	nan	nan	nan	nan	nan	nan	nan		0.6183	0.2376	0.4144	0.3711	0.3146	0.2679	0.4773	0.2708	0.2857	0.2593	0.0385	nan	0.2889	0.44		0.25	0.0563	nan	0.06	0.0674	nan	nan	0.021	nan	nan	0.0147	0.0327	0.0229	0.0069		0.1515	0.6731	0.675	0.3913	0.9583
0.68	0.0401	0.5498	0.027	0.1749	0.6774	0.0297	nan	nan	nan	nan	nan	nan	nan		0.6337	0.2484	0.7027	0.4748	nan	nan	nan	nan	nan	nan	0.2609	nan	0.375	nan		0.2273	0	nan	0	0.1483	nan	nan	0.0142	nan	nan	0	0.0284	0.0784	0.0211		0.4667	1	1	0.8605	0.8952
0.8103	0.0197	0.56	0.0224	0.1553	0.5476	0.0304	nan	nan	nan	nan	nan	0.9143	nan		0.4571	0	0.7091	0.0064	0.0241	nan	nan	0	nan	nan	0	0	0.04	0		0.2	0	nan	0.0513	0.024	nan	nan	0.0219	nan	nan	0.0062	0.0081	0.0147	0.019		0	0.9889	0	0.9405	0.5789
0.9286	0.0123	0.875	0.0204	0.2494	0.6462	0.0491	nan	nan	nan	nan	nan	0.8723	nan		0.6522	0	0.6	0.0032	0.0249	nan	nan	0	nan	nan	0.0213	0	0.04	0.0385		0.2286	0.0206	0.0235	0.0104	0.072	nan	nan	0.0133	nan	nan	0.0188	0.0044	0.0159	0		0.0206	0.9419	0.0165	1	0.2547
0.9592	0.0052	0.8026	0.0178	0.2983	0.4889	0.0647	0.4167	nan	nan	0.381	nan	0.9556	0		0.4286	0	nan	0.0635	0.3089	0.7143	0.1512	0.2375	0.3778	0.0312	0.2273	0.0152	0.2245	0.0476		0.3448	0.1111	0.0556	0.1212	0.1133	nan	nan	0.0348	nan	nan	0.0119	0.1014	0.0655	0.0164		0.2198	0.9333	0.3173	0.9277	0.8565
0.9677	0.0067	0.5769	0.0264	0.2677	0.3173	0.1774	0.2917	nan	nan	0.2778	nan	0.6279	nan		0.4815	0.0909	nan	nan	nan	nan	nan	nan	nan	nan	0.0241	0.0159	0	0		0.8286	0.0286	nan	0.4118	0.1337	nan	nan	nan	nan	nan	nan	0.05	nan	nan		0.1342	1	0.3037	0.9583	0.9234
1	0.0119	nan	0	0.5763	0.9538	0.06	0.5224	0.9855	0.0308	0.94	0.0086	0.9506	0.0088		0.7857	0	0.6604	0.0293	0.1215	0.2222	0.0522	0.36	nan	nan	nan	0	0.5714	nan		0.2778	0.1596	0.2381	0.3524	0.0422	nan	nan	nan	nan	nan	nan	nan	nan	nan		0.0426	0.9048	0.0132	0.8361	0.5377
0.9845	0.0309	0.9657	0.0184	0.4275	0.9519	0.0526	0.3913	nan	0	0.9706	nan	nan	0		0.5385	0.0286	0.3191	0.0194	0.0656	nan	nan	0.0526	nan	nan	0.0417	0	0.0526	0		0.1429	0	nan	nan	0.025	nan	nan	0.0143	nan	nan	0.0084	0	0.0167	0.0077		0.25	0.98	0.2396	0.8714	0.0598
0.9521	0.0129	0.898	0.029	0.4767	0.9239	0.0355	nan	nan	nan	0.9333	nan	nan	nan		0.5	0.004	0.0182	0.0064	0.076	nan	nan	0.0652	nan	nan	0.0615	0.0238	0.082	0		0.1667	0	0	0.0351	0.0341	nan	nan	0	nan	nan	0.0063	0	0.0093	0		0.0118	0.9459	0.0031	1	0.1684
0.9359	0.0197	0.956	0.0317	0.4813	0.9697	0.0493	nan	nan	nan	nan	nan	nan	nan		0.9583	0.5606	0.8737	0.4607	nan	nan	nan	nan	nan	nan	0.7059	0.0312	0.4667	0.475		0.1633	0.0289	0	0.0366	0.0658	nan	nan	0.0699	nan	nan	0.0165	0.0185	0.0625	0.0308		0.0083	1	0.0056	0.806	0.2344
0.9054	0.0086	0.8321	0.0186	0.4518	0.8865	0.0751	nan	nan	nan	0.85	nan	0.9167	0		0.8545	0.3529	0.7424	0.3358	0.6007	0.5385	nan	0.3933	0.7586	0.1429	0.4444	0.1636	0.6117	0.1967		0.6316	0	nan	nan	0.0814	nan	nan	0.1058	nan	nan	0.0554	0.0051	0.3265	0.0224		0.2328	0.9306	0.1436	0.8103	0.3806
0.9722	0.0493	0.6364	0.0076	0.4393	0.8718	0.0299	0.5714	nan	nan	0.9808	nan	0.9848	0.0417		0.8889	0.5625	0.8298	0.4524	nan	nan	nan	nan	nan	nan	0.7778	0.7273	0.871	0.4138		0.2874	0.0331	0.098	nan	0.0235	nan	nan	0.0076	nan	nan	0.0047	0	0	0		0.4583	0.9737	0.9167	0.75	0.9098
0.9655	0	nan	0.0147	0.2811	nan	nan	0.5	nan	0.1034	0.9333	0	0.9718	0		0.4179	0.0455	nan	0.186	0.0753	0.1148	0	0.241	0.2708	0.2121	0.2903	0.1758	0.2388	0.1134		0.1579	0	nan	0	0.0568	nan	nan	0.0161	nan	nan	0.0061	0.012	0.032	0.0102		0.2804	0.8293	0.0822	1	0.9254
0.955	0.0254	0.9403	0.0153	0.454	0.9827	0.0256	0.5322	0.977	0.027	0.9632	0.0405	0.9915	0.1184		0.5868	0.0688	0.377	0.3204	0.1736	0.2318	0.1167	0.1132	0.1935	nan	0.1443	0.4821	0.4	0.3571		0.2909	0.0647	0.1203	0.0286	0.1622	nan	nan	0	nan	nan	0.02	0	0.0417	0		0	1	0	0.9444	0.9583
0.9758	0.0149	0.9535	0.0184	0.3676	0.9639	0.0434	0.391	0.913	0.0225	0.8961	0	0.931	0		0.5	0.1786	0.7429	0.4	0.281	0.1429	nan	0.2273	nan	0.2222	0.4697	0.2941	0.5098	0.2564		0.2593	0.0263	0.0185	0.0769	0.078	0.0945	0	0.0202	0.0426	0	0.0152	0.0147	0.0333	0.0365		0.0208	0.9875	0.0161	0.9643	0.1745
0.9076	0	0.9487	0.0101	0.2599	0.9494	0.041	0.4175	0.8333	0.0833	0.883	0.0135	0.9256	0.01		0.5758	0.1429	0.625	0.375	0.435	0.3694	0.4844	0.3429	nan	0.25	0.3191	0.2667	0.4865	nan		0.1311	0.0259	nan	0.0242	0.0519	nan	nan	0.0083	nan	nan	0	0	nan	0		0.0146	1	0.0219	0.9688	0.1426
0.8824	0	0.883	0.0194	0.3492	0.9551	0.0782	0.3692	nan	0.0238	0.92	0	0.9882	0		0.5238	0.2031	0.6	0.1775	0.3074	0.3556	0.246	0.3571	0.5926	nan	0.1515	0.1081	0.175	nan		0.125	0	0.119	0.0269	0.024	nan	nan	0.0046	nan	nan	0.0099	0.0056	0.0163	0.0062		0.0088	1	0.0299	nan	0.1471
0.9841	0	0.9857	0.0162	0.3769	0.88	0.0647	0.3333	nan	0.0161	0.9474	0	0.987	0		0.7551	0.0714	0.5484	0.125	0.2727	0.3878	0.0476	0.1058	0.1455	0.0612	0.2941	0.0241	0.07	0.2667		0.5698	0.404	0.5217	0.4127	0.3295	nan	nan	nan	nan	nan	0.0233	nan	nan	nan		0.0036	0.8895	0.0198	0.8462	0.14
0.9545	0.0105	1	0.0168	0.3798	0.9269	0.0865	0.4071	0.9773	0.0152	1	0	0.9747	0		0.68	0.3333	nan	0.1951	0.5078	nan	nan	0.4138	nan	nan	0.2069	0.4242	nan	nan		0.4021	0.2727	0.3652	0.2493	0.1808	nan	nan	nan	nan	nan	0	0.04	nan	nan		0.0118	0.958	0.0069	0.7874	0.1362
0.9565	0	nan	0.0204	0.2714	0.9205	0.056	0.5053	0.9796	0	0.9773	0	1	0.0104		0.4483	0.058	0.1538	0.1377	0.2105	0.1875	nan	0.0682	0.0222	0.1053	0.0707	0.0303	0.1159	0.2167		0.2667	0	0.1429	0.0361	0.0268	nan	nan	0.0063	nan	nan	0	0.0027	0.0129	0		0.0127	0.85	0.0137	0.6447	0.1069
0.9649	0.0104	nan	0.0078	0.3598	0.8276	nan	0.5865	1	nan	0.9926	0.0072	0.9733	0.011		1	0.6757	1	nan	0.9357	0.9545	nan	0.9647	0.9744	0.9545	0.8629	0.8919	0.9403	0.942		0.3077	0	0	nan	0.0541	nan	nan	0.0544	nan	nan	0	0.0041	0	0		0.0054	1	0.0239	0.9608	0.1848
0.9714	0.0168	0.9508	0.0146	0.2481	0.9589	0.0599	0.4154	0.9	0	0.913	0	0.9286	0.007		0.75	0.4103	0.5	0.4762	0.7181	0.5606	0.9149	nan	nan	nan	nan	0.8	nan	nan		0.1045	0	0.0952	0.0345	0.5685	0.0935	0.8267	0.0306	nan	0.0385	0.015	0.0048	0	0.0222		0.0298	1	0.0204	0.9833	0.1789
1	0.0091	0.8837	0.0303	0.2237	0.961	0.0404	0.3933	1	0	1	0	0.902	0		0.6389	0.2436	0.3333	0.3333	0.2766	0.3846	0.1053	0.12	nan	0.087	nan	nan	0.2143	nan		0.1951	0	nan	nan	0.1579	0.1	nan	0.1102	0.0435	nan	0.0207	0	0.1886	0.0593		0.1489	1	0.0283	0.9752	0.2278
1	0.0204	0.9635	0.0277	0.2411	0.967	0.0449	0.4714	1	0	0.9714	0	0.963	0		0.7353	0.3571	0.5741	0.726	0.5491	0.5345	nan	0.4615	nan	nan	0.3125	0.5217	0.4211	0.4583		0.1628	0	0.1481	0.0727	0.1	nan	nan	nan	nan	nan	0.2	nan	nan	nan		0.0328	0.7255	0.0103	0.9029	0.2814
0.9785	0.01	0.95	0.0191	0.2275	0.7361	0.0604	0.6491	1	nan	0.9661	nan	0.9194	0.0303		0.913	0.5	0.9062	0.6905	0.8244	nan	nan	0.86	nan	nan	0.6824	0.5823	0.8919	0.6286		0.1786	0	0.0909	0.2	0.0723	0.0556	nan	nan	nan	nan	0	nan	nan	nan		0.0056	0.7929	0.0167	0.9167	0.2643
0.9778	0.0387	0.9811	0.0302	0.2587	0.75	0.0094	0.6667	0.9444	nan	0.9375	nan	0.9167	nan		0.8462	0.0581	nan	0.3398	0.5349	0.7917	nan	0.3537	nan	nan	0.6026	0.6842	0.6667	nan		0.2143	0	0.1852	0.0233	0.0167	nan	0.0123	0	nan	0	0.0076	0.0085	0	0.0196		0.0322	0.8295	0.0077	0.913	0.1906
0.9912	0.0314	0.9767	0.0061	0.4875	0.9741	0.0333	0.4932	0.9804	0.1591	0.9857	0	0.9746	nan		0.6303	0.0473	0.7387	0.4909	0.6951	0.8229	0.4911	0.5166	0.8889	0.1029	0.7527	0.8172	0.6915	0.4184		0.125	0	0	0	0.0519	nan	nan	0.0108	nan	nan	0.004	0	0	0.0064		0.0224	0.878	0.0084	0.7742	0.1294
1	0.2869	0.8681	0.3048	nan	nan	nan	nan	nan	nan	0.9615	nan	0.9861	nan		0.6415	0.3168	0.4464	0.3741	0.3713	nan	nan	nan	nan	nan	nan	nan	nan	0.4583		0.2273	0	0	0.0299	0.022	0.0213	0.037	0.0044	0.0156	0	0	0	0.0066	0.0059		0.0133	0.9222	0.0168	0.7867	0.0888
0.9737	0.0204	nan	0.0086	0.4922	0.8676	0.037	0.4769	0.8857	0	0.9412	0	1	0		0.775	0.4054	nan	0.3571	nan	nan	nan	nan	nan	nan	0.4	0.4688	0.4658	nan		0.2182	0	0.2182	nan	0.2603	0.1455	nan	0.1634	0.2821	0.2222	0.0331	0.05	0.2235	0.0885		0.0293	0.8308	0.0226	0.6864	0.1591
1	0.0559	nan	0.0604	0.3298	0.9825	0.0877	0.61	0.9787	0.0667	0.9388	0.019	0.931	0.0543		0.8182	0.4912	0.75	nan	0.7216	nan	nan	0.7212	nan	nan	0.4667	0.6957	0.7363	0.8		0.1731	0.0593	0.0267	0.015	0.0366	0.0255	0.0222	0.0125	0	0	0.0099	0.0169	0.0172	0.0066		0.0021	0.9035	0.0133	0.6916	0.113
0.7232	0	0.5375	0.0101	0.2732	0.7561	0.0635	0.4571	0.7959	0	0.5676	0	0.6577	0		0.9322	0.4487	0.6378	0.6286	0.8046	0.7475	0.8376	0.8667	0.8551	0.92	0.5156	0.7632	0.7522	0.7925		0.1169	0	0	0.0029	0.03	0.0319	0.0273	0.0067	0	0	0	0	0.0123	0.008		0.0066	0.9355	0	0.8065	0.0961
1	0	nan	0	nan	nan	nan	nan	nan	nan	0.9052	0	0.8795	0		0.7353	0.325	0.8205	nan	0.6174	nan	nan	0.67	nan	nan	0.4875	0.37	0.6316	0.5309		0.1042	0	0	0	0.064	nan	nan	0.0065	0.0333	0	0.0147	0	0	0.0196		0.0222	0.9011	0.0184	1	0.1429
0.7376	0	0.5295	0.0182	0.2454	0.6279	0.0245	0.2467	0.4568	0	0.2824	0.005	0.5603	0		0.5385	0.1111	0.3939	0.5341	0.5549	nan	nan	0.3898	nan	nan	nan	0.2424	nan	0.5102		0.1143	0	0.0128	nan	0.0268	0.0294	nan	0.0117	nan	0.0182	0.006	0	0.0075	0		0.0635	0.88	0.1258	nan	0.9778
0.7143	0	0.5297	0.0209	0.3494	0.7857	0.0472	0.3196	0.5	0	0.3161	0.0076	0.5377	0		0.4203	0.0392	nan	0.2029	0.366	0.4257	0.1714	nan	nan	nan	0.0323	0.0455	0.4603	0.2812		0.1186	0	0.1587	0	0.0746	0.0828	0.0877	0	nan	nan	0.04	nan	nan	nan		0.1931	1	0.213	0.641	1
0.9394	0	0.9692	0.0096	0.592	0.9821	0	0.6667	0.9375	0	0.875	0	0.875	nan		0.5238	0.1667	0.319	0.4658	0.5	0.4773	nan	0.4314	0.3889	0.439	0.2619	0.3333	0.4062	0.5469		0.1429	0	0.4857	nan	0.1871	0.2987	nan	0.3902	0.4545	nan	0.6848	nan	0.6929	nan		0.4815	1	0.2787	nan	1
0.8413	0.1693	0.6324	0.1072	0.6296	0.8676	0.2372	0.3904	0.8438	0.1545	0.7479	0.3137	0.8724	0.1884		0.3506	0.0253	0.26	0.2222	0.058	nan	nan	nan	nan	nan	nan	nan	nan	nan		0.1739	0.0286	0.0357	0.0735	0.0053	0	nan	0.0602	0.0816	nan	0.0549	nan	0.1961	nan		0.0273	1	0.0111	0.7661	0.0905
1	0	1	0.1029	0.5192	0.8132	0.0172	0.459	0.6585	nan	0.7353	0	0.9545	0.027		0.8039	0.4062	0.7241	0.6081	0.625	0.6562	nan	0.7097	nan	nan	0.5319	0.5	0.6042	0.5366		0.1389	0	0	0.0408	0.0287	0.0183	0.037	0.0045	0.0063	0	0.003	0.0234	0.0096	0.011		0.0188	1	0.0139	0.8257	0.0927
0.9487	0.0244	1	0.0119	0.6162	0.848	0	0.5238	0.7167	0.05	0.8966	0.0161	0.9262	0.0169		0.9524	0.537	nan	nan	0.3951	nan	nan	nan	nan	nan	nan	nan	nan	nan		0.1	0	0	0.0196	0.0438	0.0909	0.0395	0.0189	0.05	0	0	0	0.0865	0		0	0.75	0.0366	0.5897	0.8054
1	0.0048	0.75	0.0098	0.3098	nan	nan	nan	nan	nan	nan	nan	1	nan		0.7391	0.413	nan	0.6275	0.596	0.7	nan	nan	nan	nan	0.4783	nan	0.4571	nan		0.3226	0.101	0	0.0625	0.0354	0.0234	0.0405	0.1047	0.0294	0.2143	0.0123	nan	0.0102	0.037		0.0112	0.9231	0.0213	0.9231	0.1712
1	0.0078	0.7848	0.0183	0.5072	nan	nan	nan	nan	nan	nan	nan	nan	nan		0.6383	0.3125	0.575	0.5538	0.5294	0.6327	nan	0.35	nan	nan	nan	nan	nan	nan		0.1538	0.0374	0.0303	0	0.0429	0.0294	0.037	0.0437	0	0.0847	0.0291	0.0545	0.0938	0.0122		0.0166	1	0.0226	0.9778	0.1702
0.7723	0.0107	0.7597	0.0322	0.3419	nan	nan	0.2931	nan	nan	0.5094	0.0488	0.4815	nan		0.8182	0.5	nan	0.7	0.7007	0.7647	0.6456	0.7284	nan	0.7015	0.5854	0.6721	0.625	0.7414		0.1053	0	0.0074	0	0.0767	0.0325	0.0909	0.0553	0.0112	0.0822	0.0034	0.0176	0.0645	0.042		0.0228	0.9394	0.0226	nan	0.1382
0.9379	0.2277	0.7003	0.2904	0.66	nan	nan	0.5789	nan	nan	0.7333	0.2	nan	nan		0.9375	0.6316	nan	0.9118	0.7665	0.9091	0.881	0.8815	nan	0.9067	0.8592	0.8977	0.8992	0.9091		0.45	0	nan	0	0.4068	nan	nan	0.5101	0.4565	nan	0.1019	0.1171	0.5528	0.4857		0.0199	0.9804	0.0157	nan	0.063
0.8043	0	0.7073	0.1471	0.0581	nan	nan	0.1089	nan	nan	0	0.0822	0.0364	0.0154		0.6364	0.0182	nan	0.0254	0.2038	nan	nan	0.2371	nan	0	0.4565	0.0096	0.7292	0.0312		0.5312	0.05	0.2	0.4836	0.528	0.7	nan	0.8	0.7429	nan	0.1974	0.2691	0.708	0.6273		0.0201	0.8667	0.0249	0.4737	0.0652
0.9149	0.3906	0.9123	0.5344	0.6905	nan	nan	nan	nan	nan	0.8333	0.5972	0.8889	0.5283		0.8333	0	nan	0.0149	0.1179	nan	nan	0.3838	nan	nan	0.5893	0	0.6774	0.0116		0.2333	0.009	0.0417	0.3514	0.3839	0.6667	nan	0.4254	0.3594	0.5152	0.2268	0.2627	0.5339	0.399		0.0215	1	0.0049	0.6129	0.1362
0.9254	0	0.8333	0.0256	0.6994	nan	nan	0.4198	nan	nan	0.8478	0	0.8649	0		0.7083	0	nan	0.0234	0.105	0.5714	0.0215	0.3619	0.7451	0	0.5111	0	0.5325	0.0182		0.2353	0.005	0.0745	0.1929	0.0867	0.0465	nan	0	0	0	0.0065	0	0.0087	0		0.0404	1	0.0264	0.9038	0.0583
0.8085	0.2109	0.7069	0.3851	0.7073	nan	nan	0.6304	nan	nan	0.7165	0.0741	0.76	0.3909		0.9667	0.254	0.7797	0.2062	0.3231	0.2414	0.5294	0.6538	0.7391	nan	0.7222	0.6484	0.6129	0.5526		0.4355	0	0.1557	0.2011	0.1167	0.1778	nan	0	0	0	0	0	0	0		0.02	1	0.0424	0.9298	0.0483
0.874	0.3063	0.7746	0.4173	0.7101	nan	nan	0.7239	nan	nan	0.8735	0.2	0.9005	0.4805		0.7805	0.25	0.701	0.1857	0.3516	0.5217	0.4286	nan	nan	nan	0.4138	0.4844	0.5405	0.4571		0.2039	0.0317	0.1422	0.1503	0.0521	nan	nan	nan	nan	nan	0.087	0.0533	0.0758	0.0703		0.0062	1	0.0071	0.5877	0.0551
0.6517	0.1158	0.4391	0.0949	0.296	nan	nan	0.3882	nan	nan	0.6744	0	0.6028	0.0859		0.425	0.0588	nan	0.3333	0.5373	nan	0.5217	0.4242	nan	nan	0.3816	0.5205	0.55	nan		0.1818	0.0152	0.0621	0.0988	0.0492	0.0288	0.0938	0.1749	0.2083	0.1806	0.0185	0.0868	0.3264	0.2381		0.0208	1	0.0184	0.8191	0.1205
0.9862	0.3659	0.9245	0.7418	0.8908	nan	nan	0.918	nan	nan	0.9462	0.375	0.8435	0.6322		0.7273	0.0541	0.7857	0.09	0.2477	0.2867	0.25	nan	nan	nan	0.1064	0.175	nan	0.1		0.283	0.1268	nan	0.4146	0.1039	nan	nan	0.2812	nan	nan	0.0661	0.0114	0.3	0.2727		0.0067	0.8654	0.022	0.5686	0.0851
0.9518	0.1649	0.7021	0.1909	0.5671	nan	nan	0.5094	nan	nan	0.6549	0.3857	0.78	0.1905		0.8841	0.1056	0.7807	0.2376	0.0954	0.1667	nan	0.2727	nan	nan	0.28	0.5495	0.1111	0.2157		0.1053	0	0.027	0	0.1518	nan	nan	0.0037	nan	nan	0.0071	0.0044	0	0.0049		0.0101	0.9915	0.0262	0.7222	0.0635
0.9219	0.266	0.7551	0.4008	0.5582	nan	nan	0.5	nan	nan	0.5057	0.2319	0.6224	0.3382		0.6316	0.0472	0.6234	0.0522	0.1811	0.1967	nan	0.4167	nan	nan	0.0943	0.2326	0	0.1364		0.1136	0	0.0439	0.0301	0.018	nan	nan	0.0104	nan	nan	0.0114	0	0.013	0.0443		0.0308	0.9773	0.0536	0.7742	0.0627
0.8372	0	0.7683	0.0102	0.4059	nan	nan	0.3281	nan	nan	0.2105	0	0.7368	0		0.7097	0.2237	0.6923	0.1295	0.3563	nan	nan	nan	nan	nan	0.1296	0.2609	0.1579	nan		0.1034	0	0.04	0.0556	0.05	nan	nan	0.1489	nan	nan	0.0419	0.048	0.122	0.09		0.1871	0.8226	0.1305	0.3889	0.9331
0.8616	0.2313	0.936	0.3557	0.7915	nan	nan	0.7535	nan	nan	0.9022	0.3235	0.8667	0.7119		0.9545	0.6506	0.95	0.8684	0.7401	0.6182	0.9	0.7727	nan	0.7	0.9219	0.6912	0.7647	0.8286		0.1026	0	0	0.0385	0.0321	nan	nan	0	nan	nan	0	0	0	0		0.0588	0.9394	0.0816	0.5	0.9423
0.7037	0.007	0.7333	0.0148	0.0544	nan	nan	0.2931	nan	nan	1	0	0.9894	0		1	0.7	nan	0.8868	0.6585	0.7119	0.5849	0.9306	0.9286	nan	0.8646	0.7737	0.9045	0.8372		0.1515	0.0172	0.0208	0.0175	0.0426	nan	0.0217	0.0169	0.0377	nan	0.0122	0.0109	0.0143	0.0109		0.0272	0.68	0.0251	0.814	0.1214
0.7683	0.0082	0.5938	0.0141	0.0783	nan	nan	0.2069	nan	nan	nan	0	0.9494	0		0.3803	0	0.3509	0.1954	0.6667	0.5714	0.8788	0.9756	0.98	0.9643	0.9103	0.8625	0.8391	0.9286		0.1284	0.0259	0	0.0165	0.0467	nan	nan	0	nan	nan	0	0	0	nan		0.0128	0.9552	0	nan	0.2944
0.8082	0.0073	0.7206	0.0148	0.1461	nan	nan	0.2571	nan	nan	0.9259	0	0.9209	0		0.451	0.1087	0.4677	0.0185	0.3802	0.625	0.0816	nan	nan	nan	nan	nan	0.2857	nan		0.2162	0.0909	0.0952	0.0197	0.1052	nan	nan	0	nan	nan	0.0233	0.0769	0.0702	nan		0.0455	0.9375	0.0238	0.9688	0.2586
0.9634	0.0088	0.7544	0.0132	0.1935	nan	nan	0.2373	nan	nan	0.9412	0	0.9864	0		0.5	0.0625	0.3721	0.0625	0.4355	0.7843	0.1042	nan	nan	nan	0.2727	nan	0.5333	nan		0.5238	0.1418	0.3333	nan	0.3281	nan	nan	nan	nan	nan	nan	0.0068	nan	nan		0.0274	0.96	0	0.5	0.9101
0.7865	0.0314	0.8291	0.0283	0.0366	nan	nan	0.0088	nan	nan	0.0132	0	0.0894	0		0.5238	0.0714	0.5161	nan	nan	nan	nan	nan	nan	nan	nan	0.0938	0.4667	nan		0.8132	0.4488	0.3483	0.3743	0.2742	nan	nan	0.2323	nan	nan	0.2239	0.0602	0.4078	0.2878		0.0303	0.963	0	nan	0.819
0.9333	0.2628	nan	0.2486	0.7448	nan	nan	0.6186	nan	nan	0.6667	0.3763	0.9342	0.2		0.95	0.4783	nan	nan	0.8086	nan	nan	0.8764	nan	nan	0.7429	0.8174	0.9659	0.8293		0.1271	0.0199	0.046	0.0133	0.0874	nan	nan	nan	nan	nan	0	0	0	0		0.024	0.6562	0.0119	nan	0.9318
0.8516	0.0145	0.6977	0.0103	0.1019	nan	nan	0.4124	nan	nan	0.1912	0.0044	0.3836	0.0172		0.8261	0.5161	0.7273	nan	0.8018	nan	nan	0.7027	nan	nan	0.5714	0.6825	0.6964	0.775		0.1538	0	0.0698	nan	0.0349	nan	nan	0.0121	nan	nan	0.0272	0.0636	0.0331	0.0704		0	0.8125	0	0.65	0.3239
0.8644	0.0052	0.9126	0.0223	0.4837	nan	nan	0.4545	nan	nan	0.3514	0.0094	0.6019	0		0.8033	0.4857	0.8824	0.5833	0.6827	0.8293	nan	0.7692	0.8085	0.6923	0.5781	0.3788	0.5882	0.5484		0.2778	0.0811	nan	nan	0.0929	nan	nan	0.1702	nan	nan	nan	0	nan	nan		0.1576	0.9375	0.4184	nan	0.875
0.8218	0.0069	0.8396	0.0142	0.3321	nan	nan	0.3171	nan	nan	0.3558	0.0084	0.4526	0		0.9062	0.5758	0.7143	0.7237	0.6805	0.7179	nan	0.6373	0.725	0.5789	0.5781	0.7321	0.6386	0.7105		0.2821	0.0106	0.0364	0.0314	0.0503	nan	nan	0.0217	nan	nan	0.0199	0.0149	0.0259	0.0234		0.1086	0.9663	0.064	0.5	0.2902
0.7959	0.1389	nan	0.0097	0.5858	nan	nan	0.4167	nan	nan	0.3636	0	0.4531	0		0.9583	0.3208	nan	0.3704	nan	nan	nan	nan	nan	nan	0.7826	nan	nan	nan		0.2093	0	0.0606	0.0465	0.1121	nan	nan	0.1507	nan	nan	0.0675	0.0459	0.1463	0		0.0385	0.8485	0.0469	0.8602	0.9492
1	0	nan	0.0508	0.5396	nan	nan	0.5593	nan	nan	0.8906	0	0.9623	0		0.9677	0.2581	0.8438	0.72	0.7556	nan	nan	0.8931	nan	nan	0.8174	0.869	0.9545	0.8571		0.1875	0.0167	0.0566	0.0741	0.0528	nan	nan	0.0345	nan	nan	0.0103	0.0353	0.0283	0.0169		0.0338	0.619	0.0261	0.6957	0.9554
0.7619	0.0169	1	0.0103	0.4476	nan	nan	0.3936	nan	nan	0.9691	0	0.9574	0		0.88	0.4	nan	0.6667	0.5172	nan	nan	nan	nan	nan	0.6522	nan	0.9057	nan		0.1389	0.0187	0	0	0.0774	nan	nan	0.0568	nan	nan	0.037	0.0238	0.0455	0.0275		0.0123	0.9792	0.0287	0.697	0.8552
0.9286	0.02	nan	nan	0.4138	nan	nan	0.3	nan	nan	0.8974	0	0.9669	0		0.7619	0.2381	nan	nan	0.1471	0.0645	nan	nan	nan	nan	0.5676	nan	0.4444	nan		0.1818	0	nan	nan	0.0417	nan	nan	0.374	nan	nan	0.0605	0.2062	0.5729	0.4813		0.0112	0.9118	0.0206	0.8947	0.9722
0.84	0	nan	nan	0.2321	nan	nan	0.6377	nan	nan	0.8475	0	0.9211	0		0.9195	0.6049	0.8548	0.6765	0.8375	nan	nan	1	nan	nan	0.7297	0.542	0.7561	0.6034		0.125	0	0.1	nan	0.0423	nan	nan	0.0073	nan	nan	0.0103	0.0069	0.0619	0.0364		0.0167	0.9744	0.0099	0.5556	0.964
0.5455	0.044	0.3021	0.0596	0.462	nan	nan	nan	nan	nan	0.6098	nan	nan	nan		1	0.5	nan	0.4516	0.7647	nan	nan	0.6731	0.6071	0.75	0.6438	0.3966	0.8571	0.5128		0.1552	0	nan	0.0182	0.0741	nan	nan	0.024	nan	nan	0.0152	0.0146	0.0199	0.0187		0.0155	0.8861	0.0078	0.7706	0.9459
0.6216	0.0357	0.6	0.0426	0.4268	nan	nan	0.2759	nan	nan	0.2967	0	0.3621	0.0145		1	0.6897	0.7541	0.7778	0.7469	0.8367	0.5128	0.9186	0.9688	0.8889	0.8095	nan	0.9153	0.7895		0.2727	0.0385	nan	0.0645	0.1429	nan	nan	0.0351	nan	nan	0	0	0.0417	0.0513		0.0351	0.85	0.0312	0.5	0.1059
0.9254	0.0108	0.9368	0.0337	0.6041	nan	nan	0.5273	nan	nan	0.7863	0	0.8857	0		0.9118	0.5227	0.7576	0.5132	0.699	0.807	0.5125	0.6458	nan	nan	0.5652	0.358	0.7317	0.3636		0.1053	0	0	nan	0.069	nan	nan	0.044	nan	nan	0.0549	0.0435	0.0341	0.1025		0.0857	0.8065	0	nan	0.8182
0.8796	0.0145	0.8932	0.0208	0.4416	nan	nan	0.3077	nan	nan	0.2148	0	0.4556	0		0.8824	0.5352	0.7429	0.6382	0.7778	0.8122	0.7041	0.8559	0.8438	0.82	0.8654	0.6034	0.8772	0.7778		0.2174	0.0538	0.0235	0.0205	0.0913	nan	nan	0.0096	nan	nan	0.0165	0.0207	0.0366	0.0248		0.1724	0.9	nan	nan	0.7708
1	0.0076	1	0.0107	0.4545	nan	nan	0.0303	nan	nan	0.589	0	0.3226	0		0.9394	0.5625	0.7579	0.8605	0.8093	0.7939	0.823	0.8824	0.875	nan	0.8	nan	0.8654	0.6471		0.6667	0.1446	nan	0.9649	0.596	nan	nan	0.0364	nan	nan	0	0.029	0.0282	0		0.4956	1	0.4946	0.9405	0.9745
0.9434	0.0192	0.9149	0.0206	0.5859	nan	nan	0.3611	nan	nan	0.6173	0.0125	0.72	0		0.913	0.4815	0.7843	0.7723	0.6573	0.6439	0.6545	0.8308	1	nan	0.5833	nan	0.7255	0.6216		0.3519	0.0169	nan	0.3534	0.3744	nan	nan	0.0283	nan	nan	0.0482	0.0164	0.0075	0.0131		0.4342	0.9618	nan	0.9236	0.8765
1	0.4286	nan	1	0.9608	nan	nan	0.9924	nan	nan	0.9688	0.9429	0.9855	1		0.6562	0	0.6027	0.0921	nan	nan	nan	0.5732	0.8	nan	0.2805	0.0089	0.439	0.0842		0.8571	0.4	0.4048	nan	0.4777	nan	nan	0.9342	nan	nan	0.7568	0.5745	0.9744	0.7018		0.0044	0.6774	0.0038	0.6824	0.2031
0.9757	0.0262	0.9006	0.0286	0.6809	nan	nan	0.4857	nan	nan	0.92	0.0361	0.9545	0.0854		0.9623	0.6485	0.6577	0.6014	0.7905	0.8101	0.75	0.807	nan	nan	0.7465	0.6667	nan	0.7083		0.1765	0.0351	0.0633	nan	0.1565	nan	nan	nan	nan	nan	0.0366	0	0.0667	nan		0.0087	0.5493	0.0115	0.5783	0.192
0.8261	0.0093	0.9636	0.0095	0.4256	nan	nan	0.3704	nan	nan	0.9494	0	0.9659	0.0215		0.7018	0.35	0.8361	0.5	nan	nan	nan	nan	nan	nan	nan	nan	nan	nan		0.7083	0.4054	nan	nan	0.3361	nan	nan	0.4911	nan	nan	0.2429	0.223	0.5088	0.4965		0.0218	0.5602	0.0111	0.464	0.2901
0.9151	0.024	0.9524	0.1294	0.467	nan	nan	0.5435	nan	nan	0.9667	0.0153	0.9597	0.0504		0.9394	0.587	nan	0.6111	0.6721	0.6977	0.5882	0.7436	nan	0.7273	0.7963	0.5584	0.7983	0.6867		0.1569	0	0.0148	0.0105	0.0255	nan	nan	0.0045	nan	nan	0	0	0	0		0.0268	0.617	0.0052	0.8154	0.2336
1	0.0131	0.9	0.0216	0.41	nan	nan	0.5778	nan	nan	0.8977	0.0094	1	0		0.9714	0.4667	0.9091	nan	0.75	nan	nan	0.7712	nan	nan	0.7438	0.5446	0.8596	0.5086		0.2368	0.0202	0.042	0.069	0.1641	nan	nan	0.0833	nan	nan	nan	nan	0.0915	0.0984		0	0.6304	0.0116	0.8913	0.2185
0.9302	0.1053	0.9692	0.2222	0.7087	nan	nan	0.4167	nan	nan	0.8065	0	nan	nan		0.913	0.5172	nan	0.6813	0.8161	0.7143	1	0.9524	nan	0.9524	0.807	0.625	0.8866	0.7286		0.4717	0.1532	0.2373	0.0364	0.3021	nan	nan	nan	nan	nan	0.0536	nan	nan	0.2857		0.2727	0.9545	0.3529	1	0.1697
0.9701	0.0135	0.9885	0.0233	0.7057	nan	nan	0.402	nan	nan	0.9273	0.0244	0.9796	0.0104		0.9649	0.0822	0.875	0.1875	0.4346	0.7812	0	0.3878	nan	nan	0.6731	0.0714	0.8545	0.0385		0.2373	0.0476	0.1071	0.201	0.0446	nan	nan	nan	nan	nan	nan	nan	nan	nan		0	0.9024	nan	0.9597	0.4322
0.9832	0.0033	0.9538	0.0524	0.64	nan	nan	0.4196	nan	nan	0.9405	0	0.9753	0.0309		0.7843	0.3714	0.6275	0.7083	0.6053	0.4348	0.8077	0.4681	nan	nan	0.4516	0.3488	0.5581	0.675		0.6889	0.4	0.5	0.62	0.5581	nan	nan	nan	nan	nan	0.0714	0.038	0	nan		0.0306	0.9509	0.0448	0.9622	0.3647
0.645	0.04	0.652	0.071	0.1159	nan	nan	0.066	nan	nan	0	0.0376	0.0859	0.1129		0.6458	0	0.2308	0.0337	0.5769	nan	nan	0.5875	nan	nan	0.7215	0.037	0.6829	0		1	0.7563	0.5845	0.711	0.7199	nan	nan	nan	nan	nan	0.3511	0.1593	nan	nan		0.0204	0.9619	0.0042	0.9567	0.3144
0.5625	0.0606	nan	0.0645	0.2275	nan	nan	0.2763	nan	nan	0.0667	0.0923	0.1519	nan		0.6061	0.2549	0.6071	0.25	0.4917	nan	nan	0.4154	nan	nan	0.4833	0.338	nan	0.3111		0.9872	0.6788	0.5397	0.5909	0.7349	nan	nan	nan	nan	nan	0.32	0.127	nan	nan		0.0123	0.9516	0.0178	0.9556	0.2547
0.878	0.2375	nan	0.3191	0.3148	nan	nan	nan	nan	nan	0.35	0.2679	nan	0.2564		0.8333	0.3231	0.7561	0.1977	0.4555	nan	nan	0.5593	nan	nan	0.6444	0.3077	0.6667	0.4615		0.1538	0	0.0267	0.019	0.0543	nan	nan	nan	nan	nan	0	nan	nan	nan		0.0217	0.9137	0.0178	0.9314	0.1734
0.9333	0	0.7143	0.0227	0.4277	nan	nan	0.4677	nan	nan	0.9756	0.0137	0.9672	0.0192		0.717	0.3587	0.701	0.4474	0.3668	nan	nan	0.525	nan	nan	0.6389	0.2203	0.6585	0.2632		0.7556	0.3137	nan	0.6053	0.0736	nan	nan	0.5759	nan	nan	0.4086	0.3129	0.4972	0.375		0.0032	0.8862	0.0239	0.9132	0.2964
1	0.2364	nan	0.0656	0.5971	nan	nan	0.7895	nan	nan	0.9677	0	0.9636	0.28		0.5238	0.0294	0.4	0.0519	nan	nan	nan	nan	nan	nan	0.2609	0	0.2727	0		0.1695	0	0	0.0128	0.101	nan	nan	0.0213	nan	nan	0	0.008	0.0282	0.0086		0.0131	0.9798	0	0.9556	0.281
0.9744	0.0107	0.9615	0.02	0.3123	nan	nan	0.4837	nan	nan	0.9828	0.0052	1	0		1	0.56	0.7872	0.6512	0.8514	nan	nan	0.7067	0.7297	nan	0.6733	0.5741	0.7377	0.6349		0.5316	0.0357	0	nan	0.3645	0.1333	nan	0.1771	0.2464	nan	0.0133	0.0136	0.1923	0.2727		0	0.8812	0	0.9643	0.2761
1	0.0063	nan	0.0245	0.3718	0.9524	0.0964	0.465	0.9792	0	0.9674	0	0.9667	0		0.8958	0.5844	0.3939	0.2857	0.5559	0.539	0.5556	0.5	nan	0.5	nan	0.5417	nan	nan		0.2326	0.0385	0.0606	0.0217	0.1116	0.1161	0.1084	0	0	nan	0.0364	nan	0	nan		0.0144	0.9922	0.0044	0.9792	0.2645
1	0.0144	nan	0.0104	0.3315	0.9884	0.0679	0.4384	0.9802	0	0.974	0	0.9931	0		0.5	0	0.5	nan	0.2857	nan	0.1739	0.3333	nan	0.44	0.2821	0.4643	0.4	0.2759		0.1176	0	0	0.0145	0.0263	nan	nan	0.0068	nan	nan	0	0.0048	0.0105	0.0111		0.0185	0.9557	0.0171	0.9298	0.1935
1	0.0116	nan	0.0289	0.3864	nan	0.0857	0.3459	0.8421	0.02	0.9062	0	1	0		0.6415	0.2458	0.5	0.371	0.3598	nan	nan	0.2658	0.2273	nan	0.2095	0.3173	0.2603	0.4091		0.3409	0.2022	0.217	0.1389	0.2062	nan	nan	0.4427	nan	nan	0.3227	0.321	0.303	0.4583		0.007	0.918	0	0.9773	0.1818
1	0.0147	0.9231	0.0047	0.2973	nan	nan	0.2222	nan	nan	0.9639	0	1	0		0.6341	0	0.4301	0.0593	0.1103	nan	nan	0.1188	nan	nan	0.0448	0.7986	0.1562	0.0696		0.1667	0.011	nan	0.0303	0.0957	0.0909	nan	nan	nan	nan	0.0274	0	0.0156	0.0312		0.0066	0.9583	0.0147	0.831	0.1542
0.9615	0.0113	0.5161	0.0141	0.2417	nan	nan	0.3084	nan	nan	0.9032	0	0.8732	0		0.75	0.1637	0.6331	nan	0.5323	0.5785	0.4405	nan	nan	nan	0.2353	0.4839	nan	nan		0.4267	0.2453	nan	0	nan	nan	nan	nan	nan	nan	0.2124	0.449	nan	0.2642		0.0125	0.9178	0.0149	0.8864	0.1801
1	0	0.9667	0.0235	0.3978	0.9245	0.0365	0.5728	1	0	0.8929	0.0061	0.9423	0		0.8056	0.2364	0.6364	0.5139	0.6797	0.8406	0.413	0.5326	0.7174	0.3478	0.5417	0.549	0.6795	0.5507		0.1788	0.0144	0.2576	nan	0.0534	nan	nan	nan	nan	nan	nan	nan	nan	nan		0.0113	1	0.0211	0.8824	0.1629
1	0.0253	0.9623	0.0125	0.4359	nan	nan	0.4425	nan	nan	0.9348	0	1	0		0.96	0.52	0.902	0.9167	0.8182	nan	nan	0.8684	nan	nan	0.7738	0.7848	0.8065	0.6923		0.1852	0.0149	0.0213	0.0155	0.0208	nan	nan	0.0183	nan	nan	0.0063	0.0291	0.0136	nan		0.006	0.9873	0.0247	0.9375	0.1709
0.8906	0.0361	1	0.0192	0.3508	nan	nan	0.4321	nan	nan	0.9773	0	0.9391	0		0.925	0.56	0.8478	0.9836	0.7574	nan	nan	0.8325	0.7949	0.65	0.6765	0.7018	0.7462	0.96		0.2444	0.0421	0.1212	0	0.0699	nan	nan	0.0164	nan	nan	0	0.0101	0.012	nan		0.0221	0.8113	0.0152	0.9231	0.2263
0.7885	0	1	0.015	0.3204	nan	nan	0.4444	nan	nan	0.9286	0	0.972	0		0.9	0.381	nan	nan	0.8684	nan	nan	nan	nan	nan	0.7564	0.6308	0.8542	0.6129		0.1935	0.0595	0.0606	0.0155	0.0345	nan	nan	0.0138	nan	nan	0.0649	0.0169	0.0288	0.0345		0.0263	1	0.0349	1	0.2105
0.9339	0.0156	0.9259	0.0127	0.3754	nan	nan	nan	nan	nan	0.9423	0	0.9855	0.0345		0.6818	0.3415	nan	0.6234	0.5364	nan	nan	0.5361	nan	nan	0.5	0.2683	0.5312	0.6533		0.2258	0.0081	0.0545	0.0315	0.0315	nan	nan	0.0057	nan	nan	0	0.0041	0	0.0112		0.0177	1	0.0117	0.9286	0.1319
0.9545	0.005	0.8352	0.0221	0.3618	nan	nan	nan	nan	nan	0.8276	nan	1	0		0.48	0.0882	0.5882	nan	nan	nan	nan	nan	nan	nan	0.3492	0.0893	0.5075	nan		0.2154	0.0303	0.0345	0.0247	0.085	nan	nan	0.0268	nan	nan	0.0207	0.0443	0.0096	0.0227		0.0913	1	0.1186	0.9608	0.175
0.9364	0.0101	0.9351	0.0058	0.3468	nan	nan	0.1739	nan	nan	0.9286	0	0.9487	0		1	0.6765	0.7143	0.931	0.7292	0.7353	0.7143	0.7443	0.7568	0.7079	0.7143	0.7125	0.8684	0.8621		0.2459	0	0	0.0575	0.0764	nan	nan	0.0659	nan	nan	0	0.0079	0	0.0351		0.0046	1	0.0094	nan	0.1239
0.9192	0.0014	0.9048	0.0208	0.4174	nan	nan	0.0795	nan	nan	0.9848	0.0128	0.9912	0		0.88	0.5238	nan	nan	0.6709	nan	nan	0.9615	nan	nan	0.7971	nan	0.9043	nan		0.8947	0.5714	0.6486	0.7692	0.3442	nan	nan	nan	nan	nan	0.0333	nan	nan	nan		0.1682	0.7598	0.1632	0.4521	0.1275
0.75	0.0455	0.35	0.0363	0.0224	nan	nan	0.0355	nan	nan	0.0053	0.118	0.0041	0.0719		0.8571	0.4737	0.9315	0.6923	0.881	0.9053	nan	nan	nan	nan	0.9231	0.6667	nan	nan		0.2632	0.1218	nan	0	0.1192	nan	nan	0.0588	nan	nan	0.0484	0.0155	0	nan		0	0.6	0	nan	0.9649
0.9024	0.0303	0.7742	0.0444	0.0447	nan	nan	0.0222	nan	nan	0.036	0.2466	0.0071	0.087		0.7143	0.1667	nan	0.381	0.2703	nan	0.1538	nan	nan	nan	nan	nan	nan	nan		0.1389	0	0.0278	0.0267	0.0545	nan	nan	0.0479	nan	nan	0.013	0.0149	0.0458	0.0672		0.0081	0.9459	0.0173	0.6277	0.0743
0.9342	0.2826	0.7742	0.7647	0.9653	nan	nan	nan	nan	nan	nan	0.9487	nan	0.75		0.7	0.2571	nan	0.5574	0.4	0.5349	nan	nan	nan	nan	nan	nan	nan	nan		0.4062	0.1475	nan	0.125	0.1189	nan	nan	nan	nan	nan	nan	0	nan	nan		0	0.5366	0	0.5455	0.4481
1	0.4265	0.6364	0.4187	0.64	nan	nan	nan	nan	nan	0.9474	0.9412	0.9091	nan		0.7143	0.2195	0.8649	1	0.65	0.6	nan	0.52	0.52	nan	0.5663	0.5758	nan	nan		0.3469	0.1532	nan	0	0.0991	nan	nan	nan	nan	nan	nan	nan	nan	nan		0.0077	1	0.0178	0.8955	0.1289
0.8125	0.2469	0.7848	0.3614	0.8913	nan	nan	0.9844	nan	nan	0.9848	0.9222	0.9615	0.8986		0.68	0.2308	0.5526	0.1132	0.4706	nan	nan	0.4737	0.7619	nan	0.734	0.087	0.6122	0.2419		0.25	0.0435	0.0412	0.1193	0.0476	nan	nan	0.022	nan	nan	0.0563	0.0638	0.0548	0.0177		0.0092	0.9458	0.0118	0.8104	0.1275
1	0.2791	0.6364	nan	0.9176	nan	nan	nan	nan	nan	0.8222	0.5135	nan	nan		0.8182	0.4583	nan	0.5278	0.2841	0.3038	nan	0.5362	0.5424	nan	0.5312	nan	0.5476	0.6667		0.1639	0.0238	nan	0.0227	0.0644	nan	nan	0	nan	nan	0.1	0	nan	0		0.0174	0.8673	0.0206	0.9878	0.1185
1	0.3467	nan	1	0.8817	0.9643	0.95	0.875	nan	nan	0.8417	0.6835	0.9032	nan		0.9412	0.5385	nan	0.7027	0.8056	0.8387	0.9032	0.9333	0.9355	0.9302	0.8947	0.6506	0.9444	0.7381		0.1935	0	0	0.05	0.0741	nan	nan	0.0192	nan	nan	0	0	0.0556	0		0.0186	0.68	0.0277	0.7957	0.1239
0.7778	0	0.7671	0.027	0.4478	nan	nan	0.3878	nan	nan	0.6739	0	0.6491	0		0.88	0.5294	nan	nan	0.6549	0.6607	0.5385	0.7371	0.6	0.8333	0.7206	0.8074	0.8016	0.8485		0.3939	0	0.0556	nan	0.0303	nan	nan	0.2837	nan	nan	0.0093	0.0418	0.0857	0.1613		0.013	0.7812	0.0229	0.6615	0.1493
0.92	0	0.925	0.011	0.3427	nan	nan	0.2667	nan	nan	0.8493	0.0123	0.7347	0.0263		0.6522	0	nan	0.0127	0.217	nan	nan	0.1364	nan	nan	0.5161	0.0385	nan	nan		0.342	0.0833	0.3644	0.2353	0.2142	nan	nan	0.5072	nan	nan	0.2368	0.2103	0.4479	0.3036		0	0.9091	0.0067	1	0.0745
0.9186	0.3812	0.7711	0.3724	0.7824	nan	nan	0.6377	nan	nan	0.5098	0.3168	0.8088	0.4615		0.8519	0.037	0.7027	0.0125	0.3946	nan	nan	0.2738	nan	nan	0.6714	0	0.6809	0		0.2329	0.0361	0.1702	nan	0.1971	nan	nan	0.2292	nan	nan	0.0585	0.0682	0.2317	0.2063		0.2727	1	0.3333	nan	0.9439
1	0.0879	0.6667	0.1818	0.0342	nan	nan	0.1528	nan	nan	0	0.7964	0.0125	0.3293		1	0.5102	0.766	0.4839	0.9236	0.9293	nan	0.8571	nan	nan	0.7425	0.746	0.9358	0.5852		0.1356	0.0321	0.0146	0.0046	0.0594	nan	nan	0	nan	nan	0.0556	nan	0	0.0097		0.0192	1	0.0118	0.9286	0.12
0.8611	0.0258	0.6667	0.0209	0.1679	nan	nan	0.3867	nan	nan	0.6967	0	0.8506	0.0093		0.6111	0.0441	0.569	0.2043	0.342	nan	nan	0.2542	nan	nan	0.2333	0.2453	0.4286	0.2571		0.1538	0	nan	nan	0.0918	nan	nan	0.0636	nan	nan	0.0365	0.045	0.0917	0.0208		0.0135	1	0.0225	0.6933	0.1251
0.9145	0.0269	0.8571	0.0131	0.2665	nan	nan	0.4828	nan	nan	0.9434	0	0.95	0.0108		0.4627	0.0667	0.5244	0.3364	0.4394	nan	nan	0.3667	nan	nan	0.5455	0.5238	0.4521	0.2105		0.32	0	nan	nan	0.5519	nan	nan	nan	nan	nan	nan	nan	nan	nan		0.0157	1	0.0198	0.7097	0.103
0.9697	0.0857	0.9307	0.0827	0.3213	nan	nan	0.6154	nan	nan	0.942	0	0.9878	0.1646		0.6588	0.1605	0.7363	0.3506	0.4821	nan	nan	0.4286	nan	nan	0.6462	nan	0.6557	0.1667		0.2212	0.0465	0.4595	0.2418	0.5086	nan	nan	nan	nan	nan	nan	nan	nan	nan		0.0154	0.9592	0.0146	nan	0.0928
0.9759	0.1818	0.8618	0.1607	0.4212	nan	nan	0.8889	nan	nan	0.9684	0	0.9714	0.1228		0.6897	0.3804	nan	0.6977	0.5066	0.49	0.5517	nan	nan	nan	nan	nan	nan	nan		0.1933	0.0797	0.4286	0.0536	0.2232	nan	nan	nan	nan	nan	nan	nan	nan	nan		0.0028	1	0.0154	0.8947	0.0932
0.9153	0.1674	nan	0.1604	0.3885	nan	nan	nan	nan	nan	0.963	0.0333	nan	nan		0.7614	0.4444	0.9524	0.6797	0.2077	0.0704	nan	0.5349	nan	nan	0.4857	0.6122	nan	nan		0.2	0	0.0769	nan	0.0682	nan	nan	0.0667	nan	nan	0.0267	0.1079	0.0787	nan		0.0144	0.9865	0.0173	0.7011	0.1113
0.7872	0.0158	nan	0.0171	0.1422	nan	nan	0.2	nan	nan	0.9719	0	0.9771	0		0.641	0.2059	nan	nan	0.6133	0.6744	nan	0.375	nan	nan	0.1346	0.4483	0.1613	nan		0.4762	0	0.4872	0.1429	0.0773	nan	nan	0.2313	nan	nan	0.041	0.071	0.2673	0.2165		0.0364	1	0.0269	0.7164	0.0888
1	0.0069	nan	0.0097	0.1198	nan	nan	0.2329	nan	nan	0.9809	0	0.9836	0		0.4118	0.0833	0.3	0.1818	0.3116	0.3396	0.3051	0.3095	nan	nan	0.1489	0.125	nan	nan		0.25	0.0769	0.172	0.0156	0.1488	nan	nan	0.0097	nan	nan	0.0406	0.0163	0.0172	0.016		0.3333	0.931	0.9545	0.9615	0.8462
1	0.0247	1	0.0071	0.056	nan	nan	0.3445	nan	nan	0.9355	0.0101	0.9748	0		0.65	0.3333	0.4348	0.5714	0.2542	0.225	nan	0.4356	0.4444	0.3778	0.25	0.0909	0.5238	0.5192		0.9762	0.6487	0.7759	0.5103	0.5936	nan	nan	nan	nan	nan	nan	nan	nan	nan		0.0283	0.5455	0.0211	0.2769	0.2756
0.8936	0.0179	0.8409	0.0085	0.1592	nan	nan	0.3235	nan	nan	0.9519	0	0.9259	0.0101		0.4286	0.0045	nan	0.0043	0.1302	nan	0.0333	nan	nan	nan	0.4894	0	0.6444	0		0.5917	0.3646	0.3264	0.5122	0.4071	nan	nan	nan	nan	nan	nan	nan	nan	nan		0.0381	0.8667	0.0213	0.8525	0.2763
0.7	0.0455	nan	0.0148	0.2545	nan	nan	0.2055	nan	nan	0.9583	0	0.9143	0		0.5385	0.2358	0.7639	0.2849	0.5581	0.584	0.5882	0.4186	nan	nan	0.4412	0.1765	0.5672	0.2619		0.12	0	0.0366	0.0068	0.0494	nan	nan	0.0233	nan	nan	0	0.0255	0.043	0.0248		0.0072	0.9429	0.0179	0.6444	0.2023
1	0.0687	nan	0.0283	0.1827	nan	nan	0.1465	nan	nan	0.9648	0	0.994	0.0127		0.86	0.5581	0.9048	nan	nan	nan	nan	0.7545	0.7333	nan	0.3772	0.687	0.5288	0.875		0.1	0	0.02	nan	0.0119	nan	nan	0	nan	nan	0.005	0.0104	0.0064	0.035		0.0098	1	0.0138	0.8531	0.1677
1	0.0093	nan	0.0184	0.2394	nan	nan	0.2857	nan	nan	0.9365	0.0065	1	0.036		0.3469	0.0155	nan	0.0139	0.0196	nan	nan	0.1023	nan	0	0.0915	0	0.0778	0		0.125	0	0.0685	0.0213	0.0297	nan	nan	0.0201	nan	nan	0	0.0236	0.037	0.0114		0.0345	0.7297	0.0202	0.8861	0.1432
1	0.3214	0.9623	0.5827	0.7628	nan	nan	0.8529	nan	nan	0.9341	0.2347	0.9811	0.5055		0.9362	0.5469	0.9048	nan	0.3608	nan	nan	nan	nan	nan	nan	nan	nan	nan		0.1905	0	nan	nan	0.022	nan	nan	0.0522	nan	nan	0.0074	0.0125	0.0435	0		0.0173	0.7179	0.0108	0.8875	0.1031
0.8824	0.0341	1	0.1705	0.3738	nan	nan	0.5926	nan	nan	0.962	0	0.98	0.0353		0.951	0	0.7687	nan	nan	nan	nan	nan	nan	nan	nan	nan	nan	nan		0.2273	0	0	0.0806	0.1173	nan	nan	0.097	nan	nan	0.0361	0.0438	0.0345	0.0452		0.2147	1	0.1906	0.766	0.0606
0.6667	0.0087	0.9483	0.028	0.3357	nan	nan	0.5385	nan	nan	0.9189	0.0192	0.9836	0.0159		0.8421	0.0075	0.8333	0.0311	0.4397	0.807	nan	0.3913	nan	nan	0.6316	nan	0.4815	nan		0.1818	0.0152	0.0282	0.0133	0.0366	nan	nan	0.0114	nan	nan	0.005	0	nan	0		0.1028	0.875	0.0965	0.8467	0.883
0.95	0.016	1	0.0385	0.3626	nan	nan	0.4271	nan	nan	0.9758	0	0.9573	0		0.9545	0.0201	0.9444	0.0185	0.325	0.8028	0.0526	0.3902	0.8	nan	0.6944	nan	0.8889	nan		0.8718	0.7014	0.76	0.6571	0.8092	nan	nan	nan	nan	nan	nan	nan	nan	nan		0.0867	0.8721	0.1143	0.8455	0.8721
1	0.3871	0.9091	nan	0.913	nan	nan	1	nan	nan	0.9231	0.9306	0.9737	nan		0.8108	0.2407	nan	nan	0.7161	nan	nan	0.6579	nan	nan	0.5132	0.3505	0.8108	0.6429		0.9011	0.5294	0.7803	0.6458	0.7107	nan	nan	nan	nan	nan	0	0.0112	nan	nan		0.0365	0.9412	0.0043	0.8605	0.236
0.9649	0.3953	1	0.9762	0.9596	nan	nan	1	nan	nan	0.811	0.8298	0.9762	nan		0.3611	0.0098	0.3256	0.0064	0.0795	nan	0	0.0923	nan	nan	0.1029	0	0.0926	0		0.225	0.0455	nan	0	0.0417	nan	nan	0.0135	nan	nan	0.0169	0	0.0161	0.0184		0.0095	0.7273	0.0252	0.6054	0.1561
1	0	nan	0.0332	0.4884	nan	nan	0.44	nan	nan	0.9048	0	1	0.0213		0.3571	0.0326	nan	0.0183	0.1304	0.3134	0.0287	0.1717	0.3696	0	0.2632	0	0.432	0		0.3659	0.1176	0.1	0.0909	0.0435	nan	nan	0.0082	nan	nan	0.061	0.0424	0.053	0.0185		0.0027	0.625	0.0026	0.0494	0.0939
0.8103	0.0223	1	0.0162	0.4481	nan	nan	0.432	nan	nan	0.9028	0.01	0.9412	0.013		0.7	0.3763	0.514	0.3944	0.3519	0.2841	0.5106	0.5	nan	nan	0.2407	0.0714	0.3889	0.2581		0.5	0.2059	0.3019	0	0.1111	nan	nan	0.2727	nan	nan	0.201	0.1724	0.3933	0.2946		0.0163	0.8158	0.0297	0.9318	0.1712
0.9672	0.023	1	nan	0.6138	nan	nan	0.6	nan	nan	0.75	0.0149	0.9677	0.037		0.9706	0.4118	nan	nan	0.8551	0.878	nan	0.9385	0.9565	nan	0.6508	0.7059	0.871	0.8676		0.125	0.0192	0.2881	0.1176	0.0359	nan	nan	0.0378	nan	nan	0.0154	0.0132	0.0226	0.0584		0.0303	0.871	0	0.8	0.2857
1	0.4526	nan	0.5862	0.7143	nan	nan	0.9765	nan	nan	0.8942	0.9822	0.9846	0.987		0.8974	0.3839	nan	0.5957	0.5842	nan	nan	0.4143	nan	nan	0.0303	0.6333	0.1667	0.4444		0.2857	0.0658	0.0504	0.0204	0.072	nan	nan	0.0175	nan	nan	0.0143	0.0442	0.0602	0.0269		0.021	1	0.011	0.7812	0.2745
0.8889	0.3704	0.9787	0.9221	0.77	nan	nan	0.8727	nan	nan	0.9481	0.9268	0.9568	0.9205		0.7778	0.0613	0.4632	0.0696	0.168	0.3548	nan	nan	nan	nan	nan	0.0167	0.6038	0.0976		0.8784	0.4919	0.6519	0.7168	0.7975	nan	nan	nan	nan	nan	nan	nan	nan	nan		0	0.8077	0.0159	0.6571	0.2287
0.9851	0.3077	0.9145	0.2566	0.5683	nan	nan	0.5357	nan	nan	0.6198	0.1463	0.8475	0.1364		0.8099	0.0479	0.6141	0.209	0.3895	nan	nan	nan	nan	nan	0.7959	0.2787	0.48	0.2537		0.7901	0.5963	0.6074	0.6637	0.6951	nan	nan	nan	nan	nan	nan	0.02	nan	0		0.0022	1	0.0042	0.8654	0.2413
1	0.0152	0.9907	0.0276	0.5022	nan	nan	0.4855	nan	nan	0.9371	0	1	0.0159		0.4783	0.0727	0.4124	0.2105	0.4391	0.5577	0.566	0.1591	nan	0.1471	0.2895	0.1778	0.3714	0.2927		0.2075	0	0.0294	0.0274	0.0227	nan	nan	0.04	nan	nan	0	0	0	0		0.023	0.9709	0.0188	0.9515	0.1953
1	0.0201	1	0.0152	0.2323	nan	nan	0.5636	nan	nan	0.9714	0	0.9592	0		0.98	0.3333	0.75	0.6074	0.6818	0.8451	0.6854	nan	nan	nan	nan	0.5769	nan	nan		0.25	0	nan	0.1333	0.1458	nan	nan	0.0435	nan	nan	0.0455	0.0432	0.0476	0.0923		0.0245	1	0.0405	0.9931	0.1324
0.9318	0.0301	1	0.0286	0.2908	nan	nan	0.6371	nan	nan	0.9612	0	1	0.02		0.8611	0.4643	0.8372	0.6098	0.7439	nan	nan	nan	nan	nan	0.5763	0.6562	nan	0.7826		0.1212	0	0	0	0.0517	nan	nan	0	nan	nan	0	0	0.0074	0.0049		0.0273	0.9674	0.0194	0.9074	0.1107
0.8919	0.3294	nan	0.3906	0.6649	nan	nan	0.5811	nan	nan	0.7778	0.4043	nan	0.4615		0.9636	0.5484	0.9623	0.7647	0.8806	0.8095	nan	nan	nan	nan	0.9184	0.8095	0.9667	nan		0.2553	0.0556	nan	0.2667	0.1923	nan	nan	nan	nan	nan	nan	0	nan	nan		0.006	1	0.0407	nan	0.2399
0.6261	0.0072	0.7471	0.0192	0.4019	nan	nan	0.318	nan	nan	0.2832	0.014	0.5152	0		0.9867	0.6577	0.9545	0.5279	0.7286	0.8426	0.6111	0.8205	nan	0.7826	0.8966	nan	0.9655	nan		0.2027	0.027	0.0317	0.1607	0.0789	0.0952	0.0741	0.1084	0.1286	0.0957	0.0661	0.0133	0.2326	0.0561		0.0053	0.9342	0.0197	0.9406	0.2697
0.5735	0.0204	0.5082	0.0224	0.3245	nan	nan	0.24	nan	nan	0.0844	0	0.24	0.0352		1	0.4444	nan	0.6667	0.7121	nan	0.8214	0.7344	nan	0.7606	0.66	0.3986	0.7705	0.7333		0.1304	0	nan	nan	0.0413	0.0476	nan	0.0088	nan	nan	0	0.0519	0.013	0.0696		0.0274	0.9207	0.0152	0.9409	0.2722
0.9	0.2625	0.8923	0.6795	0.8296	nan	nan	0.8333	nan	nan	0.9615	0.6027	0.9222	0.6056		0.94	0.5429	0.9375	0.7536	0.7652	nan	nan	0.9005	0.9375	0.8729	0.7188	0.6175	0.8788	0.9281		0.5368	0.2456	0.2	nan	0.0876	nan	nan	nan	nan	nan	0.0714	nan	0.1228	nan		0.0284	0.9804	0.014	0.9163	0.2661
0.6667	0.0227	0.4476	0.0164	0.7888	nan	nan	nan	nan	nan	0.7273	0	0.7609	0.0612		0.7	0.3714	nan	0.5676	0.6275	nan	0.619	0.6915	0.7	0.7143	0.6863	0.6519	0.6471	0.6489		0.225	0.0526	0.1194	nan	0.133	0.1327	0.2308	0.0291	0.0189	0.04	0	0.0331	0.0519	0.0385		0.0086	1	0.0235	1	0.0545
0.9664	0.1978	0.9146	0.2281	0.0598	nan	nan	0.125	nan	nan	0.2326	0.0256	0.2059	0		0.6923	0.3824	0.4118	0.2857	0.7	nan	nan	0.4167	nan	nan	nan	nan	nan	nan		0.4762	0	0	nan	0.2168	0.3483	nan	0.2105	0.35	nan	0.0651	0	0.2941	0.0986		0.0175	1	0.0159	0.9649	0.0602
0.9627	0.2881	0.8931	0.2105	0.1458	nan	nan	0.0938	nan	nan	0	0.0256	0.0541	0.2333		0.8	0	nan	0	nan	nan	nan	nan	nan	nan	0.2885	0	0.5797	0		0.126	0	0.0722	0.0765	0.1317	0.2467	0.0484	nan	nan	nan	0.0417	nan	0.0992	nan		0.0087	1	0.0079	0.871	0.1742
0.7519	0.0695	0.5	0.0483	0.6476	nan	nan	0.4231	nan	nan	0.8279	0.0962	0.7927	0.0283		0.7353	0	0.5	0.0195	0.3367	nan	nan	0.2667	nan	nan	0.2899	0.0141	0.5914	0		0.1	0	0	0	0.0714	nan	0	0.0213	nan	nan	0.0205	0	0.0094	0		0.0059	1	0.0357	nan	0.1301
0.96	0.443	0.9554	0.5873	0.8152	nan	nan	0.7554	nan	nan	0.8232	0.9444	0.8345	0.6522		0.6	0	0.5098	0	0.25	nan	nan	0.1837	0.4074	nan	0.2727	0	0.6667	0		0.4375	0.1333	0.2	0.0417	0.0781	nan	0.0204	0.2667	0.5	0.2	0.0138	0	0.1193	0.0357		0.2784	1	0.3292	0.7111	0.0953
0.8341	0.0523	0.8938	0.0127	0.6835	nan	nan	0.2281	nan	nan	0.4976	0	0.8442	0.0112		0.8611	0.557	0.549	0.65	0.5556	0.4846	nan	0.729	nan	0.5349	0.7059	0.7241	0.7576	0.807		0.25	0	nan	nan	0.1818	nan	0.1429	0.2059	0.1875	nan	0.1393	nan	0.2111	nan		0.0312	0.9667	0	0.9811	nan
0.973	0.0302	0.8361	0.0424	0.5714	nan	nan	0.3758	nan	nan	0.9594	0	0.9189	0.0123		1	0.5455	1	nan	0.64	0.9118	0.3721	0.8471	0.8462	0.8438	0.7573	0.6667	0.914	0.7797		0.1	0	0.0698	0.0144	0.0214	0.0147	0.0297	0.2519	0.3974	0.0667	0.0963	nan	0.3821	0.0185		0.0085	0.6875	0.0182	0.5256	0.0864
0.9355	0.1749	0.6154	0.0746	0.3653	nan	nan	0.4167	nan	nan	0.9875	0.0405	0.9857	0.069		0.625	0.25	0.6702	0.4848	0.4959	0.4717	nan	nan	nan	nan	0.72	nan	nan	nan		0.1905	0.0161	0	0	0.014	0.025	0	0	nan	nan	0	0	0	0		0	0.6594	0.0036	0.545	0.2027
0.9487	0.0357	0.7755	0.0179	0.2333	nan	nan	0.0862	nan	nan	0.9293	0.0084	0.9917	0.03		0.3846	0	0.7045	0.25	0.7215	0.8	nan	0.4056	0.5778	0.3803	0.4176	0.1111	0.4818	0.4348		0.1447	0	0.087	0.0684	0.0854	0.1148	0.0755	0.1923	nan	nan	0.0467	nan	0.4762	0.2581		0.1667	0.8696	0.1111	0.902	0.5064
1	0.0102	0.6061	0.0153	0.2552	nan	nan	0.2439	nan	nan	0.9024	0	1	nan		0.5846	0	0.6667	0.3229	0.617	0.4651	nan	0.5686	0.6667	0.5122	0.4079	0.0179	0.573	0.4697		0.2778	0.0128	0.1818	0.1014	0.0769	nan	nan	0.0682	nan	0.0667	0.0269	0.0333	0.1765	0.0645		0.0089	0.7065	0.0046	0.8046	0.5575
1	0.0259	0.8961	0.0184	0.2289	nan	nan	0.2791	nan	nan	0.9043	0	0.9831	0.0312		0.72	0.0702	0.3774	0.1864	0.4886	nan	nan	0.2083	nan	nan	0.3111	0.4792	0.3966	nan		0.2222	0	nan	0	0.0047	nan	nan	0	nan	nan	0	0	0	0.086		0.169	1	0.1196	0.9365	0.18
1	0.0036	0.9241	0.016	0.1975	nan	nan	0.4157	nan	nan	0.913	0.0068	0.9606	0		0.5333	0.1538	0.2788	0.0522	0.3255	nan	nan	0.2254	nan	0.0189	0.3929	0.0112	0.4891	0.0364		0.6623	0.4366	0.5966	0.641	0.2333	nan	nan	nan	nan	nan	nan	nan	nan	nan		0.2227	0.9429	0.2095	0.8522	0.8309
0.975	0.0113	0.9302	0.0095	0.1533	nan	nan	0.4507	nan	nan	0.9024	0	0.9556	0		0.7172	0.2762	0.4691	0.2909	0.6632	nan	nan	0.4423	nan	nan	0.3418	0.1795	0.4048	0.4444		0.2065	0.08	0	0.0976	0.0556	nan	nan	nan	nan	nan	0.1111	0.2222	nan	nan		0.0183	0.8148	0.0189	0.7366	0.1802
0.913	0.016	nan	0.0113	0.1246	nan	nan	0.4815	nan	nan	0.9577	nan	0.96	nan		0.4211	0.0571	0.1518	0.09	0.2327	nan	nan	0.0465	nan	nan	0.1	0.0417	0.1111	0.0455		0.1875	0.0385	0.0317	0.1034	0.048	0.0585	0.0147	0.019	0.0156	0	0.0278	0.0252	0.0242	0.0226		0.0083	0.7667	0.0462	0.6333	0.4825
0.697	0.0079	0.8889	0.0207	0.1033	nan	nan	0.5147	nan	nan	0.9419	0	0.991	0.0741		0.5	0.1392	0.5877	0.2553	0.4483	0.2826	nan	0.0769	nan	nan	0.2281	0.2778	nan	nan		0.6667	0.125	nan	nan	nan	nan	nan	nan	nan	nan	nan	0.1346	nan	nan		0.0158	0.8103	0.0341	0.7722	0.1335
1	0.0214	0.9167	0.0139	0.0474	nan	nan	0.6535	nan	nan	0.9742	0	0.9302	0.0531		0.8235	0.3983	0.6667	0.4933	0.5037	0.6723	0.5766	0.4423	nan	0.3514	0.5641	nan	0.5167	nan		0.431	0	0.5652	nan	0.0776	nan	nan	0.4062	nan	nan	0.0042	0.0152	0.552	0.437		0	0.925	0	0.9123	0.3015
1	0.0042	0.3846	0.0183	0.1653	nan	nan	0.6548	nan	nan	0.9577	0	0.9412	0		0.8889	0.5315	0.7564	0.5882	0.7692	0.775	nan	nan	nan	nan	nan	nan	nan	nan		0.1591	0	nan	nan	0.0517	nan	nan	nan	nan	nan	nan	nan	nan	nan		0.0823	0.6522	0.0469	nan	0.0297
1	0.0475	0.64	0.0103	0.3222	nan	nan	0.3793	nan	nan	0.9206	0	0.9813	0.0476		0.8246	0.4375	0.7143	0.3906	nan	nan	nan	nan	nan	nan	nan	0.3404	0.5094	0.459		0.1122	0	0	0.0859	0.1341	nan	nan	nan	nan	nan	0	nan	0	0.0286		0.0194	0.7361	0.0332	0.6538	0.0369
0.9485	0.0169	0.9184	0.0284	0.2938	nan	nan	0.6212	nan	nan	0.9535	0.0429	0.9589	0.0769		0.6071	0.1373	0.2609	0.15	0.5	0.5333	nan	0.5556	0.55	nan	0.4348	0.2174	nan	nan		0.1463	0	0.0568	0.1321	0.0751	nan	nan	0.0979	nan	nan	0.0224	0.0321	0.1236	0.0806		0.0299	1	0.0082	0.9412	0.2628
0.9855	0.0458	nan	0.0184	0.2784	nan	nan	0.5556	nan	nan	0.9688	0.0263	0.9237	0.0154		0.6429	0.241	0.2941	0.25	0.1972	0.3333	0.0833	0.6491	0.5556	nan	0.1475	0.3235	0.5	nan		0.3333	0.087	nan	nan	0	nan	nan	0.0909	nan	nan	0	0	0.0725	0.1429		0	0.7179	0	0.92	0.2288
0.9048	0.1962	0.625	0.1352	0.5647	nan	nan	0.5538	nan	nan	0.8963	0.1622	0.9134	0.0357		0.7091	0.2553	nan	0.7073	0.5031	0.8043	nan	0.6667	0.6154	0.6849	0.6535	0.6842	0.6822	0.5484		0.6304	0.3148	0.0972	nan	0.5427	nan	nan	nan	nan	nan	0.1579	0.1562	nan	nan		0.016	0.9722	0.0219	0.8293	0.2725
0.9726	0.375	0.9674	0.95	0.9318	nan	nan	0.9252	nan	nan	0.913	0.9825	0.9958	nan		0.6857	0.1026	nan	0.3881	0.3506	0.0465	0.3404	0.4468	nan	nan	0.4719	0.4058	nan	0.4048		0.6027	0.3867	0.1	0.0938	0.4279	nan	nan	nan	nan	nan	0.2717	0.2283	0.2373	0.0741		0.0526	0.9127	0.0417	0.9604	0.3349
1	0.5	0.9565	0.8611	0.9237	nan	nan	0.9291	nan	nan	0.9384	0.975	0.9864	1		1	0.65	0.9841	nan	0.9368	nan	nan	nan	nan	nan	0.7488	nan	0.9035	nan		0.1702	0.0278	0.3535	nan	0.1693	nan	nan	0.3915	nan	nan	0.28	0.34	0.3186	0.3448		0.3246	0.9595	0.1548	0.9774	0.6032
0.9718	0.0714	0.9783	0.0075	0.6502	nan	nan	0.7254	nan	nan	0.9459	0.0403	0.9822	0.0241		0.9286	0.5909	0.6939	0.6875	0.6143	nan	nan	0.8298	nan	nan	0.6353	0.5625	0.6932	0.5965		0.3583	0.1094	0.2512	0.15	0.2576	nan	nan	0	nan	nan	0.0633	nan	0.0316	nan		0.0188	0.871	0.0237	0.9677	0.2917
0.9028	0.1034	0.7292	0	0.6038	nan	nan	0.7483	nan	nan	0.8421	0	0.9665	0.0141		0.9545	0.6296	0.6857	0.6154	0.6429	nan	nan	0.6863	nan	nan	0.4175	0.4898	0.687	0.7113		0.8053	0.6351	0.5556	0.6256	0.6904	nan	nan	nan	nan	nan	nan	nan	nan	nan		0.0074	0.88	0.0033	0.6538	0.0681
0.6944	0	0.6875	0	0.6705	nan	nan	0.7551	nan	nan	0.8231	0.0086	0.9313	0		0.963	0.5	nan	0.1538	0.5	nan	nan	nan	nan	nan	0.4194	nan	nan	nan		0.8261	0.4074	0.4557	0.5164	0.8387	nan	nan	nan	nan	nan	0.1121	0.0192	nan	nan		0.0259	1	0.021	nan	0.0739
0.9652	0.0137	0.7236	0.0332	0.3681	0.8	0.0542	0.5177	0.7297	0.0185	0.6992	0	0.8529	0.0273		0.8636	0.4706	0.375	0.6038	0.5733	nan	nan	nan	nan	nan	0.4857	nan	nan	nan		0.3793	0.0267	0.2195	0.1429	0.1097	0.129	0.1351	0.0176	0.03	0	0.0054	0.0427	0.0234	0.0638		0.004	0.7746	0.0164	0.672	0.1417
0.9189	0.0094	0.7333	0.0226	0.5334	0.96	0.3982	0.5615	0.9242	0.0204	0.8379	0	0.8757	0.0086		1	0.7	0.9437	0.7941	0.8211	nan	nan	0.7826	0.8333	0.75	0.7	0.7692	0.8871	nan		0.3111	0.1161	0.1084	0.1533	0.0858	nan	nan	0.0493	0.0333	0.1429	0.0364	0.0159	0.0342	0.0465		0.0242	0.94	0.01	0.875	0.118
1	0.0017	1	0.0319	0.1929	0.7692	0.06	0.3377	nan	0.0227	0.9667	0	0.975	0		0.6	0.2045	nan	0.3061	0.3265	nan	0.6061	0.3077	nan	nan	nan	0.2264	0.0476	0.7		0.1875	0.0404	0	0.2111	0.0294	0.0252	0.0488	0.0366	0.0323	0.0455	0.0096	0.038	0.1579	0.0297		0.0237	0.825	0.0073	0.8208	0.2382
1	0	1	0	0.59	nan	nan	0.4706	nan	0	0.8304	0	nan	0		0.8824	0.0186	0.796	0.0244	0.3699	nan	nan	0.2449	nan	nan	0.6429	0	0.7	0.0755		0.2688	0.0207	nan	0.3626	0.0712	0	nan	0.0305	nan	0.0526	0.0177	0.0083	0.0206	0.0565		0.0265	0.9737	0.0172	0.9375	0.234
0.6782	0.0071	0.7536	0.0171	0.4169	0.8772	0	0.3	0.9375	0	0.9658	0.0267	0.975	0.0583		0.8163	0.5102	0.8158	0.7204	0.7132	0.6842	0.7966	0.801	0.7579	0.8444	0.5263	0.634	0.7793	0.6837		0.35	0.069	nan	nan	0.1438	0.2	0.1364	0.0321	0.0732	0	0.0133	0.0963	0.1529	0.1034		0.0136	0.9796	0.0152	0.8519	0.1017
1	0.0486	0.6571	0.0614	0.4406	0.8667	0.3208	0.1818	nan	nan	0.9559	0.0192	0.9516	0.0123		1	0.1633	nan	0.0339	0.5062	nan	nan	0.6667	0.9667	nan	0.9231	0.2857	0.8906	0.1429		0.2609	0	0.0417	0.0725	0.0491	nan	nan	0.0391	nan	nan	0	0.0169	0	0.0395		0.0068	1	0.0089	nan	0.0414
1	0	0.9524	0.1702	0.6023	nan	0.1333	0.5169	0.92	0	0.8889	0	0.9195	0.0396		0.5349	0.0074	0.2821	0	0.264	nan	nan	0.1549	nan	nan	0.3364	0	0.3828	0		0.9403	0.6383	0.9437	nan	0.8939	0.9254	nan	0.5714	nan	nan	0.4779	nan	0.8681	0.8202		0.0087	1	0.0038	1	0.0868
0.963	0.2105	1	0.3947	0.7203	0.7733	0.6346	0.5161	0.8837	0.2	0.7843	0.2361	0.725	0.1546		0.925	0.5918	nan	0.7391	0.7749	nan	nan	0.6579	nan	nan	nan	0.7143	0.7647	nan		0.5588	0.2083	0.3958	nan	0.2201	nan	nan	0.2714	nan	nan	0.1311	0.2643	0.4	0.4783		0	1	0	1	0.2233
0.9	0.0349	nan	0.0197	0.1558	0.8077	0.0091	0.3308	0.9643	0.0928	0.9459	0.006	0.8904	0.011		0.8378	0.3846	0.7571	0.7958	0.6007	nan	nan	0.8571	0.8	nan	0.5833	nan	0.64	0.72		0.8142	0.6134	0.4257	0.737	0.6325	nan	nan	nan	nan	nan	0.2118	nan	0.3056	nan		0.0526	1	0.0101	0.8611	0.2432
0.6316	0.0242	1	0.0156	0.274	0.9737	0.014	0.2971	0.8182	0.0103	0.8099	0	0.9586	0.0097		0.8333	0.5	0.2727	0.1905	0.4651	0.4727	nan	0.2692	nan	nan	nan	nan	0.3469	nan		0.8507	0.3778	0.4783	0.7778	0.5846	nan	nan	nan	nan	nan	0.1215	0.2333	nan	nan		0.1197	0.7541	0.022	0.9867	0.9821
0.8095	0.0167	0.7222	0.0173	0.2778	nan	nan	0.2529	nan	nan	0.68	0	0.7895	0		0.8571	0.3944	0.5909	0.4557	0.5	0.5063	nan	nan	nan	nan	0.7872	nan	0.6486	nan		0.2381	0.0448	0	0	0.009	nan	nan	0.0149	nan	nan	0.0104	0.0041	0.0278	0.0123		0.05	0.8718	0.0105	0.5238	0.252
0.9535	0	0.9048	0	0.8702	0.9412	nan	0.513	0.8936	0.1154	0.8167	0.0154	0.9537	0.0442		0.4286	0.0198	0.4471	0.25	0.209	0.3725	0.022	0.2273	0.2917	0.15	0.1538	0.15	0.2979	0.2174		0.1429	0	0.0145	0.0108	0.0129	nan	nan	0	nan	nan	0	0.0067	0	0		0.0046	0.9459	0.0024	0.5694	0.2279
0.7725	0.002	0.5974	0.0183	0.4619	nan	nan	0.3976	nan	nan	0.4236	0.0096	0.5747	0		0.594	0.0542	0.6944	0.2766	0.3755	0.6754	0.1185	0.629	0.75	0.4615	0.419	0.2593	0.6263	0.2931		0.125	0.0233	0.0833	0.049	0.0147	nan	nan	0	nan	nan	0	0	nan	nan		0.0097	0.875	0.019	0.5224	0.1751
0.9286	0.0094	0.8959	0.0199	0.4681	nan	nan	0.4516	nan	nan	0.6981	0	0.7727	0.0294		0.6415	0.2828	0.5909	0.3696	0.5537	nan	nan	nan	nan	nan	0.4	nan	0.6429	nan		0.1905	0.0465	0.0204	0.0143	0.0222	nan	nan	0.0132	nan	nan	0	0.0072	0.0345	0.0114		0.0099	0.7917	0.0088	0.6512	0.1387
0.8415	0.0291	0.8548	0.036	0.528	nan	nan	0.1881	nan	nan	0.1839	0	nan	0		0.4286	0.0352	nan	0.0126	0.1424	nan	nan	0.2791	nan	nan	0.4583	0	0.4444	0		0.2951	0.0172	0.4727	0.5686	0.1779	nan	nan	0.6625	nan	nan	0.4208	0.3544	0.4536	0.3043		0.0158	0.7656	0.0117	0.6216	0.1298
1	0.25	0.9394	0.4865	0.7143	nan	nan	0.8864	nan	nan	0.9286	0.6324	1	0.7778		0.9091	0.6	nan	nan	0.7717	0.9333	0.5429	0.8491	nan	0.7727	0.7169	0.7432	nan	0.7879		0.7778	0.0294	0.5513	0.4	0.3099	nan	nan	0.3604	0.3056	0.4	0.1422	0.1656	0.3134	0.3816		0	0.7391	0.0105	0.8395	0.2053
0.9286	0.2394	nan	0.425	0.6023	nan	nan	0.8795	nan	nan	0.9677	0.5966	1	0.7838		0.398	0.0161	0.3663	0.0107	0.0467	0.0394	0.0491	0.1087	0.2	0	0.0769	0.0303	0.1111	0		0.6934	0.3832	0.4375	0.8051	0.412	nan	nan	nan	nan	nan	nan	0	nan	nan		0	0.6667	0.0048	0.4667	0.1986
1	0.0192	1	0	0.1579	0.1928	0.0789	0.0769	0	nan	0	0	nan	0		0.7037	0.2889	0.4103	0.4444	0.4768	0.4167	0.5254	0.4259	0.4167	nan	0.3261	0.3846	0.4857	0.5227		0.6448	0.4506	0.3717	0.7996	0.5181	nan	nan	nan	nan	nan	nan	nan	nan	nan		0.0309	0.5905	0	0.382	0.138
0.9583	0.0909	nan	0.0467	0.4157	0.6962	0.0571	0.2448	0.4074	0.0323	0.8205	0.0078	0.4909	0.0194		0.9474	0.5941	0.8214	0.8396	0.7804	nan	nan	0.9195	0.9545	0.9231	0.5909	0.7333	0.7658	0.7303		0.2338	0.1159	0.0664	0.1025	0.0656	nan	nan	nan	nan	nan	0.0417	0.0532	nan	nan		0.0078	0.6597	0.0315	0.7733	0.1818
0.8718	0.0177	0.7857	0.0179	0.024	0.0253	0.0174	0.0169	0.0317	0	0.4	0	0.16	0.0182		0.9111	0	0.6667	0.0741	0.656	nan	nan	0.5082	nan	0	0.6569	0.0513	0.6737	0		0.3077	0	nan	0.0625	0.2262	0.2143	0.2692	0.0541	0.1026	nan	0.0504	0.0679	nan	0.2843		0.0079	0.96	0.0296	0.8308	0.1005
0.9706	0.0037	0.7885	0.0225	0.0456	0.0526	0.0112	0.0385	0.0714	0	0.369	0.0156	0.0488	0.0169		0.9615	0	0.8676	0.0548	0.6961	nan	nan	0.8	nan	nan	0.8058	nan	0.9452	nan		0.42	0.25	0.0777	0.0898	0.1245	0.0636	nan	nan	nan	nan	nan	nan	nan	nan		0	0.52	nan	nan	0.9213
0.6437	0.1132	0.4722	0.06	0.3641	0.3548	0.1803	0.5	nan	nan	0.5181	0.2048	0.5441	0.2206		0.6087	0	0.6875	0.0115	0.1331	nan	nan	0.2568	nan	nan	0.4789	0	0.5362	0		0.3659	0.0909	0.1143	0	0.0855	nan	nan	0.0146	nan	nan	0.0066	0.0109	0.0598	0.0064		0.3793	1	0.7857	0.9444	0.7143
1	0.225	0.8803	0.2264	0.625	nan	0.3478	0.8913	nan	nan	0.9474	0.3309	0.8904	0.3434		0.3788	0.0305	0.1842	0.0155	0.0632	nan	nan	0.1194	nan	nan	0.1444	0.0122	0.0968	0.013		0.3409	0	0.0536	0.0455	0.0404	nan	nan	0.0087	nan	nan	0.0136	0.0043	0.0405	0		0.2111	0.9138	0.3881	0.913	0.5549
0.9091	0.012	nan	0.0165	0.1481	0.9167	0.05	0.1224	nan	0	0.9615	nan	0.9677	0		0.4762	0.0337	0.3588	0.0046	0.1051	nan	nan	0.1644	nan	nan	0.1667	0	0.3902	0		0.2	0	nan	0	0.1186	nan	nan	0.0083	nan	nan	0.0043	0.0045	0	0.0094		0.0347	0.9634	0.0153	0.9732	0.1917
1	0.0062	0.3684	0.0155	0.1946	0.9739	0.0569	0.125	nan	0	0.95	0	0.9615	0		0.3759	0.0119	0.3481	0	0.2199	nan	nan	0.2368	nan	nan	0.1687	0.0225	nan	0		0.1923	0.0159	nan	0.1481	0.0223	nan	nan	0.0381	nan	nan	0.011	0.0447	0	0.0165		0.0332	0.9817	0.0062	0.9109	0.2492
1	0.0041	0.58	0.0094	0.2255	0.97	0.0146	0.1111	nan	0	0.9643	0	0.9726	0		0.8673	0.5333	0.8586	0.7356	0.6149	nan	0.7143	nan	nan	nan	nan	nan	nan	nan		0.125	0.0144	nan	nan	0.1382	nan	nan	0.0441	nan	nan	0.0216	0.0157	0	0.0106		0.0404	0.9362	0.0427	0.913	0.2403
1	0.0144	0.8824	0.018	0.3352	0.9811	0.0229	0	nan	0	0.94	0.0333	0.9714	0		0.7867	0.2286	0.6381	nan	0.4921	nan	nan	nan	nan	nan	nan	nan	nan	nan		0.1613	0.0206	0.027	nan	0.1048	nan	nan	0.0117	nan	nan	0.0195	0.0096	0	0.0068		0.0323	0.5405	0.0177	0.3514	0.1022
0.8111	0.0226	0.8095	0.0317	0.0344	nan	nan	0.0247	nan	nan	nan	0	0.1667	nan		0.6567	0.2414	0.506	0.3934	0.5	nan	nan	nan	nan	nan	nan	nan	0.2564	nan		0.2143	0	nan	nan	0.0543	0.0333	0.0909	0.0828	0.0755	0.0862	0.0975	0.0084	0.1056	0.1333		0.0104	0.9672	0.0145	nan	0.2833
0.9355	0.4091	1	nan	nan	nan	nan	0.9737	nan	0.9524	0.9574	0.4519	1	0.5049		0.7593	0.0127	0.7297	0.0746	0.2184	nan	nan	0.1569	0.1667	nan	0.5833	nan	0.4714	0.0882		0.1613	0	0.2778	0.0517	0.0442	nan	nan	0.463	0.65	0.5	0.2185	0.125	0.3621	nan		0.0035	0.978	0.0141	0.9623	0.3344
0.9323	0.0134	0.9536	0.0138	0.0389	nan	nan	0	nan	nan	0	0	0	0.1389		0.8846	0.5833	nan	0.8095	0.6508	0.5517	nan	nan	nan	nan	0.4375	0.5333	nan	nan		0.1935	0	0.0667	0	0.0826	0.1067	0.0513	0.0351	nan	0.0426	0.0085	0.0071	0.0208	0.0165		0.5	1	0.8519	0.8909	0.9349
0.75	0.0476	0.7558	0.0194	0.0231	nan	nan	nan	nan	nan	nan	nan	nan	nan		0.875	0.5682	nan	0.5778	0.6711	0.6154	nan	nan	nan	nan	0.5455	0.3636	nan	nan		0.4426	0.0978	0.5882	0.3333	0.4635	nan	nan	nan	nan	nan	0	nan	nan	nan		0	0.5077	0.0424	0.3282	0.1532
0.8693	0.0126	0.75	0.0321	0.0195	0	0	nan	nan	nan	0	nan	0	nan		0.4516	0.0328	nan	0	0.4191	0.5263	0.1429	0.1047	0.1967	0.058	0.844	0.2047	0.6516	0.0909		0.7529	0.18	0.9677	0.7857	0.5581	nan	nan	nan	nan	nan	0	nan	nan	nan		0.0312	0.6364	0.0233	0.68	0.0596
1	0.5	0.9466	0.7093	0.9147	0.9595	0.8462	0.9375	nan	nan	0.9836	0.8036	nan	nan		0.7632	0.3793	nan	0.5	nan	nan	nan	nan	nan	nan	0.5536	0.3393	0.6562	0.4194		0.4808	0.1176	0.375	0.2073	0.1215	0.125	nan	0.2444	0.2333	nan	0	0.0395	0.3023	0.283		0.0219	1	0.0185	0.1458	0.0493
0.943	0.4175	0.9474	0.4477	0.5629	0.9438	0.3	0.63	nan	0.5	0.9853	0.6111	1	nan		0.8	0.0952	nan	0.0714	0.125	nan	nan	0.2381	nan	nan	0.4123	0.0862	nan	0.0952		0.3571	0.0476	0.4167	0.2432	0.0781	0.1222	0.0556	0.0734	0.0533	nan	0.0233	0.0158	0.1429	0.0758		0.0103	1	0.0113	0.2642	0.0366
0.9402	0.0136	0.879	0.0196	0.4303	0.9434	0.0989	0.2535	nan	0	0.8393	0	0.8571	0.05		0.7	0.3006	0.6516	0.4354	0.4503	nan	nan	0.4231	nan	nan	0.4318	0.3778	0.3864	0.5349		0.2346	0	0.0632	0.0581	0.0463	0.0565	0	0.125	nan	0.0652	0.0851	0.0204	0.05	nan		0.0161	0.8707	0.0189	0.7265	0.065
0.704	0	0.9279	0.0155	0.4313	nan	0.0833	nan	nan	nan	0.8235	0	0.875	0		0.7477	0.2659	0.3633	0.4104	0.4433	0.3807	0.5963	0.3357	0.3731	nan	0.0854	0.15	0.4766	0.5		0.2963	0.0882	0.0476	0.0204	0.1224	0.1475	0.125	0.1343	nan	0.119	0.0209	0	0	0.0714		0.0194	0.8421	0.0194	0.7625	0.0497
0.9762	0.3636	0.3636	0.6449	0.5783	nan	nan	0.5312	nan	nan	0.6986	0.8636	0.8955	0.641		0.5765	0.2128	nan	0.358	0.3786	nan	nan	0.7143	nan	nan	0.3793	nan	0.5581	nan		0.2162	0.0595	0.0488	0	0.0857	0.0635	nan	0.0744	0	0.0357	0.0118	0	0.0336	0.0556		0.0153	0.9483	0.0128	0.5217	0.032
0.53	0.0133	0.6275	0.1587	0.5069	nan	nan	0.1192	0.3667	0.0938	0.1287	0.4615	0.4369	0.0769		0.697	0.0952	nan	nan	0.641	0.6667	nan	0.8253	0.8182	0.7952	0.5674	0.5347	0.7519	0.6835		0.2963	0.05	nan	nan	0.0879	nan	nan	0.3562	nan	nan	0.0103	0	0.3056	0.2024		0.0051	1	0.0187	0.5	0.119
0.9683	0.0042	0.9802	0.01	0.3448	0.8701	0.0641	0.6047	0.9714	0	nan	0.0465	0.9778	0		0.9706	0.4043	nan	0.74	0.6437	0.5593	0.7692	0.8108	nan	nan	0.386	0.0952	0.6486	0.5641		0.12	0	0.0143	0.0132	0.0208	0	0	0	nan	0	0.0026	0	0	0		0.0218	0.8649	0.0214	0.5912	0.1402
0.9841	0.0085	0.942	0.0151	0.2391	0.7692	0.0244	0.5424	0.8571	0	nan	0.0476	0.9714	0.0227		0.6364	0.2619	0.5	0.277	0.4903	0.4818	nan	nan	nan	nan	nan	nan	nan	nan		0.1698	0	0	0.0781	0.0652	nan	nan	0.0136	0.0833	0	0	0	0.0879	0.0267		0.0118	0.9524	0.0173	0.9007	0.1306
0.9907	0.015	0.9661	0.0168	0.2812	0.8958	0.0338	0.4783	0.8286	0	0.9714	0	0.9778	0.0149		0.625	0.2	0.5094	0.3095	0.2937	0.25	0.3243	nan	nan	nan	0.4839	nan	0.2222	nan		0.1081	0.0081	0.0342	0	0.0709	nan	nan	nan	nan	nan	nan	nan	nan	nan		0.0058	0.9683	0.0085	0.8319	0.1491
1	0.0103	1	0.0267	0.2535	0.9035	0.0457	0.5634	0.9524	nan	0.8958	0	0.9677	0		0.8507	0.5147	0.8421	0.5429	0.6154	0.7	0.5306	0.7143	nan	nan	0.8448	nan	0.6154	nan		0.1932	0	nan	0	0.4906	nan	nan	nan	nan	nan	nan	nan	nan	nan		0.0168	0.7391	0.018	0.6797	0.1619
0.9898	0.0092	0.8413	0.0167	0.1947	0.8607	0.035	0.5507	0.8889	nan	0.9747	0	0.9886	0		0.5263	0.1413	0.6076	nan	0.5337	0.6161	0.3667	0.4118	nan	nan	0.1695	nan	0.4833	0.5926		0.1	0	0.0105	0.0725	0.0261	nan	nan	0.0936	0.2549	nan	0.1028	0.0829	0.1633	0.0342		0.0126	0.5238	0	nan	0.2532
1	0.0102	nan	0.0169	0.0749	nan	0	nan	nan	nan	0.9565	0.0278	1	0		0.875	0.4776	0.6689	0.5733	0.5569	0.5042	0.7586	nan	nan	nan	nan	nan	0.4828	nan		0.4167	0.0476	0.1111	nan	0.1533	0.1594	nan	0.0833	nan	0.1111	0.0104	0.0714	0.0526	0.2593		0.3929	0.931	0.7636	0.8421	0.7119
1	0.0196	0.7907	0.0199	0.1446	nan	0.0248	0.3556	nan	0	0.9556	0	1	0		0.8286	0.35	nan	nan	0.25	nan	nan	nan	nan	nan	0.5694	0.5	0.3678	nan		0.7116	0.5132	0.8824	0.4865	0.5	nan	nan	nan	nan	nan	nan	nan	nan	nan		0.0132	0.6	0.0362	0.302	0.0717
1	0.35	nan	0.3514	nan	nan	nan	nan	nan	nan	0.9615	nan	nan	nan		0.7222	0.3103	nan	nan	0.2222	0.25	nan	nan	nan	nan	0.4874	0.561	0.5124	nan		0.1045	0	0	0.0147	0.04	0.0215	0.0588	0.0074	0.0133	0	0	0.011	0.0126	0.0074		0	0.8889	0.0245	0.775	0.1786
0.7037	0.093	0.4741	0	0.4845	0.8286	nan	0.1417	0.3333	0	0.3514	0	0.3913	0.0098		0.54	0.0268	0.2526	0.0116	0.2073	0.3095	0	0.1538	0.2917	0	0.1707	0	0.2885	0		0.6993	0.5164	0.7747	0.0545	0.468	nan	nan	nan	nan	nan	nan	nan	nan	nan		0.0175	1	0.0212	0.8621	0.1402
0.8712	0.0122	0.8465	0.0111	0.4429	nan	nan	0.5556	nan	nan	0.9754	nan	0.9167	nan		0.4623	0.0149	0.5714	0.0198	0.2581	nan	nan	0.1682	nan	nan	0.3214	0.0169	0.3672	0.0263		0.1489	0.0154	0.0469	0.1053	0.0824	0.1216	0.0667	0.0917	0.0294	0.0682	0.0169	0	0.0238	0.0331		0.019	1	0.0061	nan	0.0806
0.6944	0.0282	0.7164	0.0156	0.3301	0.9865	0.044	0.0286	nan	0.0286	1	nan	0.7083	0		0.3182	0	nan	0.0161	0.1024	0.2	0.0112	nan	nan	nan	0.0968	nan	nan	nan		0.1744	0.0351	0.1442	0.0851	0.0714	nan	nan	0.0902	0.125	nan	0.0046	0.0043	0.0994	0.0092		0.0217	0.779	0.0134	0.8472	0.8393
0.908	0.0077	0.9221	0.0173	0.2478	0.9206	0.0234	0	nan	0	0.9792	0	0.6667	0		0.5417	0.1	nan	nan	0.3868	nan	0.4348	0.3043	nan	nan	0.1639	0.1463	0.2838	0.4107		0.2632	0	0.0083	0.2071	0.1842	0.4583	nan	0.0833	nan	0.2593	0.0714	0.0781	0.2588	0.1154		0.042	0.7612	0.0233	nan	0.9179
0.8251	0.0139	0.8581	0.0159	0.3103	0.9407	0.0548	0.2035	0.8519	0	0.8205	0	0.7778	0.0097		0.8364	0.5116	nan	nan	0.4528	nan	0.3714	0.4839	0.5714	nan	0.6061	nan	0.5849	nan		0.1143	0	0.04	0.0424	0.0536	nan	nan	0.06	0.0328	nan	0.0123	0.0305	0.0065	0.0133		0.0097	0.6517	0.0023	0.8317	0.7156
0.9588	0.3621	0.9655	0.8261	0.9272	0.9508	0.9062	0.9865	1	0.9655	0.9683	0.7895	0.9888	0.7778		0.3333	0	nan	nan	0.0143	nan	nan	0.125	0.1515	nan	0.0283	0.0392	0.1148	0.0968		0.1446	0.0288	0.0159	0.06	0.0601	0.0143	nan	0.0333	0.0533	nan	0.0637	0.0143	0.0094	0.0663		0.0067	0.9588	0.0174	0.9375	0.963
0.9481	0.4453	0.9056	0.4884	0.8789	0.8824	nan	nan	nan	nan	0.9481	nan	nan	nan		0.7556	0.4545	nan	nan	0.5484	nan	nan	0.6319	0.6154	0.6301	0.3919	0.3252	0.5652	0.6566		0.2824	0.1594	0.0286	0.0243	0.1199	nan	nan	0.0326	nan	nan	0.0278	0.0351	0.0278	0.037		0.0211	0.9091	0.0083	0.5918	0.9204
0.5709	0.0345	0.2763	0.0605	0.035	0.0278	0.0308	0.0174	0.0317	0	0.0175	0.0071	0	0		1	0.4512	0.8696	0.8846	0.8632	nan	nan	0.8571	nan	nan	0.746	0.9103	0.8276	0.8696		0.66	0.3829	0.6183	0.3361	0.3038	nan	nan	nan	nan	nan	nan	nan	nan	nan		0.0193	0.8276	0.0155	0.6087	0.8497
0.5768	0.0451	0.4767	0.0795	0.1855	0.3678	0.1012	0.0189	nan	0	0.031	0	0.1975	0.0252		0.697	0.3571	0.5556	0.5306	0.5379	nan	nan	0.6765	nan	nan	0.6471	0.4259	0.7333	nan		0.4578	0.2813	0.3596	0.371	0.29	nan	nan	nan	nan	nan	0	nan	nan	nan		0.0152	0.9394	0.0129	0.8182	0.9444
0.8871	0.0722	0.912	0.0515	0.4218	nan	nan	nan	nan	nan	0	nan	0.2623	nan		0.6897	0.359	0.5395	0.3559	0.4231	nan	nan	0.4237	nan	nan	0.4706	0.4082	0.6667	0.7419		0.6154	0.213	0.3351	0.4167	0.2361	nan	nan	nan	nan	nan	0.0286	nan	nan	nan		0.0125	1	0.0288	0.7971	0.958
0.8814	0.0222	0.8846	0.0415	0.3169	0.4561	0.009	0	0	nan	0	nan	0.0615	nan		0.973	0.64	0.7297	0.8929	0.839	nan	nan	nan	nan	nan	0.6282	0.6889	0.7692	0.7377		0.75	0.4528	nan	0.3261	0.3433	nan	nan	nan	nan	nan	nan	nan	nan	nan		0.1224	0.9692	0.2602	0.9322	0.8757
0.9706	0.0049	0.9861	0.0147	0.4569	0.9796	0.0794	nan	nan	nan	0.953	0	1	nan		0.9	0.08	0.2121	0.4889	0.4602	nan	nan	0.2252	nan	nan	0.0825	0.6203	0.1977	0.129		0.8	0.4479	0.4	0.5423	0.3684	nan	nan	nan	nan	nan	nan	nan	nan	nan		0.0587	0.5692	0.1113	0.6875	0.8483
0.8846	0.3488	0.2759	nan	nan	nan	nan	nan	nan	nan	0.9615	nan	0.9184	nan		0.6389	0.2632	0.4194	0.5833	0.5345	nan	nan	0.45	nan	nan	0.4381	0.117	0.325	0.4444		0.1124	0	0.0278	0.0122	0.0464	0.063	0.039	0	nan	nan	0	0	0.0137	0		0.1219	0.8101	0.1322	0.7391	0.8079
1	0.4853	nan	0.6111	nan	nan	nan	nan	nan	nan	0.9855	0.6613	1	0.7273		0.439	0.0154	0.7812	nan	0.0894	nan	nan	nan	nan	nan	0.5818	nan	0.2059	nan		0.25	0	nan	0.2	0.0268	nan	nan	nan	nan	nan	0	0.0092	nan	nan		0.0223	0.7778	0.0189	0.8222	0.7841
0.9565	0.0133	0.9701	0.0113	0.5676	nan	nan	0.5278	nan	nan	0.9423	0.026	0.7955	0		0.4458	0.0539	0.3488	0.018	0.0406	nan	nan	0.1707	nan	nan	0.2695	nan	0.1096	nan		0.2222	0.0417	nan	0.0435	0.0348	nan	nan	0.125	nan	nan	0	0.0159	0.0429	0.0156		0.0833	0.625	0.3719	0.8519	0.982
0.9348	0.0116	0.9091	0.0139	0.3144	nan	nan	0.4658	nan	nan	0.9531	0	0.9091	0		0.6222	0.0255	nan	0.012	0.1302	0.2388	0.0602	0.2143	0.4138	nan	0.4615	0	0.2297	0		0.9813	0.8462	1	0.8571	0.8696	nan	nan	nan	nan	nan	nan	nan	nan	nan		0	0.6418	0.0044	0.6905	0.9545
0.9143	0.0337	0.9901	0.0127	0.3296	nan	nan	0.4848	nan	nan	0.9588	0	0.908	0		0.6197	0.0069	0.5556	0.0058	0.1175	0.2923	0.0343	0.1	nan	nan	0.2745	0	0.3134	0.0455		0.1852	0	nan	nan	0.0877	nan	nan	0.0217	nan	nan	0	0.0377	0.0333	0.0253		0.0071	0.5312	0.0078	0.6947	0.8652
0.9375	0.0091	0.8254	0.0131	0.1995	nan	nan	0.5	nan	nan	0.967	0	0.9385	0		0.7308	0.0162	0.4375	0.018	0.1522	0.3438	0	0.2222	nan	nan	0.3488	0	0.3	0.1		0.3673	0.1	0.0909	0.5357	0.1308	nan	nan	0.2	nan	nan	0.0186	nan	0.0898	nan		0.0096	0.746	0.0136	0.7468	0.9422
0.9565	0.0039	0.9114	0.0111	0.2197	nan	nan	0.5	1	0	0.9552	0.0093	0.954	0		0.5429	0.02	nan	0	0.0727	nan	nan	nan	nan	nan	nan	nan	nan	nan		0.8966	0.7237	0.8174	0.9294	0.4988	nan	nan	nan	nan	nan	nan	nan	nan	nan		0.0045	0.9633	0.0112	0.8348	0.9265
0.9286	0.0231	0.8306	0.0222	0.3816	nan	nan	0.4521	nan	nan	0.9032	0	0.9663	0		0.3699	0.0273	0.3256	0.0051	0.0992	nan	nan	0.0606	nan	nan	0.2653	nan	0.3077	nan		0.1	0	0.0385	0.025	0.0196	nan	nan	0	nan	nan	0	0	0.0125	0		0.0132	0.7111	0.0079	0.7981	0.766
0.8125	0.0446	0.931	0	0.9663	nan	nan	0.95	nan	nan	0.9167	nan	0.9775	nan		0.6593	0.2195	0.7679	0.3862	0.3203	0.4898	nan	0.4362	nan	nan	0.3026	0.0426	0.3774	0.5444		0.3125	0.0889	nan	0.1549	0.036	nan	nan	0.1092	nan	0.1481	0.0213	0.049	0.0902	0.1529		0	0.5122	0.04	0.319	0.6432
0.9423	0	0.8841	0.0351	0.8652	nan	nan	0.85	nan	nan	0.9574	nan	0.9265	nan		0.5211	0.1868	0.6569	0.4018	0.2238	0.3231	0.4	0.4697	nan	nan	0.2976	0.1579	0.3452	0.3333		0.2083	0.0333	nan	0.0575	0.023	nan	nan	0.2642	nan	0.3333	0.1236	0.0696	0.2786	0.2109		0.2679	0.9667	nan	1	0.975
1	0.0123	nan	0.0124	0.2051	nan	nan	nan	nan	nan	0.8309	nan	0.9281	nan		0.5942	0.0577	0.5455	0.185	0.3088	nan	nan	nan	nan	nan	0.075	0.2381	nan	nan		0.1964	0	0.0404	0.0317	0.0973	nan	nan	0.0915	nan	nan	0.0446	0	0.0437	0		0.3922	1	0.5758	0.9194	0.9348
1	0.0131	nan	0.0086	0.1536	nan	nan	nan	nan	nan	0.8023	nan	0.8462	nan		0.7373	0.3488	0.625	0.325	0.3228	0.3333	0.3	nan	nan	nan	0.2647	0.3056	nan	nan		0.2821	0	0	nan	0.0577	nan	nan	0.0247	0	0.0667	0.146	0.1137	0.1111	0.0476		0.0155	0.7037	0.0447	0.8095	0.8235
0.9694	0	0.9106	0.0282	0.6889	nan	nan	nan	nan	nan	0.9286	nan	1	nan		0.6889	0.1389	0.3571	0.2647	0.3739	nan	nan	nan	nan	nan	0.4595	nan	nan	nan		0.193	0.0732	nan	0.1572	0.11	nan	nan	nan	nan	nan	nan	nan	nan	nan		0.0225	0.9118	0.0116	0.8511	0.754
0.9545	0.0039	0.922	0.007	0.5205	nan	nan	0.9355	nan	nan	0.9091	nan	0.982	nan		0.4194	0	nan	0.03	0.4615	0.8043	0	0.3237	0.4727	0.0638	0.6784	0	0.4767	0		0.1667	0	nan	0	0.0903	0.0204	0.1688	0.0268	0.0317	0	0.012	0.0104	0.0172	0.0722		0.0135	0.8519	0.006	0.541	0.5859
0.954	0	0.9114	0.0016	0.2555	nan	nan	0.9744	nan	nan	0.843	nan	0.9239	nan		0.5778	0.1525	0.8333	0.0787	0.3981	0.3913	0.4444	0.6098	nan	0.5946	0.5862	nan	nan	nan		0.2	0.0311	0.1676	0.0964	0.0859	0.0769	0.0909	0.0678	0.0816	nan	0.0226	0.023	0.2346	0.0417		0.3556	0.871	nan	0.6667	0.6818
0.8909	0.0201	0.9184	0.0075	0.1667	nan	nan	1	nan	nan	0.8537	nan	0.9636	nan		0.4595	0.109	nan	0.0418	nan	nan	nan	nan	nan	nan	nan	nan	nan	nan		0.1176	0	nan	nan	0.0909	nan	0.069	0.0096	0	0	0	0	0	0		0	0.8571	0.0252	nan	0.0296
0.9747	0	0.7821	0.0134	0.3753	nan	nan	nan	nan	nan	0.9557	nan	1	nan		0.5773	0.1574	0.6091	0.0636	0.2159	0.1935	nan	0.6232	nan	0.4545	0.3243	0.3077	0.8	0.6667		0.1538	0	0	0	0.044	nan	nan	0	nan	nan	0.041	nan	0.0138	nan		0.1136	1	nan	nan	0.9106
1	0	nan	0.0108	0.5	nan	nan	nan	nan	nan	0.8889	nan	nan	nan		0.8774	0.3692	0.8274	0.7561	0.8442	nan	nan	0.7011	nan	nan	0.3359	0.5747	0.7111	0.6939		0.2727	0	nan	0.1481	0.0323	0.0351	nan	0	nan	nan	0.0097	0	0.1695	0.0274		0.4	1	nan	0.4655	0.8582
0.8529	0	0.9592	0.0163	0.5196	nan	nan	nan	nan	nan	0.9518	nan	1	nan		0.88	0.4603	0.9057	nan	0.875	nan	nan	0.8421	nan	nan	nan	0.8462	0.791	0.8649		0.3676	0.0145	0.2655	0.0208	0.1524	nan	nan	0.3432	nan	nan	0.0613	nan	0.4618	nan		0.5	1	nan	0.5	0.8804
0.7838	0.0086	0.7826	0.007	0.4821	nan	nan	nan	nan	nan	0.9385	nan	0.94	nan		0.6061	0.008	nan	0.0561	0.1082	nan	nan	0.1008	nan	nan	0.1	0	0.1481	0.0312		0.5417	0.0714	nan	0	0.0361	0.0323	nan	0	nan	nan	0	0	0.1912	0		0.0596	1	0.0111	0.6765	0.3709
0.8	0	0.54	0.0224	0.4081	nan	nan	nan	nan	nan	0.9367	nan	1	nan		0.7971	0.481	0.6543	0.75	0.5583	nan	nan	nan	nan	nan	nan	nan	nan	nan		0.1316	0.0213	0.0112	0.0237	0.0215	0.0235	0.0154	0.0061	0.0122	0	0.0084	nan	0.0118	nan		0.3793	1	0.3009	0.977	0.4515
1	0.016	nan	0	0.462	nan	nan	nan	nan	nan	0.9437	nan	1	nan		0.7568	0.375	0.6667	0.8649	0.6308	nan	nan	nan	nan	nan	0.3871	0.4918	nan	nan		0.1667	0	0.0833	nan	0.0484	nan	nan	0	nan	nan	0.0115	0	0.0097	0		0.0303	0.9333	0.0989	0.9062	0.1834
0.963	0.12	nan	nan	nan	nan	nan	0.8	0.7	nan	0.8266	0.5104	0.875	nan		0.725	0.3607	0.6226	0.4691	0.65	nan	nan	nan	nan	nan	nan	nan	0.6304	0.3704		0.1429	0	0	nan	0.0098	0.0149	nan	0	0	nan	0	0	0	0		0.004	1	0.0287	nan	0.0504
0.9091	0.2564	0.7955	nan	nan	nan	nan	nan	nan	nan	0.9697	nan	0.971	nan		0.8	0.0526	0.8333	0.2947	0.1211	nan	nan	0.0965	nan	nan	0.0577	0.0407	0.1058	0.0877		0.227	0.0735	0.5	0.2237	0.1745	nan	nan	0.0667	nan	nan	0.0286	0	0	nan		0.0108	0.6667	0.0178	0	0.0612
0.96	0.2667	0.9167	nan	nan	nan	nan	nan	nan	nan	0.9787	nan	0.9806	nan		0.6562	0.2558	0.6944	0.4912	0.2673	nan	nan	0.3289	nan	nan	0.2273	0.3778	0.2754	0.45		0.266	0.1469	0.1429	0.0631	0.1376	0.0667	0.2	0.0625	nan	0.125	0	nan	nan	0		0.0262	0.7419	0.0202	0	0.041
0.8966	0.1636	0.6914	0.1667	0.2368	nan	nan	nan	nan	nan	nan	nan	nan	nan		0.8571	0.5294	0.8049	0.95	0.717	nan	nan	0.8	nan	nan	0.6364	0.7671	0.7703	0.7385		0.8264	0.5289	0.5283	0.3313	0.4967	nan	0.4881	nan	nan	nan	0	0	nan	nan		0.0235	0.8333	0.0151	0.5517	0.0575
0.8229	0.0562	0.6154	0.051	0.0776	nan	nan	nan	nan	nan	nan	nan	nan	nan		0.4904	0.15	0.4426	0.2655	0.1935	nan	nan	0.28	nan	nan	0	0.0161	0.09	0.1688		0.2	0.0339	0	0.1538	0.0563	nan	nan	0.0417	nan	0	0.0169	0.0288	0.0495	0		0.0191	0.8529	0.0081	0.4118	0.0506
0.7895	0.0519	0.6552	0.0573	0.2209	nan	nan	nan	nan	nan	nan	nan	nan	nan		0.8462	0.3056	0.4681	0.4316	0.3938	nan	nan	0.4747	nan	nan	0	0.0519	0.1818	0.4167		0.2069	0	nan	0.025	0.0388	nan	nan	0.1651	0.1163	0.027	0.0946	0.0055	0.5545	0.2643		0.0112	0.625	0.0091	0.6101	0.896
0.7561	0.029	0.697	0.0585	0.3701	nan	0.6923	nan	nan	nan	nan	nan	nan	nan		0.75	0.381	0.5517	0.3578	0.5799	nan	nan	0.4576	nan	nan	0.5312	0.3205	0.5574	0.5077		0.1429	0.0308	nan	nan	0.0385	nan	nan	0.0069	nan	nan	0.0112	0.0037	0.0169	0.0172		0.0103	0.98	0.0225	0.7732	0.5
1	0.4545	nan	nan	1	nan	nan	1	nan	nan	0.7652	0.8676	0.9677	0.9643		0.7869	0.4118	0.5135	0.4667	0.3971	nan	nan	nan	nan	nan	0.3704	nan	nan	nan		0.1739	0	0.0364	0.0217	0.0203	nan	nan	0.0312	nan	0	0.019	0.0504	0.0667	0.0128		0.0076	0.9524	0.0254	0.9091	0.7869
0.8966	0.3594	nan	0.8548	0.9758	0.9773	nan	0.9291	0.9857	0.8596	0.9424	0.9744	0.9636	1		0.3182	0.0181	0.4074	0.0121	0.0505	nan	nan	0	0	nan	0	0.0381	0	0		0.5833	0.3333	0.25	0	0.0844	nan	nan	0.2424	nan	nan	0.0247	0.0063	0.4513	0.1119		0.0202	0.6889	0.0181	0.8526	0.6631
1	0.033	0.3968	0.0178	0.2686	0.7708	0.02	0.1129	nan	0	1	0	0.931	0		0.3443	0.0118	0.1273	0.0179	0.0352	nan	nan	0	nan	nan	0.008	0.0606	0	0		0.1562	0	0.0882	0.0656	0.0342	nan	nan	0.0294	nan	nan	0.0361	0.0809	0.0645	0.0588		0.0069	0.9036	0.0224	0.951	0.6884
0.9091	0.0248	1	0.0173	0.2289	0.8662	0.026	0.2059	nan	0	0.963	0	0.991	0		0.3333	0.0078	nan	0.0127	0.0046	nan	nan	0	nan	nan	0	nan	0	nan		0.4762	0.0612	0.0648	0.0333	0.0516	0.027	0.0816	0.0183	0.0545	0	0.0174	0.0049	0.0365	0.0127		0.3939	1	0.7812	nan	0.9338
1	0.0458	1	0.0101	0.2041	0.9167	0.0368	nan	nan	nan	0.9333	0	0.9706	0		0.5217	0	nan	0.0143	0.0457	nan	nan	0	nan	nan	0	nan	0.037	nan		0.1818	0	nan	nan	0.026	nan	nan	0	nan	nan	0	0	nan	0		0.0221	0.7647	0.0068	0.629	0.2007
1	0.0168	1	0.022	0.1307	0.9836	0.0126	0.2642	nan	0	1	0.0185	0.973	0		0.35	0	0.3443	0.0383	0.2994	0.4921	0.0448	0.3191	nan	nan	0.3125	0.0476	0.6364	nan		0.3623	0.1698	0.128	nan	0.0613	nan	nan	0.042	0	nan	0.0446	0.0128	0.0404	0.0181		0.0365	0.8681	0.0116	0.95	0.2778
0.88	0.0302	0.9818	0.0266	0.2888	0.8636	0.0478	0.2078	nan	0	0.9342	0	1	0		0.7465	0.0328	0.6612	0.0366	nan	nan	nan	nan	nan	nan	0	0	nan	nan		0.3667	0.0345	0	0.0833	0.0708	nan	nan	0.1286	nan	nan	0.0495	0.1137	0.1571	0.1412		0.2545	1	0.25	0.5	0.975
0.9524	0.0225	0.9434	0.0082	0.3733	0.8333	0.075	0.2152	nan	0	0.9291	0	0.9636	0		0.7258	0.3333	nan	nan	0.3878	0.4	nan	0.5758	nan	nan	0.5091	nan	0.6596	nan		0.15	0.0382	nan	0.0116	0.0323	0.0421	0.0138	0	nan	0	0.0625	0	0.0227	0.0256		0.3023	1	0.3939	nan	0.7273
1	0	0.9756	0	0.1058	0.1304	0.0417	0.2712	nan	nan	0.3426	0	0.2286	nan		0.7571	0.3626	0.75	0.4599	0.2944	0.1908	0.7778	0.25	0.25	nan	0.2903	nan	0.1892	nan		0.1224	0.0065	nan	0.0212	0.0297	nan	0.0377	0	0	0	0.0348	0	0.0778	0		0.0067	0.8933	0.007	0.8333	0.8933
0.6774	0.0262	0.4726	0	0.0292	nan	nan	0.0141	nan	nan	0	0.1042	0	0		0.7241	0.3269	0.8333	0.4688	nan	nan	nan	0.5333	nan	nan	0.5941	0.4805	0.8333	nan		0.1458	0.0107	nan	0.0165	0.0861	0.2119	0.0196	0.0444	0.0571	nan	0.129	nan	0.0429	0		0.0115	1	0.0137	0.7185	0.8533
0.7188	0.1523	0.7358	0.2411	0.6667	nan	nan	0.5333	nan	nan	0.7215	0.0645	0.5846	0.2268		0.9118	0.56	0.6452	0.6667	0.6832	nan	nan	0.7215	0.7727	0.64	0.6119	0.641	0.7857	nan		0.28	0.0201	0.0196	0.0244	0.1562	nan	nan	0.1145	nan	nan	0.1481	0.0435	0.0714	0		0.012	0.9744	0.0188	0.638	0.9184
0.9839	0.012	0.8143	0.019	0.3433	1	0.0106	0.4954	0.9737	0.0256	0.9907	nan	1	0		0.4286	0	0.4808	0.0806	0.0724	nan	nan	0.175	nan	nan	0.069	nan	nan	nan		0.1893	0	0.0046	0.0133	0.0331	0.0494	0.0583	nan	nan	nan	0	0.0074	nan	0		0.0095	0.955	0.0095	0.7686	0.9414
1	0.0125	0.9571	0.0106	0.4508	0.9483	0.0922	0.5294	0.9844	0	0.9625	nan	1	0		0.5357	0.0357	0.5758	0.0175	0.2586	nan	nan	0.2917	nan	nan	0.4694	nan	nan	nan		0.2623	0.0494	0.0106	0.0166	0.0889	nan	nan	0.0109	nan	nan	0.0139	0.0077	0.0329	0.0417		0.0147	0.9821	0.0134	0.8814	0.8905
0.9167	0.0072	nan	0.0073	0.3352	nan	nan	0.4211	nan	nan	nan	nan	nan	nan		0.5849	0.1029	0.2766	0.2917	0.4118	nan	nan	nan	nan	nan	nan	nan	nan	nan		0.2128	0.0519	0.1667	0	0.0701	0.0303	0.1375	nan	nan	nan	0.02	0.0197	nan	0.0238		0.3429	1	0.85	0.9231	0.7903
0.9167	0.0161	0.9	0.0136	0.3453	0.9275	0.0451	nan	nan	nan	nan	nan	nan	nan		0.8387	0.2571	0.8182	0.313	nan	nan	nan	nan	nan	nan	0.8125	0.381	0.678	0.5278		0.717	0.4815	0.3667	0.675	0.2444	nan	nan	nan	nan	nan	nan	nan	nan	nan		0	0.9348	nan	nan	0.8788
1	0.0077	nan	0.0182	0.0852	0.9	0.0351	0.4474	0.963	0.025	0.9828	0	nan	0.0122		0.9024	0.5614	nan	0.7089	0.7977	0.8087	nan	0.931	0.9091	nan	0.449	nan	0.6744	nan		0.5639	0.3652	0.6389	0.4715	0.2834	nan	0.76	nan	nan	nan	nan	nan	nan	nan		0	0.6038	0	0.7241	0.7356
1	0.0117	nan	0.0181	0.0666	0.9062	0.018	0.3951	nan	0	0.9792	0	nan	0		0.3571	0	0.1132	0.1111	0.0179	0	nan	0.1429	0.1724	0.125	0.0442	0.1647	0.1039	0.2292		0.6257	0.5122	0.523	0.607	0.2976	nan	nan	nan	nan	nan	nan	nan	nan	nan		0.3214	1	0.3765	0.7808	0.7391
0.8608	0	0.9398	0.0118	0.3581	0.8112	0.04	0.7112	0.9618	0	0.815	0	0.8214	0		0.7917	0.3902	0.6761	0.6637	0.595	0.6056	nan	nan	nan	nan	nan	nan	nan	nan		0.5717	0.457	0.4751	0.531	0.2962	nan	nan	nan	nan	nan	nan	nan	nan	nan		0.0377	0.7	0.0274	nan	0.9357
0.7846	0.007	0.8222	0	0.474	0.9859	0.0345	0.8718	1	nan	0.9643	0	0.9397	0		0.6176	0.2083	0.6923	nan	nan	nan	nan	nan	nan	nan	0.1912	nan	0.3608	nan		0.5149	0.4052	0.3487	0.468	0.2642	nan	nan	nan	nan	nan	nan	nan	nan	nan		0	0.8837	nan	nan	0.8796
0.9474	0	0.8	0.0385	0.4267	nan	nan	0.8636	0.9744	nan	0.9783	nan	0.9412	nan		0.5932	0.0741	0.463	0.038	0.0134	nan	nan	0	nan	nan	0.0323	0.0137	0.0175	0.0233		0.1277	0.0108	0	0.026	0.0244	0	nan	0.0159	0.0182	nan	0.015	0.0143	0.0235	0.0125		0.1204	0.6484	0.1699	0.5654	0.5558
0.8889	0.0227	0.883	0.0136	0.401	0.7826	0.0678	0.6986	1	nan	0.942	0	0.9725	nan		0.7333	0.1212	0.7273	0.8	0.6939	nan	nan	0.6885	nan	nan	0.5636	0.4706	0.5763	0.7656		0.1613	0	0	0.0794	0.1016	0.1064	0.0541	0	0	0	0	0.0149	0.0316	0.0566		0.1169	0.9524	0.0648	nan	0.9926
0.8723	0.0183	0.9298	0.0217	0.3405	0.9481	0.0165	0.6712	1	nan	0.9444	nan	0.9878	0.0357		0.625	0.087	0.5	0.36	0.5577	nan	nan	0.617	nan	nan	0.3725	0.4175	0.447	0.2857		0.1219	0.0098	0.1482	0.1106	0.077	0.0262	0.0465	0.0513	0	0.1176	0.0312	0.0105	0	0.0108		0.0085	0.98	0.0097	0.95	0.9667
0.9429	0.2257	0.9143	0.2462	0.5701	0.9505	0.1154	0.7761	1	nan	0.967	0.5833	0.9709	0.1481		0.7636	0.4558	0.7368	0.5269	0.507	nan	nan	0.6125	nan	nan	0.5077	0.6	0.6275	0.74		0.125	0	0.027	0.1154	0.0628	0.0638	0.08	0.0325	0.0446	0.0196	0.0234	0.0098	0.0213	0.0112		0.018	0.9932	0.0071	1	0.9621
1	0.0042	0.5455	0.0148	0.2189	0.6264	0.168	0.4097	nan	0.4186	0.925	0.6738	0.8451	0.4519		0.913	0.5783	0.5849	0.6481	0.6895	0.7321	nan	0.9701	1	nan	0.791	0.75	0.963	0.9167		0.2	0	0.0952	0	0.0326	0.0168	0.0714	0.045	nan	0.046	0.0075	0.1085	0.0168	0.0896		0.094	0.988	0	0.8571	0.9899
0.9412	0.0163	0.6552	0.0247	0.2061	0.6338	0.1679	0.5108	0.963	nan	0.9667	0.5929	0.9759	0.4662		0.8205	0.3333	0.75	0.6897	0.6744	0.5536	nan	0.4	nan	nan	nan	nan	nan	nan		0.1389	0	0.0208	0	0.0553	0.0551	0.0714	0.0379	0	0.0755	0.0201	0.0182	0.0184	0.0141		0.0137	0.5656	0.014	0.5752	0.8273
0.8636	0.0207	0.6466	0.0547	0.257	0.3846	nan	0.6909	nan	nan	0.9774	0.8939	0.8974	0.4531		0.8393	0.4464	0.6667	0.6364	0.6685	0.3824	0.8679	0.0476	nan	0.037	nan	nan	nan	nan		0.5306	0.2083	nan	nan	0.3534	0.3953	0.2	0.2683	0.45	0.2097	0.0615	0.1674	0.4074	0.2		0.0097	0.5854	0	nan	0.8833
1	0.0262	0.8036	0.0279	0.2442	0.1622	0	0.7872	nan	1	0.9352	0.9524	0.9706	0.4878		0.5263	0.2059	0.5082	0.6909	0.3577	0.3529	0.2453	nan	nan	nan	nan	nan	nan	nan		0.625	0.3721	nan	0.7273	0.3212	0.4231	0.2045	0.413	nan	0.3964	0.1292	0.2943	0.4737	0.4872		0.25	1	0.98	0.8167	0.7656
0.5714	0.0565	0.6842	0.022	0.1837	0.1565	nan	0.9048	0.8776	nan	0.8934	0.5125	0.9277	0.3571		0.76	0.381	0.25	0.5517	0.5983	0.6327	0.5652	0.7485	0.8293	0.7375	0.4388	0.6287	0.7799	0.7754		0.1667	0	0	0.01	0.032	nan	nan	0	0	0	0.0082	0	0.0674	0.0345		0	1	0.0552	nan	nan
0.8698	0.0833	nan	0.049	0.0391	nan	nan	0.2708	nan	nan	0.1781	nan	nan	nan		0.9896	0.575	0.7258	0.6757	0.777	0.7711	nan	0.8571	0.8605	nan	0.8265	0.7073	0.8193	0.6667		0.5177	0.3488	0.5845	0.4783	0.2891	nan	nan	nan	nan	nan	nan	nan	nan	0.1429		0.0018	0.9073	0.0173	0.8696	0.1699
1	0.0299	0.7333	0.014	0.4273	0.9052	0.0205	0.5181	1	0	0.9712	0	0.974	0		0.6769	0.0089	0.8548	0.0207	0.1287	nan	nan	nan	nan	nan	0.6933	0	0.6786	0		0.4257	0.1895	0.4933	0.3077	0.1424	0.1429	nan	0.2	nan	nan	0	nan	nan	0		0.0303	0.8788	0.0264	0.8641	0.243
0.9636	0.011	0.6042	0.0245	0.4389	0.9062	0.0289	0.5897	1	0.0556	0.984	0	0.9358	0		0.3662	0.0128	0.1	0.0124	0.0417	0.0278	nan	nan	nan	nan	0.0506	0	nan	0.037		0.1613	0.0175	0.14	0.051	0.0306	nan	nan	nan	nan	nan	0	0	nan	0		0	0.9643	0.0649	0.9753	0.3095
0.913	0	0.76	0.0057	0.5051	nan	nan	0.7895	nan	nan	0.9348	nan	1	nan		0.6071	0.0157	0.125	0.0132	0.0803	0.0408	0.1176	0.0192	0	0.0435	0.0947	0	0.0312	0.0278		0.2039	0	0.1154	0.0076	0.0457	nan	nan	0.0072	nan	nan	0.0086	0.0068	0	0		0.0136	0.7922	0.0079	0.325	0.1235
0.9643	0.0262	0.8686	0.0202	0.432	nan	nan	0.8571	nan	nan	0.971	0.0154	0.9623	0.04		0.8958	0.431	0.75	nan	0.863	nan	nan	nan	nan	nan	nan	nan	nan	nan		0.1204	0	0.4091	0.0962	0.0389	0.0207	0.0345	0.0654	nan	0.0909	0.0063	0.0281	0.0709	0.0396		0.0051	0.9919	0.0159	0.5	0.1083
0.9205	0.0334	0.916	0.0215	0.4171	nan	nan	0.9091	nan	nan	0.9808	0	0.963	nan		0.5833	0.009	0.1176	0.0161	0.1816	0.6207	0.0208	0.4925	0.6923	nan	0.7037	0	0.6275	0.0097		0.1778	0.0357	nan	0.0533	0.0623	0.0847	0.0441	0.0192	0.0192	nan	0.0155	0.0342	0.0323	nan		0.0229	0.9524	0.0067	0.2059	0.0715
0.6919	0.0299	0.4059	0.0647	0.0528	nan	nan	0.1081	nan	nan	0	0.0227	0.0976	0.0286		0.5	0	0.5196	0.0203	0.2529	0.6465	0.0339	0.4146	nan	nan	nan	0	0.7375	0		0.2895	0.0882	nan	0.0882	0	nan	nan	0.0154	nan	nan	0	0.0101	0	0		0	1	0.0192	1	0.1439
0.9767	0	nan	0	0.5802	0.9592	0	0.5306	0.913	nan	0.9348	0	0.9383	nan		0.9	0.0331	0.5473	0.0149	0.339	0.7436	0.0558	0.2368	nan	0	0.7949	0	0.7558	0.0077		0.1667	0	nan	nan	0.0256	0.0263	nan	0.0088	0	0.02	0.0072	0.0043	0	0.021		0.013	1	0.0065	0.7015	0.9339
1	0	nan	0	0.5674	0.9605	0.0182	0.5294	nan	nan	0.9492	0	0.8714	nan		0.7193	0	0.5254	0.0134	0.144	0.4889	0.0167	0.2295	nan	nan	0.7895	0	0.7778	0.0133		0.7429	0.4861	0.3322	0.6163	0.4883	0.877	0.7768	nan	nan	nan	nan	nan	nan	nan		0.0117	1	0.0333	0.8571	0.8235
1	0.2745	0.962	0.2085	0.5751	0.9875	0.2569	0.5577	0.9583	0.2143	0.8592	0.24	0.9792	0.1951		0.8214	0.0112	0.5875	0.0249	0.2111	0.3421	0.037	0.2747	nan	0.0385	0.7105	0	0.7018	0		0.9118	0.5871	0.2015	0.6875	0.7176	0.9706	0.9625	nan	nan	nan	0	nan	nan	nan		0.0141	0.9818	0.0096	0.6471	0.9571
0.8667	0.0156	0.9556	0.0519	0.4667	nan	nan	nan	nan	nan	1	0	0.9655	nan		0.7778	0.25	0.2857	nan	0.3833	0.439	nan	0.6897	0.7407	0.7179	0.5222	0.493	nan	0.5405		0.1321	0	nan	0.5	0.137	0.4762	0.24	0.2655	0.3065	0.2368	0.1771	0.03	0.2045	0.0472		0.0167	0.9118	0.0163	0.9118	0.9273
0.7742	0.0254	0.9643	0.0252	0.5285	nan	nan	nan	nan	nan	0.9136	0	0.9444	0		0.7826	0.3	0.4844	nan	0.5824	0.5303	nan	0.7333	0.7458	0.7209	0.5283	0.3396	0.6596	0.5417		0.25	0	nan	nan	0	nan	nan	0.011	nan	nan	0.0104	0	0	0.0197		0.0066	0.9385	0.0076	0.9186	0.9534
0.6384	0.0394	nan	0.0476	0.0364	nan	nan	0.0323	nan	nan	0.0093	0.0098	0	0.125		0.6552	0.3043	0.2903	nan	0.5167	0.5588	nan	0.6129	0.55	0.7143	0.56	0.4872	0.5	nan		0.1667	0.0357	0.0952	0	0.0172	nan	0	0.0515	nan	nan	0.0225	0.0071	0	0		0.0067	0.9545	0	0.8767	0.2519
0.7917	0.0253	0.7647	0.048	0.4138	nan	0.0256	0.4414	0.6316	0.4706	0.1923	0	0.5966	0.0645		0.3793	0.0204	0.1163	0.0348	0.2018	nan	0	0.0179	0.0323	0	0.0909	0	0.0645	0		0.5714	0.2321	nan	0.3235	0.4	0.491	0.2429	0.5417	nan	0.2381	0.1284	0	0.5306	nan		0.0059	0.96	0.0108	0.9245	0.2532
0.587	0	0.225	0	0.04	nan	nan	0.01	0	0.0213	0	0	0.1386	0		0.4348	0.0128	0.5246	0.0153	0.0735	nan	nan	0.0909	nan	nan	0.4	0	0.58	0.0141		0.2	0.0204	0.0208	0.0833	0.0978	0.1308	0.02	0.0082	0.0185	0	0	0.013	0.0095	0.0111		0.0206	0.9792	0.0106	0.8	0.2332
0.9286	0	nan	0	0.3091	nan	nan	0.5541	nan	nan	0.9273	0	0.9444	0.0135		0.5938	0.2276	0.5789	0.5636	0.524	0.5266	0.4615	0.4783	nan	nan	nan	nan	nan	0.55		0.175	0.049	0.0606	0.0786	0.071	nan	nan	0.0656	0.0238	0.16	0.0253	0.0484	0.0827	0.0702		0.0295	0.875	0.0069	0.8846	0.2578
1	0.0208	nan	0.0081	0.3754	nan	nan	0.4118	nan	nan	0.7797	0.0059	0.9533	0.013		0.8596	0.5429	0.4833	0.6977	nan	nan	nan	nan	nan	nan	nan	nan	nan	nan		0.7037	0.1667	0.3438	0.4255	0.2129	nan	nan	0.525	nan	nan	0.1768	0.2732	0.6379	0.8824		0.0109	1	0.01	0.8889	0.2157
1	0.1923	nan	0	0.7826	nan	nan	0.6087	nan	nan	0.9504	0.0651	0.9182	0.395		0.5487	0.2097	0.4061	0.3592	0.3164	0.2792	0.5333	0.3056	nan	nan	0.2105	0.4054	0.1562	0.65		0.29	0.1121	0.0673	0.2697	0.0582	nan	nan	0.0238	nan	nan	0.0563	0	nan	nan		0	1	0.0258	nan	0.9176
1	0.5	0.8913	0.7143	0.9737	0.9878	0.95	1	1	nan	0.9213	0.6452	0.8649	0.6562		0.443	0	0.2	0.0177	0.0142	0.0248	0.0112	0	0	0	0	0.0085	0	0.0103		0.9776	0.6437	0.9901	0.9746	0.9373	nan	nan	nan	nan	nan	nan	nan	nan	nan		0	0.7143	0.0057	0.7778	0.9689
0.7385	0.0063	0.6897	0.32	0.5854	0.55	nan	0.2556	nan	0	0.9783	0	0.9195	0		0.4643	0.0023	0.2963	0.0126	0.0395	0.0432	0.0476	0	0	0	0	0.0106	0	0		0.8447	0.3011	0.9298	0.9466	0.7943	nan	nan	nan	nan	nan	nan	nan	nan	nan		0.0094	0.8	0.0153	0.7816	0.9695
0.7083	0	0.8571	0.1774	0.4595	0.8387	0.1562	0.3077	nan	0.0303	0.9733	0	0.9615	0		0.3656	0.0112	0.5064	0.0184	0.0306	0.045	0.0377	0.015	0.0278	0	0	0	0	0		0.2973	0.0741	nan	0	0.0743	nan	nan	nan	nan	nan	0.0087	0.0336	nan	0.0149		0.0127	0.963	0	0.9529	0.983
1	0.1248	0.4872	0.0463	0.2806	0.0942	0.9718	0.8	0.6667	nan	1	nan	0.9545	nan		0.3191	0.0075	nan	0.0093	0.0455	nan	nan	0	nan	nan	0	0	0	0		0.1485	0.0141	0	0.0339	0.0693	nan	nan	0.0111	nan	nan	0.0181	0.0072	nan	0.0204		0.0104	0.9524	0.0258	0.7647	0.8947
0.725	0.0435	0.4512	0.0633	0.3647	0.8	0.0119	0.0291	0.0286	0.0317	0.3209	0	0.4769	0.0182		0.4762	0	nan	0.0165	0.0364	nan	nan	0	nan	nan	0	0	0	0		0.537	0.3077	0.5714	0.5895	0.4876	nan	nan	nan	nan	nan	nan	nan	nan	nan		0.0195	0.9583	0.0204	0.9762	0.8
0.5769	0.0274	0.6	0.0055	0.4907	1	0.0291	0.2667	0.5	0.0556	0.759	0	0.8785	0		0.8182	0.5	0.6333	0.5476	0.7778	0.6522	nan	nan	nan	nan	0.7258	nan	0.7067	nan		0.1061	0	0.0495	nan	0.0295	0.018	nan	0.0333	0.0345	nan	0.0238	0	0.0221	nan		0.0358	0.6562	0	0.7115	0.9828
0.5257	0	0.4104	0.0068	0.0431	nan	nan	0.0199	nan	nan	0.0426	0.0076	0.0522	0.0102		0.9155	0.3871	0.9065	0.6106	0.2107	nan	nan	0.3023	nan	nan	0	0.4632	0.011	0.6304		0.125	0.0159	0.0541	0.0198	0.065	nan	nan	0.015	0	0	0.0256	0.0073	0	0.0083		0.1711	0.7586	0.1172	0.8636	0.1545
0.8125	0.0244	0.8077	0.005	0.023	nan	nan	0	nan	nan	0	0.0097	0	0		0.6739	0.1111	0.4087	0.4412	0.5473	0.5811	0.4918	0.3514	nan	0.3043	0.2558	nan	0.4286	0.381		0.2188	0.0316	0	0.027	0.0697	0.0813	nan	0.0292	nan	0.0299	0.0668	0.0661	0.2553	0.0202		0.2	0.9381	0.1021	0.87	0.9378
0.5128	0	0.5385	0.0238	0.2466	nan	nan	0.0909	nan	nan	0.1822	0	0.2981	0.0062		0.475	0.1	nan	nan	0.4607	0.4407	0.45	0.4733	0.6333	0.3956	0.4019	0.5526	0.4355	0.4074		0.125	0.0182	0	0.0536	0.1034	0.0964	nan	0.0822	0.1	0.0893	0.0115	0.0105	0.0312	0.0536		0	0.5918	0	0.3816	0.36
0.9574	0.375	0.8246	0.5897	nan	nan	nan	nan	nan	nan	0.8679	0.4754	0.875	0.6207		0.5135	0.0429	0.4625	0.006	0.1971	0.5294	0.0185	0.1915	0.35	nan	0.4048	nan	0.2778	nan		0.9098	0.7447	0.878	0.6929	0.5361	nan	nan	nan	nan	nan	0.2888	0.2289	0.619	nan		0	0.9032	0	0.4478	0.8603
1	0.1058	0.8387	0.0153	0.1495	1	0.0575	0.7786	1	nan	0.9706	0.9155	0.975	0.7218		0.6571	0.0119	0.7027	0.0066	0.3411	0.705	0	0.3182	nan	nan	0.4762	nan	0.6222	nan		0.2333	0	0.1379	nan	0.0413	nan	nan	nan	nan	nan	0.0148	0	0.0508	0		0.0294	0.7778	0	0.8485	0.309
1	0.2065	0.8043	0.0326	0.1712	0.75	0.0824	0.7449	0.8571	0.6667	0.8718	0.981	0.8936	0.73		0.45	0.0442	0.5362	0.0071	0.2484	0.3457	0	nan	nan	nan	0.3333	nan	nan	nan		0.1111	0	0	0.0541	0.0924	0.0612	nan	0.0153	nan	nan	0.0123	0	0.0075	0		0.0426	1	0.0217	0.6757	0.313
1	0	nan	0	0.5	0.8125	nan	0.5649	0.9275	0.1613	0.96	0	0.9785	0.0471		0.4419	0.0645	0.4304	0.0215	0.232	0.2667	nan	0.3158	0.3158	nan	0.3803	nan	0.3846	nan		0.2273	0	0	0.0575	0.0237	nan	nan	0	nan	nan	0.0698	0.0143	0.0748	nan		0.0045	0.7174	0.0056	0.8667	0.8966
1	0	0.9048	0.0199	0.6108	1	0.0294	0.561	0.9583	nan	0.8487	nan	0.982	nan		0.9167	0.015	0.2857	0.0119	0.294	nan	nan	0.7455	nan	nan	0.6875	nan	0.7556	nan		0.4054	0.025	0.1739	0	0.1364	0.1714	0.0208	nan	nan	nan	0	0	0.2727	0.0417		0.0092	0.8	0.0144	1	0.9667
0.9623	0	nan	0.0279	0.64	nan	nan	0.3415	nan	nan	0.9298	0	0.9032	0		0.7895	0.4667	0.8049	0.6341	0.6716	0.6531	nan	0.8409	0.8519	nan	0.3429	0.5455	0.7375	0.75		0.25	0	nan	nan	0.1491	nan	nan	0.1111	nan	nan	0.0148	0.0184	0.1771	0.0933		0.0113	1	0.0199	1	nan
0.8571	0.036	0.5529	0.0551	0.5947	nan	nan	0.4878	nan	nan	0.7676	0	0.8551	0.0247		0.8504	0.4222	0.9146	0.4035	0.7416	nan	nan	0.6429	nan	nan	0.7266	nan	0.7125	nan		0.2545	0.0896	nan	nan	0.0842	0.0851	0.1071	0.1946	0.1463	0.1139	0	0	0.2118	0.1538		0.0055	1	0.0073	0.9505	0.9454
0.8235	0	0.65	0.0308	0.5426	nan	nan	0.6486	0.9508	nan	0.88	0.0067	0.9333	0.1667		0.5306	0.1389	0.5588	0.0349	0.4452	0.45	nan	0.3409	nan	0.0909	0.3981	0.0345	0.3404	0.0727		0.3955	0.1942	0.3646	0.3307	0.1509	nan	0.094	nan	nan	nan	0.0606	0	nan	nan		0.008	1	0.0136	0.8382	0.9022
0.9853	0.0485	nan	0.0365	0.4444	nan	0.0511	0.3958	0.9062	0.0517	0.9571	0	0.8913	0.0141		0.6154	0	0.2979	0.0784	0.1979	nan	nan	0.2893	nan	nan	0.082	nan	0.2182	nan		0.5688	0.2093	0.4256	0.3219	0.1734	nan	0.124	nan	nan	nan	0.0645	0	nan	nan		0.0111	0.6308	0.0231	0.5961	0.1675
1	0.0763	0.913	0.012	0.4615	0.7368	0.1389	0.3855	1	0	0.9143	0.0092	0.9815	0.0192		0.4255	0.0122	0.2609	0	0.2143	nan	nan	nan	nan	nan	0.1628	nan	nan	nan		0.3784	0.1765	0.3818	0.1824	0.1814	nan	0.1439	nan	nan	nan	0.0824	0.1029	nan	nan		0.0168	0.6875	0.0249	0.881	0.1864
1	0	nan	0	0.4262	nan	nan	0.75	0.8269	nan	0.9457	nan	0.9469	nan		0.5385	0	0.44	0.0123	0.1343	0.4286	0.0267	0.0805	nan	0.0192	0.3507	0	0.4107	0.0109		0.119	0	0	0	0.0947	0.1045	nan	0.01	0	0	0	0	0.0167	0		0	0.931	0.0207	nan	nan
0.9103	0.3696	0.7356	0.3765	0.4355	nan	nan	0.6	nan	nan	0.2	nan	nan	nan		1	0.6	0.7778	nan	0.8264	nan	nan	0.987	nan	nan	0.8418	nan	0.9639	nan		0.24	0.0233	0.0847	0.1111	0.057	nan	nan	0.0185	nan	nan	0.0251	0.0295	0.0345	0.0273		0.0256	1	0.0037	0.9062	0.1368
0.971	0.44	0.8421	0.5857	0.7186	nan	nan	nan	nan	nan	0.5	nan	nan	nan		0.8857	0.0789	0.4318	0.3297	0.437	0.4578	0.4242	0.5667	0.4412	nan	0.5588	nan	nan	nan		0.1463	0	0.0488	0.0833	0.1042	0.2047	0.0476	0.0342	0.0127	0.0357	0.0175	0.0301	0.0319	0.0266		0.0057	0.88	0.0212	0.8585	0.1685
0.8298	0.0822	0.7714	0.0143	0.1824	0.0962	nan	0	0	0	nan	nan	0.0909	0.0641		0.8095	0.1467	0.6304	0.4815	0.2903	nan	nan	nan	nan	nan	0.2826	0.4242	nan	nan		0.1429	0.0345	0.0891	0.033	0.0569	nan	nan	0	nan	nan	0	0.0261	0.0263	0.0206		0.01	0.9733	0.0134	0.7761	0.1973
0.85	0.2314	0.8478	0.4769	0.7286	0.973	0.3333	nan	nan	nan	0.84	0.3261	0.9474	0.3733		0.8333	0.3673	0.8308	0.3333	0.6842	0.7105	nan	0.6415	0.6061	nan	0.5049	nan	0.6533	nan		0.2143	0	0	0.0496	0.0698	0.0935	0.0345	0.0161	0	nan	0.0132	0	0.0089	0.0202		0.0346	1	0.0286	nan	0.1529
1	0	0.7561	0.0138	0.0153	nan	nan	0	nan	nan	0.0128	0	0	0		0.7538	0.15	0.5306	0	0.754	nan	nan	nan	nan	nan	nan	nan	0.5938	nan		0.4634	0.0179	0.2969	0.1163	0.0072	nan	nan	nan	nan	nan	nan	nan	nan	nan		0.0107	0.9737	0.0159	0.8103	0.1344
0.7429	0.1731	0.758	0.1489	0.6823	nan	nan	0.3091	nan	nan	0.0511	0.3333	0.3483	0.3462		0.5	0	nan	0.4074	0.4921	nan	nan	0.3091	nan	nan	0.0559	0.2148	0.44	0.5429		0.3204	0.0198	0.226	0.2378	0.0298	nan	nan	nan	nan	nan	nan	nan	nan	nan		0.01	0.9537	0.0172	0.885	0.1161
0.5891	0	0.3669	0.0197	0.4035	nan	nan	0.0427	nan	nan	0.4564	0.01	0.3529	0.012		0.8293	0.0253	0.9189	0.1146	0.2006	nan	nan	0	nan	nan	nan	0.0455	nan	nan		0.2692	0	0.0571	0	0.1689	0.0816	0	0.0096	0	nan	0.0076	0.011	0	0.009		0.0038	1	0.0103	0.8065	0.0827
0.7351	0.1193	0.7013	0.3058	0.4102	nan	nan	0.2826	nan	nan	0.1429	0.3548	0.4239	0.0968		0.6818	0.2414	nan	0.4872	0.5833	nan	nan	0.4884	nan	nan	0.5818	0.4038	0.5349	0.5918		0.95	0.8269	nan	0.9722	1	nan	nan	nan	nan	nan	nan	nan	nan	nan		0.0173	0.9643	0.0086	0.9023	0.2661
0.9195	0.3062	0.8529	0.7313	0.774	nan	nan	0.8016	nan	nan	0.7113	0.631	0.8333	0.7465		0.8571	0	0.56	0	0.6429	nan	nan	0.1852	nan	nan	0.2667	0	0.5667	nan		0.7386	0.5778	nan	nan	0.1793	nan	nan	nan	nan	nan	0.037	nan	nan	nan		0.0082	1	0.0231	0.5333	0.1061
1	0.2154	nan	nan	0.9346	nan	nan	0.9157	nan	nan	0.7477	0.5938	0.9484	0.9739		0.4474	0.012	0.5208	0.0169	0.1477	nan	nan	0.2105	nan	nan	0.5	0	nan	nan		0.3178	0.1518	0.4216	0.1354	0.3935	nan	nan	nan	nan	nan	0	nan	nan	nan		0.0159	1	0.0101	nan	0.113
0.7863	0.1429	0.6824	0.2871	0.5045	nan	nan	0.5042	nan	nan	0.4231	0.027	0.7737	0.125		0.6176	0.0179	0.4333	0.0173	0.0995	nan	nan	0.1282	nan	nan	nan	0	0.2632	0.027		1	0.5756	0.5754	0.4689	0.5537	nan	nan	nan	nan	nan	nan	nan	nan	nan		0.0076	0.6296	0.0103	0.5849	0.0414
0.875	0.0333	nan	0.0403	0.5041	nan	nan	0.6042	nan	nan	nan	0	0.9667	0		0.6	0.0377	0.6923	0.0098	0.1582	nan	nan	0.3182	nan	nan	nan	0	0.4444	0		0.3265	0.0357	0	0	0.0425	0.0163	0.0143	0	0	0	0.0488	0	0.0342	0.0381		0.0246	0.7838	0.0135	0.679	0.0744
0.6087	0	0.5122	0.0437	0.0365	nan	nan	0	nan	nan	0	0	0	0.0125		0.3893	0.016	0.0827	0.0072	0.0775	nan	nan	0.1481	nan	nan	0.5122	0	0.4462	0		0.985	0.7247	0.8072	0.3293	0.7369	0.6041	0.7704	nan	nan	nan	nan	0.0133	nan	nan		0.0299	1	0.0071	0.9844	0.1278
0.9524	0.4291	0.695	0.2216	0.7709	nan	nan	0.9048	nan	nan	0.9867	0.9643	1	1		0.7426	0.008	0.3269	0.0084	0.157	nan	nan	0.1538	nan	nan	0.7451	0	0.6984	0		0.506	0.1368	0.0659	0.3117	0.1396	nan	0.0341	nan	nan	nan	nan	nan	nan	nan		0.0187	0.7857	0	1	0.2473
0.9535	0.4423	0.6742	0.32	0.8038	nan	nan	0.9615	nan	nan	0.9667	0.98	1	1		0.7391	0.2105	nan	0.4375	0.3805	0.2615	0.5366	0.4304	0.5405	0.3333	0.2333	nan	0.4364	nan		0.6154	0.0919	0.0373	0.5676	0.051	nan	0.0584	nan	nan	nan	nan	nan	nan	nan		0	0.9643	nan	0.7857	0.7143
0.9545	0.3333	0.7273	0.717	0.8182	nan	nan	0.7283	nan	nan	0.825	0.5429	0.8706	0.6339		0.9067	0.0482	nan	0.0443	0.4648	0.9495	0.073	0.5658	1	nan	0.8525	0	0.9888	0.0816		0.1111	0	0.0505	0.0142	0.0923	0.0956	0.0606	0.0469	nan	nan	nan	nan	0.1569	nan		0.0231	0.9143	0.0298	0.8205	0.224
0.6838	0.1441	0.7692	0.3542	0.4509	nan	nan	0.5	nan	nan	0.5465	0.1157	0.6603	0.3785		0.7895	0	0.7308	0.0395	0.3043	0.6579	0.0588	0.475	nan	nan	0.7361	0	0.79	nan		0.1429	0.0169	0.02	0.0241	0.0438	0.049	0.0469	0.0331	0.0435	0.0392	0.0062	0.05	0.0366	0.0333		0.0164	0.5238	0.0155	0.8033	0.0777
1	0.2727	0.9318	0.3636	0.8393	nan	nan	0.9747	nan	nan	1	1	1	0.9167		0.8182	0	0.875	0.0095	0.1423	0.9	0.04	0.4583	0.7778	0	0.5952	0.0072	0.6143	0		0.7244	0.3934	0.325	0.6667	0.3678	nan	nan	nan	nan	nan	nan	nan	nan	nan		0.019	0.8689	0.0318	0.7368	0.0709
0.6337	0.0857	0.7368	0.1463	0.1069	nan	nan	0.1224	nan	nan	0.2381	0.213	0.2157	0.1667		0.697	0.0277	0.8125	0.0034	0.2514	0.8182	0.0335	0.1216	nan	0	0.8095	0	0.5926	0.0222		0.27	0.053	0.0459	0.0381	0.0525	0.0882	0.0163	0.0448	0.0265	0.0816	0.0204	0.0242	0.0341	0.0099		0.0317	0.973	0.0042	0.4571	0.0804
1	0.4074	0.6104	0.5776	0.7793	nan	nan	0.9796	nan	nan	0.9882	1	0.9804	nan		0.5128	0.0107	nan	0.004	0.1349	0.5294	0.0123	0.1765	nan	nan	nan	0	0.4167	0		0.2188	0.0588	nan	nan	0.0987	0.0353	nan	nan	nan	nan	0.0364	0.0256	nan	nan		0.0196	0.6	0.0297	nan	0.0764
0.9909	0.4628	0.8788	0.2665	0.5881	nan	nan	0.8816	nan	nan	0.9346	0.9828	0.925	nan		0.64	0.2963	0.4091	0.3846	0.4455	nan	nan	0.664	0.8462	0.5849	0.3185	0.3596	0.4861	0.6807		0.5946	0.3741	0.3099	0.2448	0.125	nan	nan	nan	nan	nan	nan	nan	nan	nan		0.0079	1	0.04	nan	0.7812
1	0.3714	nan	1	0.7826	nan	nan	0.9759	nan	nan	0.9576	0.8797	0.9492	0.9394		0.7826	0.4821	nan	nan	0.4928	0.3415	nan	nan	nan	nan	0.5263	nan	nan	0.2778		0.5714	0.3585	0.2	0.4273	0.1101	nan	nan	0	nan	nan	0	nan	nan	nan		0.0032	1	0.0062	0.6571	0.9322
0.8478	0	0.6796	nan	0.089	nan	nan	nan	nan	nan	0	0.02	0.0208	0		0.65	0.0943	0.4681	0.1707	0.4219	0.2	nan	0.371	0.4667	nan	0.3188	0.0556	0.6316	0.4878		0.169	0	0	0.1509	0.1096	nan	nan	0.0128	nan	0	0	0.0045	0.0714	0.0074		0.0244	1	nan	nan	0.9875
1	0.2338	nan	0.6549	0.8899	nan	nan	0.9706	nan	nan	0.9753	0.9375	1	0.72		0.8667	0.5	nan	0.5962	0.4615	nan	nan	0.7674	nan	nan	0.35	0.2742	0.4186	0.6		0.2535	0	0.0645	0.4348	0.0161	0.0192	nan	0.087	0.0395	0.1957	0.0196	0.0106	0.1063	0.0506		0.0087	0.9574	0.007	0.8542	0.8219
1	0.425	1	nan	0.9579	nan	nan	0.95	nan	nan	0.96	nan	nan	nan		0.625	0.0357	0.3556	0.2414	0.0252	nan	nan	0.0435	nan	nan	0.0714	0.2	0.0462	0.122		0.1366	0.0238	0.0219	0.0449	0.0458	0.0109	nan	0.046	0.0196	0.0851	0	0.0155	0.06	0.0316		0.0352	0.9551	0.0022	0.7262	0.9551
0.8	0.1754	nan	0.4203	0.5225	nan	nan	0.5278	nan	nan	0.1652	0.252	0.3824	0.375		0.8444	0.5152	nan	0.8929	0.7732	nan	nan	0.8627	0.9348	0.8182	0.8291	0.7949	0.9167	0.8235		0.1765	0.0759	0.0629	0.0417	0.1158	0.0981	0.1905	0.0559	0.0752	0	0.0083	nan	0.0064	0.0396		0.0103	0.9753	0.0027	0.3175	0.9767
0.9868	0.39	0.8036	0.9162	0.9293	nan	nan	1	nan	nan	0.825	0.9485	0.8675	0.9714		0.6571	0.3333	0.6875	0.3103	0.3633	0.2303	0.7073	0.6471	0.5319	nan	0.3585	0.5479	0.4182	0.5273		0.1875	0.0149	nan	0.0306	0.1429	nan	nan	0.0333	0.0638	0	0.0199	0.0337	0.0152	0.0178		0	0.9	0.0087	0.7143	1
0.8333	0.0225	0.7113	0	0.1681	nan	nan	0.2188	nan	nan	0.3973	0.0276	0.4103	0.1468		0.6774	0.2778	nan	0.3902	0.2766	nan	nan	0.2941	nan	nan	0.2895	nan	0.3529	nan		0.6012	0.1594	0.6849	0.6042	0.2344	nan	nan	nan	nan	nan	nan	nan	nan	nan		0.0256	0.9048	0.0199	0.3	0.9111
0.5425	0.0123	0.467	0.0113	0.2644	nan	nan	0.3881	nan	nan	0.4706	0	0.375	0.0122		0.8621	0.0323	0.7586	0	0.032	0.0244	0.0465	0	nan	nan	0.0132	0.0133	nan	0.0161		0.4681	0.3019	0.4973	0.281	0.0983	nan	nan	nan	nan	nan	nan	nan	nan	nan		0.0201	0.9	0.0284	0.9	0.7174
0.9286	0.0704	0.7789	0.1296	0.0913	nan	nan	0.7313	nan	nan	1	0.8869	0.9844	0.835		0.48	0.0085	0.4861	0.0645	0.0211	nan	nan	0.0789	nan	nan	0.0351	0.0806	0.098	0.0556		0.2353	0	nan	0.2	0.2335	0.2319	0.1757	0.2864	0.3585	0.1868	0.0219	0.0789	0.2263	0.2326		0.0116	1	0.0178	1	0.7581
0.7778	0.1111	0.3673	0.1667	0.8173	nan	nan	1	nan	nan	0.9677	0.963	1	nan		0.6667	0.3519	0.4545	0.5606	0.6172	nan	nan	0.5932	nan	nan	0.5556	0.5312	0.5556	0.5517		0.131	0.0189	nan	0.0541	0.1	0.0745	0.1818	0.0411	0.0367	0.0213	0.0173	0.04	0.0347	0.0162		0.009	0.9	0.0117	nan	0.5926
0.5285	0.0229	0.3057	0.0905	0.4147	nan	nan	0.5063	nan	nan	0.5481	0.022	0.561	0.1702		0.7917	0.2857	nan	0.549	0.5327	0.3889	0.8667	nan	nan	nan	0.2273	nan	nan	nan		0.2222	0.0806	0.1964	0.0984	0.1409	nan	nan	0.0273	nan	nan	0.0192	0.0409	0.0694	0.0395		0.0225	0.5347	0.023	0.68	0.9618
0.9808	0.4643	nan	1	1	nan	nan	0.9868	nan	nan	0.92	0.9342	0.9885	0.9744		0.803	0.0724	0.4783	0.1969	0.2212	nan	nan	nan	nan	nan	0.0115	0.0357	0.0488	0.2059		0.1463	0.0217	0.0088	nan	0.0625	nan	nan	0.0568	0.1011	0.0192	0.0352	0.0506	0.0385	0.0182		0.0145	0.7266	0.0388	0.7411	0.2115
0.675	0.1143	0.6172	0.2326	0.6626	nan	nan	0.6726	nan	nan	0.6556	0.2683	0.7209	0.2296		0.5868	0.0984	0.3871	0.0892	0.1133	nan	nan	0	nan	nan	0	0.0469	0.025	0.0909		0.1	0	0	0	0.0052	nan	nan	0.0248	nan	nan	0.0089	0.0032	0.0273	0.0083		0.0857	1	0.1368	nan	0.8333
0.8438	0.2903	0.9524	0.7	0.7465	nan	nan	0.898	nan	nan	0.7573	0.7606	0.873	0.8837		0.75	0.3871	0.2647	0.6042	0.5667	0.537	nan	0.4681	nan	0.44	nan	nan	nan	nan		0.2727	0.0323	0.0789	nan	0.0946	nan	nan	0.0247	nan	nan	0.0397	0.043	0.0652	0.0294		0.1746	0.8571	0.1333	0.7681	0.8945
0.869	0.303	0.5802	0.2313	0.6584	nan	nan	0.5921	nan	nan	0.5867	0.3298	0.5909	0.3056		0.9	0	0.8276	0.0168	0.0108	0	nan	0	0	nan	0	nan	0.0082	nan		0.1667	0.0395	0	0.0283	0.0952	nan	nan	0.0109	nan	nan	0	nan	0.0909	nan		0.068	1	0.0942	0.8485	0.7958
0.8534	0.1791	0.7083	0.7571	0.7685	nan	nan	0.76	nan	nan	0.8878	0.7302	nan	0.9512		0.7727	0	0.4843	0.0272	0.0197	0.0109	0	0	nan	nan	0.0175	nan	0	nan		0.2549	0.0392	0.1441	0.1045	0.1399	nan	nan	0.0417	nan	nan	0.1509	nan	0.1304	nan		0.0234	0.9878	0.092	0.783	0.7049
0.967	0.4182	1	0.9405	0.9545	nan	nan	0.9615	nan	nan	0.9324	0.9636	0.95	0.96		0.5111	0	0.4138	0.0124	0.0232	0.0341	0.0357	0	nan	nan	0	nan	0	nan		0.4167	0.0769	0.0263	0.0625	0.113	nan	nan	0	nan	nan	0.0847	nan	0.0566	nan		0.0062	0.5093	0.0246	0.7354	0.6178
0.8824	0.0365	0.5795	0.1388	0.1356	nan	nan	0.0759	nan	nan	0.1444	0	0.0843	0.3026		0.8421	0	0.8521	0.0074	0.0126	nan	nan	0	nan	nan	0.0074	nan	0	nan		0.4419	0.0926	0.1522	0.066	0.0844	nan	nan	0	nan	nan	0	nan	0.0233	nan		0.0082	0.9113	0.0115	0.9074	0.6949
0.8074	0.2186	0.6176	0.3512	0.7115	nan	nan	0.7923	nan	nan	0.5695	0.23	0.6395	0.6452		0.7698	0	0.6683	0.0206	0.0465	nan	nan	0.0192	nan	nan	0	nan	0	nan		0.2391	0.0351	0.1868	0.0556	0.0841	nan	nan	0.1111	nan	nan	0.034	nan	0.0327	nan		0.0109	0.9507	0.005	0.7197	0.8432
0.9778	0.266	0.8772	0.0909	0.3445	nan	nan	0.6311	nan	nan	0.9688	0.2472	0.931	0.5		0.5676	0.0115	nan	0.0055	0.0519	nan	nan	nan	nan	nan	0	nan	0	nan		0.88	0.6176	nan	1	0.6744	nan	nan	0.082	nan	nan	nan	nan	nan	0		0.012	0.94	0.0066	0.8507	0.8762
0.9899	0.1591	0.9179	0.1052	0.3326	nan	nan	0.6827	nan	nan	0.8916	0.3906	0.9811	0.5783		0.7895	0.0364	0.8776	0.0041	0.0459	0.0706	0.0287	0	0	0	0	0	0.0092	0		1	0.6852	nan	0.8475	0.7381	0.7037	nan	0.0781	0.1667	nan	nan	nan	nan	0.0169		0	0.94	0.0203	0.9739	0.9293
0.9091	0.0129	0.7976	0.0804	0.3358	nan	nan	0.5636	nan	nan	0.9633	0.5294	0.9764	0.2925		0.75	0	nan	0	0.0265	nan	nan	0	nan	nan	0.0065	0	0.0083	0.0081		0.2188	0.0921	0.2593	0.117	0.0849	nan	nan	0.1111	nan	nan	0.1974	0.1042	0.2759	nan		0.3121	0.9239	0.4936	0.9098	0.8558
0.9259	0.0321	0.8283	0.0442	0.2657	nan	nan	0.6	nan	nan	0.894	0.5076	0.9883	0.2824		0.9091	0	0.6061	0.0177	0.0312	0.037	0.0149	0	0	0	0.007	0.0134	0	0		0.125	0	0.0192	0.0164	0.051	nan	nan	0.0328	0	0.05	0	0	0.0382	0.0233		0.0507	0.6701	0.0204	0.8384	0.7759
0.7692	0.219	0.6102	0.1769	0.3527	nan	nan	0.54	nan	nan	0.9011	0.3939	0.9205	0.4535		0.7143	0	0.8	0.0225	0.0426	nan	nan	0	0	nan	0	0	0	0		0.1538	0	nan	nan	0.1111	nan	nan	0.0508	nan	nan	0.0147	0.0366	0	0.0484		0.1597	0.9462	0.0267	0.9403	0.599
0.9846	0.069	1	0.5362	0.9244	nan	nan	0.7863	nan	nan	0.9286	0.7033	0.957	0.6927		0.875	0	0.6512	0	0.0192	nan	nan	0.0096	0	nan	0	0	0	0		0.7381	0.1818	0.1864	0.3333	0.3286	nan	nan	nan	nan	nan	nan	nan	nan	nan		0.0246	0.62	0.0205	0.6719	0.2488
0.9111	0.02	nan	0.7059	0.8315	nan	nan	nan	nan	nan	0.9242	0.8485	0.95	0.641		0.5417	0.24	0.0909	0.1048	0.3908	nan	nan	0.2424	nan	0.24	0.3333	0.2391	0.3333	0.4839		0.1	0	0.0333	0	0.0517	0.1154	0	0.0157	0.0208	0.0137	0.009	0.041	0	0.0217		0	0.5714	0	0.7528	0.2971
0.6261	0	0.2276	0.0346	0.4016	nan	nan	0.1111	nan	nan	0.1801	0	0.3571	0.1343		0.7619	0.3836	0.2	0.2857	0.4681	nan	nan	0.3913	nan	nan	0.4286	0.3667	0.6	0.5		0.1714	0	nan	0.05	0.0844	0.0972	0.0238	0.0113	0.0185	0	0.0234	0.0179	0.0081	0.0248		0	0.6667	0.0178	0.7483	0.3063
1	0.0115	0.3889	0.1244	0.1951	nan	nan	0.1863	nan	nan	0.0625	0.5714	0.1294	0.375		0.4903	0.0174	0.6075	0.0209	0.2331	nan	nan	0.0986	nan	nan	nan	nan	0.3881	0		0.1081	0	0.0119	0.0229	0.0401	0.0577	0	0	0	0	0.0037	0	0.0357	0.0071		0.0147	0.7826	0.0128	0.8696	0.0456
0.8211	0.017	0.5521	0.0443	0.146	nan	nan	0.0563	nan	nan	0.0102	0.1203	0.0663	0.1026		0.4118	0.0098	0.5035	0.0254	0.1553	nan	nan	0.0519	nan	nan	nan	0	0.2208	0.0282		0.1071	0	0	0	0.0182	0	0	0	0	0	0	0.0551	0	0.035		0.0063	0.9524	0.0617	0.6512	0.8468
1	0.3953	0.697	0.9851	0.9719	nan	nan	0.9783	nan	nan	0.9787	0.9355	0.9825	0.8222		0.8	0	0.8992	0.0166	0.1321	nan	nan	0.2167	nan	nan	nan	0.011	0.4921	nan		0.1	0	0.0441	0	0.0348	0.0219	0.0811	0.0185	0	nan	0	0	0	0.012		0.0787	0.9615	0.1869	0.875	0.9375
0.8627	0.2593	0.873	0.3737	0.6733	nan	nan	0.7273	nan	nan	0.6375	0.3375	0.6346	0.4286		0.6667	0.0778	0.7381	0.0248	0.1102	nan	nan	0.0816	nan	nan	nan	0	0.2909	nan		0.4235	0	0.5676	0.0741	0.0341	0.0275	0.0435	0.0108	0.0109	0.0106	0	0.0138	0.0188	0.0143		0	1	0.3611	0.8962	0.9688
1	0.4427	0.9512	0.3788	0.8224	nan	nan	0.9595	nan	nan	0.9538	0.9586	0.9726	0.9756		0.7632	0	0.6939	0.0212	0.1309	nan	nan	0.1954	nan	nan	0.5185	0.0098	0.507	0.0333		0.4667	0	0.2	0.1184	0.0815	0.1169	0.0076	0.016	0.0247	0	0.0252	0.011	0.0433	0		0.1905	0.9412	0.2179	0.8333	0.9828
1	0.3734	0.9231	0.2831	0.7955	nan	nan	1	nan	nan	0.8837	1	1	nan		0.6667	0.0112	0.7358	0.0127	0.1383	nan	nan	0.1681	nan	nan	0.4714	0	0.34	0		0.6538	0	nan	0.1398	0.0554	0.0544	0.039	0.0312	0.023	0.0312	0.0414	0.0068	0.1294	0		0.2735	0.9	0.3443	0.9535	0.9915
0.8966	0	nan	0	0.5591	nan	nan	0.4773	nan	nan	0.8952	0	0.8039	0.0167		0.9062	0.016	0.5698	0.0023	0.2605	nan	nan	0.3496	nan	nan	0.8696	0	0.8707	0.0141		0.3878	0.0938	nan	0.0986	0.0889	0.0988	0.0968	0.0444	0.0345	0.0833	0.018	0.0342	0.0233	0.0667		0.0345	0.8194	0.0964	0.5714	0.416
0.9875	0.0096	0.9634	0.0915	0.0344	nan	nan	0	nan	nan	0.0075	0	0	0.0128		0.9474	0	0.6765	0.0047	0.2291	nan	nan	0.3571	nan	nan	0.7097	0	0.8472	0		0.1875	0	0.0648	0	0.0938	0.129	nan	0.0447	0.0316	0.0417	0.0042	0.0164	0.017	0.0206		0.0147	1	0.0131	nan	0.9602
1	0.0282	1	0	0.0323	nan	nan	0	nan	nan	0.0117	0	0	0.0308		0.7238	0	0.5469	0.0122	0.2405	nan	nan	0.3739	nan	nan	0.7358	0	0.8372	0		0.2703	0.0667	nan	0.0806	0.2236	nan	nan	0.287	nan	nan	0.3368	nan	nan	nan		0.0133	0.9016	0.0084	0.5625	0.9728
0.9286	0.0211	0.5405	0	0.2288	nan	nan	0.3065	nan	nan	0.8879	0.0039	0.9643	0		0.8105	0	0.6481	0	0.4101	nan	nan	0.4135	nan	nan	0.6863	0	0.8289	0.0357		0.2644	0.0811	nan	0.0147	0.1702	nan	nan	0.1587	nan	nan	0.1313	nan	nan	nan		0.0185	0.7	0.0037	0.625	0.6168
1	0.0227	nan	0.0143	0.4138	nan	nan	0.3548	nan	nan	0.9412	0	nan	0.0333		0.8797	0	0.7704	0.0237	0.476	nan	nan	0.3592	nan	nan	0.6154	0	0.8452	0.0521		0.6111	0.1279	nan	0	0.0893	nan	nan	0.129	0.129	nan	0.1322	nan	0.094	nan		0.4103	0.95	0.4706	nan	0.98
0.7778	0.1297	0.9535	0.1443	0.2708	nan	nan	0.2909	nan	nan	0.3814	0.2083	0.2708	0.2903		0.8036	0	0.4744	0	0.3462	nan	nan	0.25	nan	nan	0.5429	0	0.7059	0		0.1625	0.0614	nan	0.0645	0.1038	nan	nan	0.0215	nan	nan	0.0198	0.0164	0.0421	0		0.0312	0.5625	nan	0.5	0.561
0.5769	0	nan	nan	0.4828	nan	nan	0.2174	nan	nan	0.2128	0.2746	0.24	0.381		0.7333	0.0208	0.6705	0.0187	0.3315	nan	nan	0.2353	nan	nan	0.4	0	0.6102	0		0.1905	0	nan	0.0333	0.2245	nan	nan	0.0395	nan	nan	0.0103	0	0.0725	0		0.1667	0.957	0.125	0.8652	0.8522
0.7391	0.1212	0.5556	0.0781	0.1928	nan	nan	0.3301	nan	nan	0.5092	0.0966	0.469	0.0693		0.9318	0	nan	0.0201	0.534	nan	nan	0.5591	nan	nan	0.777	0	0.9006	0		0.1667	0.0075	0.1238	0.0585	0.0386	0.0111	0	0.0113	nan	0	0.0039	0	0.0149	0.0122		0	0.7363	0.02	0.5683	0.1723
0.7143	0.1124	nan	0.8627	0.5244	nan	nan	1	nan	nan	1	nan	0.9796	0.9574		0.7143	0	0.5682	0	0.4706	nan	nan	0.3607	nan	nan	0.5068	0.0067	0.6615	0		0.1053	0	0.02	0.0329	0.0535	0.0764	0.016	0.0511	0.0361	0.0704	0.0229	0.0063	0.0087	0.0084		0.0096	0.6146	0.0022	1	0.9307
0.5714	0.0215	nan	0.6528	0.617	nan	nan	0.8627	nan	nan	nan	nan	0.9355	0.8846		0.6923	0	0.7978	0	0.2796	0.435	0.0263	0.15	nan	nan	0.4074	nan	nan	0		0.1311	0.0278	0	0.0142	0.0418	nan	nan	0.0372	0	nan	0.005	0.0234	0.0419	0.0144		0.0036	0.6	0	0.8889	1
1	0.2222	nan	0.2057	0.6853	nan	nan	0.9627	nan	nan	0.9346	0.91	0.9559	0.9714		0.9254	0.0305	0.5692	0.0103	0.4139	0.7463	0.0631	0.3438	nan	nan	0.8	nan	nan	0		0.2195	0.022	0.0345	nan	0.1048	0.0252	0.2326	0.0145	0	0.0317	0.0105	0.0131	0	0.0121		0.2	1	1	0.8667	0.9119
1	0.4	1	0.2734	0.7773	nan	nan	0.9646	nan	nan	0.9444	0.9091	0.968	0.9697		0.5672	0.0208	nan	0.0096	0.2614	0.4865	0.0642	0.3953	nan	nan	nan	nan	0.5306	nan		0.1905	0.036	nan	0.1562	0.1176	0.2222	0.0714	0	0	0	0.0202	0	0.0317	0.0301		0.013	0.8836	0.0267	0.9754	0.9637
0.8788	0	0.7531	0.0075	0.4069	nan	nan	0.2694	nan	nan	0.6508	0	0.7415	0		0.439	0.0833	0.5143	0.2132	0.3856	0.5584	0.18	nan	nan	nan	0.3425	0.0682	0.7568	nan		0.1687	0	nan	0	0.1182	nan	nan	0.034	nan	nan	0.0229	0.0119	0.0331	0.0617		0.0134	0.5161	0.0141	0.5714	0.7052
0.9136	0.0059	0.9146	0	0.2604	nan	nan	0.1228	nan	nan	0.7442	0.2143	0.8571	0.1176		0.6538	0.2157	0.5795	0.2165	0.2026	nan	nan	0.1493	nan	nan	0.0132	0.1683	0.0455	0.3049		0.2	0.0617	0	0.0435	0.0836	nan	nan	0	nan	nan	0.0302	0.0188	0.0199	0.0419		0	0.7895	0	0.75	0.2558
1	0.3784	0.931	0.9667	0.775	nan	nan	0.9626	nan	nan	0.9496	0.8544	0.99	0.951		0.6744	0	0.2976	0.0115	0.0282	nan	nan	0	nan	nan	0	0	0	0		0.381	0.0537	0.0833	0.0439	0.0415	nan	nan	0	nan	nan	0	0.0046	0.025	0.0036		0.037	0.75	0.0261	0.7347	0.2674
0.5129	0	0.0689	0.0085	0.337	nan	nan	0.3014	nan	nan	0.4062	0	0.3898	0.0816		0.78	0.3014	nan	0.2473	0.6475	nan	nan	0.5294	0.4167	nan	0.3871	nan	0.5972	nan		0.2059	0.075	0.0941	0.0816	0.0599	nan	0.0435	0.0903	0.2083	0.1026	0.0187	0	0.0853	0.0235		0.0052	0.9189	0.003	0.9143	0.109
0.7547	0.15	0.7826	0.381	0.6941	nan	nan	0.6923	nan	nan	0.5	0.2439	0.717	0.6458		0.5227	0	0.3378	0.0152	0.2457	0.375	0.0893	0.2687	0.6667	nan	0.5125	0.0081	0.367	0		0.1316	0	0.0581	0.0303	0.0476	nan	nan	0.044	nan	0.0185	0.0085	0.0333	0.0171	0.0391		0.0083	1	0.0188	0.9043	0.1131
1	0.4653	0.3704	0.85	0.8945	nan	nan	0.9505	nan	nan	0.9588	0.9639	0.9101	0.9737		0.5522	0.0351	0.4853	0.01	0.0364	nan	nan	0.0147	nan	nan	0	0	0	0		0.1111	0	0.0405	0.0242	0.059	0.0237	0	0.0139	0.027	0.0098	0.0116	0.0179	0.025	0.0308		0.011	0.9333	0.0159	0.8394	0.102
0.7308	0	nan	0	0.3216	nan	nan	0.439	nan	nan	0.7778	0	0.9077	0		0.7143	0.2905	0.2083	0.3178	0.1845	nan	nan	0.4114	nan	nan	0.0074	0.0439	0.0909	0.7982		0.1765	0.0118	0.0114	0.0127	0.1136	0.0746	0.1111	0.0484	0.1167	0.0508	0.0161	0.009	0.0103	0.0252		0.0156	0.9118	0.0133	0.9661	0.1909
0.6842	0	nan	0	0.0324	nan	nan	0	nan	nan	0	0	0	0		0.8214	0.3636	0.383	0.5909	0.6282	nan	nan	0.75	nan	nan	0.6129	0.7879	0.4667	nan		0.1207	0	nan	0	0.0652	nan	nan	0	nan	nan	0.011	0	nan	0.025		0.0082	0.9861	0.0083	0.9615	0.2367
0.7273	0.007	0.7574	0.0102	0.0417	nan	nan	0.0079	nan	nan	0	0.0072	0.0087	0		0.9048	0	0.5	0.0227	0.0552	nan	nan	0.2133	nan	nan	0.4314	0	0.6267	0		0.381	0.0283	0.1235	0.1809	0.1034	0.1295	0.0513	0.0152	0	nan	0.0116	nan	0.0333	0.0227		0.0268	0.9459	0.0379	0.963	0.2964
0.7115	0.0099	0.686	0.0073	0.0198	nan	nan	0	nan	nan	0.0094	0.0057	0	0.0093		0.38	0.0095	0.2135	0.0136	0.0578	nan	nan	0.1458	nan	nan	0.2388	0.0169	0.4375	0		0.3134	0.073	0.2138	0.1197	0.0778	0.0745	nan	0.0408	nan	nan	0.0685	0.0455	0.027	0		0	1	0	0.9123	0.2126
0.9432	0	1	0.0162	0.3478	nan	nan	0.2292	nan	nan	0.3841	0	0.5962	0.0075		0.9	0.3443	0.5676	0.6977	0.7379	nan	nan	0.8889	nan	nan	0.7838	nan	0.8333	nan		0.3333	0.0946	0.2316	nan	0.0741	nan	nan	0.1667	0.1389	nan	0.0575	0.0351	0.1	0.125		0.0134	1	0.0144	0.9841	0.2107
0.6604	0	0.9057	0	0.3071	nan	nan	0.2403	nan	nan	0.433	0.0075	0.732	0.0294		0.6452	0.3269	0.4706	0.4444	0.5591	nan	nan	0.6034	nan	nan	0.5405	0.6296	0.629	nan		0.35	0.0741	nan	nan	0.0633	nan	nan	nan	nan	nan	0.037	0	nan	nan		0.0256	0.5567	0.0163	0.7482	0.2373
0.9167	0.0108	0.8596	0.011	0.11	nan	nan	0.12	nan	nan	0.1111	0.0087	0.1882	0		0.913	0.4043	0.8182	0.9259	0.8042	nan	nan	0.8778	nan	nan	0.88	0.9464	0.8846	0.8919		0.1212	0	nan	0.0247	0.0612	0	nan	0.0036	0	0.0098	0	0	0.0204	0.0058		0.0732	0.9565	0	nan	0.1923
0.7826	0.0014	0.8497	0.0198	0.41	nan	nan	0.5077	nan	nan	0.4595	0.0096	0.4245	0.0233		0.8065	0.0196	nan	0.0242	0.0847	nan	nan	nan	nan	nan	nan	nan	nan	nan		0.2174	0	0	0.0594	0.0667	nan	nan	0.0159	nan	nan	0.026	0.0207	0.0223	0.0152		0.0159	0.95	0.0213	nan	0.1959
0.6393	0.0138	0.8415	0.0141	0.3672	nan	nan	0.3824	nan	nan	0.5467	0.0233	0.6393	0.0385		0.7778	0.0112	0.5588	0.0376	0.0504	nan	nan	nan	nan	nan	nan	nan	nan	nan		0.1429	0.0041	0	0.0121	0.0207	0.0106	0.0145	0	nan	nan	0.0112	0	0.0526	nan		0.0411	0.8462	0.0081	nan	0.1823
0.9722	0.0044	0.9077	0.0128	0.3823	nan	nan	nan	nan	nan	0.8235	0	0.7895	nan		0.5962	0.0299	nan	0.0189	0.0413	nan	nan	nan	nan	nan	nan	nan	nan	nan		0.2222	0.0294	0.0435	nan	0.1158	nan	nan	0.0366	nan	nan	0.0233	0.023	0.0182	0.0197		0.0455	1	0	nan	0.4237
0.9954	0.0095	0.9438	0.0397	0.4684	nan	nan	0.0909	nan	nan	0.875	0	0.7538	0		0.5476	0.0192	0.36	0.0128	0.0223	nan	nan	nan	nan	nan	nan	nan	nan	nan		0.1395	0	0	0.1321	0.0952	0.0482	0.1905	0	0	0	0.0096	0.0222	0	0.0132		0.2361	0.85	0.1625	0.7875	0.8115
0.622	0	0.6731	0.0654	0.3926	nan	nan	0.0952	nan	nan	0.1695	0.2925	nan	0.06		0.6129	0.0058	0.2698	0.0205	0.0232	nan	0	nan	nan	nan	0	nan	nan	nan		0.1429	0	nan	0.0377	0.0476	nan	nan	0.0328	0.037	0.0282	0	0.01	0.0164	0.0157		0.0192	0.9615	0.0297	0.9024	0.2154
0.6008	0.056	0.5366	0.1846	0.3548	0.5932	0.2239	0.0823	0.1404	0.0435	0.1353	0.0924	0.0696	0.0476		0.7111	0.0172	0.8361	0.0139	0.0423	0.0498	0.0404	nan	nan	nan	0	0	nan	nan		0.1316	0.0279	0.0323	0.0316	0.0879	nan	nan	0.0137	nan	nan	0.0291	0.0079	0.0347	0.0353		0.0109	0.9703	0.0107	0.8495	0.2422
0.5788	0.0136	0.3021	0.0323	0.0577	nan	nan	0.0435	nan	nan	0	0	0.0227	0		0.3729	0.0571	0.2169	0.2	0.2669	0.2685	0.3069	0	nan	nan	0.0806	nan	0.1379	0.1429		0.1311	0	0.0465	nan	0.0247	0.0408	0.0152	0.0135	0	0.0323	0.019	0	0.0343	0.0323		0.0208	0.6508	0.0141	0.8657	0.3427
0.6214	0.0492	0.5618	0.0152	0.0432	nan	nan	0	nan	nan	0	0	0.0115	0.0132		0.3846	0	0.069	0.0417	0.2843	0.4444	0.1364	0.2696	0.2941	0.2045	0.1324	0	0.3089	0.0154		0.2791	0.0455	0	0.0556	0.0417	0.0617	nan	0	0	0	0.0261	0	0.0133	0		0.024	0.7191	0.0033	0.8471	0.2536
1	0.103	0.9048	0.012	0.1806	nan	nan	0.9	nan	nan	0.9352	nan	0.9787	nan		0.8571	0.3462	nan	0.6842	0.6323	0.6842	0.5179	0.6854	0.7857	0.5957	0.7391	0.5588	0.7917	0.6296		0.2353	0	nan	0.0435	0.1	nan	nan	0.0704	0.0833	0.0638	0.0429	0.0459	0.026	0.0426		0.0361	0.9322	0.0272	0.8696	0.2072
0.6453	0.0156	0.432	0.0287	0.2849	nan	nan	0.2043	nan	nan	0.3	0	0.3353	0.0115		0.3	0	nan	nan	0.0092	nan	nan	0	nan	nan	0	0	0	0.01		0.2	0	0	0.0317	0.087	0.186	nan	0.0142	0.0194	0.0127	0	0.0342	0	0.0106		0	0.8857	0.0233	nan	0.3402
0.5614	0	0.6735	0.0267	0.363	nan	nan	0.3214	nan	nan	0.8248	0	0.871	0.0431		0.7045	0	0.7179	0.0079	0.0549	nan	nan	0.0075	nan	nan	0	0	0	0.0094		0.1132	0.0114	0.0299	0.0833	0.1498	nan	nan	0.0467	nan	0.05	0.0165	0.0105	0.0538	0.0479		0.0419	0.9302	nan	0.9261	0.9596
1	0.0571	0.8936	0.0874	0.7107	nan	nan	0.5929	nan	nan	0.9407	0.0963	1	0.1081		0.84	0.4762	0.6053	0.2778	0.7188	nan	nan	0.6379	nan	nan	0.4286	0.6304	0.6585	nan		0.1379	0	0	0	0.0574	nan	nan	0.0348	nan	nan	0	0.0081	0.0067	0.0309		0.0142	0.9259	0.0111	0.25	0.931
0.9737	0.011	0.9434	0	0.5	nan	nan	0.9592	nan	nan	0.9167	nan	0.9318	nan		1	0.6522	nan	nan	0.7701	nan	nan	0.8312	nan	nan	0.8095	0.9123	0.7027	0.8611		0.4866	0.146	0.6986	0.3284	0.4848	nan	nan	nan	nan	nan	0.0957	nan	nan	nan		0.0267	1	0.0148	nan	0.9655
0.7692	0.1811	0.625	0.1646	0.5731	0.8462	0.1969	0.358	0.5469	0.1667	0.6981	0.2059	0.6068	0.1066		0.8684	0	nan	0.15	0.1565	nan	nan	0.0127	nan	nan	0.0044	0.0127	0	0		0.4146	0.104	0.5769	0.2404	0.4048	nan	nan	nan	nan	nan	0.0388	nan	nan	nan		0.0095	0.9804	0.0105	0.956	0.9415
0.9048	0.3553	0.9	0.942	0.8485	nan	nan	0.9032	nan	nan	0.8286	0.4	0.7547	0.5357		0.7917	0.4444	0.6087	nan	0.6667	0.8462	nan	0.7263	0.7619	0.6863	0.5333	0.6056	0.7442	0.8		0.289	0.1123	0.5042	0.3678	0.2269	nan	nan	nan	nan	nan	0.0104	0.05	nan	nan		0.0182	0.8833	0.0231	0.9579	0.9703
0.6812	0.0208	0.2935	0.0142	0.0352	nan	nan	0	nan	nan	0	0	0	0		0.3265	0.0119	0.3023	0	0.1617	nan	nan	0.1071	nan	nan	0.3	0	0.1905	0.0385		0.1333	0	0	0	0.0804	0.1127	0.0238	0.0081	0	0	0.0126	0.0057	0	0.0183		0.0142	0.6	0.0098	0.8136	0.1522
0.7105	0.1856	0.7419	0.5658	0.8472	nan	nan	1	nan	nan	nan	0.9688	0.98	1		0.8158	0.3333	0.425	0.6216	0.6	nan	nan	nan	nan	nan	nan	nan	0.6364	nan		0.1135	0.0132	0.0367	nan	0.0458	0	nan	0.0699	0.0222	0.1515	0.011	0.0098	0.02	0.0225		0.0038	0.5333	0.0239	0.1395	0.0708
0.8108	0.1934	0.8537	0.1895	0.5928	nan	nan	0.9706	nan	nan	nan	0.9737	nan	nan		0.5714	0.0588	0.1867	0.1842	0.5769	0.7778	0.2647	nan	nan	nan	nan	nan	0.3704	nan		0.2308	0	0.0132	nan	0.0397	0.0103	nan	0	nan	0	0.0062	0	0.0368	0		0	0.5106	0.0345	nan	0.1615
0.8	0.0202	0.54	0.0167	0.2119	nan	nan	0.3926	nan	nan	0.974	0.0073	0.9615	0		0.5429	0.0727	nan	nan	0.4937	nan	nan	nan	nan	nan	0.4881	0.0606	nan	nan		0.1795	0	0.0417	0	0.1511	0	nan	0.0122	0.0185	nan	0.0111	0.0392	0.0175	0.0172		0	0.8806	0.0095	0.9677	0.2288
0.8806	0.0217	nan	0	0.4812	nan	nan	nan	nan	nan	1	nan	1	nan		0.7143	0.25	0.1622	0.2759	0.5163	0.5699	nan	nan	nan	nan	0.52	nan	nan	nan		0.1538	0	0.093	0.0467	0.0534	0.125	0.0408	0.1081	nan	nan	0.0281	0	0.0202	0.0253		0.1047	0.8091	0.1258	0.625	0.4464
1	0.0686	0.7812	0.0149	0.161	nan	nan	0.6187	nan	nan	0.8254	0	0.9333	0.0192		0.3846	0.0435	0.2812	0.3645	0.1908	nan	nan	0.2619	nan	nan	0.1959	0.12	0.4167	0.3878		0.1154	0	0.0447	0.0761	0.033	0.0364	0.0606	0.0192	0	0.0217	0.0215	0.0253	0.0129	0.0109		0.01	0.9433	0.0307	0.9651	0.4082
1	0.0121	0.9524	0.0095	0.0458	nan	nan	0.4328	nan	nan	0.9358	0.0278	0.9907	0.008		0.9512	0.625	nan	0.7586	0.5658	nan	nan	0.5588	nan	nan	0.7232	0.6935	0.75	0.7755		0.3	0.0233	0	0.0741	0.0704	0.0673	nan	0.0327	0	0.044	0	0.0172	0.0105	0.0694		0	0.8657	0.0066	nan	0.2629
0.9259	0	nan	0.0188	0.0968	nan	nan	0.5128	nan	nan	1	0	0.9569	0		0.9326	0.3789	0.9053	0.6667	nan	nan	nan	0.8506	nan	0.7949	0.6267	0.6528	0.7589	0.6522		0.2062	0.0282	0.1176	0.2558	0.2041	nan	nan	0	nan	nan	0.0104	0.0174	nan	nan		0	0.5625	0.0826	0.1744	0.4886
1	0	nan	0	0.3981	0.9318	0.025	0.3277	1	0	0.9853	0.0244	0.8571	0		0.8261	0.325	0.75	0.6441	0.5028	nan	nan	0.4638	nan	nan	nan	0.5	0.413	0.4706		0.1282	0	nan	0.1455	0.1284	0.1176	nan	nan	nan	nan	0	0	nan	nan		0.0488	0.5789	0.1562	0.3719	0.5035
0.9524	0.0234	0.8163	0.038	0.1893	nan	nan	0.3784	nan	nan	0.9496	0	0.9392	0.062		0.7647	0.016	0.8209	0.0189	0.0286	nan	nan	0.0422	nan	nan	0	0	0.0101	0.0114		0.1333	0	0	0	0.0474	0.0491	0.0377	0.0046	0.0179	0	0.0214	0.0077	0.018	0		0.011	0.5185	0.0174	0.6567	0.2261
1	0	0.8871	0.0092	0.1903	nan	nan	0.4483	nan	nan	0.9492	0	0.9643	0.055		0.9167	0.3913	0.95	0.8537	0.8319	nan	nan	0.9355	nan	nan	0.7807	0.9231	0.9286	0.9099		0.1205	0.0167	0.1222	0.2667	0.0078	nan	nan	nan	nan	nan	nan	nan	nan	nan		0.1832	0.7536	0.0124	0.7061	0.1436
0.7755	0.2326	0.8587	0.8442	0.8763	nan	nan	0.8417	nan	nan	0.7957	0.8571	0.8	0.7945		0.8261	0.1944	0.4636	0.5	0.4695	nan	nan	0.3333	nan	nan	0.2958	0.434	0.3654	nan		0.1667	0.0196	nan	nan	0.0444	nan	nan	0.0253	nan	nan	0.0181	0	0.0667	0.0256		0.0652	0.6077	0	0.9701	0.9187
0.9048	0.2765	0.8029	0.2636	0.6546	nan	nan	nan	nan	nan	0.6667	0.2963	nan	nan		0.8696	0.5227	0.5246	0.8413	0.7778	nan	nan	0.7544	nan	nan	0.6393	0.7674	0.7959	0.8281		0.14	0.0092	0.0761	0.0498	0.0419	nan	nan	0.0131	0	nan	0.0131	0.0093	0.0203	0.0308		0.0093	0.9396	nan	nan	0.9258
0.6617	0.0448	0.6767	0.011	0.1928	nan	nan	0.2517	nan	nan	0.4048	0	0.573	0		0.9512	0.4878	0.9355	0.9545	0.5701	nan	nan	0.8777	nan	nan	0.8305	0.6066	0.8211	0.8495		0.2245	0	nan	0.0755	0.0429	nan	0.0588	0	0	nan	0.0103	0.0118	0	0.0261		0.1071	0.9667	0.3333	0.975	1
0.6854	0	0.7326	0.013	0.2941	nan	nan	0.338	nan	nan	0.6275	0	0.6923	0		0.8077	0.028	0.5814	0	0.2655	nan	nan	nan	nan	nan	0.0667	0	nan	nan		0.1429	0	0.0476	0.0385	0.0707	nan	nan	0.0324	0.0581	0.0168	0.036	0.0175	0.028	0.005		0.0163	0.8341	0.0102	0.7532	0.0777
0.7733	0	0.7097	0.0057	0.2793	nan	nan	0.45	nan	nan	0.45	0.0156	0.7848	0		0.8542	0.3462	0.8936	nan	0.5167	nan	nan	0.6438	nan	nan	0.6235	0.3158	0.6544	0.4796		0.1667	0	0.087	0	0.1043	nan	0	0.0964	0.0441	0.0659	0.0226	0.0255	0.0174	0.1071		0.0263	0.8095	0.0154	0.6111	0.0832
0.8627	0	0.931	0.0219	0.2518	0.8409	0.0276	0.4125	0.8	0	0.7907	0	0.81	0.0206		0.7143	0.3636	nan	0.5278	0.4505	nan	nan	0.5588	nan	nan	0.5517	0.575	0.5349	nan		0.1944	0	0	0.0909	0.0813	0.0455	0.087	0.034	0.037	0.0548	0.0182	0.0135	0.0131	0.0163		0.0143	0.9167	0.0187	0.9365	0.0677
0.975	0.0077	0.9459	0.0086	0.2124	0.8169	0.024	0.4865	0.9167	0.0278	0.9259	0	0.902	0		0.6098	0.2857	0.7436	0.5714	0.4968	nan	nan	0.3472	nan	nan	0.3889	0.4444	0.3898	0.5526		0.5831	0.3873	0.4	0.5798	0.3758	nan	nan	nan	nan	nan	nan	nan	nan	nan		0.029	0.962	0.0258	0.9028	0.0991
0.963	0	0.92	0.0137	0.2362	0.8818	0.0437	0.5161	0.9538	0	0.907	0.0075	0.9145	0		0.6949	0.1379	nan	nan	0.1429	nan	nan	nan	nan	nan	0.1282	0.1071	0.3913	0.0968		0.6154	0.4539	0.3266	0.6134	0.4557	nan	nan	nan	nan	nan	nan	nan	nan	nan		0.0476	0.9014	0.0646	0.5	0.0696
0.9714	0.0599	0.6316	0.0187	0.1768	0.9355	0.0314	0.5044	0.9286	0	0.9221	0.0095	0.8778	0.0163		0.4198	0.0877	0.3333	0.1878	0.1385	nan	nan	0.1481	nan	nan	0.125	0.15	0.1224	0.2264		0.2895	0.0625	0.1333	0.05	0.0818	0.1154	nan	0.0339	nan	0.0238	0.0146	0.0164	0.0315	0.0187		0.2919	0.9452	0.2236	0.6892	0.3094
0.8571	0.0077	0.642	0.0047	0.17	nan	0.0465	0.5405	0.9474	nan	0.8358	0	0.9302	0.0157		0.7463	0.0122	0.8148	0	0.5361	nan	nan	0.7273	nan	nan	0.6744	nan	0.6429	nan		0.1087	0	0	0.0154	0.1184	0.125	0.0469	0.0056	0	0.04	0.0094	0.0061	0.0185	0		0.035	0.9545	0.0059	0.9565	0.1613
0.9735	0.0044	0.8962	0.0118	0.2472	0.8803	0.0435	0.5946	0.9688	0	0.8983	0	0.9118	0		0.6154	0.0303	nan	0.0131	0.4128	nan	nan	0.8286	nan	nan	nan	nan	0.7083	nan		0.125	0	0.0286	0.0471	0.125	nan	nan	0.1463	nan	nan	0	0.0227	0.0526	nan		0.0263	1	0.0147	0.9438	0.1622
0.9863	0.041	0.8313	0.0123	0.2566	0.9141	0.0262	0.6471	1	nan	0.9385	0	1	0.0122		0.6562	0.32	0.6774	0.303	0.6	nan	nan	0.6667	nan	nan	0.5224	nan	0.6042	nan		0.3077	0	0	0.0847	0.0259	nan	0.0208	0	nan	0	0	0.0168	0.0136	0.0129		0.016	0.9737	0.0706	0.7949	0.0906
0.931	0	0.7264	0.0157	0.171	0.8361	0.0203	0.56	nan	nan	0.8816	nan	0.9605	0		0.8462	0.3934	nan	0.6296	0.6623	nan	nan	0.6269	nan	nan	0.3699	0.21	0.5882	0.6301		0.1714	0	0	nan	0.1128	0.0606	0	0.018	0.0204	0.0161	0.009	0.0053	0.02	0.0129		0.0178	1	0.0895	0.7742	0.1048
0.9167	0.0077	1	0.0062	0.3024	0.7143	0.022	0.6038	nan	nan	0.6897	0	0.7553	0		1	0.52	0.8966	nan	0.8443	nan	nan	0.8958	nan	nan	0.7059	0.7925	0.9831	0.86		0.1129	0.0129	0.0467	0.0465	0.0578	0.0717	0	0.0174	0.0189	0.0161	0.0296	0.0364	0.0576	0.0095		0.1471	0.7576	0.25	0.1628	0.5588
1	0.0943	0.9333	0.102	nan	nan	nan	nan	nan	nan	0.8791	0.1667	0.9655	0.2157		0.9333	0.6279	0.6984	nan	0.8132	nan	nan	0.9375	nan	nan	0.65	0.7321	0.9385	0.8222		0.15	0	0.0299	0	0.0891	0.04	nan	0.0286	nan	nan	0.0154	0.0203	0	0.0124		0.3636	0.9677	nan	nan	0.8833
0.925	0.3286	nan	0.6667	0.9444	0.9655	0.918	0.9589	0.9783	nan	0.9722	0.5222	0.9891	0.4557		0.7073	0.4054	0.61	0.4151	0.4102	nan	nan	0.2703	nan	nan	0.2368	0.3276	0.2195	0.3659		0.1053	0	0	0	0.0476	nan	nan	0.0076	0	0.0208	0.0138	0.0141	0.0147	0		0.0361	1	0.0155	nan	0.8942
0.9744	0.359	nan	0.9118	0.9375	0.9615	0.9333	0.9619	0.9839	0.9697	0.963	0.9268	1	0.8933		0.7292	0.2057	0.7627	0.4834	0.6623	nan	nan	0.5106	nan	nan	0.6019	0.2362	0.4906	0.443		0.1282	0	0	0.0189	0.0425	0.0833	0	0.0336	0.0563	0	0.0187	0.048	0.0311	0		0.018	0.9583	0.0078	nan	0.7766
0.9375	0.1034	nan	0.625	0.92	nan	0.9355	0.9655	0.9355	1	0.9759	0.6087	0.8154	0.6375		0.6176	0.2927	0.3708	0.3391	0.2787	nan	nan	0.3	0.375	nan	nan	0.42	0.1111	0.3514		0.1724	0.0064	0.0492	0.0062	0.0822	0.0423	0.1429	0.0074	0	0.0417	0.0192	0.026	0.0082	0.026		0.1901	0.9012	0.1582	0.8049	0.8745
0.72	0.0991	0.4921	0.3274	0.5991	0.2895	nan	0.7471	nan	0.92	0.7328	0.6091	0.6341	0.6667		0.9375	0.5	0.5854	0.5806	0.8438	nan	nan	0.6607	nan	nan	0.5878	0.6076	0.664	0.5455		0.1053	0	nan	0.0606	0.0857	nan	nan	0.0471	0.0732	0.0455	0.0652	0.0833	0.0769	0.0189		0.0564	0.9789	0.035	0.8545	0.9004
0.8696	0.0498	0.386	0.0601	0.2827	0.1096	nan	0.8696	nan	nan	0.9189	0.875	0.9444	nan		0.9722	0.6429	0.878	0.8681	0.8377	nan	nan	0.8615	nan	nan	0.6667	0.5179	0.8182	0.8596		0.209	0.0147	0.0336	0.0435	0.0442	nan	nan	0.0437	nan	nan	0.0215	0.0238	0.0144	0		0.0899	0.9765	0.022	0.85	0.9119
0.75	0.0743	0.7838	0.1071	0.52	0.1395	nan	nan	nan	nan	0.9808	1	0.88	nan		0.7667	0.3667	0.6306	0.5	0.5234	nan	nan	0.5227	nan	nan	0.5926	0.4474	0.625	0.6818		0.2222	0.0217	nan	0.0303	0.0548	0.0891	0.0741	0.0402	0.0641	0.025	0.0338	0.0137	0.029	0.0407		0.1891	0.9762	0.1056	nan	0.6985
0.8333	0.1552	0.8974	0.2843	0.7532	0.8108	nan	1	1	nan	0.8919	1	0.9184	nan		0.925	0.1818	0.8551	0.8108	0.822	nan	nan	0.7188	nan	nan	0.6389	0.7419	0.6632	0.7917		0.1132	0	0	0	0.1174	0.1509	0.0308	0.0952	0.0513	nan	0.1235	0	0.0667	0		0.2377	0.9009	0.2195	0.8537	0.6913
0.8021	0.0776	0.8571	0.0839	0.6225	0.7625	nan	1	1	nan	0.9677	0.9016	1	nan		0.5652	0.1818	0.3333	0.3929	0.3699	nan	nan	0.5085	nan	nan	0.2045	0.2778	0.3214	0.5		0.1034	0	nan	nan	0.046	nan	nan	0.0107	nan	nan	0	0.0038	0.0136	0.0059		0.0198	0.5568	0.02	0.429	0.7322
0.7647	0.0567	0.9153	0.1235	0.6813	0.8431	nan	0.9833	0.9767	nan	0.9483	nan	0.8846	nan		0.7857	0.4722	0.6029	0.6377	0.5445	nan	nan	0.55	nan	nan	0.4	0.619	nan	nan		0.1697	0.0496	0.2053	0.0303	0.0731	nan	nan	0.0368	nan	nan	0.1416	0.0417	0.1242	0		0.3	0.875	0.1481	0.6047	0.4222
0.9167	0.3833	0.7581	0.6232	0.6218	nan	nan	0.8421	nan	nan	0.4845	0.2054	0.8529	0.6719		1	0.4884	0.5854	0.632	0.6438	0.5185	nan	nan	nan	nan	0.6292	0.7742	0.4595	nan		0.4944	0.2027	0.3115	0.609	0.1635	0.1736	0.1356	nan	nan	nan	nan	nan	nan	nan		0.2593	0.875	nan	nan	nan
0.9	0.3235	nan	0.4737	0.5714	nan	0.0312	0.8629	0.9688	0.7407	0.9024	0.0085	0.9565	0.488		0.625	0.0111	0.7123	0.0016	0.3338	nan	nan	0.1081	nan	nan	0.5	0	0.5714	0		0.1091	0	0.0333	nan	0.035	0	0.1136	0.0455	nan	0.0513	nan	nan	0.0769	nan		0.3514	0.9683	nan	1	0.6613
0.6582	0.0617	0.6538	0.0671	0.5211	nan	nan	0.4337	nan	nan	0.2698	0.0569	0.4954	0.08		0.6471	0.0407	0.5574	0.0182	0.3468	nan	nan	nan	nan	nan	nan	nan	0.6604	nan		0.4412	0.1923	0.0833	0.3636	0.3333	0.2899	nan	0.2078	0.0408	nan	0.0575	0	nan	0.3333		0.4	1	0.5352	0.575	0.914
1	0.3982	nan	0.4408	0.851	0.7232	1	1	nan	nan	0.8409	nan	nan	1		0.8	0.4286	nan	nan	0.6289	nan	0.697	0.8506	0.8974	nan	0.7	0.76	0.5152	0.902		0.2027	0.0729	0.0476	0.1429	0.0632	nan	nan	nan	nan	nan	0	nan	nan	nan		0.013	1	0.0243	0.8658	0.2416
1	0.3356	nan	0.4647	0.7642	0.6813	1	1	1	nan	0.8571	nan	nan	1		0.6832	0.3697	0.8255	0.6697	0.7289	nan	nan	nan	nan	nan	0.5385	0.5833	nan	nan		0.3438	0.1429	0.0602	nan	0.1062	0.0845	nan	0.2545	0.2055	nan	0.0369	0.0785	0.3179	0.2577		0.0109	0.9788	0.0098	0.8601	0.3055
0.6957	0.1364	0.3958	0.3607	0.8201	0.9722	nan	0.6081	0.9118	0.2333	0.5901	0.1452	0.9649	0.359		0.6552	0.0105	nan	0.0087	0.2097	0.3433	0	0.1111	0.1905	nan	0.3529	nan	0.383	nan		0.24	0.0465	nan	0.2	0.233	nan	nan	0.4887	nan	0.6	0.1812	0.0115	0.7635	0.2791		0.3125	0.8684	0.8571	nan	0.89
1	0	0.7222	0.3158	0.8516	1	0.625	0.7368	0.5946	nan	0.9804	0.9485	0.9902	nan		0.7353	0.4167	0.6122	nan	0.7415	0.8131	0.5641	0.6296	0.6944	0.6607	0.4699	0.4747	0.6067	0.6159		0.3529	0.1282	nan	nan	0.1115	0.04	nan	0.0877	nan	nan	0.0849	0.1633	0.1342	0.04		0.3913	0.9881	0.8855	0.9008	0.8786
1	0	0.7917	0.3304	0.803	0.925	0.5833	0.9259	0.8571	nan	0.9667	0.9457	0.99	0.8095		0.7547	0.3171	0.5111	0.4667	0.5982	nan	nan	0.5161	nan	nan	0.1154	0.4444	0.36	0.617		0.1613	0.0145	nan	0.0417	0.102	0.0976	nan	nan	nan	nan	0	nan	nan	nan		0	0.7105	0.0083	0.8652	0.1265
1	0.45	nan	nan	0.9551	1	nan	1	1	nan	0.9785	0.7732	0.992	nan		1	0.525	0.7619	0.6417	0.799	0.7529	nan	0.8235	nan	0.8235	0.7683	0.5692	0.9028	0.6034		0.2553	0	0	0.0833	0.0657	nan	nan	0	nan	nan	0	0.0143	0	0.0323		0.0411	0.8182	0	nan	0.4409
0.9565	0	nan	nan	0.5726	0.8462	nan	0.5	0.7838	0.2105	0.7083	0	0.8551	0.0075		0.5	0.0685	0.6296	0.2542	0.5934	0.7027	nan	0.6129	nan	nan	0.25	0.1159	0.5517	0.4		0.1935	0.0581	0.055	0.0544	0.065	0.0792	0	0.0412	0.0685	0.0392	0.0183	0.0245	0.0671	0.012		0	0.7582	0.0062	0.9294	0.3052
0.9444	0.2545	0.878	0.1636	0.6821	0.6471	nan	0.7727	0.6667	nan	0.4655	0.1385	0.8	0.5806		0.6827	0.1268	0.5547	0.3248	0.3625	0.3643	0.3973	0.3636	0.5714	0.2188	0.6316	0.1852	0.55	0.2895		0.1864	0.0154	0.0194	0	0.0348	nan	nan	0.0351	nan	nan	0.0267	0.0325	0.0513	0		0.0156	0.9265	0.0083	0.9268	0.9336
1	0.35	0.8372	0.939	0.9101	nan	nan	0.9714	0.95	nan	0.963	0.9756	1	0.975		0.5098	0.1707	0.5	0.3443	0.3554	0.4583	0.3704	0.12	nan	nan	nan	nan	0.5281	nan		0.1509	0	0	0.0508	0.0268	nan	nan	0.0061	nan	nan	0	0	0	0.0175		0.0063	0.619	0.0182	1	0.9732
0.9035	0.0225	0.8229	0.0193	0.0613	nan	nan	0.0472	nan	nan	0.3267	0	0.1964	0.0094		0.4375	0.1111	0.4	0.1957	0.2292	0.2353	nan	0.4118	nan	0.5455	0.3478	nan	0.2407	nan		0.1186	0	0.027	0.0337	0.0678	0.0455	0.0513	0.0667	nan	0.08	0.0184	0	0.0851	0.0256		0.021	0.5971	0.023	1	0.9469
0.9826	0.0065	0.7652	0.0274	0.3289	nan	nan	0.413	nan	nan	0.6984	0.0058	0.7129	0.0074		0.9524	0.5922	0.7679	0.8028	0.5872	nan	nan	0.4952	nan	nan	0.3939	0.1613	0.5724	0.5273		0.2	0	nan	0	0.0682	0.0833	nan	0	nan	0	0	0	0.0673	0.0111		0.0103	0.5703	0.0257	0.9634	0.9763
1	0.0032	0.6087	0.0171	0.2727	nan	nan	0.4143	nan	nan	0.7143	0	0.7358	0		0.5233	0.066	nan	0.18	0.2517	nan	nan	0.2917	nan	nan	0.0833	0.1127	0.1628	0.2		0.1261	0	0.0435	0.0421	0.0652	0.1495	0	0.1587	nan	0.0333	0.0083	0.0263	0.2185	0.0769		0.0217	1	0.0186	nan	0.7576
1	0.0236	nan	0.0189	0.2786	0.7097	0.0299	0.5207	0.9	nan	0.8302	0	0.8203	0		0.9492	0.5474	0.6061	0.6543	0.4554	0.6538	0.125	0.4032	nan	nan	0.1321	0.8919	0.4328	0.6944		0.5897	0.2857	0.0167	0.1857	0.2406	0.1939	0.325	0.2994	0.3733	0.2347	0.097	0.0556	0.3659	0.2486		0.0133	1	0.0141	0.9143	0.9185
1	0.016	0.8571	0.0259	0.3012	0.9451	0.0151	0.3193	0.7917	0	0.9038	0	0.8562	0.0078		0.4516	0.12	0.3214	0.2308	0.1304	nan	nan	nan	nan	nan	nan	nan	nan	nan		0.1333	0.0141	nan	0.0137	0.0385	0	0	0.0102	0.0169	0	0.0145	0.0284	0.0209	0.0221		0.0161	0.9773	0.017	0.8621	0.9074
1	0.0113	1	0.0642	0.2	0.7045	0.0312	0.3488	0.913	0	0.9118	0	0.8241	0		0.8	0.5	0.7826	0.6852	0.6341	nan	nan	0.8923	nan	nan	0.5385	0.4359	0.8113	0.7727		0.1429	0	nan	nan	0.086	0.0926	0.0833	0.0083	0.0112	0	0.0056	0.0073	0.0354	0		0.0233	0.9118	0.0062	0.7826	0.8534
0.55	0	nan	0	0.5875	0.8333	nan	0.2721	0.3721	0	0.3799	0	0.4963	0		0.7736	0.4	nan	nan	0.5289	nan	nan	0.641	nan	nan	0.5676	0.525	0.6667	0.5636		0.2951	0.0227	0.1385	0.1111	0.0301	nan	nan	0.0163	nan	nan	0.0115	0	0	0		0.006	0.8875	0.0075	0.9318	0.8493
0.8333	0	0.9322	0.0213	0.6378	0.942	nan	0.5303	0.9375	nan	0.6776	0	0.8537	0.0602		0.9853	0.6818	0.7647	1	0.9808	nan	nan	0.9517	nan	nan	0.9074	0.8889	0.9683	0.9231		0.16	0	0.2075	0.1522	0.0093	nan	nan	0.015	0.0645	nan	0.0109	0.0172	0.0233	0.1296		0.0331	0.569	0.0204	0.7347	0.5935
0.8718	0.3043	0.4286	0.4571	0.75	nan	nan	0.701	0.7792	0.662	0.7517	0.6494	0.5758	0.5315		0.8857	0.4828	0.625	0.5606	0.5234	nan	nan	0.634	nan	nan	0.3559	0.4426	0.6357	0.7245		0.5	0	nan	nan	0.0727	nan	nan	0.0412	0.2143	0	0.0377	0	0.04	0.037		0.0636	0.6933	0.0214	0.7588	0.3194
0.7003	0.0541	0.7166	0.3088	0.656	0.7143	0.6176	0.7424	nan	nan	0.3858	0.0238	0.5797	0.3		0.8649	0.5507	0.8485	0.8571	0.6275	nan	nan	0.8293	nan	nan	0.6338	0.5909	0.7787	0.6957		0.941	0.5097	0.4722	0.5246	0.4963	nan	nan	nan	nan	nan	nan	0	nan	nan		0.0243	0.6845	0.0178	0.8873	0.3137
0.9483	0.431	0.8957	0.8447	0.9258	0.9861	0.9936	0.9508	nan	nan	0.9487	0.9833	0.9683	0.9111		0.6	0.2909	0.625	0.68	0.5887	nan	nan	0.5714	nan	nan	0.5333	0.6207	0.575	0.5962		0.9926	0.8917	0.5814	0.7533	0.671	nan	nan	nan	nan	nan	nan	0.0206	nan	nan		0	0.9016	0.0094	0.9602	0.4152
0.9355	0	1	nan	0.7273	0.9571	0.0417	nan	nan	nan	0.9315	0	1	nan		0.6765	0	0.5714	0.0423	0.4207	nan	nan	0.2469	nan	nan	0.4127	0	0.4667	0.0108		0.1053	0	0.0259	0.1074	0.0217	0.0347	0.0099	0.0278	0.0122	0.05	0	0.0062	0.0193	0		0	0.8393	0.0261	0.8352	0.5106
1	0.4493	nan	0.2615	0.8453	nan	nan	0.9943	nan	nan	0.8927	0.9556	0.9684	0.9444		0.7111	0.3158	nan	0.9167	0.7391	nan	nan	0.8	nan	nan	0.6857	0.6733	0.6782	0.7344		0.7485	0.4326	0.1354	0.22	0.3205	nan	nan	nan	nan	nan	nan	nan	nan	nan		0	0.9375	0.0294	0.8571	0.6512
0.65	0.1206	0.2292	0.0102	0.0686	nan	nan	0.1739	nan	nan	0.0507	0.013	0.0301	0.041		0.5902	0.0345	0.5333	0.0084	0.2237	nan	nan	0.377	nan	nan	0.8421	0.0131	0.8707	0.0096		0.1474	0	0.0169	0	0.0403	0.0368	0.0444	0	nan	nan	0.0137	0	0.0118	0		0.013	0.7571	0.0235	0.7515	0.5603
0.5596	0.04	0.3548	0.1327	0.4567	nan	nan	nan	nan	nan	0.25	0.2125	nan	0.3562		0.9178	0.0072	0.5	0.0077	0.2076	nan	nan	0.4296	nan	nan	0.8468	0.0339	0.886	0.026		0.2381	0.0952	0.0833	0.1277	0.0681	0.0943	0.042	0.1069	0.0417	0.0769	0.0261	0.0221	0.0394	0.0238		0.3636	0.9143	0.8889	0.8485	0.8165
0.9	0.0153	0.8846	0.0197	0.1444	nan	nan	0.283	nan	nan	0.8642	0	1	0		0.6122	0	nan	0.0053	0.2403	nan	nan	0.381	nan	nan	0.7111	0.0202	0.7959	0.0159		0.177	0.0734	0.0248	0.0571	0.1295	0.3434	0	0.0372	0.0267	0.0376	0.0481	0.0611	0.0137	0.0447		0.009	0.85	0.0179	0.7143	0.1228
0.9	0.0059	0.65	0.0166	0.0907	nan	nan	0.2991	nan	nan	0.8904	0	0.9839	0		0.4035	0.0549	0.3125	0.26	0.1754	nan	nan	0.3929	nan	nan	0.1224	0.2121	nan	nan		0.1364	0	0.0417	0	0.0631	nan	nan	0.0142	nan	nan	0.016	0.0267	0	0.0357		0.0197	0.8889	0.0108	0.8889	0.1099
1	0.0183	0.7647	0.0153	0.0736	nan	nan	0.3158	nan	nan	0.9403	0	1	0.0103		0.4118	0	0.2727	0.0281	0.0827	nan	nan	0.0217	nan	nan	0.1064	0	0.3393	0.0087		0.2	0	nan	0	0.0789	0.1282	nan	0.0299	0.0353	0.0179	0.0233	nan	0.0272	nan		0.0093	1	0.0151	0.9182	0.158
1	0.0032	0.9167	0.0221	0.0823	nan	nan	0.2754	nan	nan	0.9646	0.0115	0.9655	0.0075		0.7727	0.4595	0.6842	nan	0.6235	nan	nan	0.7128	nan	nan	0.5702	0.5575	0.6275	0.6591		0.3119	0.1656	0.403	0.2568	0.1461	0.1869	0	nan	nan	nan	nan	nan	nan	nan		0.0189	0.9286	0.0429	0.9762	0.1905
0.9783	0.0155	0.2222	0.0155	0.1065	nan	nan	0.5368	nan	nan	0.9386	0	0.967	0.0071		0.3333	0.0083	nan	0.0117	0.0325	nan	nan	0	nan	nan	0	0	0	0.0395		0.2759	0	0	0.04	0.0673	nan	nan	0.0106	nan	nan	0	0.0034	nan	0		0.0131	0.9147	0.0197	0.8908	0.5831
1	0.0025	nan	0.0139	0.2347	nan	nan	0.5345	nan	nan	nan	0	0.8857	0		0.925	0.0095	0.8889	0.0199	0.0296	nan	nan	0.0139	nan	nan	0.0119	0	0.0105	0.0577		0.1892	0	nan	0.0294	0.0227	0.0455	0	0.0492	0.0965	0.0244	0.028	0	0.057	0.0333		0.0118	0.975	0.0182	0.7883	0.5655
1	0.0201	nan	0.0092	0.2287	nan	nan	0.5733	nan	nan	0.9804	0	0.8675	0.01		0.8475	0.4824	0.8594	0.7356	0.7824	nan	nan	0.6458	nan	nan	0.4667	0.5395	0.875	0.8519		0.1212	0	nan	nan	0.0638	nan	nan	0.0096	0	0	0	0.0147	0.01	0.1447		0.0152	0.6471	0.0183	0.6474	0.2733
1	0.0142	1	0.0044	0.2367	nan	nan	0.1954	nan	nan	0.9138	0	1	0		0.963	0.4839	0.8537	0.6667	0.7228	nan	nan	0.6067	nan	nan	0.5918	0.5113	0.7692	0.6901		0.1429	0	nan	0	0.0362	0.0533	0	0.022	0	0.0405	0.01	0.0126	0.0523	0		0	0.6769	0.0182	0.3966	0.7719
1	0.0209	0.825	0.0138	0.2849	nan	nan	0.2302	nan	nan	1	0.0062	0.95	0.0127		0.8769	0.5357	0.6786	0.8906	0.8106	nan	nan	nan	nan	nan	nan	nan	0.8649	nan		0.22	0	0.1724	0.0303	0.0876	0.1616	0.0208	0.2472	0.3191	0.0833	0.0476	0.1268	0.2	0.1481		0.0184	0.5938	0.0151	nan	0.1171
0.8768	0	0.8944	0.0353	0.2948	nan	nan	0.2763	nan	nan	0.7179	0.0312	0.7619	0.0476		0.8333	0.3958	0.775	0.619	0.6306	nan	nan	0.5873	nan	nan	0.3617	0.4186	0.4727	0.7209		0.1739	0	0	0.1875	0.0234	0.029	nan	0.2619	nan	nan	0.04	0.0148	0.1923	0.1947		0.1626	0.95	0.0738	nan	0.131
0.9855	0.0027	0.95	0.0292	0.3364	nan	nan	0.2	nan	nan	0.9815	0	0.9851	0		0.9167	0.4038	nan	0.386	0.5519	nan	nan	0.775	nan	nan	0.7213	0.6875	0.6047	0.7778		0.1087	0	nan	0	0.0511	0.0382	nan	0.414	0.5185	0.3137	0.0805	0.0351	0.2689	0.1802		0	0.6571	0.0211	nan	0.0637
0.9518	0.0145	1	0.0153	0.548	nan	nan	nan	nan	nan	nan	0	nan	nan		0.6977	0.2295	0.5833	0.2597	0.2987	nan	nan	0.3279	nan	nan	0.1882	0.3433	0.175	0.32		0.3929	0.2154	0.1695	0.087	0.4558	0.68	0.3387	0.1857	nan	nan	0.0227	0.1216	0.3939	nan		0.0058	0.8132	0.0081	0.6364	0.0725
0.9708	0.004	0.9458	0.017	0.5706	nan	nan	0.5263	nan	nan	nan	0	0.98	nan		0.6561	0.3454	0.5314	0.6202	0.5642	nan	nan	0.6292	nan	nan	0.125	0.0102	0.6848	0.7273		0.3197	0.0931	0.3009	0.057	0.2995	0.6125	0.2527	0.1818	nan	nan	0.0435	nan	0.3625	nan		0.1515	0.9355	0.1087	nan	0.1875
0.9479	0.0115	0.9423	0.0058	0.5116	nan	nan	0.5333	nan	nan	1	0	0.9394	0		0.875	0	0.625	0.0023	0.0449	nan	nan	0.0256	nan	nan	0	0.0159	0	0		0.28	0.0744	0.2542	0.0199	0.1154	nan	0.1404	nan	nan	nan	nan	nan	0.3448	nan		0.0048	0.9	0.004	1	0.14
0.973	0.0271	0.7826	0.058	0.4686	nan	nan	0.4762	nan	nan	0.9245	0.0119	1	0		0.8182	0.4545	0.7353	0.4103	0.5688	nan	nan	0.7042	nan	nan	0.6324	0.4434	0.4466	0.6027		0.1667	0.0237	0.0993	0.0821	0.1868	nan	nan	nan	nan	nan	nan	nan	nan	nan		0	1	0.0266	0.8615	0.0916
0.7383	0.0221	0.8442	0.014	0.0643	nan	nan	0.0319	nan	nan	0.0612	0	0	0		0.8667	0.5	0.8941	0.8	0.683	nan	nan	0.8242	nan	nan	0.6615	0.7667	0.7604	0.8857		0.4483	0	0.0741	0.0714	0.0496	nan	nan	0.02	nan	nan	0.0108	0.0417	0	0.0164		0.0047	0.9306	0	0.9459	0.1391
0.9667	0.0199	nan	0.0182	0.0571	nan	nan	0.0763	nan	nan	0.2432	0	0.1556	0		0.6	0.266	0.3878	nan	0.3085	nan	nan	0.3333	nan	nan	0.4935	0.3556	0.5556	0.24		0.2568	0.0465	nan	0.0513	0.0348	nan	nan	0.0543	0.1	nan	0.0537	0.1172	0.0498	0.0315		0.0086	1	0.0035	0.9412	0.2241
1	0.0112	0.8816	0.0252	0.2475	nan	nan	0.2899	nan	nan	0.7971	0	0.971	0		0.5294	0	nan	0.0094	0.1513	nan	nan	0.2105	nan	nan	0.2069	0	0.5435	0		0.2558	0	0	0	0.0333	0.0141	0	0.0187	0.0364	0	0.0123	0	0.0076	0.0125		0.2903	0.8889	0.1935	0.7879	0.7541
1	0.0041	0.9659	0.0185	0.2518	nan	nan	0.3178	nan	nan	0.9	0	0.9688	0		0.8621	0.359	0.3846	0.5122	0.8161	nan	nan	0.68	nan	nan	0.3226	0.5405	0.6957	0.7368		0.1304	0.0149	nan	nan	0.0429	nan	nan	0.0118	nan	nan	0	0.0469	0	nan		0	0.6786	nan	nan	0.2606
0.9593	0.1512	0.9298	0.07	0.4749	nan	nan	0.4717	nan	nan	0.9474	0.8587	nan	0.8393		0.697	0.2683	nan	0.3906	0.3701	nan	nan	0.2653	nan	nan	0.3818	0.4706	0.4426	0.6842		0.1458	0.0361	0	0.0345	0.118	nan	nan	0.0655	nan	nan	0.0172	0	0	nan		0.4412	0.9444	0.5294	0.9747	0.9322
1	0.3778	0.9474	nan	0.9219	nan	nan	0.8462	nan	nan	0.9293	0.873	0.9259	0.9487		0.8132	0.0097	0.7619	0.0131	0.0831	nan	nan	nan	nan	nan	0.0159	0	nan	0		0.2258	0.0731	0.0204	0.0386	0.1376	nan	nan	0.0677	nan	nan	0.025	0.0382	0.1622	0.0837		0	0.7619	nan	nan	0.2295
1	0.4944	0.9556	0.9778	0.8939	nan	nan	0.9342	nan	nan	0.9759	0.8879	0.9881	0.9556		0.8214	0.0109	0.5574	0.016	0.0279	nan	nan	0	nan	nan	0.0103	0	0.0086	0		0.3611	0.0213	0	0	0.0155	0.0312	0	0.0948	0.1048	0.099	0	0.0097	0.0571	0.0533		0.3704	0.9825	nan	nan	0.9398
0.6497	0.125	nan	0.0249	0.3981	nan	nan	0.2473	nan	nan	0.3909	0	0.4459	0		0.8286	0.0081	0.9375	0.0123	0.0253	nan	nan	0.0066	nan	nan	0.0072	0	0.0076	0.0312		0.1489	0	nan	0.0288	0.0229	nan	nan	0.0088	nan	nan	0	0	0	0		0.32	0.9484	0.3107	0.873	0.9577
0.9833	0.0204	0.9429	0.0335	0.2281	nan	nan	0.3881	nan	nan	0.8913	0	0.9333	0.0182		0.8333	0.3733	nan	0.4568	0.6083	nan	nan	nan	nan	nan	0.4545	0.4937	0.3333	0.4146		0.3968	0	0	0.0333	0.0878	nan	nan	0.0375	nan	nan	0.0219	nan	0.0833	nan		0.4828	0.991	0.537	0.9167	0.9312
0.95	0.1129	0.8917	0.0805	0.2352	nan	0.1071	0.3367	nan	nan	0.9256	0	0.8657	0.0521		0.375	0.0541	nan	0.2424	0.3684	nan	nan	0.5	nan	nan	0.3673	0.3077	0.5455	0.6061		0.3659	0.0328	0.0405	0.0192	0.1402	0	nan	nan	nan	nan	0.0051	0.0417	0.019	nan		0.232	0.8947	0.2056	0.55	0.7048
1	0.0395	0.8	0.0208	0.2418	0.8857	0.0714	0.4247	nan	nan	0.8676	0	0.9365	0		0.783	0.1463	0.6913	0.6923	0.5201	nan	nan	0.6208	nan	nan	0.6364	0.58	0.6447	0.6545		0.1818	0	nan	0.06	0.0803	0.0625	0.0959	0.0279	0.0288	0.0267	0.017	0	0.0171	0.0074		0.2553	0.9524	0.3733	0.5312	0.6923
1	0.0377	0.9	0.0122	0.2077	nan	nan	0.4667	nan	nan	0.85	0	0.9615	0		0.85	0.3333	0.34	0.5556	0.6424	nan	nan	0.7742	nan	nan	0.439	nan	0.5	0.6923		0.2917	0.0189	0.0345	0.0377	0.1417	0.1294	nan	0.0541	nan	0	0.0617	0.0345	0.0638	0		0.4247	1	0.8621	0.9592	0.937
0.9636	0.0037	0.9444	0.0068	0.3907	nan	nan	nan	nan	nan	0.9216	0	0.9231	0.0328		0.7907	0.038	0.7805	0.0738	0.3569	nan	nan	0.4868	nan	nan	0.7722	0.0821	0.8673	0.1364		0.32	0.0938	0.0323	0	0.0804	0.0465	nan	0.0645	0.0714	0.0435	0.0208	0.0577	0.0182	0		0	0.7115	nan	0.0779	0.1565
0.9728	0.01	1	0.0073	0.4692	0.8852	0.0506	0.4196	nan	nan	0.9752	0	0.96	0.0083		0.6923	0.3333	0.6	nan	0.3667	nan	nan	0.4	nan	nan	0.2381	nan	0.2812	0.5357		0.5854	0.129	0.4627	0.0959	0.0206	0	0	0.25	0.2245	0.3	0.0667	0.0578	0.1624	0.0179		0.3636	1	0.6327	0.9762	0.8351
0.9521	0.0167	0.9829	0.0111	0.4763	nan	nan	0.3443	nan	nan	0.9813	0	0.9744	0		0.7049	0.1531	0.5962	0.3897	0.4286	nan	nan	0.3725	nan	nan	0.2632	0.1746	0.2837	0.3371		0.1818	0.0317	0.0779	0	0.0288	0.0238	0.0476	0	nan	nan	0	0	0.0571	0		0.2083	0.8182	0.3148	0.4306	0.1611
0.9822	0.0487	0.9847	0.0174	0.6384	nan	nan	0.4348	nan	nan	0.9714	0	0.96	0		1	0.2447	nan	nan	0.7125	nan	nan	0.6275	nan	nan	0.3548	0.5897	0.4521	0.6		0.1481	0	0	0	0.0229	0	nan	0.0132	0.0159	0.0076	0.0159	0.0109	0.0148	0.0041		0.2509	0.7662	0.3053	0.6905	0.9041
1	0.3902	0.8939	0.8315	0.963	nan	nan	0.9815	nan	nan	0.9688	1	0.9848	0.9508		0.4286	0	0.7619	0	0.0276	nan	nan	0.0254	nan	nan	0.0092	0	0	0.0102		0.24	0	0.0513	0.0256	0.0171	0.0217	nan	0.0051	0	0.0093	0.0284	0.0129	0	0.023		0.2852	0.9712	0.4076	0.7987	0.9371
0.9762	0.3	0.8442	0.614	0.9831	nan	nan	0.875	nan	nan	0.92	0.9786	1	0.9829		0.5227	0.011	0.4595	0.1525	0.3679	nan	nan	0.2393	nan	nan	0.2069	0.1951	0.1667	0.3774		0.2051	0.0625	nan	0.025	0.0462	nan	nan	nan	nan	nan	nan	nan	nan	nan		0.4516	1	nan	nan	0.775
0.9048	0.3889	0.9206	0.8955	0.8667	nan	nan	0.9574	nan	nan	0.9123	0.9417	0.9677	0.98		0.8929	0.52	0.6232	0.5934	0.6749	nan	nan	0.4958	nan	nan	0.359	0.5676	0.3264	0.6111		0.11	0	0.0137	0.0189	0.0548	0.0467	nan	0.0088	0	0	0	0	0.0099	0		0.1176	0.75	0.1281	0.6593	0.8609
0.75	0	nan	0	0.2609	nan	nan	0.4333	nan	nan	0.2356	0	0.5577	0		0.7097	0.1163	0.2857	0.4722	0.2388	nan	nan	0.4142	nan	nan	0.0054	0.0862	0.3288	0.3759		0.2917	0	0	0	0.0559	0.0541	0.0417	0.0125	0.0156	0.0078	0.0236	0.0061	0.0735	0.0098		0.2811	0.9434	0.145	0.8158	1
0.9385	0.2444	0.8125	0.1452	0.8115	0.75	0.8519	1	1	nan	0.9839	nan	0.95	nan		0.6579	0.2222	0.65	0.4308	0.3834	nan	nan	0.3922	nan	nan	0.3673	0.44	0.3721	0.4182		0.2571	0.1111	0.137	0.122	0.198	0.0698	nan	nan	nan	nan	0	nan	nan	nan		0.2749	0.9683	0.2182	0.88	1
0.9211	0.265	nan	0.25	0.856	0.7385	1	0.9375	0.9444	nan	1	nan	0.9697	nan		0.9231	0.1944	0.9412	0.21	0.3172	nan	nan	0.3067	nan	nan	0.4638	0.5217	nan	0.3492		0.1111	0	nan	nan	0.0536	nan	nan	0.0504	0	nan	0.019	0.2042	0.0081	0.0567		0	0.8471	0.0196	0.9773	0.1654
0.9048	0.1094	1	0.1046	0.8515	0.8136	0.8519	0.9667	nan	nan	0.9688	nan	0.9149	nan		0.7048	0.2823	0.7647	0.2275	0.2865	nan	nan	0.1196	nan	nan	0.4301	0.3765	0.0968	0.2615		0.6	0	nan	0	0.1905	0.3	0.0909	0	0	0	0.026	0.0299	0.0095	0.0411		0.0304	0.8228	0.0239	1	0.3106
0.7812	0.0989	nan	0.1111	0.9765	0.9636	nan	1	nan	nan	1	nan	0.8108	nan		0.5769	0.1136	0.5	0.4497	0.4602	nan	nan	nan	nan	nan	nan	0.2927	nan	nan		0.4167	0.0462	nan	0.0667	0.076	0.0794	nan	0.04	nan	0	0.0481	0.0068	0.1379	0.0227		0.4359	1	0.8571	0.8406	0.807
1	0.3881	0.8125	0.338	0.9449	0.9432	nan	nan	nan	nan	0.8734	nan	nan	nan		0.7714	0.2381	nan	0.4512	0.661	nan	nan	0.7616	nan	nan	0.4043	0.6099	0.8077	0.6795		0.2639	0.0385	0.0294	0.0353	0.0983	nan	nan	0.0254	0	0.0513	0.0508	0.0148	0	0		0.203	1	0.2774	0.9888	0.2202
0.8953	0.1463	nan	0.2011	0.5369	nan	nan	0.6167	nan	nan	0.8542	0.5102	0.8806	0.1159		1	0.6944	0.9048	0.8088	0.7443	nan	nan	0.8889	nan	nan	0.5942	0.6111	0.8836	0.7347		0.303	0	0.0769	0.1034	0.0705	0.0423	nan	0	nan	nan	0.0106	nan	0.0303	nan		0.217	0.84	0.3093	1	0.2696
0.6598	0	0.3841	0.1421	0.0276	nan	nan	0.1047	nan	nan	0	0.0597	0.0123	0.1778		0.5152	0.2	0.45	nan	0.8108	nan	nan	0.6	nan	nan	0.6939	0.3864	0.7917	nan		0.2609	0.0323	nan	0.0781	0.0923	0.1429	0.0455	0.0156	0.0312	0	0.0211	0.0237	0.0562	0.0217		0	0.7273	0	0.8571	0.2874
0.9487	0.3971	0.7195	0.6	0.9015	nan	nan	0.9032	nan	nan	0.8261	0.641	0.8889	0.8525		0.4792	0.0678	0.6406	nan	0.4823	nan	nan	0.4878	nan	nan	0.5	0.2131	0.5532	nan		0.1579	0	0.0476	0.0339	0.0846	0.0945	0	0.0196	nan	nan	0.0143	0	nan	nan		0	1	nan	nan	0.1681
0.75	0.007	nan	0.0252	0.3941	1	0.0693	0.3797	nan	0	1	0	0.9583	0.0105		0.8904	0.5417	0.9636	0.6627	0.7715	nan	nan	0.383	nan	nan	0.662	0.5686	0.7229	0.3971		0.15	0.0067	nan	0.0274	0.0249	nan	nan	0.0158	nan	nan	0.0045	0.0035	0.009	0		0.0139	0.8421	0	nan	0.1657
0.6667	0.0076	nan	0.018	0.2478	nan	0.0606	0.2857	nan	0	0.907	0	0.875	0.0349		1	0.5714	0.95	0.6761	0.8609	nan	nan	0.7294	nan	nan	0.7976	0.5616	0.9014	0.3867		0.4345	0.2479	0.5377	0.0833	0.1923	0.1613	0.3243	0.0667	0.0385	nan	nan	nan	nan	nan		0.0056	1	0.018	nan	0.2134
0.8833	0.01	0.8857	0.0138	0.25	nan	nan	0.1818	nan	nan	0.9322	0.0125	0.8966	0		0.4167	0.0128	0.3261	0.0125	0.0272	nan	nan	0.028	nan	nan	0	0	0	0.0125		0.1786	0.0494	0.1349	0.0488	0.1041	0.1425	0.1096	0.0541	nan	0	0.1154	0.04	0	nan		0.0155	1	0.008	nan	0.0715
0.8607	0	0.5564	0.0232	0.3324	nan	nan	0.6	nan	nan	0.7692	0.0282	0.7963	0.0204		0.8	0.3421	0.7447	0.5085	0.4962	nan	nan	0.4412	nan	nan	0.4231	0.5818	0.4203	0.4643		0.7287	0.2984	0.3412	0.4194	0.4074	0.5269	nan	nan	nan	nan	nan	nan	nan	nan		0	0.8947	0.0613	nan	0.1103
0.9474	0.2742	0.954	0.3318	0.6544	nan	nan	0.7193	nan	nan	0.9391	0	1	0.4		0.4321	0.0208	0.5823	0.3929	0.1756	nan	nan	0.2045	nan	nan	0.0538	0.1416	0.26	0.2951		0.5965	0.3268	0.25	0.2952	0.3424	0.3403	nan	nan	nan	nan	nan	nan	nan	nan		0.0464	0.725	0.0045	0.881	0.8895
0.9695	0.277	0.9448	0.3422	0.679	nan	nan	0.7244	nan	nan	0.9394	0.1968	0.9143	0.439		0.5	0	nan	0.0038	0.221	nan	nan	nan	nan	nan	nan	nan	nan	nan		0.2105	0.0469	0.0667	0.0227	0.1185	0.0536	0.1667	0.0326	0.0638	0	0.0317	0.0645	0.1562	nan		0.0048	0.8222	0.0045	0.7727	0.1657
0.9735	0.2687	0.931	0.2929	0.7354	nan	nan	0.708	nan	nan	0.8977	0.0915	0.9714	0.4758		0.4706	0.0129	nan	0.0122	0.1932	nan	nan	0.125	nan	nan	nan	nan	0.3333	0		0.5	0.0294	0.2623	0.0196	0.1304	0.0759	nan	0.1176	0.1951	nan	0.0458	0.0109	0.3372	0.2222		0.0602	0.9412	0.028	0.8857	0.1674
0.95	0.3778	0.875	0.2485	0.7263	nan	nan	0.6914	nan	nan	0.9452	0.2966	0.9062	0.5464		0.5946	0.0029	0.6	0.0032	0.1252	nan	nan	0.2206	nan	nan	nan	0	0.3333	0		0.2	0.013	0	0.0161	0.0206	nan	nan	0.0099	nan	nan	0.0082	0	0	0		0.0215	1	0.0133	0.5385	0.0765
0.5646	0	0.5	0.0096	0.0306	nan	nan	0	nan	nan	0	0	0.0081	0		0.5769	0.0018	0.3878	0.0083	0.0668	nan	nan	0.1449	nan	nan	nan	0	0.2333	0		0.1333	0	nan	0.0263	0.0797	nan	nan	nan	nan	nan	0.0059	0	nan	nan		0.0159	0.7838	0.0152	nan	0.0871
0.75	0	0.6404	0.029	0.1254	nan	nan	0.0642	nan	nan	0.0965	0.0082	0.1068	0		0.7027	0.0135	0.4412	0.0214	0.0381	nan	nan	0.1406	nan	nan	nan	0	0.32	0		0.1905	0	nan	0.0238	0.0392	0	nan	0.0238	0	0.046	0.0301	0.0348	0.0179	0.022		0.0174	0.9459	0.0179	1	0.0739
0.9565	0	0.6667	0.0349	0.1441	nan	nan	0.1905	nan	nan	0.2152	0	0.197	0		0.7586	0.0015	0.6389	0.0187	0.1011	nan	nan	0.1522	nan	nan	nan	0	0.4412	0		0.2632	0	0	0.0444	0.1371	0.1284	nan	0.0746	nan	0.0417	0.0278	0	nan	nan		0.1075	1	0.1146	0.9855	0.1034
0.6393	0.0408	0.6786	0.1049	0.2216	nan	nan	0.2421	nan	nan	0.0741	0	0.5366	0.0172		0.9032	0.5625	0.7021	0.7442	0.7026	nan	nan	0.8538	nan	nan	0.6449	0.7643	0.7387	0.7525		0.108	0	0.0317	0.0078	0.067	nan	nan	0	nan	nan	0	0.0037	0.0038	0		0.0435	0.9231	nan	nan	0.8102
0.9787	0.1127	0.9339	0.0156	0.3258	0.641	0.0345	0.4066	nan	nan	0.75	0	0.8721	0		0.8333	0.4167	0.6667	nan	0.7576	nan	nan	0.7583	nan	nan	0.561	0.6882	0.7051	0.823		0.1154	0	0.056	0.0435	0.0545	0.0433	0.042	0.0286	nan	nan	0.0161	0.0153	nan	0.0336		0.0319	0.5405	0.0293	0.4898	0.0683
1	0.05	nan	0.8	0.8393	nan	nan	0.9375	nan	nan	0.9429	0.8864	0.8246	nan		0.8519	0.2286	0.52	0.5	0.6533	nan	nan	0.5075	nan	nan	0.4848	0.4722	0.6094	0.6556		0.1379	0.0104	0	0.0111	0.0702	nan	nan	0.0435	nan	nan	0.0154	0.0109	0	0		0.0073	0.8667	0.0134	0.6923	0.182
0.9545	0.2432	0.1967	0.7143	0.9194	nan	nan	0.9592	nan	nan	0.9315	0.8902	0.8992	nan		0.662	0.3049	0.6429	0.4649	0.5952	nan	nan	0.5179	nan	nan	0.375	0.4677	0.5345	nan		0.1429	0	0	0.0476	0.0396	nan	nan	0.0139	0	0.0349	0.0224	0.004	0.0345	0.0044		0.0417	0.68	nan	0.8505	0.1771
0.9	0.0206	0.8864	0	0.5333	nan	nan	0.3806	nan	nan	0.4818	0.1451	0.8205	0.0116		1	0.6429	0.898	0.7355	0.7744	0.7612	0.7742	0.8817	0.9333	0.8507	0.8824	0.7123	0.8545	0.7857		0.4167	0	nan	0	0	nan	nan	nan	nan	nan	0.0208	nan	nan	nan		0.0523	0.5915	0.0284	0.2165	0.0573
0.9242	0.0082	0.8182	0.0118	0.515	nan	nan	0.4173	nan	nan	0.8317	0.0048	0.9216	0		0.9189	0.4423	0.4706	0.6935	0.5859	nan	nan	0.648	nan	nan	0.4062	0.375	0.6408	0.6047		0.1935	0	nan	0.037	0.0462	nan	nan	nan	nan	nan	0.1594	0.1	0.1143	nan		0.0106	0.7385	0.0166	0.8151	0.2143
0.7564	0.0286	0.7407	0.0111	0.36	nan	nan	0.5243	nan	nan	0.8226	0.0152	0.7795	0.0109		0.9545	0.5833	nan	0.6216	0.8987	nan	nan	0.92	nan	nan	0.8667	0.84	0.9533	0.9		0.2553	0	0.0176	0	0.0417	nan	nan	0.0219	nan	nan	0.0149	0.0214	0	0.0119		0.0149	0.7374	0.0259	0.8806	0.1796
1	0	0.9259	0.8916	0.902	0.92	nan	nan	nan	nan	0.6038	0.8676	0.9	nan		0.4815	0	nan	0.1935	0.1282	nan	nan	0.3109	nan	nan	0.5563	0.0259	0.1894	0.0699		0.1905	0.0357	0.0385	0.0137	0.0799	nan	nan	0.0366	nan	nan	0.0046	0.0455	0.0265	0.0066		0.0163	0.5814	0.0133	0.8053	0.1805
0.9348	0.3311	0.9375	0.7619	0.9261	nan	nan	nan	nan	nan	0.719	0.8684	nan	nan		0.8864	0.5714	0.8873	0.4083	0.2314	nan	nan	0.3471	nan	nan	0.0769	0.1905	0.0818	nan		0.539	0.3871	0.4103	0.4683	0.508	nan	nan	nan	nan	nan	nan	nan	nan	nan		0.0052	0.9535	0.0171	0.8274	0.1433
0.8871	0.3039	0.7273	0.4861	0.6648	nan	nan	0.7869	nan	nan	0.4615	0.4182	0.6061	0.6176		1	0.6889	nan	0.7629	0.47	nan	nan	0.7045	nan	nan	0.1212	0.6275	0.3617	0.7458		0.4699	0.2602	0.4	0.1438	0.2211	0.2543	0.1807	0.2353	0.2381	0.25	0.0893	0.1618	0.5467	0.4141		0.0092	0.85	0.0234	0.641	0.1307
0.9697	0	1	0.0526	0.4277	nan	nan	0.6518	nan	nan	0.9505	0.0329	1	0		1	0.6923	0.88	0.9211	0.8378	nan	nan	0.9	nan	nan	0.813	0.7205	0.8947	0.9		0.1667	0.0382	0.037	nan	0.0326	nan	nan	0.0083	0.0105	nan	0.0165	0.0197	0.0293	0.0059		0.1087	1	0.1793	1	0.8523
0.8302	0.1622	0.7614	0.3723	0.6154	nan	nan	0.7324	nan	nan	0.7979	0.4302	0.6628	0.5143		0.5952	0.1538	0.7073	0.5	0.3976	nan	nan	nan	nan	nan	0.4062	0.5882	0.4091	nan		0.1778	0.0602	0	0.0143	0.0115	0.013	0.0196	0.004	0	0.0105	0.0124	0.0085	0.0235	0		0.3438	1	0.3	0.9355	0.6115
0.9444	0.1917	0.72	0.3333	0.2773	nan	nan	0.5444	nan	nan	0.9238	0.0064	1	0.0268		0.5882	0.2636	0.4732	0.3768	0.4688	nan	nan	nan	nan	nan	nan	nan	nan	nan		0.1429	0.02	0	0.0583	0.087	nan	nan	0.0296	nan	nan	0.0424	0.0113	0.0553	0.0103		0.0267	1	0.0203	0.6897	0.1418
0.9429	0	0.6333	nan	0.2222	nan	nan	0.3488	nan	nan	0.9032	0.0067	0.9444	0.0088		0.9556	0.5686	nan	0.8302	0.8468	nan	nan	0.8987	nan	nan	0.3968	0.5873	0.8807	0.7391		0.6667	0.1765	nan	0.1333	0.1471	0.2078	0.0667	0.3011	0.2642	0.3889	0.3843	0.1633	0.5652	0.2346		0.0097	1	0.0263	0.5844	0.1222
0.8627	0.0114	0.8	0.0822	0.1636	nan	nan	0.4453	nan	nan	0.9699	0.0503	1	0.02		0.902	0.5357	0.3654	nan	0.759	nan	nan	0.9429	nan	nan	0.8182	nan	0.8077	nan		0.726	0.2	0.5238	0.6705	0.2881	nan	nan	0.3333	nan	nan	0.3598	0.4423	0.5156	0.3876		0.0123	0.6667	0.0126	1	0.0783
1	0	0.7581	0.0063	0.5714	nan	nan	0.7627	nan	nan	0.9315	0	1	0		0.9808	0.5926	0.7736	0.75	0.9412	nan	nan	1	nan	nan	0.8	0.8864	0.9091	0.9231		0.5333	0	nan	0.5714	0.3128	nan	nan	0.3714	nan	nan	0.3688	0.3238	0.4318	0.3457		0.3804	0.9016	0.1038	0.9926	0.582
0.9767	0	0.8667	0.0102	0.5067	nan	nan	0.5267	nan	nan	0.928	0.0062	0.9429	0.007		0.6	0.0698	0.7255	0.4318	0.3197	nan	nan	0.3404	nan	nan	0	0.5714	0.075	0.7419		0.1475	0.0222	0.1	0	0.1186	0.1367	0.0189	0.1529	nan	nan	0.1034	0	0.1333	0.1111		0.0319	0.5904	0.0065	0.7464	0.5783
0.6688	0.0571	0.6798	0.0167	0.3562	nan	nan	0.1531	nan	nan	0.246	0	0.3684	0.0128		1	0.6053	nan	0.3618	0.6854	nan	nan	0.403	nan	nan	0.7556	0.0455	0.6964	0.2121		0.4118	0	nan	nan	0.0602	nan	0	0.2982	0.303	nan	0.0568	0.0351	0.3537	0.3521		0.0167	0.9675	0.0094	0.8606	0.2932
0.8942	0.0108	0.6788	0.0158	0.0256	nan	nan	0	0	nan	0.0148	0.0118	0	0		0.814	0.0947	nan	0.1829	0.4577	nan	nan	0.4186	nan	nan	0.4902	0.0857	0.7385	0.1111		0.1818	0.0317	nan	0.303	0.0572	nan	0.0278	0.172	0.4444	nan	0.0067	0.0167	0.1279	0.0636		0.0212	0.9778	0.0296	0.6809	0.1598
0.9545	0	nan	0.2	0.2112	nan	0.2108	nan	nan	nan	nan	nan	nan	nan		0.8182	0.0926	0.5686	0.1612	0.7059	nan	nan	0.4545	nan	nan	0.6842	0.127	0.8289	0.1447		0.1509	0.039	0.1087	nan	0.0787	nan	nan	0.1884	nan	nan	0.0207	0	nan	0.0537		0.0161	0.9565	0.0184	0.72	0.1229
1	0	nan	0.1124	0.3235	nan	0.2753	0.2857	nan	0.2857	1	nan	nan	nan		0.7812	0.0402	0.8435	0.0255	0.4756	nan	nan	0.5902	nan	nan	0.4706	0.037	0.6806	0		0.3529	0.0217	0.0508	0.0282	0.0256	0.0351	0.0164	0	0	0	0.0597	0.0094	0.0168	0.0111		0.0913	0.9867	0.1676	1	0.9478
0.875	0	nan	0.0622	0.3376	nan	0.365	0.3333	nan	0.3333	0.9643	nan	nan	nan		0.75	0.4444	0.65	0.6935	0.5	nan	nan	0.5455	nan	nan	0.3714	0.7292	0.587	0.6071		0.1562	0.0194	0	0.0513	0.042	0	nan	0.0122	0.0132	0	0.028	0	0.0193	0.0087		0.1374	0.9609	0.1664	0.8481	0.884
1	0.038	nan	0.024	0.66	nan	nan	0.6593	1	nan	0.971	0.0044	0.9865	0		0.9677	0.55	nan	0.6429	0.7353	nan	nan	0.9048	nan	nan	nan	nan	0.6512	nan		0.3226	0	nan	0	0.0787	nan	nan	0.0094	0	nan	0.0051	0.0107	0.037	0.0067		0.1656	0.9175	0.1746	0.8557	0.8845
0.9577	0.2286	0.9333	0.6709	0.8922	nan	nan	0.8846	nan	nan	0.8194	0.9219	0.9762	0.7105		0.8125	0.4697	0.6471	0.6753	0.6058	nan	nan	0.7547	nan	nan	0.5439	0.7	0.631	0.6849		0.2083	0.0213	0	0	0.0696	nan	nan	0.0058	0	0	0.0272	0.023	0.0601	0.0121		0.0181	0.8205	0.0118	nan	0.0556
0.8684	0	nan	0.0411	0.63	nan	nan	0.4245	nan	nan	0.8348	0	nan	0.046		0.8667	0.55	0.5909	0.5833	0.6056	nan	nan	0.4528	nan	nan	0.5455	0.4423	0.56	0.4821		0.1875	0.0397	0.0938	0.0116	0.0466	0.0583	0.0312	0.0723	nan	0.0882	0.0172	0.0714	nan	nan		0.024	0.9459	0.0141	nan	0.0464
0.9245	0.4062	nan	0.5714	0.3895	nan	nan	0.6875	nan	nan	0.2879	0.3734	0.8	0.7222		0.8846	0.5806	0.6562	0.6429	0.6094	nan	nan	0.6286	nan	nan	0.6377	0.6833	0.7273	0.5962		0.1667	0	nan	0	0.0261	0	nan	nan	nan	nan	0.0042	0.0053	nan	0.0392		0.0205	0.8286	0.0148	nan	0.0628
0.9429	0.0235	0.8095	0.0296	0.0262	nan	nan	0	nan	nan	0	0	0	0		0.3611	0.0172	0.619	0.0662	0.0344	nan	nan	0.0357	nan	nan	0.0353	0.0179	0.0152	0.0952		0.6364	0.0417	0.2727	0.2759	0.2193	0.2373	0.3143	0.2035	0.1613	0.2093	0.1058	0.1037	0.3431	0.2794		0.0106	0.92	0.039	0.9518	0.2577
0.6957	0	0.4444	0.0165	0.0202	nan	nan	0	nan	nan	0	0	0	0		0.6667	0.2833	0.4483	0.5	0.4554	nan	nan	0.4082	nan	nan	nan	0.3333	0.5	0.4762		0.1349	0.0303	0.0225	nan	0.0664	0.0588	0.1017	0.0326	0.0314	0.0347	0.051	0.0196	0.0432	0.0352		0.3679	0.9286	0.2688	0.8889	0.3866
0.5833	0.0395	0.4465	0.0921	0.1906	nan	nan	0.259	nan	nan	0.2139	0.1636	0.1007	0.1977		0.9167	0.5833	0.9048	0.5714	0.6788	nan	nan	0.7162	nan	nan	0.74	0.7273	0.76	0.6438		0.1028	0	0	nan	0.0763	0.0526	0.1042	0.012	0.0094	0.0164	0.0523	0.0053	0.0617	0.0097		0.4	1	0.5556	nan	0.9725
0.973	0.2927	0.6765	0.4118	0.1739	nan	nan	0.1964	nan	nan	0	0.2148	0.0125	0.4107		0.9487	0.6341	0.96	0.7879	0.773	nan	nan	0.899	nan	nan	0.7576	0.8108	0.9765	0.92		0.1892	0.0595	0	0.1139	0.0777	0.0444	0	0.0056	nan	0.0294	0.0494	0.0255	0.014	0.023		0.4138	1	nan	0.8451	0.9528
0.66	0	0.6174	0.031	0.3472	0.5432	0	0.2326	nan	nan	0.7049	0	0.6481	0		0.8214	0.4062	0.6818	0.6364	0.3114	nan	nan	0.5714	nan	nan	0.4533	0.5246	0.6545	0.6081		1	0.2677	0.1872	0.5	0.5381	0.4786	nan	nan	nan	nan	nan	nan	nan	nan		0.5	1	0.7273	0.7429	0.4286
0.7264	0.0333	0.8775	0.0502	nan	nan	nan	nan	nan	nan	0.8571	0.0133	0.875	0.0339		0.6716	0.3019	0.6625	0.4839	0.2798	nan	nan	nan	nan	nan	0.4	0.3409	0.6154	0.6304		0.9932	0.1893	0.5433	0.6429	0.4056	0.4144	nan	nan	nan	nan	nan	nan	nan	nan		0.0076	0.8889	0.0647	0.8406	0.6507
0.5932	0.0093	0.5632	0.0117	0.3519	nan	nan	0.2639	nan	nan	0.2037	0	0.2969	0		1	0.6944	0.8298	nan	0.8051	nan	nan	0.8182	nan	nan	0.8261	nan	0.8409	0.8182		0.873	0.1296	0.4935	0.8197	0.2895	0	nan	0.037	nan	nan	0.0238	nan	nan	nan		0.0321	0.6842	0.1086	0.9524	0.8505
0.6619	0	0.5581	0.026	0.5897	nan	nan	0.5373	nan	nan	0.5366	0	0.8865	0		0.7097	0.3577	0.7297	0.5926	0.5663	nan	nan	0.6818	nan	nan	0.4857	0.3167	0.6234	0.7167		0.1739	0	0	0.12	0.0143	nan	nan	0.0385	nan	nan	0	0	0.05	0.0152		0.0127	0.5469	0.0152	0.7895	0.2609
0.811	0.024	0.7784	0.0079	0.373	nan	nan	nan	nan	nan	0.3516	0.0079	0.5231	0		0.561	0.2609	nan	0.1299	0.3521	nan	nan	0.4032	nan	nan	0.34	0.2143	0.2708	0.2973		0.24	0	0.0645	0.0476	0.0623	nan	nan	0.0105	nan	nan	0.0089	0.0189	nan	0		0.0197	0.5345	0.0053	0.5527	0.2463
0.7143	0.0323	0.8077	0	0.5816	nan	nan	0.3378	nan	nan	0.7818	0.0122	0.6364	0		0.3714	0.058	0.1842	0.0184	0.0748	nan	nan	0.075	nan	nan	0.0583	0	0.2308	0.0435		0.283	0	0.1169	0.0679	0.0931	0.0208	0.2025	0.2857	0.4	nan	0.028	0.0784	0.2632	0.1667		0.4	0.9583	0.8333	1	0.8095
0.75	0.0556	0.6765	0.029	0.0233	nan	nan	0.0227	nan	nan	0	0	0	0		0.9091	0.4878	0.6892	0.7	0.771	nan	nan	0.7411	nan	nan	0.6117	0.6022	0.7414	0.7059		0.1686	0.0588	0	0.0813	0.1783	nan	nan	nan	nan	nan	0.16	nan	nan	nan		0.5	1	0.844	0.8824	0.9706
0.7179	0	0.6429	0	0.3881	nan	nan	0.1743	nan	nan	0.4531	0.0058	0.6049	0		0.8235	0.4815	0.675	0.6782	0.615	nan	nan	0.6418	nan	nan	0.4091	0.5094	0.597	0.6047		0.1727	0.0516	0.0196	0.044	0.0438	0.0725	nan	0.0159	0	0.0364	0	0.0724	0.0775	0.0341		0.0159	0.6736	0.0145	0.1397	0.0878
0.6875	0.1636	nan	0.0175	0.5725	nan	nan	0.375	nan	nan	0.9722	0	0.9	nan		0.7241	0.2857	nan	nan	0.7273	nan	nan	nan	nan	nan	nan	nan	nan	nan		0.98	0.6667	0.767	0.2143	0.3762	nan	nan	nan	nan	nan	nan	nan	nan	nan		0.5	1	0.9481	0.913	0.9518
0.7619	0.2069	nan	0.0377	0.6684	nan	nan	0.4265	nan	nan	0.9104	0	0.9787	0.0213		0.4737	0.0435	nan	nan	0.4048	nan	nan	nan	nan	nan	nan	nan	0.2308	nan		0.7673	0.6341	0.6962	0.5615	0.2488	nan	nan	nan	nan	nan	nan	nan	nan	nan		0.0309	0.9756	0.0058	0.9167	0.2683
0.9412	0	0.8511	0.0714	0.45	nan	nan	nan	nan	nan	0.95	0	0.9333	nan		0.6957	0.3333	0.4211	nan	0.4894	nan	nan	0.5714	nan	nan	nan	nan	0.6429	0.7692		0.4857	0.1466	0.201	0.272	0.1864	0.2284	0.01	nan	nan	nan	0	nan	nan	nan		0.0061	0.9412	0.0227	nan	0.1188
0.7674	0.0056	0.7117	0.0103	0.3779	1	nan	0.3636	nan	nan	0.94	0	0.9714	0		0.9	0.5676	0.6981	0.4167	0.6495	nan	nan	0.6923	nan	nan	0.5204	0.5472	0.6087	0.6477		0.8333	0.6897	0.7656	0.682	0.2857	nan	nan	0	nan	nan	nan	0	0	nan		0.0054	0.8	0.0081	0.6087	0.0879
0.7	0.0541	nan	0.2963	0.713	nan	nan	0.7101	nan	nan	0.9012	0.3511	0.9375	0.4423		0.9545	0.5417	nan	0.7547	0.7556	nan	nan	0.8289	nan	nan	0.7556	0.6304	0.7838	0.7101		0.1259	0.0144	0.046	0.0066	0.0574	0.1304	nan	0.0606	0.0192	0.0238	0.025	0	0.0769	0.0123		0.0289	0.8	0.0117	0.8	0.1013
0.7358	0.1207	0.6	0.6102	0.8	nan	nan	0.7733	nan	nan	0.8462	0.4118	0.8608	0.4328		0.7439	0.3611	0.8	0.7333	0.7899	nan	nan	0.8235	nan	nan	0.6562	0.6905	0.819	0.8442		0.2338	0.0526	0.1009	0.0924	0.0456	nan	nan	0.0488	nan	nan	0.0068	0.0076	nan	0		0.0173	0.878	0.019	0.8971	0.148
0.95	0.0117	0.8409	0.0096	0.0264	0.0335	0.0179	0.0102	nan	nan	0	0	0	0		0.5405	0.2381	0.5455	0.3846	0.5814	nan	nan	0.68	nan	nan	0.5532	0.7308	0.5488	0.6852		0.4007	0.2917	0.1429	0.2313	0.1504	nan	nan	nan	nan	nan	0.0576	0.0301	nan	nan		0.0057	0.6167	0.004	0.4719	nan
1	0.019	0.3438	0.0176	0.0302	0.0206	0.0217	0	0	0	0.0169	0	0	0		0.6226	0.0093	nan	0	0.1338	nan	0	0.3976	0.625	0	0.4262	0	0.9149	0		0.3846	0.0357	0.0851	0.1875	0.0236	nan	0.0244	0.1163	0.1304	nan	0.0121	0.0455	nan	nan		0.0118	0.9016	0.0086	0.8219	0.2352
0.5858	0.0114	0.4812	0.0446	0.289	nan	nan	0.1333	nan	nan	0.0125	0.0198	0.0625	0.0533		0.7971	0.4615	0.8205	0.5631	0.7627	nan	nan	0.8246	nan	nan	0.6613	0.8	0.7869	0.6739		0.1404	0	0.0179	0.0588	0.0557	nan	nan	0.0237	0.025	0.0256	0.0164	0.0109	0.0194	0.0071		0.0121	0.8889	0.0091	0.9024	0.1317
0.9726	0.0314	0.9	0.0095	0.3305	nan	nan	0.6923	nan	nan	0.9626	0	0.9765	0.0068		0.8519	0.3333	nan	nan	nan	nan	nan	0.7176	nan	nan	0.5205	0.54	0.5965	0.6		0.9583	0.7368	0.8701	nan	0.9194	0.6087	nan	nan	nan	nan	nan	0.069	nan	nan		0	0.8667	0.0484	0.8286	0.2532
0.9516	0.021	0.6818	0.0084	0.2794	nan	nan	0.6261	nan	nan	0.9396	0	0.971	0		0.8302	0.5	0.6383	0.4194	0.7175	nan	nan	0.7627	nan	nan	0.6981	0.6951	0.7626	0.7551		0.5909	0.2625	0.2459	0	0.3571	0.3908	0.2346	0.3433	0.3953	0.24	0.0982	0.2239	0.4935	0.2807		0	0.7097	0	0.8909	0.3276
1	0.0159	0.76	0.0181	0.2716	nan	nan	0.4965	nan	nan	0.9886	0	0.988	0.0076		0.8	0.4211	nan	0.8	0.7965	nan	nan	0.8444	nan	nan	0.7419	0.7471	0.8224	0.8235		0.1452	0	nan	0.0286	0.2464	nan	nan	0.0443	nan	nan	0	0	0.02	0.0177		0	0.5955	0.0175	0.8345	0.4082
0.8485	0	0.7917	0	0.0115	nan	nan	0.0354	nan	nan	0	0.0075	0	0.0865		1	0.6667	nan	0.86	0.5514	nan	nan	0.7386	nan	nan	0.5854	0.6552	0.7273	0.7746		0.129	0	0	0.0229	0.0336	nan	nan	0.0233	nan	nan	0.0107	0	0.0129	0.0097		0.0157	0.7185	0	0.7625	0.3843
0.7686	0.1446	0.7287	0.4982	0.9057	nan	nan	0.6612	nan	nan	0.7264	0.1913	0.7414	0.439		0.8621	0.5238	nan	nan	0.6071	nan	nan	0.5	nan	nan	0.7308	0.6897	0.4286	nan		0.2	0.0238	nan	0.2188	0.2267	0.0833	nan	0.3143	nan	0.2353	0.0741	0.0256	0.4186	0.4444		0.0127	0.7547	0.0141	0.8333	0.261
0.9481	0.283	0.9048	0.9225	0.7386	nan	nan	0.8067	nan	nan	0.5385	0.8721	0.6184	0.881		0.5833	0.0233	nan	0.0039	0.2944	nan	nan	0.0444	nan	nan	0.1791	nan	0.2059	0		0.4	0.1481	0.2326	nan	0.3835	0.4419	nan	0.3226	0.4265	0.2533	0.0571	0.1086	0.546	0.5148		0.0091	0.9667	0.0102	0.0667	0.0627
0.992	0.4667	0.8736	0.8832	0.9068	nan	nan	0.9742	nan	nan	0.8519	0.9268	0.9831	0.9425		0.931	0.0182	0.5667	0.0323	0.5625	nan	nan	0.35	nan	nan	0.6545	nan	nan	0		0.1139	0	nan	nan	0.0261	0.0206	nan	0.224	0.1818	0.2602	0.0246	0.0215	0.1176	0.0437		0.0176	1	0.0081	0.5429	0.0455
0.7586	0.1429	nan	0.0336	0.0168	nan	nan	0	nan	nan	0	0.1486	0	0		0.9701	0.6678	nan	0.7918	0.4459	0.4808	nan	0.7799	nan	0.8611	0.4138	0.6609	0.2418	0.8253		0.15	0	0.0328	0.056	0.0535	0.0605	0.044	0.0321	0.0526	0.0231	0.0137	0.0071	0.0588	0.0419		0.0092	1	0.0159	0.5385	0.0385
0.6098	0.0085	0.3403	0.0202	0.0962	nan	nan	0.0241	nan	nan	0.0641	0	0.1544	0.025		0.9385	0.0203	0.9565	0.0138	0.0368	nan	nan	0	nan	nan	0	0.0131	0.0094	0		0.125	0	0.0179	0.0253	0.0662	0.0435	0.1034	0.0273	0	0.0521	0.0113	0.0157	0.0581	0.0061		0.0296	1	0.0123	0.175	0.0415
0.639	0.0023	0.4884	0.0156	0.2764	nan	nan	0.0537	nan	nan	0.2798	0	0.2769	0.0042		0.6226	0.0273	0.5614	0.0157	0.0394	nan	nan	0	nan	nan	0	0	0	0		0.4068	0	0.0556	0.0476	0.0157	nan	nan	0.0123	nan	nan	0.0042	0	0.0333	0		0.0273	0.7778	0.01	0.8088	0.1228
0.5758	0.0242	0.3462	0.061	0.0728	nan	nan	0	nan	nan	0.0101	0	0.013	0		0.875	0	0.807	0.0238	0.0465	nan	nan	0.0135	nan	nan	0.0197	0.006	0.0093	0		1	0.8902	0.8272	0.8974	0.8696	nan	nan	nan	nan	nan	0.0435	0.0563	nan	nan		0.0309	0.6071	0.0083	0.9538	0.1243
0.9392	0.1034	0.7899	0.2159	0.0446	nan	nan	0.1384	nan	nan	0	0.0946	0	0.1967		0.5517	0.2093	0.0513	0.4355	0.456	nan	nan	nan	nan	nan	nan	nan	nan	nan		0.1081	0	nan	nan	0.0208	nan	nan	0.0196	0	0.0286	0.0112	0.006	0.0263	0.0179		0.0314	0.9091	0.0056	nan	0.1592
0.6235	0.0593	nan	0.0071	0.0181	nan	nan	0.029	nan	nan	0	0.0656	0.0286	0		0.7073	0.0457	0.5625	0.2959	0.5381	nan	nan	0.4043	nan	nan	0.5152	0.1688	0.6282	0.1282		0.1667	0	0.1667	0.0484	0.0894	0.1163	0	nan	nan	nan	0	nan	0	nan		0.0194	0.9796	0.0186	nan	0.1328
0.9286	0.4286	0.9167	0.697	0.9296	nan	nan	0.8333	nan	nan	0.7077	0.5455	0.9744	nan		0.5775	0.1991	0.6058	0.2714	0.4146	nan	nan	0.4368	nan	nan	0.52	0.1235	0.7059	0.2987		0.5236	0.3219	0.1801	0.5549	0.246	0.3636	0.4129	nan	nan	nan	0.0217	nan	nan	nan		0.0159	1	0.0172	0.6506	0.1166
0.9121	0.0098	0.8947	0.0187	0.474	nan	nan	nan	nan	nan	nan	0.0984	0.954	nan		0.6375	0.0581	0.3774	0.1502	0.413	nan	nan	0.3619	nan	nan	0.7179	0.0783	0.7167	0.1727		0.25	0	nan	0.3182	0.0602	nan	nan	0.1263	0.2927	0.2432	0.0736	0.041	0.1227	0.1181		0.0133	0.9882	0.0216	0.7966	0.1041
0.9914	0.3113	0.8372	0.7315	0.92	nan	nan	0.9556	nan	nan	0.9815	0.8961	0.9661	0.7586		0.45	0.1017	0.4203	0.2704	0.4571	nan	nan	0.3378	nan	nan	nan	0.1429	0.5192	0.3182		0.1159	0	0	0	0.0711	0	nan	0.0082	0.0147	0	0.0104	0.0037	0.006	0		0.0218	1	0.0151	0.6909	0.0789
0.6842	0.1841	0.6075	0.3484	0.6358	nan	nan	0.5128	nan	nan	0.3636	0.0701	0.6159	0.3247		0.725	0.3448	0.9091	0.6818	0.5909	nan	nan	0.6883	nan	nan	0.3934	0.4921	0.4762	0.6		0.1667	0	nan	0.0215	0.0741	0.0494	0	0.0078	0.0202	0	0.0048	0.0147	0.0165	0.0139		0.0199	1	0.0105	nan	0.0625
0.6339	0.0581	0.4684	0.0118	0.2578	nan	nan	0.2789	nan	nan	0.5211	0.1038	0.5556	0		0.7656	0.2174	0.75	0.5904	0.5308	nan	nan	0.4444	nan	nan	0.2258	nan	nan	nan		1	0.6	1	0.9933	0.9886	1	1	nan	nan	nan	nan	0.1304	nan	nan		0.0078	1	0.0148	1	0.1166
0.8205	0.0515	0.7356	0.0295	0.3787	nan	nan	0.431	nan	nan	0.6275	0	0.7586	0		0.5	0.1905	0.55	0.0455	0.3087	nan	nan	0.1651	nan	nan	0.5949	0.3604	0.6364	0.101		1	0.7292	0.9899	0.992	0.9943	1	0.973	nan	nan	nan	nan	0.0361	nan	nan		0.0165	1	0.0159	0.6129	0.1397
0.8261	0.25	0.6897	0.25	0.2319	nan	nan	0.4043	nan	nan	0.2214	0.2381	0.541	0.2451		0.8017	0.4382	0.6544	0.7227	0.69	nan	nan	0.6259	nan	nan	0.3953	0.5679	0.5842	0.7048		0.8971	0.7564	nan	0.7833	0.1987	nan	nan	nan	nan	nan	0.0116	nan	nan	nan		0	0.5556	0	0.8642	0.3107
0.5645	0	0.6346	0	0.0522	nan	nan	0	nan	nan	0	0.0408	0.0208	0		0.9667	0.3947	nan	0.9	0.9091	nan	nan	0.9759	nan	nan	0.6842	0.6481	0.9268	0.9143		0.1639	0	0.0645	nan	0.1818	0.2232	nan	0.2388	0.2727	0.2857	0.006	0.0122	0.3091	0.0971		0.0862	0.9259	0	0.939	0.9324
0.9231	0.0588	0.9516	0.7383	0.7557	nan	nan	0.7697	nan	nan	0.5197	0.374	0.7707	0.6848		0.9231	0.3582	nan	nan	0.6875	nan	nan	0.8675	nan	nan	0.7391	0.7368	0.75	0.8226		0.1975	0.0066	0.2	0.28	0.2213	nan	nan	0.029	nan	nan	0.0045	0	0.0124	0.0142		0.014	1	0.0237	0.959	0.985
0.9167	0.3929	0.6947	0.6047	0.2822	nan	nan	0.7143	nan	nan	0.5299	0.4771	0.7252	0.9663		0.7407	0.4359	nan	nan	0.5139	nan	nan	nan	nan	nan	nan	nan	nan	nan		0.4688	0.0741	0.0606	0.2286	0.2586	0.2792	nan	0.1138	0.0678	0.1389	0.0256	0.0167	0.0327	0.0417		0.075	0.9167	0	0.9851	0.9682
0.9655	0.2826	0.9524	1	0.8593	nan	nan	1	nan	nan	0.5556	0.881	1	nan		0.5333	0.0857	0.5862	0.2432	0.2109	nan	nan	0.1148	nan	nan	0.3714	nan	0.2449	0.45		0.7719	0.329	nan	0.4857	0.4255	nan	nan	0.3333	nan	nan	0.2051	nan	nan	nan		0.1887	0.9649	0.0185	0.9667	0.4712
0.9167	0.3333	0.6875	0.5686	0.8915	nan	nan	0.7333	nan	nan	0.5897	0.5571	0.726	0.75		0.6923	0	nan	0.0147	0.0097	nan	nan	0.0074	nan	nan	0.0045	0.0106	0	0		0.1556	0	nan	nan	0.0471	0.0455	nan	0.0924	0.1149	nan	0	0	0.072	0		0.4359	1	1	0.8919	0.9128
0.6118	0.008	0.6875	0.0245	0.2059	nan	nan	0	nan	nan	0.0965	0	0.5469	0.0056		1	0.5833	nan	nan	nan	nan	nan	0.8471	nan	nan	0.6948	0.6959	0.7607	0.8077		1	0.8333	nan	0.7129	0.5857	0.628	nan	0.0909	nan	nan	nan	nan	nan	nan		0.0292	0.7674	0	0.6706	0.7913
0.8627	0.0106	0.8807	0.0105	0.3458	nan	nan	0.048	nan	nan	0.6116	0.023	0.8201	0		1	0.6706	0.908	0.75	0.5692	nan	nan	nan	nan	nan	0.5238	0.4	nan	nan		0.1333	0	0	0.0345	0.0375	nan	nan	0	nan	nan	0	0	0.0617	0		0.0104	0.9062	0.1517	0.9149	0.9539
0.907	0	0.8571	0.0108	0.5216	nan	nan	0.2526	nan	nan	0.7368	0	0.8929	0		0.913	0.3333	nan	0.7447	0.6496	nan	nan	nan	nan	nan	nan	nan	nan	nan		0.1739	0.0179	0.1096	0.0833	0.0229	nan	nan	0	nan	nan	0.0049	0	0	0		0.0074	0.9008	0.019	0.7083	0.3087
1	0	0.7941	0	0.5034	nan	nan	0.3684	nan	nan	0.6	0	0.8704	0.0192		0.6304	0.2558	0.3103	0.3333	0.3436	0.2308	0.3667	0.3333	nan	nan	0.1739	0.5	nan	nan		0.1667	0	nan	nan	0.0109	nan	nan	0.014	nan	nan	0.0167	0.0118	0.0205	0.0185		0.0108	0.9752	0.0143	0.9392	0.2838
1	0.0241	nan	0.0181	0.0354	0.0377	0.0145	0.053	0.0233	nan	0	0	0.0217	0		0.625	0.1081	nan	0.0758	0.1615	nan	nan	0.1977	nan	nan	0.0123	0.3065	0.0595	0.2027		0.3443	0.0492	0.0727	0.1207	0.0896	0.0592	0.2333	0.0758	0.0484	0.0494	0.0076	0.0078	0.175	0.1447		0.0106	0.8739	0.0107	0.9571	0.2609
1	0.0412	nan	0.0283	0.0313	0.0204	0	0.0122	0.0417	nan	0	0	0.012	0		1	0.3594	0.9529	0.4634	0.1204	nan	nan	0.3636	nan	nan	0.0179	0.1625	0.1264	0.2941		0.2143	0	0.1739	0.1224	0.044	0.0382	0	0.0486	0	0.0317	0	0.0084	0.1327	0.1985		0.0106	0.9539	0.0109	0.9091	0.2044
0.9355	0.0106	nan	0.0067	0.0249	0.05	0	0	0	nan	0	0.0062	0	0.0213		0.5217	0.1935	nan	nan	0.5893	nan	nan	nan	nan	nan	nan	nan	nan	nan		0.2105	0	nan	nan	nan	nan	nan	0.1667	nan	0.119	0	0.0206	0.4074	nan		0.0262	0.9342	0	0.8644	0.1772
0.7733	0.0741	0.551	0	0.0239	nan	nan	0	nan	nan	0	0	0.0361	0		0.8537	0.5333	0.7727	0.7361	0.521	nan	nan	0.8289	nan	nan	0.7471	0.7031	0.7391	0.6429		0.4737	0.2273	0.1263	0.375	0.2401	0.2024	nan	0.3617	0.5	0.2903	0.0985	0.0921	0.3806	0.3726		0.0187	1	0.0056	nan	0.2438
1	0.5	1	0.9286	0.8565	nan	nan	1	nan	nan	0.9688	1	0.9811	0.9867		0.75	0.425	0.6923	0.5306	0.5	nan	nan	0.4375	nan	nan	0.3571	0.7317	0.5278	nan		0.1463	0	0.037	0.0294	0.0385	0.0351	0.0385	0.0102	0	0.0244	0.0163	0.0333	0.0268	0.0248		0.032	0.913	0.0272	nan	0.2455
1	0.2763	1	0.2785	0.6667	nan	nan	0.5904	nan	nan	0.871	0.5172	0.85	0.3472		0.8276	0.5	0.8908	0.7245	0.6304	nan	nan	0.5614	nan	nan	0.52	nan	0.5385	nan		0.2828	0	0.0408	0.0357	0.0794	nan	nan	0.0395	nan	nan	0	0.0067	0	0		0.02	0.875	0.0143	0.6286	0.1489
1	0.2577	0.9348	0.2987	0.5528	nan	nan	0.6182	nan	nan	0.8679	0.1837	0.8148	0.3789		0.697	0.3793	0.7556	0.4868	0.5211	nan	nan	0.6613	nan	nan	0.3	0.5735	0.5726	0.5645		0.1522	0	nan	nan	0	0	nan	0	nan	0	0.0032	0.0064	0.2	nan		0.0082	0.9245	0.0089	0.75	0.136
0.9545	0.0041	0.9138	0.0074	0.2747	nan	nan	0.267	nan	nan	0.3953	0.0031	0.4859	0.0048		0.7391	0.3143	nan	0.24	0.8182	nan	nan	0.5271	nan	nan	0.5239	0.2113	0.6232	0.4643		0.5542	0.2162	0.1975	0.5253	0.2106	0.3523	0.166	nan	nan	nan	0.0244	0.0161	nan	nan		0.0281	0.9333	0.0033	0.8696	0.1261
0.9394	0.0067	0.9231	0.0153	0.2185	nan	nan	0.2083	nan	nan	0.2079	0	0.2679	0		0.5849	0.2436	0.6667	0.4396	0.4828	nan	nan	0.3333	nan	nan	0.1778	0.5366	0.3281	0.3548		0.3631	0.2348	0.1769	0.3916	0.1245	0.3011	0.1676	nan	nan	nan	0	nan	nan	nan		0.0129	0.973	0.0175	0.8426	0.1309
0.6806	0.0429	0.5415	0.0112	0.3769	nan	nan	0.1583	nan	nan	0.5714	0	0.4748	0		0.7561	0.4545	nan	0.7115	0.7364	nan	nan	nan	nan	nan	nan	nan	0.6429	0.6154		0.7379	0.5194	0.7214	0.5561	0.5419	0.248	nan	nan	nan	nan	0	nan	nan	nan		0.0107	1	0.0102	0.9231	0.066
0.9383	0.0476	0.7778	0.0312	0.5221	nan	nan	0.4459	nan	nan	0.8553	0.0093	0.76	nan		1	0.5405	nan	0.7833	0.7368	nan	nan	nan	nan	nan	nan	0.7931	0.6286	nan		0.7483	0.5791	0.6497	0.5694	0.4583	0.1007	nan	nan	nan	nan	nan	nan	nan	nan		0.0084	0.76	0.0176	0.7292	0.0498
0.7582	0.1526	0.4671	0.6866	0.125	nan	nan	0.4037	nan	nan	0.1472	0.6943	0.0782	0.5605		0.4186	0.1163	0.0882	0.1571	0.4355	nan	nan	nan	nan	nan	nan	nan	nan	nan		0.6471	0.4775	0.5683	0.4744	0.2809	0.0885	nan	nan	nan	nan	0	nan	nan	nan		0.0144	0.9512	0.0161	0.7955	0.0925
1	0.1829	0.8125	nan	0.3968	nan	nan	0.9251	nan	nan	0.5497	0.959	0.5722	0.9241		0.5946	0.129	0.3462	nan	0.1136	nan	nan	nan	nan	nan	nan	0.0588	nan	nan		0.2083	0.0217	0	0	0.0504	0.0569	0.0273	0	nan	nan	0.037	nan	nan	nan		0.0126	0.9333	0.0076	0.8796	0.098
0.6346	0.0455	0.45	0.0213	0.2774	nan	nan	0.4487	nan	nan	0.8571	0	0.7662	0		0.7381	0.0083	0.8824	0.0092	0.0427	nan	nan	nan	nan	nan	0.0667	0	nan	0		0.1154	0	0	0	0.0688	0.0081	0.2778	0	0	0	0.0205	0	0.022	0.0263		0	0.977	0.0118	0.9493	0.2242
0.6825	0	nan	0.0083	0.1071	nan	nan	0	nan	nan	0.1795	0	0.0968	0.0172		0.6038	0.0431	0.6341	0.0061	0.0693	nan	nan	0.0213	nan	nan	0	nan	0	0.0357		0.1458	0	0	0.0152	0.0747	0.0805	0.0511	0.0216	0.0104	0.0337	0	0	0.0496	0.037		0.0167	1	0.04	nan	0.1073
0.8095	0.0096	0.963	0.0166	0.2327	nan	nan	0.4944	nan	nan	0.9052	0	0.8812	0		0.8148	0.381	nan	nan	0.6923	nan	nan	0.42	nan	nan	0.5	nan	0.3929	nan		0.4	0.1667	0.1899	0.5556	0.5075	0.2162	nan	nan	nan	nan	nan	0	nan	nan		0.05	1	0.0226	0.9796	0.1656
0.9103	0.0088	0.94	0.0108	0.3008	nan	nan	0.5736	nan	nan	0.9583	0	0.9458	0.0224		0.7273	0.2424	nan	0.3462	0.4627	nan	nan	0.3725	nan	nan	nan	nan	0.45	nan		0.1212	0	nan	0.0333	0.1453	nan	nan	0	nan	nan	0.037	nan	0.0398	nan		0	1	0.0328	0.8235	0.2759
0.978	0.0035	0.8816	0.003	0.2551	0.4274	0.0678	0.1039	0.2143	0	0	0	0.1111	0.0364		0.9524	0.6	0.84	0.5517	0.8861	nan	nan	0.8723	0.8636	nan	nan	nan	nan	nan		0.2642	0.1071	0.2885	0.36	0.0692	0.0702	nan	nan	nan	nan	nan	nan	nan	nan		0	0.9583	0.0038	0.7	0.316
0.9577	0.0204	0.8933	0.0455	0.3562	0.6667	nan	0.4143	0.7	0	0.2418	0	0.5873	0		0.875	0.5	nan	0.8125	0.551	nan	nan	0.6912	nan	nan	0.416	0.505	0.5968	0.6744		0.1684	0.0408	0	0.1463	0.0374	0.0433	nan	0.025	0.027	nan	0.0081	nan	0.0412	nan		0.007	0.6875	0.0133	0.8478	0.2951
0.9231	0.0265	0.8689	0.0173	0.3705	nan	nan	0.234	nan	nan	0.1739	0	0.6078	0		0.9143	0.4722	0.7692	0.5636	0.6375	nan	nan	0.6471	nan	nan	0.2222	0.3171	0.4242	0.6897		0.5581	0.0741	nan	0.0435	0.2932	nan	nan	nan	nan	nan	nan	nan	nan	nan		0.41	0.9275	0.9	nan	1
1	0.012	0.9206	0.0123	0.3682	0.9375	0.0265	0.7609	0.9722	nan	0.907	nan	0.9733	nan		0.65	0.0223	0.6406	0.0269	0.3033	nan	nan	0.2569	nan	nan	0.5909	0	0.6753	0		0.7349	0.0606	nan	0.1818	0.3851	nan	nan	nan	nan	nan	nan	nan	nan	nan		0.018	1	0.0066	0.9394	0.1371
0.7917	0.0515	0.8276	0.066	0.099	nan	nan	0.0403	nan	nan	0.0207	0.0147	0.0345	0.0127		0.88	0.0045	0.6538	0.0092	0.2997	nan	nan	0.3964	nan	nan	0.6038	0	0.7573	0.02		0.1098	0	0.1011	0.0894	0.0918	0	nan	0	0	nan	0	nan	0	nan		0	1	0.0345	1	0.1439
0.9091	0.0248	0.6983	0.0447	0.0349	nan	nan	0.0142	nan	nan	0.0088	0	0.0227	0.0154		0.76	0.0108	0.4783	0.0058	0.2505	nan	nan	0.3525	nan	nan	0.5938	0	0.6017	0		0.1667	0	0.0286	0.0508	0.0481	nan	nan	0.0563	nan	0.1525	0.0047	0.0112	0.064	0.0075		0.0054	0.9683	0.0081	0.8316	0.2179
0.9306	0.0172	0.7324	0.0214	0.2778	nan	nan	0.6322	nan	nan	0.9516	0	0.8933	0		0.9545	0.0158	0.3802	0.0237	0.249	nan	nan	0.3466	nan	nan	0.5588	0.0047	0.5793	0		0.1818	0.0247	0.0182	0.0471	0.0395	0.0435	nan	0.0492	0.0857	0.0702	0.0209	0.0297	0.0455	0.025		0	0.9655	0	0.8553	0.3571
1	0.2933	0.9375	0.9394	0.8056	nan	nan	0.9851	nan	nan	0.9762	0.8235	0.9535	0.9167		0.6905	0.3333	0.5571	0.3556	0.537	nan	nan	0.4691	nan	nan	0.2449	0.48	0.5088	nan		0.1356	0.0278	0	0.0081	0.1074	0.0828	0.1983	0.0285	0.0248	0.0294	0.0198	0.0167	0.0108	0.01		0.2177	0.8298	0.2449	0.7846	0.4133
0.8068	0.031	0.8333	0.0156	0.0833	nan	nan	0	nan	nan	0	0.0227	0.0408	0		0.7333	0.3	0.6129	0.566	0.5111	nan	nan	0.5048	nan	nan	0.1923	0.3043	0.3553	0.5385		0.4	0.0465	nan	0.2121	0.2621	nan	nan	0.4808	nan	nan	0.0841	0.0988	0.2857	0.3985		0.0398	0.5484	0.0762	0.3838	0.1036
0.875	0.0181	0.6232	0.0321	0.0302	nan	nan	nan	nan	nan	0	nan	0	nan		0.4118	0.0149	0.1919	0.0222	0.0247	nan	nan	0.0152	nan	nan	nan	0	0.0308	nan		0.1458	0.0076	0.0183	0.0199	0.0179	nan	nan	nan	nan	nan	nan	nan	nan	nan		0.2167	0.9487	0.5312	0.7846	0.7966
0.9556	0.0139	nan	0.0153	0.0308	nan	nan	0.0105	nan	nan	0	0	0.0104	nan		0.9091	0.5179	0.4333	0.7031	0.5972	nan	nan	0.8243	nan	nan	0.5433	0.5614	0.7833	0.5938		1	0.7571	0.7388	0.8971	0.8854	nan	nan	nan	nan	nan	0	0	nan	0		0.3478	1	0.1827	1	0.2208
0.8871	0.0102	0.6316	0.0167	0.0362	nan	nan	0	nan	nan	0	0	0.0094	0		0.8767	0.4432	0.6456	0.6667	0.5964	nan	nan	0.6064	nan	nan	0.6935	0.4462	0.6633	0.7111		0.2857	0	0.027	0	0.3415	nan	nan	0.1049	nan	nan	0.0215	0.0057	0.1	0.0235		0.4194	0.9362	0.6346	0.7523	0.9058
0.8475	0.0191	0.6567	0.0103	0.0438	nan	nan	0.0068	nan	nan	0	0	0	0.0112		0.8485	0.5484	0.8478	0.9028	0.7692	nan	nan	nan	nan	nan	0.7317	nan	nan	nan		0.2	0	0.0233	nan	0.0781	nan	nan	0.0833	nan	nan	0.0465	0	0.056	0		0.0174	0.5631	0.008	0.5969	0.3083
0.9149	0.0052	0.8427	0.0066	0.0385	nan	nan	0.0227	nan	nan	0	0	0	0		0.5	0.1081	0.8	0.4211	0.1826	nan	nan	0.0968	nan	nan	0.0106	0.1429	0	0.2353		0.25	0.0488	nan	0	0.018	nan	nan	0.0072	nan	nan	0	0	0	0		0.4805	0.9818	0.9767	nan	0.9556
0.5577	0.0065	0.3541	0.0567	0.2068	nan	nan	0.0613	nan	nan	0	0	0.0421	0.044		0.7759	0.1919	nan	0.4213	0.2253	nan	nan	0.0714	nan	nan	0.0541	0.0909	nan	nan		0.8125	0.4783	0.4713	0.1268	0.1761	nan	nan	0.3086	nan	nan	0.5	0.4638	0.5962	0.4419		0.0826	0.6531	0.0392	0.6133	0.3382
0.9667	0	0.5714	0.0216	0.0286	nan	nan	0	nan	nan	0	0	0	0		0.7931	0.4032	0.625	0.4545	0.5616	nan	nan	0.6154	nan	nan	0.3881	0.3241	0.5914	0.6875		0.168	0.037	0.0745	0.0514	0.0901	nan	nan	0.102	nan	nan	0.0192	0.0123	0.2576	0.2241		0.0256	0.7857	0.0797	0.9194	0.0729
1	0.04	0.6957	0.0342	0.0347	nan	nan	0.0111	nan	nan	0	0	0.0127	0		1	0.6386	nan	0.614	0.8095	nan	nan	nan	nan	nan	0.6512	nan	0.8571	0.6944		0.1212	0	nan	0	0.0548	nan	nan	0.0281	nan	nan	0.0186	0.0315	0.0084	0.0117		0	0.6087	0.0138	0.8039	0.0894
0.9412	0.0593	0.8043	0.045	0.0766	nan	nan	0.0154	nan	nan	0	0.0385	0.0143	0		0.8261	0.3667	0.6875	0.6923	0.7362	nan	nan	0.65	nan	nan	0.7273	0.59	0.5857	0.6691		0.1631	0.0058	nan	0.1587	0.0441	nan	nan	0	nan	nan	0	0.0366	nan	0.0241		0.016	1	0.0107	0.725	0.1081
1	0.1727	0.8667	0.1305	0.0798	nan	nan	0	nan	nan	0	0.0909	0	0		0.8814	0.52	0.8889	0.9355	0.699	nan	nan	0.8046	nan	nan	0.8519	0.7736	0.8065	0.766		0.2453	0	0.2381	0	0.083	nan	nan	0	nan	nan	0	0	0	0		0	1	0.0125	0.5862	0.0921
0.9706	0.1472	0.587	0.0744	0.071	nan	nan	0	nan	nan	0.0104	0.1154	0	0		0.8451	0.1562	nan	0.1129	nan	nan	nan	nan	nan	nan	0.0526	0.0625	0.0417	0.0833		0.1778	0	nan	nan	0.0506	nan	nan	0.0566	nan	nan	0	0	0.0645	0.0163		0.0141	1	0.014	0.6481	0.1074
0.8246	0	0.8265	0.7073	0.7135	nan	nan	0.9811	nan	nan	0.9569	1	0.9846	1		0.8804	0	0.8791	0.0276	0.2284	nan	nan	0.0909	nan	nan	0.1376	0.0079	0.1597	0.0291		0.3704	0.0121	0.0792	0	0.0963	nan	nan	0	nan	nan	0	0	nan	0.0139		0	0.8487	0.0175	0.8649	0.3371
0.9167	0.3333	0.8906	0.25	0.2611	nan	nan	0.4655	nan	nan	0.1477	0.2537	0.6154	0.625		1	0.3571	0.7879	nan	nan	nan	nan	0.9091	nan	nan	0.75	0.7778	0.878	0.7895		0.1802	0	0.0222	0.0217	0.0613	nan	nan	0.0361	nan	nan	0	0.0185	0.08	nan		0.0715	0.9643	0.0149	0.7292	0.0832
0.95	0.1361	1	0.7368	0.9597	nan	nan	1	nan	nan	0.96	0.9437	0.963	nan		0.3962	0.0298	0.3049	0.0104	0.0364	0.044	0.0237	0	0	nan	0.0074	0	0	0		0.1618	0.0238	0	0	0.0794	nan	nan	0.0274	nan	nan	0.0402	0.0347	0	0.0177		0.0092	0.9785	0.0099	0.7714	0.1711
1	0.2424	0.8235	0.8864	0.9655	nan	nan	0.9756	nan	nan	1	0.8462	1	0.9286		0.9328	0.5926	0.9322	0.3651	0.8516	nan	nan	0.68	nan	nan	0.8031	0.0729	0.9128	0.354		0.2037	0.0576	0.0714	0.0964	0.1435	nan	nan	0.0891	nan	nan	0.0882	0.0568	0.0593	0.0986		0.0143	0.8019	0.0272	0.9571	0.2191
0.9811	0.272	0.7917	0.9762	0.901	nan	nan	0.963	nan	nan	0.9706	nan	1	0.9487		0.8718	0.4762	0.7308	nan	0.4205	nan	nan	0.4057	nan	nan	0.6235	0.0488	0.8026	0.0556		0.1042	0	0	0	0.0456	nan	nan	0.0503	nan	nan	0.0118	0	0.006	0.0076		0.0303	0.9615	0.0316	0.9412	0.7018
1	0.2614	0.5	0.8571	0.9027	nan	nan	1	nan	nan	0.9808	0.9512	1	nan		0.7826	0.2059	0.6944	0.4776	0.5608	nan	nan	0.5208	nan	nan	0.5682	nan	0.375	0.6333		0.4571	0.2857	0	0.3235	0.084	nan	nan	nan	nan	nan	nan	nan	nan	nan		0	1	0	nan	0.0806
0.7313	0.1429	0.6985	0.75	0.0855	nan	nan	0.3023	nan	nan	0	0.9492	0.0042	0.8889		0.7255	0.3611	0.7436	0.4364	0.6098	nan	nan	0.7083	nan	nan	0.5667	nan	0.7442	0.7		0.1111	0	nan	nan	0.0172	nan	nan	0.0403	nan	nan	0.0067	0.0263	0.0337	0		0.0282	0.5676	0.0698	0.2727	0.204
0.9437	0.0605	0.9175	0.0263	0.289	nan	nan	0.4056	nan	nan	0.9053	0.01	0.9462	0.0151		0.5	0.1111	0.0656	0.2742	0.2109	nan	nan	0.198	nan	nan	0.0556	0.2442	0.2093	0.209		0.2653	0.0921	nan	0.1075	0.0368	0.0391	0.029	0.0137	0	0.027	0	0	0.102	0.0417		0.019	0.7721	0.0325	0.9136	0.3636
0.88	0.0155	0.9545	0	0.2664	nan	nan	0.4051	nan	nan	0.7792	0	0.9385	0.019		1	0.6818	0.9375	0.7474	0.4511	nan	nan	0.6804	nan	nan	0.6026	0.7167	0.6429	0.561		0.3421	0.1538	nan	0.0213	0.1585	0.194	nan	nan	nan	nan	0.4831	nan	0.6471	nan		0.4028	0.964	0.6494	0.9403	0.8416
0.7553	0.0264	0.8824	0.0197	0.3908	nan	nan	0.3626	nan	nan	0.4583	0.0048	0.9136	0		0.8559	0.5528	0.6814	0.638	0.5595	nan	nan	0.4737	nan	nan	0.381	nan	nan	0.5641		0.1481	0	0	0	0.0673	0.0299	0.0469	0.0056	0.0094	0	0	0	0.0087	0.0057		0.0541	0.7778	0.0345	0.5581	0.4
0.9367	0.2919	0.7833	nan	0.783	nan	nan	0.9615	nan	nan	0.8226	0.82	0.8923	0.9444		0.95	0.0117	nan	0.0181	0.0204	nan	nan	0	nan	nan	0	0	0	0.0556		0.6226	0.1698	0.5926	0.0846	0.1071	0.125	nan	nan	nan	nan	0.1556	nan	nan	nan		0.0217	0.5833	0.0216	0.8291	0.1771
0.8571	0.0104	0.5574	0.0214	0.1735	nan	nan	0.1327	nan	nan	0.1504	0.0283	0.2281	0.0127		0.5	0.0048	0.5625	0.0131	0.0411	nan	nan	0	nan	nan	0.0217	0	0.0175	0.0127		0.7851	0.6364	0.6579	0.6393	0.8411	nan	nan	nan	nan	nan	0.1579	nan	nan	nan		0.0376	0.9481	0.0379	0.9415	0.1821
1	0.5	0.973	0.9623	0.8268	nan	nan	0.79	nan	nan	0.9307	0.8977	0.898	0.879		0.68	0.1481	0.5652	0.3333	0.5976	nan	nan	nan	nan	nan	0.3514	0.3256	nan	nan		0.9553	0.733	0.6928	0.7895	0.7988	nan	nan	nan	nan	nan	nan	nan	nan	nan		0.0056	0.9429	0.0194	0.8919	0.2422
0.6326	0	0.549	0.0127	0.0225	nan	nan	0.1818	nan	nan	0.3636	0.0139	nan	0		0.7419	0.3333	0.6301	0.5727	0.63	0.7568	0.4595	0.75	0.7273	nan	0.7246	0.7105	0.8173	0.6778		0.9854	0.4929	0.4073	0.6688	0.6349	nan	nan	nan	nan	nan	nan	nan	nan	nan		0.3333	0.9143	0.6	0.4944	0.8261
1	0.4828	nan	0.7297	0.9468	nan	nan	nan	nan	nan	nan	0.9167	nan	nan		0.8333	0.42	0.4483	nan	0.7097	nan	nan	0.764	0.8485	0.7317	0.5306	0.725	0.6263	0.6964		0.125	0	0	0.0236	0.1318	nan	nan	0.0315	nan	nan	0	0.0157	0.1506	0.0182		0.0167	0.5769	nan	0.1724	0.0928
1	0.0063	0.7931	0.0242	0.1314	nan	nan	0.4444	nan	nan	nan	0	0.974	0		0.7714	0.4528	0.6038	0.5833	0.6316	0.6383	0.5455	nan	nan	nan	nan	nan	nan	nan		0.4247	0.2115	0	0.056	0.0789	nan	nan	0	nan	0	0.0131	0.0241	0.1882	0.1675		0.3333	0.9583	0.8103	nan	0.9179
1	0.0213	0.7647	0.0124	0.1502	nan	nan	0.4301	nan	nan	0.9697	0	0.9776	0.0072		0.5217	0	nan	0.0533	0.1458	nan	nan	0.3274	nan	nan	0.4458	0.0393	0.3899	0.0184		0.35	0	nan	nan	nan	nan	nan	0.1406	0.1622	nan	0.0305	0.0094	0.05	0.049		0.1209	0.9167	0.0438	0.9336	0.9587
1	0.0054	0.9375	0.0069	0.1294	nan	nan	0.3548	nan	nan	0.9574	0	0.9927	0		0.6923	0.0063	0.5333	0.004	0.1239	nan	nan	0.2	nan	nan	0.6383	0	nan	nan		0.1034	0	0	0.0388	0.0341	0.0469	0	0.0187	0.0274	0	0	0.0312	0.0453	0.1429		0.0446	0.8966	0.0198	0.8939	0.9295
0.9615	0.0078	0.9423	0.0171	0.378	nan	nan	0.4444	nan	nan	0.9531	0.0089	0.9688	0		0.5238	0	0.6828	0.0372	0.0352	0.0309	0.0497	0	0	0	0	0.015	0	0		0.3455	0.1731	0.1091	0.3793	0.1818	0.2208	nan	0.0816	0.0566	0.0882	0.0177	0.0275	0.1866	0.1034		0.0465	0.8235	0.0218	0.8298	0.8958
1	0.0246	1	0.007	0.3562	nan	nan	0.4419	nan	nan	0.9559	0	0.9783	0		0.34	0	nan	0.0158	0.0459	0.0404	0.0547	0	0	0	0.067	0	0.0349	0		0.1379	0.0263	0.0213	0.0104	0.0267	nan	nan	0.0104	nan	nan	0	0.0222	0.0204	0.007		0.2621	0.9175	0.1768	0.9102	0.8601
0.96	0.004	0.9478	0.0214	0.3045	nan	nan	0.5	nan	nan	0.9815	0	0.9697	0.0127		0.8354	0.01	0.8673	0.058	0.5975	nan	nan	nan	nan	nan	0.7377	0	nan	nan		0.1918	0	0.0613	0.0029	0.0343	0.0333	nan	0.0722	0.1083	0.0619	0.0046	0	0.16	0		0	0.8947	0.0217	0.7458	0.375
1	0.125	nan	nan	0.8261	nan	nan	0.9872	nan	nan	0.9315	0.9765	0.9531	0.9813		0.7606	0.3544	0.6186	0.6731	0.7309	nan	nan	0.8125	nan	nan	0.7143	0.5909	0.7901	0.8163		0.5172	0	0.275	0.0364	0.0683	0.0294	0.0408	0.2735	0.4188	0.1549	0	0.0064	0.5439	0		0.1071	1	0.0556	0.795	0.3534
0.95	0.0185	1	0.0203	0.5657	nan	nan	nan	nan	nan	nan	nan	1	nan		0.9074	0.5672	0.6047	nan	0.7129	nan	nan	0.7536	nan	nan	0.6993	0.6383	0.6552	0.7179		0.1622	0	nan	0	0.0219	0.0217	0.0256	0	0	0	0.006	0	0.0147	0		0.0144	0.6238	0.0111	0.2876	0.1301
0.9778	0.0144	0.8976	0.0058	0.5581	0.96	0.1304	0.6034	1	0	0.9222	0	1	nan		0.4091	0.0222	0.3023	0	0.3456	nan	nan	0.0758	nan	nan	0.1642	0.12	0.1852	0.0545		0.1364	0	0	0	0.057	0.125	0.0638	0.03	0	0.0769	0	0.0152	0.0117	0.043		0	0.5153	0.0343	0.5636	0.3866
0.9138	0.0257	0.9524	0.0046	0.5263	0.9837	0.0765	0.6667	0.9778	0	0.9551	nan	0.9913	nan		0.9857	0.6596	0.9048	0.9342	0.9385	nan	nan	0.9603	nan	nan	0.8824	0.8964	0.8961	0.9521		0.25	0	0.0541	nan	0.0347	nan	nan	0.009	nan	nan	0.0056	0.0052	0.0068	0.0878		0	1	0.0047	0.8133	0.1678
0.88	0.0098	0.9222	0.0138	0.4495	0.9225	0.0311	0.6531	0.9697	nan	0.88	0	1	0		0.7424	0.2515	0.7683	0.2553	0.535	nan	nan	0.3662	nan	nan	0.186	0.4677	nan	0.2581		0.1311	0	0.1429	0.0069	0.0131	0	0.0192	0.0513	0.1818	0	0.02	0	0.0897	0.0076		0	0.7742	nan	0.3214	0.1136
0.9925	0.0121	0.9753	0.0084	0.4041	0.9336	0.0466	0.6667	0.9714	nan	0.8	0.025	0.988	0		0.6071	0.2987	0.3333	0.3284	0.4155	nan	nan	0.525	nan	nan	0.3469	0.2581	0.2955	0.4324		0.1667	0	0.0741	0.0556	0.0752	nan	nan	0	nan	nan	0.0157	0.0056	0	0		0.0083	0.72	0.0147	0.806	0.1741
0.9891	0.0327	0.9852	0.0245	0.4275	0.9744	0.0227	0.7111	1	nan	0.9545	0	0.973	0		0.9524	0.575	0.9762	0.9811	0.8876	nan	nan	0.9038	nan	nan	0.7805	0.8269	0.9109	0.9714		0.25	0	nan	0.0118	0.0489	0.0328	0	0.012	0	0	0	0.0042	0.1006	0.0052		0.0147	1	0.0134	0.7551	0.134
0.9091	0.0179	0.9091	0.0123	0.4954	0.9444	0.0366	0.5909	1	nan	0.8889	0	0.9545	0		0.7037	0.2703	nan	0.4419	0.4862	nan	nan	0.3654	nan	nan	0.0426	0.2821	nan	nan		0.1143	0	nan	0.0088	0.0343	0.05	0	0.094	0.1111	0.119	0.0128	0	0.0309	0.0075		0.01	0.875	0.0075	0.7582	0.1427
0.9688	0.0075	1	0.0112	0.4204	0.9857	0.0167	0.5315	1	0	0.9524	0	0.9245	0		0.7143	0.3725	nan	0.55	0.5526	nan	nan	0.6047	nan	nan	0.0667	0.6333	nan	nan		0.1333	0	nan	0.0161	0.163	nan	nan	0.051	nan	nan	0.0263	0.025	0.0227	0.0299		0.0072	0.971	0.0162	0.6404	0.1728
1	0.0068	1	0.016	0.5	nan	0.0921	0.5729	0.9818	nan	0.9813	0	0.9286	0.0093		0.6923	0.2	nan	0.5741	0.4851	nan	nan	0.4545	nan	nan	0.1981	0.4528	0.3544	0.4146		0.3333	0.05	0.1458	0.1026	0.04	0.0556	nan	0.1319	0.1034	0	0	0.0364	0.1685	0.3689		0.0209	1	0.0105	0.803	0.1973
1	0.0165	0.8571	0.0264	0.23	0.8	0.0488	0.3131	0.9688	0	0.974	0	0.9318	0		0.9375	0	0.8	0.026	0.4208	nan	nan	nan	nan	nan	0.9259	nan	0.8696	nan		0.1081	0	0.04	0.0567	0.0571	0.0571	0.1935	nan	nan	nan	0.02	0.0486	0.0677	0.0592		0	0.9651	0.0093	0.8514	0.2706
1	0.0159	0.775	0.0152	0.3422	0.8861	0.0625	0.4322	0.9762	0	0.9545	0	0.8611	0.013		0.6286	0.0033	nan	0.0061	0.1923	nan	nan	nan	nan	nan	nan	nan	nan	nan		0.1429	0	0	0.0317	0.125	0.1731	0	0.0909	nan	nan	0.0428	0.0071	0	0.0755		0.0899	0.9688	0.0412	nan	0.2432
1	0.0054	0.8846	0.0158	0.3208	0.8966	0.0488	0.3962	0.9767	0	0.9692	0	0.9744	0		0.8438	0.0213	nan	0.0099	0.2629	nan	nan	nan	nan	nan	nan	nan	nan	nan		0.1316	0	0.0135	0	0.065	0.0778	0.0533	0.0789	0.0435	nan	0	0.0191	0.082	0.0549		0.0316	1	0	nan	0.2228
1	0.0032	nan	0.0073	0.2473	0.9836	0.0503	0.4021	0.9714	0	0.9577	0	0.9512	0.0123		0.8	0.0228	nan	0.0071	0.3837	nan	nan	nan	nan	nan	nan	nan	nan	nan		0.381	0.0517	0.1304	0.1364	0.0777	0.0538	0.012	0.0099	0.0233	0	0.0189	0.0886	0	0.05		0.0101	0.7471	0.0214	0.5294	0.1479
0.803	0	0.7087	0.0162	0.1584	nan	nan	0.4262	nan	nan	0.419	0	0.7544	0		0.7959	0.2154	0.269	0.4231	0.3497	nan	nan	nan	nan	nan	0.4138	nan	nan	nan		0.1583	0	0.1828	nan	0.1667	nan	nan	0.0976	nan	nan	0.0184	0.05	0.0109	nan		0.0094	0.9821	0.0085	0.3889	0.0796
0.8571	0	0.6389	0	0.7227	nan	nan	nan	nan	nan	0.9464	nan	0.9697	nan		0.6383	0.2093	0.663	0.5946	0.5	nan	nan	0.7707	nan	nan	0.4444	0.4882	0.7109	0.6794		0.1429	0	nan	0.0625	0.0513	nan	nan	0.0522	nan	nan	0.0303	0.0915	0.0818	0.1154		0.0206	0.8788	0.024	0.7073	0.0798
0.7941	0	0.7342	0.7727	0.7964	0.8553	0.7188	0.9851	1	0.9714	0.9365	nan	0.8333	1		0.4783	0.0076	nan	0.0062	0.1393	nan	nan	0.4	nan	nan	nan	0.3111	nan	nan		0.4595	0.3103	0.2643	0.5714	0.1526	nan	nan	0.0741	nan	nan	0.0364	0.0744	0	0.0784		0.4103	1	0.9341	0.9506	0.8981
1	0.3082	0.9412	0.9792	0.9171	0.8874	0.9375	0.9699	0.96	0.9737	0.8692	0.8938	0.9697	0.9873		0.725	0.3818	0.6014	0.4683	0.4826	nan	nan	0.5	nan	nan	0.4198	0.5139	0.5128	0.4054		0.1379	0	nan	0.0588	0.1071	nan	nan	0	nan	nan	0.011	0.0037	0.0127	0.0231		0.0197	0.9474	0.031	0.678	0.2136
0.9375	0.3038	1	0.8382	0.9624	0.9494	0.9697	0.9635	1	0.9242	0.963	0.7647	0.9754	0.8391		0.9	0.5918	nan	nan	0.875	nan	nan	0.8033	nan	nan	0.8557	0.9492	nan	0.7869		0.1791	0.0306	0.25	0.0137	0.0474	nan	nan	0	nan	nan	0	0.0476	0.0233	0.0127		0.0064	0.8367	0.0058	0.6889	0.1541
0.93	0.0149	0.8472	0.8571	0.8321	0.9825	nan	0.9474	nan	0.9848	0.9322	0.914	0.9	0.9737		1	0.6429	1	0.9605	0.7909	nan	nan	0.9639	nan	nan	0.8598	0.8694	0.9608	0.9348		0.1818	0	0.0476	0.0103	0.0913	nan	nan	0.0658	nan	nan	0.0211	0.0196	0.0185	0.0097		0.025	0.6667	0.0206	nan	nan
0.95	0.0066	0.6452	0.6415	0.8273	0.875	nan	0.9067	nan	1	0.9821	0.8551	0.9531	0.9038		0.7292	0.0303	0.8197	0.1972	0.1654	nan	nan	0.1029	nan	nan	0.3226	0.45	0.1961	0.119		0.1091	0	nan	nan	0.0287	nan	nan	0.0192	nan	nan	0.0048	0.0381	0.0141	0		0.0022	0.8276	0.0257	0.6829	0.0914
0.9615	0.0053	0.32	0.6296	0.8258	0.9524	0.4643	0.9367	nan	1	0.9787	0.9453	0.9038	0.9773		0.6667	0.2357	0.7119	0.2927	0.2553	nan	nan	0.2069	nan	nan	0.4561	0.4894	0.3529	0.3448		0.9674	0.6507	0.8161	0.6735	0.5633	nan	nan	nan	nan	nan	0.1111	0	nan	nan		0.0115	1	0.0114	0.955	0.1126
1	0.0213	0.5283	0.4737	0.75	nan	nan	1	nan	nan	0.9423	0.9462	0.8971	0.9551		0.8125	0.2033	0.8667	0.4898	0.6944	nan	nan	nan	nan	nan	0.3125	nan	nan	nan		0.8208	0.5988	0.8047	0.7512	0.3955	nan	nan	nan	nan	nan	nan	nan	nan	nan		0.0401	0.989	0.0097	0.8974	0.1835
0.8571	0.0309	0.9118	0.0661	0.2074	0.9688	0.0648	0.7684	0.8889	0.814	0.9688	nan	0.9752	nan		0.8675	0.4519	0.7439	0.6567	0.691	nan	nan	0.3939	nan	nan	0.3922	nan	nan	0.6522		0.2	0.0441	0	0.0588	0.0918	nan	nan	0.1884	nan	nan	0	0.0855	0.1538	0.0657		0.0223	0.8864	0.0195	0.7921	0.3493
0.8919	0.0215	0.9767	0.0927	0.273	nan	0.1333	0.6727	nan	0.5405	0.9529	0.7857	0.9674	nan		0.8276	0.5111	0.5978	0.7179	0.6696	nan	nan	0.6119	nan	nan	0.6593	0.66	0.6923	nan		0.2427	0	0.1354	0.2526	0.0719	nan	nan	0.0838	nan	nan	0	0	0.1105	0		0.0065	0.9592	0.0298	nan	0.2328
0.9167	0.0252	1	0.0813	0.2146	1	0.0663	0.4865	nan	0.2535	0.9528	0.75	0.9704	0.4167		0.9714	0.5	0.8667	0.5281	0.6	nan	nan	0.7875	nan	nan	0.6571	0.5794	0.8684	0.96		0.1864	0	0.0625	0.0505	0.0848	nan	nan	0.0761	nan	nan	0.0101	0.0309	0.2174	0.1619		0.019	0.9062	0	0.8387	0.1376
0.95	0.016	0.8333	0.0426	0.2281	1	0.0497	0.377	nan	0.2135	0.93	0.5398	0.9787	0.2931		0.6452	0.2273	nan	nan	0.4845	nan	nan	nan	nan	nan	nan	nan	0.2059	nan		0.2424	0.0962	nan	0.0433	0.0714	nan	nan	nan	nan	nan	0.0101	0	nan	0		0.1556	0.7547	0	0.9574	0.3654
1	0.2857	1	0.7	0.9402	nan	nan	nan	nan	nan	0.8462	nan	1	nan		0.9487	0.619	nan	0.9	0.6748	nan	nan	0.825	nan	nan	0.5932	0.5825	0.8182	0.5926		0.16	0.0105	0.2432	0.075	0.0463	nan	nan	0.0051	nan	nan	0.0124	0	0.0128	0.0171		0.02	0.8571	0.0146	0.7829	0.2691
1	0.1857	0.85	0.3649	0.6429	0.9649	0.3704	nan	nan	nan	nan	nan	0.9762	nan		0.9118	0.2	nan	0.2778	0.4915	0.5	nan	0.6667	nan	nan	0.7286	0.375	0.7458	nan		0.4348	0.0476	0.05	0.0577	0.2468	nan	nan	0	nan	nan	0.0108	0	0	0		0	0.5143	0.12	0.6275	0.9441
1	0.1314	0.9737	0.2513	0.541	1	0.4487	0.9706	0.9524	nan	1	nan	0.9726	nan		0.7619	0.3158	0.7097	0.1957	0.3765	0.4792	0.2759	0.5333	0.4348	0.6364	0.6176	nan	nan	nan		0.2273	0.0606	0	0.0462	0.1954	nan	nan	0.0385	nan	nan	0.0278	0	nan	0		0	1	0.0755	0.6154	0.0932
1	0.0155	nan	0.0805	0.6691	0.8793	0.4681	0.9231	0.9231	nan	0.9888	nan	nan	nan		0.5	0.1923	0.5556	0.4844	0.3206	nan	0.4	0.3056	nan	nan	0.5833	nan	nan	nan		0.6329	0.25	0.5797	0.039	0.4927	nan	nan	nan	nan	nan	0.0568	nan	nan	nan		0	0.7317	0	nan	0.1568
0.9792	0.3629	0.9483	0.5	0.6344	0.6172	0.7381	nan	nan	nan	0.9881	nan	nan	nan		0.931	0.6	0.7879	0.4348	0.3112	0.1566	nan	0.5	nan	nan	0.5	nan	0.4444	0.7353		0.5484	0.1467	0.4724	0.0588	0.2978	nan	nan	nan	nan	nan	nan	nan	nan	nan		0	0.7	0.0385	0.775	0.0948
0.9545	0.0319	0.958	0.0094	0.3368	0.963	0.0294	0.5111	nan	nan	0.8812	0	0.973	0		0.8276	0.4762	nan	nan	0.6024	nan	nan	0.6859	nan	nan	0.5075	0.5972	0.7683	0.7391		0.2	0	0.0714	0.1304	0.0226	nan	nan	nan	nan	nan	0.0286	nan	nan	0.037		0.0083	0.9487	0.0137	nan	0.1769
0.5823	0.019	0.7429	0.0095	0.3095	nan	nan	0.2985	0.4255	0	0.376	nan	0.5802	nan		1	0.3438	0.7667	0.7636	0.7769	0.5769	0.8	0.5	0.32	0.7639	0.2846	0.0882	0.5855	0.6637		0.4074	0.1066	0.3529	0.0308	0.0943	nan	nan	0	nan	nan	nan	nan	0	0.025		0.0177	0.8571	0.029	nan	0.2077
0.6111	0.012	nan	0	0.4107	nan	nan	0.3962	0.6	nan	0.2752	nan	0.5833	nan		0.9775	0.5926	0.913	0.7439	0.8885	nan	nan	0.8624	nan	nan	0.8879	1	0.8905	0.7105		0.5	0.2016	0.3333	0.019	0.1103	nan	nan	0.0385	nan	nan	0.0208	0.0536	0	0.0303		0.0084	0.9524	0.0039	0.6098	0.1377
0.9688	0.4643	0.9474	0.6667	nan	nan	nan	nan	nan	nan	0.76	0.6176	nan	0.6571		0.96	0.5577	0.8667	0.6438	0.9222	0.8889	0.9667	0.7034	nan	0.6774	0.678	0.4255	0.6517	0.8167		0.4685	0.1916	0.1735	0.1292	0.0753	nan	nan	0	nan	nan	0	0.0256	0	0		0	0.7419	0.0132	0.6105	0.1744
0.6522	0	0.8182	0.0208	0.7465	0.9273	nan	nan	nan	nan	0.9556	nan	0.9206	nan		0.75	0.0325	0.6136	0.0089	0.2093	nan	nan	0.48	nan	nan	0.8056	nan	0.74	nan		1	0.7059	0.7917	0.5859	0.1597	nan	nan	nan	nan	nan	nan	0.0128	nan	nan		0.0104	0.9375	0.0112	0.9184	0.135
0.8136	0.0427	0.8148	0.0886	0.399	0.6429	nan	0.466	0.9259	0.119	0.8058	0.0556	0.896	0.1951		0.8776	0.5	nan	nan	0.9535	nan	nan	0.8462	nan	nan	0.8864	nan	0.844	nan		0.1154	0	0.1101	0.013	0.0371	nan	nan	0.0096	nan	nan	0.0039	0	0.0061	0		0	0.9608	0	1	0.141
0.92	0.069	0.7027	0.0838	0.3771	nan	nan	0.2833	nan	0.02	0.6562	0	0.7121	0.0933		1	0.6458	0.7253	0.6154	0.7238	nan	nan	0.75	nan	nan	0.7368	nan	0.7097	0.6667		0.1538	0.0073	0.0288	0.0185	0.031	nan	nan	0	nan	nan	0	0.0096	0.004	0.0141		0.0156	0.944	0.0207	0.8661	0.1534
1	0.0034	0.6629	0.006	0.4877	0.9778	0.056	0.8108	0.9655	nan	0.9733	nan	0.9733	nan		0.8125	0	0.16	0.0163	0.1732	0.7083	0.0244	nan	nan	nan	nan	nan	nan	nan		0.2609	0.039	0.1379	0	0.0534	nan	nan	0	nan	nan	0	0.0052	0.0164	0		0.0119	0.95	0.0125	0.9027	0.223
0.9492	0.0218	0.8306	0.0094	0.3345	nan	nan	0.4394	nan	0.0357	0.9104	0	0.9848	0.012		0.6279	0.0121	0	0.0156	0.1557	0.6765	0	nan	nan	nan	nan	nan	nan	nan		0.1006	0	0.0536	0.0115	0.0196	nan	nan	0	nan	nan	0	0.0034	0	0		0.0202	0.9231	0.0058	0.8795	0.1364
1	0.0261	0.7831	0.0188	0.3223	nan	0.1094	0.4409	0.9615	0	0.9434	0	0.9825	0		0.7391	0.0129	0.2174	0.0147	0.1756	nan	nan	0.2069	nan	nan	nan	nan	0.7059	nan		0.4348	0	nan	0	0.0561	nan	nan	0.0141	nan	nan	0.0039	0	0.0123	0.0063		0.0129	1	0.0059	0.8734	0.1615
0.594	0.0862	0.705	0.1562	0.3664	nan	nan	0.3208	nan	nan	0.6667	0.1538	nan	0.28		0.8913	0.3571	0.7624	0.5167	0.3478	0.3636	0.3582	0.4412	nan	nan	0.5556	0.3714	0.6557	0.3043		0.1212	0	0.2029	0.034	0.0449	nan	nan	0.0056	nan	nan	0	0	0.0625	0.0552		0	0.9811	0.0134	nan	0.1642
0.6264	0.0424	0.318	0.0995	0.0589	nan	nan	0.2073	nan	nan	0.2523	0.0762	0.3537	0.1111		0.864	0.0481	0.9421	0.1402	0.5234	nan	nan	nan	nan	nan	nan	0.0323	0.871	nan		0.7639	0.4865	0.1481	0.3704	0.3585	nan	nan	nan	nan	nan	0	0	0	nan		0.0067	0.9881	0.0131	0.9677	0.1944
0.6552	0	0.8788	0.04	0.5938	nan	nan	0.5	nan	nan	0.9683	0.0222	nan	0		0.8427	0.0263	0.875	0.0413	0.6048	nan	nan	nan	nan	nan	0.8286	nan	nan	nan		0.9358	0.6333	0.6897	0.8308	0.7788	nan	nan	nan	nan	nan	0	0	nan	nan		0.0134	0.7907	0.0081	0.6136	0.0969
0.9217	0.3357	0.9302	0.2087	0.5916	nan	nan	0.6364	nan	nan	0.9024	0.9273	0.9079	0.25		0.875	0.2083	0.6957	0.74	0.6592	0.6275	0.6667	0.4079	0.2963	0.4694	0.5827	0.5253	0.3981	0.6364		0.6667	0.1091	0.1413	0.2245	0.2759	nan	nan	nan	nan	nan	0.0353	0	nan	nan		0.0024	0.8462	0.0174	0.6875	0.1106
0.9535	0.4171	0.9925	0.9444	0.8017	nan	nan	0.9598	nan	nan	1	0.949	0.9852	0.9586		0.6346	0.3186	0.8593	0.5077	0.5412	nan	nan	nan	nan	nan	0.3333	nan	0.6545	nan		0.7273	0.5945	0.3988	0.4	0.541	nan	nan	nan	nan	nan	nan	nan	nan	nan		0.0749	0.7391	0.0133	0.9048	0.0943
1	0.4797	nan	0.8333	0.8475	nan	nan	1	nan	nan	0.94	0.973	0.931	0.8793		0.8	0.4167	nan	nan	0.7358	nan	nan	0.8966	nan	nan	0.7059	nan	0.8276	nan		0.1629	0.02	0.1761	0.0068	0.0541	nan	nan	0	nan	nan	0	0	0.0109	0.0331		0.0333	0.6308	0.01	0.65	0.2405
0.7407	0.0078	0.6712	0.0336	0.131	nan	nan	0.4583	nan	nan	1	0	0.8485	0.0233		0.9429	0.4571	nan	0.3958	0.587	nan	nan	nan	nan	nan	nan	0.4667	nan	nan		0.1481	0.0252	0.1077	0	0.0603	nan	nan	0.0364	nan	nan	0.0325	0.0556	0.0256	0.0513		0.0136	1	0.0065	0.5333	0.1576
1	0	0.7595	0.0085	0.0317	0.0444	0	0.226	0.5111	0	0.0968	0.0055	0.493	0		0.8125	0.4805	0.3276	0.6146	0.5954	0.6214	0.4615	0.5405	0.5417	0.55	0.36	0.5897	nan	nan		0.8771	0.5736	0.8319	0.8669	0.689	nan	nan	nan	nan	nan	nan	nan	nan	nan		0.0268	0.9677	0.0137	0.7209	0.0661
0.558	0	0.6788	0.0095	0.3587	nan	nan	0.4524	nan	nan	0.64	0	0.5312	0		0.8	0.3469	nan	nan	0.7077	0.648	0.8143	0.8302	0.7297	0.8182	0.7832	0.8539	0.8211	0.828		0.7124	0.5171	0.7059	0.779	0.5025	nan	nan	nan	nan	nan	nan	nan	nan	nan		0.0155	0.9545	0.0238	nan	0.2119
0.6571	0.1271	0.5073	0.1698	0.5631	nan	nan	0.4773	nan	nan	0.3544	0.3214	0.4013	0.381		0.64	0.0131	nan	0.0153	0.2426	0.6207	0.1104	nan	nan	nan	nan	nan	0.7206	nan		0.375	0.0476	nan	0	0.0652	nan	nan	0.1136	nan	nan	0.0698	0.0278	0	0.0208		0.3179	0.8553	0.3105	0.6719	0.5928
0.7549	0.1282	0.5723	0.1847	0.4939	nan	nan	0.5221	nan	nan	0.3443	0.2063	0.47	0.1373		0.875	0	nan	0	0.2171	0.625	0.0842	nan	nan	nan	nan	nan	0.814	nan		0.1081	0	nan	0.0209	0.073	nan	nan	0.047	nan	nan	0.067	0.0197	0.0309	nan		0.0091	0.8571	0	0.9492	0.3932
0.8373	0.1469	0.7524	0.362	0.7925	nan	nan	0.7055	nan	nan	0.5686	0.3273	0.7655	0.3974		0.4286	0.0047	nan	0.0166	0.0881	nan	0.0882	nan	nan	nan	nan	nan	nan	0		0.375	0.0882	nan	nan	0	nan	nan	0.1111	nan	nan	0.05	0.0301	0.0571	nan		0.0052	0.8929	0.0072	0.7321	0.0656
0.8923	0.0617	0.8026	0.135	0.4909	nan	nan	0.5893	nan	nan	0.7717	0.2062	0.8118	0.2239		0.4	0.0034	nan	0.0032	0.0671	nan	0.0246	nan	nan	nan	nan	0	nan	0		0.3889	0	nan	0.2097	0.0559	nan	nan	0.0902	nan	nan	0.0108	0.0092	0.1765	0.1513		0.0132	1	0.0135	0.6667	0.1663
0.6332	0.0063	0.6455	0.0051	0.2075	nan	nan	0.1005	nan	nan	0.3701	0	0.3226	0		0.8636	0.0236	nan	0.0174	0.0594	0.9545	0.0078	0.4565	nan	nan	0.88	0	0.85	0		0.7955	0.5	0.8208	0.4526	0.2787	nan	nan	nan	nan	nan	nan	nan	nan	nan		0.0157	1	0.0116	0.7385	0.2127
0.9479	0	0.7935	0.0161	0.4711	0.9067	0.0296	0.907	1	nan	0.8	0	0.9344	nan		0.8364	0.0038	nan	0.0267	0.0943	0.5882	0.0633	0.4146	nan	0	0.7419	0	0.8571	0		0.6579	0.5204	0.6778	0.5	0.3017	nan	nan	nan	nan	nan	nan	nan	nan	nan		0.0109	0.9389	0.0097	0.7181	0.2541
0.8281	0.0372	0.8333	0.0019	0.3589	0.8136	0	0.84	0.9302	nan	0.6774	0.0227	0.9306	nan		0.8485	0.3902	0.5641	0.6133	0.6621	nan	nan	0.6279	nan	nan	0.3947	0.4074	0.537	0.5814		0.122	0	0	0.0133	0.0294	nan	nan	0	nan	nan	0.0034	0.0109	0.0093	0.0209		0	0.9326	0.0515	0.9074	0.5826
0.6296	0	0.383	0.0133	0.1143	nan	nan	0.1389	nan	nan	0.0177	0	0.2034	0		0.7429	0	0.7727	0	0.1667	nan	nan	0.0805	0.3571	0	0.1442	0	0.4625	0		0.4286	0	0.1739	0	0.0283	nan	nan	0.0407	nan	nan	0.0333	0.0442	0.0135	0.0547		0.3902	0.9677	0.6806	0.9508	0.8134
0.5938	0.0143	0.5616	0.0252	0.0155	nan	nan	0.0081	nan	nan	0	0	0.1389	0		0.7955	0.4545	0.68	0.6125	0.7817	nan	nan	0.7885	nan	nan	0.7412	0.7778	0.875	0.8939		0.1429	0	nan	0.0198	0.1609	nan	nan	0.0112	nan	nan	0.0101	0.0329	0.0226	0.0159		0.0396	0.8649	0.028	0.8276	0.4778
0.76	0.0278	0.4337	0.0394	0.0121	nan	nan	0.0247	nan	nan	0	0	0.0294	0		0.5882	0.1471	nan	0.3478	0.3312	nan	nan	nan	nan	nan	0.2703	0.193	0.35	0.3043		0.1408	0	0	0.025	0.0912	nan	nan	0.0139	nan	nan	0.0282	0	0	0.0455		0.0174	1	0	nan	0.1554
0.6842	0.0198	0.6466	0	0.0573	nan	nan	0.0263	nan	nan	0	0	0.05	0.0213		0.5361	0	0.3456	0.0115	0.0451	nan	nan	0	nan	nan	0.0098	0.0096	0	0		0.1915	0.0196	0.1296	0	0.1136	nan	nan	0.021	nan	nan	0.0164	0.0348	0	0.0465		0.0753	0.9483	0	0.9792	0.2358
0.8889	0	0.7931	0	nan	nan	nan	nan	nan	nan	0.2947	0.0215	nan	0.0182		1	0.5962	nan	0.6316	0.529	nan	nan	0.4783	nan	nan	nan	nan	nan	nan		0.4167	0.0702	nan	nan	0.0118	nan	nan	0	nan	nan	0.0273	0.0144	0	0.0441		0.0161	0.7647	0.0201	0.8	0.26
0.8774	0.0147	0.6894	0.1329	0.3895	nan	nan	0.3833	nan	nan	0.6962	0.473	0.6377	0.2656		0.9412	0.3939	0.931	0.6441	0.4088	nan	nan	0.64	nan	nan	0.3412	0.4643	0.9429	0.551		0.169	0.022	0	0	0.0462	nan	nan	0.0184	nan	nan	0.007	0.0165	0.0345	0.0254		0.0249	0.8764	0.0179	0.9494	0.2231
1	0.2273	nan	0.6972	0.8321	nan	nan	0.8211	nan	nan	0.9787	0.6176	0.9185	0.75		0.3409	0	0.4872	0.0213	0.0563	nan	nan	0.0286	nan	nan	0.0167	0	0.0833	0		0.1881	0.0252	0.0543	0.0268	0.0408	nan	nan	0.029	nan	nan	0.0199	0.0167	0.0198	0.0062		0.0074	1	0.0079	0.9259	0.1538
0.9512	0.2929	nan	0.8133	0.9424	nan	nan	0.9101	nan	nan	0.9302	nan	0.9545	0.8254		0.3889	0	0.2121	0.0476	0.0932	nan	nan	0.0508	nan	nan	0.1014	0	0.1852	0		0.2	0	0	0.0076	0.033	nan	nan	0	nan	nan	0	0	0	0.0123		0.0274	0.8364	0.0016	nan	0.0896
0.8316	0	0.6996	0.0123	0.0586	nan	nan	0.032	nan	nan	0.0435	0.0111	0.0115	0		0.7647	0.3585	0.7895	0.3333	0.6742	0.7455	0.5185	0.6406	0.8621	0.5	0.5556	0.5185	0.5699	nan		0.1277	0.0185	0.013	0	0.0192	nan	nan	0.0233	nan	nan	0.0035	0.0048	0.0233	0.0131		0.0279	0.6517	0.0332	0.5942	0.1259
0.8539	0.0077	0.8352	0.0397	0.6937	0.9537	0.4231	nan	nan	nan	1	nan	0.8	nan		0.8293	0.022	0.781	0.0298	0.3889	0.7652	0.0606	0.2597	0.8	0	0.7143	0	0.6265	0		0.5684	0.4149	0.5613	0.5	0.2262	nan	nan	nan	nan	nan	0.1071	nan	nan	nan		0.0079	0.8535	0.0111	0.784	0.1595
0.8263	0.0245	0.8026	0.0202	0.6667	0.8836	0.1481	0.5	0.8421	0	0.9474	0.0263	0.9888	nan		1	0.0374	nan	0.0145	0.1605	nan	nan	0.3778	nan	nan	0.8824	0	nan	0.0189		0.9259	0.5357	nan	0.7356	0.1515	nan	nan	nan	nan	nan	nan	nan	nan	nan		0.0039	0.9211	0.0028	0.9438	0.1405
0.9646	0.0286	0.905	0.0217	0.6162	0.9643	0.0816	0.459	0.9643	nan	0.8143	0	0.9	0		0.9333	0.0046	0.7206	0.0136	0.1659	nan	nan	0.2619	nan	nan	0.8929	nan	0.8485	0		0.1667	0	0.3585	0	0.0517	0.0282	0.0976	nan	nan	nan	0	0	0	0		0.0208	1	0.006	0.9425	0.1491
1	0	nan	0.0449	0.5521	nan	nan	nan	nan	nan	nan	0	nan	nan		0.9091	0.0052	0.9756	0.0207	0.4322	nan	nan	0.3111	nan	nan	0.8478	0	0.9545	nan		0.2929	0.15	0.573	0.5114	0.2242	nan	nan	nan	nan	nan	0.0088	nan	nan	nan		0.0098	0.6279	0.0237	0.6714	0.1963
0.9268	0.0147	0.8431	0.0146	0.1542	nan	nan	0.2267	nan	nan	0.9935	0	0.961	0		0.92	0.4	nan	nan	0.493	nan	nan	0.6296	nan	nan	0.4405	0.4138	0.6667	0.4722		0.2381	0	0	0.0333	0.1075	0.1682	0	0	nan	nan	0	nan	0.0161	nan		0.0071	1	0.0074	0.9412	0.2475
1	0.0069	0.7179	0.0125	0.121	nan	nan	0.1818	nan	nan	0.9649	0.0109	1	0		0.8679	0.5489	0.5088	0.6415	0.628	nan	nan	0.5	nan	nan	0.4775	0.4769	0.6829	0.5476		0.2766	0	0.0909	0	0.0437	0.0741	nan	0.0265	0.0108	0.0312	0.0157	0.0093	0.0188	0.0123		0	0.9524	nan	0.9423	0.601
0.9545	0.0066	1	0.0282	0.375	1	0.1132	0.5714	nan	nan	0.9839	0	0.72	nan		0.8824	0.4699	0.6875	0.8701	0.7748	nan	nan	0.7907	nan	nan	0.6829	0.9189	nan	0.9524		0.2128	0.0749	0.25	0.1397	0.0512	0.0488	nan	0.0361	0.0741	nan	0.0112	0.2432	0.0617	nan		0	0.75	0.0143	0.6092	0.3022
0.9091	0.0921	0.9022	0.0532	0.6536	0.9773	nan	0.561	0.9524	nan	0.8871	0.0536	1	0.0149		0.7083	0.3333	0.7619	0.75	0.7055	nan	nan	0.8049	nan	nan	0.6125	0.7091	0.9231	nan		0.92	0.6923	nan	0.5577	0.7667	nan	nan	nan	nan	nan	0	nan	nan	nan		0.2975	0.9459	0.2998	0.9694	0.7675
1	0.0034	0.6782	0.0243	0.4709	nan	nan	0.451	1	nan	0.9589	0	0.9646	0.0127		0.4815	0.014	0.4605	0.0329	0.3369	nan	nan	0.2464	nan	nan	0.4615	0	nan	nan		0.7196	0.5471	nan	0.4888	0.1824	0.0642	nan	nan	nan	nan	nan	nan	nan	0.0185		0.0294	1	1	0.675	0.8994
1	0.0137	0.5857	0.0315	0.5118	nan	nan	0.3636	nan	nan	0.9718	0.0087	0.9902	0		0.6327	0.0105	0.5088	0.0173	0.2412	nan	nan	0.2558	nan	nan	0.625	0	0.4783	0		0.8846	0.2955	nan	0.6986	0.0698	nan	nan	nan	nan	nan	nan	nan	nan	nan		0	1	0	0.913	0.3619
0.6957	0	nan	nan	0.5439	nan	nan	0.3902	nan	nan	0.4722	0.0253	0.7647	0		0.5	0	0.3269	0.0159	0.1988	nan	nan	0.2245	nan	nan	nan	0	0.3871	0		0.8899	0.75	nan	0.7989	0.5625	nan	nan	nan	nan	nan	0.0667	0	nan	nan		0.0155	0.9551	0.008	0.9368	0.2676
1	0.45	nan	nan	0.8788	nan	nan	0.9337	nan	nan	0.9595	0.9714	0.982	0.9828		0.4615	0.0293	0.3939	0.0138	0.1667	nan	nan	0.283	nan	nan	0.4154	0	0.475	0		0.1613	0.0132	nan	0.0202	0.0379	0.0323	nan	0.0185	0	0	0.009	0.0323	0.0076	0.009		0.0323	0.9273	0.013	0.8906	0.2109
0.9756	0.1538	0.7955	nan	0.6812	0.6812	nan	nan	nan	nan	0.9663	nan	0.927	nan		0.8438	0	0.7333	0.027	0.458	nan	nan	0.3514	nan	nan	0.6441	0	0.5778	0		0.125	0	0.0411	0.0625	0.0327	0	nan	0.0046	0	0.0112	0	0	0.0063	0.0244		0.0341	0.9273	0.0172	0.697	0.1857
1	0.3333	0.9333	nan	0.6296	0.7111	nan	nan	nan	nan	0.9135	nan	0.8947	nan		1	0.3478	nan	0.6667	0.6914	nan	nan	0.6387	nan	nan	0.3163	0.5938	0.6912	0.5328		0.1	0	0	0.0097	0.0541	0.0502	0.0222	0	0	0	0.0171	0.0455	0.026	0.0682		0.0128	1	0.0038	0.7619	0.1529
0.9706	0.1613	0.9455	0.7692	0.9091	nan	nan	0.8855	nan	nan	0.8367	0.9291	0.8268	0.8281		0.8667	0.3816	0.6098	0.5429	0.5398	nan	nan	0.6947	nan	nan	0.4111	0.4255	0.5839	0.598		0.8654	0.7352	0.7826	0.54	0.6809	nan	nan	nan	nan	nan	nan	nan	nan	nan		0.0127	0.9545	0.037	0.7222	0.1691
1	0.0926	0.75	0.3846	0.9394	nan	nan	0.72	nan	nan	0.8762	0.775	0.7586	0.5		0.4167	0.0066	0.1475	0.0149	0.0852	nan	nan	0.1628	nan	nan	0.3043	0	0.3562	0		0.8431	0.6952	0.7273	0.5833	nan	nan	nan	0	nan	nan	nan	nan	nan	nan		0.0074	0.9048	0.0242	0.5417	0.0856
1	0.0198	nan	0	0.0538	nan	nan	0	nan	nan	0	0	0	0.0312		0.8636	0.5294	0.6875	0.7736	0.7733	nan	nan	0.8167	nan	nan	0.6522	0.8636	nan	nan		0.1266	0	0.125	0.0248	0.0609	0.1061	0.0462	0.0056	0.0417	0	0	0	0.0377	0.0091		0.0119	0.971	0.0153	0.6481	0.088
1	0.0076	0.8854	0.0128	0.0313	nan	nan	0.0132	nan	nan	0	0	0.0137	0.0122		0.9286	0.3895	0.5	0.4192	0.6343	nan	nan	0.728	nan	nan	0.6806	0.6731	0.6316	0.6923		0.1739	0	0.0533	nan	0.0206	0.0367	nan	0.0051	0.0072	0	0.0035	0.0132	0.0229	0		0.0048	0.9492	0.0125	0.6757	0.0799
1	0.16	1	0.129	0.1467	nan	nan	0.1	nan	nan	0.1046	0.1667	0.1046	0.1048		0.8846	0.4521	0.7387	0.7179	0.7436	nan	nan	nan	nan	nan	0.7143	0.88	0.7105	0.7959		0.1168	0	0.1566	0	0.0345	0.042	0.029	0.0078	0.0206	0	0.0167	0.0103	0.0053	0.0103		0.0108	0.9231	0.0339	0.5865	0.0981
0.9737	0.4375	0.6111	0.8222	0.8724	nan	nan	0.7466	nan	nan	0.6518	0.5812	0.8205	0.6694		0.6854	0.018	nan	0.0588	0.199	nan	nan	0.3261	nan	nan	0.3182	0.0286	nan	0		0.1333	0	0.087	0	0.0714	0.1667	0.0294	0.0095	0	0.0278	0	0.0068	0.029	0.01		0.0401	0.9844	0.0169	0.5352	0.121
0.5338	0.0065	0.4513	0.023	0.0325	nan	nan	0.0143	nan	nan	0.046	0	0.0099	0		0.9118	0.5625	0.75	0.6207	0.5034	nan	nan	0.5405	nan	nan	0.5	0.6364	0.5385	nan		0.1191	0	0.2537	0.0141	0.0308	0.0239	0.0476	0.0145	0.0185	nan	0	0	0.0197	0		0.0205	0.9756	0.0155	0.55	0.0932
0.9444	0.0128	0.9583	0.0156	0.3	nan	nan	0.2121	nan	0	0.8346	0.0406	0.956	0.0602		0.7647	0.3351	0.7246	0.4653	0.539	nan	nan	0.5077	nan	nan	0.5974	0.5914	0.5854	nan		0.1807	0.0273	0.0486	0.0608	0.0549	nan	nan	0.0566	nan	nan	0	0.0253	0.022	0.03		0.0092	0.9898	0.0101	0.8872	0.2
0.7069	0.0882	0.4857	0.2179	0.554	nan	nan	0.3514	nan	nan	0.5327	0.1798	0.45	0.1818		0.6341	0.3059	0.7174	0.4359	nan	nan	nan	0.72	0.7	nan	0.6491	0.4651	0.5429	0.4286		0.3553	0.2025	0.0714	0.4643	0.2078	0.3148	0.0167	0.5833	0.9167	0.6667	0.0515	0.0234	0.7632	0.4286		0.0122	0.9254	0.0366	0.7273	0.1641
0.9394	0	1	0.0126	0.0453	nan	nan	0.0057	nan	nan	0	0	0	0		0.875	0.5	0.8333	0.6667	0.8421	nan	nan	nan	nan	nan	nan	nan	nan	nan		0.331	0.0952	0.1404	0.1437	0.2791	0.3261	0.1646	0.6154	0.6835	0.814	0.0353	0.0209	0.4551	0.67		0.0109	1	0.0257	0.5181	0.1507
0.6727	0.123	0.7889	0.2493	0.4838	nan	nan	0.3631	nan	nan	0.4062	0.2184	0.6627	0.2042		0.7059	0.3696	0.6818	0.6346	0.6557	nan	nan	0.7442	nan	nan	0.5577	0.5625	0.5135	nan		0.1429	0	0.0923	0.0769	0.1215	nan	nan	nan	nan	nan	0	0	nan	0		0.0484	0.9808	0.0316	0.8125	0.2055
0.7778	0.0333	nan	0.0312	0.0463	nan	nan	0	nan	nan	0	0	0	0.0175		0.6071	0.2647	0.5763	0.5783	0.6649	0.625	0.675	0.5934	0.6667	0.5455	0.4051	0.4474	0.6406	0.5584		0.6207	0.25	0.5897	0.8037	0.4065	0.7111	0.3393	0.7667	0.8235	0.8	0.3867	0.2985	0.6865	0.7162		0.0385	0.9048	0.0567	0.7975	0.1881
0.8571	0.1282	0.7662	0.0833	0.0657	nan	nan	0	nan	nan	0	0	0.0233	0.0125		0.8529	0.4394	0.5882	0.4194	0.4718	nan	nan	0.5574	0.6207	0.5641	0.1795	0.3023	0.5345	0.625		0.2917	0	0.0769	nan	0.0323	nan	nan	0	nan	nan	0.0152	nan	0.0081	nan		0.1643	0.8056	0.0431	0.7419	0.3947
1	0.0129	0.9242	0.0469	0.4615	nan	nan	0.3625	nan	nan	0.9143	0	0.9583	0.037		0.4211	0	0.5652	0	0.1327	nan	nan	0	nan	nan	0.0374	0.3288	0.0256	0.0208		0.3704	0	nan	nan	0.1905	nan	nan	0	nan	nan	0	0.0166	0.0693	0.0347		0.0309	0.9545	0	0.9651	0.3396
0.7534	0.0204	nan	0.0072	0.0518	nan	nan	0	nan	nan	0	0.0105	0.0073	0		1	0.6716	nan	0.8111	0.9024	nan	nan	0.8667	nan	nan	0.975	0.8929	0.7714	0.6667		0.6053	0.2571	0.6667	0.8667	0.1333	nan	nan	0.2366	nan	nan	0.033	0.0678	0.1538	0.3103		0.0702	1	0.0278	0.8621	0.2054
0.9583	0.0244	nan	0.0092	0.0549	nan	nan	0.0079	nan	nan	0	0	0	0.0043		0.8421	0.488	0.8718	0.4583	0.5733	0.375	0.7593	nan	nan	nan	nan	nan	nan	nan		0.2308	0.0204	0.053	0	0.014	nan	nan	0	nan	nan	0.0085	0.0142	0.0103	0.0247		0	0.8966	0.0137	nan	0.169
0.7857	0.0182	nan	0.0231	0.0382	nan	nan	0	nan	nan	0.01	0	0.0101	0.0053		0.7808	0.2936	0.7209	0.1349	0.2736	0.25	0.7	nan	nan	nan	nan	nan	nan	nan		0.9697	0.675	0.6126	1	0.4306	nan	nan	nan	nan	nan	nan	nan	nan	nan		0.0057	1	0.0046	nan	0.7
0.9	0.0408	1	0	0.3939	nan	nan	0.5259	nan	nan	0.8733	0.006	0.9219	0.0233		0.549	0.225	nan	0.075	0.1429	nan	nan	nan	nan	nan	nan	nan	nan	nan		0.9649	0.7376	0.7358	0.7548	0.4124	0.2549	nan	nan	nan	nan	nan	nan	nan	nan		0.0276	1	0.0418	0.7442	0.6753
0.95	0.0488	nan	0.0112	0.3636	nan	nan	0.4082	nan	nan	0.9241	0	nan	0		0.6522	0.2772	0.5278	0.5417	0.6084	nan	nan	0.6322	nan	nan	0.5495	0.386	0.5294	0.5395		0.125	0	nan	0.1639	0.0741	0.0621	0.0364	0.0714	0.0661	0.04	0.0312	0.0576	0.1122	0.0806		0.2913	1	0.1537	0.6087	0.6
0.9048	0	0.5	0.005	0.2903	nan	nan	0.3675	1	nan	0.9133	0.0076	0.8902	0		0.9375	0.6341	0.8919	0.8182	0.8796	nan	nan	0.8125	nan	nan	0.6905	0.86	0.8696	0.7917		0.7879	0.4346	0.4057	0.9919	0.8387	nan	nan	nan	nan	nan	0.1224	nan	nan	nan		0.0339	0.8983	0.0548	0.6058	0.1442
0.75	0.1714	0.7302	0.5849	0.7023	nan	nan	0.7517	nan	nan	0.6303	0.626	0.623	0.9254		0.8846	0.4545	0.481	0.4444	0.6081	nan	0.6333	0.6102	nan	0.6	0.8438	0.527	0.686	0.614		0.8889	0.4881	nan	1	0.6176	nan	nan	nan	nan	nan	0.0267	nan	nan	nan		0	0.8864	0.0238	nan	0.1121
0.6207	0.0103	0.3537	0.0219	0.319	nan	nan	0.5	nan	nan	0.9254	0	0.8904	0		0.6667	0.2941	0.4667	0.5	0.5426	nan	nan	0.6667	nan	nan	0.7073	0.6061	nan	nan		0.25	0.0659	0.0889	0.254	0.0083	0	0.0417	0.1224	0.102	0.1364	0.0163	0.0438	0.1028	0.1087		0	1	nan	0.0476	0.7119
0.5766	0.0087	0.1895	0.0182	0.2933	nan	nan	0.5122	nan	nan	0.9242	0	0.9717	0.0114		0.8625	0.5385	0.6383	0.587	0.5604	0.3803	0.6066	0.6833	0.6061	0.7917	0.6212	0.5818	0.6406	0.5091		0.4	0.0238	0	0	0.0888	0.0784	0.125	0.0064	0	0.0222	0.0118	0.0154	0.0263	0.0109		0.068	0.9651	0.1363	0.6739	0.9435
0.6161	0.0094	0.3704	0.0284	0.3368	nan	nan	0.5	nan	nan	0.8861	0	0.991	0		1	0.4085	0.4516	0.6797	0.7386	0.7297	0.6087	0.9304	0.8824	0.9494	0.8	0.75	0.9256	0.6341		0.1429	0	nan	nan	0.2011	0.2821	nan	0.0352	0.0154	0.0811	0.009	0	0.0071	0.0508		0.1141	0.9864	0.211	0.8436	0.941
0.6925	0.0052	0.3842	0.0147	0.2745	nan	nan	0.512	nan	nan	0.9494	0	0.9848	0.0127		0.5294	0.2037	0.1	0.8214	0.5351	0.519	0.8571	0.3956	0.3871	0.3559	0.3226	0.1837	0.2421	0.4207		0.2	0	0.0248	0.0408	0.0412	0.0758	0.0185	0.0116	0	0.0165	0.0542	0.032	0.0216	0.0629		0.2652	0.8403	0.3139	0.8018	0.9384
0.8624	0.283	0.8333	0.8978	0.9758	nan	nan	0.8438	nan	nan	0.8442	0.8421	0.9091	0.9216		0.3929	0	0.625	0.0128	0.3111	0.3966	nan	0.0667	0.1333	0	0.4286	0.0167	0.4296	0.0185		0.2245	0.0654	0.0345	0.0617	0.1284	0.0974	0.2045	0.0152	0.0161	nan	0.0131	nan	0.0328	nan		0.3441	0.9675	0.28	0.9796	0.9615
0.8276	0.2885	0.8065	0.3287	0.7597	nan	nan	0.4468	nan	nan	0.5862	0.3968	0.7955	0.3774		0.9556	0.6324	nan	0.8	0.6059	nan	nan	0.6716	nan	nan	0.6234	0.5417	0.7	0.7959		0.4634	0.2128	0.2673	0.2247	0.305	nan	nan	0	nan	nan	0	0	nan	0		0	0.7742	0	nan	0.8919
0.9737	0.022	nan	0	0.6467	0.9889	nan	0.5032	0.9697	0.087	0.9577	0	0.8819	0		0.95	0.6275	0.7037	nan	0.8	nan	nan	0.8333	nan	nan	0.6207	0.619	0.6774	0.6458		0.6765	0.444	0.377	0.4403	0.4623	nan	nan	nan	nan	nan	nan	nan	nan	nan		0.0259	0.9444	0	0.7949	0.8692
0.6977	0.0656	0.5152	0.0404	0.2907	nan	nan	0.1111	nan	nan	0.274	0.0909	0.5	0		0.8028	0.0063	0.6316	0.0089	0.3446	nan	nan	0.2787	nan	nan	0.8462	0	0.6897	0		0.5337	0.3651	0.3098	0.5273	0.2828	0.0656	0.1452	nan	nan	nan	nan	nan	nan	nan		0	0.9167	0.0227	0.9512	0.8595
0.6358	0.0242	0.5633	0.0222	0.047	nan	nan	0.0172	nan	nan	0.0057	0	0	0		0.959	0.5192	nan	0.626	0.81	0.812	0.8689	0.8378	nan	nan	0.8571	0.5625	nan	0.5714		0.1709	0.057	0.1187	0.0633	0.0819	0.067	0.0918	0.0714	0.0672	0.087	0.0219	0.096	0.0488	0.1321		0.0336	0.6463	0.0281	0.7397	0.8547
0.9718	0.3095	0.9535	0.8372	0.9524	0.9474	nan	0.9803	0.9643	1	0.9492	0.8811	1	0.9394		0.8293	0.4483	0.7241	nan	0.8087	nan	nan	0.7228	nan	nan	0.6729	0.6667	0.7632	0.7722		0.1273	0	nan	0.0303	0.0856	0.1301	0.0473	0.0361	nan	0	0.06	nan	nan	0.0308		0.0061	0.843	0.013	0.8217	0.8426
1	0.1683	0.8462	0.1481	0.6398	nan	nan	1	nan	nan	0.9344	0.9907	0.9811	nan		0.5806	0	0.5397	0.032	0.3182	nan	nan	0.0594	nan	nan	0.3521	0	0.2308	0		0.1364	0	0.2188	0.2	0.3279	0.0909	0.4889	0.3269	0.3814	0.2621	0.0379	0.1351	0.3942	0.3171		0.0556	1	0.1489	0.9643	0.9787
0.9173	0.05	1	0.0088	0.0229	nan	nan	0	nan	nan	0.0131	nan	0	nan		0.9706	0.0662	0.902	0.0267	0.4265	nan	nan	0.3333	nan	nan	0.5532	0	0.7966	0		0.1463	0	0	0	0.0479	nan	nan	0.0085	nan	nan	0	0	0.0083	0		0	0.9245	0.1818	nan	1
0.8571	0.0127	0.8471	0.0061	0.0434	0.0465	0.0142	0.0187	nan	0.0118	0	0	0	0		0.6364	0.0465	0.6548	0.0252	0.3115	nan	nan	0.2	nan	nan	0.6393	0	0.5769	0.0115		0.1515	0	0.4769	0.2568	0.1045	nan	nan	0.1078	0.0741	nan	0.0095	0.0375	0.4511	0.04		0.4372	0.9626	0.3884	0.9828	0.9619
0.7959	0.0215	nan	0.0169	0.0358	0.0314	0.0357	0.006	0.0227	0	0	0	0.0161	0		0.7941	0.4	0.5882	0.5556	0.6828	nan	nan	0.7742	nan	nan	0.6849	0.7581	0.5417	nan		0.4348	0	0.0435	0.0351	0.0486	0.0625	0.05	nan	nan	nan	0.0632	nan	nan	nan		0.3508	1	0.3519	0.9316	0.9735
1	0.0033	0.8158	0.0115	0.0293	0.0286	0.0298	0	0	0	0	0	0.0102	0		0.8649	0.5507	0.6667	0.5571	0.6	nan	nan	0.7397	nan	nan	0.5543	0.4022	0.7687	0.6763		0.2632	0.0864	0.2174	0.069	0.0603	nan	nan	0.0935	nan	nan	0.0136	0.0294	0.0776	0.0208		0.3429	0.9048	0.6364	0.7049	0.6538
0.9032	0.0228	0.4828	0.0115	0.0224	0.0192	0.0292	0	0	0	0	0	0	0		0.8298	0.525	0.5185	0.7971	0.8937	nan	nan	0.9231	nan	nan	0.7172	0.6992	0.859	0.8214		0.2949	0.0889	0.2692	0	0.037	nan	nan	0.0492	nan	nan	0.0039	0.0431	0.0127	0.0926		0.2216	0.7727	0.1783	0.7586	0.1594
0.973	0.0048	nan	0.0174	0.0459	0.0573	0.0211	0.0102	0	0.0149	0	0	0	0		0.9048	0.5909	nan	0.7317	0.5478	nan	nan	0.7973	nan	nan	0.4118	0.5	0.7941	0.64		0.2231	0.1156	0.0172	0.0507	0.107	nan	nan	0.0394	nan	nan	0.0278	0.0544	0.0593	0.0809		0.1111	0.6486	0.2174	0.4	0.4696
0.9545	0.0065	nan	0.0172	0.0414	0.0461	0.0405	0	0	0	0	nan	0	0.0179		0.6	0.1111	0.4583	nan	0.1729	nan	nan	nan	nan	nan	nan	0.1475	nan	nan		0.1127	0.012	0.0286	0.0411	0.0436	0.0368	0.0508	0.0198	0.0112	0.0275	0.007	0.0389	0.0952	0.0719		0.0071	0.5479	0.0101	0.5254	0.233
0.9167	0.023	0.625	0.0137	0.0293	0.0342	0.028	0	0	0	0.0171	0	0.0062	0		0.55	0.2041	nan	0.4474	0.3415	nan	nan	0.375	nan	nan	0.3418	0.5424	0.4268	0.449		0.15	0.0486	0.0412	0.0075	0.1051	nan	nan	0	nan	nan	0	0	0	0		0.0137	0.9326	0.0233	0.6333	0.1951
0.875	0.0073	nan	0.0123	0.0403	0.1127	0.1744	0.0167	nan	0	0	0	0.0303	0.0208		0.8182	0.4242	0.9167	0.88	0.8067	nan	nan	0.7442	nan	nan	0.7045	0.7317	0.8421	0.8846		0.1094	0	0	0.0339	0.046	nan	nan	0.0154	nan	0	0	nan	nan	nan		0.0189	0.735	0.009	0.6167	0.1768
0.9167	0.0357	nan	0.0667	0.6216	nan	nan	0.6389	nan	nan	0.9217	0	0.9307	0.0144		0.45	0	nan	0.0078	0.2715	nan	nan	0.2658	nan	nan	0.3803	0	0.5532	0.1111		0.8125	0.5915	nan	nan	0.2	0.3099	0	0.6282	0.5439	0.6596	0.2038	0.2326	0.6967	0.5		0.0153	0.7935	0.0092	0.5963	0.1847
1	0.0025	nan	0.0123	0.2374	nan	nan	nan	nan	nan	0.9677	0	nan	nan		0.6	0	0.8696	0.0089	0.3383	nan	nan	0.287	nan	nan	0.4	0	0.5323	0.0412		0.15	0.0229	0.0196	0.0227	0.0545	nan	nan	0.0123	nan	0	0.0089	0.058	0.0957	0.1143		0.0317	1	0.0223	0.9608	0.9111
1	0.0162	0.9155	0.0151	0.1455	nan	nan	0.8	nan	nan	0.9176	0	0.989	0		0.4444	0.0227	nan	0	0.2684	nan	nan	0.2809	nan	nan	0.2667	0	0.3243	0.0968		0.9048	0.5429	0.3571	0.3673	0.1377	0.0526	nan	0.4583	0.4845	nan	0.1126	0.1392	0.4	0.3663		0.01	0.9143	0.0135	0.945	0.9662
1	0.0199	0.8857	0.0099	0.1361	nan	nan	0.75	nan	nan	0.9474	0	1	nan		0.6061	0	0.5455	0	0.2151	nan	nan	nan	nan	nan	0.127	0.0101	nan	0		0.1429	0.0248	0.1083	0.012	0.0361	0.0422	0.0169	0.012	0.0189	0	0.008	0	0.0135	0.0417		0.0071	0.7115	0.0156	0.6648	0.9231
0.9894	0.0295	0.854	0.0165	0.1754	nan	nan	nan	nan	nan	0.9167	0.01	1	nan		0.4091	0	nan	0.0137	0.05	nan	nan	0	nan	nan	nan	0	nan	0		0.1982	0.0127	0.1974	0.0383	0.0329	0.0332	0.0093	0	nan	nan	0.009	0.0507	0	0.0118		0.0258	0.9545	0.0082	0.8446	0.9661
0.9444	0.0123	0.6615	0.0149	0.2117	nan	nan	nan	nan	nan	0.9655	0	0.95	nan		0.6905	0.03	nan	0.0133	0.1648	nan	nan	0.1	nan	nan	0.65	nan	nan	0		0.5652	0.1167	0.2358	0.1667	0.0895	nan	nan	nan	nan	nan	0.0455	nan	nan	nan		0.2222	0.7407	0.3942	0.7231	0.7235
0.9592	0.0163	0.8182	0.0091	0.0583	nan	nan	0.1136	nan	nan	0.3851	0.0078	0.3716	0.0056		0.3438	0	0.1892	0.0041	nan	nan	nan	nan	nan	nan	nan	nan	nan	nan		0.5122	0.1193	0.1359	0.0658	0.0727	0.1081	0	nan	nan	nan	0.1	nan	nan	nan		0.0714	0.6667	0.1268	0.254	0.6739
0.9346	0.0172	0.7105	0.0022	0.1721	0.305	0.0265	0.4	0.875	0	0.2874	0.0064	0.5568	0		0.8974	0.232	0.7361	0.359	0.5422	nan	nan	0.771	nan	nan	0.4369	0.1629	0.6605	0.6923		0.3173	0	0.5578	0.2816	0.2275	nan	0.134	nan	nan	nan	nan	nan	nan	nan		0	0.5417	0.019	0.8475	0.8304
0.9315	0.0181	0.973	0.0072	0.5425	0.8081	0.0541	0.5278	0.7917	nan	0.8919	0	0.8969	0		0.697	0.2896	0.7103	0.275	0.469	nan	nan	0.6162	nan	nan	0.3049	0.0976	0.5271	0.5378		0.1017	0	0.0274	0.04	0.0349	0.0194	0	0	0	0	0.0129	0.0156	0.0366	0.0071		0.0142	1	0.0172	nan	0.9882
0.8387	0.0081	0.6757	0.0189	0.5761	0.9141	0.0333	0.6429	0.7727	nan	0.9333	0.0263	0.875	0		0.8148	0.4848	0.7024	0.7622	0.6927	nan	nan	nan	nan	nan	0.7536	0.7636	0.64	0.76		0.1829	0.0323	0.1167	0.0524	0.1466	0.0857	0.16	0.0263	0.125	0	0	0.0208	0.0292	0.0127		0.0109	0.9531	0.0078	0.5	0.875
1	0.0114	0.675	0.0226	0.5451	0.8696	0	nan	nan	nan	0.8974	nan	0.9556	nan		0.3684	0	nan	0.0098	0.0641	nan	nan	0	nan	nan	0	0	0	0		0.5606	0.4391	0.4449	0.4887	0.2027	0.2624	0.1416	nan	nan	nan	nan	nan	nan	nan		0.016	0.9483	0.0204	nan	0.9329
1	0.0043	0.75	0.0122	0.4228	1	0.0238	nan	nan	nan	0.9872	nan	0.9841	nan		0.9574	0.5859	0.8545	0.814	0.4429	nan	nan	0.9559	nan	nan	0.5616	0.7941	0.716	0.8871		0.8102	0.6109	0.6829	0.6112	0.2883	0.5846	0.1871	nan	nan	nan	nan	nan	nan	nan		0.028	0.7708	0.0043	0.8889	0.9388
0.9194	0.0194	0.7049	0.007	0.3425	1	0.0204	nan	nan	nan	0.9848	nan	1	nan		0.8222	0.4545	0.6522	0.6176	0.5842	nan	nan	0.5795	nan	nan	0.5476	0.6279	0.6	0.68		0.125	0	nan	0	0	0	nan	nan	nan	nan	nan	0	nan	nan		0.0647	0.5747	0.0989	0.65	0.1833
0.9688	0.0018	0.6061	0.029	0.2571	1	0.0064	nan	nan	nan	0.9487	nan	0.9268	nan		0.8182	0.4828	nan	0.7705	0.6949	nan	nan	0.6522	nan	nan	0.6786	0.5714	0.7451	0.6374		0.6667	0.0638	0.4878	nan	0.2421	0.18	0.225	0.2953	0.4167	0.1224	0.4389	0.0549	0.6102	0.1731		0.1195	0.9464	0.205	0.6025	0.6376
0.8824	0.015	0.75	0.0238	0.1776	1	0.0495	0.2364	nan	0.0256	0.98	nan	1	0		0.3409	0.0276	nan	0.01	0.0516	nan	nan	0.3	nan	nan	0.2727	0	0.3061	nan		0.3714	0.0769	nan	nan	0.1262	0.0412	0.1316	0.0769	0.0615	0.0779	0.0413	0.0117	0.0978	0.0146		0.3333	0.9545	0.9167	0.6667	0.9549
0.75	0.015	nan	0.01	0.1734	0.96	0.009	0.2292	nan	0	0.9545	nan	1	0		0.4138	0.0461	0.2222	0.1146	0.2606	nan	nan	0.2192	nan	nan	0.2083	0.1136	0.0984	0.1429		0.5592	0.3017	0.4419	0.2297	0.1903	0.3158	0.1284	nan	nan	nan	nan	nan	nan	nan		0.3101	0.8462	0.3559	0.427	0.6348
0.7718	0	nan	nan	0.0128	nan	nan	0.1688	nan	nan	0.16	0	0.1333	nan		0.7647	0.1818	0.6782	0.3613	0.5526	nan	nan	0.2817	nan	nan	0.2041	0.2295	0.2885	0.5283		0.4051	0.2353	0.4106	0.3052	0.145	nan	0.1003	nan	nan	nan	nan	nan	nan	nan		0.3196	0.971	0.2727	nan	0.5979
0.9375	0.0485	1	0.0036	0.0275	nan	nan	0.2667	nan	nan	0.2214	0.0206	0.52	0.0222		0.9	0.4205	nan	nan	0.3333	nan	nan	0.5045	nan	nan	0.3261	0.4605	0.4667	0.6812		0.1585	0.0238	0.0082	0.0072	0.0637	0.0294	0.1486	0.0065	0	0	0.0139	0.0088	0	0		0.1207	1	0.0727	0.7717	0.2632
0.95	0	1	0.0068	0.0371	nan	nan	0.0071	nan	nan	0.0507	0	0.3226	0		0.6	0.0096	0.3636	0.008	0.1978	nan	nan	0.1552	nan	nan	0.4286	0	0.4815	0		0.1429	0	0.0345	0.0571	0.0221	0.0187	nan	0.0769	0.0278	nan	0.0155	nan	0.0699	nan		0.0659	0.7632	0	0.8871	0.2786
0.7647	0	nan	0	0.0264	nan	nan	0	nan	nan	0	0	0.0101	0		0.6271	0.0138	nan	0.0356	0.2372	nan	nan	nan	nan	nan	nan	0	nan	nan		0.1274	0	nan	0.1077	0.0367	nan	nan	0.0738	nan	nan	0	0.0364	0.0085	0.025		0.0174	1	0.0112	0.7385	0.0721
0.9048	0	nan	0	0.052	nan	nan	0.0063	nan	nan	0	0	0	0		0.9615	0.6207	0.8	0.75	0.5638	nan	nan	0.8116	nan	nan	0.7544	0.5873	0.7683	0.6087		0.1596	0.0449	0.0976	0.0266	0.0489	nan	nan	0	nan	nan	0	0.0088	0.1233	0.0078		0.0085	0.8559	0.0162	0.6979	0.0844
0.9592	0.3333	0.7222	0.8082	0.9591	0.9735	0.8919	0.7059	0.75	nan	0.875	nan	nan	nan		0.9231	0.619	nan	0.7857	0.8488	nan	nan	0.8095	nan	nan	0.6901	0.8068	0.7955	nan		0.1488	0	0.1104	0	0.0558	0.0561	nan	nan	nan	nan	0	0	nan	nan		0.0225	0.7714	0.007	0.5238	0.0967
0.7517	0.0282	0.7913	0.0074	0.4453	0.8957	0.0342	0.9111	0.9111	nan	0.8788	nan	0.8026	nan		0.9167	0.6119	0.7083	0.5781	nan	nan	nan	nan	nan	nan	nan	nan	nan	nan		0.2186	0.0276	0.0231	0.0842	0.0321	nan	nan	0	nan	nan	0	0.0047	0	0		0.0152	0.8421	0	0.7647	0.2705
0.8378	0.0417	nan	0.7282	0.871	nan	nan	0.947	nan	nan	0.9444	0.7167	0.9769	0.8		0.75	0.275	nan	nan	nan	nan	nan	nan	nan	nan	0.4516	0.1556	0.5588	0.1429		0.2661	0.1282	0.1932	0.0823	0.087	0.0878	0.0599	0.0323	0.0417	0.0294	0.0688	0.2121	0.115	nan		0.0094	0.8696	0.018	0.8621	0.2346
0.8776	0.2222	0.6667	0.6136	0.5225	nan	nan	0.672	0.7857	nan	0.694	0.5258	0.6909	0.5161		1	0	nan	0.0073	0.2824	nan	nan	0.4091	nan	nan	nan	nan	0.641	0		0.2099	0.0045	0.0172	0.0202	0.0377	nan	nan	0.0097	nan	nan	0.0152	0	0	0.037		0.0174	1	0.0029	0.5862	0.0668
1	0.4444	1	0.5385	0.5789	nan	nan	0.9706	nan	nan	0.9429	1	0.9747	nan		0.875	0	nan	0.037	0.37	nan	nan	0.5346	0.8594	0	0.7536	0	0.8286	0.0075		0.1277	0.0182	0.0714	0.0853	0.0536	nan	nan	0.097	nan	nan	0	0.0238	0.0678	0.1356		0.0423	0.697	0.0157	0.8651	0.1068
0.9811	0.4023	0.9242	0.7642	0.8231	nan	nan	0.8675	nan	nan	0.959	0.9837	0.7397	nan		0.7083	0.0435	nan	0	0.5588	nan	0.0968	0.3636	0.9167	0.039	0.8029	0	0.9167	0.0062		0.1053	0	nan	nan	0.0413	0.0396	nan	nan	nan	nan	0	nan	nan	nan		0.0379	0.7055	0.035	0.7509	0.2136
1	0.1333	0.8511	0.8261	0.8881	nan	nan	0.9048	nan	nan	0.6972	0.6549	0.9241	0.8833		0.7643	0	0.5978	0.0807	0.2993	nan	nan	0.084	nan	nan	0.424	0	0.4158	0.0455		0.2241	0	0.0476	0.1079	0.0467	nan	nan	0.1339	nan	nan	0.0202	0.0278	0.2082	0		0.0185	0.7931	0.0434	0.6875	0.1902
0.9481	0	0.9429	0.018	0.491	nan	nan	nan	nan	nan	0.8095	0	nan	nan		0.8245	0.0127	0.8296	0.0548	0.3132	nan	nan	0.0821	nan	nan	0.2941	0	0.3692	0.0119		0.1887	0.0686	0.0175	0	0.0203	0	0.075	0.0187	0.0204	0.0161	0.0484	0.0234	0.0357	0		0.0052	0.9184	0.0491	0.8519	0.1022
0.963	0.4611	0.8718	0.6154	0.8963	nan	nan	0.8548	nan	nan	0.9508	0.725	1	0.6087		0.8052	0	0.766	0.0254	0.4122	nan	nan	0.0874	nan	nan	0.4512	0.0517	0.26	0.0339		0.4364	0.0812	0.0404	0.023	0.0626	0.0718	0.0681	0.0345	0.014	0	0.0107	0	0.0066	0.0269		0.0257	0.9796	0	0.9588	0.255
0.9796	0.0851	0.7736	0.152	0.6957	nan	nan	0.3148	nan	nan	nan	0.1633	0.9583	nan		0.9189	0.2549	0.9444	0.4118	0.6013	nan	nan	0.4918	nan	nan	0.7833	0.2121	0.8361	0.4222		0.1667	0.0402	0.1316	0.029	0.0895	0.0875	0.0991	0.0757	0.0909	0.0213	0.0213	0.0389	0.071	0.0585		0.0056	1	0.0129	1	0.1622
0.98	0.0556	0.9302	0.0194	0.3973	nan	nan	0.2754	nan	nan	0.9524	0.0581	0.913	0		0.6786	0.0263	0.6809	0.1579	0.3619	nan	nan	0.3091	nan	nan	0.3365	0.0149	0.6324	0.0909		0.1154	0	0.1095	0	0.0412	0	nan	0.0305	0.0385	nan	0.011	0.0128	0.0204	0.0274		0.0034	1	0.0367	nan	0.1622
0.9778	0.014	nan	0.0296	0.3198	nan	nan	nan	nan	nan	0.5714	0.0377	1	nan		0.775	0.4667	0.4262	0.3143	0.382	nan	nan	0.7719	nan	nan	0.6119	nan	0.7701	nan		0.1395	0.0179	0.1944	0	0.1028	nan	nan	0	nan	nan	0	0	0	0.0083		0.4762	1	0.3333	nan	0.7778
1	0.0382	nan	0.0227	0.4074	nan	nan	nan	nan	nan	0.7742	0.0278	0.9231	nan		0.6149	0.0044	0.6041	0.0341	0.329	0.4971	0.0397	0.0764	0.2821	0	0.084	0	0.4713	0.01		0.9375	0.5379	0.4722	0.6981	0.2975	nan	nan	nan	nan	nan	nan	nan	nan	nan		0.0067	0.5556	0.0131	nan	0.0537
1	0.1842	nan	0.6739	0.381	0.125	nan	nan	nan	nan	0.2857	nan	0.3699	nan		0.9167	0	0.7931	0.028	nan	nan	nan	nan	nan	nan	0.7727	nan	0.8718	nan		0.1395	0	0.05	0.0545	0.0553	0.08	nan	0.0274	nan	0.0357	0.019	0.0304	0.016	0.0112		0.021	0.8333	0.0221	0	0.0897
0.5859	0.0041	0.2692	0.0446	0.0435	nan	nan	0.1575	nan	nan	0.011	0.2072	0.0526	0.0413		0.5667	0.0541	0.75	0.2041	0.3466	0.2955	0.3774	0.24	nan	nan	0.4526	0.2809	0.2245	0.25		0.1333	0	0	0.0235	0.0298	nan	nan	0.0121	nan	nan	0.0031	0.0093	0.0097	0.0287		0.013	1	0.0135	nan	0.096
0.9091	0.3509	nan	0.9516	0.9114	nan	nan	0.9375	nan	nan	0.9333	0.931	0.9412	1		0.8378	0.5323	0.9	0.8214	0.8431	nan	nan	0.75	0.5882	0.8649	0.7212	0.7013	0.6761	0.7802		0.1316	0	0.0303	0.026	0.0573	nan	nan	0.0137	nan	nan	0.0069	0	0	0		0.0175	1	0.0128	0.8846	0.0512
0.9348	0.2667	0.9189	nan	0.9714	nan	nan	0.9889	nan	nan	0.9	0.9857	0.9881	1		0.5556	0	0.3333	0	0.6106	0.7297	0.3043	0.5	0.5686	nan	0.6386	nan	0.5229	nan		0.3704	0.037	0	0	0.0828	0.1062	0.0217	0.0208	nan	nan	0	0	nan	0		0.0084	0.8095	0.0132	0.8939	0.0254
0.6935	0.127	0.6731	0.2294	0.7043	nan	nan	0.5196	nan	nan	0.5	0.1757	0.7955	0.1975		0.5	0.0227	nan	0.0952	0.3878	0.5238	0.25	0.1522	0.2333	nan	0.4557	0.0217	0.2258	0.037		0.6562	0.2394	0.5102	0.7162	0.4444	0.2746	0.8167	0.0714	nan	0.0833	nan	nan	nan	nan		0.0142	0.8636	0.012	0.8814	0.0556
0.9796	0	0.9524	0.02	0.1892	0.9394	0	0.2679	nan	0.0286	0.9706	nan	0.92	0		0.4643	0.1169	0.1	0.1509	0.1111	nan	nan	0.2877	nan	nan	0.5938	nan	0.5111	nan		0.8039	0.3919	nan	0.5263	0.6485	0.4286	0.9107	0.18	nan	0.2333	0.0312	nan	0.0294	nan		0.0082	0.9667	0.0075	nan	0.1484
1	0	0.9643	0.0076	0.2149	0.9512	0.0222	0.3239	nan	0	0.9452	nan	0.961	0		0.5	0.0957	nan	0.3043	0.4086	0.3226	nan	0.2727	nan	nan	0.5227	0.3913	0.5057	nan		0.8269	0.5259	0.3621	0.4076	0.5455	0.3968	0.8776	0.2373	nan	0.2826	0.0196	nan	0	nan		0.45	1	nan	0.9683	0.8864
1	0	0.7083	0	0.2113	0.9286	0.009	0.359	nan	nan	0.9016	nan	0.9815	nan		0.6	0.0488	nan	0.0102	0.2174	nan	nan	0.4189	nan	nan	0.5914	nan	0.7619	nan		0.6348	0.1418	nan	0.5081	0.1538	nan	nan	nan	nan	nan	0.0256	nan	nan	0.1475		0.0104	0.9556	0.0112	1	0.2296
0.9595	0.0085	0.7778	0.0051	0.7852	nan	nan	0.9892	nan	nan	0.9661	nan	0.9462	0		0.6591	0.1739	0.4634	0.1667	0.4	nan	nan	nan	nan	nan	nan	nan	nan	nan		1	0.4058	1	0.7705	0.2717	nan	nan	nan	nan	nan	0	nan	nan	nan		0.0131	1	0.0297	nan	0.2526
1	0.0184	0.72	0.0084	0.5143	0.9643	0	0.2393	nan	0	0.9011	0.0125	0.9538	0.0612		0.3261	0	0.2821	0	0.0724	nan	nan	nan	nan	nan	0.037	0	0	0.0208		0.1333	0	0	0.0446	0.0676	0.0896	nan	0.0392	0.1667	nan	0.034	0.0076	0.0946	0.0833		0.027	0.9697	0.0181	1	0.2901
1	0.0108	0.9286	0.0165	0.4765	nan	nan	0.6437	nan	nan	0.9592	0	0.961	0.029		0.5814	0.0323	nan	0.0165	0.1293	nan	nan	nan	nan	nan	0.0808	0	0.1013	0.0217		0.2436	0.0455	0	0.0339	0.1732	0.2321	nan	nan	nan	nan	0.1304	nan	nan	nan		0	0.6327	nan	0.0385	nan
0.9508	0	1	0	0.5768	nan	nan	0.5283	nan	nan	0.9206	0	1	0.0233		0.8333	0.4167	nan	0.375	0.4138	nan	0.35	0.4062	nan	nan	0.5143	0.5476	0.4737	nan		0.5259	0.288	0.5159	0.122	0.3574	0.3771	nan	nan	nan	nan	nan	nan	nan	nan		0	0.6591	nan	0	nan
0.9206	0	0.9167	0	0.6655	nan	nan	0.4808	nan	nan	0.9524	0	0.9636	0		0.8	0.2564	0.5789	0.2885	0.6417	0.4359	0.7381	0.6196	0.8313	0.4058	0.1948	0.4474	0.5913	0.5227		0.15	0	0.1129	0	0.0843	nan	nan	0	nan	nan	0.0044	0.0047	0	0.0062		0.0577	1	0.0138	0.9535	0.2588
0.9853	0.0051	0.9434	0.0256	0.5775	nan	nan	0.5079	nan	nan	0.9535	0.0083	0.9636	0.0094		0.8846	0.0914	0.6182	0.0793	0.339	nan	nan	0.4494	nan	nan	0.55	0.165	0.7347	0.4521		0.4082	0.1795	0.1127	0.1026	0.0741	0	0.1964	0.0714	0.0721	0.1017	0.0101	0.0455	0.0992	0.0661		0.0187	1	0.0049	0.814	0.1719
0.9149	0.3143	0.9608	0.4688	nan	nan	nan	nan	nan	nan	0.8974	nan	1	nan		0.9545	0.6	0.963	nan	0.7944	nan	nan	nan	nan	nan	0.75	0.875	nan	nan		0.1948	0	0.1688	0.1176	0.1026	0.0857	nan	0.1148	0.0769	0.1562	0.0671	0.1348	0.1314	0.2402		0	0.9167	0	1	0.2149
0.9	0	0.7818	0.0975	0.3836	nan	nan	0.4231	nan	nan	0.8387	0.1034	0.8824	0.0353		0.7209	0.3939	0.2979	0.6667	0.513	0.4516	nan	nan	nan	nan	0.661	nan	0.4545	nan		0.8187	0.6608	0.6881	0.581	0.6038	nan	nan	nan	nan	nan	nan	nan	nan	nan		0	0.7917	0	nan	0.2048
0.92	0.0109	0.7677	0.0266	0.4091	0.8684	0.0441	0.4128	0.5902	0	0.8131	0.0083	0.8662	0		1	0.0417	nan	0	0.7606	nan	nan	nan	nan	nan	0.9692	nan	0.9032	nan		0.6986	0.4646	0.5	0.4312	0.5399	nan	nan	nan	nan	nan	nan	nan	nan	nan		0	1	0.5714	0.8229	0.8663
1	0.005	1	0.0191	0.2078	0.6556	0.0321	0.4483	nan	nan	0.9714	0	1	0		0.5467	0	0.6517	0	0.2792	0.381	0.0227	0.1154	0.1846	0	0.2143	0.0087	0.6892	0		0.1261	0	0.016	0.0276	0.1394	0	nan	0.0312	0	0.0746	0.0118	0.044	0	nan		0.375	1	nan	0.3636	0.9299
1	0.0031	1	0.02	0.1775	0.6623	0.0368	0.5278	nan	nan	0.961	0	1	0		0.8387	0.2841	0.7845	0.4803	0.5891	nan	0.4754	0.6126	nan	nan	0.6182	0.3483	0.6835	nan		0.25	0.0417	0.02	0.0625	0.1833	0.1379	0.02	0.1654	0.1471	0.0909	0.3163	0.3333	0.2266	0.28		0.0345	0.5946	0	0.6212	0.163
1	0.0133	0.9677	0.0176	0.2387	0.8905	0.0398	0.4898	1	0	0.9701	0	0.9474	0.0227		0.913	0.5652	nan	0.7667	nan	nan	nan	nan	nan	nan	0.7073	nan	0.716	nan		0.1955	0.0879	0.2296	0.0714	0.0591	0.0099	nan	nan	nan	nan	nan	nan	nan	nan		0.0244	0.6769	0	0.4553	0.3214
1	0.0041	nan	0.0193	0.3268	0.9545	0.0443	0.5652	nan	nan	1	0	nan	0		0.7083	0.0162	nan	0.0267	0.1551	nan	nan	0.2769	nan	nan	0.4783	0	0.4082	0		0.1765	0	0.0955	0.0112	0.0581	0.0667	nan	nan	nan	nan	nan	nan	nan	nan		0	0.8929	nan	0.8	0.6726
1	0.0112	nan	0.0299	0.24	nan	0.0429	nan	nan	nan	nan	nan	nan	nan		0.7292	0.3571	0.593	0.5455	0.4333	nan	nan	0.5385	nan	nan	0.5	0.3953	0.3898	0.5126		0.1655	0.019	0	0	0.0189	0	nan	nan	nan	nan	nan	0	nan	nan		0.4	1	0.5532	nan	0.8083
0.9474	0.0024	0.8545	0.0119	0.2215	1	0.0562	0.5862	nan	nan	nan	0	nan	0		0.7931	0.1852	0.6512	0.4808	0.6036	nan	nan	0.8261	nan	nan	0.5366	0.7736	0.5	nan		0.3778	0	0	0.5227	0.2405	0.2713	0.1845	0.3895	0.5952	nan	0.1111	0.1429	0.3111	0.1458		0	0.9737	nan	0.82	0.3118
1	0.0235	0.8913	0.0175	0.3087	1	0.0698	nan	nan	nan	nan	0	nan	nan		0.3279	0	0.3836	0	0.0744	nan	nan	0.1905	nan	nan	0.0588	0	0.6292	0.1304		0.8095	0.0312	0.2632	0.3469	0.2375	0.2653	0.25	0.5	0.4571	0.5789	0.309	0.1207	0.4859	0.3377		0.0172	0.6383	0.0952	0.7363	0.7418
1	0.5	nan	0.8333	0.8737	0.9149	0.9062	0.9907	0.9796	1	0.9552	nan	0.9381	0.6557		0.7105	0	nan	0.0588	0.3841	nan	nan	0.5385	nan	nan	0.3939	0	0.7808	0.2063		0.7625	0.3131	0.6842	nan	0.8033	nan	nan	nan	nan	nan	nan	nan	nan	nan		0.0081	0.8333	0.0417	0.6032	0.282
0.825	0	0.8235	0	0.7609	0.9111	0.4792	0.439	0.72	nan	0.8082	0.0175	0.9385	nan		0.9333	0.5789	0.4333	nan	0.625	nan	nan	0.7778	nan	nan	0.65	0.6316	0.7667	0.8095		0.6213	0.4118	0.6321	0.3103	0.4952	0.6267	0.3646	nan	nan	nan	nan	nan	nan	nan		0.325	1	0.375	0.8824	0.5648
0.8919	0	0.9344	0.045	0.6078	0.8687	0.1296	0.5102	0.9524	0.0455	0.8966	0	0.9024	nan		0.8571	0.1579	0.3333	0.5192	0.4474	nan	nan	nan	nan	nan	nan	0.2188	0.375	nan		0.1471	0.0196	0	0.0484	0.0756	nan	nan	0.0066	0	0	0.0096	0.0035	0.011	0.0115		0.2564	1	0.2121	nan	0.9348
0.6923	0	0.4524	0.0183	0.2222	nan	0.0312	0.2105	nan	0	0.7748	0	0.9153	0.0182		0.881	0.2885	0.7857	0.7595	0.8889	nan	nan	0.8404	nan	nan	0.7353	0.7965	0.7	0.8431		0.1333	0	0.1101	0.0323	0.05	0.0438	0.0333	0.0208	0	nan	0	0.004	0.0192	0		0.2214	0.9727	0.3086	0.9531	0.9095
0.9539	0	0.9561	0.0058	0.7198	nan	nan	0.5634	1	0.2639	0.9643	0	0.8971	0.0612		0.7241	0.1852	0.4151	0.3673	0.2208	nan	nan	0.3571	nan	nan	0.0469	nan	0.1333	0.7		0.2917	0.0741	nan	0.0345	0.0368	nan	nan	0.0152	nan	nan	0.0072	0.0483	0	0.0177		0.1377	0.9286	0.3359	0.9474	0.8972
0.5374	0.0228	0.2781	0.0126	0.0436	0.0567	0.0214	0.007	0.0294	0	0	0	0	0.0136		0.874	0.0142	0.8472	0.0139	0.0786	nan	nan	0	nan	nan	0.0326	0.0145	0	0		0.2051	0	0.0233	0.0148	0.0092	0.0143	0	0.0284	0.0847	0	0.0037	0.0137	0.0039	0		0.4244	0.9836	0.4717	0.9453	0.9518
0.6738	0.003	0.4763	0.0071	0.0368	0.0615	0.0181	0	0	0	0.0056	0	0	0		0.8438	0	0.8163	0.0412	0.016	nan	nan	0	nan	nan	0	0	0	0		0.6106	0.4314	0.4114	0.6593	0.5294	nan	nan	nan	nan	nan	nan	nan	nan	nan		0.0059	0.6098	0.0062	0.6139	0.6138
0.7171	0.0833	0.7474	0.0992	0.2967	0.3828	0.0548	0.0593	0.25	0	0.186	0	0.18	0.0062		0.7308	0.1696	0.575	0.1935	0.1444	nan	nan	0.2623	nan	nan	0.2143	0.2192	0.2791	0.2292		0.6073	0.5031	0.5216	0.8189	0.5565	nan	nan	nan	nan	nan	nan	nan	nan	nan		0.0241	0.9167	0.0095	0.9647	0.9506
0.6808	0.0219	0.6559	0.0089	0.0343	nan	nan	0.2971	nan	nan	0.2959	0	0.4828	0.0217		0.3814	0	0.2564	0.02	0.0226	nan	nan	0	nan	nan	0.0545	0	0.025	0.0179		0.1143	0	0	0.0354	0.0487	0.0508	0.2609	0.0194	nan	nan	0.0219	0	0.0426	0.0253		0	1	0.027	0.9796	0.9545
0.7708	0.1892	0.2703	0.1905	0.4769	nan	nan	0.4595	0.3077	nan	0.1413	0.0625	0.6667	0.4286		0.8261	0.4138	0.6364	0.6829	0.5238	nan	nan	nan	nan	nan	nan	nan	nan	nan		0.2273	0	0.0278	0.0227	0.0354	0.043	0.0285	0.0053	0	0	0.0128	0.005	0.0173	0		0.0395	0.7899	0.029	0.8148	0.3897
0.925	0.0108	1	0.0596	nan	nan	nan	nan	nan	nan	0.9615	nan	nan	nan		0.7344	0.3684	0.6395	0.0697	0.4695	nan	nan	0.2368	nan	nan	0.54	0.1071	0.6279	0.1579		0.125	0	0.0455	0.016	0.0545	0.0708	0.0161	0.0063	0	nan	0	0	0	0		0.0423	0.7604	0.0185	0.6545	0.5049
0.9259	0.0635	nan	0.04	0.4184	0.9787	0.025	0.5424	nan	nan	1	nan	0.8958	nan		0.7835	0.4355	0.3676	0.6765	0.7385	nan	nan	0.7524	nan	nan	0.6447	0.6386	0.6892	0.6224		0.1	0	0	0.0161	0.0217	nan	0.0192	0	0	0	0.0055	0.0044	0	0		0.0038	1	0.0171	0.6863	0.1098
1	0.0514	1	0.0182	0.3568	0.9737	0	0.4545	0.9783	0	0.9495	0	0.8902	0		0.8219	0.4891	0.2414	0.5211	0.5899	nan	nan	0.5323	nan	nan	0.4646	0.5873	0.5789	0.5577		0.2281	0	0.3171	0.2135	0.0977	0.1186	0.0484	0.4762	0.2941	0.5909	0.1176	nan	0.5926	nan		0.3868	0.9492	0.2514	0.9306	0.2442
0.7419	0	0.9583	0.0203	0.3547	0.9444	0.044	0.4868	0.973	0.0256	0.9776	0.0127	0.8553	0.0222		0.9167	0.092	0.8205	0.0122	0.0303	0.0353	0	0	0	0	0	0	0.0091	0.0105		0.803	0.5529	0.7143	0.4667	0.5556	nan	nan	nan	nan	nan	nan	nan	nan	nan		0.1	0.9333	0.5652	0	0.9841
1	0.4706	0.9692	0.9677	0.976	0.9655	1	0.9804	0.9818	0.9778	0.962	0.8514	0.969	1		0.6607	0.0341	0.5385	0.0134	0.039	0.0213	0.0189	0	0	0	0	0	0.0169	0.0054		0.9799	0.8407	0.6452	0.906	0.7955	0.8333	1	nan	nan	nan	nan	nan	nan	nan		0.0458	1	0.0582	0.7778	0.9279
1	0.0185	nan	0.102	0.6635	nan	nan	0.7246	0.9737	nan	0.9359	0.0088	0.9186	0.15		0.9556	0.5132	0.7059	0.7083	0.6105	nan	nan	0.9677	nan	nan	0.8214	0.7656	0.898	0.8913		0.7634	0.6404	0.6524	0.6368	0.587	0.5983	0.9107	nan	nan	nan	nan	nan	nan	nan		0.0874	0.9216	0.1767	0.8333	0.9541
0.9683	0.0489	0.8169	0.0659	0.66	1	nan	0.625	0.9804	0	0.9333	0	0.8734	0		0.8182	0.3148	0.6061	0.7073	0.6404	nan	nan	nan	nan	nan	nan	0.6522	0.8065	nan		0.5082	0.281	0.5067	0.4348	0.3475	0.75	nan	nan	nan	nan	nan	0.0345	nan	nan		0.0662	0.875	0.2364	nan	0.9219
0.9394	0.434	0.9881	0.625	nan	nan	nan	nan	nan	nan	0.9091	nan	1	nan		0.8235	0.3729	0.4615	0.8209	0.6692	nan	nan	nan	nan	nan	0.6364	0.5556	0.6809	0.7674		0.5455	0.3696	0.58	0.4759	0.1696	nan	nan	nan	nan	nan	0.061	nan	nan	nan		0.1355	0.9815	0.2567	0.3939	0.8167
0.9667	0.2	1	0.6053	0.7191	0.9167	0.2727	0.8542	nan	0.8333	0.8173	0.4808	1	0.5366		1	0.2642	0.8627	0.9167	0.8465	nan	nan	0.9145	nan	nan	0.7404	0.7011	0.8986	0.9091		0.5661	0.4625	0.6574	0.4852	0.1365	nan	nan	nan	nan	nan	0.0123	nan	nan	nan		0.0712	0.973	0.4427	0.6415	0.7947
1	0.4891	nan	1	0.4899	nan	nan	0.7273	nan	nan	0.8821	0.5	0.7939	0.7124		1	0.6786	0.76	0.8889	0.8514	nan	nan	0.6731	nan	nan	0.5714	0.8889	0.6078	nan		0.5238	0.2	nan	0.4231	0.45	nan	nan	0.3111	nan	0.1905	0.4328	0.22	0.5532	0.5333		0.0525	1	0.4529	0.9114	0.9429
0.5714	0.02	nan	0	0.065	nan	nan	0.3304	nan	nan	0.5803	0.0319	0.4114	0.0263		0.6	0.2364	0.7619	0.3333	0.2899	nan	nan	nan	nan	nan	nan	nan	nan	nan		0.1373	0	0	0.0602	0.1307	nan	nan	0.069	nan	nan	0.0041	0	nan	0.0292		0.0885	0.9877	0.625	0.9206	0.9638
1	0.4127	0.7917	0.5	0.7975	nan	nan	0.8	nan	nan	0.9067	0.5714	0.9107	0.6207		0.75	0.4412	nan	0.6852	0.6989	nan	nan	0.7612	nan	nan	0.6691	0.7704	0.625	0.9022		1	0.5914	nan	0.3333	0.3836	nan	nan	nan	nan	nan	nan	nan	nan	nan		0.045	0.7273	0.7128	0.3258	0.9091
1	0.0054	0.5789	0.0135	0.1841	1	0.0556	0.1954	nan	0	0.973	0	0.9535	0.0053		0.8333	0.5	0.5172	0.6471	0.6081	nan	nan	0.5161	nan	nan	nan	0.5	0.6341	0.2727		0.209	0.0843	0.1583	0.1331	0.2231	nan	nan	nan	nan	nan	nan	0	nan	nan		0.1026	0.783	0.78	0.3659	0.9397
1	0	nan	0.0153	0.1758	nan	0.1719	0.2973	nan	nan	0.9851	0	0.9831	0		0.9552	0.6226	0.757	nan	0.7697	nan	nan	0.8	nan	nan	0.6812	0.7684	0.7679	0.913		0.4815	0.2452	0.4	nan	0.1016	nan	nan	nan	nan	nan	nan	nan	nan	nan		0	0.9286	nan	nan	0.3617
0.9259	0	nan	0.0526	0.75	nan	nan	0.119	nan	nan	0.7013	0	0.6829	0		0.9189	0.6	0.8684	nan	0.6154	nan	nan	0.8621	nan	nan	0.7295	0.7526	0.8684	0.8611		0.5198	0.3058	0.6429	0.1786	0.2751	nan	nan	nan	nan	nan	nan	nan	nan	nan		0.2468	0.9036	0.3417	nan	0.9263
0.8925	0.0184	0.9804	0.0097	0.5776	nan	nan	nan	nan	nan	1	0	nan	nan		0.9032	0.1343	0.7561	0.2051	0.3182	nan	nan	0.4545	nan	nan	0.4667	0.3514	0.6286	0.1282		0.4348	0	nan	0	0.1143	0.1667	nan	0	nan	nan	0	0	0	nan		0.0571	1	0.0417	nan	0.9324
1	0	0.9333	nan	0.5791	nan	nan	nan	nan	nan	0.9592	0	nan	nan		0.7879	0.3673	nan	0.3651	0.3947	nan	nan	nan	nan	nan	0.3421	0.3226	nan	nan		0.13	0.0077	0.2183	0.0193	0.0667	nan	nan	0	nan	nan	0	0	0	0		0.0459	0.7753	0.009	0.5289	0.2235
0.9375	0.3725	nan	nan	0.5441	nan	nan	0.967	nan	nan	0.9796	0.9826	1	0.9459		0.7368	0.3942	0.5	0.4167	0.6159	0.5405	0.6842	0.5965	0.5357	nan	0.6154	0.6341	0.6364	0.7347		0.2593	0.0208	nan	0.0273	0.11	nan	nan	0	nan	nan	0.0092	0	0.0208	0		0.0455	0.85	nan	nan	0.9103
0.9836	0.3714	0.9423	0.8878	0.9316	nan	nan	0.9286	nan	nan	0.9921	0.9528	0.9083	1		0.6056	0.2706	0.3627	0.1143	0.2258	nan	nan	0.1618	nan	nan	0.2154	0.169	0.1607	0.2836		0.1087	0	0.0764	0	0.0329	nan	nan	0	nan	nan	0	nan	0	0		0.2128	0.7654	0.4167	0.1486	0.6027
1	0.1667	0.7857	nan	0.8643	nan	nan	0.975	nan	nan	0.8768	0.9055	0.9688	0.9535		0.875	0.5441	0.8551	0.8553	0.8889	nan	nan	0.8229	nan	nan	0.6522	0.7241	0.8559	0.7831		0.2659	0.0766	0.1328	0.0425	0.0815	0.0386	0.2308	0.0293	0.0833	0.0187	0.0094	0.0278	0.0672	0.0504		0.0261	0.7949	0	0.8669	0.8766
0.5248	0.0059	0.3459	0.0105	0.0298	nan	nan	0	nan	nan	0.005	0.0081	0	0.0129		0.5349	0.2206	0.2727	0.1525	0.3229	nan	nan	0.1389	nan	nan	0.2308	0.1071	nan	nan		0.1724	0	0.1562	0.0263	0.0529	0.082	0.0135	0.0593	0.0678	nan	0.0136	0.0227	0.0219	0.0769		0	1	0.0081	0.9714	0.2754
0.7459	0.0342	0.6066	0.0104	0.0216	nan	nan	0.0184	nan	nan	0	0.0168	0.0071	0.0065		0.9524	0.5192	nan	0.4915	0.704	0.6732	0.8302	0.619	nan	nan	0.4889	0.68	0.45	nan		0.1795	0.0161	0	0.0517	0.0372	0.0714	nan	0.0176	0	0	0	0.0129	0.0342	0.0306		0	0.7326	0.0198	0.7167	0.0821
0.5707	0.0347	0.6041	0.0127	0.0279	nan	nan	0	nan	nan	0	0	0.0071	0.0076		0.6667	0.1905	nan	nan	0.4337	nan	nan	nan	nan	nan	nan	nan	0.4286	0.3929		0.1525	0.0263	0.1711	0.0507	0.0772	0.124	0.0222	0.1138	0.0897	0.1418	0.0882	0	0.0614	0.0351		0.0248	0.6486	0	0.6217	0.1387
0.7273	0.0185	0.684	0.0114	0.3408	nan	nan	0.2215	nan	nan	0.2925	0.0093	0.3737	0.018		0.6667	0.2	0.4894	0.3429	0.2321	nan	nan	0.4808	nan	nan	nan	0.1774	0.5833	0.5		0.2432	0.0857	0.0351	0.0435	0.0553	0.0606	0	0.1024	0	0.0465	0.0227	0.0054	0	0.0687		0	1	0.0085	0.8837	0.9037
0.7736	0	0.7149	0.0043	0.0442	nan	nan	0.0372	nan	nan	0.04	0	0.0385	0		0.8108	0.5088	0.7532	0.6486	0.6694	nan	nan	0.7619	nan	nan	nan	0.5714	0.7361	0.7143		0.2	0.0377	0	0	0.0391	0.0318	nan	0.0442	0.1111	0.0345	0.0198	0.007	0.0252	0.0172		0.0076	1	0.0057	nan	0.0839
0.9355	0.3478	0.7174	0.9018	0.815	nan	nan	0.9683	nan	nan	0.9438	0.9667	0.9429	0.9167		0.8065	0.5	nan	0.3611	0.75	nan	nan	0.6837	nan	nan	0.5195	0.4444	0.6484	0.6471		0.1923	0.0426	0.1186	0.1327	0.0851	0.0904	0	0.0464	0.0374	0.0565	0	0.04	0.078	0.0761		0.022	0.9643	0.0161	nan	0.0364
0.6573	0	0.5108	0.0358	0.125	nan	nan	0.0106	nan	nan	0	0	0.0065	0.0275		0.8406	0.4355	0.5536	0.6981	0.4928	nan	nan	0.75	nan	nan	0.4286	0.7667	0.6154	0.6452		0.129	0.0259	0.0361	0.0111	0.0508	nan	nan	nan	nan	nan	0.0152	nan	0	nan		0.0155	0.7407	0	0.7105	0.2287
0.9714	0.0106	0.8012	0.0356	0.4536	nan	nan	0.4474	nan	nan	0.8875	0.0088	0.954	0		0.65	0.2444	nan	0.3462	0.5283	nan	nan	nan	nan	nan	nan	nan	nan	nan		0.4286	0.1724	nan	0.225	0.1748	nan	nan	0.1702	0.2	0	0.0108	0.139	0.1442	0.1154		0	0.5584	0.0068	0.6562	0.7706
0.5205	0	0.3986	0.0098	0.5724	nan	nan	0.4062	nan	nan	0.7717	0	0.8764	0		0.9286	0.5625	0.629	0.6618	0.575	nan	nan	0.5429	nan	nan	0.7778	0.6579	0.5714	nan		0.8462	0.2273	nan	nan	nan	nan	nan	nan	nan	nan	0.0244	nan	nan	nan		0.1125	0.7	0.0256	1	0.9785
0.9153	0.069	0.963	0.1101	0.3268	nan	nan	0.4912	nan	nan	0.8433	0.2414	0.76	0.0606		0.5729	0.1845	0.6957	0.3939	0.4906	nan	nan	0.5083	nan	nan	0.2762	0.2088	0.5294	0.6538		0.2917	0.082	0.2308	0	0.0963	nan	nan	nan	nan	nan	nan	nan	nan	nan		0.0276	0.898	0.0276	0.8846	0.1921
1	0.0062	nan	0.0183	0.1136	nan	0.0415	0	nan	0	0.9714	nan	1	0		1	0.697	0.9429	0.9667	0.9329	nan	nan	0.9184	nan	nan	0.7769	0.76	0.9296	0.8875		0.1061	0	0.0135	0.0115	0.097	0.1143	nan	0	0	nan	0	0	0.0097	0		0	0.9643	0	1	0.2145
0.9706	0.0376	nan	0.0148	0.1914	0.7317	0.0688	0.375	1	0	0.9123	0	0.9531	0		0.9565	0.5909	nan	0.8431	0.7383	nan	nan	0.8197	nan	nan	0.7241	0.931	0.8636	nan		0.1765	0.0282	0.0108	0.065	0.0641	nan	nan	0.0182	nan	nan	0.0303	0.0482	0.0291	0.0278		0.0056	0.9861	0	1	0.1966
1	0.0086	nan	0.0122	0.2872	1	0.0957	0.43	1	0	0.8923	0	1	0		0.7241	0.22	0.75	0.4583	0.5486	0.5732	0.6071	nan	nan	nan	0.4615	nan	0.6774	nan		0.12	0	0.0645	0.0253	0.094	nan	nan	0.0213	0.0909	nan	0.0052	0.0132	0	0		0.0113	0.9636	0.0323	0.9796	0.1778
0.7344	0.0419	0.7447	0.0813	0.4068	nan	0.0408	0.3415	nan	nan	0.8788	0	nan	0		0.8182	0.0238	0.8889	0.0097	0.2697	nan	nan	0.76	nan	nan	0.7018	nan	0.72	nan		0.1719	0.025	0.0139	0.0366	0.0554	nan	nan	0.0675	0.0377	nan	0.0355	0	0.0811	0.0613		0.0168	0.9524	0.0226	0.9402	0.2686
0.8772	0.0978	0.7541	0.156	0.5887	nan	nan	0.3103	nan	nan	0.963	0	nan	0.027		0.5741	0.2222	0.4833	0.25	0.4469	0.5391	0.193	0.4792	0.6486	0.3	0.5385	0.1273	0.6616	0.2605		0.1538	0	0.05	0.011	0.0383	nan	0.0323	0.0205	0.0101	0.0315	0.0261	0.0323	0.0338	0.0318		0.4074	1	nan	0.7879	0.459
0.9241	0.2639	0.871	0.2222	0.7247	nan	nan	0.5422	0.9583	nan	0.956	0.037	0.9024	0.2524		0.4706	0	0.5417	0.1	0.257	0.3396	nan	0.2857	nan	nan	0.1235	0	0.1471	nan		0.8222	0.6402	nan	0.4333	0.2596	nan	nan	nan	nan	nan	nan	nan	nan	nan		0	0.5833	0.011	nan	0.0177
1	0.1562	0.7857	0.2151	0.879	nan	nan	0.9496	1	0.9286	0.9867	0.2807	0.9143	0.561		0.5714	0.2245	0.2	nan	0.4762	nan	nan	0.4038	0.3171	nan	0.1875	nan	0.5312	nan		0.1206	0.0137	0.0351	0.0297	0.2394	nan	nan	0.0476	nan	nan	0.0396	nan	0.0938	nan		0.0136	0.7	0.0034	0.28	0.1026
0.9394	0.0142	0.7143	0.0129	0.1348	0.7692	0.0259	0.1351	nan	0	0.9444	0.0111	0.9639	0		0.8571	0.5526	0.6087	0.6379	0.5031	nan	nan	0.6939	nan	nan	nan	0.7419	0.5588	nan		0.119	0.0122	nan	0.0423	0	nan	nan	0.0047	0	0.0312	0.0132	0.009	0.0109	0.008		0.0103	0.7436	0.0087	0.5714	0.0948
0.9444	0.0175	0.7429	0.0101	0.0383	nan	0.0217	0.2917	nan	0	0.9583	0	0.9863	0		0.6531	0.3051	0.6197	0.339	nan	nan	nan	nan	nan	nan	0.5294	nan	nan	nan		0.7083	0.4764	0.3241	0.5584	0.247	nan	nan	nan	nan	nan	nan	nan	nan	nan		0.011	0.6923	0.0075	0.4921	0.0483
1	0.0135	0.7	0.0121	0.0727	nan	0.0412	0.1204	nan	0	0.9589	0	1	0.0123		0.5111	0.128	0.4404	0.2005	0.2619	0.2195	0.3	0.1	nan	0	nan	0.0435	0.2667	nan		0.8421	0.663	0.2264	0.6696	0.3844	nan	nan	nan	nan	nan	nan	nan	nan	nan		0.4286	0.9524	nan	0.9375	0.9369
1	0	1	0.0315	0.5622	nan	nan	0.596	nan	nan	0.9651	0	0.9485	0.0109		0.6417	0.0534	0.5205	0.1407	0.2865	0.3626	0.1266	0.1364	nan	0	0.25	0	0.2464	0.0952		0.1786	0.0588	0.0238	0.0263	0.083	0.1014	0.0426	0.1101	0.2	0.0488	0.0118	0.0316	0.1984	0.0743		0.2917	0.92	0.5106	0.6522	0.8526
1	0	nan	0.0129	0.3333	nan	nan	0.4889	nan	nan	0.9651	0.0133	0.963	0.0267		0.759	0.012	0.8142	0.0338	0.3603	0.5056	0.0549	0.234	0.44	0	0.3889	nan	0.4744	0.0385		0.12	0	0.027	0	0.0177	nan	nan	0	0	nan	0.0027	0.0034	0.0106	0.0235		0.0155	0.7407	0.0164	0.8	0.0979
1	0.0261	0.7714	0.0255	0.2485	nan	nan	0.5714	nan	nan	0.8889	0	0.9783	0.009		0.5882	0.2333	nan	0.2581	nan	nan	nan	0.4	nan	nan	0.3704	nan	0.4512	nan		0.2388	0	0.012	nan	0.178	nan	nan	nan	nan	nan	0.0056	0	nan	nan		0.1383	0.8205	0.0353	0.8462	0.1446
1	0.0101	0.8542	0.0119	0.2948	1	0	0.4889	1	nan	0.92	0	0.9574	0		0.8533	0.0057	0.8644	0.0181	0.1768	0.3961	0.031	0.1724	nan	0	0.4237	0	0.7368	nan		0.7143	0.2353	nan	nan	0.1382	nan	nan	0.2727	nan	nan	0.1423	0.24	0.2308	0.1466		0.0269	0.7368	0.0084	0.6935	0.1313
0.973	0.0038	0.9184	0.0092	0.3807	1	0.0326	0.4586	1	0	0.8889	0	0.9677	0		0.9412	0.4872	0.7429	0.6495	0.6557	nan	nan	0.4848	nan	nan	0.6471	0.5	0.4833	nan		0.1304	0.012	nan	0.0465	0.0174	0.0267	0	0	0	0	0.004	0	0.0263	0.0164		0.0193	0.9665	0.0257	0.8971	0.1916
0.9756	0.2857	1	0.3981	0.4909	1	0.2909	0.8203	0.9818	0.6933	0.9408	0.5347	0.9188	0.585		0.8261	0.381	nan	0.7907	0.7564	nan	nan	0.6735	nan	nan	0.1486	0.3421	0.6408	0.6133		0.1905	0	0.0488	0.0286	0.0638	nan	0.0909	0.0392	0.0333	nan	0.0071	0.1579	0.0544	0.0976		0.0124	0.911	0.0181	0.917	0.1612
0.5836	0.0036	0.4653	0.0195	0.3805	nan	nan	0.2877	nan	nan	0.3478	0	0.3854	0		1	0	0.5536	0.0091	0.2061	nan	nan	0.4229	nan	nan	0.3191	0	0.5647	0		0.2051	0	0.05	0	0.1429	0.1667	nan	0.0735	nan	0.0278	0.0078	0.0252	nan	nan		0.008	0.8365	0.0215	0.8171	0.1192
1	0.0324	1	0.0149	0.0603	nan	0.0373	0.7324	0.9811	nan	0.9469	0	0.9667	0		0.9231	0.5111	0.7234	0.7	0.6749	nan	nan	0.6667	nan	nan	0.6526	0.5556	0.7615	0.7969		0.8763	0.6887	0.597	0.7296	0.4641	1	0.1932	nan	nan	nan	nan	nan	nan	nan		0.0125	0.9503	0.0083	0.8493	0.135
0.913	0.0034	0.9787	0.0196	0.0671	nan	0.0179	0.7263	1	nan	0.9754	0	1	0		0.9362	0.5385	nan	0.6667	0.7614	nan	nan	nan	nan	nan	0.5	0.5667	0.66	nan		0.1739	0	nan	0.0169	0.1075	0.0938	0.069	0.0093	0.0417	0	0.0266	0.0126	0	0.0625		0.0316	0.8382	0.0215	0.6939	0.15
0.5217	0.0205	nan	0.0068	0.1694	nan	0.071	0.5714	nan	nan	0.9615	0	1	0.0278		0.7317	0.3333	0.6724	0.7105	0.6825	0.6562	nan	nan	nan	nan	nan	nan	0.7179	nan		0.6197	0.2313	0.4658	0.3933	0.3333	nan	nan	nan	nan	nan	nan	0.1149	nan	nan		0.0242	1	0.0192	nan	0.0423
0.9412	0.0035	1	0.012	0.1769	nan	nan	0.5667	nan	nan	0.9831	0	1	0		0.64	0.0103	0.6333	0.0054	0.2203	0.5741	0.0261	0.5455	0.7105	nan	0.7647	nan	0.7564	nan		0.129	0	0.0508	0.1364	0.15	0.1714	nan	0.1731	0.3906	0	0.0957	0.0111	0.5054	0.0181		0.0364	0.9873	0	nan	0.04
0.9565	0.0118	0.8868	0.0102	0.2058	nan	nan	0.5875	nan	nan	0.9846	0	1	0.0192		0.9333	0.0048	0.8214	0	0.2378	0.7843	0.0244	0.3679	0.8478	0	0.9524	0	0.8776	0		0.2453	0	0.0581	0.0294	0.0701	0.1013	0.0429	0.0471	0.0714	0.0541	0.0303	0.0367	0.0247	0		0.0048	0.9359	0.0123	0.881	0.1657
1	0.0838	0.75	0.0102	0.2423	nan	nan	0.4923	nan	nan	0.98	0	0.9565	0		0.36	0.0148	nan	0.0203	0.102	nan	0.0471	0.439	0.68	nan	0.4103	0.0154	0.4138	0		0.2222	0.1008	0.012	0.2488	0.0756	nan	nan	nan	nan	nan	0.0753	0.0256	nan	nan		0	1	0.0093	0.9231	0.1217
1	0.0132	nan	0.0193	0.1105	nan	nan	0.5647	nan	nan	1	0	0.9813	0.0083		0.625	0.2685	0.2326	nan	0.4416	0.4314	nan	0.3913	nan	nan	nan	nan	0.619	nan		0.565	0.1953	0.4843	0.4967	0.2003	nan	nan	nan	nan	nan	0	nan	nan	nan		0.0109	0.9767	0.0054	0.882	0.1847
0.9259	0.0216	nan	0.0567	0.168	nan	nan	0.3636	nan	nan	1	0.0169	1	0.0722		0.5102	0.1039	0.1429	nan	0.4553	0.4842	nan	nan	nan	nan	nan	nan	nan	nan		0.5743	0.0865	0.4205	0.5221	0.1285	nan	nan	nan	nan	nan	nan	nan	nan	nan		0.015	1	0.0142	0.7919	0.2778
0.9615	0.0089	nan	0.0319	0.2495	nan	nan	0.3145	nan	0.0312	0.973	0	0.9008	0.0377		0.6735	0.1429	0.5122	0.3478	0.4111	0.4359	nan	0.3265	nan	nan	0.2797	0.1034	0.3514	nan		0.6512	0.1114	0.4348	0.453	0.1107	nan	nan	nan	nan	nan	nan	nan	nan	nan		0.0159	0.9853	0.0154	0.8718	0.213
0.8571	0.2857	0.863	0.7037	0.957	nan	nan	nan	nan	nan	0.9875	nan	nan	nan		0.9091	0.42	nan	0.4143	0.6438	0.625	0.641	0.6092	0.5938	0.6182	0.5455	0.44	0.7182	nan		0.6303	0.4653	nan	0.2769	0.3676	nan	nan	nan	nan	nan	nan	nan	nan	nan		0.1786	0.75	0.1236	0.64	0.8519
1	0.2667	0.96	0.7143	0.9615	nan	nan	nan	nan	nan	0.9348	nan	nan	nan		0.5946	0	0.5926	0.0144	0.2917	0.6596	0.058	0.62	0.62	nan	0.5743	nan	0.5385	nan		0.6772	0.4037	nan	0.3288	0.3123	nan	nan	nan	nan	nan	nan	nan	nan	nan		0.0173	1	0.0292	1	0.1255
0.9796	0.0342	0.9375	0.0588	0.4643	0.974	0.0381	0.9867	0.9867	nan	0.9189	0.0455	0.9304	nan		0.6769	0.2429	0.6429	0.3704	0.7016	nan	nan	0.2752	nan	nan	0.2176	0.4492	0.1524	0.6133		0.5667	0.365	0.1591	0.3278	0.3196	nan	nan	nan	nan	nan	nan	nan	nan	nan		0.0171	0.9901	0.0131	0.9016	0.0483
0.8462	0.3	nan	nan	0.9608	nan	nan	0.6515	nan	nan	0.9573	0.8615	0.6349	0.7143		0.7812	0.4	0.5818	0.6316	0.4318	0.3673	nan	nan	nan	nan	0.4571	nan	nan	nan		0.78	0.3279	0.7123	0.5278	0.3483	nan	nan	nan	nan	nan	nan	nan	nan	nan		0.0107	1	0.0201	0.8571	0.0625
1	0.4537	nan	0.4211	0.6885	nan	nan	nan	nan	nan	nan	nan	nan	nan		0.8929	0.4359	nan	0.375	nan	nan	nan	nan	nan	nan	0.8	0.3478	nan	0.3571		0.1154	0.0152	0.0132	0.0556	0.0459	0.0658	0	0	0	0	0.0085	0	0	0		0.0263	1	0.0328	1	0.04
0.9487	0.0222	0.7268	0.0134	0.4145	nan	nan	0.6393	1	0	0.8406	0.0088	0.9732	0.016		0.5185	0	0.4545	0.0125	0.1591	nan	nan	nan	nan	nan	0.4857	0	nan	0		0.2184	0.0213	nan	0.0641	0.1713	nan	nan	0.1366	nan	nan	0.0381	0.0783	0.0638	0.0569		0.0068	0.5167	0	0.699	0.2766
0.977	0.4632	0.8718	1	0.9562	nan	nan	0.9412	nan	1	0.9647	0.9167	0.9296	0.9857		0.7333	0.011	0.5517	0.0158	0.2545	0.5814	0.0505	0.24	0.5294	0	0.4516	0	0.3509	0		0.4667	0.102	nan	0.0686	0.0659	nan	nan	0.1161	nan	nan	0.0258	0.0986	0.0826	0.06		0.0089	1	0.0053	0.7849	0.0826
0.9592	0.0851	0.8182	0.0065	0.6908	nan	nan	0.3714	nan	nan	0.88	0	0.9802	0.007		0.8889	0	0.5932	0.0279	0.4724	0.7368	nan	nan	nan	nan	nan	nan	nan	nan		0.2174	0	0	nan	0.036	nan	0	0.0367	0	0.0408	0.0105	0.0072	0.0714	0.0516		0.0131	1	0.0085	0.7231	0.1355
0.975	0.0646	0.3556	0.0117	0.2383	nan	nan	0.5567	nan	nan	0.8322	0	0.9141	0.0159		0.6111	0	nan	0.0032	0.2935	nan	nan	0.1452	0.4286	nan	0.5484	nan	0.5556	nan		1	0.8359	0.9095	0.814	0.4644	nan	nan	nan	nan	nan	nan	nan	0	0.1		0.0272	0.8824	0.009	0.6949	0.1151
0.8966	0.2463	0.7101	nan	0.7373	0.8542	0.641	0.9636	0.9767	0.9286	0.9786	0.8788	0.9421	nan		0.5116	0.0069	nan	0	0.3197	0.9032	0.0161	0.2857	nan	nan	0.6944	nan	0.7419	nan		0.1304	0	nan	nan	0.1316	0.1389	nan	nan	nan	nan	0	nan	0	nan		0.0056	0.942	0.01	0.8652	0.096
0.9286	0.2042	0.5	nan	0.7692	0.8621	nan	0.7976	1	0.6286	0.9085	0.7857	0.9032	nan		0.8182	0.1837	0.8478	0.5446	0.8841	0.8033	0.9315	0.5882	0.5833	0.5735	0.4474	0.335	0.787	0.5909		0.415	0.2656	0.1161	0.125	0.2957	0.4098	0.1515	nan	nan	nan	0.1263	0.0575	nan	0.2816		0.032	0.5429	0.0029	0.7662	0.0676
1	0.1915	0.2333	0.1471	0.6127	0.7436	0.4828	0.6984	1	0.4615	0.8207	0.8615	0.8031	0.4923		0.3898	0.0026	0.2424	0.0125	0.0629	nan	nan	nan	nan	nan	0.3721	0	0.1515	0.0141		0.5263	0.0465	0.3208	nan	0.2644	0.3445	0.0789	0.4804	0.5517	0.4615	0.1758	0.1525	0.602	nan		0.008	0.55	0.0152	0.622	0.1513
0.8767	0.358	0.5667	0.5278	0.5207	0.622	nan	0.6774	0.6897	nan	0.6082	nan	0.8182	nan		0.5217	0.0256	0.0741	0.0041	0.0443	nan	nan	0.3636	nan	nan	nan	nan	nan	0		0.6889	0.3571	0.0625	nan	0.5128	0.5574	nan	0.2941	0.2695	0.425	0.1947	0.2681	0.4255	0.3962		0.0187	0.9672	0.019	0.64	0.163
0.9333	0.2292	nan	0.7761	0.9748	0.9833	nan	0.9623	0.9857	nan	0.9344	0.4952	0.8889	nan		0.88	0.0142	nan	0.0127	0.1098	0.5217	0.0274	0.1852	nan	nan	0.2778	0.0263	0.2683	0.0357		0.2895	0	0.2	nan	0.3043	0.3559	nan	0.1337	0.144	0.1842	0.1531	0.1256	0.2207	0.0987		0.024	1	0.0121	0.7708	0.1858
1	0.1591	0.6333	0.54	0.9924	0.9792	nan	1	1	nan	0.9568	0.6396	0.9252	nan		0.7059	0.0211	nan	0.0244	0.41	nan	nan	0.375	nan	nan	0.6324	0	0.7	0		0.5294	0.3036	0.2917	nan	0.2043	0.0303	nan	nan	nan	nan	0	0.037	0.5172	nan		0.0142	0.7447	0.0063	0.9744	0.149
0.9626	0.0233	0.8444	0.0221	0.3326	0.4622	0.0286	0.7895	0.84	nan	0.8	1	0.125	nan		0.4103	0.0295	0.3043	0.0098	0.2196	nan	nan	0.1406	nan	nan	0.4118	0	0.2763	0		0.2065	0.0455	0.3488	0.0388	0.0901	0.1875	0	0.161	0.1667	nan	0.0519	0.1111	0.1908	nan		0.0087	0.7961	0.0181	0.7421	0.1264
1	0.1361	0.7381	0.0331	0.1647	nan	nan	nan	nan	nan	0.7143	nan	nan	nan		0.6486	0.0385	0.6216	0	0.4396	0.5735	nan	0.28	nan	nan	0.5106	nan	0.7391	nan		0.3117	0.0991	0.3172	0.1869	0.2312	nan	0.1096	nan	nan	nan	0.2264	nan	nan	nan		0.0124	0.7431	0.0132	0.673	0.108
0.9787	0.1502	0.9732	0.0463	0.2391	0.1869	0.1556	0.6486	0.75	nan	0.7619	0.9322	0.2632	nan		0.463	0.0268	0.4314	0.3167	0.4286	0.5556	0.1481	0.2857	0.4	nan	0.3611	0.2821	0.3333	0.4375		0.2	0	nan	nan	nan	nan	nan	nan	nan	nan	0.0058	0	0.0435	0.0238		0.0196	0.9917	0.0156	0.7527	0.115
0.8723	0.196	1	0.0855	0.0733	nan	nan	nan	nan	nan	0.7429	nan	nan	nan		0.8	0.3704	0.2703	0.4	0.6538	nan	nan	nan	nan	nan	0.6	0.6538	nan	nan		0.4242	0.1224	0	0.4615	0.3133	0.3559	nan	0.3636	0.48	0.2857	0.224	0.2617	0.5234	0.1719		0.0039	0.9268	0.096	0.5341	0.1201
0.9565	0.2629	0.9277	0.1806	0.0475	nan	nan	nan	nan	nan	0.7183	0.8769	nan	nan		0.6098	0	nan	0.1683	0.1067	nan	nan	0.3636	nan	nan	0.2065	0	0.48	0.0488		0.1304	0.0033	nan	0.0027	0.0774	0.1345	0	0.039	0.0455	nan	0	nan	0.0182	nan		0.0276	1	0.0463	0.6829	0.1534
0.9683	0.3482	0.8189	0.2022	0.4289	nan	nan	1	nan	nan	0.9083	0.8706	0.9	0.9804		0.8438	0	nan	0.0379	0.1359	nan	nan	0.3333	nan	nan	0.3182	0.0098	0.6429	0.0583		0.16	0.0426	0.0483	0.0397	0.0763	0.1	nan	0.1687	nan	nan	0.184	0.1509	0.1519	0.0889		0.0058	0.7778	0.0069	0.6933	0.1648
1	0	nan	0.0263	0.5952	nan	nan	0.2479	nan	nan	0.7025	0.125	0.6607	0.0417		0.8636	0.4286	nan	0.3793	0.5758	nan	nan	0.6111	nan	0.6667	0.7143	0.6136	0.7176	0.7027		0.35	0.0968	0.2124	0.1875	0.0708	0.1005	nan	0.2473	nan	0.1333	0.121	0.0597	0.3137	0.2		0.2122	0.8182	0.1793	0.9853	0.4464
0.9286	0	0.8288	0	0.5444	nan	nan	0.3241	nan	nan	0.913	0	0.9508	0		0.8333	0.0045	0.3393	0.0162	0.123	0.3	0.0472	0.1194	0.4	0	0.2525	0	0.525	0		0.11	0	0.0455	0	0.0439	nan	nan	0.1566	nan	0	0.0818	0.1399	0.1034	0.0396		0.0558	0.9545	0.0184	nan	0.3218
0.6389	0	0.8	0.1222	0.1295	0.1282	nan	0.2976	0.2727	0.5	0.5286	0.1176	0.25	0.3194		0.6444	0.0303	0.5676	0.4419	0.2733	0.2083	nan	0.4478	nan	0.6389	0.1905	0.1818	0.4038	0.4599		0.1811	0	0.1429	0.0421	0.0163	nan	nan	0.022	nan	nan	0	nan	0.0682	0		0.0391	0.9655	0.0468	nan	0.197
0.9667	0.4375	0.9589	0.4537	0.9261	0.9434	0.8889	0.7843	0.6364	0.8889	0.9364	0.9457	0.9792	1		0.8077	0.5	0.7455	0.7037	0.5714	0.587	0.587	0.6667	nan	0.7083	0.7872	0.7879	0.7059	0.6071		0.172	0.015	0.1325	0	0.0327	0.0101	nan	nan	nan	nan	nan	nan	nan	nan		0.177	0.8659	0.1892	0.7133	0.1013
1	0.0144	0.7321	0.0565	0.5469	0.9787	0.0435	0.381	nan	0	0.956	0	1	0.0333		0.8356	0.5161	0.6977	0.4776	nan	nan	nan	nan	nan	nan	0.6739	0.4545	0.86	nan		0.1071	0	0.1	0.0444	0.0479	nan	nan	0.0667	nan	nan	0.0123	0.011	0.0573	0.041		0.0052	0.5179	0	0.2186	0.0628
0.9455	0.0494	0.8453	0.0062	0.5063	0.9667	0.031	0.3137	nan	0	0.9737	0.0115	1	0.0238		0.8333	0	0.8039	0.0222	0.2301	nan	nan	0.5375	nan	nan	0.6442	0	0.7727	0.0213		0.2667	0.0645	nan	0.1319	0.0916	nan	nan	nan	nan	nan	nan	0.1441	0.1094	0.0735		0.045	0.8261	0.0056	nan	0.1057
0.9923	0.0103	0.9512	0.0256	0.424	0.9605	0.05	0.2708	nan	0.0278	0.9651	0	1	0		0.8611	0	0.8448	0	0.3299	nan	nan	0.4638	nan	nan	0.3824	0.02	0.5926	0.0091		0.2812	0.0316	0.2472	0.0316	0.0572	nan	nan	0.254	nan	nan	0.1925	0	0.0864	0.0128		0.0123	0.6327	0.0127	0.7681	0.2638
0.9892	0.0187	0.9615	0.0173	0.413	0.9847	0.0431	0.2105	nan	0	0.9565	0	1	0		0.8036	0	0.7561	0.0174	0.28	nan	nan	0.4485	nan	nan	0.3765	0.0169	0.5303	0		0.2152	0.0155	0.1505	0.0362	0.0497	0.1304	0.0156	0.1111	0.2	nan	0.1818	nan	0.2414	nan		0	0.6778	0.1033	0.6415	0.3012
0.9697	0.0034	0.8512	0.0102	0.348	0.7465	0.0722	0.2157	nan	nan	0.9138	0	1	0		0.8095	0	0.8276	0	0.4505	nan	nan	0.6842	nan	nan	0.4884	nan	0.7025	nan		0.3226	0.0597	0.3883	0.0163	0.1196	0.3604	0.047	0.2388	0.2979	nan	0.3725	nan	nan	nan		0	0.9828	0.0707	0.7416	0.2762
0.6667	0	0.7447	0.0208	0.6573	0.8971	0.1905	0.9286	1	0.7826	0.9369	0.3929	0.7273	nan		0.6327	0.0301	0.6	0.0181	0.2946	nan	nan	0.525	nan	nan	0.443	0	0.5467	nan		0.186	0.0575	0.1474	0.1183	0.2591	nan	nan	nan	nan	nan	nan	nan	nan	nan		0.0207	0.875	0.0131	0.7843	0.3029
1	0	0.619	0	0.3611	nan	0.15	0.3973	nan	nan	0.6596	0	0.7619	0		0.6304	0.0179	0.5217	0.0067	0.3278	nan	nan	nan	nan	nan	nan	nan	0.8131	nan		0.2191	0.0435	0.2781	0.1357	0.3379	nan	nan	nan	nan	nan	nan	nan	nan	nan		0.1748	0.8548	0.5246	0.875	0.3258
0.9167	0.3393	nan	0.3974	0.8904	0.9231	nan	0.9792	nan	nan	0.9091	0.9818	0.9831	nan		0.425	0.0075	0.4571	0.0122	0.1597	nan	nan	nan	nan	nan	nan	nan	0.6286	nan		0.1905	0	0.0303	nan	0.0211	0.0471	0	0	0	nan	0.0092	0	0.0789	0.0952		0.0218	1	0.0088	0.9846	0.1845
1	0.2035	nan	0.3333	0.7614	0.9528	nan	0.9825	nan	1	0.9643	0.8378	0.9857	nan		0.7529	0	0.88	0.0241	0.205	nan	nan	nan	nan	nan	0.75	nan	0.75	nan		0.4643	0.2326	0	0.0862	0.1351	0.12	nan	0.1351	0.1667	0.0938	0.1148	0.1557	0.1062	0.2222		0.0221	0.9435	0.0131	0.8613	0.2275
1	0.1496	0.8571	0.3052	0.7893	0.9503	0.9783	1	1	1	0.977	0.954	0.9383	0.8824		0.54	0.0352	0.5921	0.0037	0.1954	nan	nan	0.4464	nan	nan	0.2083	nan	0.481	nan		0.2857	0	nan	nan	0	nan	nan	0	0	nan	0.0157	0.0046	0	0.0079		0.003	0.7535	0.0108	0.8811	0.2357
0.9744	0.023	0.9185	0.0209	0.4695	0.9366	0.0385	0.5983	1	0	0.9531	0	0.9831	0		0.6914	0	0.75	0.0078	0.2331	nan	nan	0.6071	nan	nan	0.5135	nan	0.7703	nan		0.1102	0	0.053	0.0092	0.0222	nan	nan	0.0221	nan	nan	0	0	0.0748	0		0.0102	0.9722	0.0179	0.7037	0.092
0.9808	0.0088	0.8621	0.0089	0.3086	0.8571	0.0225	0.5923	0.9747	0	0.9697	0	0.9939	0.0081		0.68	0.0069	0.7654	0.0082	0.2821	nan	nan	0.6429	nan	nan	nan	nan	0.5965	nan		0.6087	0.1	nan	nan	0.3205	nan	nan	0.4476	nan	nan	0.1289	0.0763	0.92	0.3628		0.0282	0.9804	0.0041	0.8163	0.1146
1	0.0289	0.6145	0.0236	0.3577	0.9375	0.0369	0.1356	nan	0	0.9104	0	1	0		0.6552	0	0.68	0	0.2471	nan	nan	0.5333	nan	nan	0.5536	nan	0.6863	nan		0.3488	0.0147	0.0698	0.04	0.0483	nan	nan	0.0732	nan	nan	0.0079	0.0867	0.0256	0.2371		0.0158	0.7193	0.0156	0.9298	0.2181
1	0.0205	0.9583	0.0174	0.257	0.9939	0.0263	0.1579	nan	0	0.9533	0	nan	0		0.4941	0.1333	0.3824	0.0127	0.2148	nan	nan	0.5349	nan	nan	0.439	nan	0.5106	nan		0.3704	0.0256	nan	0.0484	0.0533	nan	nan	0.0743	nan	nan	0	0.0041	0.134	0.0258		0.0065	0.8636	0.0139	1	0.3066
1	0.0131	0.9485	0.0075	0.2004	0.9365	0.0534	0.1266	nan	0	0.9444	0	nan	0		0.5941	0.0052	0.531	0.0194	0.1878	nan	nan	nan	nan	nan	0.0571	nan	0.5873	nan		0.4762	0.0909	nan	0.0233	0.0265	nan	nan	0.0651	nan	nan	0	0	0.1357	0.0373		0.5	1	nan	1	0.9015
1	0.0253	0.9474	0.0093	0.1832	0.875	0.014	0.1524	nan	0	1	0	1	0		0.5362	0	0.4737	0.0099	0.1099	nan	nan	nan	nan	nan	0.0857	nan	0.3721	nan		0.12	0.0127	0.0198	0.024	0.035	nan	nan	0.0082	nan	nan	0	0	0	0.0053		0.4737	0.9744	0.9333	0.7742	0.7278
0.9737	0.0148	0.9663	0.0168	0.2981	1	0.058	0.3333	nan	nan	0.96	0	1	0		0.5429	0.006	0.3889	0.0024	0.1432	nan	nan	nan	nan	nan	0.1429	nan	0.3867	nan		0.129	0	nan	0	0.0238	nan	nan	0	nan	nan	0.0105	0.0059	0.0104	0		0	0.9474	0.0084	nan	0.1514
0.9074	0.003	0.9158	0.01	0.2917	1	0.0333	0.3137	nan	nan	0.9649	0	0.9821	0		0.5938	0.0364	0.6842	0.0123	0.2632	nan	nan	nan	nan	nan	nan	nan	0.3725	nan		0.1809	0.029	0.0426	0	0.0322	nan	nan	0.0864	nan	nan	0.0247	0	0.037	nan		0.0121	0.9565	0.0236	0.8667	0.0588
0.9733	0.0193	0.7701	0.0135	0.234	0.8293	0.05	0.3333	nan	0	0.9737	0	0.9595	0		0.9	0	0.5606	0.0531	0.6545	nan	nan	nan	nan	nan	0.5733	nan	nan	nan		0.1053	0	0	0	0.1053	nan	nan	0.0197	nan	nan	0.0095	0.0118	0.0339	0.0216		0.0075	1	0.0036	0.913	0.1372
0.8261	0.064	nan	0.0275	0.299	0.2246	0.5075	0.8889	nan	nan	0.9211	0.63	0.9726	0.5667		0.7391	0.0193	0.5682	0.0169	0.053	nan	0.0238	0.0132	nan	0	0	0	0.0106	0		0.1562	0	0	0	0.0403	nan	nan	0	nan	nan	0.008	0	0.0403	0.0789		0.0057	0.97	0.0172	0.8689	0.2016
0.9667	0.0396	nan	0.0365	0.2406	0.2075	0.2667	0.9811	1	0.9583	0.9773	0.8611	1	0.2963		0.3478	0.0153	nan	0.004	0.1036	0.2037	0.0465	0.1096	0.2	0	0.1833	0.0189	0.1644	0		0.3226	0	0.0565	0.0288	0.0531	nan	nan	0	nan	nan	0.0029	0.0086	0.0388	0.0265		0.3636	0.9474	nan	1	0.8718
0.8571	0.0306	0.5755	0.0121	0.3712	0.7647	0.0145	0.517	0.871	nan	0.9375	0	0.8986	0.0309		0.5185	0.0404	nan	0.0367	0.0588	nan	0.0449	0.0513	nan	nan	0.2941	0	0.4638	0.0145		0.1235	0.0118	0.0171	0.08	0.0891	nan	nan	0.0612	nan	nan	0.0432	0.0829	0.1234	0		0.0069	1	0	0.9658	0.2569
0.8316	0.0273	0.7418	0.0192	0.4941	0.8976	0.1985	0.5754	0.8704	nan	0.7917	0	0.864	0.0157		0.5833	0.0101	nan	0.0288	0.4118	0.75	0.0581	0.1628	0.3438	0	0.5735	0.0137	0.614	0.0208		0.1026	0	0.0819	0.0096	0.0325	nan	nan	0.0033	nan	nan	0	0.0047	0.0037	0.0111		0.0125	0.9495	0.0253	0.9095	0.2973
0.5202	0.0107	0.5104	0.0262	0.3217	0.4488	0.1605	0.4683	0.7273	nan	0.4167	0	0.5476	0		0.7838	0	0.6154	0	0.1096	0.2	nan	0.0806	0.1	nan	0.1243	0	0.0678	0		0.1587	0	0.0667	0.0176	0.1022	nan	nan	0.0276	nan	nan	0.071	0	0.0913	0		0.0166	0.9852	0.0244	0.8333	0.3141
0.7952	0.025	0.6875	0.0164	0.3052	0.4811	0.0862	0.6	0.8214	nan	0.2703	0	0.3636	nan		0.6429	0.3	nan	nan	0.7879	nan	nan	0.6897	nan	nan	0.3741	0.4706	0.6364	0.6438		0.2683	0.0369	0.1957	0	0.0588	nan	nan	0.03	nan	nan	0.0794	0.0066	0.0602	0		0.0021	0.8125	0.0019	0.6918	0.1475
0.8974	0.3171	0.9149	0.7368	0.736	0.9512	nan	0.8776	1	nan	0.8	0.9149	0.8444	0.85		0.8667	0.011	0.8846	0.0177	0.3767	0.5464	0.0476	0.4118	0.7188	0.0323	0.8167	0	0.8155	0.0185		0.2059	0.028	0.0345	0.0261	0.0263	nan	nan	0.0171	nan	nan	0.0279	0	0.1527	0.0058		0.3333	1	nan	0.6944	0.5714
0.9149	0.078	0.6957	0.011	0.0309	nan	nan	0.0862	nan	nan	0.1357	0.0152	0.1875	0		0.3333	0	0.32	0.015	0.1343	0.25	0.0147	0.2903	0.3846	nan	0.25	0	0.3902	nan		0.7907	0.3548	nan	nan	0.0732	nan	nan	nan	nan	nan	nan	0.0326	nan	nan		0.0107	0.5686	0.0388	0.3011	0.7419
0.7879	0.0882	nan	0	0.1391	nan	nan	0.2	nan	nan	0.087	0	0.2817	0.0667		0.6667	0	0.5532	0.0221	0.3292	0.8188	0.0299	0.425	0.5833	nan	0.75	0	0.7019	0		0.8387	0.4368	0.9756	nan	0.35	nan	nan	nan	nan	nan	nan	nan	nan	nan		0.0251	0.6087	0.0998	0.3273	0.8293
1	0.0331	0.9756	0.0104	0.5036	0.8767	0.072	0.3788	0.8868	nan	0.9315	0	0.8621	0.0096		0.7778	0.0324	0.8235	0.0227	0.242	0.8462	0.0305	0.4468	0.8571	0	0.72	0	0.8143	0		0.6842	0.4286	0.3478	0.0278	0.1343	nan	nan	0.4	nan	nan	0.1891	0.1395	0.4427	0.3614		0.1739	0.8148	0.4043	0.3714	0.9122
1	0.1395	nan	0.1058	0.2317	1	0.0649	0.5366	0.9062	0.12	0.9767	0.1774	0.9437	0.05		0.9024	0.0197	0.7308	0.0258	0.2048	0.8511	0.084	0.3816	0.7879	nan	nan	0	0.8103	0.0196		0.1765	0	0.2692	0.0333	0.0314	0.0211	0.0375	0.0601	0.099	0.0122	0.0115	nan	0.0738	nan		0.5	1	nan	0.94	0.9492
0.7727	0.25	1	nan	0.8831	nan	nan	0.896	0.963	nan	0.6599	0.6667	0.8868	0.869		0.619	0	nan	0.0311	0.2	nan	nan	0.381	nan	nan	nan	0.0225	0.7778	0.0233		0.1504	0.0299	0.1831	0	0.1451	0.163	0.127	0.0132	0.0476	0	0.0062	nan	0.1026	0.0303		0.5	1	nan	nan	0.913
1	0.1304	0.9273	0.2058	0.625	nan	nan	0.5766	nan	0.2286	0.9043	0.0591	0.9643	0.0804		0.7174	0.0145	nan	0.0191	0.2085	nan	nan	0.3378	nan	nan	0.902	0	0.625	0.0164		0.1401	0.0159	0.1346	0	0.0189	nan	nan	0	nan	nan	0	0.0037	0.0564	0.0069		0.3333	0.8372	nan	0.8611	0.975
0.988	0.4407	0.0625	0.6325	0.7874	nan	nan	0.9783	nan	nan	0.9617	0.9663	1	nan		0.4884	0.0057	0.72	0.0065	0.3464	nan	nan	0.1481	nan	nan	0.8542	0	0.7083	0		0.7222	0.5128	0.4302	0.7647	0.2727	0.3924	0.027	0.4956	0.4935	nan	0.1813	0.2252	0.3971	0.4583		0.3333	0.898	nan	0.8857	0.7667
0.9701	0.1267	nan	0.2834	0.6553	nan	nan	0.9811	nan	nan	0.9424	0.9796	1	nan		0.7391	0.2326	0.4082	0.5263	nan	nan	nan	nan	nan	nan	nan	nan	0.5075	nan		0.375	0.1212	0.32	0.3913	0.0918	nan	nan	0.1287	0.2581	nan	0.1	nan	0.0864	nan		0.0082	1	0.0071	nan	0.1098
0.6508	0.0452	0.4306	0.2385	0.5455	nan	nan	0.513	nan	0.24	0.5789	0.368	0.8793	0.3402		0.6667	0.3333	0.7059	0.2609	nan	nan	nan	nan	nan	nan	0.6	nan	nan	nan		0.381	0.08	nan	0.25	0.0412	0.0256	0.0417	0.2083	nan	nan	0.0242	0.0085	nan	0.1404		0.0333	0.8512	0.0472	0.6667	0.3947
1	0.0184	0.9388	0.0592	0.3289	0.74	0.0159	0.2821	nan	0.037	0.4545	0	0.7123	0		0.4286	0.0096	0.2459	0.03	0.2993	0.5	0.1538	0.2794	0.5055	0	0.0856	0	0.3693	0.0082		0.3194	0.1395	0.1765	0.0597	0.0385	0.0189	0.0455	0.2157	0.3226	0.303	0.017	0.0153	0.32	0.1562		0.0492	0.963	0.0301	1	0.2113
1	0	1	0.0909	0.3161	nan	0	0.3611	nan	nan	0.8911	0	0.8958	0		0.6383	0.2414	0.5	0.4865	0.4828	0.5116	0.4545	0.4079	0.5185	0.3636	0.4648	nan	0.6897	nan		0.1034	0	nan	0	0.0473	nan	nan	0.0261	0	nan	0	0	0.01	0.013		0	0.878	0.0367	nan	0.1988
1	0	nan	0.0164	0.4934	0.9412	0.0842	0.4085	nan	0	0.8897	0.0323	1	nan		0.9286	0.3846	0.7955	0.5682	0.7037	0.8444	0.5278	0.7609	nan	0.7143	0.8936	0.6667	nan	nan		0.125	0	0.0674	0.0982	0.067	nan	nan	0.0775	nan	nan	0.0047	0.0306	0.0294	0.0401		0.0167	1	0	0.6667	0.2066
0.6	0.0714	0.4038	0.3841	0.2107	nan	nan	0.2035	nan	nan	0	0.4088	0.0157	0.4932		0.5625	0	nan	0.0204	nan	nan	nan	nan	nan	nan	0.6061	0.0217	0.7273	0.037		0.2381	0.0241	nan	0	0.0483	nan	nan	0.0071	nan	nan	0.0034	0.0056	0.0179	0.0135		0.0912	0.8261	0.0134	0.6188	0.2446
0.98	0.4565	0.9158	0.9718	0.9316	nan	nan	1	nan	1	0.8966	0.9753	0.8636	0.925		0.8235	0.1678	0.7105	0.2755	0.4583	nan	nan	0.3684	nan	nan	0.8718	0.2727	0.8889	nan		0.3605	0.2549	0.3659	0.1243	0.0895	nan	nan	nan	nan	nan	0	nan	nan	nan		0.012	0.6186	0.029	0.3324	0.168
0.8404	0.3279	0.835	0.6763	0.8148	nan	nan	0.7805	nan	nan	0.8571	0.7791	0.8118	0.7049		0.9259	0.0763	0.7193	0.0714	0.467	nan	nan	0.2222	nan	nan	0.8	0.119	0.7843	0		0.4365	0.2446	0.3055	0.2447	0.0888	nan	nan	nan	nan	nan	nan	nan	nan	nan		0.0102	1	0.0163	0.96	0.2491
0.6657	0.018	0.6564	0.0257	0.2795	nan	nan	0.1739	0.2174	nan	0.4038	0	0.25	0.0227		0.6882	0.3478	0.4237	nan	0.5652	nan	nan	nan	nan	nan	nan	nan	nan	nan		0.5018	0.2564	0.1929	0.3318	0.0726	nan	nan	nan	nan	nan	nan	nan	nan	nan		0.0164	1	0.016	1	0.223
0.9444	0.0305	0.8824	0.0398	0.394	0.8435	0.0066	0.386	0.8049	0	0.875	0.009	0.8788	0.0065		0.7083	0.3393	nan	nan	0.473	nan	nan	nan	nan	nan	nan	nan	nan	nan		0.3978	0.2719	0.2676	0.2762	0.0197	nan	nan	nan	nan	nan	nan	nan	nan	nan		0.03	1	0.0246	0.95	0.1948
1	0.0161	0.94	0.0096	0.5967	nan	nan	0.4918	nan	nan	0.878	0.0114	0.9841	0		0.5082	0.1429	0.2203	0.1277	0.2905	nan	nan	nan	nan	nan	0.3889	nan	nan	nan		0.6701	0.5371	0.7581	0.7778	0.3029	nan	nan	nan	nan	nan	nan	nan	nan	nan		0	1	0.0252	0.7143	0.0964
1	0	0.9077	0.0559	0.5344	nan	nan	0.5122	nan	nan	0.8696	0	0.9767	0		0.4915	0.1702	0.4308	0.05	0.4184	nan	nan	nan	nan	nan	nan	nan	nan	nan		0.9007	0.7716	0.5432	0.7664	0.6222	nan	nan	nan	nan	nan	nan	nan	nan	nan		0.0125	1	0.0126	0.9091	0.1012
0.7018	0	0.3137	0	0.4918	nan	nan	0.5224	nan	nan	0.9808	0	0.9318	0		0.48	0	0.037	0.1556	0.5577	nan	nan	nan	nan	nan	0.75	nan	nan	nan		0.4373	0.2801	0.3326	0.2695	0.0833	nan	nan	nan	nan	nan	nan	nan	nan	nan		0.0203	1	0.0191	1	0.126
0.8316	0.0216	0.8226	0.0218	0.1778	nan	nan	nan	nan	nan	nan	nan	0.6	nan		0.963	0.5714	0.8519	0.7917	0.6562	0.7547	0.5897	0.8442	nan	0.8511	0.8785	0.6184	0.8785	0.7241		0.4353	0.132	0.3179	0.3511	0.0634	nan	nan	nan	nan	nan	nan	nan	nan	nan		0	0.9024	0	nan	0.2403
0.8828	0.0833	0.7517	0.1226	0.2703	nan	nan	0.2047	nan	0.1429	0.4609	0.157	0.6605	0.13		0.9787	0.5672	0.9231	0.5818	0.8098	0.6364	0.9	0.9828	nan	1	0.7407	0.8734	0.9109	0.8833		0.5408	0.0494	0.3916	0.4196	0.0508	nan	nan	nan	nan	nan	nan	nan	nan	nan		0.3704	0.9691	0.9574	nan	0.9458
1	0.3284	nan	0.6064	0.7103	nan	nan	0.6857	nan	0.5484	0.8644	0.4082	0.9833	0.4375		0.5591	0.1103	0.7396	0.2529	0.2607	nan	nan	0.3229	nan	nan	0.0735	0.0606	0.3571	0.1324		0.5909	0.0826	0.5854	0.5133	0.0459	nan	nan	nan	nan	nan	nan	nan	nan	nan		0.1905	1	nan	nan	0.7778
1	0.0097	1	0.009	0.2234	nan	nan	0.5	nan	nan	1	0	1	0		0.6286	0.2766	0.6512	0.3175	0.3852	nan	nan	0.463	nan	nan	0.1158	0.1429	0.4182	0.3438		0.1091	0	0.1029	0	0.0738	0.063	0.1364	0.0452	0.0541	0.0341	0.0286	0.0204	0.0184	0.0219		0.0286	0.7459	0.0169	0.875	0.275
0.7391	0.0178	1	0.007	0.1865	nan	nan	0.4091	nan	nan	0.9333	0.0159	1	0		0.4286	0.0116	nan	0.0064	0.009	0.015	0	nan	nan	nan	0	0	nan	0		0.4118	0.1333	0.27	nan	0.1203	0.023	0.3056	0.2314	0.224	0.2941	0.0441	0.1085	0.104	0.1607		0	0.5056	0.0119	0.2991	0.2316
0.5957	0.0078	0.4526	0.0168	0.15	nan	0.041	0.4382	nan	nan	1	0.0112	1	0.019		0.5429	0.0385	nan	0.3333	0.3548	nan	nan	nan	nan	nan	nan	nan	0.3043	nan		0.807	0.617	0.3448	0.5111	0.5	nan	nan	nan	nan	nan	nan	nan	nan	nan		0.0135	0.9	0.0214	1	0.2464
1	0.0107	0.4522	0.0118	0.0921	nan	0.0311	0.4848	nan	nan	0.9348	0	0.9434	0.0137		0.7778	0.3871	0.88	0.3784	0.5548	nan	0.6905	0.3462	nan	nan	nan	nan	nan	nan		0.8756	0.6992	0.449	0.6769	0.2929	nan	nan	nan	nan	nan	nan	nan	nan	nan		0.0108	0.9048	0.011	0.9565	0.1508
0.8846	0.0091	0.3514	0.0176	0.0444	nan	0.0263	0.3784	nan	nan	0.8846	0	1	0		0.4872	0.0769	0.4355	0.1395	0.33	0.2388	0.5455	0.2333	nan	nan	0.2308	0.1591	0.2	0.2821		0.2745	0.0588	0.1562	0.1538	0.1071	nan	nan	nan	nan	nan	nan	nan	nan	nan		0	1	nan	nan	0.0283
1	0.0049	0.9706	0.0042	0.122	1	0.0383	0.1846	nan	0	0.9464	0	0.9808	0.0233		1	0.519	0.8381	0.6476	0.8621	0.8958	0.6552	0.9186	0.973	0.8723	0.8284	0.5874	0.9431	0.6038		0.2875	0.0122	0.2232	0.1961	0.0549	nan	nan	nan	nan	nan	nan	nan	nan	nan		0	1	nan	nan	0.0737
0.9643	0.0235	0.875	0.0317	0.5034	0.9351	0.0328	0.4792	0.8148	nan	0.9153	0	nan	0		1	0.55	0.9302	0.6	0.6667	nan	nan	0.9565	nan	nan	0.629	nan	0.8615	nan		0.1143	0	0	0	0.1256	0.02	0.2	0.0606	0.0455	0	0.0082	0.0133	0.0102	0.0091		0	0.5	0.026	0.8462	0.1875
1	0.0429	0.7882	0.008	0.4805	0.9329	0.0136	0.4086	0.8684	0.0196	0.9432	0.0116	nan	0.0256		0.7436	0.1395	0.5044	0.1026	0.1799	nan	nan	0.3396	nan	nan	0.2766	0.0202	0.2619	0.12		1	0.8	1	1	0.9785	nan	nan	nan	nan	nan	nan	0	nan	nan		0.0217	0.9375	0.0196	0.8506	0.3017
1	0.0044	0.7579	0.02	0.4895	0.9662	0.0377	0.3474	1	0	0.9412	0	0.9062	0		0.4615	0	0.5185	0.0566	0.1076	nan	nan	0.1493	nan	nan	0.1944	0.0645	0.3667	0.0741		1	0.7955	1	0.9639	0.9663	nan	nan	nan	nan	nan	nan	nan	nan	nan		0.25	0.9643	0.0667	0.8261	0.82
1	0	0.902	0.0362	0.42	0.9709	0.0259	0.3125	nan	nan	0.9778	0	0.9615	nan		0.45	0.0283	0.6061	0.0116	0.241	nan	nan	nan	nan	nan	0.4091	nan	nan	nan		0.9811	0.7368	0.9302	nan	0.8864	nan	nan	nan	nan	nan	nan	nan	nan	nan		0.25	0.8957	0.2134	0.6806	0.8703
0.9762	0.036	nan	0.0373	0.233	nan	0.0404	0.1	nan	0	0.9595	0.0227	0.9796	0		0.7778	0.4167	nan	0.5682	0.7347	0.7429	nan	0.6863	nan	0.7143	0.5921	0.2593	0.7727	0.55		0.5732	0.3494	nan	nan	0.4248	nan	nan	nan	nan	nan	nan	nan	nan	nan		0.2703	0.8122	0.2848	0.8148	0.8795
1	0.0124	0.92	0.0085	0.3575	nan	0.0968	0.2917	nan	0.0189	0.9691	0	1	0.0161		0.875	0.4583	nan	nan	nan	nan	nan	nan	nan	nan	nan	nan	0.7761	nan		0.3684	0.1124	0.1351	0.2653	0.1289	0.1447	0.1157	0.1071	0.0938	0.1184	0.01	0.1515	0.0991	0.1481		0	0.662	0.0056	0.6075	0.2375
1	0.5	nan	0.8929	0.8468	nan	nan	0.8077	nan	nan	0.8239	0.8043	0.9231	0.8068		0.8	0	nan	0.0119	0.1292	0.7273	0.0189	0.2805	0.5758	0	0.7222	0	0.6389	0.0588		0.3478	0.1569	0.0299	nan	0.3045	nan	nan	nan	nan	nan	nan	nan	nan	nan		0.4348	1	0.8901	0.8507	0.9262
0.9737	0.0448	nan	0.0214	0.573	0.9459	0.0225	nan	nan	nan	0.8778	0	0.75	nan		0.5556	0.0092	nan	0.0184	0.1495	0.8333	0.0164	0.25	nan	0	0.9302	0	0.7091	0.0536		0.1607	0	nan	0.064	0.0998	0.141	0.383	0.0171	0.0141	0.0132	0.036	0.097	0.0223	0.1057		0.0045	0.9434	0.0144	0.8852	0.1361
0.9412	0.0297	nan	0.0417	0.5603	0.9245	0.0282	nan	nan	nan	0.8033	nan	0.875	nan		0.6429	0.0073	nan	0.0062	0.1327	0.8889	0.0312	0.1868	nan	0	0.6479	0	0.5738	0.0597		0.2576	0.0392	0.15	0.1	0.0645	0.0221	0.1391	0	0	0	0.011	0.0894	0.0056	0.125		0	0.8857	0.0112	0.4839	0.0993
0.9882	0.0073	nan	0.0048	0.4595	0.9048	0.0336	nan	nan	nan	0.78	nan	0.9322	nan		0.7931	0	0.6667	0.0131	0.241	0.8235	0.0136	0.2889	0.7407	0.0536	0.725	0	0.6047	0		0.9437	0.7248	nan	0.9167	0.8229	nan	nan	nan	nan	nan	0.2727	nan	nan	nan		0.0061	0.9302	0.0202	0.8817	0.1719
0.9855	0.011	0.8977	0.0171	0.4672	0.7168	0.0727	0.5378	0.9552	0	0.8082	0	0.922	0		0.8919	0.5763	0.8261	nan	0.6508	0.7183	0.5946	nan	nan	nan	0.4	nan	nan	nan		0.1765	0	nan	0	0.0974	0.0328	0.0833	0	0	nan	0	0	0.0052	0		0.013	0.75	0.0306	nan	0.1702
0.9798	0	nan	0.0377	0.1586	0.2229	0.0185	nan	nan	nan	0.4098	nan	0.7059	0		0.725	0	nan	nan	nan	nan	nan	0.7143	nan	nan	0.3483	nan	0.3824	0		0.4074	0	0.0846	nan	0.0513	nan	nan	0.0214	0.0556	nan	0.0042	0	0	0.0195		0.0288	0.9355	0.0145	0.6866	0.2987
0.9706	0.0024	nan	nan	0.0603	0.0667	0.0202	nan	nan	nan	0.1373	0.0145	0.1647	0.0333		0.6286	0.2414	0.4348	0.5806	0.194	0.1452	nan	0.4054	nan	nan	0.52	nan	0.4211	nan		0.3051	0.0056	0.3455	0.034	0.0372	0.0242	0.032	0	0	0	0.0081	0	0	0.0286		0.0169	0.6047	0.1867	0.5213	0.3493
0.6522	0.0145	0.7473	0.0207	0.0226	0.0339	0.0206	0.0095	0	0.0196	0.0074	0	0.0556	0		0.9341	0.5278	0.8966	0.3548	0.7826	0.7674	nan	0.8814	nan	nan	0.7619	nan	0.7263	nan		0.1282	0	0.0202	nan	nan	nan	nan	0.0092	nan	nan	0.0195	0	0	0.0078		0.0044	0.8009	0.0208	0.9123	0.3772
0.931	0.0396	0.7971	0.0651	0.0394	nan	nan	0.7701	nan	nan	0.7576	0.032	0.3836	0.0274		0.451	0.0287	0.5556	0.0265	0.2314	0.5227	0.0485	nan	nan	nan	0.4688	nan	0.383	nan		0.3514	0.1778	0.1154	nan	0.0616	0.175	0.0161	0.07	0.0769	nan	0.2083	nan	0.1111	0		0.0134	0.7317	0.017	0.8571	0.2245
0.8852	0.0598	0.7838	0.6788	0.5188	0.8667	nan	0.9155	0.9048	nan	0.8571	0.6134	0.6981	0.5		0.4667	0	0.4444	0.0889	0.0795	nan	nan	0.1122	nan	nan	0.0625	0.0481	0.0882	0.2947		0.1739	0	0.0303	0	0.0142	nan	0.0208	0.0219	0.0323	0	0.0063	0.0041	0.0133	0		0.0092	0.6923	0.0122	0.5263	0.1906
1	0.3817	nan	0.9255	0.86	0.8794	nan	1	1	nan	0.9583	0.9038	0.975	nan		0.5667	0.2045	0.625	0.4598	0.5426	nan	nan	0.1915	nan	nan	0.3077	nan	0.4419	nan		0.2373	0	0	0.0513	0.0764	0.0202	0.2045	0.0667	nan	0.0588	0.0381	0.0345	0.0405	0.0779		0.0112	0.8276	0.0137	0.7	0.0924
0.9545	0.1381	0.9194	0.3889	0.8759	0.9587	0.811	0.6471	1	0.4881	0.9535	0.0385	0.9913	nan		0.3556	0.0221	0.2439	0.0164	0.1192	nan	nan	0.0909	nan	nan	0.0625	nan	0.4074	0.025		0.712	0.5815	0.24	0.7719	0.4071	nan	nan	nan	nan	nan	0.2479	0.0306	nan	nan		0.0112	0.7963	0.0044	0.9167	0.0735
0.8974	0.0472	nan	0.4144	0.7554	0.6667	1	1	nan	nan	0.9762	nan	nan	nan		0.7527	0.2308	0.5493	0.29	0.4702	0.6081	0.3542	nan	nan	nan	0.4828	nan	nan	nan		0.5638	0.2926	0.2404	0.126	0.2394	0.2045	0.1061	nan	nan	nan	0.1111	nan	nan	nan		0.0184	0.963	0.009	nan	0.0519
1	0.0353	nan	0.3322	0.3234	0.2889	nan	nan	nan	nan	0.9639	nan	1	nan		0.4865	0.0233	0.5854	0.237	0.3049	0.4783	nan	0.3333	nan	nan	0.2059	0.027	0.2	nan		0.1373	0.0172	0.2333	0.0137	0.0647	0.08	0.0278	0.0149	nan	0.0196	0.0625	0	0.0732	0		0.0108	1	0.0119	nan	0.0699
0.9574	0.0358	0.3333	0.0327	0.1312	0.0526	nan	0.8627	nan	nan	0.956	nan	0.75	0.8077		0.303	0	0.3929	0.0068	0.1579	nan	nan	nan	nan	nan	nan	0	0.3214	nan		0.1522	0.0049	0	0.0102	0.0494	0.1074	0.0281	0	nan	nan	0.1034	0	0.1667	0		0.0262	0.7931	0.0197	0.875	0.0746
1	0.0507	nan	0.0307	0.1473	nan	nan	0.9149	nan	nan	1	nan	0.8065	0.625		0.4255	0.0291	0.3415	0	0.2576	0.4272	0.0759	nan	nan	nan	nan	0	0.3721	nan		0.5089	0.1463	nan	0.5	0.3516	0.4952	0.1642	nan	nan	nan	0.4505	nan	0.56	nan		0.0157	1	0.0151	1	0.0741
1	0.0291	0.9091	0.0865	0.1708	nan	nan	0.8421	nan	nan	1	nan	nan	0.4839		0.473	0.0236	0.3971	0.0117	0.2628	0.4724	0.0214	0.0465	nan	nan	nan	0	0.375	nan		0.2581	0	0.0127	nan	0.1168	nan	nan	0.0759	0.0741	nan	0.2011	0.2667	0.21	0		0.0051	0.9091	0.0109	0.9375	0.075
1	0.157	nan	0.1541	0.3892	nan	nan	nan	nan	nan	0.9545	0.8966	nan	nan		0.7037	0.087	0.2632	0.1408	0.297	0.3016	0.3333	nan	nan	nan	nan	nan	0.3947	nan		0.1136	0.0108	0	0	0.02	nan	nan	0	nan	nan	0.0036	0	0.0211	0.011		0.0078	0.675	0.0083	0.7015	0.8125
0.5455	0.0234	0.9091	0.0342	0.3724	0.3704	nan	0.8103	0.6667	nan	nan	0.978	1	0.5833		0.9211	0.0317	nan	0.0084	0.3493	nan	nan	0.4	nan	nan	0.75	0	0.8947	0.0122		0.1483	0.0303	0.1235	0	0.1711	nan	nan	nan	nan	nan	nan	nan	nan	nan		0.4507	1	nan	0.94	0.5739
1	0.0082	0.8163	0.003	0.5714	0.9884	0.0145	0.2037	nan	0	0.9643	0	0.9273	0		0.9714	0	1	0	0.122	0.0465	0.05	0.5536	0.8382	nan	0.3553	nan	0.6584	nan		0.4444	0.125	0	0.131	0.0833	0.0633	0.119	0.1753	0.1264	0.1828	0.0457	0.071	0.0949	0.0748		0.3182	0.974	0.5811	0.9024	0.9841
1	0.0068	0.8197	0.0273	0.5574	0.9829	0.0392	0.1842	nan	0.0328	0.9747	0	0.9412	0.0185		0.6207	0.0073	0.68	0.0117	0.1848	0.2766	0.0612	0.3211	0.6875	0.0294	0.403	0	0.7143	0.0455		0.3143	0	0.0222	0	0.037	0.0755	0	0.043	0.0082	0.1034	0.0149	0.0128	0.125	0.0821		0.0139	0.7705	0.0132	nan	0.0725
0.9024	0	0.9485	0.0048	0.4	nan	nan	0.1905	nan	nan	0.9833	0	nan	0.0164		0.9231	0.0615	0.8868	0.0304	0.0634	0.0736	0.049	0.3659	0.7073	0.04	0.2455	0.0163	0.5824	0.0517		0.2262	0.0392	0	0.0062	0.0775	0.0457	0.1111	0.0135	0.0081	0.0233	0.006	0.0347	0.0209	0.0274		0.0163	0.8158	0.0078	nan	0.0819
0.9355	0.3064	0.7551	0.1394	0.3165	nan	nan	0.2083	nan	nan	0.9552	0.1111	nan	0.0667		0.8519	0.0556	0.4762	0.0086	0.0959	0.3143	0.0306	0.5238	nan	nan	0.686	nan	0.5802	nan		0.1452	0.0182	0.1643	0.0613	0.0254	nan	nan	0.2112	nan	nan	0.0497	0	0.18	0.3571		0.008	1	0.0117	0.6981	0.0779
0.9459	0.0225	nan	0.0318	0.3508	nan	nan	0.1809	0.1364	nan	0.8315	0	nan	0.0222		0.8889	0.0167	0.6333	0.0118	0.1053	nan	0.0392	nan	nan	nan	0.6238	nan	0.6795	nan		0.35	0	0.0227	nan	0.1471	nan	nan	0.0952	nan	nan	nan	nan	0.225	nan		0.0228	0.9821	0.015	0.7561	0.0669
0.92	0.0284	0.7308	0.0274	0.3719	0.8919	0.1364	0.162	0.1818	0	0.8113	0.0256	1	0.0244		0.5938	0.2828	0.5867	0.5251	0.5848	0.6552	0.4912	0.4309	0.3784	0.4531	0.3713	0.4545	0.4953	0.5508		0.3778	0	0.0455	nan	0.0075	nan	nan	0.0566	nan	nan	nan	0.0462	0.1053	0.0185		0.0178	0.9796	0.0121	0.5082	0.0607
1	0	nan	0	0.5964	nan	nan	0.3636	nan	nan	0.9195	0	0.9292	0		0.8718	0.3103	nan	0.28	nan	nan	nan	nan	nan	nan	nan	nan	nan	nan		0.6562	0.2609	0.4	0.1905	0.3372	nan	nan	nan	nan	nan	0.1741	nan	nan	nan		0.0051	0.9634	0.0124	0.7188	0.0373
1	0	nan	0.0388	0.2893	nan	nan	0.6557	nan	nan	0.9574	0	0.9556	0		0.9583	0.1724	0.8525	0.7377	0.6684	nan	nan	0.6625	0.6939	0.6129	0.5455	0.4528	0.42	0.5211		0.6919	0.5071	0.5086	0.5189	0.5237	nan	nan	nan	nan	nan	nan	nan	nan	nan		0.0141	0.9792	0.0135	0.8103	0.0693
1	0.0202	nan	0.0653	0.6181	0.9275	nan	nan	nan	nan	0.9242	0	nan	nan		0.8046	0.1154	0.7017	0.6642	0.6125	0.806	0.4688	0.5051	0.5507	0.4	0.3721	0.3478	0.3235	0.3462		0.6	0.004	0.1121	0.0149	0.0778	nan	nan	0.0968	nan	nan	nan	nan	0.0421	nan		0.0224	1	0.0121	0.9167	0.112
0.9692	0.0046	0.8911	0.0181	0.4275	nan	0.0231	0.439	nan	nan	0.8551	0.0139	0.8875	0		0.4167	0.022	0.5082	0.0081	0.3419	0.4559	nan	nan	nan	nan	0.2571	nan	nan	nan		0.25	0.002	nan	0.0069	0.045	0.0833	0.0409	nan	nan	nan	nan	0	nan	nan		0.0134	1	0.0142	0.9231	0.092
0.8462	0.0271	0.7945	0.0162	0.3556	0.8485	0.0147	nan	nan	nan	0.7778	0	nan	0		0.5185	0	0.4884	nan	0.3818	0.439	nan	nan	nan	nan	nan	nan	nan	nan		0.4348	0.0075	nan	0.008	0.0643	0.1064	0.0541	0.0769	nan	0.0526	0.0732	0	nan	0		0.0169	1	0.0108	0.8478	0.1371
0.8775	0.2714	0.8492	0.4916	0.8707	0.8629	0.9032	nan	nan	nan	0.9091	0.7083	1	nan		0.875	0.5152	0.825	0.5	0.7233	0.7059	0.7363	0.75	nan	0.7308	0.7922	nan	0.75	nan		0.1304	0.0125	0.0851	0.0924	0.0696	0.0878	0.044	0	0	0	0.0246	0.0505	0.0156	0		0.0122	0.9667	0.0064	0.7217	0.1829
0.8636	0.0559	0.9434	0.0397	0.4964	0.9672	0.0827	0.4557	nan	0.0889	0.9783	0.0115	0.9877	0		0.4167	0	0.1522	0.0063	0.1095	0.1892	0	nan	nan	nan	0.2931	nan	0.3333	nan		0.2353	0.0204	0.0661	0	0.0406	0.0314	0.0395	0.0156	0	0.0268	0.0102	0	0.0266	0.0379		0.035	1	0.0325	1	0.2612
0.8276	0.0157	0.9222	0.0328	0.3827	0.989	0.0504	0.4615	nan	0.0976	0.9767	0	0.954	0		0.8462	0.5455	nan	0.5397	nan	nan	nan	nan	nan	nan	0.5536	nan	0.775	nan		0.234	0.0139	0.1562	0.0122	0.0114	0.0088	nan	0	0	0	0.005	0	0	0.0112		0	1	0.008	0.9836	0.2706
1	0.0091	0.9677	0.0615	0.2943	0.8261	0.0238	0.4362	1	0.0417	0.9344	0	0.9348	0		0.3939	0.0084	0.3288	0.0184	0.0797	nan	0.0152	0.0784	nan	0.0667	0.2353	0	nan	0.0132		0.1852	0.0135	0.0625	nan	0.0231	nan	nan	0.0497	0.0652	nan	0.0102	0	0.0602	0.0504		0.0172	1	0.0035	0.9817	0.3107
1	0.4898	0.9804	0.5372	0.8976	0.942	0.78	0.9778	0.96	nan	0.9531	0.7705	1	0.8676		0.8772	0.5339	0.7647	0.6	0.7134	0.6719	0.7407	0.7423	0.7586	0.7547	0.581	0.5461	0.7143	0.7662		0.1212	0.0137	0.0455	0	0.0101	nan	nan	0	0	0	0.0057	0.0035	0	0.0094		0	0.9565	0.0124	0.8843	0.3528
0.6371	0.0083	0.3543	0.0158	0.1463	nan	nan	0.15	nan	nan	0.1176	0	0.4918	0.0213		0.6452	0.25	0.4138	0.5	nan	nan	nan	nan	nan	nan	0.5474	0.2927	0.4932	nan		0.7541	0.4394	0.6056	0.4872	0.65	nan	nan	nan	nan	nan	nan	nan	nan	nan		0.0134	0.7045	0.0036	0.5556	0.2279
0.8704	0	0.7424	0.0387	0.4945	nan	nan	0.5	nan	nan	nan	0.0286	0.9701	0.0278		0.7634	0.1942	0.5233	0.4537	0.6364	0.5865	0.7226	0.5161	0.5122	nan	0.6585	0.3913	0.5625	nan		0.2759	0.037	nan	nan	0.0328	0	nan	0.0082	0.0115	0	0	0	0	0		0.0028	0.9394	0.018	0.8182	0.1988
0.8358	0.037	0.6923	0.0349	0.5314	nan	nan	0.5238	nan	nan	nan	0	0.9365	0		0.8529	0	nan	0.0172	0.2029	0.4348	0.0714	0.2453	nan	0.0714	0.2807	0	0.6389	0.0333		0.1757	0	0.2072	0.1607	0.1839	0.2647	0.0552	0.3333	0.4118	nan	0.0413	nan	0.4125	nan		0.3096	0.9722	0.312	nan	0.2998
0.898	0.0133	nan	0.0074	0.5805	nan	nan	0.5286	nan	nan	0.9545	0	0.9467	0		0.7188	0.0099	0.5196	0.0201	0.2613	0.5932	0.0282	0.2	nan	0	0.4355	0	0.5441	0.0278		0.3793	0.027	0.0364	0.1481	0.0711	nan	nan	0.0593	nan	nan	0.0485	0.0556	0.1515	0.1034		0.3182	0.9623	0.7024	1	0.8486
0.978	0.0378	0.8052	0.098	0.5344	nan	nan	0.3628	nan	nan	0.9634	0.0339	0.9759	0.0545		0.9	0.5897	0.8171	0.6989	0.7667	nan	nan	0.7532	0.8333	0.871	0.62	0.7647	0.8284	0.6881		0.7246	0.4701	1	0.5192	0.4087	nan	nan	nan	nan	nan	0.0417	nan	0.1346	nan		0.0124	0.8625	0.0204	0.8092	0.0856
1	0.0236	nan	0.0448	0.6146	0.7785	nan	0.9833	0.9714	nan	1	nan	0.9762	0		0.7	0.186	nan	0.1154	0.2609	0.2432	0.1515	nan	nan	nan	0.5676	nan	0.413	nan		0.913	0.7945	1	0.8036	0.7576	nan	nan	0.0417	nan	nan	0.0667	0.0167	0.0392	nan		0.0188	1	0.0132	0.9067	0.0979
0.9643	0.0624	0.8819	0.1013	0.436	0.5714	0.8625	0.6579	nan	0.8889	0.9836	0.5875	0.8413	0.225		0.8077	0.4583	nan	0.6724	0.6807	0.72	0.6607	0.8167	0.8387	nan	0.6098	0.6061	0.7361	nan		0.5926	0.1765	nan	0.1011	0.2864	nan	nan	0.0548	nan	nan	0.05	nan	nan	nan		0.0217	0.9759	0.0415	0.9041	0.2277
1	0.0835	0.84	0.1291	0.4924	0.4763	0.9355	0.7634	0.9583	0.6667	0.9712	0.6882	0.9315	0.5		0.7143	0	nan	0	0.3974	0.5625	0.0417	0.1667	0.2817	0.0213	0.2769	0	0.2685	nan		0.596	0.3478	0.5506	0.18	0.1613	nan	nan	0.3091	nan	nan	0.0929	nan	0.2793	0.2857		0.0206	0.9733	0.0331	0.9206	0.0673
1	0	0.7442	nan	0.8095	nan	nan	nan	nan	nan	1	nan	1	nan		0.7586	0.381	nan	0.7742	0.5294	nan	nan	0.8049	nan	nan	0.3864	0.33	0.7632	0.6379		0.1	0	0	0.1207	0.0403	0.0566	0	0.0089	0	0	0.012	0	0.0112	0.0548		0.0242	0.8987	0.0138	0.9211	0.2011
1	0	0.8333	nan	0.9167	nan	nan	0.9259	nan	nan	0.9722	nan	0.9859	nan		0.5526	0.0192	0.6552	0.0218	0.1749	0.5893	0.0368	nan	nan	nan	0.3	nan	0.625	nan		0.16	0	nan	0.0185	0.0291	nan	nan	0.0464	nan	nan	0.0258	0.0278	0.0333	nan		0.0252	0.9467	0.0261	0.92	0.1812
1	0	0.8846	0.0183	0.4752	nan	nan	0.5	nan	nan	0.9717	0	0.9619	0.0211		0.6875	0.0053	0.7333	0.0141	0.1502	0.6	0.0472	0.3913	nan	nan	0.4038	0	0.4938	0		0.1389	0.0179	0.013	0	0.0175	nan	nan	0.104	nan	nan	0	0.0133	0.0805	0.018		0.14	0.8982	0.3032	0.8579	0.9468
0.9619	0.3485	0.9901	0.4483	0.8318	0.9412	0.7413	0.9869	1	0.9512	0.9216	0.9576	0.9762	0.9577		0.9778	0.0091	nan	0.0249	0.2143	0.6515	0.0617	0.4286	0.6154	nan	0.4286	0	0.6866	0		0.2138	0.0187	0.1489	0.0447	0.0409	nan	nan	0.0099	nan	nan	0.0145	0.0114	0.0365	0.0391		0.0829	0.9924	0.1832	0.9596	0.9145
0.8955	0	0.4865	0.0189	0.2336	nan	nan	0.4324	nan	nan	0.3977	0.007	0.5048	0.0093		0.8148	0	nan	0.0056	0.2026	0.6364	0.0224	0.2381	nan	nan	0.5	0	0.6628	0		0.2857	0	nan	0.0164	0.1552	nan	nan	0.0185	nan	nan	0	0.0054	0.1429	0.0814		0.0286	0.9643	0.0221	nan	0.0881
0.9167	0	0.9524	0.0118	0.375	nan	nan	0.5213	nan	nan	0.8092	0	0.8765	0.0085		0.7353	0	nan	0.0273	nan	nan	nan	nan	nan	nan	0.1538	0.0385	nan	0		0.375	0.0213	0.4545	0.0069	0.1117	nan	nan	0.0238	nan	nan	0.0054	0	0	0		0.0092	0.9828	0.0157	1	0.1389
1	0	nan	0.0232	0.0998	0.2	0.0426	0.9912	1	1	0.9667	0.9773	1	1		0.8	0.0085	nan	0.0212	0.2298	0.5385	0.0636	0.1549	0.3056	0	0.3421	0	nan	0		0.2069	0	nan	0.0089	0.0094	nan	nan	0.0134	nan	nan	0	0.0061	0	0		0.0192	0.6122	0.0037	0.5227	0.2359
1	0.4444	0.9259	nan	0.9545	0.9394	1	0.9692	0.975	nan	0.9648	0.8911	0.9732	1		0.8889	0.0155	nan	0.0189	0.2199	0.4474	0.0563	0.1111	0.2727	0	0.6923	0	nan	0		0.6364	0.4828	0.6273	0.5312	0.3889	nan	nan	nan	nan	nan	0.0299	nan	nan	nan		0.0061	0.7895	0.0112	0.7963	0.232
0.5306	0.0097	0.5382	0.0751	0.1898	0.2864	0.0557	0	0	0	0.007	0.0077	0.2061	0.0142		0.5	0	nan	0.0039	0.0657	nan	0.0286	0.1739	nan	nan	0.2927	0	nan	0		0.6207	0.3649	0.4898	0.3261	0.3573	nan	nan	nan	nan	nan	nan	nan	nan	nan		0.1027	0.9167	0.0253	nan	0.4028
0.8	0	nan	0.0417	0.6049	0.8136	0.0455	0.719	1	0.4688	0.7677	nan	0.9104	0.2		0.5455	0	0.6364	0.0238	0.2442	nan	nan	0.1985	nan	nan	0.3238	0	0.3882	0.0145		0.18	0	0.1734	0.0146	0.0628	nan	nan	0	nan	nan	0.0181	0.0038	0.0242	0		0.0101	1	0.0174	0.5036	0.0498
0.5464	0.0042	0.3284	0.0174	0.3348	nan	nan	0.1391	nan	nan	0.3421	0	0.512	0.0236		0.7805	0	nan	0	0.3052	nan	nan	0.2431	0.66	0	0.4455	0	0.519	0		0.3846	0.071	nan	0.0674	0.14	nan	nan	0.3214	nan	nan	0.1056	0.0533	0.3636	0.1616		0.0101	0.9639	0.006	0.7582	0.0382
0.84	0	nan	0.1143	0.869	nan	nan	nan	nan	nan	0.6596	0	nan	nan		0.3922	0.0183	nan	0	0.0935	0.1452	0	0.037	0.08	0	0.1125	0	0.2785	0		0.2131	0.0233	nan	0.0195	0.0691	nan	nan	0	nan	nan	0	0	0.0507	0.0153		0.0071	0.9545	0.0351	nan	0.065
0.8382	0	1	0.0213	0.6571	nan	nan	0.5185	nan	nan	0.4383	0	0.6818	0		0.9444	0.0048	0.7209	0.0329	0.2701	0.3043	0.0462	0.3966	0.8	0	0.7	0	0.6974	0		0.5067	0.1905	0.283	0.5463	0.2338	nan	nan	nan	nan	nan	nan	nan	nan	nan		0.0092	0.9167	0.0256	1	0.067
1	0.0244	0.7624	0.0085	0.3876	nan	nan	0.2636	nan	nan	0.9301	0.005	0.9223	0		0.7759	0	0.5714	0.0028	0.1868	0.2432	0.0392	0.2333	0.5	0.0333	0.2676	0	0.4756	nan		0.871	0.5775	0.6932	nan	0.7036	nan	nan	nan	nan	nan	nan	nan	nan	nan		0.0174	1	0.0669	0.8605	0.0771
0.8493	0.0363	0.4902	0.0178	0.1727	nan	nan	0.1313	nan	nan	0.7034	0.0029	0.586	0.0221		1	0.5417	0.7073	0.6207	0.7568	0.6957	0.8611	0.6038	0.5745	0.6271	0.5893	nan	0.6796	0.5714		0.8919	0.5385	0.209	0.2889	0.3684	nan	nan	nan	nan	nan	nan	nan	nan	nan		0.5	1	0.5676	nan	0.7333
0.9018	0.0219	0.8274	0.0111	0.0209	nan	nan	0.0095	nan	nan	0	0	0.0155	0.0154		0.9879	0.6237	0.9022	0.6564	0.9091	nan	nan	0.9495	nan	nan	0.6	0.6061	0.91	0.7264		0.1463	0	0	nan	0.028	nan	nan	0	nan	nan	0	nan	0.0405	nan		0.2414	0.7636	0	0.5	0.6613
0.7885	0.0134	0.7705	0.0253	0.0324	nan	nan	nan	nan	nan	nan	nan	nan	nan		0.4303	0.0983	0.3154	0.2465	0.3717	0.1429	0.5924	0.4848	nan	0.6667	0.2847	0.0656	0.1719	nan		0.1667	0	0.2174	0.2132	0.125	nan	nan	0.1107	nan	nan	0.0547	0.0118	0.1448	0.1124		0.375	0.9231	nan	0.5957	0.8828
0.9318	0.0125	0.94	0.0127	0.0123	nan	nan	0.0204	nan	nan	0.0088	0	0	0		0.9143	0.303	nan	nan	0.4778	nan	nan	0.614	nan	nan	0.4815	nan	0.56	nan		0.3523	0.1628	0.2532	0.2	0.0893	nan	nan	0.1872	nan	nan	0.0118	0.0567	0.1944	0.2826		0.0071	1	0	0.9524	0.4975
0.8913	0	0.85	0.0149	0.0226	nan	nan	0.0192	nan	nan	0	0	nan	0		0.6739	0.1786	0.4167	0.2923	0.376	nan	nan	0.4545	nan	nan	0.525	nan	0.4889	nan		0.1099	0	0	0.0357	0.0471	nan	nan	0.0042	nan	nan	0	0	0.0052	0		0.0291	0.902	0.0222	1	0.1786
1	0.028	0.7907	0.0163	0.0252	nan	nan	0	nan	nan	0	0.0189	0	0		0.7458	0.375	0.7377	0.6344	0.5459	0.5319	0.6102	nan	nan	nan	0.5714	nan	0.5526	nan		0.129	0	0.0323	0.0526	0.0053	nan	nan	0	nan	nan	0	0	0	0		0.0185	1	0.013	1	0.1765
0.8358	0	0.7912	0.0186	0.0335	nan	nan	0	nan	nan	0.012	0.0101	0.0222	0		0.4	0	0.25	0.0455	0.3457	nan	nan	nan	nan	nan	nan	nan	0.56	nan		0.8879	0.7422	nan	nan	0.2446	nan	nan	nan	nan	nan	nan	0.0248	nan	nan		0.008	0.8782	0.0195	0.8553	0.8819
0.7333	0	0.5862	0.0255	0.0232	nan	nan	nan	nan	nan	0.0101	0	0	0.0204		0.9	0	nan	0.0057	0.0722	nan	nan	0	nan	nan	0.0323	0	0.0364	0		0.2177	0.0676	0.0743	0.0857	0.0714	nan	nan	nan	nan	nan	nan	0	nan	nan		0.0854	0.6333	nan	nan	0.3356
0.8358	0.0081	0.7197	0.0127	0.0162	nan	nan	0	nan	nan	0.0058	0	0.0159	0.0167		0.7667	0.0035	0.5385	0.0029	0.1029	0.284	nan	0.1111	0.125	nan	0.5185	nan	0.1687	nan		0.1	0	0	0.04	0.0372	0.0382	0	0.0385	0.0312	0.0395	0.0057	0.011	0.0488	0.028		0.2754	0.9	0.229	0.8867	0.9336
0.7051	0.0167	0.685	0.0471	0.1202	nan	nan	0	nan	nan	0.0098	0	0.0114	0.0417		0.5909	0.0909	0.3247	0.1646	0.1391	0.169	0.125	0.2667	nan	nan	nan	0.3333	nan	nan		0.1143	0.0055	0.0672	0.0179	0.0885	nan	nan	0	nan	nan	0.0034	0	0	0.0364		0.4286	1	0.4444	0.6613	0.7162
0.8281	0.2344	0.6013	0.5	0.248	nan	nan	0.4324	nan	nan	0.7471	0.6578	0.5567	0.5563		0.6774	0.1461	0.5526	0.2679	nan	nan	nan	nan	nan	nan	0.6429	nan	nan	nan		0.1258	0.02	0.1218	0.1605	0.1345	0.1533	0.1	nan	nan	nan	0.0172	0.1316	0	nan		0.4091	1	nan	nan	0.6549
0.8015	0.2478	0.6319	0.3159	0.5556	nan	nan	0.712	nan	nan	0.7609	0.4065	0.8421	0.4257		0.6667	0.2708	0.693	0.4107	0.7102	nan	nan	nan	nan	nan	0.3333	nan	0.6607	nan		0.2222	0.1194	0.1628	0.1394	0.0379	0.007	0.0625	0	nan	nan	0	nan	0	nan		0	0.5185	nan	0.3214	0.1154
0.6154	0	nan	0	0	nan	nan	0	nan	nan	0.0748	0	0.0141	0		0.7571	0.2045	0.5581	0.463	0.5833	0.5607	0.6304	0.3226	nan	nan	0.3023	nan	0.5	nan		0.2581	0.1094	0.0621	0.0278	0.0553	0.0442	0.0946	nan	nan	nan	nan	nan	0.082	nan		0.0732	0.9643	0.02	0.9286	0.283
0.92	0	1	0.0417	0.3125	nan	nan	nan	nan	nan	nan	0.0213	0.8696	nan		0.7703	0.2564	0.6703	0.5114	0.5783	0.6353	0.3962	0.4634	nan	0.4583	0.3529	nan	0.4844	nan		0.2794	0	0.1062	0	0.1139	0.1527	0.0282	nan	nan	nan	nan	nan	nan	nan		0.048	1	0.0138	0.8837	0.2614
0.6441	0.0276	0.6667	0.0134	0.0675	0.0143	0.1379	0.0274	0.0312	nan	0.0886	0.0189	0.017	0.0323		0.4444	0.125	0.641	0.2879	0.547	0.5082	nan	nan	nan	nan	nan	nan	nan	nan		0.2273	0	nan	0.051	0.0886	0.1385	0.0333	0.0655	0.0735	0.08	0.0177	0.0354	0.0179	0.049		0.1691	1	0.0401	0.8472	0.1354
0.6462	0.0222	0.5588	0	0.3571	nan	nan	0.0122	nan	nan	0.15	nan	0.1098	0		0.807	0.4074	0.8519	nan	0.5838	0.5102	nan	0.689	0.6714	0.6613	0.6447	0.6346	0.6713	0.7571		0.1	0	0.0118	0.0408	0.0312	nan	nan	0.0143	nan	nan	0	0.0284	0	0.0106		0.3137	0.9751	0.219	0.7899	0.1569
0.973	0.2295	nan	0.9861	0.8609	0.8667	0.8	0.9787	1	nan	1	0.9677	0.9701	nan		0.9	0.5128	nan	0.6308	0.7143	0.6441	nan	0.8409	nan	0.8182	0.902	nan	0.8571	0.75		0.1975	0	0.2326	0	0.0874	nan	nan	0	nan	nan	0	0	0.025	0		0.0185	0.9273	0.0278	0.8239	0.1616
0.9355	0.303	nan	nan	0.52	nan	nan	1	1	nan	0.8772	0.9714	0.9515	nan		0.7778	0	0.3333	0	0.2927	nan	nan	0.2476	nan	nan	0.0703	0	0.375	0.0085		1	0.8571	nan	nan	1	nan	nan	0.7778	nan	nan	0.0123	0.0081	nan	0.6818		0.0053	1	0.0151	0.7941	0.123
0.9545	0.0956	0.8864	0.4409	0.6569	nan	nan	0.8571	nan	nan	0.7547	0.1042	0.8841	0.7115		0.7143	0.3684	nan	0.4167	0.427	nan	nan	nan	nan	nan	nan	0.129	nan	nan		1	0.625	0.9167	0.6203	0.8977	nan	nan	0.4643	nan	nan	0	0.0748	0.0476	nan		0.0082	0.9048	0.031	1	0.0661
0.6281	0	0.6585	0.019	0.5755	nan	nan	0.49	nan	nan	0.8545	0.3288	0.9123	0		0.8095	0.2162	0.6562	nan	0.5079	nan	nan	0.4194	nan	nan	0.4146	0.6552	0.2195	nan		0.2083	0.0141	0	0.0795	0.0755	0.1056	0.0196	0.2605	0.1719	0.3333	0.0105	0.0208	0.1583	0.087		0.015	1	0.0143	1	0.0696
0.8889	0.0731	0.9483	0.0069	0.0611	nan	nan	0.0215	nan	nan	0.0504	0.037	0.087	0.0128		0.8214	0.0385	0.9062	0.2	0.567	nan	nan	0.5806	nan	nan	0.3831	0.0925	0.4965	0.2715		0.1667	0	0.0513	0	0.0693	nan	nan	0.0115	nan	nan	0.0206	0	0	0.0103		0.0172	0.9333	0.0235	0.8788	0.2014
0.7857	0.087	0.5	0.0255	0.5114	nan	nan	0.4783	0.9	0.0294	0.98	0	0.9444	nan		0.6087	0.0909	0.678	0.0804	0.4685	nan	nan	0.3056	nan	nan	0.1702	0.0106	0.281	0.08		0.3333	0	0	0.0274	0.0217	0.0159	nan	0	0	nan	0	0	0	0		0.0103	0.8065	0.0069	0.8421	0.2763
0.9355	0.006	nan	0.0217	0.4202	1	0.0633	0.3462	1	0	0.9722	0	0.9296	0		0.8276	0.4634	0.807	0.5442	0.4649	nan	nan	0.7263	nan	nan	0.467	0.3771	0.7533	0.6304		0.9938	0.8773	0.9556	0.9315	0.8734	nan	nan	nan	nan	nan	0.0108	0	nan	nan		0.0141	1	0.0641	nan	0.0863
1	0.0302	nan	0.0306	0.4457	1	0.0882	0.3103	0.9091	0	1	0	0.9753	0.0784		0.8608	0.3867	0.8435	0.5179	0.6158	nan	nan	0.756	nan	nan	0.5134	0.5119	0.8252	0.6733		0.1852	0	nan	nan	0.0496	0.0659	0	0.0175	0.04	0	0	nan	0	0		0.0181	0.7333	0.0092	0.9074	0.2292
0.9815	0.0093	0.7917	0.0317	0.414	0.9301	0.0679	0.4486	0.9796	0	1	0	0.9894	0.0562		0.6875	0.3333	nan	nan	0.56	nan	nan	nan	nan	nan	nan	nan	nan	nan		0.1053	0	0.0309	nan	0.0599	0.0156	0.0973	0.0063	0.0098	0	0	0.0067	0	0.0135		0.1507	1	0.2018	nan	0.9894
1	0	0.8559	0.014	0.4179	0.9254	0.0457	0.4495	1	0.0164	0.9324	0	0.9775	0.0538		0.4	0.025	0	0.3171	0.1524	nan	nan	0.1562	nan	nan	0.0278	0.2188	0.1587	nan		0.1014	0	0.1085	0.0265	0.0588	nan	nan	0	nan	nan	0.0141	0	0.0088	0.0103		0.0396	0.6739	0.0381	0.9756	0.9848
1	0.0012	0.66	0.0052	0.3215	nan	0.0952	0.5189	1	0	0.9167	0	0.977	0		0.75	0.375	0.6296	0.7174	0.6899	nan	nan	0.6667	nan	nan	0.7742	0.6061	0.7931	0.7		0.8115	0.1243	0.4167	0.4785	0.1847	nan	nan	nan	nan	nan	nan	nan	nan	nan		0.0064	0.6923	0.0096	nan	0.3006
1	0.0088	0.7174	0.0118	0.2953	0.92	0.0357	0.5481	0.9714	0	0.9794	0	0.9765	0		0.7179	0.2857	0.4412	0.3575	0.539	nan	nan	0.5493	nan	nan	0.5789	0.6061	0.6714	0.7021		0.9333	0.1856	0.4543	0.7346	0.2785	nan	nan	nan	nan	nan	nan	0	nan	nan		0.1379	1	0.9677	1	0.7952
0.98	0.0031	0.8929	0.0133	0.3643	nan	nan	0.7436	nan	nan	0.9455	0	1	0		0.95	0.5333	nan	0.4054	0.5263	nan	nan	0.5614	nan	nan	0.6471	0.5254	0.5846	0.5484		0.2759	0.1007	0.1905	0.5	0.1568	nan	nan	0	nan	nan	0.0261	0.0187	0.0283	0.0388		0.0488	0.6977	0.0233	0.7294	0.371
0.9362	0.011	0.9697	0	0.4393	nan	0.0577	0.72	nan	nan	1	0.037	0.9524	0		0.7551	0.2857	0.6552	0.9429	0.6562	nan	nan	0.7286	nan	nan	0.4807	0.5583	0.8214	0.8596		0.5833	0.1212	0.4722	0.0714	0.0583	nan	nan	0	nan	nan	0.0363	0.0135	0.0226	0.0656		0.0096	0.6825	0.0143	0.5935	0.7408
0.5085	0	0.5072	0	0.6078	nan	nan	0.4	nan	nan	0.8608	0	0.8219	0		0.6279	0.1029	0.4615	0.1607	0.4605	nan	nan	nan	nan	nan	nan	0.35	nan	nan		0.1831	0.0357	0.0681	0.0102	0.0297	nan	nan	0	nan	nan	0	0.0038	0.0157	0.0128		0.0133	0.9615	0.0143	0.8757	0.9471
0.9583	0.0129	0.902	0.0228	0.3539	nan	nan	0.257	0.2778	0.05	0.2308	0.0061	0.6812	0.0061		0.5833	0.1442	nan	nan	0.3252	nan	nan	0.4333	nan	nan	0.1429	0.1176	0.2394	0.4		0.9701	0.5398	nan	0.8367	0.3314	nan	nan	nan	nan	nan	nan	nan	nan	nan		0.0138	0.9783	0.0201	0.8538	0.9782
0.5714	0	0.4565	0.0215	0.2576	nan	nan	0.2245	0.2391	nan	0.2468	0	0.5	nan		0.8276	0.3846	nan	0.45	0.7945	nan	nan	0.5714	nan	nan	0.5962	0.6	0.575	0.7826		0.6108	0.4624	0.4802	0.6034	0.3995	nan	nan	nan	nan	nan	nan	nan	nan	nan		0.042	0.7059	0.0265	0.6395	0.8947
0.5962	0.0178	0.5953	0.0175	0.2758	0.375	0.0426	0.2	0.2619	0.037	0.2193	0	0.4723	0		0.875	0.5143	0.7927	0.3889	0.2906	nan	nan	0.4768	nan	nan	0.1782	0.1918	0.2762	0.2846		0.2333	0.0395	nan	nan	0.0841	nan	nan	nan	nan	nan	0.0147	0.0441	nan	0		0.0163	0.977	0.0092	0.9529	0.9367
0.6275	0.1176	0.3659	0.0538	0.0199	nan	nan	0.0392	nan	nan	0	0	0.1591	0.0566		0.475	0.0253	nan	0.0351	0.0464	nan	nan	0.0863	nan	nan	0.0226	0.0273	0.1838	0.2167		0.1667	0	0.0645	0.0179	0.027	nan	nan	0.0612	nan	nan	0	0.011	0.0182	0		0.0153	0.941	0.029	0.92	0.9367
0.7509	0.2072	0.6936	0.3673	0.6657	nan	nan	0.6667	nan	nan	0.5765	0.3714	0.7041	0.3333		0.64	0.3333	0.6286	0.6512	0.6393	nan	nan	0.6992	nan	nan	0.4551	0.4632	0.6937	0.7368		0.1071	0	nan	0.0233	0.0655	nan	nan	0.0484	nan	nan	0	0	0.0152	0.0164		0.0226	0.945	0.0102	0.8622	0.8502
0.6697	0.1316	0.7861	0.075	0.3975	nan	nan	0.3333	nan	nan	0.3231	0	0.3371	0.2542		0.8947	0.5844	0.8171	0.7742	0.7556	nan	nan	0.7627	nan	nan	0.75	0.5106	0.7358	0.7849		0.1629	0.0142	0.0293	0.0074	0.0351	nan	nan	0	nan	nan	0.0037	0.0132	0	0		0.0075	0.9797	0.0152	0.8831	0.9179
0.6759	0.125	0.5159	0.2602	0.158	nan	nan	0.2361	nan	nan	0.1731	0.1566	0.0909	0.2727		0.8364	0.0197	0.7021	0.0253	0.2928	nan	nan	0.2982	nan	nan	0.697	0	nan	0.0222		0.1915	0	nan	nan	0.0476	nan	nan	0.0093	nan	nan	0.0475	0.0401	0.0652	0.0083		0.0086	1	0.0081	nan	0.0489
0.6481	0.1475	0.6311	0.1694	0.2409	nan	nan	0.4974	nan	nan	0.2985	0.1397	0.2803	0.2683		0.8174	0.0198	0.637	0.02	0.2854	nan	nan	0.2783	nan	nan	0.5135	0	0.6875	0		0.1852	0	nan	0.0952	0.0837	nan	nan	0.1315	nan	nan	0.0128	0.0756	0.2353	0.1648		0	0.5	0.0217	0.2333	0.189
0.5278	0.016	0.6361	0.0161	0.0396	nan	nan	0.0108	nan	nan	0.0127	0	0.0167	0		0.8286	0.0084	0.7887	0.0148	0.2939	nan	nan	0.3585	nan	nan	0.5556	0	0.5441	0		0.303	0.0588	nan	0.0465	nan	nan	nan	0.1646	nan	nan	0.0186	0.0458	0.1531	0.1081		0.0153	1	0.0044	0.6602	0.9567
0.9412	0.1026	0.6222	0.1649	0.6585	1	0.3889	nan	nan	nan	0.9677	nan	0.8333	0.06		0.9524	0.5172	nan	0.871	0.686	nan	nan	0.4583	nan	nan	nan	nan	nan	nan		0.8516	0.5298	0.5731	0.425	0.854	nan	nan	nan	nan	nan	nan	nan	nan	nan		0.0214	1	0.0048	0.7286	0.9815
0.6975	0.1831	0.5633	0.1165	0.4195	0.9828	0.2209	nan	nan	nan	nan	nan	0.7222	0.1778		0.7222	0.3333	0.2222	0.6977	0.5018	0.5051	0.4634	0.0909	nan	nan	0.4286	nan	0.375	nan		0.1467	0	0.0244	0	0.1092	nan	nan	0.0294	nan	nan	0	0.0552	0.0288	0.0222		0.0267	0.9	0	0.8846	0.9296
0.6282	0.07	0.3347	0.0284	0.2036	nan	0.125	nan	nan	nan	1	nan	0.9091	0.087		0.7541	0.4286	0.6053	0.8	0.6994	nan	nan	0.4405	nan	nan	0.6667	0.6136	0.5128	0.6585		0.1538	0	0.033	0	0.048	nan	nan	0.0417	nan	nan	0	0.0194	0	0.0159		0.0071	0.8085	0.0137	0.7424	0.9588
0.9804	0.4157	0.9292	0.6265	0.5295	0.9091	0.3302	0.7248	0.7692	0.7	0.9494	0.6154	0.7955	0.7636		0.7018	0.3765	0.65	0.7549	0.6008	nan	nan	0.2609	nan	nan	0.4783	0.5152	0.439	0.575		0.2857	0.093	0.1207	0.2833	0.2838	0.194	0.4118	0.3614	0.2963	nan	0.1799	0.1176	0.3412	0.3895		0.0129	0.9259	0.0097	nan	0.9384
0.939	0.0079	0.963	0.1951	0.3984	0.9577	0.0781	nan	nan	nan	1	0.1481	nan	0.125		0.8095	0.4906	0.6308	0.5065	0.7209	nan	nan	0.6207	nan	nan	0.4138	0.45	0.3973	0.5429		0.6023	0.375	0.6053	0.8462	0.4365	0.5397	0.3019	0.6452	nan	0.55	0.4219	0.1301	0.6776	0.4824		0	1	0.0074	0.8416	0.9545
0.6481	0.0055	0.5565	0.0356	0.4469	0.8281	0.0811	nan	nan	nan	1	0	0.9767	nan		0.6786	0.2773	0.6667	0.6429	0.514	nan	nan	0.4783	nan	nan	0.76	0.4024	0.4944	0.4595		0.16	0	0.1045	0	0.0952	0.2414	nan	0	0	0	0.0037	0	0.0135	0		0.0085	0.9	0.0219	1	0.7196
0.6053	0.0067	0.6463	0.0096	0.4224	0.7302	0.0323	0.48	nan	nan	0.9091	0.0185	0.9608	nan		0.7778	0.4545	0.75	0.64	0.541	nan	nan	0.7683	nan	nan	0.4444	0.6182	0.7792	0.7353		0.1552	0.029	0.0339	0	0.1042	0.0353	0.1522	0.0391	0.0492	0.0299	0	0.0125	0.023	0.15		0.0658	1	0.2286	nan	0.8533
0.8235	0.0513	0.8519	0.0385	0.4533	nan	nan	0.3878	nan	nan	0.6444	nan	0.4844	nan		0.3529	0	0.1111	nan	0.5273	nan	nan	0.2941	nan	nan	0.1333	0.3469	0.5606	nan		0.2667	0	nan	nan	0.2764	0.2838	0.2391	0.7692	0.7887	nan	0.0917	0.1031	0.6531	0.56		0	0.5217	nan	nan	0.1913
0.9559	0.1379	0.9787	0.2056	0.3884	0.63	0.1953	0.6019	0.8776	0.3519	0.8163	0.3478	0.7444	0.2619		0.913	0.5672	0.9167	0.598	0.8045	nan	nan	0.8732	nan	nan	0.9286	0.8367	0.8812	0.9274		0.1429	0.0312	0.1364	0.0568	0.1061	0.1529	0.0263	0.1885	0.05	0.2344	0.0042	0	0.3611	0.0725		0.0207	0.6094	0.0198	0.5793	0.8444
0.9898	0.3609	0.9375	0.4839	0.794	0.871	0.7168	0.9062	0.975	0.8375	0.9535	0.5238	0.9219	0.7295		0.8571	0.557	0.871	0.6857	0.6373	nan	nan	0.7941	nan	nan	nan	nan	0.6944	nan		0.4	0	0	nan	0.0549	nan	nan	0	nan	nan	0.0105	nan	0.043	nan		0	0.7687	0.0286	0.7397	0.9179
0.9895	0.2716	0.908	0.4701	0.7957	0.8844	0.7143	0.8939	0.9841	0.8088	0.9587	0.5119	0.8976	0.5938		0.9524	0.631	0.9091	0.963	0.7105	nan	nan	0.7451	nan	nan	0.7	0.907	0.6452	0.6667		0.1719	0.0629	0.1155	0.0764	0.0592	nan	nan	nan	nan	nan	nan	nan	nan	nan		0.0093	0.9032	0.0312	0.807	0.9591
0.9302	0.0375	0.8333	0.1597	0.5255	0.8375	0.2405	0.6944	0.95	0.3871	1	0.0986	0.94	0.2027		0.65	0.3333	nan	0.6458	0.5934	nan	nan	0.5357	nan	nan	0.4722	0.5763	0.5588	nan		0.1639	0	0.1364	0	0.1156	nan	nan	0.0492	nan	nan	0.0734	0.0303	0	nan		0.0255	0.9368	0.0063	0.8874	0.2725
0.9661	0.256	0.8955	0.75	0.8785	0.9308	0.83	0.8537	0.9643	0.7561	0.9342	0.625	0.9333	0.7073		0.7869	0.4756	0.6346	nan	0.7416	nan	nan	0.8507	nan	nan	0.4545	0.3304	nan	0.6818		0.125	0	0	0	0.1603	nan	nan	0.0333	nan	nan	0.0431	0	0.0427	nan		0.0405	0.9855	0.0076	0.8889	0.2616
0.9483	0.4138	0.7857	0.6308	0.7828	0.9104	0.6337	0.6952	0.975	0.5	0.8684	0.5	0.8732	0.6136		0.4783	0.0132	0.344	0.0133	0.0462	nan	nan	0.0196	nan	nan	0	0	0.0109	0		0.6667	0.2174	0.3797	nan	0.1519	nan	nan	nan	nan	nan	nan	nan	nan	nan		0	0.5938	0.0173	0.7143	0.1462
0.5545	0	0.3419	0.0118	0.0752	nan	nan	0.2903	nan	nan	0	0.0404	nan	0		0.6066	0.1111	0.5526	0.4638	0.439	nan	nan	0.25	nan	nan	nan	0.0882	0.3061	0.4483		0.2277	0.026	0.1214	0.0377	0.1722	nan	nan	0.013	nan	nan	0.0274	nan	nan	0		0.0222	0.8462	0.0267	0.6833	0.1351
0.8	0.2273	0.5225	0.3864	0.3354	nan	nan	0.34	nan	nan	0.4407	0.3711	0.1915	0.3333		0.8261	0.4935	0.5714	0.5849	0.6033	nan	nan	0.6038	nan	nan	0.56	0.4571	0.4651	0.6667		0.1765	0	0.0612	0	0.0196	nan	nan	0	nan	nan	0	0.0104	0	0.0104		0.0039	0.9245	0.0278	0.8947	0.2068
0.913	0.1948	nan	0.6833	0.568	nan	nan	0.9565	nan	nan	0.9474	0.9636	0.9818	1		0.9643	0.1818	0.3125	0.3418	0.5364	nan	nan	0.7521	nan	nan	0.7018	0.6901	0.7059	0.6442		0.8889	0.7266	nan	0.3462	0.3848	nan	nan	nan	nan	nan	nan	nan	nan	nan		0.0193	1	0.0237	nan	0.0225
0.6122	0.019	0.5981	0.0345	0.062	nan	nan	0	nan	nan	0.0049	0	0	0.0684		0.3488	0.0417	nan	nan	0.2411	nan	nan	0.303	nan	nan	nan	0.2683	nan	nan		0.2174	0.0667	0.0312	0.0837	0.1456	nan	nan	nan	nan	nan	nan	nan	nan	nan		0.0045	1	0.0143	nan	0.028
0.9333	0.0802	0.9747	0.1725	0.4451	nan	nan	0.9814	nan	nan	0.9528	0.9592	0.9828	0.9744		0.8333	0.4286	nan	nan	0.3023	nan	nan	0.2874	nan	nan	0.2609	0.3371	0.2791	0.3333		0.125	0	nan	0	0.0332	0	0.0429	0.0085	0.0192	0	0	0.0078	0.1667	0.011		0.0077	0.8462	0.0063	0.8485	0.1023
1	0.4889	nan	nan	0.1487	0.0726	nan	0.48	nan	0.9524	0.0429	0.8974	0	0.963		0.8333	0.5185	0.7391	nan	0.6988	nan	nan	nan	nan	nan	0.5455	0.5263	nan	0.7143		0.1373	0.0138	0.0652	0.0026	0.0189	0.0111	0	nan	nan	nan	0.0085	nan	0	nan		0.0094	0.9552	0.0133	0.755	0.1227
0.5736	0	0.377	0.0185	0.0196	nan	nan	0	nan	nan	0.0172	0.0088	0.0068	0.0182		1	0.697	0.7143	0.8974	0.7619	nan	nan	0.828	nan	nan	0.8034	0.8293	0.8333	0.8462		0.1094	0.0045	0.0101	0.0045	0.0226	0.0281	0.0122	0	nan	nan	0.0455	nan	0.0168	nan		0.0122	0.8491	0.0255	0.8261	0.2076
0.9487	0	0.8125	0.0209	0.0627	nan	nan	0	nan	nan	0.045	0	0.0263	0.0253		0.5484	0.2174	0.2625	0.0789	0.3588	nan	nan	0.3939	nan	nan	0.2414	0.5357	nan	0.2759		0.1054	0	0.0561	0	0.0233	0.011	0.0109	0.0137	0	nan	0	nan	0	nan		0.0236	0.6228	0.009	0.5446	0.2351
0.8308	0	0.7206	0.0417	0.0525	nan	nan	0	nan	nan	0.0143	0	0.0069	0		0.9385	0.4744	0.8812	0.7778	0.9223	nan	nan	0.9259	nan	nan	0.7529	0.5758	0.9	0.7979		0.1458	0	0.1062	0.0095	0.029	0.0128	0.0156	0	0	0	0	0.0035	0.0041	0.0122		0.0617	0.7955	0	0.4756	0.1833
0.6517	0	nan	0.0211	0.2446	nan	nan	0.2299	nan	nan	0.5245	0	0.4468	0.0156		0.8333	0.35	0.963	0.9024	0.9024	nan	nan	0.96	nan	nan	0.7674	0.7619	0.9	0.7719		0.2115	0.0276	nan	0.0127	0.0158	0.0108	0.027	0	0	0	0	0.0041	0	0		0.0196	0.561	0	0.2895	0.2415
0.92	0.0238	0.8529	0.024	0.5023	0.9307	0	0.55	nan	nan	0.9091	0	0.9375	0		0.8095	0.5	0.7391	nan	0.2759	nan	nan	nan	nan	nan	nan	nan	nan	nan		0.5	0.1746	nan	0.3544	0.0644	0.0877	0.0326	0.4522	nan	0.4259	0.3653	0.4113	0.46	0.3966		0.022	0.5238	0.0385	0.625	0.1623
0.9143	0.027	nan	0.0065	0.4161	1	0.0377	0.7407	nan	nan	0.8163	nan	nan	0		1	0.6875	0.7975	0.7875	0.7862	nan	nan	0.9143	nan	nan	0.6709	0.7125	0.7711	0.9583		0.1364	0	0	0.0441	0.0301	0.0278	nan	0.0521	0.0342	0.0647	0.0035	0.0128	0.0946	0.0337		0.2985	0.92	0.7458	0.9298	0.9545
0.9868	0.0161	nan	0.0196	0.4656	0.8182	0.1148	0.4146	nan	nan	0.9783	0	0.9048	nan		0.9565	0.44	nan	0.8588	0.8712	nan	nan	0.7807	nan	nan	0.8169	0.8298	0.8	0.831		0.2609	0.0294	nan	nan	0.0735	nan	nan	0.087	nan	nan	0.025	nan	0	nan		0.008	0.6235	0.0103	0.4752	0.2188
0.925	0.0145	0.96	0.0295	0.5097	nan	nan	0.3636	nan	nan	nan	nan	nan	nan		1	0.6364	0.7742	0.6429	0.7305	nan	nan	0.8228	nan	nan	0.7477	0.6768	0.8261	0.7222		0.3019	0.087	0.0164	0.0132	0.0513	nan	nan	0.052	nan	nan	0.0179	0.0225	0.0156	0.037		0	0.5714	nan	0.9344	0.3
0.9577	0.0373	0.975	0.0217	0.5	nan	0.2593	nan	nan	nan	nan	nan	nan	nan		0.9444	0.6098	0.7556	nan	0.5268	nan	nan	0.902	nan	nan	nan	0.7292	0.7541	nan		0.3125	0.1119	0.15	0.0922	0.1004	nan	nan	0.0902	nan	nan	0.0154	0.0972	0.051	0.0866		0.0714	0.675	0.0122	0.2227	0.2316
0.9208	0.012	0.8873	0.019	0.5337	nan	nan	0.4545	nan	nan	nan	nan	nan	0		0.9583	0.6154	0.8214	0.6452	0.9385	nan	nan	0.8182	nan	nan	0.6757	0.6854	0.9623	0.55		0.8333	0.0126	nan	0.0749	0.0363	nan	nan	nan	nan	nan	0.0177	nan	nan	nan		0.1441	0.9149	0.213	nan	0.9286
0.8049	0.0572	0.8421	0.0174	0.4591	nan	nan	nan	nan	nan	nan	nan	nan	nan		0.9737	0.5806	0.8857	0.8148	0.7376	nan	nan	0.9123	nan	nan	0.8136	0.8778	0.8667	0.7895		1	0	nan	0.0973	0.0286	nan	nan	nan	nan	nan	0.0308	nan	nan	nan		0.016	1	0.0144	0.7105	0.1071
0.7626	0.023	0.8675	0.0113	0.4133	0.9583	0.0071	0.6111	nan	nan	nan	0	0.963	0		0.7407	0.3793	nan	0.2917	0.4507	nan	nan	0.6724	nan	nan	0.5962	0.697	0.9412	nan		0.918	0.026	nan	0.022	0.0262	nan	nan	nan	nan	nan	0.0392	nan	nan	nan		0.2985	0.9048	0.06	1	0.8472
0.7143	0.0334	0.9714	0.0189	0.1919	1	0.0101	nan	nan	nan	nan	nan	nan	nan		0.6444	0.2593	0.7179	nan	0.4722	nan	nan	0.2093	nan	nan	nan	0.4773	0.2069	0.5625		0.8387	0.0084	nan	0.0214	0.0364	nan	nan	nan	nan	nan	0	nan	nan	nan		0.0952	0.7119	nan	0.3061	0.5122
0.92	0.0401	0.7368	0.0125	0.3267	0.9877	0.064	0.44	nan	nan	nan	nan	nan	nan		0.7	0.381	0.7321	nan	0.3077	nan	nan	0.5532	nan	nan	0.9048	0.4242	0.3929	0.5909		0.1553	0.0316	0.1646	0.0133	0.0897	0.1436	0.0308	0.0375	0.02	0.0435	0	0	0.081	0		0.3636	0.9841	0.3913	0.5714	0.7556
0.9626	0.0163	0.9767	0.0176	0.4551	0.9798	0.0408	0.3704	nan	nan	1	nan	nan	nan		0.9459	0.6182	0.8148	0.81	0.8571	nan	nan	0.8807	nan	nan	0.7475	0.8493	0.791	0.8857		0.5082	0.0125	0.2449	0	0.0936	0.1298	nan	0.125	nan	0	0.0169	0	0.2713	0.0132		0.011	0.5889	0.0221	0.5271	0.2798
1	0	nan	0.0376	0.4915	0.9677	nan	nan	nan	nan	nan	nan	nan	nan		0.6522	0.3091	0.5345	0.4853	0.4621	nan	nan	0.5	nan	nan	0.3038	0.2941	0.5	0.4464		0.2	0	0.5652	0.0058	0.0893	nan	nan	0.4904	0.6296	nan	0.2033	0	0.7624	0.0671		0	0.5	0.0227	0.6081	0.4067
1	0.1111	nan	0.2143	0.625	nan	nan	0.6383	nan	nan	0.8871	0	0.9091	0.0426		0.7843	0.1667	nan	0.425	0.708	nan	nan	0.5455	nan	nan	0.369	0.569	0.629	0.4091		0.1292	0	0.1038	0.0719	0.0384	0.0526	0.0304	0.0762	0.0588	0.08	0.1468	0.0979	nan	0.1299		0.0055	0.9583	0.0238	0.8571	0.08
1	0.0214	nan	0.0093	0.1606	0.9855	0.0326	0.5556	0.8358	0	0.8854	nan	1	nan		0.7857	0.3333	0.6176	0.6489	0.6545	nan	nan	0.5701	nan	nan	0.4336	0.3929	0.5797	0.5508		0.2	0	nan	nan	0.084	nan	nan	0	nan	nan	0.0127	nan	0.0241	nan		0.0027	0.977	0.0091	0.8942	0.0657
1	0.0407	nan	0.009	0.1333	1	0.0231	0.5897	1	nan	0.9455	nan	1	nan		0.6667	0.2533	0.6837	0.5769	0.6119	nan	nan	0.6889	nan	nan	0.3269	0.3276	0.4894	0.5833		0.1739	0	0.3394	0.0147	0.0461	nan	nan	0	nan	nan	nan	0	0.0064	nan		0.0052	0.9833	0.0166	0.6977	0.1
1	0.0097	nan	0.0088	0.1051	nan	0.0303	0.5179	1	0	0.9811	nan	0.9722	nan		0.6667	0.2812	0.1905	0.6667	0.6024	nan	nan	0.5957	nan	nan	0.45	0.4103	0.5778	0.6218		0.5946	0.0192	0.3983	0.0066	0.0459	nan	nan	0	nan	nan	nan	0	0.0081	nan		0.0053	1	0.0172	0.5	0.1501
0.9655	0.0173	0.5882	0.0065	0.2179	0.9625	0.0323	0.5	nan	nan	0.9796	nan	nan	nan		0.8857	0.4762	0.9524	1	0.8465	nan	nan	0.9439	nan	nan	0.8738	0.9107	0.9198	0.9651		0.7895	0	0.3556	0.038	0.0118	nan	nan	0	nan	nan	0	0	0.0213	0		0	0.9444	0.0267	nan	0.1869
0.9595	0.0245	0.6809	0.0135	0.3696	0.9342	0.087	nan	nan	nan	1	nan	1	nan		1	0.6452	nan	nan	0.8806	nan	nan	0.7917	nan	nan	0.7083	0.7101	0.8387	0.8594		0.1236	0	0.0367	0.0063	0.0519	nan	nan	0.0211	nan	nan	0.0353	0	0	0		0.0107	0.8966	0.0157	0.25	0.0899
0.7468	0.1066	0.7665	0.8053	0.6506	0.9118	0.538	0.8411	0.8475	0.6667	0.7358	nan	0.7686	nan		0.7037	0.2609	0.303	0.3659	0.4359	nan	nan	nan	nan	nan	nan	nan	nan	0.4286		0.1667	0.0102	0.069	0.0171	0.0552	nan	nan	0.0175	nan	nan	0.0278	0	0.0196	0		0.2889	0.975	0.9167	0.9375	0.8302
1	0.4194	0.875	0.4783	0.8384	1	0.7027	nan	nan	nan	0.963	nan	0.9859	nan		0.8261	0.4211	0.88	0.6538	0.7945	nan	nan	0.6939	nan	nan	0.7647	0.7778	0.8571	nan		0.1652	0.027	0.1607	0.0069	0.0502	nan	nan	0.0363	nan	nan	0.0203	0.0026	0.031	0.005		0.0151	0.7662	0.0161	0.75	0.1925
0.66	0	0.697	0.0487	0.3359	nan	nan	0.4085	nan	nan	0.7333	0	nan	0		0.9302	0.6269	0.8125	0.8871	0.8261	nan	nan	0.8811	nan	nan	0.8667	0.8108	0.9062	0.9091		0.1266	0	nan	0.0071	0.0517	nan	nan	0.0121	nan	nan	0.0037	0	0.0032	0.0038		0.0077	0.901	0.0108	0.753	0.2249
0.8077	0.0071	nan	0.0334	0.1198	nan	nan	0.5	nan	nan	0.88	0.0685	nan	0.0154		0.913	0.6122	0.8788	0.6545	0.7468	nan	nan	0.7571	nan	nan	0.8551	0.7619	0.7792	0.8		0.8	0.3596	0.68	0.6421	0.3695	nan	nan	nan	nan	nan	0	nan	nan	nan		0.0289	0.5641	0.0157	0.5849	0.1596
0.9487	0.004	nan	0.0178	0.0482	nan	nan	0.5	nan	nan	0.9762	0.0066	1	0.0059		0.9615	0.5625	nan	nan	0.8113	nan	nan	nan	nan	nan	nan	nan	nan	nan		0.3684	0.1638	0.3083	0.4483	0.1865	nan	nan	nan	nan	nan	0	nan	nan	nan		0	0.6258	0.018	0.4216	0.1675
0.9012	0.0211	nan	0.0057	0.0873	nan	nan	0.3883	nan	nan	0.9004	0.007	0.9868	0.0093		0.7778	0.4333	0.7027	nan	0.64	nan	nan	0.8765	nan	nan	0.6154	0.6724	0.6984	0.7963		0.3514	0.1307	0.2531	0.298	0.177	nan	nan	nan	nan	nan	0	nan	nan	nan		0.0179	0.8643	0.0373	0.7569	0.2338
1	0.0083	nan	0.0136	0.1644	nan	nan	0.4275	nan	nan	0.8942	0	0.9437	0		0.9322	0.3077	0.8718	0.9474	0.8863	nan	nan	0.8644	nan	nan	0.8221	0.8944	0.8871	0.9383		0.4146	0.1186	0.1143	0.1455	0.117	0.1667	nan	0.2895	0.2727	0.3182	0.1191	0.1171	0.4607	0.1809		0.0105	0.7264	0.0369	0.6791	0.1625
0.975	0	0.8125	0.1231	0.4385	nan	nan	0.5323	nan	nan	0.4524	0	0.622	0.0426		0.913	0.5741	nan	0.6842	0.6184	nan	nan	0.7449	nan	nan	0.4409	0.5472	0.7647	0.6667		0.8235	0.6378	0.9545	nan	nan	nan	nan	nan	nan	nan	nan	nan	nan	nan		0.2553	0.9184	0.1273	0.8333	0.4242
0.971	0.4211	0.7907	0.6986	0.7992	nan	nan	0.8636	nan	nan	0.9123	0.0698	0.9431	0.6		0.5882	0.1515	0.6667	0.5625	0.4323	nan	nan	0.5246	nan	nan	0.3784	0.4545	0.5068	0.5926		0.934	0.7398	nan	0.703	0.7692	nan	nan	nan	nan	nan	0.0667	nan	nan	nan		0.1572	0.7083	0.0987	0.887	0.4944
0.8844	0.0152	0.8846	0.0317	0.344	nan	nan	0.3596	nan	nan	0.8313	0.0104	0.9315	0.0204		0.7273	0.3478	0.7	nan	0.6471	nan	nan	0.6792	nan	nan	0.7317	0.66	0.6452	0.6579		0.5258	0.25	0.5294	0.7115	0.3218	nan	nan	nan	nan	nan	0.2025	nan	nan	nan		0.055	0.6429	0.0302	0.7855	0.4465
0.8113	0	0.8942	0.0233	0.3297	nan	nan	0.6866	nan	nan	0.806	0	0.8904	0.0147		0.8367	0.5294	0.6327	0.7183	0.8378	nan	nan	0.6184	nan	nan	0.6373	0.5116	0.75	0.6275		1	0.8025	0.8462	nan	0.7348	nan	nan	nan	nan	nan	nan	nan	nan	nan		0.1418	0.7607	0.2232	0.7356	0.8459
0.7619	0.0087	0.7623	0.0128	0.3202	nan	nan	0.6744	nan	nan	0.7481	0	0.8491	0.0265		0.875	0.5517	nan	nan	0.75	nan	nan	0.8519	nan	nan	0.7931	0.7391	0.8261	0.8269		0.2871	0.1271	0.1547	0.3506	0.1661	nan	nan	nan	nan	nan	0	nan	nan	nan		0	0.9661	nan	0.71	0.2468
1	0.0065	nan	0.0113	0.0402	nan	nan	0	nan	nan	0	0	0	0		0.9231	0.5957	0.9559	0.8182	0.623	nan	nan	0.7456	nan	nan	0.4538	0.3617	0.6593	0.8406		0.3441	0.1691	0.2035	0.2212	0.169	nan	nan	nan	nan	nan	0	nan	nan	nan		0.0043	0.5429	0.0317	0.6176	0.1153
1	0.0269	0.8679	0.0114	0.0524	nan	nan	0	nan	nan	0	0.0145	0	0		0.8929	0.5167	nan	nan	0.584	nan	nan	nan	nan	nan	nan	nan	nan	0.6429		0.3	0.0968	0.3607	0.175	0.0682	nan	nan	nan	nan	nan	0	0.0208	nan	nan		0.0299	0.768	0.017	0.6442	0.1189
1	0.0146	0.8235	0.0063	0.0277	nan	nan	0	nan	nan	0.0156	0	0.0057	0.0182		0.7333	0.1667	0.1724	0.4138	0.5608	nan	nan	0.5	nan	nan	0.4706	nan	0.5072	nan		0.6	0.2647	nan	nan	nan	nan	nan	nan	nan	nan	0.0127	nan	nan	nan		0.014	0.6901	0.0158	0.7086	0.1199
1	0.026	nan	0.0139	0.0339	nan	nan	0	nan	nan	0	0.0042	0.0053	0		0.8372	0.4211	0.7246	0.9259	0.7468	nan	nan	0.9408	nan	nan	0.7877	0.8592	0.8102	0.9211		0.6962	0.304	0.7232	0.3136	0.6797	nan	nan	nan	nan	nan	0.0741	nan	nan	nan		0.4717	0.9753	0.8667	0.9882	0.9733
0.9259	0.0121	nan	0.0152	0.0449	nan	nan	0	nan	nan	0.006	0.0057	0	0.0086		0.7176	0.406	0.2348	0.5053	0.608	nan	nan	0.6	nan	nan	0.4074	0.8621	0.5	nan		0.4266	0.2609	0.2419	0.3125	0.4037	nan	nan	nan	nan	nan	0.0392	nan	nan	nan		0	0.5185	0.0333	nan	0.6875
0.9828	0.2887	nan	0.3291	0.7862	nan	nan	0.9714	nan	nan	0.9474	1	0.9529	nan		0.963	0.56	0.7381	0.7347	0.7345	nan	nan	0.8226	nan	nan	0.7571	0.8818	0.8333	0.8667		0.45	0.1296	0.1795	0.2456	0.2383	nan	nan	0.2157	nan	nan	0.1356	0.1869	0.2874	0.3333		0.0046	0.907	0.0039	0.797	0.962
1	0.1495	0.7119	0.2148	0.5875	nan	nan	1	nan	nan	1	1	0.973	nan		0.3636	0.0345	nan	0.2667	0.3729	nan	nan	0.3625	nan	nan	0.1683	0.2155	0.2535	0.368		0.1091	0	0.0059	0.0079	0.0858	nan	nan	nan	nan	nan	nan	nan	nan	nan		0.0278	1	0.0533	0.7419	0.9342
1	0.4375	0.5385	0.5714	0.8182	nan	nan	0.9394	nan	nan	0.9545	nan	0.9828	0.95		0.7737	0.4554	0.6602	0.4865	0.4217	nan	nan	0.5493	nan	nan	0.6364	0.5968	0.6757	0.5833		0.113	0	0	0.0065	0.1162	nan	nan	nan	nan	nan	nan	nan	nan	nan		0.005	0.8519	0.0066	0.7539	0.2267
0.982	0.35	0.8876	0.9188	0.9401	0.8916	0.9125	0.9613	0.9655	0.9444	0.9542	0.8987	0.9804	0.9294		0.9375	0.1684	0.6282	0.0844	0.299	nan	nan	0.537	nan	nan	0.5283	0.6622	0.6458	0.7297		0.1892	0.0426	0	0	0.0718	nan	nan	nan	nan	nan	0.0225	nan	nan	nan		0.0191	1	0.0236	nan	0.0599
0.8261	0.037	1	0	0.0565	nan	nan	0	nan	0	0	0	0.0385	0		0.6957	0.234	nan	0.7403	0.4898	nan	nan	0.5968	nan	nan	0.6667	0.7347	0.6154	nan		0.8929	0.7097	0.4699	0.3858	0.2347	nan	nan	nan	nan	nan	0	nan	0.0714	nan		0.0059	0.9744	0.0156	1	0.1217
0.7152	0.0181	0.8667	0.0083	0.0728	nan	nan	0	nan	nan	0	0.0099	0	0.025		0.5778	0.0952	nan	0.3056	0.3677	nan	nan	0.5294	nan	nan	0.5714	0.6531	0.431	0.5778		0.9082	0.6821	0.5202	0.3125	0.4587	nan	nan	nan	nan	nan	nan	nan	nan	nan		0.0186	0.9412	0.0219	0.8725	0.1233
0.7259	0.1596	0.7986	0.2881	0.5588	nan	nan	0.6731	nan	nan	0.4815	0.1351	0.6098	0.3861		0.913	0.5625	0.8936	0.8293	0.7863	nan	nan	0.9223	nan	nan	0.8182	0.8481	0.901	0.8793		0.931	0.5323	0.4207	0.4268	0.3373	nan	nan	nan	nan	nan	nan	nan	nan	nan		0.0071	0.9744	0.0115	0.76	0.1217
0.5854	0.0198	0.445	0.0158	0.0222	nan	nan	0	nan	nan	0	0.0098	0	0		0.3871	0	nan	0.0625	0.15	nan	nan	0.3125	nan	nan	nan	nan	0.0741	0.3261		0.9333	0.5833	0.5	0.7907	0.3081	nan	nan	0	nan	nan	0.0588	nan	0.0167	nan		0.1636	0.942	0.0404	0.8901	0.8874
0.5294	0.0256	0.3836	0.0645	0.0296	nan	nan	0.0625	0.1522	0	0.1063	0	0.0465	0.0505		0.359	0	nan	0.0794	0.2135	nan	nan	0.7561	nan	nan	0.7619	nan	0.0833	0.6471		0.9326	0.5	0.551	0.7222	0.5467	nan	nan	nan	nan	nan	nan	nan	nan	nan		0.1758	0.9028	0.0152	0.9852	0.8745
0.9125	0.2655	0.9062	0.4189	0.4202	nan	nan	0.7417	nan	nan	0.9636	0.5288	0.9663	0.322		0.8235	0.52	nan	0.625	0.6494	nan	nan	0.6	nan	nan	0.625	0.5	0.5517	0.5417		0.9677	0.5673	0.5435	0.8701	0.5934	nan	nan	nan	nan	nan	nan	nan	nan	nan		0.0308	0.8788	0.0082	0.7423	0.7577
0.5517	0.0132	0.6545	0.0476	0.3249	nan	nan	0.4533	nan	nan	0.9545	0.0196	0.9608	0		0.8649	0.0118	nan	0.0702	0.4179	nan	nan	0.272	nan	nan	0.4031	0.0208	0.5946	0.0183		0.3148	0	nan	0.0968	0	nan	nan	nan	nan	nan	0.0122	nan	nan	nan		0.0073	0.9375	0.016	0.8732	0.7993
0.9565	0.4328	0.8906	0.8243	0.8789	nan	nan	0.8276	nan	nan	0.8655	0.9217	0.8909	0.92		0.7882	0.4686	0.6378	0.5447	0.3725	nan	nan	0.3125	nan	nan	0.402	0.4194	0.2	0.88		0.2083	0	0.1373	0.0645	0.0159	0.0135	0.0294	0.0286	0.0286	nan	0.005	nan	0	nan		0.0248	0.5814	0.0239	0.5536	0.8421
0.8846	0.0096	0.8095	0.0154	0.033	nan	nan	0	nan	nan	0	0	0	0		0.9375	0.566	0.8438	0.5417	0.7595	nan	nan	0.6991	nan	nan	0.6184	0.8462	0.8172	0.7727		0.9914	0.8265	0.9926	0.8793	0.8688	nan	nan	nan	nan	nan	nan	nan	nan	nan		0	0.8043	0.0118	0.8594	0.858
1	0.0275	0.725	0.0171	0.036	nan	nan	0.009	nan	nan	0	0	0	0		0.3958	0	0.3553	0.0825	0.1232	nan	nan	0.2198	nan	nan	0.3455	0.1124	0.4688	0.1414		0.12	0	0	0.0488	0.0186	0.0208	0.0116	0.0089	0.0192	0	0.0087	0.0073	0	0		0	0.6154	0.0141	0.7812	0.5179
0.9333	0.02	0.9429	0.004	0.0364	nan	nan	0.0065	nan	0	0	0	0	0		0.7812	0.1587	0.7931	0.1353	0.2449	0.0952	nan	nan	nan	nan	0.5862	0.3939	nan	nan		1	0.875	0.9565	0.6829	0.5048	nan	nan	nan	nan	nan	nan	nan	nan	nan		0.0513	0.5636	0.0189	0.6	0.9587
0.9667	0.0019	nan	0.0237	0.0115	nan	nan	0.0062	0	0.0208	0	0.0152	0	0.0098		0.7606	0.44	0.44	0.8154	0.3657	nan	nan	0.5085	nan	nan	0.5	0.72	0.5	0.75		0.9274	0.8163	nan	0.576	0.2421	nan	nan	nan	nan	nan	nan	nan	nan	nan		0.0049	1	0.0073	nan	0.5833
0.9867	0.4154	0.9722	0.9091	0.9083	0.9882	0.8841	0.9333	nan	nan	0.9692	0.9259	nan	0.9333		0.7105	0.1042	0.5645	0.0754	0.2355	nan	nan	0.0851	nan	nan	0.3448	0.4815	0.2222	0.1154		0.2167	0.0366	0.1078	0.0323	0.0438	nan	nan	0.0331	0	0.1084	0.0053	0.0036	0.021	0.0208		0.0218	0.9167	0.0151	nan	nan
0.9394	0	0.9375	0.2927	0.7031	nan	nan	0.5273	nan	nan	0.8	0.198	0.9024	0.1449		0.8571	0.4615	nan	0.7353	0.9041	0.9048	0.913	0.8276	nan	0.7838	0.7674	0.8049	0.8095	0.9123		0.1667	0.0135	0	0	0.093	nan	nan	0.0161	0.0227	nan	0.0249	0	0.0373	0		0.0206	0.925	0.028	0.6364	0.8914
0.6699	0.0095	0.8	0.0101	0.4362	nan	0	0.4384	0.8478	0	0.7219	0	0.8214	0.0093		1	0.6667	nan	0.875	0.7564	nan	nan	0.913	nan	nan	0.5455	0.5823	0.7526	0.8961		0.1053	0	0.013	0.0323	0.0323	0.0448	0.0256	0.0184	0	0.0286	0.0042	0	0	0		0.0097	1	0.0202	0.6316	0.9141
0.6914	0	0.6984	0.0183	0.4254	nan	nan	0.3469	nan	nan	0.18	0	0.5333	nan		0.5	0.1136	nan	nan	0.3657	nan	nan	0.2692	nan	nan	0.1429	0.1429	0.4143	0.5179		0.9206	0.7915	nan	0.6838	0.2981	nan	nan	nan	nan	nan	nan	nan	0.2955	nan		0.0148	0.9365	0.0041	0.7778	0.8187
0.763	0	0.7549	0.0132	0.2716	nan	nan	0.3256	nan	nan	0.2342	0	0.566	0		0.3579	0	0.3438	0.0363	0.1374	nan	nan	nan	nan	nan	0.1111	nan	0.3	0		0.1129	0	0.0909	0.05	0.0615	nan	nan	nan	nan	nan	0.0282	nan	0.0583	nan		0	0.9565	0.0041	0.95	0.8519
0.6054	0	nan	0.0112	0.0724	nan	nan	0	nan	nan	0.0787	0	0.0357	0		0.6	0.1322	0.9248	0.1295	0.5531	nan	nan	0.5391	nan	nan	0.5699	0.9429	0.5179	0.1364		0.7978	0.4792	0.6404	0.7545	0.517	nan	nan	nan	nan	nan	0.0714	0.0476	nan	0.0526		0.018	0.8636	0.0083	0.88	0.8182
0.9444	0.0238	0.9205	0.0723	0.8018	0.9326	0.2188	nan	nan	nan	0.9385	0	0.9677	0.0833		0.6181	0.2979	0.4839	0.5417	0.3726	nan	nan	0.525	nan	nan	0.3667	0.3034	0.4828	0.5349		0.8285	0.4273	0.6232	0.7478	0.3971	nan	nan	nan	nan	nan	0.0211	0.0066	nan	nan		0.0173	1	0.0144	1	0.7143
0.6774	0.0545	0.6512	0.0548	0.6752	0.9	nan	nan	nan	nan	0.9167	0	0.9677	nan		0.66	0.2836	0.5319	0.4	0.412	nan	nan	nan	nan	nan	0.2593	0.6	nan	nan		0.8639	0.3859	0.5552	0.7014	0.2903	nan	nan	nan	nan	nan	0.0392	0.0139	nan	0		0.0256	0.5422	0	nan	0.0987
0.7727	0.0168	nan	0.0397	0.073	0.04	0.0941	0	0	nan	0	nan	0.0276	nan		0.8077	0.5	0.746	0.6818	0.6634	nan	nan	0.875	nan	nan	0.7143	0.8222	0.8514	0.8605		0.6643	0.3366	0.4269	0.5899	0.271	nan	nan	nan	nan	nan	0.0137	0.0305	nan	0.0111		0	0.907	0.0083	0.9524	0.1959
0.7714	0.2683	0.7344	0.8929	0.146	0.0233	nan	0.4718	0.1489	0.8537	0.0127	0.7419	0	0.925		0.5667	0	nan	0.775	0.5088	nan	nan	0.5091	nan	nan	nan	0.3846	nan	nan		0.2222	0.0353	0.14	0	0.0415	0.0438	0.0357	0.087	0.1452	0.0233	0	0.0517	0	0.0468		0.0268	0.7143	0	0.8977	0.8824
0.9545	0.0317	0.95	0.0085	0.0388	nan	nan	0.0085	0.0238	nan	0.0234	nan	0.0667	nan		1	0.6	nan	nan	0.8571	nan	nan	0.7576	nan	nan	0.7059	0.7742	0.8169	nan		0.1458	0.0263	0.0851	0.0339	0.0455	0.0132	0.0455	0.0073	nan	nan	0.0248	0	0	0.027		0.0079	1	0.0044	1	0.1918
0.9714	0	nan	0.0093	0.0466	nan	nan	0.0167	nan	nan	0.0152	nan	0.0556	nan		0.8235	0.3137	0.5217	0.6559	0.7768	nan	nan	0.5625	nan	nan	0.2833	0.6415	0.614	0.5588		0.116	0	0.0872	0.0047	0.0463	nan	nan	0	0	nan	0	0	0.0115	0		0.0143	0.9259	0.1887	0.913	0.9186
0.8372	0.3333	0.8393	0.7375	0.9498	0.9643	nan	0.9087	0.962	0.931	0.9535	0.8242	0.9769	0.8657		0.5616	0.0117	0.5755	0.0194	0.0985	nan	nan	0.1613	nan	nan	0.1613	0	0.2568	0		0.1538	0.0196	nan	0	0.121	0.0656	nan	0	0	0	0.0101	0.0079	0.0376	0		0	1	0.0236	0.8627	0.9355
0.593	0.0152	0.6333	0	0.2253	nan	nan	0.1605	nan	nan	0.2537	0	0.2222	0		0.7778	0.4667	0.6957	0.8511	0.8182	nan	nan	0.7619	nan	nan	nan	nan	0.4865	nan		0.2069	0.027	0.1667	0.0037	0.0172	nan	nan	0	nan	nan	0.0068	0.0196	0.0183	0.0052		0.0341	1	0.0377	0.8	0.9336
1	0.1818	nan	0.7143	0.5444	0.6667	nan	0.803	nan	nan	0.2289	0.8125	0.3111	0.8596		0.9355	0.5769	0.9206	0.7895	0.7368	nan	nan	0.8313	nan	nan	0.6824	0.8308	0.8372	0.8571		0.1071	0	0.0724	0.0221	0.0354	nan	nan	0	nan	nan	0	0.0047	0	0.0059		0.2295	0.7656	0.2308	0.7628	0.8413
1	0.048	0.8235	0.3219	0.1368	0.0202	0.6667	0.3014	0.0702	0.4103	0.0064	0.2675	0.034	0.3643		0.625	0.0909	nan	nan	0.2308	nan	nan	nan	nan	nan	0.2361	0.3056	0.5294	nan		0.3714	0.0169	0.2667	0.0357	0.2069	nan	nan	0.3091	nan	nan	0	0.0368	0.4079	0.1282		0	1	0.0134	nan	1
0.5472	0.0215	0.5	0.0327	0.0664	0.0404	nan	0	0	0	0.0297	0	0.0088	0.0247		0.8393	0.4444	0.8222	0.8333	0.7011	nan	nan	0.7374	nan	nan	0.7642	0.7262	0.9107	0.7931		0.2169	0.023	0.1772	0.023	0.1282	nan	nan	0.2208	nan	nan	0.0183	0	0.2203	0.202		0.0156	0.5172	0.0141	0.625	0.2616
0.5714	0	0.4504	0.0139	0.1899	nan	nan	0.1679	nan	nan	0.1967	0	0.4037	0.0105		0.9524	0.4412	0.8462	0.5652	0.687	nan	nan	0.6053	nan	nan	0.5758	0.5926	0.5	nan		0.5423	0.1986	0.2957	0.3854	0.2663	nan	nan	nan	nan	nan	nan	nan	nan	nan		0.1591	0.6957	0.1514	0.9872	0.6901
0.675	0.0328	nan	nan	0.42	nan	nan	nan	nan	nan	0.25	0	nan	0		0.8209	0.3714	nan	0.5	0.4519	nan	nan	0.55	nan	nan	0.4348	0.3253	0.6286	0.8065		0.1333	0	0	0.0233	0.0431	nan	nan	0.087	nan	nan	0	0.1111	0.0294	nan		0.0213	0.6731	0.0212	0.6167	0.094
1	0.1111	nan	0.0331	0.0192	nan	nan	0.2727	nan	nan	0.0161	nan	0.0233	nan		0.7647	0.2609	nan	0.5079	0.5039	nan	nan	0.5574	nan	nan	0.4889	0.3492	0.5517	0.6279		0.1359	0	0.0519	nan	0.0874	nan	nan	0.0186	nan	nan	0.0488	0.0116	0.1939	0.0833		0.0447	1	0.084	1	0.2669
0.9016	0.008	0.75	0.0228	0.0225	nan	nan	0	nan	nan	0	0	0	0		0.64	0.3333	0.625	0.6522	0.4128	nan	nan	0.3906	nan	nan	0.3676	nan	0.4286	nan		0.3103	0	0.0429	0.0333	0.0123	nan	nan	0	nan	nan	0	0	0	0.0112		0.1019	0.9412	0.0833	0.9394	0.067
0.9545	0.0069	0.931	0.0349	0.0407	nan	nan	0	nan	nan	0	0	0.0133	0		0.8629	0.3968	0.9194	0.5887	0.7748	nan	nan	0.5814	nan	nan	0.6	0.6591	0.6047	0.6571		0.1867	0.0526	0.125	0.1277	0.0368	nan	nan	0.0595	nan	nan	0.1034	0.0872	0.0588	0.0424		0.0323	0.6	0	0.3443	0.6667
1	0.0137	0.6863	0.0042	0.0113	0	nan	0	0	0	0	0.013	0.0089	0		1	0.5405	nan	0.8947	0.8291	nan	nan	0.8919	nan	nan	0.8689	0.8305	0.9714	0.75		0.1333	0	0.0882	0.05	0.0545	0.0909	nan	0.0222	0.0392	0	0.017	0.0276	0.0078	0.0611		0	0.8393	0	0.871	0.9392
1	0.0071	0.9375	0.0085	0.0406	nan	nan	0.0086	nan	nan	0.0114	0	0	0.0222		1	0.6182	nan	0.7929	0.8912	0.9124	0.9008	nan	nan	nan	nan	nan	nan	0.8529		0.7418	0.6206	0.4522	0.5204	0.4842	nan	nan	nan	nan	nan	0.186	nan	nan	nan		0	0.7273	nan	0.869	0.944
0.55	0	0.55	0.7143	0.4261	0.069	0.9024	0.8476	0.8182	0.9118	0.2138	0.305	0.3636	0.7556		1	0.6417	1	0.6353	0.8	0.8037	nan	nan	nan	nan	0.6744	0.6444	0.8718	0.7419		0.6318	0.4749	0.3681	0.4085	0.3046	nan	nan	nan	nan	nan	0.1935	nan	nan	nan		0	0.9294	0	0.4412	0.2787
1	0.024	nan	0.0096	0.1533	0.9412	0.057	0.1111	nan	0.0204	0.9375	nan	nan	0		0.9259	0.5266	0.6591	0.4764	0.4644	0.4651	nan	0.5405	0.4643	0.5909	0.5455	0.4082	0.5429	0.6379		0.3511	0.1194	0.2181	0.1542	0.1917	nan	nan	0.0638	nan	nan	0.0779	0	0	nan		0.4444	1	0.8889	nan	0.8235
1	0.0187	nan	0.0306	0.2265	0.9615	0.0629	0.3676	nan	0	1	nan	1	0		0.8246	0.4519	0.8065	0.5314	0.4431	nan	nan	0.6296	0.5926	0.6818	0.5538	0.5882	0.6667	0.6197		0.1545	0.0161	0.0204	0.0769	0.0783	nan	nan	0.0272	nan	nan	0.1223	0.0759	nan	nan		0	0.9744	nan	0.3333	0.6933
1	0	nan	0.0541	0.016	nan	nan	0	nan	nan	0.0054	0.0081	0	0.0206		0.8182	0.3333	0.4915	0.4848	0.6733	0.6258	nan	nan	nan	nan	nan	nan	0.5172	nan		0.1343	0	0.0349	0.0909	0.0446	0.0976	nan	0.2031	0.3214	0.0606	0.0192	0.0465	0	0.0741		0.1	0.8929	nan	0.619	0.2889
1	0.0032	0.9714	0.0103	0.2867	0.9286	0.025	0.4717	nan	nan	nan	0	0.9483	nan		0.6957	0.25	0.5439	0.4412	0.5271	0.4949	0.625	nan	nan	nan	nan	nan	0.2188	nan		0.719	0.3824	nan	0.6875	nan	nan	nan	nan	nan	nan	0.2045	0.1481	nan	nan		0.1732	0.7268	0.2986	0.513	0.4471
0.9583	0.0101	0.9277	0.0074	0.294	0.9099	0.0305	0.459	nan	nan	nan	0	0.9773	nan		0.9184	0.5652	nan	0.8	0.5556	nan	nan	0.8644	0.8696	0.9167	0.4783	0.4921	0.8018	0.6522		0.8	0.4015	0.8667	0.6111	0.7727	nan	0.8095	nan	nan	nan	nan	nan	nan	nan		0.006	0.5484	0	1	0.1822
1	0.0111	0.9203	0.0138	0.2933	0.9497	0.052	0.5139	1	0	nan	0	1	0		0.3333	0.0154	0.2222	nan	nan	nan	nan	0.027	nan	nan	0	nan	0.125	nan		0.75	0.5739	0.6071	0.6421	0.2933	0.4444	nan	nan	nan	nan	nan	0.1058	nan	nan		0.0164	0.74	0.0314	nan	0.1552
0.9783	0.0213	0.7674	0.0223	0.2693	0.9368	0.039	0.5672	1	0	0.9583	0.0238	0.9706	0		0.625	0	0.4	nan	0.375	nan	nan	nan	nan	nan	0.0638	nan	0.3958	nan		0.791	0.5444	0.6154	0.5664	0.2181	nan	nan	nan	nan	nan	0.2326	0.1343	nan	nan		0.0315	0.7576	0.0278	0.875	0.166
1	0.2417	nan	0.4362	0.5859	nan	nan	0.5526	nan	nan	0.9492	0.7789	0.9259	0.2963		0.6601	0.2529	0.5556	0.5682	0.5678	0.6942	0.9032	0.7037	0.6765	nan	0.7451	nan	0.5556	nan		0.1034	0	0.0331	0.0186	0.0328	0	0.0526	nan	nan	nan	0	0	0	0		0.0207	0.6579	0.0123	0.3547	0.3283
1	0.2839	nan	0.3611	0.5888	nan	nan	0.5263	nan	nan	1	0.7308	nan	0.2927		0.7436	0.3333	0.8519	nan	0.8351	0.8592	nan	nan	nan	nan	0.8636	nan	0.9091	nan		0.1154	0	0.0194	0.0241	0.0255	nan	nan	0.0098	0	0.0137	0.0145	0.0114	0.0253	0.0303		0	0.5738	nan	0.4839	0.931
0.5375	0.0328	0.4375	0.1374	0.0924	0.4444	nan	0.2778	nan	0.129	0.4479	0.0093	0.4262	0		0.8462	0.53	0.7164	0.6835	0.3962	0.4878	nan	0.7952	0.8235	nan	0.5068	0.5263	0.6733	0.7237		0.2391	0.0357	0	nan	0.0185	nan	nan	0.0133	0.0278	0	0	0.0057	0	0		0	0.5	0.7391	nan	0.717
0.7048	0	0.7423	0.034	0.4324	nan	0	0.4841	0.8182	0	0.8315	0	0.7677	0.0098		0.4688	0	nan	0.0612	0.2353	0.3261	0.0455	0.1237	0.1818	0	0.1562	0.0783	0.3088	0.1471		0.32	0.0635	0.1667	nan	0.0649	nan	nan	0.2088	nan	nan	0.0541	0.0519	0.1389	0.1393		0.121	1	0.2308	0.9667	0.9569
0.6585	0.0095	0.7742	0.0195	0.5431	nan	nan	0.5556	nan	nan	0.9545	0.0238	0.9636	0.0476		0.7436	0.0476	0.6667	0	0.4968	0.596	0.2963	0.5429	nan	nan	0.404	0	0.2619	0.0678		0.1754	0.0737	0.0556	0.0959	0.0694	0.0938	0.0526	0.0633	0.0303	0.0976	0.0823	0.0803	0.1263	0.0404		0.3393	0.9745	0.7339	0.9365	0.9228
0.9057	0.0292	0.9364	0.0201	0.4405	0.9032	nan	0.4228	0.9722	0	0.9868	0	0.9823	0		0.9783	0.2653	nan	nan	0.5435	0.6348	0.3061	nan	nan	nan	0.4915	0.2979	0.4828	0.2		0.4242	0.1316	0.0667	0	0.097	nan	nan	0.1364	nan	nan	0.1519	0.1097	0.2768	0.0319		0.3659	1	0.4667	1	0.9474
1	0.0265	nan	0.0204	nan	nan	nan	nan	nan	nan	0	0	0	0.0213		0.4242	0.0182	nan	nan	0.1474	0.1803	nan	nan	nan	nan	0.1702	0.05	nan	0		0.1565	0.0465	0.1485	0.113	0.0901	nan	nan	0.0417	nan	nan	0.1042	0.0685	0.0821	0.0462		0.034	0.9765	0.1596	1	0.8812
0.9691	0.0064	nan	0.0456	0.1	nan	0.1807	nan	nan	nan	0	0.0385	0.0172	0		0.8182	0.4	0.9286	nan	nan	nan	nan	0.717	nan	0.697	0.4667	0.5741	0.5217	0.5217		0.3333	0.0541	nan	0.0909	0.1346	nan	nan	nan	nan	nan	0.2222	0.4865	0.0962	nan		0.0579	1	0.0209	nan	0.9333
0.7	0.0097	0.602	0.0119	0.3994	nan	nan	0.3575	nan	nan	0.2527	0	0.5079	0.0345		0.4776	0.107	0.4167	0.1083	0.354	0.575	0.1379	0.1463	nan	0.1081	0.253	0	0.2667	0.0571		0.2045	0.0323	0.0602	0.0424	0.0513	0.0548	0.0303	0.0645	0.0794	0.0536	0.0103	0.0492	0.0556	0.1875		0.0798	0.8	0.0311	0.5098	0.8655
0.9811	0	0.7812	0.1639	0.0192	nan	nan	0	nan	nan	0.0847	0.0282	0.0556	0.0317		0.5096	0.1746	0.5729	0.2046	nan	nan	nan	nan	nan	nan	0.4833	0	0.5143	0.0408		0.1053	0	0.0952	0	0.1094	nan	nan	0	nan	nan	0.0048	0.0048	0.0132	0.0099		0.0714	0.8	0.0469	nan	0.8205
0.7742	0	0.9615	0.02	0.0179	nan	nan	0.0078	nan	nan	0	0	0	0		0.6216	0.3077	0.7	nan	0.7019	0.7624	0.5745	0.6465	0.6667	0.6296	0.354	0.5385	0.5629	0.5		0.1176	0	0	0.0079	0.0141	nan	nan	0.053	nan	nan	0	0.0048	0	0		0.031	1	nan	nan	0.9701
0.8913	0	nan	0.0227	0.0189	nan	nan	0.015	nan	nan	0	0	nan	0.0118		0.3333	0	nan	0	0.0444	nan	nan	nan	nan	nan	0.2979	0	nan	nan		0.671	0.531	0.6634	0.7181	0.362	nan	nan	0.0244	nan	nan	0.01	0.0238	nan	nan		0.0204	0.7317	0.0238	0.6303	0.2617
0.8305	0.0014	0.8218	0.0101	0.0219	0.0247	0.0311	0	0	nan	0	0	0.0132	0		0.5577	0.0517	nan	0.1207	0.1118	0.3902	0.0233	0.2421	nan	0.0833	0.2289	0.0595	0.4355	0.1398		0.25	0.1166	0.2514	0.2143	0.0819	nan	nan	0.0368	nan	nan	0.0069	0.0079	0.0556	0.0208		0.1471	0.7737	nan	0.6923	0.7232
0.9569	0.0122	0.7031	0.0053	0.0266	0.0276	0.0172	0	0	0	0	0	0.0083	0		0.56	0	nan	0.0312	0.12	nan	nan	0.1176	nan	nan	0.0333	0.0125	0.2245	0.05		0.5	0.3252	0.5699	0.3133	0.249	nan	nan	nan	nan	nan	nan	0.0408	nan	nan		0.0121	0.5316	0.0282	0.443	0.1841
0.9758	0.0164	0.6198	0.0147	0.0179	0.0098	0.0182	0	0	0	0.006	0	0.0106	0.0123		0.8462	0.4746	0.8382	0.6759	0.6	0.5821	0.6056	0.5806	nan	0.5821	0.4737	0.4286	0.5893	0.5238		0.5679	0.4107	0.4757	0.3269	0.2966	nan	nan	nan	nan	nan	nan	0	nan	nan		0.0274	0.9107	0.0072	0.763	0.7608
0.962	0.0178	0.6856	0.0121	0.0391	0.0238	0.0641	0	nan	0	0	0.0127	0	0.0135		0.6147	0.0131	0.7403	0.0118	0.4049	nan	nan	0.3367	nan	nan	0.3286	0	0.5769	0		0.1489	0.0094	0.1454	0.0263	0.0229	0.0259	0.0093	0	0	0	0	0	0.0159	0		0.0705	0.5902	0.0286	0.4821	0.5065
0.9394	0.0172	0.797	0.0196	0.0293	0.0063	0.0303	0	nan	0	0	0	0.0167	0		0.5	0.0273	0.4074	0.0649	0.092	nan	nan	0.2553	nan	nan	nan	nan	nan	0		0.4	0.082	0.4	0.241	0.1494	0.2222	nan	0.4146	nan	nan	0.0643	nan	0.7353	nan		0	0.6735	0	0.925	0.9017
0.6096	0	0.6288	0	0	0	0	0	0	nan	0	0	0	0		0.5667	0.0161	0.4667	0.0253	0.2258	nan	nan	0.2778	nan	nan	0.7576	nan	nan	0		0.5806	0.1852	nan	nan	0.1408	nan	nan	0.0932	0.1395	0.0725	0.0214	0.0424	0.3898	0.3025		0.0444	0.8333	0.0576	nan	0.9412
0.5824	0.0339	0.5705	0.0157	0.0362	0.0493	0.0147	0	0	nan	0.01	0	0.0185	0		0.9487	0.4082	nan	nan	0.4464	0.4583	0.4219	0.6456	0.6667	0.6053	0.4146	0.475	0.617	nan		0.1154	0	0.0682	0	0.2572	0.2458	0.2451	0.0455	nan	nan	nan	nan	nan	0.0833		0.0467	0.7857	0.0711	0.9	0.8919
0.6121	0	0.6263	0.0065	0.0216	0	0.125	0	0	0	0.0123	0	0	0		0.5217	0.0851	0.4091	0.6429	0.2551	nan	nan	0.3133	nan	nan	0.1489	0.2667	0.0517	0.475		0.1026	0	0	0.02	0.0314	0.0732	0.04	0	0	0	0	0	0	0		0.024	0.7222	0.0577	0.8542	0.0808
0.7436	0.0357	0.7487	0.0106	0.0065	0	nan	0	0	0	0	0	0	0		0.8621	0.5366	0.6667	0.5926	0.75	nan	nan	0.766	0.7273	0.7727	nan	0.7407	0.7105	0.7083		0.1667	0.0208	nan	0.0375	0.0211	0.0167	nan	0.0159	nan	0	0	0	0.0172	0.0072		0.026	0.7391	0	0.6136	0.1678
1	0.013	0.9753	0.0093	0.5527	0.9789	0.022	0.6822	0.9639	0	0.9323	0.0104	0.992	0		0.9565	0.5172	0.6444	0.6071	0.5944	0.4074	nan	0.6667	0.5652	0.7308	0.6774	0.5909	0.5667	0.6571		0.2	0	0.0333	0	0.2162	nan	nan	0	nan	nan	0.0333	0.08	nan	nan		0.0079	1	0.0118	0.9186	0.25
0.95	0	0.9179	0.0074	0.5415	1	0	0.6712	1	nan	0.9589	0	0.9753	0		0.6195	0.2121	0.8539	0.3247	0.5514	nan	nan	0.56	nan	nan	0.2391	nan	0.4474	0.5882		0.2373	0.0492	0.0741	0.1221	0.1429	0.1481	0	0.2353	nan	0.2174	0.055	0.1846	0.3378	0.2615		0.0827	0.5934	0.0526	0.4306	0.2606
0.9412	0	0.963	0.0051	0.5	nan	nan	0.5424	nan	nan	0.973	0	0.9688	0		0.8529	0.3824	nan	0.5833	0.4731	0.4167	0.6667	0.6027	0.6	0.5385	0.5978	0.641	0.6814	nan		0.3333	0	nan	0.037	0.0785	0	nan	0.0596	0.0238	0.0638	0.1746	0.0571	0.0383	0.0792		0.0074	0.82	0.0069	nan	0.2
0.96	0.029	0.8421	0.0351	0.4127	0.9556	0.0294	0.449	0.92	0	0.9167	0	0.975	0		0.96	0.6	nan	nan	nan	nan	nan	nan	nan	nan	0.6905	0.46	0.9265	0.5902		0.1198	0.0194	0.0378	0.0457	0.0944	0.27	0	0	nan	nan	0	0	0	0		0.0556	0.9726	0.016	0.9783	0.3149
1	0.0139	0.67	0.0061	0.3178	1	0	0.4809	0.9	0	0.8611	0	0.98	0		0.629	0.1824	0.5227	0.3351	0.5256	nan	nan	nan	nan	nan	0.4857	nan	0.6	nan		0.48	0.3	0.2667	0	0.1098	nan	0.0513	0.1651	0.1273	0.2	0.0396	0.2053	0.08	0.25		0.0158	0.871	0.0181	0.2386	0.2407
1	0.0256	0.875	0.013	0.3929	1	0.0103	0.4615	0.9524	0	0.9429	0	0.9596	0		0.6667	0.3176	nan	0.1974	0.3691	nan	nan	nan	nan	nan	0.0357	nan	0.3333	nan		0.1789	0	0.0052	0.0183	0.0101	nan	nan	nan	nan	nan	nan	nan	nan	nan		0.0345	0.6667	0.0128	0.8657	0.9114
0.9672	0.0168	1	0.019	0.4879	1	0	0.4583	0.898	0	0.9412	0.0088	1	0		0.8462	0.3256	0.8785	0.3509	nan	nan	nan	nan	nan	nan	nan	nan	0.7111	nan		0.2244	0.0225	0.0337	0.0033	0.0085	nan	nan	nan	nan	nan	nan	nan	nan	nan		0	0.5224	0	0.9759	0.9714
0.9333	0.4	nan	0.9423	0.9398	nan	nan	0.9466	nan	nan	0.9327	0.9432	0.9342	0.9259		0.9286	0.6173	0.9737	0.9365	0.8	0.8403	0.8488	0.9248	0.9688	0.8788	0.7816	0.8657	0.8911	0.9278		0.1356	0.0153	0.0594	0.025	0.0602	0.0781	0.0538	0.0423	0.0357	0.0505	0.0577	0.0242	0.0123	0.0704		0	0.5	0	nan	0.0118
0.6735	0.0105	0.98	0.0126	0.3031	nan	nan	0.4386	nan	nan	0.929	0	0.9296	0.004		0.9661	0.6379	0.8286	nan	0.8373	0.8571	0.875	0.9275	0.9054	0.9483	0.6939	0.85	0.9292	0.9625		0.1592	0.0058	0.0522	0.0423	0.0632	0.0616	0.0727	0	0	nan	0	0.0505	0.0651	0.1818		0.1375	1	0.0261	0.8158	0.9832
0.6	0	0.414	0.0479	0.2806	nan	nan	nan	nan	nan	0.6316	0	0.6415	0		0.963	0.6061	nan	nan	0.6289	0.6905	0.5135	0.5556	nan	nan	0.5104	0.75	0.7447	nan		0.2396	0	0.0226	0	0.0773	0.0755	0.0455	nan	nan	nan	0	0	0.0256	nan		0.04	0.5517	nan	0.9355	0.4667
0.9539	0.0088	0.8897	0.0145	0.3469	nan	nan	0.4051	nan	nan	0.8352	0	0.9432	0.0449		0.95	0.6279	nan	0.1212	0.8028	0.9048	0.7419	0.8	nan	nan	0.7216	0.5873	0.94	0.5		0.1724	0.02	nan	0.0357	0.0437	nan	nan	0.0255	0.0233	nan	0.0131	0.0127	0.0052	0.0307		0	0.8235	0.026	0.8736	0.4762
0.9412	0.32	nan	nan	0.9462	0.9661	nan	0.8429	0.8611	0.8667	0.1429	0.0459	0.8529	0.9111		0.8136	0.1733	0.6355	0.2483	0.332	0.2222	nan	0.3714	nan	nan	0.0238	0.075	0.1389	nan		0.4141	0.1209	0.3733	0.3866	0.315	0.46	nan	0.2357	0.1429	0.2553	0.1631	0.2335	0.253	0.1875		0.0105	0.7548	0.003	0.8649	0.3618
0.9545	0.0169	0.8667	0.0631	0.3611	0.9268	0.0455	0.6897	0.9677	nan	0.9655	nan	1	nan		0.9518	0.5342	0.8696	0.5706	0.9192	0.9262	nan	0.963	0.9583	nan	0.8875	nan	0.8947	nan		0.1228	0	0	0	0.011	0.0137	nan	0	nan	0	0	nan	0.0267	0.058		0.002	0.5392	0.0136	0.4142	0.3396
0.9508	0	0.9444	0.0092	0.3147	1	0	0.6618	nan	nan	0.9158	0	0.9688	nan		0.8966	0.3333	nan	0.6833	0.3421	0.4024	0.1429	0.566	0.5882	nan	0.6111	nan	0.6349	nan		0.5952	0.4286	0.3008	0.5641	0.4308	0.4594	nan	0.7486	0.7652	0.675	0.3526	nan	0.7703	nan		0.0239	0.7365	0.0045	0.7034	0.2798
0.7727	0.0571	nan	0	0.3368	nan	nan	0.8095	nan	nan	0.8902	nan	1	nan		0.6508	0.2019	0.6481	0.3451	0.3077	nan	nan	0.3	nan	nan	0.0784	0.3385	0.2712	nan		0.127	0	0.1591	0.0505	0.0712	nan	nan	0.1156	nan	nan	0.0309	0	0.1354	0.1093		0.0315	0.8356	0.0062	0.7273	0.2621
0.64	0.026	1	0.0129	0.2051	nan	0.0833	0.3661	1	0.0179	0.92	0	0.9528	0.0196		0.6947	0.3356	0.5319	0.4444	nan	nan	nan	nan	nan	nan	nan	nan	nan	nan		0.9552	0.24	0.7877	0.9889	0.4341	nan	nan	nan	nan	nan	nan	0	nan	nan		0.0136	0.5641	0.0164	0.67	0.211
0.963	0.2009	0.8372	0.1985	0.4387	1	0.2686	0.5088	1	0.1515	0.9512	0.2	0.9219	0.2444		0.7778	0.191	nan	nan	0.529	0.5158	0.5278	0.3455	0.2609	nan	0.3721	0.7241	0.25	nan		0.2727	0	0.1111	nan	0.0459	nan	nan	nan	nan	nan	0.1772	nan	0.16	nan		0.0065	0.6829	0.0067	0.7609	0.2734
0.8925	0.0973	0.8824	0.1259	0.9102	0.8837	0.9913	0.9174	0.8571	nan	0.9013	0.686	0.875	1		1	0.5278	nan	nan	0.3902	0.3333	nan	0.4409	nan	0.2895	0.213	0.2683	0.3267	0.3333		0.2	0	0.2222	0	0.0493	0	0	0	nan	0	0.0021	0.003	0.0085	0.0187		0.3636	0.9167	nan	nan	0.4505
0.8857	0.3226	nan	0.6792	0.7273	nan	nan	0.8507	nan	nan	0.6571	0.5634	0.8772	0.8548		0.9	0.4359	0.6	nan	0.5429	0.5422	nan	0.4118	nan	nan	0.6744	nan	0.4407	0.4545		0.8095	0.1923	nan	nan	0.7429	nan	nan	0.8444	nan	0.9	0.452	0.49	0.9286	1		0.3263	0.8667	0.1725	0.88	0.7296
0.8103	0	0.7024	0.0243	0.1215	nan	nan	0.3846	nan	nan	0.7822	0	0.8083	0		0.95	0.5135	0.9516	0.8814	0.7991	0.9643	nan	0.9167	0.8667	0.96	0.773	0.8081	0.907	0.8675		0.2292	0.019	0	0.0273	0.06	0.1522	0.0417	0.0303	nan	nan	0.0037	0.0261	0.0403	0.0505		0.0215	0.7551	0	0.8261	0.9239
0.9565	0	nan	0.0159	0.4862	nan	nan	0.4468	0.9167	nan	0.8929	0.0093	0.9231	0.0091		0.7812	0.1475	0.5484	0.561	0.4565	nan	nan	nan	nan	nan	nan	nan	nan	nan		0.3	0.0909	0.2333	0.0933	0.0627	0.0638	nan	0.1818	nan	nan	0.221	nan	0.4182	nan		0	0.9268	0.8214	0.9487	0.9948
0.8214	0.0164	0.75	0.0214	0.3407	nan	nan	0.4586	nan	nan	0.6548	0.0133	0.8302	0		0.3659	0.0385	0.3667	0.2874	0.2644	nan	nan	nan	nan	nan	nan	nan	0.0833	nan		0.2826	0	0.25	0.0241	0.1611	0.1364	0.2593	0.0471	0.057	0.0263	0.0055	0.0536	0.0372	0.033		0.3143	0.9556	0.8986	0.9773	0.9864
0.6623	0.1192	0.6475	0.1087	0.6224	nan	nan	0.5921	nan	nan	0.9184	0	0.9778	0.1558		0.6555	0.011	0.7196	0.02	0.2675	nan	nan	0.1061	nan	nan	0.3284	0	0.2167	0.0118		0.2476	0.1449	0.1828	0.4118	0.1066	nan	nan	nan	nan	nan	nan	nan	nan	nan		0.0663	0.6154	0.0125	0.4139	0.1791
0.8356	0.3137	0.7972	0.3151	0.7519	nan	nan	0.8052	nan	nan	0.8864	0.2958	0.9487	0.5484		0.7857	0	0.8913	0	nan	nan	nan	0.0588	nan	nan	0.4464	0	nan	0		0.1512	0.015	0.0652	0.0572	0.064	nan	nan	0.0446	0.0417	0	0.0212	0.0753	0.0171	0.0198		0	1	0.0208	1	0.9937
0.6467	0.0135	0.6147	0.0095	0.0209	nan	nan	0.0483	nan	nan	0	0	0.0909	0.0192		0.7143	0.0077	nan	0.0285	0.2547	nan	nan	0.5	nan	nan	0.9048	0	0.9667	0		0.1357	0.0105	0.0248	0.0083	0.0368	0.0579	0.0395	0.0152	nan	0.0278	0	0	0.0563	0		0.0163	1	0.0119	0.9238	0.9342
0.562	0.0301	0.4593	0.0183	0.0411	nan	nan	0.009	nan	nan	0	0	0	0		0.8718	0.0171	nan	0.0093	0.241	nan	nan	0.5263	nan	nan	0.9643	0	0.8919	0		0.1333	0	0.02	0.0172	0.0862	nan	nan	0.0081	nan	nan	0	0.0196	0	0.0094		0.0063	0.9348	0.012	0.9351	0.9342
0.9706	0.0043	0.8077	0.0109	0.3945	1	0.0299	0.3733	nan	nan	0.9667	0	0.988	0		0.7525	0.4316	0.5752	0.5448	0.5668	nan	nan	0.6286	nan	nan	0.4667	0.6575	0.3778	0.6724		0.1077	0	0	0	0.0983	0.1183	0.1404	0	0	0	0.004	0.0047	0.0565	0.0118		0.0066	1	0.0119	0.9152	0.9573
0.9655	0.0044	nan	0.0149	0.2332	nan	nan	0.4138	nan	nan	0.9333	0	1	0		0.3793	0.0563	0.2535	0.15	0.1259	nan	nan	0.0156	nan	nan	0	0	0.0127	0		0.1353	0.029	0.2878	0.0182	0.0729	0.0948	0.033	0.0092	0	0	0.0052	0	0.3861	0.0377		0.0104	0.9722	0	0.8148	0.8462
1	0.0178	nan	0.0187	0.1467	nan	0.0244	0.3731	nan	nan	0.95	0	0.9762	0.0169		0.7	0.2973	0.5833	0.5	0.485	nan	nan	0.6336	nan	nan	0.1571	0.2036	0.7629	0.5055		0.25	0.0278	0.4923	0	0.0367	0.0479	0.0189	0	nan	0	0.0096	0	0.549	0.0192		0.0108	1	0.0082	0.8222	0.9143
1	0.0072	0.9688	0.0283	0.261	0.8899	0.0233	0.4146	0.9714	0	1	0	0.9884	0		0.9286	0.618	0.875	0.7564	0.9459	1	0.9318	0.7254	0.7297	0.7174	0.6237	0.4741	0.8226	0.6063		0.1565	0.0462	0.1612	0.0882	0.1431	nan	nan	nan	nan	nan	0.1609	nan	0.2949	0.098		0.0095	0.9583	0.0043	0.6897	0.8649
0.9355	0.0197	0.9	0.0303	0.3532	nan	nan	nan	nan	nan	0.9762	0	1	0		0.6	0.1429	0.6034	0.5143	0.4043	0.3333	0.3958	0.2727	nan	nan	0.3333	nan	0.5357	0.2439		0.16	0.0262	0.0379	0	0.1274	nan	nan	0.0377	nan	nan	0.2222	0.2105	0.0709	0.0333		0.0275	1	0.0175	0.6341	0.9192
1	0.0113	nan	0.0112	0.337	nan	nan	nan	nan	nan	0.8462	0	0.9804	0		0.6667	0.1869	0.4494	0.351	0.3495	0.3664	0.4146	0.3438	nan	0.48	0.3636	0.7391	0.5306	0.3846		0.1667	0.0593	0.2164	0.0758	0.1139	0.0857	nan	0.0397	0	0.0615	0.0457	0.0324	0.0396	0.0813		0.0224	0.9091	0.0054	nan	0.8247
0.9608	0	0.8974	0.0197	0.427	nan	0.0784	0.4505	0.9762	0	0.8947	0	1	0.0088		0.8246	0.32	0.7049	0.5636	0.5158	0.6226	nan	0.7838	nan	0.7879	0.5882	0.6667	0.7419	0.2857		0.16	0	nan	0.04	0.0714	nan	nan	0.0252	nan	nan	0	0.0109	0.0187	0.0337		0.0121	0.5625	0.0063	0.6296	0.0979
1	0.0097	0.8889	0.0339	0.517	0.975	0.0357	0.4776	0.9655	nan	0.8462	0	0.9615	0		0.6	0.2857	0.2857	nan	0.3985	0.2353	0.4706	nan	nan	nan	nan	nan	nan	nan		0.1894	0	0	0.0213	0.2429	nan	nan	nan	nan	nan	0.0405	0	0.0159	0.0286		0.0095	0.7719	0	0.88	0.8726
0.8033	0.0733	0.8043	0.0927	0.5012	nan	nan	0.55	nan	nan	0.5455	0.3056	0.679	0.1429		0.6875	0.0495	nan	0.014	0.1534	0.4865	0.0213	0.2985	0.5938	0	nan	0.0145	0.6024	0		1	0.2875	0.9133	1	0.9852	0.9917	0.9565	nan	nan	nan	0.2	nan	nan	nan		0.0256	0.9854	0	0.9286	0.9215
0.7812	0.0305	0.8323	0.1174	0.5565	nan	nan	0.4521	nan	nan	0.6	0.2308	0.6559	0.1212		0.6667	0.0231	nan	0.0252	0.5089	0.8133	0.0476	nan	nan	nan	0.3396	nan	0.5152	nan		0.9906	0.4545	0.93	1	0.9308	0.9884	0.8142	nan	nan	nan	nan	nan	nan	nan		0.0285	0.9935	0.0092	0.9617	0.9193
0.695	0.0202	0.6199	0.0413	0.2134	nan	nan	0.2264	nan	nan	0.027	0	0.2	0.1273		0.3939	0.0158	nan	0.0139	0.1351	0.2889	0.0597	nan	nan	nan	0.1875	nan	0.3167	nan		0.8561	0.404	0.8756	nan	0.7978	0.7895	0.8	nan	nan	nan	nan	nan	nan	nan		0.0066	0.9593	0.0169	0.9864	0.9484
0.6761	0.1538	0.6183	0.2801	0.2778	nan	nan	0.2906	nan	nan	0.2941	0.1818	0.3451	0.2464		0.3789	0.0277	0.5152	0.0131	0.1229	0.2857	0.0354	0.4062	nan	nan	nan	0	0.2182	0		0.7742	0.4694	nan	nan	nan	nan	nan	0.4937	0.2857	0.619	0.4177	0.4348	0.6786	0.625		0.0357	0.9483	0.0069	0.9744	0.9412
0.7007	0.0039	0.6635	0.049	0.5566	nan	nan	0.33	nan	nan	0.8041	0	0.8772	0.0093		0.4118	0.0285	0.2818	0.0192	0.1211	0.3636	0.0469	0.3103	nan	nan	nan	0	0.1935	0		0.2373	0.0278	nan	0.0345	0.1055	nan	nan	0.0696	nan	nan	0.0349	0.0476	0.0395	0.0364		0	0.8	0	0.9545	0.9091
1	0.0921	0.8462	0.2338	0.4866	nan	nan	0.5588	nan	nan	0.4127	0	0.7586	0.1864		0.4511	0.0098	0.3347	0.0194	0.1414	0.4343	0.0329	0.2857	nan	0	0.3878	0	0.2857	0		0.1978	0.0312	0.1277	0.0104	0.1185	0.0943	0.1481	0.0148	0.0172	0	0.0417	0	0.0195	0		0.0123	0.9083	0.0198	0.8681	0.9247
0.9688	0.0275	0.9722	0.0398	0.4331	nan	nan	0.2821	nan	nan	0.241	0	0.592	0.0102		0.72	0.0139	nan	0.0243	0.1098	0.3704	0.0417	0.198	0.32	0	0.4857	0.0115	0.378	0.0211		0.1707	0.0118	0	0	0.0283	nan	nan	nan	nan	nan	nan	nan	nan	nan		0.0044	0.9829	0.01	0.9221	0.9258
0.9394	0.0053	0.939	0.0086	0.4739	nan	nan	0.2581	nan	nan	0.0492	0	0.3611	0.0179		0.6875	0	nan	0.0204	0.0335	0.0435	0.0328	0.0099	0.0222	0	0.1481	0	0.1957	0		0.2903	0.0476	0.0667	0.1795	0.1436	0.2119	0.0147	0.1232	0.0704	0.1957	0.0575	0.1485	0.2353	0.1786		0.0125	0.9863	0.0133	0.9187	0.8846
0.9754	0.0223	0.9875	0.0155	0.4248	nan	nan	0.1356	nan	nan	0.0211	0	0.2177	0.0093		0.6842	0	nan	0.0227	0.1379	0.3103	0.0408	0.1875	0.4286	0	0.2278	0	0.2444	0		0.1667	0	0	0	0.0294	0.0202	0	0.0087	0.0172	0	0.0035	0.0038	0	0		0.0194	0.9844	0.0189	0.8701	0.8867
0.7826	0.225	0.68	0.5556	0.4692	nan	nan	nan	nan	nan	nan	0.2821	nan	nan		0.9143	0.0174	nan	0	0.2124	0.6562	0.0267	0.2105	nan	0	0.5696	0	0.6875	0		0.8571	0.6783	0.6374	0.7928	0.4036	0.3571	nan	nan	nan	nan	nan	nan	nan	nan		0.027	0.9695	0.0085	0.7676	0.9535
0.645	0.0807	0.5084	0.1906	0.4282	nan	nan	0.3902	nan	nan	0.2235	0.1216	0.3134	0.037		0.6452	0.0138	0.6	0.0106	0.2532	0.7347	0.0625	0.4625	0.9024	0	0.4186	0	0.5833	0		1	0.7308	nan	nan	nan	nan	nan	0.037	nan	nan	0	0	nan	nan		0.0305	0.9308	0.0306	0.7766	0.9377
0.7133	0.1877	0.6427	0.5789	0.6726	nan	nan	0.6502	nan	nan	0.5672	0.5575	0.6337	0.6667		0.8103	0.0046	0.5122	0.012	0.2031	0.6458	0.0636	nan	nan	nan	nan	nan	nan	nan		0.125	0	0	0	0.0115	0.0089	0	0	0	nan	0	nan	0	0.0167		0.0083	0.9076	0.0308	nan	0.9178
0.9274	0.3908	0.7252	0.9048	0.9343	nan	nan	0.9	nan	nan	0.7132	0.7143	0.6607	0.8788		0.488	0	0.3483	0.0133	0.2083	0.4742	0.0694	nan	nan	nan	nan	nan	nan	nan		0.9767	0.625	0.4286	0.9091	0.6102	nan	nan	0.1746	nan	nan	0.0769	0.1026	nan	nan		0.0128	0.6596	0.0189	0.901	0.9286
0.6983	0	0.7055	0.026	0.4364	nan	nan	0.2069	nan	nan	0.6256	0	0.6941	0		0.9111	0.5692	0.9306	0.7179	0.8321	nan	nan	0.9	0.9444	0.8286	0.6714	0.8592	0.875	0.7119		0.2857	0.0213	0.0154	nan	0.0262	0.0294	nan	0.1071	0.0988	0.1149	0.0654	0.0321	0.1647	0.1954		0.0123	0.5412	0.0303	0.8788	0.9577
0.9796	0.2987	0.9487	0.814	0.949	nan	nan	0.8774	nan	nan	0.9375	0.7095	0.9524	0.7014		0.4286	0	nan	0.0163	0.0556	0.3462	nan	0.0667	nan	0	0.225	nan	0.2174	0		0.2049	0.0714	0.1013	0.12	0.093	0.1346	nan	0.371	0.3333	nan	0.0609	0	0.3793	nan		0.3627	0.9211	0.2933	0.9487	0.9083
1	0.0031	0.9249	0.0159	0.6437	0.9626	0.0074	0.5	0.9	0	0.9074	0	0.9855	0		0.6566	0.0163	0.6547	0.0112	0.3371	0.5214	0.0393	0	nan	nan	0.0909	nan	0.6286	nan		1	0.6818	nan	0.9167	0.4561	nan	nan	0.6585	nan	nan	0.5588	0.4	0.7647	0.8103		0.0123	0.9632	0.0236	0.9128	0.9101
0.5744	0.0064	0.5027	0.0106	0.0309	nan	nan	nan	nan	nan	0	0	0	0		0.5984	0.0046	nan	0.0266	0.361	nan	nan	nan	nan	nan	nan	nan	nan	nan		0.461	0.29	0	nan	0.3333	nan	nan	nan	nan	nan	nan	nan	nan	nan		0.0068	0.7833	0.0163	0.8482	0.8106
0.5203	0	0.3713	0.0129	0.2111	nan	nan	0.0164	nan	nan	0.1238	0.0164	0.2688	0		0.6364	0.203	nan	0.0583	0.4313	nan	nan	nan	nan	nan	0.625	0.0256	nan	nan		0.5686	0.2174	0.4286	0.5055	0.2771	0.1842	nan	0.4545	0.3974	0.4835	0.2828	0.2783	0.5321	0.5034		0.0092	0.8793	0.0053	0.9703	0.875
0.8482	0.0174	nan	0.009	0.0381	nan	nan	0.2105	nan	nan	0.3	0	0.3898	0.0222		0.72	0.013	0.6452	0.0197	0.2365	nan	nan	0.1304	nan	nan	0.4082	0	0.4828	0		0.1905	0	0	nan	0.0476	nan	nan	0	nan	nan	0.0171	0.0073	0.0204	nan		0.0154	0.8462	0.0231	0.9688	0.8718
0.785	0.0271	nan	0.0255	0.4872	nan	nan	0.2742	nan	nan	0.622	0	nan	nan		0.5714	0.025	0.5161	0.0187	0.1835	0.381	0.0288	0.2769	0.4	0	0.4643	0	0.5	0.0154		0.172	0.0149	0.2581	0.027	0.1505	nan	nan	0.4762	nan	nan	nan	nan	0.4258	nan		0.0134	0.5667	0.0068	0.8261	0.8276
0.9143	0.1198	nan	0.0951	0.5062	nan	nan	0.8879	nan	nan	0.9375	0.7848	0.9853	0.5405		0.5741	0.0138	0.5405	0.0034	0.1456	0.45	0.0213	0.1029	0.1852	0.0312	nan	0	0.3878	0		0.3185	0.2173	0.0814	0.2047	0.0819	nan	nan	nan	nan	nan	nan	nan	nan	nan		0.0064	0.6486	0.033	0.3309	0.1481
0.8571	0.1502	nan	0.0823	0.5641	nan	nan	0.8687	nan	nan	0.9684	0.716	0.961	0.4602		0.4444	0	0.5833	0.0185	0.1792	nan	nan	0.1389	nan	0	0.3571	0	0.386	0		0.175	0.0164	0.0396	0	0.0671	nan	nan	0.1429	nan	nan	0.0394	nan	0.1343	nan		0.4588	1	0.36	0.3934	0.6777
0.9677	0.096	0.8438	0.1368	0.5263	nan	nan	0.8654	nan	nan	0.9663	0.7015	0.9623	0.5872		0.3708	0.0049	0.5128	0.0168	0.1058	0.2	0	0.092	0.2424	0	0.2353	0	0.25	0.0152		0.12	0	0.0612	0	0.031	nan	nan	0	nan	nan	0.0098	0	0	0		0.2917	1	0.254	0.3333	0.8403
0.9688	0.1536	1	0.1675	0.3946	nan	nan	0.9136	nan	nan	0.9302	0.6812	0.9863	0.7895		0.7846	0.0102	0.6944	0.0802	0.2796	nan	0	0.4138	nan	nan	nan	nan	nan	nan		0.1	0	0.012	0	0.0143	0	nan	0.0476	nan	nan	0.0063	0.0085	0	0		0.34	0.9619	0.7778	0.7778	0.9052
1	0.1197	nan	0.0522	0.2572	nan	nan	0.9237	nan	nan	0.958	0.8015	0.9688	0.4032		0.5833	0.0435	0.4	0.5385	0.3494	0.4	nan	nan	nan	nan	0.339	0.125	0.4444	nan		0.191	0.0241	0.0874	0.0258	0.031	nan	nan	nan	nan	nan	nan	nan	nan	nan		0.0119	0.9231	0.0068	nan	0.9294
1	0.1253	0.7538	0.0827	0.2668	nan	nan	0.8444	nan	nan	0.9565	0.8646	0.918	0.3288		0.6667	0	0.4	0.0345	0.0131	0	0.0133	0	0	0	0	nan	0	nan		0.1146	0	0	0.0339	0.0686	0.0938	nan	0	0	0	0.0075	0	0	0.01		0.0111	1	0.0302	nan	0.8963
0.9412	0.2299	0.875	0.0924	0.3552	nan	nan	0.8232	nan	nan	0.9535	0.9706	0.9467	0.8618		0.8621	0	0.7206	0.0169	0.007	0.0108	0.0111	0	0	0	0	0	0.011	0		0.4444	0.2105	0.122	0.0164	0.1887	0.1404	0.2273	0.2247	0.15	0.3243	0.2056	0.1688	0.2404	0.2432		0.0065	1	0.0218	0.5128	0.9106
1	0.4267	0.7273	0.1349	0.3968	nan	nan	0.9216	nan	nan	0.9444	0.7071	0.9847	0.6545		0.6061	0.0083	0.7561	0.0135	0.2424	nan	nan	nan	nan	nan	0.4154	0	nan	nan		0.2621	0.1098	0.0544	0.0825	0.112	0.1077	0.1545	nan	nan	nan	0.21	nan	0.1754	nan		0.1354	0.9333	0.0882	0.4722	0.9333
0.7778	0.2605	0.9756	0.0691	0.4662	nan	nan	0.7414	nan	nan	0.9804	0.3824	0.9545	0.4278		0.6852	0.0101	0.7358	0.0051	0.2474	0.6943	0.0199	0.2162	nan	0	0.8846	nan	0.5672	0		0.1951	0.0909	0.1818	0.0305	0.2169	nan	0.475	0.0588	nan	nan	0.0114	0	nan	0.0476		0.0125	1	0.0192	0.8889	0.8608
0.6429	0.0537	0.64	0.0494	0.3846	nan	nan	0.8129	nan	nan	0.88	0.4626	1	0.4059		0.6038	0.0017	nan	0.0106	0.1499	0.517	0.0357	nan	nan	nan	nan	nan	0.3333	0.0357		0.3455	0	0.02	0.1452	0.0907	0.0244	0	0.1244	0.0227	0.2031	0	0	0.1872	0.1868		0.0104	0.9927	0.0117	0.8758	0.9405
1	0.0603	0.8182	0.0342	0.3589	nan	nan	0.8571	nan	nan	0.9765	0.5464	0.9841	0.5728		0.7838	0.0268	0.65	0.0211	0.1564	0.3909	0.0443	nan	nan	nan	nan	nan	0.4444	nan		0.2778	0.0952	0.0833	0.1607	0.1156	0.0526	0	0.2531	0.1	0.2936	0.0312	0	0.284	0.136		0.0209	0.9806	0.0013	0.8832	0.9189
1	0.1	nan	0.0639	0.3396	nan	nan	0.8293	nan	nan	nan	0.5	1	0.675		0.4792	0.0485	0.4815	0.0069	0.2209	0.2429	nan	nan	nan	nan	nan	nan	0.4483	nan		0.2759	0.0192	0.1304	0.0608	0.0724	nan	nan	0.0163	0	0.08	0	0	0.0082	0		0.0048	0.9732	0.0202	0.8767	0.8952
1	0.3529	0.7241	0.094	0.543	nan	nan	0.8632	nan	nan	0.9836	0.3187	0.9855	0.4079		0.9167	0.024	nan	nan	0.3448	0.7051	nan	nan	nan	nan	nan	nan	0.5312	nan		0.1139	0	0	0.1522	0.1325	0.2698	0.0857	0	0	nan	0	0	0	0		0.013	0.9545	0.01	0.8439	0.8977
0.9286	0.1575	1	0.0591	0.3775	nan	nan	0.6094	nan	nan	0.9231	0.4755	0.9029	0.3543		0.6842	0.0098	0.4528	0	0.2289	0.6977	0	0.175	nan	0	0.5476	0	0.4	0		0.1284	0	0.1368	0.0526	0.045	0.027	nan	0	0	nan	0.0036	0	0	nan		0.0076	0.9281	0.0092	0.8475	0.968
1	0.1382	0.9412	0.0458	0.4313	nan	nan	0.669	nan	nan	0.9596	0.5031	0.8934	0.3931		0.7024	0.0086	0.6	0.0106	0.2467	0.5319	0.0365	0.2241	nan	0	0.425	0	0.5962	0		0.2353	0.0484	nan	nan	0.1055	0.0763	nan	0.0492	0.0789	nan	0	0	0.014	0.0097		0.0039	0.9571	0.008	nan	0.95
0.9839	0.214	0.7846	0.1291	0.5769	nan	nan	0.5622	nan	nan	0.9519	0.6798	0.9286	0.474		0.98	0.006	0.8065	0.0079	0.3324	0.79	0.0286	0.3421	nan	nan	0.8077	nan	0.8235	nan		0.6375	0.2222	0.5789	0.5882	0.1429	0.1849	0.0543	0.1938	0.2252	0.1333	0.0041	0.1045	0.1576	0.1475		0.0084	0.9849	0.0126	0.875	0.9677
0.8108	0.0407	0.7953	0.1366	0.1904	nan	nan	0.6354	nan	nan	0.7342	0.5253	0.8727	0.6		1	0.5172	nan	0.5833	0.8	nan	0.8	0.6667	0.6098	0.75	0.65	0.6	0.7018	0.5876		0.6552	0.2357	0.7639	0.5526	0.1221	0.1919	0.0325	0.1087	0.1261	nan	0.0094	0	0.0479	0.0417		0.0129	1	0.0182	0.9333	0.9651
0.8333	0.1462	0.8269	0.0887	0.4221	nan	nan	0.6378	nan	nan	0.7371	0.5094	0.957	0.6608		0.4516	0.0435	0.5143	0.5714	0.5079	nan	nan	0.449	nan	nan	0.2209	0.3021	0.4138	0.6538		0.3	0.1194	0.3602	0.3373	0.0601	0.0791	0.0268	0.0225	0.0345	nan	0	nan	0	nan		0	0.8235	nan	1	0.9608
0.95	0.0683	nan	0.0282	0.2077	nan	nan	0.7488	nan	nan	0.9608	0.3791	0.9865	0.2893		0.7867	0.3913	0.7064	0.6486	0.5984	nan	nan	0.7778	nan	nan	0.6176	0.3443	0.7209	0.7667		0.2473	0.0476	0.1774	0.4286	0.0398	0.024	0.0476	0	0	nan	0.013	nan	0.009	nan		0.4333	0.9643	0.98	1	0.8944
1	0.2926	nan	0.1518	0.4799	nan	nan	0.9348	nan	nan	0.9868	0.7606	0.9419	0.8356		0.6814	0.2179	0.2778	0.3841	0.3172	nan	nan	0.4537	nan	nan	0.5132	0.6484	0.3916	0.4937		0.3333	0.0286	0.0476	0.0645	nan	nan	nan	0.0822	0.025	0.129	0.0984	0.0796	0.2734	0.1728		0.0131	1	0.0239	0.717	0.9222
0.6481	0.0333	0.6923	0.0429	0.4062	nan	nan	0.2651	nan	nan	0.5059	0.0098	0.6667	0		0.5488	0.1392	0.2881	0.4672	0.1711	nan	nan	0.4356	nan	nan	0.2714	0.6371	0.2632	0.4588		0.1912	0.0638	0.2045	0.0538	0.0991	0.1311	0.0236	0.1406	0.1556	nan	0.0375	nan	0.3973	nan		0.0125	1	0.0112	0.8868	0.9
0.9157	0.371	0.9435	0.7671	0.8815	0.9648	0.8843	0.929	0.8868	0.9595	0.8723	0.752	0.8324	0.7466		0.875	0.4387	0.7353	0.2727	0.4426	nan	nan	0.5682	nan	nan	0.3133	0.2759	0.6	0.5588		0.5319	0.0566	0.6667	0.0377	0.1405	0.2353	0.0633	0.2584	0.2701	0.3095	0.1571	0.0385	0.4583	0.0776		0.0163	0.9487	0.0151	0.9643	0.9545
0.6786	0	0.9167	0.0534	0.4491	nan	0.2	0.55	nan	nan	0.9118	0	0.9583	0		0.7353	0.4242	0.7604	0.5312	0.4828	nan	nan	0.4043	nan	nan	0.1	0.5556	0.4118	0.3191		0.1042	0	nan	0	0.0146	nan	nan	0	nan	nan	0	0	0	0		0.011	1	0.0076	0.7895	0.9474
0.9565	0.1154	0.9655	0.1141	0.4684	nan	nan	0.675	nan	nan	0.9375	0.0183	0.913	0.0737		0.8182	0.338	0.7701	0.5096	0.6374	nan	nan	0.5278	nan	nan	nan	0.5	0.5577	nan		0.1404	0.0175	nan	0.0909	0.1032	0.0877	0.0606	0.0861	0.1053	0.0698	0.0224	0.0243	0.0743	0.0186		0.0189	1	0.0384	0.5882	0.8961
0.9091	0	0.8	0.0851	0.5732	nan	nan	0.4382	nan	nan	0.8239	0	0.8462	0.0177		0.7143	0.4074	nan	0.7143	0.4611	nan	nan	0.5275	nan	nan	0.5	0.48	0.5172	0.5455		0.3939	0.0521	0.0152	0.0848	0.09	0.0857	nan	nan	nan	nan	nan	nan	nan	nan		0.0464	0.9706	0.0207	0.7647	0.9
1	0.0042	0.3171	0.0102	0.1157	nan	0.0284	0.2241	nan	0	0.9655	0	0.9524	0		0.8182	0.3629	0.859	0.3077	0.6007	nan	nan	nan	nan	nan	nan	nan	nan	nan		0.4118	0.127	0	0.1827	0.0061	0	nan	nan	nan	nan	0	nan	nan	nan		0.0036	0.8182	0.0054	nan	0.9189
1	0.0185	0.7625	0.016	0.0995	nan	nan	0.1959	nan	0	0.98	0.0128	0.9722	0.0222		0.8621	0.5364	nan	0.443	0.5506	nan	nan	nan	nan	nan	nan	nan	nan	nan		0.1667	0	0.0577	0.0172	0.053	0.0303	0.1212	nan	nan	nan	0	nan	0	nan		0.2887	0.9765	0.3074	0.8198	0.93
1	0.0061	nan	0.0166	0.3719	0.9574	0.0412	0.7895	1	nan	0.9643	0	0.9872	0		0.7031	0.3878	0.8148	0.4935	0.6533	nan	nan	0.7755	nan	nan	nan	nan	0.5152	nan		0.2364	0	nan	0.1096	0.0625	nan	nan	0.0124	0.025	nan	0.0049	0.0141	0	0		0.1008	1	0.0817	0.6939	0.9071
1	0.0169	0.9429	0.017	0.4348	1	0.0183	0.6207	0.973	0	0.9459	0	1	0		0.8333	0.4894	0.918	0.5	0.7057	nan	nan	0.6441	nan	nan	0.6364	0.5077	0.7037	0.4746		0.12	0	0	0.0357	0	0	0	0.0075	0.0139	0	0	0	0	0.0116		0.0165	1	0	0.7636	0.8615
0.8846	0	nan	0.0369	0.3446	0.875	0.0172	0.6053	1	nan	0.9592	0.0192	0.9833	0		0.6429	0.3404	0.55	0.1224	0.5059	nan	nan	nan	nan	nan	nan	0.45	0.4167	nan		0.2927	0	nan	nan	0.041	nan	nan	0.25	nan	nan	0.0551	nan	0.3261	nan		0.0138	1	0.0121	0.75	0.9618
0.8957	0	0.9268	0.0171	0.3911	nan	nan	0.3988	nan	0	0.98	0	1	0.0168		0.9231	0.44	0.8571	nan	0.5614	nan	nan	0.7759	nan	nan	0.5524	0.7451	0.7692	0.8222		0.1087	0	0.0435	0.0816	0	0	nan	0.0205	0.0349	nan	0.0158	0.0062	0.0763	0.0517		0.0141	0.9355	0.0074	0.6176	0.971
0.9281	0.0186	0.9579	0.0096	0.3911	0.9355	0	0.2903	nan	0.0149	0.9316	0	0.9891	0		0.4943	0.1075	0.1515	0.0719	0.1774	nan	nan	0.0545	nan	nan	0.0182	0.1356	0.0556	0.0417		0.3627	0.129	0.093	0.018	0.0814	0.1481	0	0.3478	0.5059	nan	0.1226	0.0092	0.7129	0.0968		0	0.8537	0.0098	0.8718	0.6259
1	0	0.9099	0.0069	0.4533	0.9407	0.0067	0.2	nan	0.0222	0.963	0.0081	0.95	0.0133		0.8667	0.4605	0.8154	0.7481	0.742	nan	nan	0.6765	nan	nan	0.4286	0.5111	nan	0.8235		0.192	0.0562	0.086	0.0068	0.0807	nan	nan	0.1014	0.178	nan	0.0625	0.0068	0.32	0.0235		0	0.7864	0.0082	0.8	0.1906
1	0.375	nan	nan	0.8235	0.8182	nan	0.9512	nan	nan	0.9189	0.8095	0.9574	0.8966		0.7831	0.4653	0.8824	0.5096	0.6163	nan	nan	nan	nan	nan	0.5161	0.4524	0.7826	0.6957		0.8148	0.1667	nan	nan	0.2	0.0476	nan	0.2727	0.2973	0.1515	0.0606	0.0385	0.3905	0.1477		0.0101	0.8417	0.0163	0.6483	0.1597
0.9583	0.4	nan	nan	nan	nan	nan	1	nan	nan	0.9492	0.9254	0.9615	0.9643		0.9143	0.4474	nan	0.9286	0.852	0.8736	0.9048	0.8288	0.807	0.8636	0.7015	0.8222	0.8112	0.7724		0.1017	0	0.0702	nan	0.0912	nan	nan	0.1342	nan	nan	0.1401	0.0651	0.2	0.1045		0.4375	0.9783	0.4512	0.9125	0.943
1	0.4583	nan	nan	1	nan	nan	nan	nan	nan	0.9431	0.9324	0.9762	0.9756		0.9811	0.5594	0.87	0.7669	0.8889	0.84	0.956	nan	nan	nan	0.8077	nan	0.9091	nan		0.2933	0	0.0556	0	0.0727	nan	nan	nan	nan	nan	0.0521	nan	0.4737	nan		0.1034	1	0.0167	nan	0.0974
0.514	0	0.338	nan	0.3262	nan	nan	0.2179	nan	nan	0.6632	0.0857	0.8189	0.0127		0.8696	0.4062	0.6506	0.3929	0.6423	nan	nan	0.5673	0.5362	nan	0.766	0.5676	0.7812	0.5775		0.2424	0	0.0161	0.0179	0.0423	0	0.1233	0.0056	0.0128	0	0.0081	0.0238	nan	0.013		0.0312	0.7931	0.0481	0.6226	0.9231
1	0.0772	0.75	0.0401	0.2154	nan	nan	0.4783	nan	nan	0.9722	0.0213	0.9615	0.0833		0.9167	0.5676	0.9459	nan	0.6835	0.9697	0.3871	0.8333	0.8621	nan	0.8462	0.7647	0.8772	0.7368		0.2366	0.0753	0.177	0.0876	0.022	nan	nan	nan	nan	nan	nan	nan	nan	nan		0.4068	0.9615	0.4746	1	0.8506
1	0.016	nan	0.023	0.1444	nan	nan	0.6102	nan	nan	0.9365	0	0.9714	0.009		0.75	0.3514	nan	0.3902	0.5464	0.6176	nan	0.6182	nan	nan	0.5893	nan	0.7778	nan		0.5547	0.1579	0.2069	0.1512	0.176	nan	nan	nan	nan	nan	0	0	nan	nan		0.0063	0.9291	0.019	0.8525	0.8975
0.8649	0.0261	0.6538	0.065	0.8228	nan	nan	0.6061	nan	nan	0.8	0	0.7273	nan		0.5106	0.1923	0.6071	0.5208	0.52	nan	nan	0.3403	nan	nan	0.3614	0.4884	0.1944	0.4082		0.4595	0.1224	0.2385	0.2229	0.2264	0.3565	0.08	nan	nan	nan	0.0789	nan	nan	0.2857		0.0163	0.9828	0.0178	0.8559	0.9315
0.9756	0.4019	0.711	0.6959	0.8844	nan	nan	0.8438	nan	nan	0.9844	0.6	0.9483	nan		0.7391	0.3939	0.7167	0.7857	0.7418	0.6071	nan	0.7797	nan	nan	0.7162	0.7342	0.7101	0.7719		0.1905	0	0.1053	0.0571	0.129	0.0408	0.0732	0.2566	nan	0.3662	0.0289	nan	0.3077	nan		0.0097	0.878	0.0109	0.7284	0.883
0.8033	0	0.6699	0	0.5798	nan	nan	0.5	nan	nan	0.8725	0	0.8523	0		0.6667	0	0.2222	nan	0.6842	nan	nan	0.1579	nan	nan	0.1408	0.4667	nan	0.2162		0.1548	0.0533	nan	0.0667	0.0794	0.0744	nan	0	nan	nan	0.0043	0.0333	0.046	0.087		0.0085	0.9677	0.0194	0.9123	0.9016
0.8333	0	0.5517	0.0133	0.3543	nan	nan	0.4493	nan	nan	0.5905	0	0.8103	0.0825		0.6667	0.0286	nan	nan	0.4	nan	nan	0.3871	nan	nan	0.2889	0.3026	nan	0.375		0.2941	0.1304	0.2885	0.009	0.2467	nan	nan	0.5641	nan	nan	0.1186	0.0278	0.292	nan		0.0343	1	0	0.7273	0.957
0.7174	0.1605	0.4821	0.1214	0.0593	nan	nan	0.044	nan	nan	0.1081	0.1467	0.026	0.1509		0.3529	0.0387	0.3291	0.1643	0.0836	0.0857	0.1951	0.1154	nan	0.1818	0	0.0128	0.042	0.1084		0.2727	0.0278	0.0227	0.3919	0.1429	nan	nan	0.1333	0.1	nan	0.0244	0.0714	0.2941	nan		0.275	0.9565	0.125	0.8841	0.9493
0.5849	0.0177	0.4249	0.0576	0.0512	nan	nan	0.0188	nan	nan	0.036	0.0851	0.0072	0.0152		0.4265	0.1261	nan	0.3333	0.1694	nan	nan	0.3065	nan	nan	0.0233	0.0465	nan	0.2456		0.1176	0	nan	0	0.0237	nan	nan	0.0145	nan	0	0	0	0	0.0112		0.0238	1	0.2037	0.8857	0.8182
[truncated: 17,595 more rows]
[truncated: 37 more columns]
