# Supplementary material for: Paternal DNA methylation is remodeled to maternal levels in rice zygote
Source: Nat Commun. 2023 Oct 18;14:6571. doi: 10.1038/s41467-023-42394-0 (PMC10584822; doi:10.1038/s41467-023-42394-0)
Supplement: Supplementary file 7 — Source data [file 41467_2023_42394_MOESM7_ESM.zip › Fig. 5a.xlsx]

## Sheet: Fig. 5a
Fig. 5a
Row.names	log2FoldChange.MZZ_zs.mh	Type..MZZ_zs.mh	log2FoldChange.ZMZ_zs.mh	Type..ZMZ_zs.mh	type	color_type
OsMH_01G0000100	-3.29943	mh_allele	3.46177	zs_allele	mh_allele.zs_allele	MEG
OsMH_01G0000200	-8.77968	mh_allele	4.14826	zs_allele	mh_allele.zs_allele	MEG
OsMH_01G0001100	-5.21119	mh_allele	2.94848	zs_allele	mh_allele.zs_allele	MEG
OsMH_01G0001400	-1.98173	None	3.59598	zs_allele	None.zs_allele	other
OsMH_01G0002900	-5.39593	mh_allele	1.00809	None	mh_allele.None	other
OsMH_01G0003400	-4.05636	mh_allele	3.23246	zs_allele	mh_allele.zs_allele	MEG
OsMH_01G0003600	-3.52446	mh_allele	1.34737	None	mh_allele.None	other
OsMH_01G0003700	-4.19729	mh_allele	3.33698	zs_allele	mh_allele.zs_allele	MEG
OsMH_01G0004500	-6.52311	mh_allele	1.44987	None	mh_allele.None	other
OsMH_01G0004600	-4.48927	mh_allele	2.60739	zs_allele	mh_allele.zs_allele	MEG
OsMH_01G0005400	-6.59916	mh_allele	4.71958	zs_allele	mh_allele.zs_allele	MEG
OsMH_01G0005800	-3.66457	mh_allele	3.99625	zs_allele	mh_allele.zs_allele	MEG
OsMH_01G0005900	-7.14132	mh_allele	3.58298	zs_allele	mh_allele.zs_allele	MEG
OsMH_01G0006100	-4.1537	mh_allele	0.925167	None	mh_allele.None	other
OsMH_01G0006900	-6.79135	mh_allele	5.04795	zs_allele	mh_allele.zs_allele	MEG
OsMH_01G0007000	-7.18394	mh_allele	4.37016	zs_allele	mh_allele.zs_allele	MEG
OsMH_01G0007400	-5.25442	mh_allele	2.29408	None	mh_allele.None	other
OsMH_01G0007900	-4.86311	mh_allele	-0.510196	None	mh_allele.None	other
OsMH_01G0008300	-5.19755	mh_allele	0.331405	None	mh_allele.None	other
OsMH_01G0008400	-3.43844	mh_allele	2.69115	None	mh_allele.None	other
OsMH_01G0009300	1.06633	None	4.15352	zs_allele	None.zs_allele	other
OsMH_01G0010400	-5.56243	mh_allele	4.75281	zs_allele	mh_allele.zs_allele	MEG
OsMH_01G0011600	-4.98943	mh_allele	3.36246	zs_allele	mh_allele.zs_allele	MEG
OsMH_01G0016000	-4.66141	mh_allele	-1.01965	None	mh_allele.None	other
OsMH_01G0016800	-4.29202	mh_allele	2.9431	zs_allele	mh_allele.zs_allele	MEG
OsMH_01G0017000	-3.59636	mh_allele	2.33302	None	mh_allele.None	other
OsMH_01G0019400	-2.53338	mh_allele	4.55803	zs_allele	mh_allele.zs_allele	MEG
OsMH_01G0019600	-5.73124	mh_allele	7.34351	zs_allele	mh_allele.zs_allele	MEG
OsMH_11G0289800	6.24348	zs_allele	-7.5338	mh_allele	zs_allele.mh_allele	PEG
OsMH_01G0023400	-3.9848	mh_allele	3.88109	zs_allele	mh_allele.zs_allele	MEG
OsMH_01G0023600	-5.58637	mh_allele	0.746133	None	mh_allele.None	other
OsMH_01G0023900	-6.74887	mh_allele	2.73049	zs_allele	mh_allele.zs_allele	MEG
OsMH_01G0024900	-5.23012	mh_allele	2.20828	None	mh_allele.None	other
OsMH_01G0028200	-8.87763	mh_allele	5.06257	zs_allele	mh_allele.zs_allele	MEG
OsMH_01G0037700	-2.08787	mh_allele	6.22195	zs_allele	mh_allele.zs_allele	MEG
OsMH_01G0038300	-3.47742	mh_allele	-0.954284	None	mh_allele.None	other
OsMH_01G0040900	-5.03774	mh_allele	2.1691	None	mh_allele.None	other
OsMH_01G0042800	-7.89953	mh_allele	5.06018	zs_allele	mh_allele.zs_allele	MEG
OsMH_01G0043100	-3.35927	mh_allele	4.4814	zs_allele	mh_allele.zs_allele	MEG
OsMH_01G0044000	-6.11953	mh_allele	6.78818	zs_allele	mh_allele.zs_allele	MEG
OsMH_01G0044400	-1.37895	None	-12.4384	mh_allele	None.mh_allele	other
OsMH_01G0046300	-4.10939	mh_allele	2.07824	zs_allele	mh_allele.zs_allele	MEG
OsMH_01G0047300	-7.11391	mh_allele	4.00599	zs_allele	mh_allele.zs_allele	MEG
OsMH_01G0047500	-1.85941	mh_allele	-5.84215	mh_allele	mh_allele.mh_allele	mh_enriched
OsMH_01G0047600	-3.35149	mh_allele	4.64154	zs_allele	mh_allele.zs_allele	MEG
OsMH_01G0048400	-4.79176	mh_allele	2.64171	zs_allele	mh_allele.zs_allele	MEG
OsMH_01G0059500	-5.50492	mh_allele	1.85548	None	mh_allele.None	other
OsMH_01G0061300	-5.15843	mh_allele	4.08863	zs_allele	mh_allele.zs_allele	MEG
OsMH_09G0299000	12.7546	zs_allele	1.80341	None	zs_allele.None	other
OsMH_01G0064400	-4.68308	mh_allele	0.856199	None	mh_allele.None	other
OsMH_01G0064500	-5.76227	mh_allele	3.46781	zs_allele	mh_allele.zs_allele	MEG
OsMH_01G0068800	-5.07521	mh_allele	2.81153	None	mh_allele.None	other
OsMH_01G0075800	-5.60674	mh_allele	2.78341	None	mh_allele.None	other
OsMH_01G0076700	-6.35278	mh_allele	0.90819	None	mh_allele.None	other
OsMH_01G0077500	-4.25583	mh_allele	3.37354	zs_allele	mh_allele.zs_allele	MEG
OsMH_01G0078600	-6.20597	mh_allele	2.4568	None	mh_allele.None	other
OsMH_01G0081800	-6.86817	mh_allele	4.96047	zs_allele	mh_allele.zs_allele	MEG
OsMH_01G0082100	-6.93741	mh_allele	-2.37386	mh_allele	mh_allele.mh_allele	mh_enriched
OsMH_01G0082400	-2.00023	mh_allele	1.31687	None	mh_allele.None	other
OsMH_01G0082700	-0.97157	None	3.33799	zs_allele	None.zs_allele	other
OsMH_01G0089800	-2.43483	None	1.97525	None	None.None	other
OsMH_01G0090500	-6.06669	mh_allele	3.10338	zs_allele	mh_allele.zs_allele	MEG
OsMH_01G0221000	6.30889	zs_allele	-12.6263	mh_allele	zs_allele.mh_allele	PEG
OsMH_01G0091400	-6.90372	mh_allele	3.89694	zs_allele	mh_allele.zs_allele	MEG
OsMH_01G0092000	-5.95228	mh_allele	2.71547	None	mh_allele.None	other
OsMH_01G0093400	-5.85296	mh_allele	3.52797	zs_allele	mh_allele.zs_allele	MEG
OsMH_01G0093600	-0.571629	None	3.31507	zs_allele	None.zs_allele	other
OsMH_01G0094500	-3.59385	mh_allele	0.266358	None	mh_allele.None	other
OsMH_01G0094800	-8.07489	mh_allele	5.43931	zs_allele	mh_allele.zs_allele	MEG
OsMH_01G0095200	-5.12964	mh_allele	5.01587	zs_allele	mh_allele.zs_allele	MEG
OsMH_01G0095500	-1.05427	None	2.14328	None	None.None	other
OsMH_02G0014100	7.25437	zs_allele	-5.76629	mh_allele	zs_allele.mh_allele	PEG
OsMH_06G0202300	12.1711	zs_allele	5.67114	zs_allele	zs_allele.zs_allele	zs_enriched
OsMH_01G0096800	-3.23839	mh_allele	3.53783	zs_allele	mh_allele.zs_allele	MEG
OsMH_01G0097400	-3.42581	mh_allele	2.41758	None	mh_allele.None	other
OsMH_01G0097500	-6.44292	mh_allele	1.95922	None	mh_allele.None	other
OsMH_01G0098500	-6.26975	mh_allele	2.48224	None	mh_allele.None	other
OsMH_01G0099300	-4.06891	mh_allele	2.21225	None	mh_allele.None	other
OsMH_01G0099700	-7.21324	mh_allele	4.10507	zs_allele	mh_allele.zs_allele	MEG
OsMH_01G0100100	-5.94911	mh_allele	2.27831	None	mh_allele.None	other
OsMH_01G0101500	-3.69199	mh_allele	2.70115	None	mh_allele.None	other
OsMH_06G0037300	7.85255	zs_allele	-12.3577	mh_allele	zs_allele.mh_allele	PEG
OsMH_01G0105800	-6.53396	mh_allele	3.45203	zs_allele	mh_allele.zs_allele	MEG
OsMH_01G0105900	-3.18773	mh_allele	3.46754	zs_allele	mh_allele.zs_allele	MEG
OsMH_01G0107100	-5.13761	mh_allele	2.55454	None	mh_allele.None	other
OsMH_01G0108300	-8.28622	mh_allele	4.68829	zs_allele	mh_allele.zs_allele	MEG
OsMH_01G0146700	-4.1079	mh_allele	3.03212	zs_allele	mh_allele.zs_allele	MEG
OsMH_01G0147100	-3.13095	mh_allele	3.07926	zs_allele	mh_allele.zs_allele	MEG
OsMH_01G0147200	-8.25415	mh_allele	2.79463	zs_allele	mh_allele.zs_allele	MEG
OsMH_01G0147400	-5.80412	mh_allele	2.10878	None	mh_allele.None	other
OsMH_01G0149100	-4.81551	mh_allele	0.388907	None	mh_allele.None	other
OsMH_01G0154100	-6.26712	mh_allele	0.463229	None	mh_allele.None	other
OsMH_01G0179700	-1.40286	None	4.70294	zs_allele	None.zs_allele	other
OsMH_08G0144000	1.78224	zs_allele	1.9713	zs_allele	zs_allele.zs_allele	zs_enriched
OsMH_01G0193300	-1.19486	None	1.24264	None	None.None	other
OsMH_01G0210300	-5.65065	mh_allele	5.50938	zs_allele	mh_allele.zs_allele	MEG
OsMH_01G0211100	-0.693691	None	3.49216	zs_allele	None.zs_allele	other
OsMH_01G0217200	-3.45806	mh_allele	4.70632	zs_allele	mh_allele.zs_allele	MEG
OsMH_01G0217600	0.196278	None	2.59813	zs_allele	None.zs_allele	other
OsMH_06G0165800	10.7259	zs_allele	-9.66392	mh_allele	zs_allele.mh_allele	PEG
OsMH_01G0222900	-4.96078	mh_allele	1.65686	None	mh_allele.None	other
OsMH_01G0223100	-3.95068	mh_allele	2.55972	None	mh_allele.None	other
OsMH_01G0232600	-4.35479	mh_allele	2.53168	None	mh_allele.None	other
OsMH_01G0234800	-3.17925	mh_allele	6.26591	zs_allele	mh_allele.zs_allele	MEG
OsMH_01G0234900	-3.68008	mh_allele	7.63084	zs_allele	mh_allele.zs_allele	MEG
OsMH_01G0238600	-5.90363	mh_allele	1.69451	None	mh_allele.None	other
OsMH_01G0239600	-6.91946	mh_allele	4.72517	zs_allele	mh_allele.zs_allele	MEG
OsMH_01G0242200	-5.903	mh_allele	3.22496	zs_allele	mh_allele.zs_allele	MEG
OsMH_01G0242900	-7.15943	mh_allele	4.67282	zs_allele	mh_allele.zs_allele	MEG
OsMH_01G0245500	-7.01625	mh_allele	4.54064	zs_allele	mh_allele.zs_allele	MEG
OsMH_01G0257500	9.21556	zs_allele	-9.37502	mh_allele	zs_allele.mh_allele	PEG
OsMH_01G0249600	-4.70142	mh_allele	2.94515	zs_allele	mh_allele.zs_allele	MEG
OsMH_01G0250900	-7.43127	mh_allele	0.342431	None	mh_allele.None	other
OsMH_01G0255700	-3.84374	mh_allele	3.83278	zs_allele	mh_allele.zs_allele	MEG
OsMH_01G0257100	-4.78257	mh_allele	3.80673	zs_allele	mh_allele.zs_allele	MEG
OsMH_07G0303500	2.32203	zs_allele	-3.55469	mh_allele	zs_allele.mh_allele	PEG
OsMH_01G0260600	-7.95437	mh_allele	1.20742	None	mh_allele.None	other
OsMH_01G0262100	-7.60026	mh_allele	5.78641	zs_allele	mh_allele.zs_allele	MEG
OsMH_01G0263600	-3.70008	mh_allele	0.578804	None	mh_allele.None	other
OsMH_01G0270900	-7.10448	mh_allele	3.40547	zs_allele	mh_allele.zs_allele	MEG
OsMH_01G0292100	-3.54336	mh_allele	2.33367	None	mh_allele.None	other
OsMH_01G0309500	-6.76541	mh_allele	3.003	zs_allele	mh_allele.zs_allele	MEG
OsMH_01G0311100	-7.32745	mh_allele	2.49898	zs_allele	mh_allele.zs_allele	MEG
OsMH_01G0311500	-5.26277	mh_allele	5.32825	zs_allele	mh_allele.zs_allele	MEG
OsMH_01G0312000	-3.65731	mh_allele	4.4654	zs_allele	mh_allele.zs_allele	MEG
OsMH_01G0313500	-5.42896	mh_allele	1.7242	None	mh_allele.None	other
OsMH_01G0320200	-7.15526	mh_allele	4.68936	zs_allele	mh_allele.zs_allele	MEG
OsMH_01G0320500	-7.12448	mh_allele	3.40216	zs_allele	mh_allele.zs_allele	MEG
OsMH_01G0320700	-3.96294	mh_allele	3.30826	zs_allele	mh_allele.zs_allele	MEG
OsMH_01G0326400	-3.33765	mh_allele	2.17588	None	mh_allele.None	other
OsMH_01G0326900	-4.29638	mh_allele	2.16243	zs_allele	mh_allele.zs_allele	MEG
OsMH_01G0329900	-6.80139	mh_allele	4.04381	zs_allele	mh_allele.zs_allele	MEG
OsMH_01G0330000	-4.42642	mh_allele	-0.770128	None	mh_allele.None	other
OsMH_01G0331000	-6.07669	mh_allele	2.24222	None	mh_allele.None	other
OsMH_01G0334300	-7.44833	mh_allele	2.25611	zs_allele	mh_allele.zs_allele	MEG
OsMH_01G0343300	-3.66384	mh_allele	3.85864	zs_allele	mh_allele.zs_allele	MEG
OsMH_01G0345700	-3.75958	mh_allele	2.99083	zs_allele	mh_allele.zs_allele	MEG
OsMH_01G0346000	-4.8459	mh_allele	1.73881	None	mh_allele.None	other
OsMH_01G0347400	-7.45441	mh_allele	-18.4087	mh_allele	mh_allele.mh_allele	mh_enriched
OsMH_01G0348100	-3.8634	mh_allele	-0.791885	None	mh_allele.None	other
OsMH_01G0348600	-5.7723	mh_allele	1.87377	zs_allele	mh_allele.zs_allele	MEG
OsMH_01G0348900	-3.34763	mh_allele	6.36901	zs_allele	mh_allele.zs_allele	MEG
OsMH_01G0349100	-5.69455	mh_allele	3.99978	zs_allele	mh_allele.zs_allele	MEG
OsMH_01G0349200	-6.98162	mh_allele	1.14539	None	mh_allele.None	other
OsMH_01G0351000	-7.07306	mh_allele	2.83404	None	mh_allele.None	other
OsMH_01G0351300	-6.69967	mh_allele	0.180707	None	mh_allele.None	other
OsMH_01G0354800	-3.35456	mh_allele	2.48347	None	mh_allele.None	other
OsMH_01G0355900	-5.37631	mh_allele	3.92045	zs_allele	mh_allele.zs_allele	MEG
OsMH_01G0358300	-5.01443	mh_allele	4.59345	zs_allele	mh_allele.zs_allele	MEG
OsMH_01G0358900	-6.25719	mh_allele	2.05085	None	mh_allele.None	other
OsMH_01G0373800	-3.19053	mh_allele	-18.9327	mh_allele	mh_allele.mh_allele	mh_enriched
OsMH_01G0375700	-3.20359	mh_allele	2.4771	None	mh_allele.None	other
OsMH_01G0376000	-4.19775	mh_allele	2.52827	None	mh_allele.None	other
OsMH_01G0376200	-4.82106	mh_allele	3.70038	zs_allele	mh_allele.zs_allele	MEG
OsMH_01G0376300	-5.2859	mh_allele	5.27887	zs_allele	mh_allele.zs_allele	MEG
OsMH_09G0336600	1.47009	zs_allele	5.2038	zs_allele	zs_allele.zs_allele	zs_enriched
OsMH_01G0377600	-1.93184	None	-5.30233	mh_allele	None.mh_allele	other
OsMH_01G0378100	-5.63337	mh_allele	4.41889	zs_allele	mh_allele.zs_allele	MEG
OsMH_01G0378900	-5.37574	mh_allele	2.15495	None	mh_allele.None	other
OsMH_01G0379900	-3.24873	mh_allele	-5.27801	mh_allele	mh_allele.mh_allele	mh_enriched
OsMH_01G0380500	-3.1801	mh_allele	2.43974	zs_allele	mh_allele.zs_allele	MEG
OsMH_01G0381100	-5.19444	mh_allele	5.08424	zs_allele	mh_allele.zs_allele	MEG
OsMH_01G0383000	-3.87721	mh_allele	-1.42274	None	mh_allele.None	other
OsMH_01G0383700	-7.06727	mh_allele	2.05248	None	mh_allele.None	other
OsMH_01G0388100	-6.51766	mh_allele	3.157	zs_allele	mh_allele.zs_allele	MEG
OsMH_01G0388400	-5.40759	mh_allele	3.96351	zs_allele	mh_allele.zs_allele	MEG
OsMH_01G0393300	-7.31585	mh_allele	6.04526	zs_allele	mh_allele.zs_allele	MEG
OsMH_01G0393500	-4.73447	mh_allele	1.34047	None	mh_allele.None	other
OsMH_01G0393900	-4.55407	mh_allele	6.06255	zs_allele	mh_allele.zs_allele	MEG
OsMH_01G0394100	-5.07652	mh_allele	4.09752	zs_allele	mh_allele.zs_allele	MEG
OsMH_11G0005500	1.65313	zs_allele	1.99507	zs_allele	zs_allele.zs_allele	zs_enriched
OsMH_01G0402700	-3.04024	mh_allele	3.80712	zs_allele	mh_allele.zs_allele	MEG
OsMH_01G0404600	-7.11422	mh_allele	1.68277	None	mh_allele.None	other
OsMH_01G0404900	1.14875	None	-0.314998	None	None.None	other
OsMH_01G0412300	-3.12191	mh_allele	2.72294	zs_allele	mh_allele.zs_allele	MEG
OsMH_01G0416300	-8.1774	mh_allele	4.37666	zs_allele	mh_allele.zs_allele	MEG
OsMH_01G0416400	-8.38406	mh_allele	4.56619	zs_allele	mh_allele.zs_allele	MEG
OsMH_01G0417800	-7.40355	mh_allele	2.77018	zs_allele	mh_allele.zs_allele	MEG
OsMH_01G0455700	-6.89219	mh_allele	4.17627	zs_allele	mh_allele.zs_allele	MEG
OsMH_01G0455900	-4.24843	mh_allele	1.11588	None	mh_allele.None	other
OsMH_01G0464500	-6.58217	mh_allele	1.23267	None	mh_allele.None	other
OsMH_01G0467500	-4.35323	mh_allele	3.59919	zs_allele	mh_allele.zs_allele	MEG
OsMH_01G0467700	-7.50863	mh_allele	2.77786	zs_allele	mh_allele.zs_allele	MEG
OsMH_01G0469600	-2.87848	mh_allele	4.82959	zs_allele	mh_allele.zs_allele	MEG
OsMH_01G0470200	-7.57988	mh_allele	2.69876	zs_allele	mh_allele.zs_allele	MEG
OsMH_01G0471200	-5.77072	mh_allele	2.88342	zs_allele	mh_allele.zs_allele	MEG
OsMH_01G0472700	-4.42411	mh_allele	2.34038	None	mh_allele.None	other
OsMH_01G0473100	-4.07539	mh_allele	4.00269	zs_allele	mh_allele.zs_allele	MEG
OsMH_01G0474000	-3.31029	mh_allele	3.33616	zs_allele	mh_allele.zs_allele	MEG
OsMH_01G0475600	-7.13691	mh_allele	3.56768	zs_allele	mh_allele.zs_allele	MEG
OsMH_01G0476700	-6.0238	mh_allele	0.278781	None	mh_allele.None	other
OsMH_01G0396100	2.57562	zs_allele	3.9597	zs_allele	zs_allele.zs_allele	zs_enriched
OsMH_01G0498000	-4.2178	mh_allele	4.43215	zs_allele	mh_allele.zs_allele	MEG
OsMH_01G0498600	-4.35229	mh_allele	1.76764	None	mh_allele.None	other
OsMH_01G0499500	-7.94358	mh_allele	5.3381	zs_allele	mh_allele.zs_allele	MEG
OsMH_01G0499600	-4.52301	mh_allele	1.93598	None	mh_allele.None	other
OsMH_01G0500700	-4.35166	mh_allele	5.17895	zs_allele	mh_allele.zs_allele	MEG
OsMH_01G0503300	-8.06387	mh_allele	5.82595	zs_allele	mh_allele.zs_allele	MEG
OsMH_01G0505300	-4.41932	mh_allele	0.645454	None	mh_allele.None	other
OsMH_01G0505700	-2.43237	mh_allele	4.71352	zs_allele	mh_allele.zs_allele	MEG
OsMH_01G0506800	-3.59074	mh_allele	1.47998	None	mh_allele.None	other
OsMH_01G0508400	-5.88614	mh_allele	4.32994	zs_allele	mh_allele.zs_allele	MEG
OsMH_01G0508800	-6.27436	mh_allele	5.19938	zs_allele	mh_allele.zs_allele	MEG
OsMH_01G0510000	-7.17386	mh_allele	2.74137	None	mh_allele.None	other
OsMH_01G0510100	-2.08796	None	2.48059	None	None.None	other
OsMH_01G0510600	-3.98798	mh_allele	7.04811	zs_allele	mh_allele.zs_allele	MEG
OsMH_01G0510800	-5.63534	mh_allele	3.14832	zs_allele	mh_allele.zs_allele	MEG
OsMH_01G0511300	-0.350616	None	3.98724	zs_allele	None.zs_allele	other
OsMH_01G0511400	-6.03071	mh_allele	2.69831	zs_allele	mh_allele.zs_allele	MEG
OsMH_01G0511500	-4.79476	mh_allele	4.82519	zs_allele	mh_allele.zs_allele	MEG
OsMH_01G0512100	-3.7513	mh_allele	2.4322	None	mh_allele.None	other
OsMH_01G0512500	-3.79235	mh_allele	2.95155	zs_allele	mh_allele.zs_allele	MEG
OsMH_01G0512600	-4.95307	mh_allele	4.2352	zs_allele	mh_allele.zs_allele	MEG
OsMH_01G0514700	-3.96562	mh_allele	3.84174	zs_allele	mh_allele.zs_allele	MEG
OsMH_01G0515000	-5.95749	mh_allele	3.53346	zs_allele	mh_allele.zs_allele	MEG
OsMH_01G0516200	-5.1469	mh_allele	1.98714	None	mh_allele.None	other
OsMH_01G0516900	-3.68984	mh_allele	3.7362	zs_allele	mh_allele.zs_allele	MEG
OsMH_01G0517000	-6.3764	mh_allele	4.14115	zs_allele	mh_allele.zs_allele	MEG
OsMH_01G0517100	-3.32177	mh_allele	2.02925	None	mh_allele.None	other
OsMH_01G0517900	-5.17364	mh_allele	4.43746	zs_allele	mh_allele.zs_allele	MEG
OsMH_01G0518500	-2.7498	mh_allele	2.16748	None	mh_allele.None	other
OsMH_01G0518900	-2.42764	mh_allele	1.9511	None	mh_allele.None	other
OsMH_01G0519500	-3.18161	mh_allele	0.969246	None	mh_allele.None	other
OsMH_01G0520300	-6.48056	mh_allele	3.60279	zs_allele	mh_allele.zs_allele	MEG
OsMH_01G0521400	-7.07256	mh_allele	2.26207	None	mh_allele.None	other
OsMH_01G0523200	-1.77187	mh_allele	3.49299	zs_allele	mh_allele.zs_allele	MEG
OsMH_01G0523400	-4.90994	mh_allele	3.02946	zs_allele	mh_allele.zs_allele	MEG
OsMH_01G0523900	-3.65282	mh_allele	3.11619	zs_allele	mh_allele.zs_allele	MEG
OsMH_01G0524000	-3.66245	mh_allele	3.66794	zs_allele	mh_allele.zs_allele	MEG
OsMH_01G0524300	-3.8826	mh_allele	4.21545	zs_allele	mh_allele.zs_allele	MEG
OsMH_01G0524500	-4.46407	mh_allele	4.92315	zs_allele	mh_allele.zs_allele	MEG
OsMH_01G0525500	-6.83009	mh_allele	4.28588	zs_allele	mh_allele.zs_allele	MEG
OsMH_01G0525600	-3.68584	mh_allele	3.99225	zs_allele	mh_allele.zs_allele	MEG
OsMH_01G0526900	-5.59264	mh_allele	5.08785	zs_allele	mh_allele.zs_allele	MEG
OsMH_01G0527100	-6.85572	mh_allele	6.14982	zs_allele	mh_allele.zs_allele	MEG
OsMH_01G0527500	-1.80643	None	1.7532	None	None.None	other
OsMH_01G0527800	-7.94657	mh_allele	2.81326	zs_allele	mh_allele.zs_allele	MEG
OsMH_01G0528000	-3.3806	mh_allele	3.57409	zs_allele	mh_allele.zs_allele	MEG
OsMH_01G0528100	-1.66143	None	3.35141	zs_allele	None.zs_allele	other
OsMH_01G0529300	-6.40736	mh_allele	-3.80693	mh_allele	mh_allele.mh_allele	mh_enriched
OsMH_01G0530100	-4.27835	mh_allele	2.31735	None	mh_allele.None	other
OsMH_03G0149300	12.0038	zs_allele	2.08365	None	zs_allele.None	other
OsMH_01G0531500	-3.6615	mh_allele	1.38244	None	mh_allele.None	other
OsMH_01G0532000	-4.30783	mh_allele	3.71094	zs_allele	mh_allele.zs_allele	MEG
OsMH_01G0534600	-3.56268	mh_allele	1.87705	None	mh_allele.None	other
OsMH_01G0535000	0.476927	None	2.0955	None	None.None	other
OsMH_01G0536200	-3.99788	mh_allele	-3.91861	mh_allele	mh_allele.mh_allele	mh_enriched
OsMH_01G0536400	-7.20657	mh_allele	3.65796	zs_allele	mh_allele.zs_allele	MEG
OsMH_01G0536900	-8.1066	mh_allele	4.17063	zs_allele	mh_allele.zs_allele	MEG
OsMH_01G0537000	-6.26817	mh_allele	3.51141	zs_allele	mh_allele.zs_allele	MEG
OsMH_01G0537200	-1.71819	mh_allele	4.8332	zs_allele	mh_allele.zs_allele	MEG
OsMH_01G0541900	-4.10541	mh_allele	1.42117	None	mh_allele.None	other
OsMH_01G0542600	-8.23073	mh_allele	5.7377	zs_allele	mh_allele.zs_allele	MEG
OsMH_01G0543800	-5.13726	mh_allele	2.52735	None	mh_allele.None	other
OsMH_01G0543900	-4.2908	mh_allele	2.87476	zs_allele	mh_allele.zs_allele	MEG
OsMH_01G0545600	-0.762209	None	3.88492	zs_allele	None.zs_allele	other
OsMH_01G0546800	-6.75876	mh_allele	3.47548	zs_allele	mh_allele.zs_allele	MEG
OsMH_01G0548400	-4.91209	mh_allele	5.20995	zs_allele	mh_allele.zs_allele	MEG
OsMH_01G0548700	-0.684784	None	4.7545	zs_allele	None.zs_allele	other
OsMH_01G0548800	-4.69839	mh_allele	2.18192	None	mh_allele.None	other
OsMH_01G0550400	-3.54963	mh_allele	1.81982	None	mh_allele.None	other
OsMH_01G0552000	-2.01299	None	2.44076	None	None.None	other
OsMH_06G0202400	10.4458	zs_allele	3.14864	zs_allele	zs_allele.zs_allele	zs_enriched
OsMH_01G0554000	-7.91331	mh_allele	5.04967	zs_allele	mh_allele.zs_allele	MEG
OsMH_01G0554400	-8.27047	mh_allele	5.98898	zs_allele	mh_allele.zs_allele	MEG
OsMH_01G0554900	-1.82258	None	2.11872	None	None.None	other
OsMH_03G0270200	2.89149	zs_allele	4.24725	zs_allele	zs_allele.zs_allele	zs_enriched
OsMH_01G0556600	-5.04667	mh_allele	2.77409	None	mh_allele.None	other
OsMH_01G0557100	-4.59022	mh_allele	3.24821	zs_allele	mh_allele.zs_allele	MEG
OsMH_01G0557300	-2.40535	mh_allele	0.0583926	None	mh_allele.None	other
OsMH_01G0558400	-5.71498	mh_allele	3.66869	zs_allele	mh_allele.zs_allele	MEG
OsMH_01G0558500	-6.45545	mh_allele	3.20781	zs_allele	mh_allele.zs_allele	MEG
OsMH_01G0559300	0.285225	None	4.64055	zs_allele	None.zs_allele	other
OsMH_01G0559400	-2.54184	mh_allele	1.98889	None	mh_allele.None	other
OsMH_01G0561000	-3.13331	mh_allele	3.28641	zs_allele	mh_allele.zs_allele	MEG
OsMH_06G0347400	5.05401	zs_allele	1.18525	None	zs_allele.None	other
OsMH_01G0564000	-6.36781	mh_allele	6.10943	zs_allele	mh_allele.zs_allele	MEG
OsMH_01G0564100	-0.218766	None	3.6361	zs_allele	None.zs_allele	other
OsMH_01G0567200	-3.5383	mh_allele	3.9196	zs_allele	mh_allele.zs_allele	MEG
OsMH_01G0568700	-4.91462	mh_allele	3.74192	zs_allele	mh_allele.zs_allele	MEG
OsMH_05G0047500	2.23446	zs_allele	4.20297	zs_allele	zs_allele.zs_allele	zs_enriched
OsMH_01G0570000	-3.39897	mh_allele	1.7365	None	mh_allele.None	other
OsMH_01G0570300	-4.09866	mh_allele	4.22376	zs_allele	mh_allele.zs_allele	MEG
OsMH_01G0570800	-7.1095	mh_allele	4.41974	zs_allele	mh_allele.zs_allele	MEG
OsMH_01G0571100	-7.38493	mh_allele	1.32738	None	mh_allele.None	other
OsMH_01G0571700	-7.37714	mh_allele	2.4051	None	mh_allele.None	other
OsMH_01G0573400	-1.19972	None	4.4971	zs_allele	None.zs_allele	other
OsMH_01G0573500	-6.01168	mh_allele	2.44825	None	mh_allele.None	other
OsMH_01G0573600	-7.28115	mh_allele	5.97657	zs_allele	mh_allele.zs_allele	MEG
OsMH_01G0574000	-6.25186	mh_allele	2.65361	None	mh_allele.None	other
OsMH_01G0574500	-2.33176	mh_allele	1.91796	None	mh_allele.None	other
OsMH_01G0575900	-6.2537	mh_allele	3.82491	zs_allele	mh_allele.zs_allele	MEG
OsMH_01G0576000	-6.61212	mh_allele	6.40182	zs_allele	mh_allele.zs_allele	MEG
OsMH_05G0212200	3.59662	zs_allele	-6.40939	mh_allele	zs_allele.mh_allele	PEG
OsMH_01G0576900	-7.08658	mh_allele	2.06185	None	mh_allele.None	other
OsMH_01G0577500	-4.49171	mh_allele	4.47217	zs_allele	mh_allele.zs_allele	MEG
OsMH_01G0577900	-5.23378	mh_allele	3.03495	zs_allele	mh_allele.zs_allele	MEG
OsMH_08G0301200	1.20451	zs_allele	2.63466	zs_allele	zs_allele.zs_allele	zs_enriched
OsMH_01G0579200	-4.41238	mh_allele	2.56565	None	mh_allele.None	other
OsMH_01G0579700	-5.6198	mh_allele	3.28039	zs_allele	mh_allele.zs_allele	MEG
OsMH_01G0580000	-5.43809	mh_allele	2.6048	zs_allele	mh_allele.zs_allele	MEG
OsMH_01G0581000	-3.13022	mh_allele	2.72806	zs_allele	mh_allele.zs_allele	MEG
OsMH_01G0582400	-5.91509	mh_allele	2.77978	None	mh_allele.None	other
OsMH_01G0584100	-2.35419	None	0.273925	None	None.None	other
OsMH_01G0584500	-6.67379	mh_allele	1.78375	None	mh_allele.None	other
OsMH_01G0585000	-5.03554	mh_allele	3.03336	zs_allele	mh_allele.zs_allele	MEG
OsMH_01G0589200	-4.57416	mh_allele	4.81143	zs_allele	mh_allele.zs_allele	MEG
OsMH_01G0589800	1.30705	None	4.48491	zs_allele	None.zs_allele	other
OsMH_01G0590500	-4.52797	mh_allele	3.40543	zs_allele	mh_allele.zs_allele	MEG
OsMH_01G0591200	-5.77287	mh_allele	-2.20938	mh_allele	mh_allele.mh_allele	mh_enriched
OsMH_01G0591300	-7.17978	mh_allele	4.17252	zs_allele	mh_allele.zs_allele	MEG
OsMH_01G0600300	-2.86428	mh_allele	0.0651495	None	mh_allele.None	other
OsMH_01G0601200	-3.33684	mh_allele	4.53454	zs_allele	mh_allele.zs_allele	MEG
OsMH_01G0603600	-2.7721	mh_allele	3.63688	zs_allele	mh_allele.zs_allele	MEG
OsMH_01G0604300	-5.32071	mh_allele	1.84127	None	mh_allele.None	other
OsMH_01G0605000	-1.89731	mh_allele	3.50895	zs_allele	mh_allele.zs_allele	MEG
OsMH_01G0621100	-6.18262	mh_allele	4.21836	zs_allele	mh_allele.zs_allele	MEG
OsMH_01G0621500	-3.76255	mh_allele	1.51819	None	mh_allele.None	other
OsMH_01G0623000	-6.38626	mh_allele	3.31971	zs_allele	mh_allele.zs_allele	MEG
OsMH_01G0628400	-6.66671	mh_allele	1.58518	None	mh_allele.None	other
OsMH_01G0631000	-4.51218	mh_allele	-0.691278	None	mh_allele.None	other
OsMH_01G0631900	-4.97887	mh_allele	5.38931	zs_allele	mh_allele.zs_allele	MEG
OsMH_01G0643800	-5.16608	mh_allele	2.56167	None	mh_allele.None	other
OsMH_01G0643900	-3.85863	mh_allele	3.27111	zs_allele	mh_allele.zs_allele	MEG
OsMH_01G0656500	-5.61101	mh_allele	2.18641	None	mh_allele.None	other
OsMH_01G0673000	-6.59569	mh_allele	2.99899	zs_allele	mh_allele.zs_allele	MEG
OsMH_01G0674400	-5.90841	mh_allele	4.09386	zs_allele	mh_allele.zs_allele	MEG
OsMH_01G0683600	-3.9722	mh_allele	2.44352	None	mh_allele.None	other
OsMH_01G0684100	-7.10882	mh_allele	2.21113	None	mh_allele.None	other
OsMH_01G0684200	-2.14638	mh_allele	3.38987	zs_allele	mh_allele.zs_allele	MEG
OsMH_01G0685900	-4.79612	mh_allele	2.22488	None	mh_allele.None	other
OsMH_01G0686000	-3.86598	mh_allele	3.87576	zs_allele	mh_allele.zs_allele	MEG
OsMH_01G0686300	-7.31341	mh_allele	3.54571	zs_allele	mh_allele.zs_allele	MEG
OsMH_01G0686500	-0.429494	None	2.40519	None	None.None	other
OsMH_01G0689000	-7.04508	mh_allele	2.39512	None	mh_allele.None	other
OsMH_01G0689100	-1.88857	mh_allele	2.427	None	mh_allele.None	other
OsMH_01G0692600	-3.98738	mh_allele	2.03528	None	mh_allele.None	other
OsMH_01G0692800	-1.5584	None	3.12416	zs_allele	None.zs_allele	other
OsMH_03G0475200	7.22544	zs_allele	-2.86463	mh_allele	zs_allele.mh_allele	PEG
OsMH_03G0616600	1.55697	zs_allele	3.5774	zs_allele	zs_allele.zs_allele	zs_enriched
OsMH_01G0696200	-3.77217	mh_allele	2.75971	None	mh_allele.None	other
OsMH_01G0697300	-0.802413	None	3.97409	zs_allele	None.zs_allele	other
OsMH_01G0697500	-6.4084	mh_allele	6.43798	zs_allele	mh_allele.zs_allele	MEG
OsMH_01G0699300	-6.96036	mh_allele	2.30416	None	mh_allele.None	other
OsMH_01G0699800	-3.78432	mh_allele	2.76981	None	mh_allele.None	other
OsMH_01G0700500	-6.29826	mh_allele	2.19213	None	mh_allele.None	other
OsMH_01G0700800	-6.31971	mh_allele	2.16843	None	mh_allele.None	other
OsMH_01G0700900	-5.08884	mh_allele	5.04764	zs_allele	mh_allele.zs_allele	MEG
OsMH_01G0701300	-7.74381	mh_allele	4.04203	zs_allele	mh_allele.zs_allele	MEG
OsMH_01G0701900	-1.87802	mh_allele	5.85135	zs_allele	mh_allele.zs_allele	MEG
OsMH_01G0702100	-4.84542	mh_allele	2.81139	None	mh_allele.None	other
OsMH_01G0702700	-5.71561	mh_allele	3.35127	zs_allele	mh_allele.zs_allele	MEG
OsMH_01G0705200	-4.52017	mh_allele	3.31747	zs_allele	mh_allele.zs_allele	MEG
OsMH_01G0705900	-5.89615	mh_allele	2.99674	zs_allele	mh_allele.zs_allele	MEG
OsMH_01G0707000	-1.78792	None	4.75991	zs_allele	None.zs_allele	other
OsMH_01G0707200	-3.47099	mh_allele	3.41816	zs_allele	mh_allele.zs_allele	MEG
OsMH_01G0708900	-3.42974	mh_allele	0.0693623	None	mh_allele.None	other
OsMH_01G0709300	-4.7312	mh_allele	3.59741	zs_allele	mh_allele.zs_allele	MEG
OsMH_09G0348100	1.48258	zs_allele	4.2313	zs_allele	zs_allele.zs_allele	zs_enriched
OsMH_01G0710400	-7.07666	mh_allele	1.09573	None	mh_allele.None	other
OsMH_01G0710500	-3.15055	mh_allele	0.572016	None	mh_allele.None	other
OsMH_02G0000100	-3.43489	mh_allele	2.56449	zs_allele	mh_allele.zs_allele	MEG
OsMH_02G0009900	-2.55012	mh_allele	4.33962	zs_allele	mh_allele.zs_allele	MEG
OsMH_02G0012500	1.98171	None	2.44707	None	None.None	other
OsMH_02G0013700	-5.44881	mh_allele	1.95671	None	mh_allele.None	other
OsMH_02G0013900	-6.48842	mh_allele	3.60391	zs_allele	mh_allele.zs_allele	MEG
OsMH_02G0014000	-5.97036	mh_allele	0.953858	None	mh_allele.None	other
OsMH_09G0309600	4.70261	zs_allele	4.92014	zs_allele	zs_allele.zs_allele	zs_enriched
OsMH_02G0014900	-6.69234	mh_allele	1.10443	None	mh_allele.None	other
OsMH_02G0015800	-6.30016	mh_allele	3.28735	zs_allele	mh_allele.zs_allele	MEG
OsMH_02G0018000	-6.32872	mh_allele	2.02691	zs_allele	mh_allele.zs_allele	MEG
OsMH_02G0019000	-1.87094	None	-0.64193	None	None.None	other
OsMH_02G0019200	-4.60684	mh_allele	1.57771	None	mh_allele.None	other
OsMH_02G0019300	-4.82361	mh_allele	2.55279	None	mh_allele.None	other
OsMH_02G0019800	-4.17499	mh_allele	3.82228	zs_allele	mh_allele.zs_allele	MEG
OsMH_02G0020300	-7.1317	mh_allele	4.30755	zs_allele	mh_allele.zs_allele	MEG
OsMH_02G0022000	-3.70712	mh_allele	3.81903	zs_allele	mh_allele.zs_allele	MEG
OsMH_02G0022100	-4.3549	mh_allele	4.77838	zs_allele	mh_allele.zs_allele	MEG
OsMH_02G0022300	-5.3546	mh_allele	6.06304	zs_allele	mh_allele.zs_allele	MEG
OsMH_02G0025800	-5.01135	mh_allele	2.96195	zs_allele	mh_allele.zs_allele	MEG
OsMH_06G0017700	4.19338	zs_allele	-10.2569	mh_allele	zs_allele.mh_allele	PEG
OsMH_02G0034100	0.433208	None	1.23517	None	None.None	other
OsMH_02G0035500	-5.64152	mh_allele	2.59946	None	mh_allele.None	other
OsMH_02G0035800	-6.81075	mh_allele	4.67	zs_allele	mh_allele.zs_allele	MEG
OsMH_02G0036400	-5.45839	mh_allele	2.64105	None	mh_allele.None	other
OsMH_02G0045000	-7.32846	mh_allele	2.2405	zs_allele	mh_allele.zs_allele	MEG
OsMH_02G0046500	-4.53471	mh_allele	4.49619	zs_allele	mh_allele.zs_allele	MEG
OsMH_02G0046600	-5.11705	mh_allele	4.85653	zs_allele	mh_allele.zs_allele	MEG
OsMH_02G0048600	-3.92673	mh_allele	4.26218	zs_allele	mh_allele.zs_allele	MEG
OsMH_02G0049500	-3.05771	mh_allele	2.95611	zs_allele	mh_allele.zs_allele	MEG
OsMH_02G0051000	-4.24108	mh_allele	2.65255	None	mh_allele.None	other
OsMH_02G0054000	-4.24915	mh_allele	3.98057	zs_allele	mh_allele.zs_allele	MEG
OsMH_02G0054100	-7.25459	mh_allele	5.94317	zs_allele	mh_allele.zs_allele	MEG
OsMH_02G0072000	-7.53032	mh_allele	4.9362	zs_allele	mh_allele.zs_allele	MEG
OsMH_02G0076300	-4.47256	mh_allele	4.18688	zs_allele	mh_allele.zs_allele	MEG
OsMH_02G0077600	-3.42501	mh_allele	2.70719	None	mh_allele.None	other
OsMH_02G0078200	-7.43108	mh_allele	5.43531	zs_allele	mh_allele.zs_allele	MEG
OsMH_02G0078800	-4.97169	mh_allele	2.64352	None	mh_allele.None	other
OsMH_02G0079700	-7.09644	mh_allele	2.25677	zs_allele	mh_allele.zs_allele	MEG
OsMH_02G0080100	-3.50358	mh_allele	5.59133	zs_allele	mh_allele.zs_allele	MEG
OsMH_03G0148000	4.12509	zs_allele	-4.12662	mh_allele	zs_allele.mh_allele	PEG
OsMH_02G0083600	-4.83079	mh_allele	4.4033	zs_allele	mh_allele.zs_allele	MEG
OsMH_02G0085200	-5.46388	mh_allele	3.48127	zs_allele	mh_allele.zs_allele	MEG
OsMH_02G0088200	-4.23976	mh_allele	1.78208	None	mh_allele.None	other
OsMH_02G0099200	-5.84971	mh_allele	3.97624	zs_allele	mh_allele.zs_allele	MEG
OsMH_02G0102600	-6.87156	mh_allele	-0.228465	None	mh_allele.None	other
OsMH_02G0102700	-4.51659	mh_allele	4.98515	zs_allele	mh_allele.zs_allele	MEG
OsMH_02G0102800	-0.995387	None	0.427136	None	None.None	other
OsMH_02G0127100	-3.54123	mh_allele	4.17776	zs_allele	mh_allele.zs_allele	MEG
OsMH_02G0134700	-4.89783	mh_allele	2.02392	None	mh_allele.None	other
OsMH_02G0134800	-6.10572	mh_allele	4.6032	zs_allele	mh_allele.zs_allele	MEG
OsMH_02G0134900	-7.10534	mh_allele	2.98635	zs_allele	mh_allele.zs_allele	MEG
OsMH_02G0135100	-7.21299	mh_allele	5.24208	zs_allele	mh_allele.zs_allele	MEG
OsMH_02G0135200	-2.10047	None	3.78861	zs_allele	None.zs_allele	other
OsMH_02G0136400	-8.92511	mh_allele	3.35451	zs_allele	mh_allele.zs_allele	MEG
OsMH_02G0137800	-3.95461	mh_allele	1.46029	None	mh_allele.None	other
OsMH_02G0140900	-5.19014	mh_allele	4.22867	zs_allele	mh_allele.zs_allele	MEG
OsMH_02G0141800	-3.54473	mh_allele	5.43129	zs_allele	mh_allele.zs_allele	MEG
OsMH_02G0143600	-0.699091	None	3.17867	zs_allele	None.zs_allele	other
OsMH_02G0143700	-7.65455	mh_allele	2.35924	zs_allele	mh_allele.zs_allele	MEG
OsMH_02G0148100	-3.43038	mh_allele	2.40701	None	mh_allele.None	other
OsMH_02G0148500	-2.87606	mh_allele	0.745973	None	mh_allele.None	other
OsMH_02G0151200	-4.5047	mh_allele	0.761445	None	mh_allele.None	other
OsMH_02G0151500	-7.80551	mh_allele	5.13493	zs_allele	mh_allele.zs_allele	MEG
OsMH_02G0151700	-4.94851	mh_allele	3.06798	zs_allele	mh_allele.zs_allele	MEG
OsMH_02G0151800	-4.75574	mh_allele	3.08867	zs_allele	mh_allele.zs_allele	MEG
OsMH_02G0151900	-7.11251	mh_allele	3.00265	zs_allele	mh_allele.zs_allele	MEG
OsMH_02G0152000	-1.09204	None	1.86882	None	None.None	other
OsMH_02G0152100	-6.2163	mh_allele	1.36663	None	mh_allele.None	other
OsMH_02G0152800	-5.31524	mh_allele	4.78062	zs_allele	mh_allele.zs_allele	MEG
OsMH_02G0154700	-2.25429	None	5.03208	zs_allele	None.zs_allele	other
OsMH_02G0156100	-4.69258	mh_allele	2.44624	None	mh_allele.None	other
OsMH_01G0103000	1.42642	zs_allele	4.64851	zs_allele	zs_allele.zs_allele	zs_enriched
OsMH_02G0156600	-3.64386	mh_allele	-1.06291	None	mh_allele.None	other
OsMH_02G0157200	-3.55795	mh_allele	4.28661	zs_allele	mh_allele.zs_allele	MEG
OsMH_02G0157500	-2.92269	mh_allele	5.21242	zs_allele	mh_allele.zs_allele	MEG
OsMH_02G0158000	-6.12686	mh_allele	2.96614	zs_allele	mh_allele.zs_allele	MEG
OsMH_02G0160900	-5.30584	mh_allele	4.83259	zs_allele	mh_allele.zs_allele	MEG
OsMH_02G0161400	-3.30049	mh_allele	1.85295	None	mh_allele.None	other
OsMH_02G0163000	-3.69544	mh_allele	3.24823	zs_allele	mh_allele.zs_allele	MEG
OsMH_02G0163300	-3.44337	mh_allele	3.42184	zs_allele	mh_allele.zs_allele	MEG
OsMH_02G0215200	-2.59299	mh_allele	-16.4651	mh_allele	mh_allele.mh_allele	mh_enriched
OsMH_02G0262100	-6.36714	mh_allele	2.80395	zs_allele	mh_allele.zs_allele	MEG
OsMH_02G0262500	-7.10637	mh_allele	3.20823	zs_allele	mh_allele.zs_allele	MEG
OsMH_02G0263100	-9.21189	mh_allele	6.87372	zs_allele	mh_allele.zs_allele	MEG
OsMH_02G0264500	-4.25395	mh_allele	-1.33423	None	mh_allele.None	other
OsMH_02G0265900	-7.18892	mh_allele	0.96391	None	mh_allele.None	other
OsMH_02G0266000	-6.34955	mh_allele	4.00632	zs_allele	mh_allele.zs_allele	MEG
OsMH_02G0266400	-6.34753	mh_allele	2.96564	zs_allele	mh_allele.zs_allele	MEG
OsMH_02G0267900	-6.35902	mh_allele	-1.68688	None	mh_allele.None	other
OsMH_02G0270500	-5.77359	mh_allele	2.55664	None	mh_allele.None	other
OsMH_02G0274700	-7.77733	mh_allele	4.66503	zs_allele	mh_allele.zs_allele	MEG
OsMH_02G0274800	-3.61208	mh_allele	4.2281	zs_allele	mh_allele.zs_allele	MEG
OsMH_02G0276200	-6.40111	mh_allele	5.02785	zs_allele	mh_allele.zs_allele	MEG
OsMH_02G0277200	-5.95883	mh_allele	3.83508	zs_allele	mh_allele.zs_allele	MEG
OsMH_02G0283600	-6.13489	mh_allele	3.12288	zs_allele	mh_allele.zs_allele	MEG
OsMH_02G0283800	-7.10743	mh_allele	3.58046	zs_allele	mh_allele.zs_allele	MEG
OsMH_02G0286700	-7.99417	mh_allele	5.21304	zs_allele	mh_allele.zs_allele	MEG
OsMH_02G0287100	-6.54937	mh_allele	3.60849	zs_allele	mh_allele.zs_allele	MEG
OsMH_02G0288400	-6.90522	mh_allele	3.87094	zs_allele	mh_allele.zs_allele	MEG
OsMH_02G0289500	-5.69563	mh_allele	5.18805	zs_allele	mh_allele.zs_allele	MEG
OsMH_02G0290000	-6.70454	mh_allele	2.48318	zs_allele	mh_allele.zs_allele	MEG
OsMH_02G0290100	-7.03342	mh_allele	4.27353	zs_allele	mh_allele.zs_allele	MEG
OsMH_02G0294800	-5.86103	mh_allele	3.30791	zs_allele	mh_allele.zs_allele	MEG
OsMH_02G0296100	-8.82098	mh_allele	3.68356	zs_allele	mh_allele.zs_allele	MEG
OsMH_02G0299300	-4.89539	mh_allele	3.11107	zs_allele	mh_allele.zs_allele	MEG
OsMH_02G0300400	-6.34092	mh_allele	5.09577	zs_allele	mh_allele.zs_allele	MEG
OsMH_02G0303300	-4.74991	mh_allele	3.58446	zs_allele	mh_allele.zs_allele	MEG
OsMH_02G0303400	-8.87936	mh_allele	0.968404	None	mh_allele.None	other
OsMH_02G0303500	-5.51694	mh_allele	5.95858	zs_allele	mh_allele.zs_allele	MEG
OsMH_02G0303600	-3.60951	mh_allele	4.59327	zs_allele	mh_allele.zs_allele	MEG
OsMH_02G0306300	-4.43019	mh_allele	-0.670824	None	mh_allele.None	other
OsMH_02G0311100	-4.8116	mh_allele	1.603	None	mh_allele.None	other
OsMH_02G0312600	-3.3408	mh_allele	-4.2824	mh_allele	mh_allele.mh_allele	mh_enriched
OsMH_02G0314800	-4.31548	mh_allele	3.25843	zs_allele	mh_allele.zs_allele	MEG
OsMH_02G0318900	-3.96333	mh_allele	2.56996	None	mh_allele.None	other
OsMH_02G0319800	-5.05168	mh_allele	3.40469	zs_allele	mh_allele.zs_allele	MEG
OsMH_02G0320000	-6.21476	mh_allele	1.81645	None	mh_allele.None	other
OsMH_02G0321800	-3.48706	mh_allele	2.01511	None	mh_allele.None	other
OsMH_02G0323100	-6.02175	mh_allele	-1.12826	None	mh_allele.None	other
OsMH_02G0326500	-4.35765	mh_allele	-0.786902	None	mh_allele.None	other
OsMH_02G0328400	-6.71509	mh_allele	2.23036	None	mh_allele.None	other
OsMH_02G0328900	-5.43122	mh_allele	4.44564	zs_allele	mh_allele.zs_allele	MEG
OsMH_02G0329000	-4.65781	mh_allele	2.24171	None	mh_allele.None	other
OsMH_02G0329700	-6.84004	mh_allele	1.15179	None	mh_allele.None	other
OsMH_02G0331100	-3.84651	mh_allele	2.1626	zs_allele	mh_allele.zs_allele	MEG
OsMH_02G0331900	-6.22104	mh_allele	3.92494	zs_allele	mh_allele.zs_allele	MEG
OsMH_02G0467900	-7.21998	mh_allele	-0.924667	None	mh_allele.None	other
OsMH_02G0468000	-8.8751	mh_allele	5.15021	zs_allele	mh_allele.zs_allele	MEG
OsMH_02G0468100	-8.03301	mh_allele	6.95067	zs_allele	mh_allele.zs_allele	MEG
OsMH_02G0469300	-3.91484	mh_allele	2.30317	zs_allele	mh_allele.zs_allele	MEG
OsMH_02G0470500	-5.2645	mh_allele	0.0374106	None	mh_allele.None	other
OsMH_02G0474700	-5.9633	mh_allele	1.68469	None	mh_allele.None	other
OsMH_02G0475500	-3.51666	mh_allele	3.92909	zs_allele	mh_allele.zs_allele	MEG
OsMH_02G0478700	-3.0802	mh_allele	2.1513	zs_allele	mh_allele.zs_allele	MEG
OsMH_02G0479800	-7.10741	mh_allele	0.332271	None	mh_allele.None	other
OsMH_02G0480100	-2.47973	None	5.10095	zs_allele	None.zs_allele	other
OsMH_02G0480300	-1.31457	None	3.08	zs_allele	None.zs_allele	other
OsMH_02G0482000	-7.39461	mh_allele	3.01181	zs_allele	mh_allele.zs_allele	MEG
OsMH_02G0496600	-5.37646	mh_allele	1.78722	zs_allele	mh_allele.zs_allele	MEG
OsMH_02G0500200	-6.7551	mh_allele	4.00248	zs_allele	mh_allele.zs_allele	MEG
OsMH_02G0502700	-4.46617	mh_allele	-4.79637	mh_allele	mh_allele.mh_allele	mh_enriched
OsMH_02G0503100	-3.7781	mh_allele	1.72536	None	mh_allele.None	other
OsMH_02G0503200	-7.78881	mh_allele	-0.218154	None	mh_allele.None	other
OsMH_02G0503900	-0.362612	None	3.47007	zs_allele	None.zs_allele	other
OsMH_02G0506700	-4.87575	mh_allele	3.58291	zs_allele	mh_allele.zs_allele	MEG
OsMH_02G0507100	-7.69655	mh_allele	1.15803	None	mh_allele.None	other
OsMH_02G0511100	-5.64676	mh_allele	4.31259	zs_allele	mh_allele.zs_allele	MEG
OsMH_02G0135000	5.74175	zs_allele	4.52031	zs_allele	zs_allele.zs_allele	zs_enriched
OsMH_02G0515600	-6.59754	mh_allele	3.01636	zs_allele	mh_allele.zs_allele	MEG
OsMH_02G0516600	-4.30485	mh_allele	1.01979	None	mh_allele.None	other
OsMH_02G0516800	-2.14939	None	1.9391	None	None.None	other
OsMH_02G0516900	-6.69762	mh_allele	4.99883	zs_allele	mh_allele.zs_allele	MEG
OsMH_02G0517200	-4.93926	mh_allele	3.99577	zs_allele	mh_allele.zs_allele	MEG
OsMH_02G0518300	-2.35042	mh_allele	-0.333521	None	mh_allele.None	other
OsMH_02G0525100	-2.87017	mh_allele	2.24737	zs_allele	mh_allele.zs_allele	MEG
OsMH_02G0525200	-3.83383	mh_allele	-5.07485	mh_allele	mh_allele.mh_allele	mh_enriched
OsMH_02G0532400	-3.9374	mh_allele	3.82898	zs_allele	mh_allele.zs_allele	MEG
OsMH_02G0537900	-5.009	mh_allele	2.13372	None	mh_allele.None	other
OsMH_02G0553600	-4.18433	mh_allele	0.275821	None	mh_allele.None	other
OsMH_01G0553800	4.47239	zs_allele	4.48867	zs_allele	zs_allele.zs_allele	zs_enriched
OsMH_01G0535500	2.68567	zs_allele	1.96077	None	zs_allele.None	other
OsMH_02G0560100	-3.83967	mh_allele	3.24909	zs_allele	mh_allele.zs_allele	MEG
OsMH_02G0564200	-6.12798	mh_allele	2.33567	None	mh_allele.None	other
OsMH_02G0565900	-6.80725	mh_allele	-0.854964	None	mh_allele.None	other
OsMH_02G0566000	-5.10217	mh_allele	5.384	zs_allele	mh_allele.zs_allele	MEG
OsMH_02G0566100	-4.46161	mh_allele	1.7503	None	mh_allele.None	other
OsMH_02G0566200	-6.51868	mh_allele	2.48441	None	mh_allele.None	other
OsMH_02G0566300	-5.87215	mh_allele	4.2521	zs_allele	mh_allele.zs_allele	MEG
OsMH_02G0567300	-5.00807	mh_allele	2.19648	zs_allele	mh_allele.zs_allele	MEG
OsMH_02G0567900	-5.79417	mh_allele	2.66638	None	mh_allele.None	other
OsMH_02G0568500	-8.41263	mh_allele	3.40328	zs_allele	mh_allele.zs_allele	MEG
OsMH_02G0569400	-8.50204	mh_allele	3.4793	zs_allele	mh_allele.zs_allele	MEG
OsMH_02G0570000	-6.84954	mh_allele	-1.64871	mh_allele	mh_allele.mh_allele	mh_enriched
OsMH_02G0573300	-6.52923	mh_allele	1.82567	None	mh_allele.None	other
OsMH_02G0574100	-3.59759	mh_allele	1.85249	None	mh_allele.None	other
OsMH_02G0575000	-2.49316	mh_allele	4.19095	zs_allele	mh_allele.zs_allele	MEG
OsMH_09G0338300	3.83477	zs_allele	2.61801	zs_allele	zs_allele.zs_allele	zs_enriched
OsMH_02G0575600	-4.81503	mh_allele	0.404295	None	mh_allele.None	other
OsMH_02G0575700	-6.53229	mh_allele	-2.21848	mh_allele	mh_allele.mh_allele	mh_enriched
OsMH_02G0577200	-2.94137	mh_allele	3.29583	zs_allele	mh_allele.zs_allele	MEG
OsMH_02G0577300	-7.05173	mh_allele	2.43041	None	mh_allele.None	other
OsMH_02G0581900	-5.45029	mh_allele	1.40416	None	mh_allele.None	other
OsMH_02G0584100	-6.35696	mh_allele	4.33491	zs_allele	mh_allele.zs_allele	MEG
OsMH_02G0584700	-5.65142	mh_allele	1.21657	None	mh_allele.None	other
OsMH_03G0004700	-5.02039	mh_allele	1.36668	None	mh_allele.None	other
OsMH_03G0005300	-5.1795	mh_allele	6.42301	zs_allele	mh_allele.zs_allele	MEG
OsMH_03G0005700	-2.95054	mh_allele	2.41052	None	mh_allele.None	other
OsMH_03G0006000	-3.97086	mh_allele	4.34156	zs_allele	mh_allele.zs_allele	MEG
OsMH_03G0006800	-3.97295	mh_allele	-1.30312	None	mh_allele.None	other
OsMH_03G0007300	-3.55264	mh_allele	3.45666	zs_allele	mh_allele.zs_allele	MEG
OsMH_03G0013200	-4.75614	mh_allele	3.33709	zs_allele	mh_allele.zs_allele	MEG
OsMH_03G0026100	-6.73621	mh_allele	3.84859	zs_allele	mh_allele.zs_allele	MEG
OsMH_03G0026300	-3.10918	mh_allele	3.23686	zs_allele	mh_allele.zs_allele	MEG
OsMH_03G0026700	-4.0828	mh_allele	4.12433	zs_allele	mh_allele.zs_allele	MEG
OsMH_03G0027000	-7.64276	mh_allele	-2.22712	mh_allele	mh_allele.mh_allele	mh_enriched
OsMH_03G0027500	-1.75102	None	-6.76261	mh_allele	None.mh_allele	other
OsMH_03G0028600	-4.34849	mh_allele	1.39243	None	mh_allele.None	other
OsMH_03G0034300	-9.38564	mh_allele	2.76356	zs_allele	mh_allele.zs_allele	MEG
OsMH_03G0034400	-4.30478	mh_allele	2.54035	None	mh_allele.None	other
OsMH_03G0037700	-8.48028	mh_allele	3.58384	zs_allele	mh_allele.zs_allele	MEG
OsMH_03G0037800	-8.14725	mh_allele	2.28172	zs_allele	mh_allele.zs_allele	MEG
OsMH_03G0038000	-3.30901	mh_allele	2.70974	zs_allele	mh_allele.zs_allele	MEG
OsMH_03G0040800	-7.96016	mh_allele	-0.860641	None	mh_allele.None	other
OsMH_03G0041600	-6.66254	mh_allele	2.17444	zs_allele	mh_allele.zs_allele	MEG
OsMH_03G0042200	-6.07736	mh_allele	1.41079	None	mh_allele.None	other
OsMH_03G0042600	-3.70412	mh_allele	0.333498	None	mh_allele.None	other
OsMH_03G0049000	-5.77894	mh_allele	2.01563	None	mh_allele.None	other
OsMH_03G0051100	-6.33204	mh_allele	4.00201	zs_allele	mh_allele.zs_allele	MEG
OsMH_03G0053100	-6.57659	mh_allele	2.15603	None	mh_allele.None	other
OsMH_03G0055600	-6.27867	mh_allele	3.78029	zs_allele	mh_allele.zs_allele	MEG
OsMH_03G0099900	-5.38962	mh_allele	3.37811	zs_allele	mh_allele.zs_allele	MEG
OsMH_03G0100300	-5.85143	mh_allele	2.71238	None	mh_allele.None	other
OsMH_03G0100700	-2.78501	mh_allele	2.6978	None	mh_allele.None	other
OsMH_03G0101100	-8.12505	mh_allele	3.32718	zs_allele	mh_allele.zs_allele	MEG
OsMH_03G0110600	-3.78754	mh_allele	-15.9712	mh_allele	mh_allele.mh_allele	mh_enriched
OsMH_03G0125300	-4.52172	mh_allele	6.49279	zs_allele	mh_allele.zs_allele	MEG
OsMH_03G0131100	-8.47205	mh_allele	4.84243	zs_allele	mh_allele.zs_allele	MEG
OsMH_03G0131700	-6.83668	mh_allele	1.72007	None	mh_allele.None	other
OsMH_03G0139700	-4.66914	mh_allele	2.83147	None	mh_allele.None	other
OsMH_03G0140100	-3.44873	mh_allele	3.9858	zs_allele	mh_allele.zs_allele	MEG
OsMH_03G0143000	-3.17286	mh_allele	-7.28488	mh_allele	mh_allele.mh_allele	mh_enriched
OsMH_03G0144100	-7.66377	mh_allele	3.6588	zs_allele	mh_allele.zs_allele	MEG
OsMH_03G0144600	-5.85611	mh_allele	1.46484	None	mh_allele.None	other
OsMH_03G0144700	-5.85385	mh_allele	1.55704	None	mh_allele.None	other
OsMH_03G0145900	-4.91002	mh_allele	2.31259	None	mh_allele.None	other
OsMH_03G0147100	-5.71444	mh_allele	1.2418	None	mh_allele.None	other
OsMH_03G0147900	-4.60363	mh_allele	3.59357	zs_allele	mh_allele.zs_allele	MEG
OsMH_02G0558700	5.32334	zs_allele	1.81013	None	zs_allele.None	other
OsMH_03G0148100	-4.02699	mh_allele	6.21498	zs_allele	mh_allele.zs_allele	MEG
OsMH_03G0148600	-6.24137	mh_allele	4.41835	zs_allele	mh_allele.zs_allele	MEG
OsMH_06G0392100	4.9385	zs_allele	4.47072	zs_allele	zs_allele.zs_allele	zs_enriched
OsMH_01G0694000	2.95006	zs_allele	3.21533	zs_allele	zs_allele.zs_allele	zs_enriched
OsMH_03G0150100	-4.96257	mh_allele	-1.38843	mh_allele	mh_allele.mh_allele	mh_enriched
OsMH_03G0150300	-2.01814	None	0.0365983	None	None.None	other
OsMH_03G0150600	-4.211	mh_allele	4.5161	zs_allele	mh_allele.zs_allele	MEG
OsMH_03G0150700	-4.27431	mh_allele	2.25988	None	mh_allele.None	other
OsMH_02G0575400	9.06875	zs_allele	1.48024	None	zs_allele.None	other
OsMH_03G0156000	-4.23451	mh_allele	3.84407	zs_allele	mh_allele.zs_allele	MEG
OsMH_03G0157400	-5.94743	mh_allele	5.37433	zs_allele	mh_allele.zs_allele	MEG
OsMH_03G0159200	-6.28384	mh_allele	-0.944453	None	mh_allele.None	other
OsMH_03G0159300	-4.14186	mh_allele	3.8563	zs_allele	mh_allele.zs_allele	MEG
OsMH_03G0159400	-5.67964	mh_allele	5.48163	zs_allele	mh_allele.zs_allele	MEG
OsMH_03G0159600	-4.41456	mh_allele	1.76665	None	mh_allele.None	other
OsMH_03G0160900	-6.82718	mh_allele	3.09517	zs_allele	mh_allele.zs_allele	MEG
OsMH_03G0161500	-4.70677	mh_allele	3.04532	zs_allele	mh_allele.zs_allele	MEG
OsMH_03G0162100	-7.33361	mh_allele	4.27783	zs_allele	mh_allele.zs_allele	MEG
OsMH_03G0162400	-4.9391	mh_allele	3.06212	zs_allele	mh_allele.zs_allele	MEG
OsMH_03G0169800	-6.28606	mh_allele	3.15572	zs_allele	mh_allele.zs_allele	MEG
OsMH_03G0172000	-5.66612	mh_allele	4.49529	zs_allele	mh_allele.zs_allele	MEG
OsMH_03G0172700	-4.00662	mh_allele	1.69647	None	mh_allele.None	other
OsMH_03G0173300	-3.8318	mh_allele	2.18804	None	mh_allele.None	other
OsMH_03G0174400	-3.55439	mh_allele	3.87981	zs_allele	mh_allele.zs_allele	MEG
OsMH_03G0182600	-4.71803	mh_allele	-14.7592	mh_allele	mh_allele.mh_allele	mh_enriched
OsMH_03G0182700	0.444721	None	-5.79653	mh_allele	None.mh_allele	other
OsMH_03G0183400	-6.77014	mh_allele	1.91036	None	mh_allele.None	other
OsMH_03G0184000	-6.54003	mh_allele	2.22903	None	mh_allele.None	other
OsMH_03G0184300	-8.43031	mh_allele	3.68554	zs_allele	mh_allele.zs_allele	MEG
OsMH_03G0184400	-3.26176	mh_allele	3.69303	zs_allele	mh_allele.zs_allele	MEG
OsMH_11G0361300	4.9119	zs_allele	4.72747	zs_allele	zs_allele.zs_allele	zs_enriched
OsMH_03G0185300	-3.51034	mh_allele	2.52672	None	mh_allele.None	other
OsMH_03G0187000	-5.18117	mh_allele	2.91238	zs_allele	mh_allele.zs_allele	MEG
OsMH_03G0204200	-4.49413	mh_allele	1.99974	None	mh_allele.None	other
OsMH_03G0209700	-4.2589	mh_allele	3.3694	zs_allele	mh_allele.zs_allele	MEG
OsMH_03G0209900	-7.3986	mh_allele	3.93801	zs_allele	mh_allele.zs_allele	MEG
OsMH_03G0214000	-4.29506	mh_allele	3.06958	zs_allele	mh_allele.zs_allele	MEG
OsMH_03G0228100	-3.47525	mh_allele	3.89838	zs_allele	mh_allele.zs_allele	MEG
OsMH_03G0235900	-6.09944	mh_allele	1.24259	None	mh_allele.None	other
OsMH_03G0236100	-5.86498	mh_allele	1.96232	None	mh_allele.None	other
OsMH_03G0242100	-10.3461	mh_allele	6.84081	zs_allele	mh_allele.zs_allele	MEG
OsMH_03G0245500	-5.90403	mh_allele	2.02328	None	mh_allele.None	other
OsMH_03G0247500	-6.55729	mh_allele	4.69709	zs_allele	mh_allele.zs_allele	MEG
OsMH_03G0251800	-5.55507	mh_allele	1.85007	None	mh_allele.None	other
OsMH_03G0253400	-3.27553	mh_allele	2.6472	zs_allele	mh_allele.zs_allele	MEG
OsMH_03G0254100	-2.89368	mh_allele	5.06049	zs_allele	mh_allele.zs_allele	MEG
OsMH_03G0254300	-8.75575	mh_allele	3.78273	zs_allele	mh_allele.zs_allele	MEG
OsMH_03G0254900	-5.59929	mh_allele	6.3415	zs_allele	mh_allele.zs_allele	MEG
OsMH_03G0256500	-6.38241	mh_allele	3.30666	zs_allele	mh_allele.zs_allele	MEG
OsMH_03G0256900	-7.22485	mh_allele	3.79309	zs_allele	mh_allele.zs_allele	MEG
OsMH_03G0257900	-4.46866	mh_allele	3.1316	zs_allele	mh_allele.zs_allele	MEG
OsMH_11G0262100	4.2312	zs_allele	-0.442475	None	zs_allele.None	other
OsMH_03G0269500	-7.55866	mh_allele	3.94188	zs_allele	mh_allele.zs_allele	MEG
OsMH_03G0269600	-9.77146	mh_allele	8.47337	zs_allele	mh_allele.zs_allele	MEG
OsMH_03G0270000	-4.44726	mh_allele	6.13952	zs_allele	mh_allele.zs_allele	MEG
OsMH_03G0270100	-8.39137	mh_allele	4.85575	zs_allele	mh_allele.zs_allele	MEG
OsMH_03G0270700	-4.37802	mh_allele	1.30894	None	mh_allele.None	other
OsMH_03G0271800	-1.02381	None	4.26877	zs_allele	None.zs_allele	other
OsMH_03G0274000	-4.14064	mh_allele	3.75489	zs_allele	mh_allele.zs_allele	MEG
OsMH_03G0274700	0.862894	None	3.39178	zs_allele	None.zs_allele	other
OsMH_03G0275000	-6.80522	mh_allele	4.66489	zs_allele	mh_allele.zs_allele	MEG
OsMH_03G0277500	-5.7449	mh_allele	5.30766	zs_allele	mh_allele.zs_allele	MEG
OsMH_03G0279500	-6.94118	mh_allele	2.06195	zs_allele	mh_allele.zs_allele	MEG
OsMH_03G0279800	-5.16081	mh_allele	2.12089	None	mh_allele.None	other
OsMH_03G0280300	-3.30122	mh_allele	2.82702	None	mh_allele.None	other
OsMH_03G0281700	-3.14964	mh_allele	4.41195	zs_allele	mh_allele.zs_allele	MEG
OsMH_03G0284900	-6.22332	mh_allele	3.55997	zs_allele	mh_allele.zs_allele	MEG
OsMH_03G0286900	-5.07652	mh_allele	1.34464	None	mh_allele.None	other
OsMH_01G0019800	5.01267	zs_allele	5.33015	zs_allele	zs_allele.zs_allele	zs_enriched
OsMH_03G0294500	-4.22692	mh_allele	4.21934	zs_allele	mh_allele.zs_allele	MEG
OsMH_03G0295300	-5.13197	mh_allele	1.95872	None	mh_allele.None	other
OsMH_03G0296400	-4.68016	mh_allele	3.91884	zs_allele	mh_allele.zs_allele	MEG
OsMH_03G0296700	-6.50787	mh_allele	-0.403875	None	mh_allele.None	other
OsMH_07G0057400	4.37575	zs_allele	-2.3504	mh_allele	zs_allele.mh_allele	PEG
OsMH_03G0298200	-1.10288	None	0.5139	None	None.None	other
OsMH_03G0303100	-5.28874	mh_allele	3.09856	zs_allele	mh_allele.zs_allele	MEG
OsMH_03G0317100	-3.96584	mh_allele	4.514	zs_allele	mh_allele.zs_allele	MEG
OsMH_03G0319900	-3.94317	mh_allele	1.1897	None	mh_allele.None	other
OsMH_03G0324300	-6.93153	mh_allele	3.78678	zs_allele	mh_allele.zs_allele	MEG
OsMH_07G0007400	3.80003	zs_allele	-3.3903	mh_allele	zs_allele.mh_allele	PEG
OsMH_03G0348000	-7.26907	mh_allele	2.84128	zs_allele	mh_allele.zs_allele	MEG
OsMH_03G0358000	-4.97921	mh_allele	2.68205	None	mh_allele.None	other
OsMH_03G0360700	-6.22105	mh_allele	4.04856	zs_allele	mh_allele.zs_allele	MEG
OsMH_03G0363300	-2.96794	mh_allele	6.10244	zs_allele	mh_allele.zs_allele	MEG
OsMH_03G0363400	-7.21379	mh_allele	2.5337	None	mh_allele.None	other
OsMH_03G0363500	-4.55987	mh_allele	1.20549	zs_allele	mh_allele.zs_allele	MEG
OsMH_03G0363600	-2.17965	mh_allele	2.51974	None	mh_allele.None	other
OsMH_03G0363700	-8.56482	mh_allele	3.13526	zs_allele	mh_allele.zs_allele	MEG
OsMH_03G0365100	-5.98064	mh_allele	1.09438	None	mh_allele.None	other
OsMH_03G0366500	-8.8353	mh_allele	4.70295	zs_allele	mh_allele.zs_allele	MEG
OsMH_03G0369100	-3.86934	mh_allele	2.72378	None	mh_allele.None	other
OsMH_03G0370900	-3.78292	mh_allele	-0.47575	None	mh_allele.None	other
OsMH_03G0373800	-0.286414	None	4.97178	zs_allele	None.zs_allele	other
OsMH_03G0374000	-3.71262	mh_allele	4.11219	zs_allele	mh_allele.zs_allele	MEG
OsMH_03G0374100	-6.55876	mh_allele	4.12795	zs_allele	mh_allele.zs_allele	MEG
OsMH_03G0387000	-7.59568	mh_allele	6.81067	zs_allele	mh_allele.zs_allele	MEG
OsMH_03G0387800	-8.92379	mh_allele	3.19727	zs_allele	mh_allele.zs_allele	MEG
OsMH_03G0389600	-8.39726	mh_allele	5.98703	zs_allele	mh_allele.zs_allele	MEG
OsMH_03G0391000	-8.03717	mh_allele	3.63289	zs_allele	mh_allele.zs_allele	MEG
OsMH_03G0394400	-5.32096	mh_allele	-0.666446	None	mh_allele.None	other
OsMH_03G0399600	-5.41609	mh_allele	3.5944	zs_allele	mh_allele.zs_allele	MEG
OsMH_03G0402000	-6.31867	mh_allele	0.19343	None	mh_allele.None	other
OsMH_03G0413800	-4.76217	mh_allele	6.20525	zs_allele	mh_allele.zs_allele	MEG
OsMH_03G0415900	-6.03529	mh_allele	4.24056	zs_allele	mh_allele.zs_allele	MEG
OsMH_08G0263500	1.6171	zs_allele	-1.30013	mh_allele	zs_allele.mh_allele	PEG
OsMH_03G0421100	-1.89315	None	1.56217	None	None.None	other
OsMH_03G0432500	-6.40407	mh_allele	4.77215	zs_allele	mh_allele.zs_allele	MEG
OsMH_03G0432700	-6.2382	mh_allele	1.95929	None	mh_allele.None	other
OsMH_03G0432900	-2.99099	mh_allele	3.50353	zs_allele	mh_allele.zs_allele	MEG
OsMH_03G0433700	-4.31786	mh_allele	2.19409	None	mh_allele.None	other
OsMH_03G0438500	-3.95712	mh_allele	-14.8776	mh_allele	mh_allele.mh_allele	mh_enriched
OsMH_03G0438700	-3.47021	mh_allele	2.89896	zs_allele	mh_allele.zs_allele	MEG
OsMH_03G0439000	-6.94294	mh_allele	2.5495	zs_allele	mh_allele.zs_allele	MEG
OsMH_09G0069400	1.23467	zs_allele	6.33712	zs_allele	zs_allele.zs_allele	zs_enriched
OsMH_03G0456500	-5.33141	mh_allele	2.73152	None	mh_allele.None	other
OsMH_03G0457000	-4.8347	mh_allele	6.10667	zs_allele	mh_allele.zs_allele	MEG
OsMH_03G0457200	-3.55171	mh_allele	4.76632	zs_allele	mh_allele.zs_allele	MEG
OsMH_03G0457700	-4.41995	mh_allele	3.66361	zs_allele	mh_allele.zs_allele	MEG
OsMH_03G0457900	-4.39574	mh_allele	1.94692	None	mh_allele.None	other
OsMH_03G0458200	-4.18855	mh_allele	2.45575	None	mh_allele.None	other
OsMH_03G0458500	-4.14795	mh_allele	4.55992	zs_allele	mh_allele.zs_allele	MEG
OsMH_09G0336000	7.43884	zs_allele	4.09344	zs_allele	zs_allele.zs_allele	zs_enriched
OsMH_03G0460500	-3.26319	mh_allele	3.96558	zs_allele	mh_allele.zs_allele	MEG
OsMH_03G0460700	-2.66995	None	3.95471	zs_allele	None.zs_allele	other
OsMH_01G0091000	6.05602	zs_allele	-12.3301	mh_allele	zs_allele.mh_allele	PEG
OsMH_03G0467600	-1.94485	mh_allele	2.81624	zs_allele	mh_allele.zs_allele	MEG
OsMH_03G0468700	-3.23455	mh_allele	0.840371	None	mh_allele.None	other
OsMH_03G0469000	1.93263	None	-7.47025	mh_allele	None.mh_allele	other
OsMH_03G0470500	-4.21531	mh_allele	1.35187	None	mh_allele.None	other
OsMH_03G0471700	-3.77288	mh_allele	2.67866	None	mh_allele.None	other
OsMH_03G0471800	-5.1582	mh_allele	2.34761	None	mh_allele.None	other
OsMH_03G0473100	-6.26376	mh_allele	4.5445	zs_allele	mh_allele.zs_allele	MEG
OsMH_03G0473200	-6.30374	mh_allele	-5.64775	mh_allele	mh_allele.mh_allele	mh_enriched
OsMH_03G0473700	-0.587401	None	2.98129	zs_allele	None.zs_allele	other
OsMH_01G0528500	5.46408	zs_allele	3.38002	zs_allele	zs_allele.zs_allele	zs_enriched
OsMH_03G0476900	-4.63502	mh_allele	4.06869	zs_allele	mh_allele.zs_allele	MEG
OsMH_03G0477000	-7.01475	mh_allele	2.60316	zs_allele	mh_allele.zs_allele	MEG
OsMH_03G0482700	-3.96708	mh_allele	2.56105	None	mh_allele.None	other
OsMH_03G0482800	-4.48537	mh_allele	1.7283	None	mh_allele.None	other
OsMH_03G0485900	-5.70041	mh_allele	3.22153	zs_allele	mh_allele.zs_allele	MEG
OsMH_03G0486900	-1.31718	None	4.17714	zs_allele	None.zs_allele	other
OsMH_03G0488200	-5.21156	mh_allele	3.67429	zs_allele	mh_allele.zs_allele	MEG
OsMH_03G0490600	-3.6209	mh_allele	0.329751	None	mh_allele.None	other
OsMH_03G0492100	-4.78427	mh_allele	4.45284	zs_allele	mh_allele.zs_allele	MEG
OsMH_03G0492200	-4.6926	mh_allele	1.33648	None	mh_allele.None	other
OsMH_03G0493100	-3.29165	mh_allele	1.68565	None	mh_allele.None	other
OsMH_03G0493200	-2.03319	mh_allele	3.70343	zs_allele	mh_allele.zs_allele	MEG
OsMH_03G0493700	-4.98366	mh_allele	2.27958	None	mh_allele.None	other
OsMH_03G0493800	-1.32761	None	2.74876	zs_allele	None.zs_allele	other
OsMH_03G0494100	-1.41238	None	3.02639	zs_allele	None.zs_allele	other
OsMH_03G0494500	-7.71465	mh_allele	3.81332	zs_allele	mh_allele.zs_allele	MEG
OsMH_03G0494600	-5.07211	mh_allele	1.93467	None	mh_allele.None	other
OsMH_03G0494700	-0.217033	None	5.77772	zs_allele	None.zs_allele	other
OsMH_03G0495200	-5.88826	mh_allele	3.84695	zs_allele	mh_allele.zs_allele	MEG
OsMH_03G0495400	-4.03017	mh_allele	6.83303	zs_allele	mh_allele.zs_allele	MEG
OsMH_03G0496000	-4.96288	mh_allele	3.09721	zs_allele	mh_allele.zs_allele	MEG
OsMH_03G0496500	-8.53011	mh_allele	1.88557	None	mh_allele.None	other
OsMH_03G0498900	-3.71504	mh_allele	5.47137	zs_allele	mh_allele.zs_allele	MEG
OsMH_03G0499100	-5.3187	mh_allele	3.44923	zs_allele	mh_allele.zs_allele	MEG
OsMH_03G0499300	-3.87694	mh_allele	4.74063	zs_allele	mh_allele.zs_allele	MEG
OsMH_03G0499400	-5.96401	mh_allele	3.01728	zs_allele	mh_allele.zs_allele	MEG
OsMH_03G0500200	-1.69684	None	-2.18878	mh_allele	None.mh_allele	other
OsMH_03G0500300	-2.99549	mh_allele	3.22199	zs_allele	mh_allele.zs_allele	MEG
OsMH_03G0500600	-8.95257	mh_allele	3.56097	zs_allele	mh_allele.zs_allele	MEG
OsMH_03G0501300	0.817094	None	1.93086	None	None.None	other
OsMH_03G0502200	-8.14357	mh_allele	4.52395	zs_allele	mh_allele.zs_allele	MEG
OsMH_03G0502400	-3.25194	mh_allele	4.04618	zs_allele	mh_allele.zs_allele	MEG
OsMH_03G0503200	-4.70274	mh_allele	2.64317	zs_allele	mh_allele.zs_allele	MEG
OsMH_03G0503700	-6.15904	mh_allele	4.17514	zs_allele	mh_allele.zs_allele	MEG
OsMH_03G0504700	-6.70259	mh_allele	2.33159	None	mh_allele.None	other
OsMH_03G0505300	-3.97329	mh_allele	3.21272	zs_allele	mh_allele.zs_allele	MEG
OsMH_03G0505700	-4.0141	mh_allele	2.93994	zs_allele	mh_allele.zs_allele	MEG
OsMH_03G0505900	-3.88688	mh_allele	0.591422	None	mh_allele.None	other
OsMH_03G0506300	-6.66695	mh_allele	2.87853	zs_allele	mh_allele.zs_allele	MEG
OsMH_03G0507700	-5.36622	mh_allele	1.41309	None	mh_allele.None	other
OsMH_03G0507800	-4.83118	mh_allele	2.18984	None	mh_allele.None	other
OsMH_03G0508300	-7.32193	mh_allele	4.14232	zs_allele	mh_allele.zs_allele	MEG
OsMH_03G0508500	-2.01483	None	3.95452	zs_allele	None.zs_allele	other
OsMH_03G0510700	-6.08901	mh_allele	3.85367	zs_allele	mh_allele.zs_allele	MEG
OsMH_03G0514100	-7.88838	mh_allele	6.62597	zs_allele	mh_allele.zs_allele	MEG
OsMH_03G0515900	-1.04086	None	2.94143	zs_allele	None.zs_allele	other
OsMH_03G0517600	-1.85708	None	3.83862	zs_allele	None.zs_allele	other
OsMH_03G0517700	-5.43129	mh_allele	4.54007	zs_allele	mh_allele.zs_allele	MEG
OsMH_03G0517900	-4.70805	mh_allele	2.5388	zs_allele	mh_allele.zs_allele	MEG
OsMH_03G0518000	-8.37089	mh_allele	6.21417	zs_allele	mh_allele.zs_allele	MEG
OsMH_03G0522900	-4.39758	mh_allele	2.92782	zs_allele	mh_allele.zs_allele	MEG
OsMH_03G0556100	-6.7966	mh_allele	5.12955	zs_allele	mh_allele.zs_allele	MEG
OsMH_03G0556600	-6.10289	mh_allele	3.74326	zs_allele	mh_allele.zs_allele	MEG
OsMH_03G0557100	-5.03864	mh_allele	2.49943	None	mh_allele.None	other
OsMH_03G0557800	-6.1363	mh_allele	5.32376	zs_allele	mh_allele.zs_allele	MEG
OsMH_03G0557900	-6.63019	mh_allele	2.16381	None	mh_allele.None	other
OsMH_07G0431600	2.15538	zs_allele	-1.77328	mh_allele	zs_allele.mh_allele	PEG
OsMH_03G0558300	-5.05755	mh_allele	2.65758	None	mh_allele.None	other
OsMH_03G0558900	-5.62363	mh_allele	3.35012	zs_allele	mh_allele.zs_allele	MEG
OsMH_03G0559200	-3.12022	mh_allele	2.19411	None	mh_allele.None	other
OsMH_03G0560100	-3.75812	mh_allele	5.2962	zs_allele	mh_allele.zs_allele	MEG
OsMH_03G0595200	-6.31308	mh_allele	3.62641	zs_allele	mh_allele.zs_allele	MEG
OsMH_03G0595800	-4.35867	mh_allele	5.16729	zs_allele	mh_allele.zs_allele	MEG
OsMH_03G0465500	2.11614	zs_allele	-1.69116	mh_allele	zs_allele.mh_allele	PEG
OsMH_03G0600600	-6.06567	mh_allele	2.93972	zs_allele	mh_allele.zs_allele	MEG
OsMH_03G0600800	-6.83657	mh_allele	4.49136	zs_allele	mh_allele.zs_allele	MEG
OsMH_03G0601500	-6.6515	mh_allele	4.95893	zs_allele	mh_allele.zs_allele	MEG
OsMH_03G0601600	-5.57888	mh_allele	5.25739	zs_allele	mh_allele.zs_allele	MEG
OsMH_03G0602000	-3.0538	mh_allele	1.18102	None	mh_allele.None	other
OsMH_03G0602600	-3.52518	mh_allele	0.665873	None	mh_allele.None	other
OsMH_03G0603600	-0.30773	None	3.81592	zs_allele	None.zs_allele	other
OsMH_03G0605400	-1.48803	mh_allele	2.14941	None	mh_allele.None	other
OsMH_03G0605900	-5.15605	mh_allele	5.10878	zs_allele	mh_allele.zs_allele	MEG
OsMH_03G0608100	-4.89935	mh_allele	2.87554	zs_allele	mh_allele.zs_allele	MEG
OsMH_03G0609000	-1.71358	mh_allele	0.967997	None	mh_allele.None	other
OsMH_03G0609800	0.276465	None	2.12315	None	None.None	other
OsMH_03G0609900	-5.84943	mh_allele	0.747961	None	mh_allele.None	other
OsMH_03G0610600	-5.05557	mh_allele	4.3883	zs_allele	mh_allele.zs_allele	MEG
OsMH_03G0611600	-8.17337	mh_allele	2.96574	zs_allele	mh_allele.zs_allele	MEG
OsMH_03G0611800	-3.27279	mh_allele	-0.466236	None	mh_allele.None	other
OsMH_03G0612000	-3.21599	mh_allele	3.72033	zs_allele	mh_allele.zs_allele	MEG
OsMH_03G0612400	-6.30688	mh_allele	3.14997	zs_allele	mh_allele.zs_allele	MEG
OsMH_03G0613300	-6.67027	mh_allele	4.70491	zs_allele	mh_allele.zs_allele	MEG
OsMH_03G0613700	-5.85357	mh_allele	3.05661	zs_allele	mh_allele.zs_allele	MEG
OsMH_03G0614200	-5.681	mh_allele	2.23571	None	mh_allele.None	other
OsMH_03G0614300	-4.25495	mh_allele	3.27546	zs_allele	mh_allele.zs_allele	MEG
OsMH_03G0614400	-6.19423	mh_allele	3.78203	zs_allele	mh_allele.zs_allele	MEG
OsMH_03G0614600	-4.7755	mh_allele	4.64242	zs_allele	mh_allele.zs_allele	MEG
OsMH_03G0615100	-7.30442	mh_allele	5.9606	zs_allele	mh_allele.zs_allele	MEG
OsMH_03G0615700	-6.36684	mh_allele	5.21348	zs_allele	mh_allele.zs_allele	MEG
OsMH_03G0616000	-6.59539	mh_allele	2.82607	zs_allele	mh_allele.zs_allele	MEG
OsMH_05G0423100	1.67135	zs_allele	-1.91663	mh_allele	zs_allele.mh_allele	PEG
OsMH_03G0619200	-3.44436	mh_allele	2.10475	None	mh_allele.None	other
OsMH_03G0619400	-4.72141	mh_allele	3.96688	zs_allele	mh_allele.zs_allele	MEG
OsMH_04G0005700	-5.53892	mh_allele	1.37781	None	mh_allele.None	other
OsMH_04G0006400	-5.76043	mh_allele	3.63555	zs_allele	mh_allele.zs_allele	MEG
OsMH_04G0010300	-3.18338	mh_allele	4.16373	zs_allele	mh_allele.zs_allele	MEG
OsMH_04G0020800	-4.23435	mh_allele	5.44179	zs_allele	mh_allele.zs_allele	MEG
OsMH_04G0020900	-3.05815	mh_allele	3.17253	zs_allele	mh_allele.zs_allele	MEG
OsMH_04G0021800	-8.04779	mh_allele	2.57448	None	mh_allele.None	other
OsMH_04G0022200	-8.01728	mh_allele	1.76177	zs_allele	mh_allele.zs_allele	MEG
OsMH_04G0023000	-6.3548	mh_allele	5.68572	zs_allele	mh_allele.zs_allele	MEG
OsMH_04G0023200	-4.81949	mh_allele	2.67075	None	mh_allele.None	other
OsMH_04G0032400	-6.98528	mh_allele	4.7887	zs_allele	mh_allele.zs_allele	MEG
OsMH_04G0033200	-7.05053	mh_allele	3.64169	zs_allele	mh_allele.zs_allele	MEG
OsMH_04G0050800	-8.79905	mh_allele	5.38283	zs_allele	mh_allele.zs_allele	MEG
OsMH_04G0051000	-6.91127	mh_allele	3.61616	zs_allele	mh_allele.zs_allele	MEG
OsMH_04G0066300	-5.94975	mh_allele	5.03634	zs_allele	mh_allele.zs_allele	MEG
OsMH_04G0068800	1.24428	None	-0.168636	None	None.None	other
OsMH_04G0069700	-4.25576	mh_allele	-1.95598	mh_allele	mh_allele.mh_allele	mh_enriched
OsMH_04G0069800	-7.83795	mh_allele	3.61413	zs_allele	mh_allele.zs_allele	MEG
OsMH_04G0072000	-3.12308	mh_allele	-0.107944	None	mh_allele.None	other
OsMH_04G0072500	-6.13934	mh_allele	1.94848	None	mh_allele.None	other
OsMH_04G0075500	-5.54546	mh_allele	4.00788	zs_allele	mh_allele.zs_allele	MEG
OsMH_04G0075700	-7.11402	mh_allele	1.84812	None	mh_allele.None	other
OsMH_04G0078700	-6.70259	mh_allele	4.58587	zs_allele	mh_allele.zs_allele	MEG
OsMH_04G0081700	-4.2239	mh_allele	3.11248	zs_allele	mh_allele.zs_allele	MEG
OsMH_04G0083300	-5.29259	mh_allele	1.84422	None	mh_allele.None	other
OsMH_04G0083500	-5.11499	mh_allele	1.58768	None	mh_allele.None	other
OsMH_04G0085300	-4.39971	mh_allele	3.36124	zs_allele	mh_allele.zs_allele	MEG
OsMH_04G0091900	-5.72586	mh_allele	-0.158052	None	mh_allele.None	other
OsMH_04G0210500	-7.17411	mh_allele	4.11671	zs_allele	mh_allele.zs_allele	MEG
OsMH_04G0215400	-0.346997	None	-11.2878	mh_allele	None.mh_allele	other
OsMH_04G0215700	0.588727	None	-11.5748	mh_allele	None.mh_allele	other
OsMH_04G0216900	-0.132373	None	1.82033	None	None.None	other
OsMH_04G0224700	-5.07953	mh_allele	4.86051	zs_allele	mh_allele.zs_allele	MEG
OsMH_04G0251100	-3.55059	mh_allele	0.280784	None	mh_allele.None	other
OsMH_04G0265000	-9.80702	mh_allele	4.36345	zs_allele	mh_allele.zs_allele	MEG
OsMH_04G0265700	-3.78787	mh_allele	3.43348	zs_allele	mh_allele.zs_allele	MEG
OsMH_04G0276600	-2.92342	mh_allele	2.8421	None	mh_allele.None	other
OsMH_04G0286700	-4.16526	mh_allele	3.27212	zs_allele	mh_allele.zs_allele	MEG
OsMH_04G0286800	-1.43174	None	1.43094	None	None.None	other
OsMH_04G0287000	-6.92575	mh_allele	4.97654	zs_allele	mh_allele.zs_allele	MEG
OsMH_04G0287700	-5.79519	mh_allele	4.88694	zs_allele	mh_allele.zs_allele	MEG
OsMH_04G0288200	-5.50171	mh_allele	5.85323	zs_allele	mh_allele.zs_allele	MEG
OsMH_04G0288400	-8.6166	mh_allele	2.73303	None	mh_allele.None	other
OsMH_04G0288500	-6.48508	mh_allele	2.05983	None	mh_allele.None	other
OsMH_04G0289100	-2.72769	mh_allele	-0.582637	None	mh_allele.None	other
OsMH_04G0289200	-5.33908	mh_allele	5.17825	zs_allele	mh_allele.zs_allele	MEG
OsMH_04G0289500	-4.76387	mh_allele	4.94567	zs_allele	mh_allele.zs_allele	MEG
OsMH_04G0289800	-0.308584	None	6.44424	zs_allele	None.zs_allele	other
OsMH_04G0289900	-4.74186	mh_allele	1.23682	None	mh_allele.None	other
OsMH_03G0596400	7.04852	zs_allele	3.67952	zs_allele	zs_allele.zs_allele	zs_enriched
OsMH_04G0292000	-3.82241	mh_allele	-0.942797	None	mh_allele.None	other
OsMH_04G0292100	0.779981	None	0.17095	None	None.None	other
OsMH_04G0298500	-5.2213	mh_allele	4.10208	zs_allele	mh_allele.zs_allele	MEG
OsMH_04G0301300	-4.8948	mh_allele	4.04297	zs_allele	mh_allele.zs_allele	MEG
OsMH_10G0081200	4.47959	zs_allele	2.78264	zs_allele	zs_allele.zs_allele	zs_enriched
OsMH_04G0307500	-6.67461	mh_allele	4.49278	zs_allele	mh_allele.zs_allele	MEG
OsMH_09G0011500	3.87283	zs_allele	3.33124	zs_allele	zs_allele.zs_allele	zs_enriched
OsMH_04G0308900	-6.78666	mh_allele	4.13191	zs_allele	mh_allele.zs_allele	MEG
OsMH_04G0309000	-7.76493	mh_allele	4.32603	zs_allele	mh_allele.zs_allele	MEG
OsMH_04G0311500	-8.58797	mh_allele	2.4246	zs_allele	mh_allele.zs_allele	MEG
OsMH_04G0328200	-4.29209	mh_allele	4.15973	zs_allele	mh_allele.zs_allele	MEG
OsMH_04G0335400	-1.91204	mh_allele	4.79261	zs_allele	mh_allele.zs_allele	MEG
OsMH_04G0336600	-7.22185	mh_allele	2.51833	None	mh_allele.None	other
OsMH_04G0337100	-3.96162	mh_allele	3.16362	zs_allele	mh_allele.zs_allele	MEG
OsMH_04G0337200	-5.26803	mh_allele	2.23974	zs_allele	mh_allele.zs_allele	MEG
OsMH_04G0337800	-1.88961	None	5.31897	zs_allele	None.zs_allele	other
OsMH_04G0338400	-7.20915	mh_allele	4.51612	zs_allele	mh_allele.zs_allele	MEG
OsMH_04G0340800	-3.74761	mh_allele	2.25525	None	mh_allele.None	other
OsMH_04G0343200	-5.402	mh_allele	3.13029	zs_allele	mh_allele.zs_allele	MEG
OsMH_04G0343300	-2.22401	mh_allele	3.38881	zs_allele	mh_allele.zs_allele	MEG
OsMH_04G0348400	-3.98567	mh_allele	1.83301	None	mh_allele.None	other
OsMH_04G0349100	-6.21085	mh_allele	3.32771	zs_allele	mh_allele.zs_allele	MEG
OsMH_04G0349400	-6.74734	mh_allele	5.27597	zs_allele	mh_allele.zs_allele	MEG
OsMH_04G0349900	-4.15518	mh_allele	6.1774	zs_allele	mh_allele.zs_allele	MEG
OsMH_04G0350200	-6.13878	mh_allele	4.23157	zs_allele	mh_allele.zs_allele	MEG
OsMH_04G0351100	-8.75611	mh_allele	1.49407	zs_allele	mh_allele.zs_allele	MEG
OsMH_04G0354600	-3.96485	mh_allele	3.82792	zs_allele	mh_allele.zs_allele	MEG
OsMH_04G0354700	-2.32444	None	3.14481	zs_allele	None.zs_allele	other
OsMH_04G0356600	-5.96542	mh_allele	3.20737	zs_allele	mh_allele.zs_allele	MEG
OsMH_04G0357300	-4.77133	mh_allele	2.82568	None	mh_allele.None	other
OsMH_04G0361700	-3.64092	mh_allele	0.135789	None	mh_allele.None	other
OsMH_04G0361900	-5.08776	mh_allele	0.218093	None	mh_allele.None	other
OsMH_04G0362300	-5.29149	mh_allele	2.50348	None	mh_allele.None	other
OsMH_04G0362500	-5.41766	mh_allele	3.11519	zs_allele	mh_allele.zs_allele	MEG
OsMH_04G0362600	-3.57341	mh_allele	-0.385594	None	mh_allele.None	other
OsMH_04G0362700	-7.0425	mh_allele	3.27922	zs_allele	mh_allele.zs_allele	MEG
OsMH_04G0362800	-5.45401	mh_allele	3.07392	zs_allele	mh_allele.zs_allele	MEG
OsMH_04G0363400	-5.61809	mh_allele	2.76739	None	mh_allele.None	other
OsMH_04G0365600	-3.27963	mh_allele	4.11013	zs_allele	mh_allele.zs_allele	MEG
OsMH_04G0365700	-5.37045	mh_allele	4.34464	zs_allele	mh_allele.zs_allele	MEG
OsMH_04G0366700	-1.77862	None	1.49331	None	None.None	other
OsMH_04G0375800	-6.00535	mh_allele	1.93072	None	mh_allele.None	other
OsMH_04G0377000	-5.41111	mh_allele	4.43949	zs_allele	mh_allele.zs_allele	MEG
OsMH_04G0378300	-7.1257	mh_allele	2.52448	zs_allele	mh_allele.zs_allele	MEG
OsMH_04G0378400	-5.83268	mh_allele	4.18693	zs_allele	mh_allele.zs_allele	MEG
OsMH_04G0378600	-5.19023	mh_allele	3.76968	zs_allele	mh_allele.zs_allele	MEG
OsMH_04G0379100	-5.88838	mh_allele	4.33577	zs_allele	mh_allele.zs_allele	MEG
OsMH_04G0379300	-6.99845	mh_allele	2.82643	None	mh_allele.None	other
OsMH_04G0379400	-4.49145	mh_allele	0.84864	None	mh_allele.None	other
OsMH_04G0379500	-4.40675	mh_allele	4.4302	zs_allele	mh_allele.zs_allele	MEG
OsMH_04G0380200	-3.99023	mh_allele	0.476196	None	mh_allele.None	other
OsMH_04G0440400	-5.63271	mh_allele	4.12276	zs_allele	mh_allele.zs_allele	MEG
OsMH_04G0470400	-4.96758	mh_allele	3.01735	zs_allele	mh_allele.zs_allele	MEG
OsMH_04G0476000	-2.75419	None	3.77291	zs_allele	None.zs_allele	other
OsMH_04G0476900	-7.60905	mh_allele	4.74645	zs_allele	mh_allele.zs_allele	MEG
OsMH_04G0477700	0.146023	None	3.26503	zs_allele	None.zs_allele	other
OsMH_04G0478100	-5.43413	mh_allele	3.61713	zs_allele	mh_allele.zs_allele	MEG
OsMH_04G0478200	-6.0737	mh_allele	3.71483	zs_allele	mh_allele.zs_allele	MEG
OsMH_04G0481000	-5.53251	mh_allele	2.9378	zs_allele	mh_allele.zs_allele	MEG
OsMH_04G0481100	-6.3716	mh_allele	4.29088	zs_allele	mh_allele.zs_allele	MEG
OsMH_04G0483500	-7.02634	mh_allele	1.92613	None	mh_allele.None	other
OsMH_04G0484300	-5.64768	mh_allele	3.51064	zs_allele	mh_allele.zs_allele	MEG
OsMH_04G0485400	-7.30989	mh_allele	4.00051	zs_allele	mh_allele.zs_allele	MEG
OsMH_04G0485800	-5.4897	mh_allele	1.86511	None	mh_allele.None	other
OsMH_04G0486400	-4.92682	mh_allele	4.53898	zs_allele	mh_allele.zs_allele	MEG
OsMH_04G0486700	-8.65655	mh_allele	3.61853	zs_allele	mh_allele.zs_allele	MEG
OsMH_04G0493100	-7.12539	mh_allele	1.15865	None	mh_allele.None	other
OsMH_04G0494200	-5.90248	mh_allele	2.41612	zs_allele	mh_allele.zs_allele	MEG
OsMH_04G0495500	-6.52117	mh_allele	-2.3437	mh_allele	mh_allele.mh_allele	mh_enriched
OsMH_04G0495700	-2.25548	mh_allele	2.88297	zs_allele	mh_allele.zs_allele	MEG
OsMH_04G0495900	-5.42008	mh_allele	1.80851	None	mh_allele.None	other
OsMH_04G0496000	-7.57062	mh_allele	2.11615	None	mh_allele.None	other
OsMH_04G0496600	-5.97959	mh_allele	3.02691	zs_allele	mh_allele.zs_allele	MEG
OsMH_04G0500100	-4.83399	mh_allele	3.00662	zs_allele	mh_allele.zs_allele	MEG
OsMH_04G0500600	-5.86615	mh_allele	3.27763	zs_allele	mh_allele.zs_allele	MEG
OsMH_04G0501200	-6.10517	mh_allele	3.31369	zs_allele	mh_allele.zs_allele	MEG
OsMH_04G0501500	-6.3697	mh_allele	4.81426	zs_allele	mh_allele.zs_allele	MEG
OsMH_04G0502500	0.0853267	None	2.42564	None	None.None	other
OsMH_04G0503200	-5.49985	mh_allele	3.52151	zs_allele	mh_allele.zs_allele	MEG
OsMH_04G0504100	-3.48539	mh_allele	-3.44658	mh_allele	mh_allele.mh_allele	mh_enriched
OsMH_04G0504500	-4.77098	mh_allele	1.37414	None	mh_allele.None	other
OsMH_04G0505000	-4.61241	mh_allele	-3.19424	mh_allele	mh_allele.mh_allele	mh_enriched
OsMH_04G0505100	-7.47525	mh_allele	5.27117	zs_allele	mh_allele.zs_allele	MEG
OsMH_04G0505500	-5.33235	mh_allele	-0.14136	None	mh_allele.None	other
OsMH_04G0505600	-8.21533	mh_allele	4.72719	zs_allele	mh_allele.zs_allele	MEG
OsMH_04G0509000	-2.29435	mh_allele	-0.493601	None	mh_allele.None	other
OsMH_04G0509300	-5.19056	mh_allele	3.17428	zs_allele	mh_allele.zs_allele	MEG
OsMH_04G0509600	-5.41762	mh_allele	3.6953	zs_allele	mh_allele.zs_allele	MEG
OsMH_04G0509900	-4.70482	mh_allele	4.23281	zs_allele	mh_allele.zs_allele	MEG
OsMH_04G0510200	-5.44234	mh_allele	2.69109	None	mh_allele.None	other
OsMH_04G0510300	-6.45609	mh_allele	3.54492	zs_allele	mh_allele.zs_allele	MEG
OsMH_04G0510400	-3.46356	mh_allele	2.30736	None	mh_allele.None	other
OsMH_04G0510700	-2.19355	None	5.121	zs_allele	None.zs_allele	other
OsMH_04G0511500	-5.95837	mh_allele	4.39799	zs_allele	mh_allele.zs_allele	MEG
OsMH_03G0416600	3.23814	zs_allele	-6.34461	mh_allele	zs_allele.mh_allele	PEG
OsMH_04G0513700	-5.83485	mh_allele	6.33463	zs_allele	mh_allele.zs_allele	MEG
OsMH_04G0524200	-3.60173	mh_allele	2.66712	None	mh_allele.None	other
OsMH_04G0524300	-6.88577	mh_allele	4.13637	zs_allele	mh_allele.zs_allele	MEG
OsMH_04G0524600	-8.81829	mh_allele	5.43674	zs_allele	mh_allele.zs_allele	MEG
OsMH_04G0524700	-8.95729	mh_allele	3.57913	zs_allele	mh_allele.zs_allele	MEG
OsMH_04G0533100	-7.98433	mh_allele	4.23828	zs_allele	mh_allele.zs_allele	MEG
OsMH_04G0533300	-5.27121	mh_allele	2.81445	zs_allele	mh_allele.zs_allele	MEG
OsMH_04G0550900	-5.30353	mh_allele	3.47419	zs_allele	mh_allele.zs_allele	MEG
OsMH_04G0551000	-3.24899	mh_allele	2.20219	None	mh_allele.None	other
OsMH_04G0551700	-5.63942	mh_allele	3.78796	zs_allele	mh_allele.zs_allele	MEG
OsMH_05G0000400	-6.79804	mh_allele	2.06804	None	mh_allele.None	other
OsMH_05G0000500	-6.85263	mh_allele	3.37743	zs_allele	mh_allele.zs_allele	MEG
OsMH_05G0000900	-6.28502	mh_allele	4.20804	zs_allele	mh_allele.zs_allele	MEG
OsMH_05G0002000	-4.05101	mh_allele	1.90817	None	mh_allele.None	other
OsMH_05G0002400	-6.02779	mh_allele	5.30632	zs_allele	mh_allele.zs_allele	MEG
OsMH_05G0003100	-4.09818	mh_allele	3.17219	zs_allele	mh_allele.zs_allele	MEG
OsMH_05G0004400	-5.64349	mh_allele	1.4981	None	mh_allele.None	other
OsMH_05G0004900	-4.45114	mh_allele	1.88236	None	mh_allele.None	other
OsMH_05G0005000	-4.41455	mh_allele	5.25967	zs_allele	mh_allele.zs_allele	MEG
OsMH_05G0009100	-6.55883	mh_allele	4.85111	zs_allele	mh_allele.zs_allele	MEG
OsMH_09G0271800	2.91982	zs_allele	-3.27259	mh_allele	zs_allele.mh_allele	PEG
OsMH_05G0009600	-6.42437	mh_allele	3.68412	zs_allele	mh_allele.zs_allele	MEG
OsMH_05G0011600	-4.92724	mh_allele	7.44368	zs_allele	mh_allele.zs_allele	MEG
OsMH_05G0011700	-7.4717	mh_allele	3.42019	zs_allele	mh_allele.zs_allele	MEG
OsMH_05G0012100	-5.28167	mh_allele	4.58404	zs_allele	mh_allele.zs_allele	MEG
OsMH_05G0012200	0.592768	None	4.03552	zs_allele	None.zs_allele	other
OsMH_05G0012800	-1.20833	mh_allele	5.14304	zs_allele	mh_allele.zs_allele	MEG
OsMH_05G0013900	-4.89541	mh_allele	4.67893	zs_allele	mh_allele.zs_allele	MEG
OsMH_05G0015100	-6.87844	mh_allele	4.44625	zs_allele	mh_allele.zs_allele	MEG
OsMH_05G0015300	-7.01928	mh_allele	4.45928	zs_allele	mh_allele.zs_allele	MEG
OsMH_05G0016400	-3.3987	mh_allele	2.80983	None	mh_allele.None	other
OsMH_05G0016600	-3.50536	mh_allele	2.21149	None	mh_allele.None	other
OsMH_05G0016800	-7.45152	mh_allele	2.59798	None	mh_allele.None	other
OsMH_05G0018100	-7.23772	mh_allele	4.9947	zs_allele	mh_allele.zs_allele	MEG
OsMH_05G0018800	-6.37306	mh_allele	-0.24271	None	mh_allele.None	other
OsMH_05G0019600	-7.20641	mh_allele	5.64766	zs_allele	mh_allele.zs_allele	MEG
OsMH_05G0019900	-2.55348	mh_allele	6.68026	zs_allele	mh_allele.zs_allele	MEG
OsMH_05G0020400	-6.39338	mh_allele	1.24501	None	mh_allele.None	other
OsMH_05G0022700	-6.16199	mh_allele	3.82155	zs_allele	mh_allele.zs_allele	MEG
OsMH_05G0029400	-4.59528	mh_allele	5.69183	zs_allele	mh_allele.zs_allele	MEG
OsMH_05G0029700	-6.13989	mh_allele	4.69081	zs_allele	mh_allele.zs_allele	MEG
OsMH_05G0030000	-6.2989	mh_allele	3.00607	zs_allele	mh_allele.zs_allele	MEG
OsMH_11G0304700	2.5594	zs_allele	-11.6048	mh_allele	zs_allele.mh_allele	PEG
OsMH_05G0030500	-6.8099	mh_allele	3.4056	zs_allele	mh_allele.zs_allele	MEG
OsMH_05G0031700	-3.03964	mh_allele	4.95715	zs_allele	mh_allele.zs_allele	MEG
OsMH_05G0033100	-7.27063	mh_allele	4.68972	zs_allele	mh_allele.zs_allele	MEG
OsMH_05G0033800	-1.99305	mh_allele	1.88138	None	mh_allele.None	other
OsMH_05G0034800	-5.46128	mh_allele	5.35329	zs_allele	mh_allele.zs_allele	MEG
OsMH_05G0035200	-7.88792	mh_allele	4.69066	zs_allele	mh_allele.zs_allele	MEG
OsMH_05G0035300	-4.22419	mh_allele	0.425211	None	mh_allele.None	other
OsMH_05G0039000	-5.76898	mh_allele	0.596993	None	mh_allele.None	other
OsMH_05G0039400	-8.21045	mh_allele	3.30801	zs_allele	mh_allele.zs_allele	MEG
OsMH_05G0039600	-8.03125	mh_allele	2.11061	zs_allele	mh_allele.zs_allele	MEG
OsMH_09G0325200	8.44429	zs_allele	5.40437	zs_allele	zs_allele.zs_allele	zs_enriched
OsMH_05G0046600	-1.74629	None	3.66069	zs_allele	None.zs_allele	other
OsMH_05G0047000	-8.57157	mh_allele	5.75862	zs_allele	mh_allele.zs_allele	MEG
OsMH_04G0308000	8.33687	zs_allele	4.75582	zs_allele	zs_allele.zs_allele	zs_enriched
OsMH_05G0048000	-3.8437	mh_allele	0.792249	None	mh_allele.None	other
OsMH_05G0048100	-3.71533	mh_allele	-5.43902	mh_allele	mh_allele.mh_allele	mh_enriched
OsMH_05G0048200	-4.66722	mh_allele	3.06572	zs_allele	mh_allele.zs_allele	MEG
OsMH_05G0050200	-5.66399	mh_allele	3.35234	zs_allele	mh_allele.zs_allele	MEG
OsMH_05G0058500	-6.26675	mh_allele	0.756032	None	mh_allele.None	other
OsMH_05G0059700	-6.01851	mh_allele	1.71964	None	mh_allele.None	other
OsMH_05G0060000	-4.40016	mh_allele	2.96374	zs_allele	mh_allele.zs_allele	MEG
OsMH_05G0060900	-5.97069	mh_allele	3.1847	zs_allele	mh_allele.zs_allele	MEG
OsMH_05G0061000	-7.33175	mh_allele	2.50107	None	mh_allele.None	other
OsMH_05G0072400	-3.40994	mh_allele	3.29763	zs_allele	mh_allele.zs_allele	MEG
OsMH_05G0073100	-6.80602	mh_allele	3.53612	zs_allele	mh_allele.zs_allele	MEG
OsMH_05G0073400	-8.00131	mh_allele	4.47015	zs_allele	mh_allele.zs_allele	MEG
OsMH_05G0073700	-3.79548	mh_allele	3.11758	zs_allele	mh_allele.zs_allele	MEG
OsMH_01G0187000	7.84407	zs_allele	1.44085	None	zs_allele.None	other
OsMH_05G0092300	-5.33004	mh_allele	0.785733	None	mh_allele.None	other
OsMH_05G0092400	-4.17362	mh_allele	2.73691	None	mh_allele.None	other
OsMH_05G0092900	-3.69315	mh_allele	2.68088	None	mh_allele.None	other
OsMH_05G0095200	-7.09073	mh_allele	0.370687	None	mh_allele.None	other
OsMH_05G0100700	-3.85591	mh_allele	6.17904	zs_allele	mh_allele.zs_allele	MEG
OsMH_05G0104600	-7.96354	mh_allele	2.22033	None	mh_allele.None	other
OsMH_05G0118700	-6.23016	mh_allele	5.11946	zs_allele	mh_allele.zs_allele	MEG
OsMH_05G0162700	-6.3198	mh_allele	1.95015	None	mh_allele.None	other
OsMH_05G0187800	-6.14689	mh_allele	1.0673	None	mh_allele.None	other
OsMH_05G0241100	-4.66065	mh_allele	4.20352	zs_allele	mh_allele.zs_allele	MEG
OsMH_05G0244700	-1.38186	None	4.46068	zs_allele	None.zs_allele	other
OsMH_05G0244800	-6.83489	mh_allele	2.36633	None	mh_allele.None	other
OsMH_05G0245000	-4.40883	mh_allele	5.50703	zs_allele	mh_allele.zs_allele	MEG
OsMH_05G0245600	-5.83475	mh_allele	4.38656	zs_allele	mh_allele.zs_allele	MEG
OsMH_05G0248400	-5.36545	mh_allele	3.18549	zs_allele	mh_allele.zs_allele	MEG
OsMH_05G0248700	-7.6345	mh_allele	3.78659	zs_allele	mh_allele.zs_allele	MEG
OsMH_05G0249200	-1.27728	mh_allele	6.65771	zs_allele	mh_allele.zs_allele	MEG
OsMH_05G0249300	-4.10469	mh_allele	3.546	zs_allele	mh_allele.zs_allele	MEG
OsMH_05G0249400	-7.46963	mh_allele	5.22799	zs_allele	mh_allele.zs_allele	MEG
OsMH_05G0250700	-1.9667	mh_allele	4.54414	zs_allele	mh_allele.zs_allele	MEG
OsMH_05G0255000	-6.58267	mh_allele	4.90588	zs_allele	mh_allele.zs_allele	MEG
OsMH_05G0255100	-7.07478	mh_allele	2.84124	None	mh_allele.None	other
OsMH_05G0260000	-6.24478	mh_allele	3.34802	zs_allele	mh_allele.zs_allele	MEG
OsMH_05G0281800	-5.06617	mh_allele	4.54071	zs_allele	mh_allele.zs_allele	MEG
OsMH_05G0286600	-3.03905	mh_allele	2.82109	None	mh_allele.None	other
OsMH_05G0287700	-6.35934	mh_allele	1.36353	None	mh_allele.None	other
OsMH_05G0288800	-5.35438	mh_allele	3.99062	zs_allele	mh_allele.zs_allele	MEG
OsMH_05G0289600	-8.7516	mh_allele	3.1116	zs_allele	mh_allele.zs_allele	MEG
OsMH_05G0290600	-3.26133	mh_allele	3.47552	zs_allele	mh_allele.zs_allele	MEG
OsMH_05G0291700	-4.89588	mh_allele	4.47529	zs_allele	mh_allele.zs_allele	MEG
OsMH_05G0292300	-6.48185	mh_allele	3.9	zs_allele	mh_allele.zs_allele	MEG
OsMH_05G0292500	-7.39158	mh_allele	4.0144	zs_allele	mh_allele.zs_allele	MEG
OsMH_05G0293400	-4.64767	mh_allele	3.94109	zs_allele	mh_allele.zs_allele	MEG
OsMH_05G0293900	-7.66816	mh_allele	4.52178	zs_allele	mh_allele.zs_allele	MEG
OsMH_05G0296500	-2.25743	None	2.70062	None	None.None	other
OsMH_05G0296600	-5.06063	mh_allele	2.31689	None	mh_allele.None	other
OsMH_05G0297200	-3.33811	mh_allele	3.14861	zs_allele	mh_allele.zs_allele	MEG
OsMH_05G0300700	-3.28725	mh_allele	4.75567	zs_allele	mh_allele.zs_allele	MEG
OsMH_05G0302600	-5.11502	mh_allele	5.7565	zs_allele	mh_allele.zs_allele	MEG
OsMH_05G0306900	-4.25619	mh_allele	2.31716	None	mh_allele.None	other
OsMH_05G0314700	-5.27955	mh_allele	5.38177	zs_allele	mh_allele.zs_allele	MEG
OsMH_05G0321300	-5.46055	mh_allele	-16.3131	mh_allele	mh_allele.mh_allele	mh_enriched
OsMH_05G0328200	-4.25279	mh_allele	1.41304	None	mh_allele.None	other
OsMH_05G0328800	-4.26524	mh_allele	3.01784	zs_allele	mh_allele.zs_allele	MEG
OsMH_05G0329600	-3.31227	mh_allele	2.06974	None	mh_allele.None	other
OsMH_05G0332300	-5.43918	mh_allele	1.53109	None	mh_allele.None	other
OsMH_05G0342900	-5.35156	mh_allele	-0.776157	None	mh_allele.None	other
OsMH_05G0343300	-3.23739	mh_allele	5.46472	zs_allele	mh_allele.zs_allele	MEG
OsMH_05G0343700	-4.51423	mh_allele	0.00779479	None	mh_allele.None	other
OsMH_05G0346700	-4.94806	mh_allele	-1.33996	None	mh_allele.None	other
OsMH_05G0348000	-2.80216	mh_allele	3.12469	zs_allele	mh_allele.zs_allele	MEG
OsMH_05G0349500	-3.7314	mh_allele	-2.80534	mh_allele	mh_allele.mh_allele	mh_enriched
OsMH_05G0349700	-4.54492	mh_allele	5.82983	zs_allele	mh_allele.zs_allele	MEG
OsMH_05G0359500	-3.48361	mh_allele	4.03551	zs_allele	mh_allele.zs_allele	MEG
OsMH_05G0373400	-3.36821	mh_allele	3.92578	zs_allele	mh_allele.zs_allele	MEG
OsMH_05G0373800	-2.79589	mh_allele	4.09741	zs_allele	mh_allele.zs_allele	MEG
OsMH_05G0374100	-7.27433	mh_allele	3.49074	zs_allele	mh_allele.zs_allele	MEG
OsMH_05G0374300	-8.40485	mh_allele	5.19885	zs_allele	mh_allele.zs_allele	MEG
OsMH_05G0394800	-6.9608	mh_allele	2.48982	None	mh_allele.None	other
OsMH_05G0406400	-7.99438	mh_allele	2.78791	zs_allele	mh_allele.zs_allele	MEG
OsMH_05G0408600	-4.37396	mh_allele	3.28334	zs_allele	mh_allele.zs_allele	MEG
OsMH_05G0411200	-5.38946	mh_allele	-0.157213	None	mh_allele.None	other
OsMH_05G0411400	-7.30308	mh_allele	4.96492	zs_allele	mh_allele.zs_allele	MEG
OsMH_05G0413000	-3.32585	mh_allele	-2.30098	mh_allele	mh_allele.mh_allele	mh_enriched
OsMH_05G0413200	-4.97178	mh_allele	-0.169781	None	mh_allele.None	other
OsMH_05G0413600	-8.06444	mh_allele	4.9116	zs_allele	mh_allele.zs_allele	MEG
OsMH_05G0414700	-4.55915	mh_allele	-0.864296	None	mh_allele.None	other
OsMH_05G0414800	-6.39053	mh_allele	2.68178	None	mh_allele.None	other
OsMH_05G0416700	-6.21188	mh_allele	-0.165351	None	mh_allele.None	other
OsMH_05G0417100	-6.39641	mh_allele	4.12492	zs_allele	mh_allele.zs_allele	MEG
OsMH_05G0417200	-6.87067	mh_allele	3.53922	zs_allele	mh_allele.zs_allele	MEG
OsMH_05G0417700	-3.6509	mh_allele	1.85612	None	mh_allele.None	other
OsMH_05G0418800	-7.81717	mh_allele	2.99918	zs_allele	mh_allele.zs_allele	MEG
OsMH_05G0419200	-6.09881	mh_allele	2.12583	None	mh_allele.None	other
OsMH_05G0419700	-6.67211	mh_allele	4.19115	zs_allele	mh_allele.zs_allele	MEG
OsMH_05G0420000	-6.57582	mh_allele	6.64452	zs_allele	mh_allele.zs_allele	MEG
OsMH_05G0420300	-6.87559	mh_allele	-0.378335	None	mh_allele.None	other
OsMH_05G0421200	-1.10142	None	-2.354	mh_allele	None.mh_allele	other
OsMH_05G0422200	-8.77932	mh_allele	6.43273	zs_allele	mh_allele.zs_allele	MEG
OsMH_08G0084700	5.43245	zs_allele	2.02957	None	zs_allele.None	other
OsMH_05G0423200	-0.988907	None	-2.55438	mh_allele	None.mh_allele	other
OsMH_05G0426200	-3.46885	mh_allele	5.98838	zs_allele	mh_allele.zs_allele	MEG
OsMH_05G0426700	-3.54084	mh_allele	1.86565	None	mh_allele.None	other
OsMH_05G0427300	-7.21049	mh_allele	4.79042	zs_allele	mh_allele.zs_allele	MEG
OsMH_05G0427800	-3.65347	mh_allele	4.65085	zs_allele	mh_allele.zs_allele	MEG
OsMH_01G0710200	5.32582	zs_allele	2.04065	None	zs_allele.None	other
OsMH_05G0428200	-7.1441	mh_allele	5.5992	zs_allele	mh_allele.zs_allele	MEG
OsMH_05G0429500	-5.25713	mh_allele	-5.68158	mh_allele	mh_allele.mh_allele	mh_enriched
OsMH_05G0430000	-7.43552	mh_allele	2.27788	zs_allele	mh_allele.zs_allele	MEG
OsMH_05G0430200	-5.33748	mh_allele	3.69839	zs_allele	mh_allele.zs_allele	MEG
OsMH_05G0430800	-4.50772	mh_allele	1.62252	None	mh_allele.None	other
OsMH_05G0431100	-2.38196	None	3.15727	zs_allele	None.zs_allele	other
OsMH_05G0432200	-4.82401	mh_allele	3.82144	zs_allele	mh_allele.zs_allele	MEG
OsMH_05G0432700	-6.23667	mh_allele	3.53071	zs_allele	mh_allele.zs_allele	MEG
OsMH_05G0433300	-7.53345	mh_allele	4.87546	zs_allele	mh_allele.zs_allele	MEG
OsMH_05G0433400	-3.7832	mh_allele	2.2358	None	mh_allele.None	other
OsMH_05G0435300	-5.43041	mh_allele	3.33515	zs_allele	mh_allele.zs_allele	MEG
OsMH_05G0436800	-3.78129	mh_allele	3.27619	zs_allele	mh_allele.zs_allele	MEG
OsMH_05G0445300	-5.56631	mh_allele	3.60254	zs_allele	mh_allele.zs_allele	MEG
OsMH_09G0337400	5.27064	zs_allele	3.23639	zs_allele	zs_allele.zs_allele	zs_enriched
OsMH_05G0446600	-7.51583	mh_allele	2.83747	zs_allele	mh_allele.zs_allele	MEG
OsMH_05G0448100	-4.9996	mh_allele	2.15176	None	mh_allele.None	other
OsMH_01G0500800	4.07623	zs_allele	0.434423	None	zs_allele.None	other
OsMH_05G0452300	-7.74657	mh_allele	4.75846	zs_allele	mh_allele.zs_allele	MEG
OsMH_05G0461800	-5.21195	mh_allele	2.38614	None	mh_allele.None	other
OsMH_05G0462600	-7.75223	mh_allele	4.84641	zs_allele	mh_allele.zs_allele	MEG
OsMH_06G0000200	-6.65909	mh_allele	3.09292	zs_allele	mh_allele.zs_allele	MEG
OsMH_06G0002500	-4.003	mh_allele	2.13801	None	mh_allele.None	other
OsMH_06G0002600	-6.7011	mh_allele	5.12626	zs_allele	mh_allele.zs_allele	MEG
OsMH_06G0003300	-6.28551	mh_allele	5.0444	zs_allele	mh_allele.zs_allele	MEG
OsMH_06G0003400	-7.7095	mh_allele	-0.819084	None	mh_allele.None	other
OsMH_06G0004200	-5.38051	mh_allele	2.35976	None	mh_allele.None	other
OsMH_06G0004600	-7.12185	mh_allele	3.05348	zs_allele	mh_allele.zs_allele	MEG
OsMH_06G0004700	-7.83563	mh_allele	-0.249922	None	mh_allele.None	other
OsMH_06G0008100	-5.31497	mh_allele	3.90631	zs_allele	mh_allele.zs_allele	MEG
OsMH_06G0008800	-6.14513	mh_allele	1.20589	None	mh_allele.None	other
OsMH_06G0009200	-3.32978	mh_allele	3.64912	zs_allele	mh_allele.zs_allele	MEG
OsMH_06G0011400	-6.85694	mh_allele	2.1677	None	mh_allele.None	other
OsMH_06G0012100	-3.58832	mh_allele	2.64857	None	mh_allele.None	other
OsMH_06G0012200	-5.52038	mh_allele	3.50234	zs_allele	mh_allele.zs_allele	MEG
OsMH_06G0012800	-10.8685	mh_allele	7.11361	zs_allele	mh_allele.zs_allele	MEG
OsMH_06G0013000	-8.13459	mh_allele	6.42599	zs_allele	mh_allele.zs_allele	MEG
OsMH_06G0013100	-6.86725	mh_allele	4.43047	zs_allele	mh_allele.zs_allele	MEG
OsMH_06G0013300	-2.93586	mh_allele	0.46317	None	mh_allele.None	other
OsMH_06G0013400	-4.09242	mh_allele	4.30053	zs_allele	mh_allele.zs_allele	MEG
OsMH_06G0013700	-7.66847	mh_allele	5.95275	zs_allele	mh_allele.zs_allele	MEG
OsMH_06G0021100	-1.36912	None	-11.9153	mh_allele	None.mh_allele	other
OsMH_06G0021300	-5.19581	mh_allele	1.83986	None	mh_allele.None	other
OsMH_06G0021800	-3.61965	mh_allele	2.99141	zs_allele	mh_allele.zs_allele	MEG
OsMH_06G0022500	-5.28257	mh_allele	1.97127	None	mh_allele.None	other
OsMH_06G0022600	-5.39197	mh_allele	5.38007	zs_allele	mh_allele.zs_allele	MEG
OsMH_06G0023700	-6.667	mh_allele	3.56475	zs_allele	mh_allele.zs_allele	MEG
OsMH_06G0024600	-3.84713	mh_allele	2.37355	None	mh_allele.None	other
OsMH_06G0024900	-3.20823	mh_allele	1.73074	None	mh_allele.None	other
OsMH_06G0025000	-7.22305	mh_allele	2.1735	None	mh_allele.None	other
OsMH_06G0025900	-5.63947	mh_allele	-1.32638	None	mh_allele.None	other
OsMH_06G0026000	-6.24197	mh_allele	-0.482605	None	mh_allele.None	other
OsMH_06G0026200	-5.72597	mh_allele	0.684094	None	mh_allele.None	other
OsMH_06G0026500	-8.49973	mh_allele	3.22869	zs_allele	mh_allele.zs_allele	MEG
OsMH_06G0028000	-7.21459	mh_allele	0.973393	None	mh_allele.None	other
OsMH_06G0028100	-6.56625	mh_allele	0.372611	None	mh_allele.None	other
OsMH_06G0028200	-6.68694	mh_allele	2.61444	None	mh_allele.None	other
OsMH_06G0029000	-5.46926	mh_allele	-0.263611	None	mh_allele.None	other
OsMH_06G0029100	-5.09154	mh_allele	3.85274	zs_allele	mh_allele.zs_allele	MEG
OsMH_06G0029300	-4.71491	mh_allele	1.63808	None	mh_allele.None	other
OsMH_06G0030200	-4.79165	mh_allele	0.167704	None	mh_allele.None	other
OsMH_06G0030300	-4.42161	mh_allele	-0.657432	None	mh_allele.None	other
OsMH_06G0030900	-7.96044	mh_allele	5.6364	zs_allele	mh_allele.zs_allele	MEG
OsMH_06G0031200	-5.46717	mh_allele	2.14872	zs_allele	mh_allele.zs_allele	MEG
OsMH_06G0032400	-3.77059	mh_allele	2.35036	None	mh_allele.None	other
OsMH_06G0033200	-7.47027	mh_allele	-3.10735	mh_allele	mh_allele.mh_allele	mh_enriched
OsMH_06G0034500	-6.50714	mh_allele	1.7878	None	mh_allele.None	other
OsMH_06G0035100	-3.20984	mh_allele	1.35678	None	mh_allele.None	other
OsMH_06G0036400	-6.06513	mh_allele	2.34769	zs_allele	mh_allele.zs_allele	MEG
OsMH_06G0037100	-7.73589	mh_allele	3.6087	zs_allele	mh_allele.zs_allele	MEG
OsMH_08G0266300	3.67096	zs_allele	-0.247079	None	zs_allele.None	other
OsMH_06G0037800	-5.53926	mh_allele	3.79044	zs_allele	mh_allele.zs_allele	MEG
OsMH_06G0040800	-7.81789	mh_allele	1.63063	zs_allele	mh_allele.zs_allele	MEG
OsMH_06G0041400	-5.154	mh_allele	2.58126	None	mh_allele.None	other
OsMH_06G0044000	-5.02116	mh_allele	2.44958	None	mh_allele.None	other
OsMH_06G0044100	-6.5117	mh_allele	2.81337	None	mh_allele.None	other
OsMH_06G0044700	-4.84722	mh_allele	1.7479	zs_allele	mh_allele.zs_allele	MEG
OsMH_06G0046300	-7.0671	mh_allele	0.481632	None	mh_allele.None	other
OsMH_06G0046400	-6.12574	mh_allele	4.51026	zs_allele	mh_allele.zs_allele	MEG
OsMH_06G0046500	-3.82326	mh_allele	2.54703	None	mh_allele.None	other
OsMH_06G0047300	-7.71589	mh_allele	3.54257	zs_allele	mh_allele.zs_allele	MEG
OsMH_06G0047800	-6.73578	mh_allele	3.45815	zs_allele	mh_allele.zs_allele	MEG
OsMH_06G0050500	-4.49445	mh_allele	3.23308	zs_allele	mh_allele.zs_allele	MEG
OsMH_06G0050600	-3.25679	mh_allele	1.90985	None	mh_allele.None	other
OsMH_06G0050900	-5.37894	mh_allele	2.34092	None	mh_allele.None	other
OsMH_06G0051500	-0.783656	None	0.822643	None	None.None	other
OsMH_06G0051900	-0.559621	None	-2.41563	mh_allele	None.mh_allele	other
OsMH_06G0052100	-4.20168	mh_allele	4.02745	zs_allele	mh_allele.zs_allele	MEG
OsMH_06G0054500	-4.62534	mh_allele	3.57015	zs_allele	mh_allele.zs_allele	MEG
OsMH_06G0054900	-3.14556	mh_allele	3.04292	zs_allele	mh_allele.zs_allele	MEG
OsMH_06G0056400	-5.26225	mh_allele	1.76198	None	mh_allele.None	other
OsMH_06G0058500	-7.40056	mh_allele	3.18667	zs_allele	mh_allele.zs_allele	MEG
OsMH_06G0059200	-5.31598	mh_allele	3.58579	zs_allele	mh_allele.zs_allele	MEG
OsMH_06G0061600	-5.23144	mh_allele	2.79229	zs_allele	mh_allele.zs_allele	MEG
OsMH_06G0063500	-6.32117	mh_allele	1.39098	None	mh_allele.None	other
OsMH_06G0067600	-3.17024	mh_allele	-3.75829	mh_allele	mh_allele.mh_allele	mh_enriched
OsMH_06G0070500	-3.54121	mh_allele	-10.3764	mh_allele	mh_allele.mh_allele	mh_enriched
OsMH_06G0080300	-5.73235	mh_allele	6.01568	zs_allele	mh_allele.zs_allele	MEG
OsMH_06G0081100	-5.26725	mh_allele	3.79133	zs_allele	mh_allele.zs_allele	MEG
OsMH_06G0081700	-5.44446	mh_allele	1.58725	None	mh_allele.None	other
OsMH_06G0083900	-4.65455	mh_allele	3.18879	zs_allele	mh_allele.zs_allele	MEG
OsMH_06G0084100	-8.32445	mh_allele	4.26374	zs_allele	mh_allele.zs_allele	MEG
OsMH_06G0087500	-5.898	mh_allele	-1.32378	None	mh_allele.None	other
OsMH_06G0088200	-6.51059	mh_allele	3.61739	zs_allele	mh_allele.zs_allele	MEG
OsMH_06G0088600	-6.86783	mh_allele	1.21728	None	mh_allele.None	other
OsMH_06G0089900	-5.08719	mh_allele	1.76409	None	mh_allele.None	other
OsMH_06G0090500	0.966834	None	-3.49301	mh_allele	None.mh_allele	other
OsMH_06G0108200	-6.92621	mh_allele	4.16135	zs_allele	mh_allele.zs_allele	MEG
OsMH_06G0114900	-4.19162	mh_allele	5.60506	zs_allele	mh_allele.zs_allele	MEG
OsMH_06G0116400	-3.9487	mh_allele	1.89481	None	mh_allele.None	other
OsMH_06G0118300	-4.30667	mh_allele	1.04213	None	mh_allele.None	other
OsMH_06G0118700	-5.59659	mh_allele	4.49664	zs_allele	mh_allele.zs_allele	MEG
OsMH_06G0125500	-4.31526	mh_allele	4.64018	zs_allele	mh_allele.zs_allele	MEG
OsMH_06G0125800	-8.88501	mh_allele	4.7083	zs_allele	mh_allele.zs_allele	MEG
OsMH_06G0126500	-5.35749	mh_allele	-0.55693	None	mh_allele.None	other
OsMH_06G0127300	-2.5142	None	2.22061	None	None.None	other
OsMH_06G0127800	-4.79875	mh_allele	1.66884	None	mh_allele.None	other
OsMH_06G0130100	-5.67604	mh_allele	2.74501	zs_allele	mh_allele.zs_allele	MEG
OsMH_06G0130600	-7.02435	mh_allele	5.99258	zs_allele	mh_allele.zs_allele	MEG
OsMH_06G0133500	-3.3488	mh_allele	3.28016	zs_allele	mh_allele.zs_allele	MEG
OsMH_06G0133900	-4.2714	mh_allele	2.8132	None	mh_allele.None	other
OsMH_06G0134500	-5.56021	mh_allele	1.72384	None	mh_allele.None	other
OsMH_06G0134600	-4.83391	mh_allele	2.88268	zs_allele	mh_allele.zs_allele	MEG
OsMH_06G0134800	-5.68054	mh_allele	3.71052	zs_allele	mh_allele.zs_allele	MEG
OsMH_06G0137100	-3.49692	mh_allele	3.90867	zs_allele	mh_allele.zs_allele	MEG
OsMH_06G0180800	3.15966	zs_allele	2.69427	None	zs_allele.None	other
OsMH_06G0145500	-6.10652	mh_allele	2.57652	zs_allele	mh_allele.zs_allele	MEG
OsMH_06G0146300	-5.97279	mh_allele	5.51751	zs_allele	mh_allele.zs_allele	MEG
OsMH_06G0147700	-7.00357	mh_allele	2.78474	zs_allele	mh_allele.zs_allele	MEG
OsMH_06G0148300	-5.49191	mh_allele	3.64969	zs_allele	mh_allele.zs_allele	MEG
OsMH_06G0148500	-4.12115	mh_allele	2.79148	None	mh_allele.None	other
OsMH_03G0506100	2.94434	zs_allele	-5.03273	mh_allele	zs_allele.mh_allele	PEG
OsMH_06G0150500	-5.69433	mh_allele	2.36938	zs_allele	mh_allele.zs_allele	MEG
OsMH_06G0165700	-4.87463	mh_allele	2.3865	zs_allele	mh_allele.zs_allele	MEG
OsMH_03G0487200	1.91942	zs_allele	4.25475	zs_allele	zs_allele.zs_allele	zs_enriched
OsMH_12G0171300	7.7959	zs_allele	3.8345	zs_allele	zs_allele.zs_allele	zs_enriched
OsMH_06G0183900	-6.9876	mh_allele	2.26399	None	mh_allele.None	other
OsMH_06G0184000	-4.28013	mh_allele	2.31954	None	mh_allele.None	other
OsMH_02G0084100	6.5096	zs_allele	4.27158	zs_allele	zs_allele.zs_allele	zs_enriched
OsMH_06G0225400	-5.12041	mh_allele	2.81968	None	mh_allele.None	other
OsMH_06G0227000	-7.16596	mh_allele	2.3431	None	mh_allele.None	other
OsMH_06G0229300	-3.22061	mh_allele	3.70995	zs_allele	mh_allele.zs_allele	MEG
OsMH_06G0230700	-4.14749	mh_allele	-4.76121	mh_allele	mh_allele.mh_allele	mh_enriched
OsMH_06G0233900	-4.31582	mh_allele	2.1573	None	mh_allele.None	other
OsMH_06G0234100	-4.96412	mh_allele	0.714851	None	mh_allele.None	other
OsMH_06G0234900	-6.47433	mh_allele	2.42978	None	mh_allele.None	other
OsMH_06G0235500	-3.46348	mh_allele	1.20234	None	mh_allele.None	other
OsMH_06G0236200	-5.08126	mh_allele	3.9946	zs_allele	mh_allele.zs_allele	MEG
OsMH_06G0238700	-6.3478	mh_allele	-14.6237	mh_allele	mh_allele.mh_allele	mh_enriched
OsMH_06G0241200	-5.24354	mh_allele	3.46195	zs_allele	mh_allele.zs_allele	MEG
OsMH_06G0245200	-4.70773	mh_allele	2.7698	None	mh_allele.None	other
OsMH_06G0246300	-3.69361	mh_allele	2.23723	None	mh_allele.None	other
OsMH_06G0250600	-6.69435	mh_allele	3.05023	zs_allele	mh_allele.zs_allele	MEG
OsMH_06G0254200	-3.63311	mh_allele	2.38977	None	mh_allele.None	other
OsMH_06G0273400	-3.81806	mh_allele	1.96632	None	mh_allele.None	other
OsMH_06G0311300	-5.27524	mh_allele	2.11489	None	mh_allele.None	other
OsMH_06G0312400	-3.13641	mh_allele	2.96893	zs_allele	mh_allele.zs_allele	MEG
OsMH_06G0319100	-5.78513	mh_allele	3.05437	zs_allele	mh_allele.zs_allele	MEG
OsMH_06G0327200	-6.80966	mh_allele	4.87204	zs_allele	mh_allele.zs_allele	MEG
OsMH_06G0339000	-5.72792	mh_allele	4.72062	zs_allele	mh_allele.zs_allele	MEG
OsMH_06G0339200	-7.82285	mh_allele	1.45237	None	mh_allele.None	other
OsMH_06G0339400	-4.62455	mh_allele	0.825002	None	mh_allele.None	other
OsMH_06G0341300	-5.26222	mh_allele	5.41727	zs_allele	mh_allele.zs_allele	MEG
OsMH_06G0341400	-6.6429	mh_allele	3.09004	zs_allele	mh_allele.zs_allele	MEG
OsMH_06G0342000	-4.89103	mh_allele	4.31351	zs_allele	mh_allele.zs_allele	MEG
OsMH_12G0164100	5.53655	zs_allele	-7.15485	mh_allele	zs_allele.mh_allele	PEG
OsMH_06G0343600	2.12496	None	3.52118	zs_allele	None.zs_allele	other
OsMH_06G0343700	-3.77596	mh_allele	4.75767	zs_allele	mh_allele.zs_allele	MEG
OsMH_06G0344500	-5.57069	mh_allele	6.47139	zs_allele	mh_allele.zs_allele	MEG
OsMH_06G0344800	-7.01212	mh_allele	6.50228	zs_allele	mh_allele.zs_allele	MEG
OsMH_06G0345000	-1.13226	mh_allele	6.5037	zs_allele	mh_allele.zs_allele	MEG
OsMH_06G0361700	-6.33066	mh_allele	6.14477	zs_allele	mh_allele.zs_allele	MEG
OsMH_06G0367600	-6.26422	mh_allele	1.60343	None	mh_allele.None	other
OsMH_06G0368200	-5.61411	mh_allele	-4.41083	mh_allele	mh_allele.mh_allele	mh_enriched
OsMH_06G0369700	-3.26131	mh_allele	2.56677	None	mh_allele.None	other
OsMH_06G0373500	-3.69899	mh_allele	1.93943	zs_allele	mh_allele.zs_allele	MEG
OsMH_06G0376900	-4.63916	mh_allele	5.68558	zs_allele	mh_allele.zs_allele	MEG
OsMH_06G0377100	-6.73666	mh_allele	4.96088	zs_allele	mh_allele.zs_allele	MEG
OsMH_06G0381100	-4.50931	mh_allele	2.88673	zs_allele	mh_allele.zs_allele	MEG
OsMH_06G0381200	-6.09443	mh_allele	3.5755	zs_allele	mh_allele.zs_allele	MEG
OsMH_06G0382300	-8.12019	mh_allele	4.85262	zs_allele	mh_allele.zs_allele	MEG
OsMH_06G0382400	-5.46282	mh_allele	2.03118	None	mh_allele.None	other
OsMH_06G0382500	-7.4442	mh_allele	4.3297	zs_allele	mh_allele.zs_allele	MEG
OsMH_06G0382700	-6.70138	mh_allele	-0.339712	None	mh_allele.None	other
OsMH_06G0383300	-5.11268	mh_allele	2.22308	None	mh_allele.None	other
OsMH_03G0293200	4.19327	zs_allele	-0.0409846	None	zs_allele.None	other
OsMH_06G0384800	-6.23882	mh_allele	0.0358799	None	mh_allele.None	other
OsMH_06G0386600	-6.15438	mh_allele	2.53373	None	mh_allele.None	other
OsMH_06G0393900	-5.98157	mh_allele	3.27415	zs_allele	mh_allele.zs_allele	MEG
OsMH_06G0396100	-5.28104	mh_allele	4.71073	zs_allele	mh_allele.zs_allele	MEG
OsMH_06G0400900	-2.57614	None	2.89439	zs_allele	None.zs_allele	other
OsMH_06G0411500	-6.79355	mh_allele	2.73966	zs_allele	mh_allele.zs_allele	MEG
OsMH_06G0411700	-4.99026	mh_allele	2.82284	None	mh_allele.None	other
OsMH_06G0411900	-3.9552	mh_allele	3.38493	zs_allele	mh_allele.zs_allele	MEG
OsMH_06G0412000	-2.24099	mh_allele	0.699483	None	mh_allele.None	other
OsMH_06G0413300	-8.15798	mh_allele	5.6556	zs_allele	mh_allele.zs_allele	MEG
OsMH_06G0446900	-4.36818	mh_allele	4.02925	zs_allele	mh_allele.zs_allele	MEG
OsMH_06G0447000	-4.76445	mh_allele	-0.365121	None	mh_allele.None	other
OsMH_06G0447100	-4.71799	mh_allele	2.27897	None	mh_allele.None	other
OsMH_06G0458300	-6.50284	mh_allele	4.23645	zs_allele	mh_allele.zs_allele	MEG
OsMH_06G0459200	-9.41045	mh_allele	-0.379064	None	mh_allele.None	other
OsMH_06G0459500	-2.05928	None	3.5156	zs_allele	None.zs_allele	other
OsMH_06G0461400	-4.78315	mh_allele	0.98415	None	mh_allele.None	other
OsMH_06G0461600	-6.11853	mh_allele	3.25809	zs_allele	mh_allele.zs_allele	MEG
OsMH_06G0462800	-6.75298	mh_allele	3.47647	zs_allele	mh_allele.zs_allele	MEG
OsMH_06G0463300	-7.60208	mh_allele	3.57154	zs_allele	mh_allele.zs_allele	MEG
OsMH_06G0463500	-4.06178	mh_allele	-1.12483	None	mh_allele.None	other
OsMH_06G0464000	-2.27925	mh_allele	6.50899	zs_allele	mh_allele.zs_allele	MEG
OsMH_06G0476500	-5.8972	mh_allele	4.368	zs_allele	mh_allele.zs_allele	MEG
OsMH_06G0478300	-3.29799	mh_allele	0.810404	None	mh_allele.None	other
OsMH_06G0482200	-7.29492	mh_allele	-3.01756	mh_allele	mh_allele.mh_allele	mh_enriched
OsMH_06G0483000	-7.5108	mh_allele	6.03015	zs_allele	mh_allele.zs_allele	MEG
OsMH_07G0000500	-4.11706	mh_allele	3.32563	zs_allele	mh_allele.zs_allele	MEG
OsMH_07G0000800	-3.14964	mh_allele	2.71934	None	mh_allele.None	other
OsMH_07G0001000	-6.58653	mh_allele	2.32664	None	mh_allele.None	other
OsMH_07G0001300	-7.2688	mh_allele	3.72676	zs_allele	mh_allele.zs_allele	MEG
OsMH_07G0001400	-4.38261	mh_allele	2.76389	None	mh_allele.None	other
OsMH_07G0001900	-7.13368	mh_allele	0.858312	None	mh_allele.None	other
OsMH_07G0002300	-5.00579	mh_allele	3.77384	zs_allele	mh_allele.zs_allele	MEG
OsMH_07G0005300	-4.42792	mh_allele	2.64013	None	mh_allele.None	other
OsMH_07G0007100	-5.29294	mh_allele	2.54161	None	mh_allele.None	other
OsMH_07G0008200	-6.32117	mh_allele	0.884024	None	mh_allele.None	other
OsMH_07G0008400	-5.20452	mh_allele	2.98638	zs_allele	mh_allele.zs_allele	MEG
OsMH_07G0009100	-6.03738	mh_allele	0.500592	None	mh_allele.None	other
OsMH_07G0009400	-6.10354	mh_allele	3.44022	zs_allele	mh_allele.zs_allele	MEG
OsMH_07G0009700	-7.11981	mh_allele	-1.6218	None	mh_allele.None	other
OsMH_07G0011300	-4.31626	mh_allele	-12.5491	mh_allele	mh_allele.mh_allele	mh_enriched
OsMH_07G0011900	-6.59767	mh_allele	4.65208	zs_allele	mh_allele.zs_allele	MEG
OsMH_07G0012800	-4.55645	mh_allele	4.63214	zs_allele	mh_allele.zs_allele	MEG
OsMH_07G0013500	-8.13242	mh_allele	4.82686	zs_allele	mh_allele.zs_allele	MEG
OsMH_07G0020600	-5.687	mh_allele	2.83371	None	mh_allele.None	other
OsMH_07G0028200	-5.3103	mh_allele	4.44263	zs_allele	mh_allele.zs_allele	MEG
OsMH_07G0031500	-7.7495	mh_allele	7.4458	zs_allele	mh_allele.zs_allele	MEG
OsMH_07G0032600	-4.09673	mh_allele	0.826309	None	mh_allele.None	other
OsMH_07G0033200	-1.78116	None	4.7934	zs_allele	None.zs_allele	other
OsMH_07G0033500	-7.41534	mh_allele	2.10722	zs_allele	mh_allele.zs_allele	MEG
OsMH_07G0034900	-4.52002	mh_allele	1.5317	None	mh_allele.None	other
OsMH_07G0053300	-5.83794	mh_allele	1.77062	None	mh_allele.None	other
OsMH_07G0056000	-3.21771	mh_allele	3.51697	zs_allele	mh_allele.zs_allele	MEG
OsMH_07G0056200	-4.66001	mh_allele	-2.48231	mh_allele	mh_allele.mh_allele	mh_enriched
OsMH_07G0057500	-3.22144	mh_allele	2.92511	zs_allele	mh_allele.zs_allele	MEG
OsMH_06G0383600	2.68907	zs_allele	3.83285	zs_allele	zs_allele.zs_allele	zs_enriched
OsMH_07G0059400	-7.29576	mh_allele	2.82742	None	mh_allele.None	other
OsMH_07G0059700	-5.18415	mh_allele	2.31856	zs_allele	mh_allele.zs_allele	MEG
OsMH_11G0423400	2.61552	zs_allele	-5.99392	mh_allele	zs_allele.mh_allele	PEG
OsMH_07G0060100	-1.49899	mh_allele	5.15283	zs_allele	mh_allele.zs_allele	MEG
OsMH_07G0102200	-3.16572	mh_allele	1.4916	None	mh_allele.None	other
OsMH_07G0102600	-5.97818	mh_allele	3.42472	zs_allele	mh_allele.zs_allele	MEG
OsMH_07G0102900	-6.60602	mh_allele	3.60423	zs_allele	mh_allele.zs_allele	MEG
OsMH_07G0116900	-1.73272	None	-0.356064	None	None.None	other
OsMH_07G0118800	-1.76002	None	1.47587	None	None.None	other
OsMH_07G0119000	-8.36262	mh_allele	0.837242	None	mh_allele.None	other
OsMH_07G0121100	-4.11906	mh_allele	4.43295	zs_allele	mh_allele.zs_allele	MEG
OsMH_07G0389300	2.46418	zs_allele	2.51548	None	zs_allele.None	other
OsMH_07G0277800	-4.78242	mh_allele	3.55063	zs_allele	mh_allele.zs_allele	MEG
OsMH_07G0290200	-5.04808	mh_allele	3.5187	zs_allele	mh_allele.zs_allele	MEG
OsMH_07G0290800	-1.03199	None	3.45709	zs_allele	None.zs_allele	other
OsMH_07G0292900	-6.19307	mh_allele	5.37895	zs_allele	mh_allele.zs_allele	MEG
OsMH_07G0293000	-5.84109	mh_allele	3.22287	zs_allele	mh_allele.zs_allele	MEG
OsMH_07G0296900	-3.79458	mh_allele	4.07355	zs_allele	mh_allele.zs_allele	MEG
OsMH_03G0417300	8.59502	zs_allele	-1.69292	None	zs_allele.None	other
OsMH_07G0299300	-5.61674	mh_allele	-0.134721	None	mh_allele.None	other
OsMH_07G0303100	-5.45673	mh_allele	3.52164	zs_allele	mh_allele.zs_allele	MEG
OsMH_07G0303200	-5.95916	mh_allele	1.36163	None	mh_allele.None	other
OsMH_07G0303400	-3.80916	mh_allele	1.58043	None	mh_allele.None	other
OsMH_09G0300700	6.70566	zs_allele	4.08875	zs_allele	zs_allele.zs_allele	zs_enriched
OsMH_07G0303600	-6.92646	mh_allele	3.70034	zs_allele	mh_allele.zs_allele	MEG
OsMH_07G0304400	-6.17867	mh_allele	2.88315	zs_allele	mh_allele.zs_allele	MEG
OsMH_07G0314800	-3.16924	mh_allele	3.41975	zs_allele	mh_allele.zs_allele	MEG
OsMH_07G0322600	-4.89555	mh_allele	3.47161	zs_allele	mh_allele.zs_allele	MEG
OsMH_07G0332000	1.24134	None	4.35878	zs_allele	None.zs_allele	other
OsMH_07G0353100	-8.20277	mh_allele	2.58501	zs_allele	mh_allele.zs_allele	MEG
OsMH_07G0376500	-5.3566	mh_allele	3.92778	zs_allele	mh_allele.zs_allele	MEG
OsMH_07G0388800	-2.92273	mh_allele	3.07147	zs_allele	mh_allele.zs_allele	MEG
OsMH_07G0389000	-6.40016	mh_allele	0.974551	None	mh_allele.None	other
OsMH_05G0075400	6.22987	zs_allele	0.952624	None	zs_allele.None	other
OsMH_08G0080500	5.93594	zs_allele	1.573	None	zs_allele.None	other
OsMH_07G0390000	-5.87596	mh_allele	4.79871	zs_allele	mh_allele.zs_allele	MEG
OsMH_07G0398800	-2.59563	None	3.15336	zs_allele	None.zs_allele	other
OsMH_07G0399100	0.555607	None	4.46033	zs_allele	None.zs_allele	other
OsMH_07G0404600	-5.25236	mh_allele	6.01582	zs_allele	mh_allele.zs_allele	MEG
OsMH_07G0405700	-3.94696	mh_allele	5.51068	zs_allele	mh_allele.zs_allele	MEG
OsMH_07G0425900	-6.61795	mh_allele	3.83597	zs_allele	mh_allele.zs_allele	MEG
OsMH_07G0426100	-3.13483	mh_allele	0.895251	None	mh_allele.None	other
OsMH_07G0426400	-1.55342	None	2.94007	zs_allele	None.zs_allele	other
OsMH_07G0426500	-6.67661	mh_allele	1.66171	None	mh_allele.None	other
OsMH_07G0427700	-2.7422	mh_allele	-0.296505	None	mh_allele.None	other
OsMH_05G0009300	4.87534	zs_allele	-1.74623	None	zs_allele.None	other
OsMH_07G0433000	-4.46134	mh_allele	-1.20939	None	mh_allele.None	other
OsMH_07G0433100	-3.86201	mh_allele	2.31574	zs_allele	mh_allele.zs_allele	MEG
OsMH_07G0434500	-4.03384	mh_allele	4.6122	zs_allele	mh_allele.zs_allele	MEG
OsMH_07G0436000	-4.80708	mh_allele	2.90886	zs_allele	mh_allele.zs_allele	MEG
OsMH_07G0438900	-3.93928	mh_allele	3.27509	zs_allele	mh_allele.zs_allele	MEG
OsMH_07G0439000	-5.03804	mh_allele	2.51538	None	mh_allele.None	other
OsMH_07G0440100	-5.53829	mh_allele	2.10651	None	mh_allele.None	other
OsMH_07G0440500	-6.07363	mh_allele	4.09937	zs_allele	mh_allele.zs_allele	MEG
OsMH_07G0441900	-3.91917	mh_allele	4.65706	zs_allele	mh_allele.zs_allele	MEG
OsMH_07G0443300	-6.10378	mh_allele	6.35866	zs_allele	mh_allele.zs_allele	MEG
OsMH_07G0452100	-4.01676	mh_allele	2.87838	zs_allele	mh_allele.zs_allele	MEG
OsMH_07G0452200	-4.79503	mh_allele	0.860268	None	mh_allele.None	other
OsMH_07G0452400	-4.57708	mh_allele	1.52516	None	mh_allele.None	other
OsMH_07G0453100	-2.33652	mh_allele	1.04179	None	mh_allele.None	other
OsMH_07G0453300	-6.7091	mh_allele	4.62753	zs_allele	mh_allele.zs_allele	MEG
OsMH_07G0453900	-8.71419	mh_allele	6.52273	zs_allele	mh_allele.zs_allele	MEG
OsMH_07G0454200	-4.07441	mh_allele	3.6556	zs_allele	mh_allele.zs_allele	MEG
OsMH_07G0454600	-3.98221	mh_allele	2.661	None	mh_allele.None	other
OsMH_07G0459000	-6.61704	mh_allele	3.05084	zs_allele	mh_allele.zs_allele	MEG
OsMH_07G0459500	-2.44897	mh_allele	2.74232	zs_allele	mh_allele.zs_allele	MEG
OsMH_07G0460300	-3.34158	mh_allele	4.78175	zs_allele	mh_allele.zs_allele	MEG
OsMH_07G0461700	-7.80439	mh_allele	2.77756	zs_allele	mh_allele.zs_allele	MEG
OsMH_08G0006600	-7.05291	mh_allele	6.68144	zs_allele	mh_allele.zs_allele	MEG
OsMH_08G0006900	-6.27904	mh_allele	3.34382	zs_allele	mh_allele.zs_allele	MEG
OsMH_08G0007300	-4.86204	mh_allele	4.68556	zs_allele	mh_allele.zs_allele	MEG
OsMH_08G0007600	-3.96884	mh_allele	3.15448	zs_allele	mh_allele.zs_allele	MEG
OsMH_08G0008200	-6.05833	mh_allele	3.8565	zs_allele	mh_allele.zs_allele	MEG
OsMH_08G0010600	-6.60304	mh_allele	3.96202	zs_allele	mh_allele.zs_allele	MEG
OsMH_08G0011200	-4.4986	mh_allele	4.80638	zs_allele	mh_allele.zs_allele	MEG
OsMH_08G0015200	-7.02573	mh_allele	2.08405	None	mh_allele.None	other
OsMH_08G0041800	-4.32239	mh_allele	1.45706	None	mh_allele.None	other
OsMH_08G0043900	-4.25966	mh_allele	1.98163	None	mh_allele.None	other
OsMH_08G0045300	-2.09904	mh_allele	4.89419	zs_allele	mh_allele.zs_allele	MEG
OsMH_08G0045500	-6.04108	mh_allele	2.02922	zs_allele	mh_allele.zs_allele	MEG
OsMH_08G0045700	-7.30315	mh_allele	3.12932	zs_allele	mh_allele.zs_allele	MEG
OsMH_08G0046200	-2.25891	None	2.12245	None	None.None	other
OsMH_08G0046300	-5.91511	mh_allele	-1.82871	None	mh_allele.None	other
OsMH_08G0048500	-4.62364	mh_allele	2.97778	zs_allele	mh_allele.zs_allele	MEG
OsMH_08G0048600	-7.38212	mh_allele	5.81428	zs_allele	mh_allele.zs_allele	MEG
OsMH_08G0048800	-0.256715	None	1.81248	None	None.None	other
OsMH_08G0048900	-4.08402	mh_allele	4.62724	zs_allele	mh_allele.zs_allele	MEG
OsMH_08G0049300	-0.694378	None	3.1333	zs_allele	None.zs_allele	other
OsMH_08G0049400	-7.12495	mh_allele	2.25784	zs_allele	mh_allele.zs_allele	MEG
OsMH_08G0050100	-4.95409	mh_allele	1.28781	None	mh_allele.None	other
OsMH_08G0050300	-6.1445	mh_allele	4.25812	zs_allele	mh_allele.zs_allele	MEG
OsMH_08G0051300	-6.62381	mh_allele	2.50404	zs_allele	mh_allele.zs_allele	MEG
OsMH_08G0051500	-7.99486	mh_allele	5.56097	zs_allele	mh_allele.zs_allele	MEG
OsMH_08G0052600	-5.8959	mh_allele	1.65927	None	mh_allele.None	other
OsMH_08G0052700	-6.10319	mh_allele	5.15205	zs_allele	mh_allele.zs_allele	MEG
OsMH_08G0053000	-2.10988	None	3.09045	zs_allele	None.zs_allele	other
OsMH_08G0053100	-6.24252	mh_allele	4.86731	zs_allele	mh_allele.zs_allele	MEG
OsMH_08G0061000	-3.6791	mh_allele	4.36082	zs_allele	mh_allele.zs_allele	MEG
OsMH_08G0062000	-7.76433	mh_allele	2.70722	zs_allele	mh_allele.zs_allele	MEG
OsMH_08G0067300	-5.63116	mh_allele	2.94993	zs_allele	mh_allele.zs_allele	MEG
OsMH_08G0067700	-6.36545	mh_allele	-0.270777	None	mh_allele.None	other
OsMH_08G0070000	-3.39496	mh_allele	-2.03406	mh_allele	mh_allele.mh_allele	mh_enriched
OsMH_08G0070100	-2.24523	mh_allele	2.65673	zs_allele	mh_allele.zs_allele	MEG
OsMH_08G0076800	-6.50202	mh_allele	6.18773	zs_allele	mh_allele.zs_allele	MEG
OsMH_08G0076900	-5.01179	mh_allele	2.36812	None	mh_allele.None	other
OsMH_08G0077700	-5.28527	mh_allele	2.74849	None	mh_allele.None	other
OsMH_08G0079000	-4.96572	mh_allele	5.11542	zs_allele	mh_allele.zs_allele	MEG
OsMH_08G0079700	-3.64761	mh_allele	4.19059	zs_allele	mh_allele.zs_allele	MEG
OsMH_08G0079900	-9.33357	mh_allele	4.54718	zs_allele	mh_allele.zs_allele	MEG
OsMH_08G0080400	-5.8291	mh_allele	3.16568	zs_allele	mh_allele.zs_allele	MEG
OsMH_08G0080900	-4.44361	mh_allele	5.25093	zs_allele	mh_allele.zs_allele	MEG
OsMH_08G0081100	-5.4355	mh_allele	1.51723	None	mh_allele.None	other
OsMH_08G0081800	-7.60832	mh_allele	4.32678	zs_allele	mh_allele.zs_allele	MEG
OsMH_09G0332700	4.55244	zs_allele	2.6773	None	zs_allele.None	other
OsMH_08G0084100	-7.17848	mh_allele	2.17743	None	mh_allele.None	other
OsMH_01G0555500	4.29472	zs_allele	2.26316	None	zs_allele.None	other
OsMH_08G0087600	-4.65046	mh_allele	2.10323	None	mh_allele.None	other
OsMH_08G0089000	-4.67736	mh_allele	-2.0653	mh_allele	mh_allele.mh_allele	mh_enriched
OsMH_08G0092500	-3.75923	mh_allele	-0.471227	None	mh_allele.None	other
OsMH_08G0093800	-4.04515	mh_allele	5.24759	zs_allele	mh_allele.zs_allele	MEG
OsMH_08G0109900	-3.18951	mh_allele	2.15591	None	mh_allele.None	other
OsMH_08G0119100	-7.07399	mh_allele	0.978639	None	mh_allele.None	other
OsMH_08G0123200	-1.56551	None	3.46976	zs_allele	None.zs_allele	other
OsMH_08G0128000	-6.1211	mh_allele	2.12863	None	mh_allele.None	other
OsMH_08G0128100	-4.91399	mh_allele	3.43858	zs_allele	mh_allele.zs_allele	MEG
OsMH_08G0128300	-6.36331	mh_allele	5.39933	zs_allele	mh_allele.zs_allele	MEG
OsMH_08G0129500	-4.31196	mh_allele	-4.98576	mh_allele	mh_allele.mh_allele	mh_enriched
OsMH_08G0130200	-5.36612	mh_allele	2.35788	None	mh_allele.None	other
OsMH_08G0130600	-6.52478	mh_allele	2.65185	zs_allele	mh_allele.zs_allele	MEG
OsMH_08G0132200	-6.79701	mh_allele	2.89691	zs_allele	mh_allele.zs_allele	MEG
OsMH_08G0133200	-3.86203	mh_allele	-1.38149	None	mh_allele.None	other
OsMH_08G0136800	-4.19584	mh_allele	-1.29875	None	mh_allele.None	other
OsMH_08G0137100	-4.44982	mh_allele	3.31174	zs_allele	mh_allele.zs_allele	MEG
OsMH_08G0138100	-2.73318	mh_allele	5.53322	zs_allele	mh_allele.zs_allele	MEG
OsMH_08G0138700	-4.88912	mh_allele	2.47023	None	mh_allele.None	other
OsMH_08G0139200	-7.35479	mh_allele	3.1141	zs_allele	mh_allele.zs_allele	MEG
OsMH_08G0142900	-3.01459	mh_allele	-0.124518	None	mh_allele.None	other
OsMH_08G0144500	-6.38695	mh_allele	3.96408	zs_allele	mh_allele.zs_allele	MEG
OsMH_02G0020500	4.08005	zs_allele	3.04614	zs_allele	zs_allele.zs_allele	zs_enriched
OsMH_08G0152400	-6.75262	mh_allele	-0.419778	None	mh_allele.None	other
OsMH_08G0154200	-1.95082	None	2.60867	None	None.None	other
OsMH_08G0157500	-5.21934	mh_allele	-10.4794	mh_allele	mh_allele.mh_allele	mh_enriched
OsMH_08G0169300	-5.06006	mh_allele	-18.6226	mh_allele	mh_allele.mh_allele	mh_enriched
OsMH_08G0182000	-6.6688	mh_allele	3.19043	zs_allele	mh_allele.zs_allele	MEG
OsMH_08G0249800	-7.49356	mh_allele	3.73456	zs_allele	mh_allele.zs_allele	MEG
OsMH_08G0252700	-5.76624	mh_allele	2.37232	zs_allele	mh_allele.zs_allele	MEG
OsMH_08G0253100	-5.67307	mh_allele	2.68361	None	mh_allele.None	other
OsMH_08G0262800	-4.32428	mh_allele	1.40159	None	mh_allele.None	other
OsMH_11G0409500	3.96666	zs_allele	1.44158	None	zs_allele.None	other
OsMH_08G0280200	-3.71187	mh_allele	3.82236	zs_allele	mh_allele.zs_allele	MEG
OsMH_08G0280300	-5.43238	mh_allele	3.40478	zs_allele	mh_allele.zs_allele	MEG
OsMH_08G0280400	-5.99511	mh_allele	2.42264	None	mh_allele.None	other
OsMH_08G0280800	-6.10011	mh_allele	1.82125	None	mh_allele.None	other
OsMH_08G0288800	-7.70037	mh_allele	5.21815	zs_allele	mh_allele.zs_allele	MEG
OsMH_08G0301000	2.17061	None	3.94682	zs_allele	None.zs_allele	other
OsMH_08G0314400	-6.24779	mh_allele	5.79828	zs_allele	mh_allele.zs_allele	MEG
OsMH_08G0314500	-5.42809	mh_allele	3.1418	zs_allele	mh_allele.zs_allele	MEG
OsMH_08G0314600	-6.68021	mh_allele	3.45328	zs_allele	mh_allele.zs_allele	MEG
OsMH_08G0316600	-7.06659	mh_allele	4.15106	zs_allele	mh_allele.zs_allele	MEG
OsMH_08G0316700	-7.11343	mh_allele	2.75052	zs_allele	mh_allele.zs_allele	MEG
OsMH_08G0318000	-4.95523	mh_allele	-0.402989	None	mh_allele.None	other
OsMH_08G0318400	-4.27875	mh_allele	6.53549	zs_allele	mh_allele.zs_allele	MEG
OsMH_08G0318900	-4.04061	mh_allele	2.84803	None	mh_allele.None	other
OsMH_08G0321700	-7.48605	mh_allele	4.57781	zs_allele	mh_allele.zs_allele	MEG
OsMH_08G0322800	-7.34128	mh_allele	3.14023	zs_allele	mh_allele.zs_allele	MEG
OsMH_08G0323100	-9.75917	mh_allele	3.83665	zs_allele	mh_allele.zs_allele	MEG
OsMH_08G0323700	-6.33282	mh_allele	-14.9368	mh_allele	mh_allele.mh_allele	mh_enriched
OsMH_08G0324000	-9.84432	mh_allele	4.97242	zs_allele	mh_allele.zs_allele	MEG
OsMH_08G0324500	-3.81302	mh_allele	-2.05492	None	mh_allele.None	other
OsMH_08G0328500	-7.30541	mh_allele	1.3615	None	mh_allele.None	other
OsMH_08G0330800	-5.5903	mh_allele	4.2025	zs_allele	mh_allele.zs_allele	MEG
OsMH_08G0331000	-5.9422	mh_allele	5.89027	zs_allele	mh_allele.zs_allele	MEG
OsMH_08G0331500	-4.98381	mh_allele	0.939987	None	mh_allele.None	other
OsMH_08G0333300	-3.1547	mh_allele	-18.7601	mh_allele	mh_allele.mh_allele	mh_enriched
OsMH_08G0379100	-5.22502	mh_allele	1.91503	None	mh_allele.None	other
OsMH_08G0397400	-3.53045	mh_allele	6.31535	zs_allele	mh_allele.zs_allele	MEG
OsMH_08G0398000	-3.6036	mh_allele	3.07116	zs_allele	mh_allele.zs_allele	MEG
OsMH_08G0408900	-7.86163	mh_allele	4.88824	zs_allele	mh_allele.zs_allele	MEG
OsMH_08G0417100	-6.14107	mh_allele	3.18184	zs_allele	mh_allele.zs_allele	MEG
OsMH_08G0418300	-5.97738	mh_allele	1.30476	None	mh_allele.None	other
OsMH_08G0422900	-4.50943	mh_allele	-5.03068	mh_allele	mh_allele.mh_allele	mh_enriched
OsMH_08G0426400	-5.43752	mh_allele	3.34986	zs_allele	mh_allele.zs_allele	MEG
OsMH_08G0431800	-1.45471	mh_allele	5.79157	zs_allele	mh_allele.zs_allele	MEG
OsMH_08G0433900	-6.06308	mh_allele	2.65792	None	mh_allele.None	other
OsMH_08G0437800	-6.69568	mh_allele	0.37952	None	mh_allele.None	other
OsMH_08G0438000	-6.39656	mh_allele	3.84669	zs_allele	mh_allele.zs_allele	MEG
OsMH_08G0446300	-2.1041	mh_allele	5.51714	zs_allele	mh_allele.zs_allele	MEG
OsMH_08G0446600	-2.72043	None	-0.529947	None	None.None	other
OsMH_05G0428100	3.77784	zs_allele	1.45237	None	zs_allele.None	other
OsMH_09G0001600	1.00931	None	4.11251	zs_allele	None.zs_allele	other
OsMH_09G0001700	-3.88223	mh_allele	3.36619	zs_allele	mh_allele.zs_allele	MEG
OsMH_09G0003600	1.18757	None	0.18514	None	None.None	other
OsMH_09G0004300	-0.936565	None	5.97412	zs_allele	None.zs_allele	other
OsMH_09G0004400	-1.30251	None	4.39349	zs_allele	None.zs_allele	other
OsMH_09G0009700	-4.15183	mh_allele	1.5646	None	mh_allele.None	other
OsMH_09G0010500	-6.79037	mh_allele	5.74019	zs_allele	mh_allele.zs_allele	MEG
OsMH_09G0012800	-3.70233	mh_allele	2.4652	None	mh_allele.None	other
OsMH_09G0014400	-2.63321	mh_allele	3.98882	zs_allele	mh_allele.zs_allele	MEG
OsMH_09G0014500	-2.82017	mh_allele	2.87869	zs_allele	mh_allele.zs_allele	MEG
OsMH_09G0014800	-7.07862	mh_allele	3.94996	zs_allele	mh_allele.zs_allele	MEG
OsMH_09G0022300	-4.87158	mh_allele	4.51109	zs_allele	mh_allele.zs_allele	MEG
OsMH_09G0025300	-5.40572	mh_allele	4.668	zs_allele	mh_allele.zs_allele	MEG
OsMH_09G0025400	-6.24722	mh_allele	4.8498	zs_allele	mh_allele.zs_allele	MEG
OsMH_09G0026300	-5.84041	mh_allele	4.43615	zs_allele	mh_allele.zs_allele	MEG
OsMH_09G0026500	-6.05816	mh_allele	3.29663	zs_allele	mh_allele.zs_allele	MEG
OsMH_09G0037100	-6.66595	mh_allele	3.61304	zs_allele	mh_allele.zs_allele	MEG
OsMH_09G0038500	-4.96634	mh_allele	1.75634	None	mh_allele.None	other
OsMH_09G0038700	1.63979	None	1.59337	None	None.None	other
OsMH_09G0039400	-5.94432	mh_allele	4.77246	zs_allele	mh_allele.zs_allele	MEG
OsMH_09G0039600	-3.62405	mh_allele	2.15589	None	mh_allele.None	other
OsMH_09G0049900	-4.425	mh_allele	1.47847	None	mh_allele.None	other
OsMH_09G0051300	-5.27635	mh_allele	2.57004	None	mh_allele.None	other
OsMH_09G0056600	-5.03966	mh_allele	5.24606	zs_allele	mh_allele.zs_allele	MEG
OsMH_09G0060300	-3.43488	mh_allele	2.92057	zs_allele	mh_allele.zs_allele	MEG
OsMH_09G0060700	-6.93824	mh_allele	2.38666	None	mh_allele.None	other
OsMH_09G0064100	-1.27707	None	5.68505	zs_allele	None.zs_allele	other
OsMH_09G0064200	-3.65632	mh_allele	4.91261	zs_allele	mh_allele.zs_allele	MEG
OsMH_09G0068000	-5.92864	mh_allele	3.20831	zs_allele	mh_allele.zs_allele	MEG
OsMH_03G0297900	3.29261	zs_allele	-2.20522	mh_allele	zs_allele.mh_allele	PEG
OsMH_09G0074800	-3.12139	mh_allele	1.35981	None	mh_allele.None	other
OsMH_09G0075000	-7.7755	mh_allele	3.9008	zs_allele	mh_allele.zs_allele	MEG
OsMH_09G0075200	-0.325947	None	7.74263	zs_allele	None.zs_allele	other
OsMH_09G0083500	-5.1305	mh_allele	-1.74729	mh_allele	mh_allele.mh_allele	mh_enriched
OsMH_09G0100900	-4.90008	mh_allele	3.55914	zs_allele	mh_allele.zs_allele	MEG
OsMH_09G0101300	-3.38527	mh_allele	3.80016	zs_allele	mh_allele.zs_allele	MEG
OsMH_09G0102600	-3.6337	mh_allele	-1.22503	None	mh_allele.None	other
OsMH_09G0107700	-7.94394	mh_allele	4.72577	zs_allele	mh_allele.zs_allele	MEG
OsMH_09G0112400	-7.76412	mh_allele	4.27879	zs_allele	mh_allele.zs_allele	MEG
OsMH_09G0128700	-3.68535	mh_allele	3.01209	zs_allele	mh_allele.zs_allele	MEG
OsMH_09G0144800	-8.06745	mh_allele	2.41997	None	mh_allele.None	other
OsMH_09G0152700	-3.37992	mh_allele	1.45299	None	mh_allele.None	other
OsMH_09G0159400	-5.139	mh_allele	2.86537	zs_allele	mh_allele.zs_allele	MEG
OsMH_09G0165600	-1.16686	None	3.44416	zs_allele	None.zs_allele	other
OsMH_09G0170200	-5.88515	mh_allele	4.19527	zs_allele	mh_allele.zs_allele	MEG
OsMH_09G0170400	-3.42063	mh_allele	2.53072	None	mh_allele.None	other
OsMH_09G0170600	-5.44292	mh_allele	4.63964	zs_allele	mh_allele.zs_allele	MEG
OsMH_09G0171100	-5.25017	mh_allele	3.6216	zs_allele	mh_allele.zs_allele	MEG
OsMH_09G0171400	-6.71765	mh_allele	2.32175	None	mh_allele.None	other
OsMH_09G0202800	-3.80241	mh_allele	4.64536	zs_allele	mh_allele.zs_allele	MEG
OsMH_09G0210300	-2.63343	mh_allele	-18.1002	mh_allele	mh_allele.mh_allele	mh_enriched
OsMH_09G0250300	-5.79797	mh_allele	3.79271	zs_allele	mh_allele.zs_allele	MEG
OsMH_09G0250400	-6.11486	mh_allele	3.00952	zs_allele	mh_allele.zs_allele	MEG
OsMH_09G0250600	-6.99408	mh_allele	4.18141	zs_allele	mh_allele.zs_allele	MEG
OsMH_09G0251200	-4.75703	mh_allele	2.04454	zs_allele	mh_allele.zs_allele	MEG
OsMH_09G0254700	-5.01463	mh_allele	-7.08781	mh_allele	mh_allele.mh_allele	mh_enriched
OsMH_09G0254800	-5.88056	mh_allele	1.87698	None	mh_allele.None	other
OsMH_09G0257600	-5.70492	mh_allele	3.46503	zs_allele	mh_allele.zs_allele	MEG
OsMH_09G0259600	-6.84737	mh_allele	1.92875	None	mh_allele.None	other
OsMH_09G0263000	-5.36123	mh_allele	2.27897	None	mh_allele.None	other
OsMH_09G0265700	-7.11537	mh_allele	5.21284	zs_allele	mh_allele.zs_allele	MEG
OsMH_09G0267400	-7.30607	mh_allele	-1.41763	mh_allele	mh_allele.mh_allele	mh_enriched
OsMH_09G0268100	-5.13976	mh_allele	1.47472	None	mh_allele.None	other
OsMH_09G0378800	3.24146	zs_allele	3.14186	zs_allele	zs_allele.zs_allele	zs_enriched
OsMH_09G0272000	-6.65589	mh_allele	3.86639	zs_allele	mh_allele.zs_allele	MEG
OsMH_09G0284300	-4.92824	mh_allele	-0.119773	None	mh_allele.None	other
OsMH_09G0286500	-1.46865	None	1.66036	None	None.None	other
OsMH_09G0288700	-5.9252	mh_allele	2.72233	None	mh_allele.None	other
OsMH_09G0290000	-5.53784	mh_allele	2.13654	None	mh_allele.None	other
OsMH_09G0291100	-5.43522	mh_allele	2.32065	None	mh_allele.None	other
OsMH_09G0292500	-5.35111	mh_allele	1.88688	None	mh_allele.None	other
OsMH_09G0299600	-7.63432	mh_allele	2.44834	None	mh_allele.None	other
OsMH_09G0303200	-4.11273	mh_allele	2.45671	zs_allele	mh_allele.zs_allele	MEG
OsMH_09G0304600	2.72067	None	0.133918	None	None.None	other
OsMH_09G0309300	-10.3913	mh_allele	3.25923	zs_allele	mh_allele.zs_allele	MEG
OsMH_09G0379700	3.06877	zs_allele	2.59985	None	zs_allele.None	other
OsMH_09G0312700	-3.98639	mh_allele	3.53213	zs_allele	mh_allele.zs_allele	MEG
OsMH_08G0068500	2.77514	zs_allele	-1.78358	mh_allele	zs_allele.mh_allele	PEG
OsMH_09G0314100	-3.91573	mh_allele	1.85507	None	mh_allele.None	other
OsMH_09G0314400	-2.21383	None	3.63816	zs_allele	None.zs_allele	other
OsMH_09G0315100	-2.28472	mh_allele	2.03355	None	mh_allele.None	other
OsMH_09G0319300	-3.32106	mh_allele	3.7909	zs_allele	mh_allele.zs_allele	MEG
OsMH_09G0319700	-6.11858	mh_allele	-3.08079	mh_allele	mh_allele.mh_allele	mh_enriched
OsMH_09G0320300	-6.855	mh_allele	4.25677	zs_allele	mh_allele.zs_allele	MEG
OsMH_09G0321100	-3.83284	mh_allele	3.54651	zs_allele	mh_allele.zs_allele	MEG
OsMH_09G0321300	-2.71837	mh_allele	5.69388	zs_allele	mh_allele.zs_allele	MEG
OsMH_09G0321800	-5.73394	mh_allele	2.78711	zs_allele	mh_allele.zs_allele	MEG
OsMH_09G0322300	-6.70531	mh_allele	2.95872	zs_allele	mh_allele.zs_allele	MEG
OsMH_09G0323300	-5.61178	mh_allele	2.6158	None	mh_allele.None	other
OsMH_09G0323500	-5.94706	mh_allele	3.65977	zs_allele	mh_allele.zs_allele	MEG
OsMH_09G0325000	-1.51104	None	5.51665	zs_allele	None.zs_allele	other
OsMH_09G0325100	-4.45865	mh_allele	2.81792	None	mh_allele.None	other
OsMH_09G0325300	-4.12836	mh_allele	4.80764	zs_allele	mh_allele.zs_allele	MEG
OsMH_09G0326500	-5.43356	mh_allele	4.96384	zs_allele	mh_allele.zs_allele	MEG
OsMH_09G0326900	-6.24045	mh_allele	3.93902	zs_allele	mh_allele.zs_allele	MEG
OsMH_09G0327200	-5.56906	mh_allele	3.5377	zs_allele	mh_allele.zs_allele	MEG
OsMH_09G0327700	-5.66373	mh_allele	6.23239	zs_allele	mh_allele.zs_allele	MEG
OsMH_09G0327900	-6.08719	mh_allele	3.7663	zs_allele	mh_allele.zs_allele	MEG
OsMH_09G0328200	1.59494	None	2.21623	None	None.None	other
OsMH_01G0095600	2.24851	zs_allele	-6.21717	mh_allele	zs_allele.mh_allele	PEG
OsMH_09G0329200	-4.6673	mh_allele	1.34402	None	mh_allele.None	other
OsMH_09G0330400	-5.97707	mh_allele	3.12059	zs_allele	mh_allele.zs_allele	MEG
OsMH_09G0330700	0.323674	None	4.55374	zs_allele	None.zs_allele	other
OsMH_09G0330800	-1.92905	None	3.87621	zs_allele	None.zs_allele	other
OsMH_09G0336100	-4.22368	mh_allele	4.74478	zs_allele	mh_allele.zs_allele	MEG
OsMH_09G0336300	-3.76301	mh_allele	2.22562	None	mh_allele.None	other
OsMH_09G0336500	-6.13067	mh_allele	4.76092	zs_allele	mh_allele.zs_allele	MEG
OsMH_09G0336800	-5.0854	mh_allele	2.32523	None	mh_allele.None	other
OsMH_09G0337300	-0.897441	None	1.55543	None	None.None	other
OsMH_09G0312600	3.70671	zs_allele	3.27092	zs_allele	zs_allele.zs_allele	zs_enriched
OsMH_09G0338600	-0.712815	None	1.98	None	None.None	other
OsMH_09G0339700	-5.65467	mh_allele	3.55023	zs_allele	mh_allele.zs_allele	MEG
OsMH_09G0340000	-6.84343	mh_allele	3.56811	zs_allele	mh_allele.zs_allele	MEG
OsMH_09G0341000	-5.00971	mh_allele	4.04295	zs_allele	mh_allele.zs_allele	MEG
OsMH_09G0341100	-4.06725	mh_allele	0.915774	None	mh_allele.None	other
OsMH_09G0341500	-4.27879	mh_allele	4.69432	zs_allele	mh_allele.zs_allele	MEG
OsMH_09G0341600	-4.59286	mh_allele	3.45658	zs_allele	mh_allele.zs_allele	MEG
OsMH_09G0341900	-6.73324	mh_allele	5.92626	zs_allele	mh_allele.zs_allele	MEG
OsMH_09G0342000	-8.76372	mh_allele	3.76668	zs_allele	mh_allele.zs_allele	MEG
OsMH_09G0343900	-2.2841	None	3.53813	zs_allele	None.zs_allele	other
OsMH_09G0345000	-4.52214	mh_allele	1.91113	None	mh_allele.None	other
OsMH_09G0346800	-3.29394	mh_allele	3.93785	zs_allele	mh_allele.zs_allele	MEG
OsMH_09G0348000	-2.81207	mh_allele	6.22602	zs_allele	mh_allele.zs_allele	MEG
OsMH_09G0348200	-2.24097	None	1.72277	None	None.None	other
OsMH_09G0348900	-5.20141	mh_allele	1.83536	None	mh_allele.None	other
OsMH_09G0350200	-5.38254	mh_allele	1.78204	None	mh_allele.None	other
OsMH_09G0353900	-4.91255	mh_allele	4.44428	zs_allele	mh_allele.zs_allele	MEG
OsMH_09G0356800	-6.95941	mh_allele	4.70362	zs_allele	mh_allele.zs_allele	MEG
OsMH_09G0356900	-4.35323	mh_allele	2.2467	None	mh_allele.None	other
OsMH_09G0357300	-5.79164	mh_allele	5.24305	zs_allele	mh_allele.zs_allele	MEG
OsMH_09G0358000	-6.67369	mh_allele	3.49746	zs_allele	mh_allele.zs_allele	MEG
OsMH_09G0358100	-3.97264	mh_allele	2.98962	zs_allele	mh_allele.zs_allele	MEG
OsMH_09G0358300	-5.45447	mh_allele	4.83084	zs_allele	mh_allele.zs_allele	MEG
OsMH_09G0359400	-6.53576	mh_allele	3.99446	zs_allele	mh_allele.zs_allele	MEG
OsMH_09G0359500	-4.87993	mh_allele	3.63842	zs_allele	mh_allele.zs_allele	MEG
OsMH_09G0361100	-7.24397	mh_allele	3.26635	zs_allele	mh_allele.zs_allele	MEG
OsMH_09G0361200	-4.47594	mh_allele	3.49956	zs_allele	mh_allele.zs_allele	MEG
OsMH_09G0364100	-5.49418	mh_allele	3.14267	zs_allele	mh_allele.zs_allele	MEG
OsMH_09G0370900	-0.969702	None	3.74615	zs_allele	None.zs_allele	other
OsMH_09G0375500	-3.8073	mh_allele	3.43409	zs_allele	mh_allele.zs_allele	MEG
OsMH_09G0375900	1.37041	None	1.86768	None	None.None	other
OsMH_09G0376800	-2.28545	mh_allele	1.99423	None	mh_allele.None	other
OsMH_09G0379800	-5.02537	mh_allele	2.99597	zs_allele	mh_allele.zs_allele	MEG
OsMH_09G0381300	-5.06677	mh_allele	2.38124	None	mh_allele.None	other
OsMH_09G0381800	-6.74795	mh_allele	3.4776	zs_allele	mh_allele.zs_allele	MEG
OsMH_10G0008200	-5.56494	mh_allele	3.16617	zs_allele	mh_allele.zs_allele	MEG
OsMH_10G0023600	-5.85744	mh_allele	4.31406	zs_allele	mh_allele.zs_allele	MEG
OsMH_10G0028500	-6.35016	mh_allele	-1.35794	None	mh_allele.None	other
OsMH_10G0029200	-6.46714	mh_allele	4.74693	zs_allele	mh_allele.zs_allele	MEG
OsMH_10G0029300	-7.38635	mh_allele	-0.644386	None	mh_allele.None	other
OsMH_10G0029800	-0.121067	None	1.70259	None	None.None	other
OsMH_10G0031600	-5.48951	mh_allele	2.13302	None	mh_allele.None	other
OsMH_10G0046000	-10.2623	mh_allele	-23.1387	mh_allele	mh_allele.mh_allele	mh_enriched
OsMH_10G0054200	-6.32599	mh_allele	1.9432	zs_allele	mh_allele.zs_allele	MEG
OsMH_10G0055700	-3.67008	mh_allele	3.97043	zs_allele	mh_allele.zs_allele	MEG
OsMH_10G0067000	-7.00229	mh_allele	2.31795	None	mh_allele.None	other
OsMH_10G0084500	-6.17713	mh_allele	3.67875	zs_allele	mh_allele.zs_allele	MEG
OsMH_10G0084800	-9.14806	mh_allele	3.03298	zs_allele	mh_allele.zs_allele	MEG
OsMH_10G0094800	-6.44599	mh_allele	2.98464	zs_allele	mh_allele.zs_allele	MEG
OsMH_10G0095700	-6.15218	mh_allele	3.24543	zs_allele	mh_allele.zs_allele	MEG
OsMH_10G0099200	-2.90427	mh_allele	5.25747	zs_allele	mh_allele.zs_allele	MEG
OsMH_10G0104100	-7.21855	mh_allele	0.847286	None	mh_allele.None	other
OsMH_10G0119800	-5.49106	mh_allele	1.89291	None	mh_allele.None	other
OsMH_10G0125000	-5.11403	mh_allele	4.18834	zs_allele	mh_allele.zs_allele	MEG
OsMH_10G0127700	-0.421551	None	-1.80856	mh_allele	None.mh_allele	other
OsMH_10G0128900	-6.86728	mh_allele	2.98268	zs_allele	mh_allele.zs_allele	MEG
OsMH_10G0137500	-3.83035	mh_allele	1.54019	None	mh_allele.None	other
OsMH_10G0138000	-4.177	mh_allele	-13.4008	mh_allele	mh_allele.mh_allele	mh_enriched
OsMH_10G0152100	0.0756966	None	2.71829	None	None.None	other
OsMH_10G0159500	-5.05557	mh_allele	3.13563	zs_allele	mh_allele.zs_allele	MEG
OsMH_10G0165000	0.56105	None	4.18576	zs_allele	None.zs_allele	other
OsMH_10G0173900	-3.64818	mh_allele	3.72814	zs_allele	mh_allele.zs_allele	MEG
OsMH_10G0176400	1.98087	None	4.08406	zs_allele	None.zs_allele	other
OsMH_10G0176500	-6.25239	mh_allele	3.72044	zs_allele	mh_allele.zs_allele	MEG
OsMH_10G0179800	-3.77098	mh_allele	1.54154	None	mh_allele.None	other
OsMH_03G0152400	2.6562	zs_allele	1.78544	None	zs_allele.None	other
OsMH_10G0195900	-3.91581	mh_allele	1.93881	None	mh_allele.None	other
OsMH_10G0197200	-2.99322	mh_allele	3.73908	zs_allele	mh_allele.zs_allele	MEG
OsMH_10G0201000	-6.81314	mh_allele	1.88548	None	mh_allele.None	other
OsMH_10G0201800	-7.23903	mh_allele	3.12568	zs_allele	mh_allele.zs_allele	MEG
OsMH_10G0203500	1.86438	None	1.69183	None	None.None	other
OsMH_10G0227000	-4.93187	mh_allele	-0.352208	None	mh_allele.None	other
OsMH_10G0240100	-4.50914	mh_allele	3.04336	zs_allele	mh_allele.zs_allele	MEG
OsMH_10G0244900	-4.63842	mh_allele	1.39305	None	mh_allele.None	other
OsMH_10G0248300	-4.40661	mh_allele	2.02031	None	mh_allele.None	other
OsMH_10G0249700	-5.56234	mh_allele	2.09664	None	mh_allele.None	other
OsMH_10G0278300	-0.952226	None	4.5851	zs_allele	None.zs_allele	other
OsMH_10G0278400	-6.22091	mh_allele	2.9341	zs_allele	mh_allele.zs_allele	MEG
OsMH_10G0281200	-3.96391	mh_allele	4.22517	zs_allele	mh_allele.zs_allele	MEG
OsMH_10G0284400	-4.00378	mh_allele	3.87117	zs_allele	mh_allele.zs_allele	MEG
OsMH_10G0284600	-7.78753	mh_allele	4.23953	zs_allele	mh_allele.zs_allele	MEG
OsMH_10G0285700	-2.9649	mh_allele	1.64797	zs_allele	mh_allele.zs_allele	MEG
OsMH_10G0289700	-5.17876	mh_allele	1.81105	None	mh_allele.None	other
OsMH_10G0290300	-5.57173	mh_allele	-2.43396	mh_allele	mh_allele.mh_allele	mh_enriched
OsMH_10G0292400	-7.39633	mh_allele	-0.916254	None	mh_allele.None	other
OsMH_10G0292600	-4.78233	mh_allele	0.785232	None	mh_allele.None	other
OsMH_10G0294800	-7.29975	mh_allele	3.44641	zs_allele	mh_allele.zs_allele	MEG
OsMH_10G0295000	-3.95975	mh_allele	4.89409	zs_allele	mh_allele.zs_allele	MEG
OsMH_10G0295900	-4.97466	mh_allele	6.61793	zs_allele	mh_allele.zs_allele	MEG
OsMH_10G0296200	-5.54135	mh_allele	-3.64068	mh_allele	mh_allele.mh_allele	mh_enriched
OsMH_10G0310900	-7.22528	mh_allele	3.57291	zs_allele	mh_allele.zs_allele	MEG
OsMH_10G0312600	-4.91845	mh_allele	-0.648178	None	mh_allele.None	other
OsMH_10G0321700	-5.295	mh_allele	1.32619	None	mh_allele.None	other
OsMH_10G0332500	-5.61039	mh_allele	4.07378	zs_allele	mh_allele.zs_allele	MEG
OsMH_10G0353800	-6.27218	mh_allele	4.81215	zs_allele	mh_allele.zs_allele	MEG
OsMH_10G0359500	-8.12587	mh_allele	2.10299	None	mh_allele.None	other
OsMH_10G0360200	-8.15666	mh_allele	3.82096	zs_allele	mh_allele.zs_allele	MEG
OsMH_10G0360800	-6.40297	mh_allele	3.02452	zs_allele	mh_allele.zs_allele	MEG
OsMH_10G0361200	-7.66759	mh_allele	3.32145	zs_allele	mh_allele.zs_allele	MEG
OsMH_10G0366500	-5.86012	mh_allele	3.95753	zs_allele	mh_allele.zs_allele	MEG
OsMH_10G0366800	-6.24501	mh_allele	3.86784	zs_allele	mh_allele.zs_allele	MEG
OsMH_10G0367100	-3.33284	mh_allele	4.18523	zs_allele	mh_allele.zs_allele	MEG
OsMH_10G0367400	-6.89309	mh_allele	4.53665	zs_allele	mh_allele.zs_allele	MEG
OsMH_10G0367800	-5.2104	mh_allele	3.4176	zs_allele	mh_allele.zs_allele	MEG
OsMH_10G0368200	-4.48911	mh_allele	3.65419	zs_allele	mh_allele.zs_allele	MEG
OsMH_10G0371000	-5.31834	mh_allele	2.284	None	mh_allele.None	other
OsMH_10G0371200	-4.31136	mh_allele	6.2626	zs_allele	mh_allele.zs_allele	MEG
OsMH_10G0373200	-2.75351	mh_allele	6.25869	zs_allele	mh_allele.zs_allele	MEG
OsMH_10G0373900	-4.01166	mh_allele	3.63945	zs_allele	mh_allele.zs_allele	MEG
OsMH_10G0374400	-8.25141	mh_allele	5.94541	zs_allele	mh_allele.zs_allele	MEG
OsMH_10G0374700	-6.62445	mh_allele	4.63698	zs_allele	mh_allele.zs_allele	MEG
OsMH_10G0375100	-3.25269	mh_allele	2.58119	None	mh_allele.None	other
OsMH_10G0376700	-3.36599	mh_allele	5.01785	zs_allele	mh_allele.zs_allele	MEG
OsMH_10G0377100	-3.6617	mh_allele	2.8572	zs_allele	mh_allele.zs_allele	MEG
OsMH_10G0377400	-6.57016	mh_allele	3.55788	zs_allele	mh_allele.zs_allele	MEG
OsMH_10G0377500	-4.63592	mh_allele	5.69896	zs_allele	mh_allele.zs_allele	MEG
OsMH_10G0379400	-2.26105	mh_allele	4.83644	zs_allele	mh_allele.zs_allele	MEG
OsMH_10G0379700	-3.3719	mh_allele	3.20438	zs_allele	mh_allele.zs_allele	MEG
OsMH_10G0380400	-4.56488	mh_allele	2.16516	None	mh_allele.None	other
OsMH_10G0380800	-4.40559	mh_allele	2.13197	None	mh_allele.None	other
OsMH_10G0381000	-5.45914	mh_allele	5.87346	zs_allele	mh_allele.zs_allele	MEG
OsMH_10G0381400	-3.98622	mh_allele	4.78226	zs_allele	mh_allele.zs_allele	MEG
OsMH_10G0382500	-5.52205	mh_allele	0.487297	None	mh_allele.None	other
OsMH_10G0382600	-6.1377	mh_allele	2.90077	zs_allele	mh_allele.zs_allele	MEG
OsMH_11G0001400	-8.10511	mh_allele	0.28141	None	mh_allele.None	other
OsMH_11G0002100	-5.13899	mh_allele	1.91637	None	mh_allele.None	other
OsMH_11G0004100	-5.81336	mh_allele	-1.6368	mh_allele	mh_allele.mh_allele	mh_enriched
OsMH_11G0004200	-2.96085	mh_allele	1.54072	zs_allele	mh_allele.zs_allele	MEG
OsMH_11G0004600	-5.61057	mh_allele	3.61807	zs_allele	mh_allele.zs_allele	MEG
OsMH_11G0016100	-4.88122	mh_allele	1.65522	None	mh_allele.None	other
OsMH_11G0017300	-5.55138	mh_allele	1.66591	None	mh_allele.None	other
OsMH_11G0018600	-5.03641	mh_allele	-2.63042	mh_allele	mh_allele.mh_allele	mh_enriched
OsMH_11G0022600	-6.04227	mh_allele	3.56061	zs_allele	mh_allele.zs_allele	MEG
OsMH_11G0032400	-7.54061	mh_allele	5.36966	zs_allele	mh_allele.zs_allele	MEG
OsMH_11G0033300	-3.8872	mh_allele	3.2852	zs_allele	mh_allele.zs_allele	MEG
OsMH_11G0035600	-3.67447	mh_allele	3.8224	zs_allele	mh_allele.zs_allele	MEG
OsMH_11G0035900	-4.2518	mh_allele	2.25067	None	mh_allele.None	other
OsMH_11G0041200	-4.43509	mh_allele	1.89892	None	mh_allele.None	other
OsMH_11G0041400	-4.27555	mh_allele	2.22712	None	mh_allele.None	other
OsMH_11G0042000	-3.4185	mh_allele	0.321947	None	mh_allele.None	other
OsMH_11G0044100	-7.00602	mh_allele	0.551661	None	mh_allele.None	other
OsMH_11G0053300	-1.61293	None	6.62729	zs_allele	None.zs_allele	other
OsMH_11G0054000	-5.15965	mh_allele	2.65814	None	mh_allele.None	other
OsMH_11G0058900	-5.01598	mh_allele	3.02496	zs_allele	mh_allele.zs_allele	MEG
OsMH_11G0059100	-5.93806	mh_allele	2.5479	None	mh_allele.None	other
OsMH_11G0059800	-3.79398	mh_allele	-2.36724	mh_allele	mh_allele.mh_allele	mh_enriched
OsMH_11G0071700	-3.15176	mh_allele	0.0316244	None	mh_allele.None	other
OsMH_11G0073000	-5.32799	mh_allele	5.61028	zs_allele	mh_allele.zs_allele	MEG
OsMH_11G0078300	-5.45891	mh_allele	1.73852	None	mh_allele.None	other
OsMH_11G0078500	-3.43595	mh_allele	1.88414	None	mh_allele.None	other
OsMH_11G0090100	-6.4946	mh_allele	4.8818	zs_allele	mh_allele.zs_allele	MEG
OsMH_11G0108800	-1.76785	mh_allele	1.33773	None	mh_allele.None	other
OsMH_11G0111400	-6.20628	mh_allele	3.42161	zs_allele	mh_allele.zs_allele	MEG
OsMH_11G0120200	-7.511	mh_allele	2.44841	zs_allele	mh_allele.zs_allele	MEG
OsMH_11G0122600	-1.37883	None	1.94084	zs_allele	None.zs_allele	other
OsMH_11G0139300	-4.82232	mh_allele	0.565289	None	mh_allele.None	other
OsMH_11G0139400	-7.04282	mh_allele	4.28024	zs_allele	mh_allele.zs_allele	MEG
OsMH_11G0139700	-6.16396	mh_allele	3.17048	zs_allele	mh_allele.zs_allele	MEG
OsMH_11G0150900	-5.91394	mh_allele	2.40981	None	mh_allele.None	other
OsMH_11G0161400	-3.89523	mh_allele	3.33704	zs_allele	mh_allele.zs_allele	MEG
OsMH_11G0163500	-4.37705	mh_allele	2.57007	None	mh_allele.None	other
OsMH_11G0172100	-5.58217	mh_allele	3.16943	zs_allele	mh_allele.zs_allele	MEG
OsMH_11G0186800	-4.57051	mh_allele	1.8239	None	mh_allele.None	other
OsMH_11G0187400	-8.59848	mh_allele	1.47725	zs_allele	mh_allele.zs_allele	MEG
OsMH_11G0209500	-6.15974	mh_allele	3.91114	zs_allele	mh_allele.zs_allele	MEG
OsMH_11G0210000	-3.75909	mh_allele	6.59513	zs_allele	mh_allele.zs_allele	MEG
OsMH_11G0210100	-4.44296	mh_allele	4.57335	zs_allele	mh_allele.zs_allele	MEG
OsMH_11G0210300	-6.58755	mh_allele	2.76643	None	mh_allele.None	other
OsMH_11G0210400	-6.0542	mh_allele	5.34993	zs_allele	mh_allele.zs_allele	MEG
OsMH_11G0210500	0.378543	None	3.65038	zs_allele	None.zs_allele	other
OsMH_11G0226300	-4.19577	mh_allele	1.2728	None	mh_allele.None	other
OsMH_11G0237200	-8.96227	mh_allele	7.39944	zs_allele	mh_allele.zs_allele	MEG
OsMH_11G0237900	-6.49341	mh_allele	2.09573	None	mh_allele.None	other
OsMH_11G0238300	-4.28902	mh_allele	1.95106	zs_allele	mh_allele.zs_allele	MEG
OsMH_11G0239100	-3.61539	mh_allele	2.53631	None	mh_allele.None	other
OsMH_11G0244100	-6.73974	mh_allele	1.35513	None	mh_allele.None	other
OsMH_11G0250900	-5.821	mh_allele	1.70228	zs_allele	mh_allele.zs_allele	MEG
OsMH_11G0251600	-4.1951	mh_allele	2.20451	None	mh_allele.None	other
OsMH_11G0259300	-4.5006	mh_allele	2.94448	zs_allele	mh_allele.zs_allele	MEG
OsMH_11G0259400	-2.30724	None	3.17286	zs_allele	None.zs_allele	other
OsMH_11G0260700	-4.68092	mh_allele	1.85553	zs_allele	mh_allele.zs_allele	MEG
OsMH_11G0261200	-6.02484	mh_allele	3.64556	zs_allele	mh_allele.zs_allele	MEG
OsMH_11G0283600	-3.34137	mh_allele	-14.3588	mh_allele	mh_allele.mh_allele	mh_enriched
OsMH_11G0286600	-6.48344	mh_allele	2.13964	None	mh_allele.None	other
OsMH_11G0286800	-5.3523	mh_allele	1.90168	None	mh_allele.None	other
OsMH_11G0290700	-5.41008	mh_allele	0.703631	None	mh_allele.None	other
OsMH_11G0292000	-5.07703	mh_allele	-0.203558	None	mh_allele.None	other
OsMH_11G0292100	-5.84344	mh_allele	3.1114	zs_allele	mh_allele.zs_allele	MEG
OsMH_11G0294400	-6.28036	mh_allele	3.10531	zs_allele	mh_allele.zs_allele	MEG
OsMH_11G0297500	-3.19985	mh_allele	4.47686	zs_allele	mh_allele.zs_allele	MEG
OsMH_11G0297600	-6.29467	mh_allele	5.24713	zs_allele	mh_allele.zs_allele	MEG
OsMH_11G0299300	-6.38447	mh_allele	5.29232	zs_allele	mh_allele.zs_allele	MEG
OsMH_11G0299400	-4.70708	mh_allele	3.76594	zs_allele	mh_allele.zs_allele	MEG
OsMH_11G0301600	-6.09996	mh_allele	4.74301	zs_allele	mh_allele.zs_allele	MEG
OsMH_11G0314500	-5.47847	mh_allele	-0.353437	None	mh_allele.None	other
OsMH_11G0315100	-2.08923	mh_allele	1.38852	None	mh_allele.None	other
OsMH_11G0316600	-5.77442	mh_allele	4.63067	zs_allele	mh_allele.zs_allele	MEG
OsMH_11G0316700	-3.87305	mh_allele	3.5168	zs_allele	mh_allele.zs_allele	MEG
OsMH_11G0317400	-4.53	mh_allele	4.31402	zs_allele	mh_allele.zs_allele	MEG
OsMH_11G0320300	-5.00099	mh_allele	3.50869	zs_allele	mh_allele.zs_allele	MEG
OsMH_11G0320400	-6.17996	mh_allele	2.6229	None	mh_allele.None	other
OsMH_11G0321400	-3.41115	mh_allele	1.30809	None	mh_allele.None	other
OsMH_11G0328800	-2.82978	mh_allele	4.18505	zs_allele	mh_allele.zs_allele	MEG
OsMH_11G0333500	-0.319644	None	3.07521	zs_allele	None.zs_allele	other
OsMH_11G0333700	-5.10456	mh_allele	3.37575	zs_allele	mh_allele.zs_allele	MEG
OsMH_11G0334200	-3.49182	mh_allele	3.62981	zs_allele	mh_allele.zs_allele	MEG
OsMH_11G0334400	-4.18875	mh_allele	3.59459	zs_allele	mh_allele.zs_allele	MEG
OsMH_11G0334500	-0.703945	None	2.14855	None	None.None	other
OsMH_11G0334600	1.36374	None	1.09557	None	None.None	other
OsMH_11G0338400	-4.17176	mh_allele	2.22101	zs_allele	mh_allele.zs_allele	MEG
OsMH_11G0338600	-4.42207	mh_allele	3.03864	zs_allele	mh_allele.zs_allele	MEG
OsMH_11G0339100	-4.5753	mh_allele	2.05019	None	mh_allele.None	other
OsMH_11G0340200	-3.31885	mh_allele	3.79333	zs_allele	mh_allele.zs_allele	MEG
OsMH_11G0342000	-4.60241	mh_allele	3.99573	zs_allele	mh_allele.zs_allele	MEG
OsMH_11G0343300	-3.63064	mh_allele	2.82177	None	mh_allele.None	other
OsMH_11G0343700	-5.22813	mh_allele	2.54624	None	mh_allele.None	other
OsMH_11G0352000	-4.65532	mh_allele	1.50299	None	mh_allele.None	other
OsMH_11G0353400	-1.33864	None	2.8523	None	None.None	other
OsMH_11G0354000	-5.0482	mh_allele	4.52266	zs_allele	mh_allele.zs_allele	MEG
OsMH_11G0354100	-7.66788	mh_allele	3.99198	zs_allele	mh_allele.zs_allele	MEG
OsMH_11G0354300	0.749568	None	3.68599	zs_allele	None.zs_allele	other
OsMH_11G0355900	-6.97971	mh_allele	3.56596	zs_allele	mh_allele.zs_allele	MEG
OsMH_11G0356000	-4.44546	mh_allele	3.3677	zs_allele	mh_allele.zs_allele	MEG
OsMH_11G0356400	-6.81714	mh_allele	2.79102	None	mh_allele.None	other
OsMH_11G0359200	-6.13769	mh_allele	-0.178765	None	mh_allele.None	other
OsMH_11G0360900	-5.16775	mh_allele	4.08645	zs_allele	mh_allele.zs_allele	MEG
OsMH_11G0361000	-6.67425	mh_allele	5.13449	zs_allele	mh_allele.zs_allele	MEG
OsMH_11G0361200	-5.19906	mh_allele	6.869	zs_allele	mh_allele.zs_allele	MEG
OsMH_11G0361600	-3.16015	mh_allele	2.74222	None	mh_allele.None	other
OsMH_11G0377500	-6.23509	mh_allele	4.86451	zs_allele	mh_allele.zs_allele	MEG
OsMH_11G0379400	-2.14319	mh_allele	-0.243094	None	mh_allele.None	other
OsMH_11G0380100	-7.44793	mh_allele	3.82584	zs_allele	mh_allele.zs_allele	MEG
OsMH_11G0383300	-5.10635	mh_allele	1.91378	None	mh_allele.None	other
OsMH_11G0385900	-4.50176	mh_allele	3.40843	zs_allele	mh_allele.zs_allele	MEG
OsMH_11G0386400	-6.84553	mh_allele	3.67252	zs_allele	mh_allele.zs_allele	MEG
OsMH_11G0386800	-6.97308	mh_allele	5.20262	zs_allele	mh_allele.zs_allele	MEG
OsMH_11G0393100	-3.59514	mh_allele	0.568715	None	mh_allele.None	other
OsMH_11G0393300	-3.44065	mh_allele	1.97285	None	mh_allele.None	other
OsMH_11G0393600	-4.45969	mh_allele	2.925	zs_allele	mh_allele.zs_allele	MEG
OsMH_11G0394000	-4.71109	mh_allele	2.82727	zs_allele	mh_allele.zs_allele	MEG
OsMH_11G0394700	-5.60305	mh_allele	2.10027	None	mh_allele.None	other
OsMH_11G0409900	-4.97113	mh_allele	-1.17031	None	mh_allele.None	other
OsMH_01G0259700	3.12522	zs_allele	-1.83165	None	zs_allele.None	other
OsMH_11G0425000	-1.18212	None	0.805712	None	None.None	other
OsMH_11G0445000	-4.60416	mh_allele	3.7931	zs_allele	mh_allele.zs_allele	MEG
OsMH_11G0445100	-7.27785	mh_allele	1.65216	None	mh_allele.None	other
OsMH_11G0445800	-3.90406	mh_allele	2.64481	None	mh_allele.None	other
OsMH_11G0451400	-9.41124	mh_allele	1.73821	zs_allele	mh_allele.zs_allele	MEG
OsMH_11G0451600	-5.08592	mh_allele	3.8647	zs_allele	mh_allele.zs_allele	MEG
OsMH_11G0452100	-6.52043	mh_allele	2.35117	None	mh_allele.None	other
OsMH_11G0452200	-4.93655	mh_allele	3.72816	zs_allele	mh_allele.zs_allele	MEG
OsMH_11G0454800	-8.294	mh_allele	2.91609	zs_allele	mh_allele.zs_allele	MEG
OsMH_11G0455300	-6.72282	mh_allele	4.87332	zs_allele	mh_allele.zs_allele	MEG
OsMH_12G0006200	-4.82875	mh_allele	1.9484	None	mh_allele.None	other
OsMH_12G0008800	-7.04501	mh_allele	4.38408	zs_allele	mh_allele.zs_allele	MEG
OsMH_12G0012300	-5.43321	mh_allele	1.52591	None	mh_allele.None	other
OsMH_12G0019300	-5.30615	mh_allele	4.74426	zs_allele	mh_allele.zs_allele	MEG
OsMH_12G0020600	-5.24111	mh_allele	1.65877	None	mh_allele.None	other
OsMH_12G0043200	-5.54799	mh_allele	5.46065	zs_allele	mh_allele.zs_allele	MEG
OsMH_12G0052300	-6.76944	mh_allele	3.49193	zs_allele	mh_allele.zs_allele	MEG
OsMH_12G0053600	-7.50163	mh_allele	4.80575	zs_allele	mh_allele.zs_allele	MEG
OsMH_12G0060200	-4.99285	mh_allele	5.57196	zs_allele	mh_allele.zs_allele	MEG
OsMH_12G0060600	-7.48283	mh_allele	4.73865	zs_allele	mh_allele.zs_allele	MEG
OsMH_06G0463800	3.04291	zs_allele	-2.24597	mh_allele	zs_allele.mh_allele	PEG
OsMH_12G0064800	-4.08477	mh_allele	4.40618	zs_allele	mh_allele.zs_allele	MEG
OsMH_12G0112600	-3.39446	mh_allele	2.56511	None	mh_allele.None	other
OsMH_12G0113000	-4.33796	mh_allele	1.34875	None	mh_allele.None	other
OsMH_12G0114200	-4.49676	mh_allele	2.43022	None	mh_allele.None	other
OsMH_12G0124000	-4.76287	mh_allele	2.699	None	mh_allele.None	other
OsMH_12G0124500	-8.14579	mh_allele	4.15089	zs_allele	mh_allele.zs_allele	MEG
OsMH_12G0128800	-6.9676	mh_allele	3.20904	zs_allele	mh_allele.zs_allele	MEG
OsMH_12G0142500	-5.55957	mh_allele	1.90419	None	mh_allele.None	other
OsMH_12G0149300	-4.80357	mh_allele	0.626321	None	mh_allele.None	other
OsMH_12G0149500	-5.96947	mh_allele	0.693812	None	mh_allele.None	other
OsMH_12G0150500	-3.41736	mh_allele	-2.89463	mh_allele	mh_allele.mh_allele	mh_enriched
OsMH_12G0152900	-7.96555	mh_allele	4.89184	zs_allele	mh_allele.zs_allele	MEG
OsMH_12G0154000	-5.26627	mh_allele	2.50195	None	mh_allele.None	other
OsMH_12G0157000	-5.00754	mh_allele	-16.7699	mh_allele	mh_allele.mh_allele	mh_enriched
OsMH_05G0421400	2.90195	zs_allele	-1.31536	None	zs_allele.None	other
OsMH_12G0167200	-4.24397	mh_allele	5.58563	zs_allele	mh_allele.zs_allele	MEG
OsMH_12G0168800	-6.78314	mh_allele	3.93306	zs_allele	mh_allele.zs_allele	MEG
OsMH_02G0553300	2.86748	zs_allele	2.69143	None	zs_allele.None	other
OsMH_12G0190300	-3.94731	mh_allele	2.70464	None	mh_allele.None	other
OsMH_12G0194000	-6.3825	mh_allele	2.73477	None	mh_allele.None	other
OsMH_12G0209800	-4.55039	mh_allele	1.86765	zs_allele	mh_allele.zs_allele	MEG
OsMH_12G0209900	-6.21029	mh_allele	2.96699	zs_allele	mh_allele.zs_allele	MEG
OsMH_12G0210800	-6.02194	mh_allele	4.33333	zs_allele	mh_allele.zs_allele	MEG
OsMH_12G0210900	-3.81671	mh_allele	2.71851	None	mh_allele.None	other
OsMH_12G0211500	-6.59133	mh_allele	1.59382	None	mh_allele.None	other
OsMH_12G0221800	-4.38778	mh_allele	-1.91023	mh_allele	mh_allele.mh_allele	mh_enriched
OsMH_12G0222100	-5.88084	mh_allele	3.76832	zs_allele	mh_allele.zs_allele	MEG
OsMH_12G0229700	-4.82555	mh_allele	1.45393	None	mh_allele.None	other
OsMH_12G0243900	-6.61275	mh_allele	3.7713	zs_allele	mh_allele.zs_allele	MEG
OsMH_12G0244100	-4.76907	mh_allele	2.14356	None	mh_allele.None	other
OsMH_12G0247200	-6.5721	mh_allele	2.21401	None	mh_allele.None	other
OsMH_12G0261600	-2.83431	mh_allele	2.02721	None	mh_allele.None	other
OsMH_12G0262200	-2.12151	mh_allele	5.03451	zs_allele	mh_allele.zs_allele	MEG
OsMH_12G0266400	-5.91158	mh_allele	2.46988	zs_allele	mh_allele.zs_allele	MEG
OsMH_12G0267100	-6.20807	mh_allele	5.46446	zs_allele	mh_allele.zs_allele	MEG
OsMH_12G0299100	-6.15139	mh_allele	2.8883	zs_allele	mh_allele.zs_allele	MEG
OsMH_12G0303900	-4.01708	mh_allele	0.124293	None	mh_allele.None	other
OsMH_12G0304300	-6.01986	mh_allele	5.51692	zs_allele	mh_allele.zs_allele	MEG
OsMH_12G0304500	-3.38709	mh_allele	1.7017	None	mh_allele.None	other
OsMH_12G0304600	-5.36997	mh_allele	5.30954	zs_allele	mh_allele.zs_allele	MEG
OsMH_12G0305600	-6.54554	mh_allele	4.02671	zs_allele	mh_allele.zs_allele	MEG
OsMH_12G0305700	-3.63316	mh_allele	1.93537	None	mh_allele.None	other
OsMH_12G0306300	-6.21118	mh_allele	2.58485	None	mh_allele.None	other
OsMH_12G0310200	-5.55122	mh_allele	1.52446	None	mh_allele.None	other
OsMH_12G0323900	-3.61923	mh_allele	4.08998	zs_allele	mh_allele.zs_allele	MEG
OsMH_12G0328300	-4.66897	mh_allele	-13.8828	mh_allele	mh_allele.mh_allele	mh_enriched
OsMH_12G0338500	-6.35146	mh_allele	2.99205	zs_allele	mh_allele.zs_allele	MEG
OsMH_12G0341000	-1.65597	None	3.40978	zs_allele	None.zs_allele	other
OsMH_08G0431400	2.60926	zs_allele	-1.34559	None	zs_allele.None	other
OsMH_12G0341300	0.0651926	None	2.94648	zs_allele	None.zs_allele	other
OsMH_12G0341500	-4.83616	mh_allele	4.04837	zs_allele	mh_allele.zs_allele	MEG
OsMH_12G0341700	-6.11077	mh_allele	3.12946	zs_allele	mh_allele.zs_allele	MEG
OsMH_12G0353200	-6.36275	mh_allele	4.21317	zs_allele	mh_allele.zs_allele	MEG
OsMH_12G0353300	-7.63008	mh_allele	3.77523	zs_allele	mh_allele.zs_allele	MEG
OsMH_12G0353600	-5.3152	mh_allele	-0.504027	None	mh_allele.None	other
OsMH_12G0354100	-3.17469	mh_allele	5.85619	zs_allele	mh_allele.zs_allele	MEG
OsMH_12G0354500	-6.27258	mh_allele	3.42649	zs_allele	mh_allele.zs_allele	MEG
OsMH_12G0356800	-4.55749	mh_allele	3.09978	zs_allele	mh_allele.zs_allele	MEG
OsMH_12G0356900	-5.28775	mh_allele	3.6121	zs_allele	mh_allele.zs_allele	MEG
OsMH_09G0360800	2.06845	zs_allele	3.86995	zs_allele	zs_allele.zs_allele	zs_enriched
OsMH_12G0357800	-7.85173	mh_allele	4.2378	zs_allele	mh_allele.zs_allele	MEG
OsMH_12G0362400	-5.48699	mh_allele	1.28868	None	mh_allele.None	other
