# Supplementary material for: Paternal DNA methylation is remodeled to maternal levels in rice zygote
Source: Nat Commun. 2023 Oct 18;14:6571. doi: 10.1038/s41467-023-42394-0 (PMC10584822; doi:10.1038/s41467-023-42394-0)
Supplement: Supplementary file 7 — Source data [file 41467_2023_42394_MOESM7_ESM.zip › Supplementary Fig. 14d.xlsx]

## Sheet: Supplementary Fig.14d
Supplementary Fig.14d
MHE_CHH	ZSS_CHH	ZSE_CHH	MHS_CHH
0.292451	0.288441	0.200815	0.277158
0.186831	0.155429	0.0693316	0.16112
0.07	0.150633	0.0771687	0.0778857
0.0123909	0.0269505	0.00820209	0.0138619
0.0334445	0.0222546	0.0133862	0.019342
0.0836868	0.105242	0.074291	0.155488
0.0243923	0.0308544	0.0296667	0.0324742
0.0165621	0.0360483	0.0706593	0.0669059
0.0141558	0.00302367	0.00733721	0.0180909
0.0226729	0.0292941	0.0176638	0.0161868
0.018055	0.0271283	0.018803	0.016353
0.00566051	0.0858911	0.0622422	0.146
0.00685066	0.00461665	0.00721345	0.0179723
0.0297941	0.0284776	0.0368728	0.0346944
0.0118734	0.00562794	0.0114818	0.0141894
0.0138116	0.0134512	0.0121395	0.0122384
0.0209977	0.017033	0.0599889	0.0291239
0.00888589	0.016483	0.00905604	0.0286619
0.0182492	0.0100337	0.00719358	0.0145298
0.015609	0.0138191	0.0367517	0.0310671
0.206595	0.0153775	0.0661721	0.0397193
0.0230942	0.016458	0.0112858	0.085445
0.0110824	0.0297603	0.0529511	0.0364009
0.00934638	0.0173726	0.0225992	0.0192609
0.056287	0.0780169	0.00903656	0.0204288
0.0105803	0.0162625	0.0307699	0.0118194
0.0138123	0.0145719	0.0389053	0.0166738
0.00650825	0.0139453	0.00985681	0.0225775
0.0123542	0.0168096	0.0225741	0.029673
0.0477688	0.0418966	0.0412744	0.0341907
0.00288261	0.0439286	0.00661101	0.017177
0.0182116	0.0199912	0.0255054	0.0345613
0.026597	0.0136824	0.0132777	0.0518125
0.0209571	0.0153815	0.0123951	0.0579706
0.0102451	0.0091169	0.0156127	0.0177018
0.0152724	0.0237618	0.00684221	0.0201996
0.0535662	0.129547	0.0557679	0.076087
0.104935	0.0636695	0.0820651	0.071059
0.0766607	0.0308029	0.0221659	0.0320725
0.0417315	0.0640151	0.0854827	0.0525507
0.0787973	0.0264883	0.0345251	0.0192778
0.00976002	0.0236466	0.00913527	0.0150737
0	0.01105	0.0377974	0.0671471
0.0149853	0.00805436	0.0221393	0.0181616
0.025368	0.0365714	0.0532778	0.0738899
0.0375248	0.0272397	0.0334588	0.0418092
0.0159308	0.0736849	0.10956	0.0131267
0.0298685	0.0476913	0.0509367	0.0561819
0.0369763	0.0532401	0.0554165	0.103408
0.0194076	0.0171125	0.00745119	0.0168243
0.190785	0.1138	0.156444	0.155223
0.0075528	0.00970027	0.0277887	0.046754
0.153032	0.061189	0.274976	0.0473402
0.0331942	0.0349484	0.0330022	0.0505638
0.057665	0.186704	0.0412222	0.0559736
0.0757892	0.110351	0.0637792	0.111949
0.0161807	0.00934489	0.0821618	0.0796046
0.0417107	0.017871	0.0233196	0.01961
0.102653	0.0259692	0.0350899	0.0528456
0.0151971	0.0110144	0.0079874	0.0161076
0.0892529	0.00949943	0.00663127	0.011855
0.0545717	0.0764318	0.0515431	0.0652
0.0543193	0.155111	0.0777521	0.0909639
0.0140508	0.0238819	0.0402743	0.0394509
0.0395999	0.0450933	0.0262997	0.0367106
0.0393572	0.0351948	0.0111291	0.0331058
0.0635346	0.0497243	0.0643008	0.118129
0.0338488	0.0432515	0.019073	0.0248413
0.0645966	0.139795	0.0820703	0.109115
0.0150195	0.0168061	0.0289398	0.0758154
0.082136	0.0548	0.00421634	0.0633595
0.0257146	0.0654633	0.0461086	0.0430991
0.0165515	0.0121261	0.0627718	0.0195004
0.00897857	0.00806923	0.0172019	0.0737573
0.0133816	0.00975455	0.00114566	0.0258189
0.0135953	0.0385495	0.0245428	0.0164172
0.0506665	0.0202193	0.0165276	0.0247361
0.0504852	0.07008	0.0698716	0.103364
0.0102395	0.0254051	0.0131721	0.0152158
0.0121711	0.0305358	0.0524294	0.077286
0.0729579	0.0614942	0.0626903	0.0388933
0.0985239	0.050981	0.0583662	0.0562559
0.0385118	0.117452	0.0732931	0.113263
0.0224177	0.0163817	0.0302876	0.0250106
0.0112618	0.0220672	0.00636217	0.0101114
0.0240529	0.108366	0.0689922	0.172188
0.0661284	0.106831	0.0555428	0.108554
0.00901721	0.0174482	0.0255529	0.0160534
0.0162375	0.0101235	0.00657585	0.0188136
0.00863421	0.154865	0.047696	0.076246
0.0563275	0.0753247	0.0308607	0.0514045
0.076429	0.0180113	0.0140744	0.0801216
0.0503197	0.0635692	0.083402	0.129452
0.117817	0.131008	0.0475985	0.112629
0.0410447	0.0486322	0.0229835	0.0450203
0.0276678	0.0873662	0.0171575	0.116207
0.0163014	0.0152854	0.00983072	0.0413399
0.0140871	0.0140207	0.00897584	0.0158976
0.0163714	0.0137222	0.0198987	0.0164484
0.01036	0.00718877	0.00692428	0.0190481
0.0494237	0.113132	0.0644104	0.0682241
0.0124315	0.0556804	0.0168362	0.00969169
0.0114414	0.0379933	0.0657099	0.0164275
0.0203454	0.02858	0.0548525	0.0652451
0.0323388	0.0119226	0.0543414	0.041478
0.0132939	0.0109388	0.0100172	0.0095643
0.018	0.0235239	0.0163779	0.0212685
0.0795	0.0289826	0.0225333	0.0429356
0.0365323	0.0363023	0.0370938	0.0483791
0.0142289	0	0.00724149	0.130802
0.0135046	0.386203	0.220907	0.203047
0.0131614	0.0165242	0.0170891	0.0329669
0.0664521	0.120968	0.0842829	0.134607
0.0473392	0.107978	0.0577825	0.0859945
0.0250753	0.0305053	0.0241591	0.0690469
0.0352445	0.268016	0.017888	0.021233
0	0.0801	0.0182099	0.222663
0.0734681	0.0891884	0.0632171	0.0873926
0.0381078	0.0223502	0.0566482	0.0511808
0.00629927	0.00180421	0.014818	0.0288917
0.00653734	0.00893346	0.0399783	0.0289505
0.051568	0.0358397	0.0212589	0.114088
0.00758439	0.0154535	0.00729105	0.0123402
0.104724	0.0252772	0.0558033	0.0805778
0.117212	0.103069	0.0859283	0.188642
0.0172722	0.0215466	0.0134877	0.0217687
0.0629227	0.146673	0.103485	0.162052
0.0141168	0.0681328	0.0375319	0.0197253
0.0186703	0.168239	0.0245319	0.108889
0.0104742	0.00732255	0.00650316	0.0142829
0.0540382	0.120416	0.0373124	0.0270504
0.00795791	0.0074566	0.0324032	0.0551962
0.0275644	0.0187784	0.0279259	0.0192873
0.0118659	0.0232431	0.0176705	0.0160061
0.0565477	0.0353853	0.053489	0.115423
0.0317333	0.0352343	0.101108	0.022736
0.018539	0.0154961	0.0255436	0.014542
0.0139725	0.150635	0.154244	0.0164528
0.00724215	0.0127024	0.0144485	0.0175263
0.0119876	0.0108532	0.0103297	0.0317947
0.0913445	0.0396664	0.0201882	0.116411
0.0131795	0.0912962	0.0305891	0.0147104
0.0966266	0.020781	0.101016	0.133326
0.0146554	0.0186143	0.0144948	0.0271562
0.0153304	0.0151734	0.0182317	0.0232806
0.0115931	0.014843	0.0131353	0.0534928
0.0132454	0.0263704	0.0100372	0.0225543
0.012686	0.0120532	0.00833074	0.0144995
0.0798016	0.157204	0.115454	0.0861654
0.0247041	0.0478245	0.0677937	0.125687
0.0225947	0.0181686	0.0145066	0.0752364
0.050941	0.00787386	0.0127802	0.0325015
0	0.00781667	0.00765664	0.0289974
0.115988	0.160882	0.0563816	0.180522
0.00805033	0.0232053	0.00842419	0.0105846
0.0296404	0.0115702	0.0234265	0.013226
0.0869488	0.137398	0.102325	0.125287
0.0741216	0.0328766	0.103999	0.0946334
0.0740983	0.021733	0.0101826	0.0206788
0.0245879	0.0500901	0.0280305	0.0557386
0.0952382	0.190629	0.108892	0.161715
0.0948286	0.0416109	0.0596458	0.117728
0.0129776	0.0329698	0.0283803	0.0339609
0.0112846	0.0127285	0.032937	0.0199298
0.0100762	0.0220703	0.0391064	0.0287517
0.0146442	0.0164327	0.0700405	0.0654949
0.00788843	0.0125858	0.00973554	0.0117771
0.100164	0.161877	0.0986663	0.157417
0.0886829	0.216891	0.0703938	0.0136654
0.00727329	0.0706637	0.0257279	0.0179253
0.0392456	0.00747422	0.028776	0.0151178
0.027207	0.0364987	0.0143907	0.0180902
0.0107989	0.0326876	0.0161725	0.0505731
0.0123046	0.00749961	0.0289067	0.0210964
0.0942273	0.0369905	0.0204571	0.0217567
0.0131509	0.0036186	0.0055966	0.00892795
0.0217476	0.0114466	0.0150016	0.0318312
0.0171602	0.0262	0.0229727	0.0318432
0.0186139	0.0114715	0.0105882	0.0109647
0.0158215	0.0259375	0.0271998	0.0306371
0.0156833	0.02576	0.0116825	0.0179496
0.0406351	0.0300157	0.0237232	0.0469592
0.0771282	0.114956	0.0488595	0.0784465
0.01498	0.0111652	0.0109934	0.017491
0.110289	0.0281514	0.106752	0.0268462
0.015785	0.0449083	0.0150937	0.0328569
0.011472	0.0155393	0.00788806	0.0133355
0.019509	0.0341742	0.0315109	0.00936403
0.0186503	0.0178848	0.0103793	0.0196283
0.00957576	0.0192583	0.0116238	0.0161956
0.011448	0.015868	0.0121345	0.0207994
0.0107952	0.0509782	0.0815974	0.0225964
0.00891301	0.0160739	0.00487889	0.0149995
0.0190114	0.0188988	0.0163283	0.0345362
0.00809566	0.0477376	0.142345	0.210516
0.0248117	0.107698	0.0561486	0.0316396
0.0880125	0.0611754	0.0736847	0.138169
0.0685964	0.104521	0.0154721	0.0482706
0.0757686	0.0951793	0.101196	0.0617559
0.0359864	0.0707877	0.051476	0.0511039
0.180424	0.0669869	0.108965	0.148131
0.0790913	0.0804285	0.0699942	0.0698474
0.0153037	0.0718426	0.0371497	0.0291359
0.307379	0.12852	0.193022	0.0541346
0.00857965	0.0116044	0.00902271	0.0303638
0.0227769	0.016886	0.0304831	0.0318874
0.015237	0.0139338	0.00920457	0.0261484
0.0112215	0.0146695	0.0119141	0.016162
0.0137545	0.0288443	0.014104	0.00985469
0.0275863	0.0781645	0.0729312	0.0489315
0.0690761	0.0848925	0.0524267	0.0914602
0.0663429	0.135542	0.063193	0.125922
0.132096	0.166424	0.129631	0.246429
0.0256573	0.0317921	0.0270518	0.0262504
0.0675055	0.0719965	0.0661311	0.0627495
0.0768953	0.0833	0.3	0.107097
0.0353716	0.0222539	0.0154628	0.106757
0.0305432	0.0584378	0.0367229	0.0730209
0.0425395	0.0315289	0.0214066	0.0512879
0.0534749	0.021519	0.0232525	0.0534293
0.144995	0.211774	0.0253741	0.0416808
nan	nan	nan	0.0191423
0.00718857	0.105736	0.0560716	0.0122054
0.0123861	0.0132625	0.0122531	0.0218307
0.0122213	0.0248586	0.00936909	0.101841
0.0201456	0.0151588	0.010485	0.0234335
0.0177252	0.0374322	0.054139	0.0572662
0.070812	0.0584169	0.123168	0.0800588
0.030225	0.00295561	0.0466453	0.0442549
0.0412338	0.0216556	0.0220146	0.0736972
0.0313159	0.0461896	0.0453439	0.0638603
0.0398861	0.0559389	0.109037	0.139734
0.0645408	0.0253137	0.0452383	0.0832498
0.0304828	0.0942513	0.0879738	0.164379
0.0348309	0.0346541	0.0492378	0.0778536
0.0151515	0.00966428	0.0539191	0.0509474
0.0279703	0.0455855	0.0512336	0.0227171
0.0258441	0.0228454	0.0346995	0.0503941
0.0199143	0.174445	0.0234221	0.0284881
0.0314156	0.0192934	0.0137612	0.0205271
0.101668	0.0973756	0.0865899	0.0908205
0.027836	0.103064	0.0767504	0.147623
0.0619316	0.109808	0.0616806	0.107548
0.056606	0.0216187	0.0114986	0.0694705
0.0574526	0.0636652	0.0670139	0.0305893
0.0902337	0.105154	0.0462154	0.0885937
0.0378153	0.0397563	0.074086	0.0645531
0.00665463	0.150673	0.132094	0.0886954
0.0637487	0.0297135	0.0440453	0.0573106
0.0155705	0.0501099	0.0527962	0.0694958
0.106965	0.095279	0.0989098	0.0679853
0.00563265	0.00804274	0.0164185	0.0276785
0.0119561	0.00738759	0.0171913	0.015464
0.0134709	0.00957176	0.0227769	0.0174833
0.0679918	0.0695814	0.0324309	0.0546399
0.0741893	0.0190468	0.0136998	0.0177685
0.0416425	0.053494	0.0405337	0.129068
0.160511	0.010866	0.0268326	0.0551757
0.0989647	0.0784584	0.0480552	0.136025
0.0140804	0.00871612	0.0108353	0.0149736
0.0123606	0.012085	0.00604807	0.0196017
0.0137197	0.0133399	0.012884	0.0148265
0.0184327	0.0630063	0.0333268	0.0625801
0.00833981	0.0594402	0.0106351	0.12413
0.0281893	0.0150665	0.0158177	0.0296505
0.023107	0.00882948	0.0119185	0.0900337
0.0110754	0.0106318	0.0102306	0.0170133
0.0979777	0.0131875	0.00986814	0.0298636
0.0200561	0.0234582	0.0361871	0.046247
0.0113827	0.0140941	0.0156846	0.0247237
0.0125575	0.0123714	0.0100997	0.0137452
0.0292997	0.0235894	0.0108107	0.0186827
0.0163526	0.0287525	0.0174666	0.0209505
0.10891	0.101147	0.106048	0.095269
0.0270502	0.0285937	0.0867425	0.0238342
0.00637773	0.0132494	0.0397356	0.0261588
0.0772969	0.0783387	0.0560741	0.0321519
0.0161373	0.0107467	0.0211045	0.0127586
0.00675357	0.00822339	0.00965183	0.0149906
0.0146722	0.0077101	0.00963794	0.0212799
0.0394069	0.0136023	0.0142034	0.0932557
0.0105041	0.00909696	0.0180558	0.025906
0.0134637	0.0124544	0.0128378	0.0161239
0.0115558	0.0913765	0.050023	0.0679649
0.0183818	0.0284894	0.00629921	0.0781966
0.0144613	0.0146314	0.0575446	0.0240516
0.0177795	0.0208424	0.0152504	0.018398
0.0192163	0.0120724	0.00919387	0.0155608
0.0142679	0.0184403	0.0115855	0.015699
0.0361971	0.0309427	0.0279917	0.0185965
0.0188847	0.0162758	0.00904285	0.015744
0.0152089	0.00568059	0.00984576	0.0201992
0.0516605	0.0533808	0.0469708	0.0836516
0.0481049	0.0592727	0.0458461	0.087057
0.0183854	0.0589586	0.0376103	0.0533015
0.0301875	0.0332861	0.0420151	0.0244725
0.0742189	0.16665	0.0838978	0.126395
0.0328421	0.0212903	0.0462681	0.0206926
0.0393896	0.0490992	0.0771309	0.0788694
0.0423376	0.0483006	0.0370951	0.058514
0.00789169	0.0279651	0.0476058	0.0454777
0.0388983	0.0149886	0.109428	0.0436808
0.0517727	0.00478316	0.0830368	0.0370067
0.100079	0.0145813	0.138022	0.147386
0.0138345	0.0324359	0.0259076	0.0533843
0.00680219	0.0473081	0.0296	0.0283642
0.0417724	0.0359454	0.0313019	0.0404187
0.0776417	0.0896102	0.0799492	0.112282
0.0470922	0.0611298	0.0189879	0.0422231
0.00883308	0.0154145	0.00731095	0.0115038
0.0552482	0.00854252	0.0700891	0.0454346
0.0182686	0.0190583	0.0343371	0.0260754
0.0145261	0.0180852	0.0125128	0.0233985
0.028237	0.0293692	0.0407304	0.0301501
0.0399924	0.052712	0.0339089	0.0579758
0.00308625	0.00368561	0.00770675	0.072054
0.0130213	0.0161675	0.00698471	0.0165144
0.216211	0.0696266	0.0794548	0.0643555
0.0147536	0.0156081	0.0125932	0.0299117
0.0145375	0.0108705	0.0153703	0.0221271
0.114453	0.119388	0.0173488	0.0663756
0.0123419	0.0186778	0.00651974	0.0161148
0.00363016	0.00739572	0.00575448	0.0159235
0.0529546	0.064513	0.0655284	0.0519734
0.0267364	0.128006	0.0735291	0.126387
0.0122288	0.0268934	0.0118176	0.144695
0.00956734	0.019966	0.0617882	0.0439688
0.049153	0.0893334	0.050177	0.0614041
0.0076429	0.0523013	0.0372862	0.0375121
0.0342393	0.0553584	0.0380936	0.0349533
0.0143605	0.00852341	0.0203331	0.0211813
0.0374084	0.0249274	0.0427318	0.0480731
0.0153361	0.0188696	0.0125344	0.0169134
0.201847	0.0144504	0.0159453	0.0255578
0.0552324	0.112553	0.090697	0.124461
0.0647222	0.171451	0.176158	0.108509
0.010207	0.100195	0.0701868	0.0585005
0.0118963	0.130398	0.0776774	0.0725149
0.0213281	0.160289	0.0209264	0.0443102
0.039498	0.093141	0.0654596	0.102642
0.0159997	0.0222197	0.0286808	0.0307046
0.0112218	0.00396952	0.0113622	0.0168463
0.0562069	0.00847871	0.0133453	0.0321072
0.0327063	0.0223411	0.0178218	0.0238236
0.0274712	0.1563	0.0178718	0.0406489
0.111397	0.192469	0.0995048	0.216945
0.114473	0.149173	0.0641194	0.0712034
0.0309729	0.0444788	0.0266215	0.0430701
0.0289546	0.143287	0.0815187	0.136245
0.0689588	0.0673311	0.0478168	0.0538447
0.0177784	0.0353708	0.0161853	0.0650083
0.0430316	0.0299923	0.0260432	0.0872053
0.054912	0.0323976	0.0160044	0.0365314
0.0605947	0.0494269	0.0448345	0.0942931
0.0531292	0.0689014	0.0735605	0.14596
0.0139755	0.00845303	0.0139863	0.0148651
0.011166	0.0215497	0.00901929	0.0307626
0.0625559	0.094347	0.0597485	0.0632477
0.150178	0.0843957	0.122998	0.153851
0.0389087	0.052397	0.0350242	0.0520778
0.0196636	0.0953866	0.0432556	0.0358605
0.00907436	0.0167211	0.0145853	0.0273754
0.0348899	0.118942	0.0560902	0.0990802
0.137397	0.0812333	0.107709	0.14818
0.0323087	0.0110275	0.00630728	0.0342171
0.0147054	0.00254199	0.0143162	0.0794135
0.0151167	0.0119689	0.0117359	0.0157997
0.029719	0.0789735	0.0448228	0.071969
0.0200352	0.0167836	0.0731565	0.0997431
0.167877	0.0177337	0.0672825	0.0665748
0.06796	0.0937046	0.0619495	0.0162864
0.10267	0.125243	0.0591207	0.0459546
0.0798095	0.057724	0.0345564	0.0612465
0.00529883	0.00826586	0.00927598	0.024561
0.0518441	0.0271734	0.0573037	0.0166585
0.016964	0.0332711	0.0293796	0.0163924
0.0113514	0.0373139	0.0427711	0.00981698
0.0398621	0.0212337	0.0212923	0.045708
0.02666	0.00267752	0.00999973	0.0320736
0.0132453	0.0244832	0.0087162	0.0190048
0.0167191	0.0421775	0.042837	0.0344065
0.0696861	0.135576	0.143292	0.141878
0.0118824	0.0178157	0.0157194	0.0705979
0.0194453	0.0886241	0.0182476	0.0486203
0.0200707	0.0196259	0.00648583	0.0277899
0.0140893	0.0336998	0.00656131	0.0376543
0.0148725	0.0130394	0.0131422	0.0206439
0.0212772	0.0556808	0.0893594	0.0639468
0.0656448	0.0726831	0.0645979	0.072663
0.0123124	0.00718797	0.061216	0.0158721
0.0182607	0.0130147	0.0345097	0.0270291
0.0191297	0.0788751	0.024258	0.0757324
0.0102216	0.0152853	0.0117591	0.0132772
0.0118484	0.0105718	0.00673887	0.043054
0.0941942	0.0937455	0.0940973	0.136152
0.00728346	0.0155236	0.00548626	0.0205645
0.00948157	0.0129146	0.00714398	0.0226492
0.0217431	0.0229188	0.0277784	0.00534099
0.015393	0.0891247	0.0264023	0.0270328
0.0348571	0.0352797	0.0312586	0.058097
0.0995078	0.0464936	0.0646171	0.0159236
0.0641279	0.0139688	0.0162254	0.0670883
0.0603417	0.0157084	0.0308628	0.155515
0.0565401	0.0157084	0.0296548	0.153391
0.0952349	0.0830989	0.0951659	0.143127
0.0111256	0.0153722	0.0104005	0.0127069
0.0133224	0.00602404	0.0111025	0.0100107
0.0104071	0.00867023	0.00941198	0.0109062
0.035587	0.00711015	0.0164265	0.0229897
0.0401184	0.00818434	0.150953	0.0976543
0.0326412	0.0158531	0.0080088	0.017522
0.0553316	0.0394642	0.0563436	0.0537591
0.0109519	0.0191636	0.00980491	0.0364155
0.0119274	0.0234123	0.00881004	0.0180556
0.0265612	0.0153741	0.0133901	0.0161512
0.00873299	0.0134915	0.00341302	0.082172
0.00997972	0.0416358	0.0103278	0.0141613
0.0244536	0.0138204	0.0194617	0.0202118
0.0201809	0.0210091	0.0201227	0.0305829
0.00660618	0.0273078	0.00260112	0.0159293
0.0194457	0.0171359	0.0090351	0.0418139
0.0511068	0.00617267	0.0105786	0.0176367
0.0207086	0.0118833	0.00833355	0.0196715
0.0108098	0.0107565	0.0191459	0.0198691
0.00721516	0.0613806	0.0329735	0.0295956
0.00615196	0.0763276	0.0352911	0.03193
0.0182592	0.0113616	0.0183941	0.0158812
0.0824712	0.0860236	0.155446	0.0960747
0.0127614	0.0209349	0.0280886	0.0169824
0.0576087	0.0294988	0.0245182	0.0253907
0.0118637	0.0148838	0.0289704	0.0197313
0.0483883	0.0643132	0.0309152	0.0513753
0.0791362	0.0663429	0.0528242	0.0852142
0.0477637	0.010637	0.0135198	0.0607367
0.0520936	0.0616395	0.0608247	0.0980164
0.281897	0.623346	0.260583	0.365566
nan	0.0114511	0.00694916	0.0377883
0.0750148	0.130531	0.131603	0.110146
0.0656806	0.139314	0.0626693	0.0818651
0.010037	0.00874481	0.0126209	0.0111458
0.0430528	0.00608333	0.10236	0.0486804
0.083223	0.0967679	0.0935885	0.067305
0.0552405	0.0915501	0.0427057	0.105533
0.032703	0.085742	0.0330279	0.0328368
0.0666644	0.131452	0.120314	0.208318
0.0656479	0.134071	0.199942	0.0472772
0.060853	0.0659677	0.0507136	0.0572748
0.0210136	0.00961576	0.0507576	0.0730756
0.068005	0.077754	0.0599123	0.0517978
0.0740906	0.012388	0.00722028	0.0164919
0.0855671	0.043044	0.0396586	0.0354446
0.0683431	0.0904611	0.0579609	0.0463593
0.0755924	0.114027	0.0110435	0.0411308
0.00132808	0.0318556	0.00226587	0.00481615
0.158281	0.149593	0.121197	0.0769761
0.145924	0.103501	0.102263	0.124757
0.0447733	0.0103613	0.0294538	0.0192648
0.00691918	0.0155341	0.0111091	0.0180868
0.0155078	0.00976053	0.0214506	0.0543306
0.102892	0.135656	0.105908	0.167437
0.0175108	0.00848101	0.0100673	0.0357817
0.0956912	0.0893005	0.0937733	0.114734
0.0175546	0.0495646	0.0171101	0.0137987
0.0180122	0.0134826	0.02327	0.0142737
0.0112	0.0683214	0.0275024	0.158841
0.0131064	0.00716048	0.0188962	0.0146688
0.0111	0.0173452	0.00953135	0.0334561
0.0113281	0.0317392	0.0435914	0.0401648
0.0146147	0.0189452	0.00872426	0.022502
0.0416932	0.0424591	0.0305257	0.0403529
0.0602784	0.112769	0.0512611	0.0626093
0.012731	0.00576084	0.0103802	0.0109428
0.0154197	0.0266724	0.00762098	0.0129879
0.00897043	0.0199551	0.0119467	0.0147497
0.0126189	0.0106926	0.00986829	0.0164293
0.0261502	0.0364968	0.0343527	0.0495822
0.0145508	0.0142102	0.00813756	0.0152504
0.0180227	0.0061425	0.0160876	0.0122135
0.013829	0.0204641	0.0116147	0.011074
0.11453	0.144012	0.0734903	0.10701
0.0173872	0.0275019	0.0339586	0.103568
0.0118683	0.0178031	0.0113848	0.0272528
0.00627371	0.00425647	0.0225512	0.0113708
0.00971448	0.161991	0.0544098	0.0522254
0.0123666	0.0103531	0.00931615	0.0169467
0.0332447	0.0922561	0.117042	0.0927094
0.00782113	0.0177377	0.028987	0.0102567
0.0557588	0.0598349	0.0436388	0.0951848
0.0115993	0.0538858	0.0761081	0.0200464
0.0166605	0.0460179	0.0273654	0.0739724
0.0632617	0.0191692	0.0371778	0.0880458
0.0267741	0.0308417	0.0282436	0.0528983
0.0589999	0.0735123	0.0881822	0.045232
0.00929357	0.0233554	0.0087767	0.0156323
0.123835	0.165026	0.178522	0.124982
0.125461	0.18596	0.181715	0.1013
0.00790592	0.012192	0.00802118	0.0233721
0.0329264	0.0315537	0.0508147	0.0790363
0.0312351	0.0811326	0.0200069	0.0930121
0.138389	0.264866	0.139801	0.142621
0.0149988	0.021453	0.0033272	0.00777615
0.0557934	0.0161745	0.0191726	0.037883
0.0238486	0.0212101	0.0344662	0.017938
0.0161912	0.0105244	0.0386087	0.0216787
0.063871	0.038265	0.12241	0.101852
0.0238432	0.0286567	0.0109953	0.0134293
0.0292169	0.0341263	0.0637311	0.0435046
0.0112413	0.00899528	0.0082895	0.0223127
0.00851074	0.0153873	0.0098954	0.0410372
0.00902433	0.0291241	0.0317915	0.0471447
0.0234536	0.128781	0.0309909	0.0810798
0.0284486	0.0134468	0.0175326	0.0644525
0.00792518	0.0124654	0.0305877	0.0523211
0.0115117	0.0131051	0.00718412	0.0155243
0.0113764	0.00928981	0.00691291	0.0174858
0.013509	0.0130588	0.013307	0.0171706
0.0112815	0.0034019	0.0192764	0.0990997
0.0364995	0.0148149	0.00708972	0.0714698
0.00907896	0.0132125	0.026073	0.0231826
0.0321139	0.0411235	0.0306694	0.0306846
0.0134856	0.0237445	0.00716495	0.0180998
0.0159778	0.0131834	0.00535065	0.0132151
0.00634013	0.00690843	0.0105045	0.0160772
0.0158934	0.0272434	0.203447	0.0498843
0.0572027	0.0871005	0.0388387	0.068173
0.0154606	0.0564459	0.0126911	0.0251847
0.0212018	0.0372706	0.0195413	0.0923203
0.0446751	0.0771177	0.0130164	0.0591182
0.014211	0.174454	0.0844628	0.0280608
0.0182213	0.0106576	0.0135604	0.0114354
0.00957946	0.0171427	0.00897162	0.0176501
0.00133459	0.0560202	0.024158	0.0864519
0.00685643	0.0456596	0.0309204	0.139451
0.020712	0.0171747	0.017047	0.0165423
0.0212073	0.0898943	0.117324	0.121704
0.0375624	0.0983482	0.0953855	0.106205
0.055258	0.106072	0.0649971	0.0685998
0.0123237	0.0162495	0.00989231	0.0100949
0.0113441	0.016764	0.00997689	0.0242686
0.0159357	0.00630109	0.0141148	0.0183166
0.0179609	0.0224216	0.0460649	0.0359492
0.0145637	0.0277722	0.00434774	0.0337542
0.0590071	0.0799068	0.0470039	0.0200769
0.0587049	0.186557	0.0821869	0.0901444
0.0135301	0.00531283	0.0182065	0.0289511
0.0490884	0.00460385	0.0159995	0.027437
0.0142327	0.0146407	0.0105266	0.0145966
0.0154322	0.106585	0.049765	0.134481
0.09908	0.111377	0.0844197	0.122451
0.010061	0.0179925	0.0177783	0.0434804
0.00658326	0.0163763	0.0414443	0.0566091
0.0113158	0.0156696	0.010263	0.0204629
0.0422719	0.328272	0.162325	0.193805
nan	0.0139455	0.0611845	0.0110172
0.0243379	0.0243775	0.0240621	0.0363204
0.0601677	0.0134689	0.0117149	0.085304
0.0567	0.198771	0.0478275	0.124772
0.0128187	0.00500674	0.011362	0.0136162
0.0160555	0.049498	0.0219345	0.0449263
0.040332	0.0158587	0.0139308	0.025715
0.0112754	0.103621	0.194494	0.124995
0.0121467	0.0244864	0.00599261	0.0165266
0.00498484	0.0610169	0.0843824	0.068371
0.011289	0.00845581	0.0113363	0.0188585
0.309883	0.226761	0.1421	0.315618
0.0334436	0.0326636	0.0553169	0.0502804
0.0120754	0.0319937	0.00909245	0.055753
0.0514833	0.0266193	0.0413708	0.0734554
0.0075594	0.0440792	0.0711873	0.0470907
0.0838911	0.104054	0.0550442	0.0803893
0.0355244	0.0610627	0.039358	0.0781942
0.0342078	0.193549	0.129925	0.137417
0.0285071	0.0858873	0.0623406	0.0502537
0.0775848	0.108009	0.0730235	0.0818441
0.0260086	0.0535666	0.0433253	0.0596803
0.0873709	0.0109854	0.00885425	0.0827537
0	0.0107667	0.00428376	0.00439285
0.238969	0.0306208	0.0103628	0.0537721
0.056927	0.00726299	0.0294474	0.0135717
0.0453525	0.0571834	0.084696	0.0770282
0.0328759	0.131447	0.054289	0.0707422
0.01274	0.0112831	0.0122692	0.0117714
0.0183702	0.0174152	0.0269318	0.0105707
0.0564867	0.150562	0.0773005	0.0991974
0.0969204	0.0805323	0.0606212	0.0686161
0.112959	0.0521868	0.0705112	0.124134
0.338742	0.0816764	0.0747889	0.209001
0.00994892	0.0167233	0.0127275	0.0211977
0.0155307	0.0142093	0.0177358	0.0440147
0.0169508	0.00836374	0.0449389	0.0364447
0.00830017	0.0151361	0.00563741	0.0282313
0.0237521	0.0172357	0.0375797	0.0275152
0.0188444	0.0120504	0.0362535	0.0484883
0.0139751	0.0171902	0.0450746	0.0157312
0.0674408	0.107483	0.0249649	0.0520988
0.0535083	0.0958037	0.0682142	0.0734487
0.00990506	0.00569924	0.010716	0.0481178
0.0109676	0.00953066	0.0102991	0.0083177
0.00902065	0.000873076	0.00995981	0.0285092
0.0104565	0.0149867	0.00812062	0.0128296
0.0702384	0.0568442	0.0412603	0.0136493
0.0159435	0.0140684	0.0398224	0.0433941
0.0585768	0.0233084	0.0153793	0.19041
0.0484999	0.0911559	0.021854	0.0513996
0.0109187	0.0664561	0.0372619	0.0150968
0.0104271	0.00558341	0.0126513	0.0162598
0.0685387	0.0960929	0.138537	0.0998188
0.0457306	0.0220528	0.0316318	0.0450372
0.00842517	0.0111367	0.00997195	0.016801
0.00888398	0.0341146	0.00984639	0.0234904
0.0048991	0.0200059	0.00824772	0.0387387
0.0412715	0.0455238	0.0364515	0.0577967
0.00626927	0.00963852	0.0593062	0.00756766
0.00551026	0.0223888	0.0410151	0.0228791
0.181363	0.0544077	0.044909	0.0583312
0.0148951	0.0240563	0.00900234	0.0162284
0.0338081	0.0329695	0.0556341	0.0604313
0.00515186	0.0116971	0.00522643	0.00770679
0.0249257	0.0212774	0.0198659	0.0133436
0.0416115	0.153347	0.0723902	0.128543
0.0797723	0.140303	0.0956157	0.110235
0.00787779	0.201717	0.1367	0.19834
0.0131009	0.00547578	0.0442754	0.0358919
0.0129455	0.0088908	0.0110712	0.0168442
0.00321854	0.0275732	0.0161021	0.00657778
0.0171755	0.0158704	0.0116233	0.0170547
0.0146167	0.0311743	0.0192293	0.0350699
0.019307	0.0139128	0.00529405	0.0157287
0.00917525	0.0200112	0.0127164	0.0138591
0.0465138	0.0887885	0.0567624	0.0863288
0.0120067	0.018871	0.0111522	0.0184266
0.00898979	0.00565672	0.00449268	0.0109923
0.0175161	0.0130852	0.00843322	0.0162463
0.0197257	0.0268749	0.0244636	0.00565138
0.0358799	0.0479099	0.00814972	0.0261865
0.0118764	0.0145427	0.0293833	0.0202867
0.270332	0.016	0.00212735	0.161599
0.00932454	0.0100897	0.0163137	0.0178374
0.0106084	0.00936528	0.00956046	0.0194279
0.0116432	0.0132287	0.0106349	0.0129176
0.00748051	0.0120129	0.0116578	0.0190742
0.0137491	0.0049109	0.0117751	0.0174395
0.0163086	0.0179881	0.00991503	0.0149079
0.0250265	0.0143364	0.0098	0
0.0423563	0.129584	0.0159078	0.0869769
0.0215814	0.00483411	0.00808579	0.0162602
0.110779	0.0114302	0.0652255	0.0222891
0.0156624	0.0212529	0.0427643	0.0403865
0.0883987	0.0489337	0.114564	0.143418
0.015151	0.0146536	0.0104632	0.0302257
0.0366875	0.0872759	0.0804971	0.125328
0.01755	0	0.0888005	0.0994021
0.0158185	0.0353017	0.0120869	0.0313575
0.134562	0.228481	0.0821634	0.103473
0.0110046	0.0241996	0.0410213	0.0257159
0.0129698	0.0139314	0.0580076	0.0212562
0.00972881	0.0126001	0.00871543	0.0131916
0.013517	0.0159267	0.0224759	0.022853
0.0119633	0.0149957	0.0212809	0.01949
0.0199636	0.0481384	0.0133981	0.0257835
0.0154978	0.0147704	0.0666051	0.0616478
0.0285769	0.0290736	0.0373698	0.038059
0.0165954	0.0286343	0.0584005	0.0305208
0.0160364	0.0188991	0.0166804	0.0155132
0.0249248	0.0216115	0.106961	0.0924908
0.0553137	0.00970205	0.00712575	0.124621
0.0941212	0.0590495	0.0431399	0.0624557
0.0528423	0.0827628	0.0715913	0.0636025
0.0193497	0.0337138	0.0631343	0.115259
0.0808823	0.0730708	0.0968422	0.106531
0.0113119	0.0303846	0.0340291	0.0802319
0.0277574	0.00402851	0.0139944	0.0181739
0.0491328	0.0184478	0.0192541	0.0476607
0.0614173	0.0481462	0.0522621	0.085099
0.0299981	0.129953	0.0324861	0.0834971
0.0648415	0.0527994	0.0604492	0.263294
0.0132627	0.0571385	0.0181356	0.0534208
0.0782314	0.186459	0.155295	0.171876
0.0244552	0.0617627	0.165233	0.0561741
0.087441	0.126009	0.132057	0.0676905
0.043281	0.16346	0.0325029	0.1353
0.0100583	0.0137904	0.00884173	0.00843652
0.0323377	0.0264888	0.0296273	0.047621
0.0671332	0.0940587	0.0637651	0.0820392
0.0160075	0.0176164	0.0112837	0.0693962
0.0481161	0.0182918	0.0327094	0.0740771
0.0110133	0.0093403	0.00446237	0.0161525
0.0688778	0.120898	0.0399241	0.110916
0.0423424	0.0992068	0.0472278	0.0584114
nan	0	0	0.0293007
0.0749056	0.03484	0.394377	0.124336
0.0405075	0.00874483	0.0547955	0.0232583
0.0065697	0.00206829	0.00998246	0.0334003
0.0872289	0.011826	0.120145	0.10576
0.014482	0.0142459	0.00886572	0.0217344
0.0245196	0.0642732	0.0239889	0.0574241
0.00691772	0.0221161	0.00663547	0.0171575
0.0518421	0.0634735	0.0587591	0.0580846
0.0310665	0.0213203	0.0538118	0.0817763
0.0707591	0.123346	0.0802228	0.0451406
0.00162943	0	0.0103879	0.0551181
0.0906771	0.0834709	0.0922427	0.0858613
0.0169784	0.127817	0.0328524	0.113153
0.0195426	0.0176678	0.0360236	0.01641
0.0282669	0.03901	0.0240192	0.012558
0.00627806	0.0226421	0.0126705	0.0186204
0.00521661	0.0145038	0.0105617	0.0154026
0.0141919	0.0183139	0.0124948	0.012507
0.0531736	0.0643403	0.180312	0.0647625
0.022046	0.0114386	0.0149881	0.00869889
0.2251	0.0670395	0.240959	0.26537
0.0824822	0.121473	0.0371805	0.102786
0.0113341	0.0138774	0.00785975	0.0280551
0.0142802	0.0129021	0.00861082	0.0152321
0.0404152	0.0673612	0.0598487	0.0229118
0.0105542	0.0386939	0.034727	0.0331244
0.137356	0.0798982	0.154956	0.170985
0.0118194	0.0150701	0.00899553	0.01537
0.0177046	0.00795441	0.0551108	0.0176596
0.0100373	0.0164947	0.0181304	0.0188013
0.055053	0.0614998	0.0419335	0.060683
0.0157577	0.0141175	0.00419939	0.0569134
0.0716149	0.0974409	0.0671907	0.118459
0.0156375	0.0525538	0.0160163	0.0174224
0.0195879	0.0285275	0.0533197	0.0615437
0.0456077	0.0485822	0.0938283	0.0511911
0.0184989	0.0213565	0.00453652	0.0197351
0.0287224	0.0288954	0.0319338	0.0451383
0.0146157	0.0535672	0.0719115	0.0688133
0.175204	0.0628561	0.121916	0.18111
0.0156083	0.0672935	0.0429176	0.148797
0.000953623	0.0117435	0.0108929	0.0838185
0.0609203	0.0890434	0.0514161	0.02195
0.0599212	0.27445	0.0793663	0.166982
0.0110839	0.0205875	0.0201488	0.032411
0	0.0153297	0.00146558	0.0431235
0.008325	0.278918	0.102215	0.220701
0.00980179	0.0147561	0.00820036	0.0194266
0.0490668	0.0891726	0.0919418	0.0389544
0.0402005	0.0378173	0.0584197	0.0377218
0.0138749	0.112034	0.0361398	0.0118955
0.021264	0.0275842	0.0121575	0.0379206
0.0468129	0.0565594	0.0384569	0.0591428
0.0123955	0.0136304	0.0779695	0.0145665
0.0377153	0.288967	0.158973	0.0809106
0.0730176	0.114869	0.089105	0.141095
0.009296	0.00865427	0.00900208	0.0246523
0.00598832	0.0734369	0.00715724	0.0157761
0.0328979	0.0791007	0.0609088	0.0908842
0.0729727	0.047051	0.116116	0.0487381
0.349129	0.272655	0.25227	0.133406
0.0139833	0.0765251	0.0616287	0.113506
0.0121522	0.152759	0.0995723	0.0717016
0.0181056	0.0137367	0.0131095	0.0313659
0.0578757	0.028462	0.050711	0.0831934
0.0134473	0.0175428	0.00861374	0.0174867
0.0105384	0.0173004	0.0291345	0.0143767
0.0117598	0.0592884	0.0309639	0.0246929
0.0183606	0.0993033	0.0673155	0.109243
0.0719875	0.0158	0.00628765	0.148761
0.0360292	0.00857453	0.0205649	0.0155102
0.00615083	0.0203554	0.0123314	0.0214714
0.0104641	0.0101	0.0063523	0.017249
0.00940672	0.0135124	0.0165247	0.0165781
0.013022	0.0157979	0.00583432	0.0166475
0.00170244	0.0606	0.00708293	0.0100449
0.0150809	0.0930808	0.0432751	0.02064
0.0996895	0.015994	0.0373861	0.062825
0.0192544	0.0123239	0.00928583	0.0248223
0.0209794	0.0738	0.0125141	0.0227693
0.0499149	0.0729926	0.0889291	0.15391
nan	0.01413	0.0121897	0.0131782
0.00964736	0.0184012	0.0481683	0.032494
0.0131043	0.0160644	0.01521	0.0195548
0.0337765	0.15045	0.0254927	0.0310486
0.23334	0.473677	0.259407	0.223361
0.0128753	0.0085377	0.0132387	0.0177787
0.0196791	0.114139	0.0681667	0.070727
0.139142	0.201757	0.160508	0.0792015
0.0722285	0.0346658	0.0383226	0.0412536
0.0608905	0.0244253	0.0246676	0.0881491
0.0279	0.0218937	0.0360854	0.0308384
0.0204785	0.0489032	0.167362	0.0298558
0.0389186	0.0203853	0.0117437	0.0453286
0.0194518	0	0.0208066	0.010993
0.0310877	0.10495	0.0743098	0.0321285
0.017015	0.0222887	0.0393082	0.102509
0.0985889	0.0875489	0.0166506	0.0331962
0.0812871	0.135389	0.119596	0.127071
0.0141467	0.0206119	0.0136344	0.0311489
0.0214152	0.245022	0.273217	0.206082
0.0168794	0.0317755	0.0218716	0.0194503
0.013641	0.0354531	0.0246671	0.0135694
0.122967	0.123232	0.103163	0.101124
0.0390123	0.00865552	0.0155694	0.0493462
0.104255	0.107488	0.107952	0.214162
0.0470499	0.105788	0.153475	0.105315
0.0597804	0.100596	0.0688178	0.0749703
0.141633	0	0.0235	nan
0.0430805	0.0363891	0.040976	0.117915
0.0415059	0.0700181	0.152203	0.0325469
0.0349398	0.164342	0.0749361	0.121321
0.0780264	0.187564	0.186515	0.132309
0.0600999	0.00470173	0.0360961	0.0275199
0.0172492	0.0206383	0.0355	0.0400112
0.0504599	0.0582721	0.038819	0.0446245
0.0358423	0.0571451	0.0261877	0.0601023
0.0596582	0.124257	0.0710454	0.0998896
0.00726013	0.00827472	0.00830664	0.0130272
0.0809629	0.136609	0.0818999	0.109487
0.012051	0.00781556	0.0301562	0.00351064
0.101282	0.113222	0.108273	0.0401983
nan	nan	0.145357	0.0500593
0.0106195	0.00879412	0.0189154	0.0142358
nan	nan	nan	0.134381
0.0205727	0.0218161	0.0210633	0.0280294
0.0700561	0.0934531	0.0865982	0.0902272
0.206135	0.0613341	0.101035	0.124333
0.0165665	0.0286365	0.0118584	0.0742938
0.0444575	0.0142148	0.0292911	0.017748
0.0110954	0.00977367	0.011892	0.0181977
0.15201	0.270474	0.107737	0.251689
0.0082361	0.0296303	0.0477323	0.0435931
0.0420843	0.0264543	0.067244	0.0754262
0.0411975	0.126495	0.0696796	0.136139
0.0122625	0.0233254	0.0276522	0.0155847
0.133571	0.225601	0.128246	0.128035
0.0133766	0.0139796	0.0119638	0.0152492
0.0633885	0.0365381	0.0186446	0.0424348
0.016875	0.0311671	0.0117632	0.0383052
0.0771178	0.0192029	0.0507945	0.0169297
0.0767174	0.0373203	0.0220236	0.0946654
0.0636987	0.0390193	0.085212	0.0774607
0.0559771	0.122935	0.0302292	0.0292029
0.0301207	0.0915467	0.0531037	0.0426218
0.033198	0.0358616	0.0547003	0.0249982
0.145439	0.142595	0.118898	0.101288
0.0345715	0.0722481	0.0658004	0.0283683
0.0562065	0.0463993	0.119889	0.074639
0.021114	0.0255233	0.0825611	0.053363
0.0351366	0.0578646	0.025633	0.0521677
0.0853335	0.106995	0.0632915	0.0718788
0.120126	0.0838837	0.0641437	0.047578
0.0444484	0.125521	0.0926229	0.0758332
0.0123382	0.0130713	0.0195759	0.0211667
0.0233761	0.090526	0.0360944	0.060075
0.00967877	0.0506835	0.0351718	0.0395477
0.0358593	0.0713066	0.165779	0.18732
0.0427453	0.155077	0.0955991	0.0778631
0.0768099	0.128925	0.0660062	0.112342
0.0156559	0.0928376	0.012089	0.100565
0.0622074	0.14469	0.074797	0.068424
0.153176	0.115867	0.0749362	0.0796647
0.0465184	0.0532536	0.0855141	0.0618887
0.0800747	0.212545	0.149824	0.207988
0.00993174	0.0224091	0.0149081	0.0356664
0.00917704	0.0357541	0.0806795	0.111109
0.0231719	0.0442368	0.0212918	0.0327639
0.205992	0.164299	0.156233	0.0796547
0.150371	0.1457	0.0419256	0.0427263
0.0191193	0.0210955	0.0257427	0.0165531
0.0596466	0.157899	0.0934149	0.0933305
0.0167338	0.046681	0.0600075	0.0303125
0.012345	0.0285377	0.0651588	0.0301006
0.0394628	0.0544196	0.115426	0.0755953
0.0718182	0.0307363	0.0234388	0.0829357
0.0388598	0.0139662	0.0347324	0.0347209
0.102013	0.127162	0.0804899	0.233089
0.0305594	0.013444	0.00981052	0.0105539
0.0215484	0.00277787	0.0291391	0.0402921
0.035786	0.113675	0.145527	0.116514
0.0685202	0.0375656	0.0246791	0.0381051
0.0109771	0.00873727	0.0105881	0.0688297
0.0250081	0.0128136	0.00837692	0.033374
0.024379	0.0225727	0.016972	0.0903071
0.0381817	0.0335762	0.0173868	0.0223104
0.00895522	0.0151282	0.00687615	0.0115464
0.0156018	0.0174748	0.0115172	0.0124612
0.0138437	0.0202456	0.00893394	0.0230539
0.0408714	0.146305	0.12205	0.146265
0.00830664	0.0171958	0.0133239	0.0679738
0.0129426	0.00892177	0.0113502	0.0198401
0.0815574	0.0668258	0.0306433	0.0814159
0.0340145	0.0508836	0.0144832	0.00589807
0.0264109	0.0132571	0.0130826	0.102234
0.0160128	0.0176004	0.0390818	0.0601416
0.00831914	0.0188864	0.00966939	0.0153
0.01038	0.0126837	0.0257756	0.0148339
0.0259442	0.0236744	0.0326125	0.0368897
0.0179688	0.0182814	0.00780504	0.0172851
0.013409	0.0216081	0.00611999	0.0141485
0.00900668	0.0109133	0.0124489	0.0235404
0.0399896	0.056594	0.0350721	0.0884282
0.0133874	0.0654364	0.0109702	0.0122684
0.0418908	0.0125338	0.0334846	0.0265024
0.0913724	0.100538	0.0529869	0.12885
0.0947728	0.0114482	0.111453	0.152467
0.0158471	0.0167906	0.0100269	0.0195157
0.00992042	0.0156381	0.00733707	0.0165323
0.0880049	0.0786324	0.0516135	0.120398
0.0396369	0.0222058	0.0571981	0.116629
0.0128005	0.0171167	0.0394883	0.044561
0.0110996	0.044052	0.0147771	0.0955343
0.0119148	0.00543958	0.0123364	0.0160259
0.022605	0.014558	0.0098279	0.012987
0.00905479	0.0440762	0.0212972	0.0265833
0.143958	0.137261	0.0305415	0.0780348
0.0258043	0.00491191	0.0211614	0.0415656
0.172364	0.198476	0.241799	0.220757
0.119616	0.0578975	0.104975	0.098867
0.0285605	0.0173208	0.040718	0.0450865
0.0632442	0.166664	0.0983181	0.0740498
0.0922285	0.12533	0.156204	0.0527328
0.032374	0.0847673	0.0807365	0.103677
0.0113336	0.0220838	0.0124496	0.0272245
0.00677438	0.0105206	0.014214	0.0232579
0.00505718	0.152392	0.0915237	0.102829
0.0135069	0.0052483	0.0631425	0.0164903
0.0441118	0.154412	0.0760267	0.103476
0.0261468	0.0316625	0.0554532	0.0500875
0.0479981	0.0453955	0.0526858	0.0694086
0.00411475	0.22485	0.164612	0.360259
0.0537241	0.0224384	0.126344	0.0435985
0.0163442	0.0270991	0.0655449	0.0231763
0.087521	0.23017	0.0929874	0.171986
0.0445081	0.028195	0.0242843	0.0538728
0.0362544	0.0322629	0.0282218	0.0611518
nan	nan	nan	nan
0.0135735	0.00651082	0.014429	0.0218025
0.0339869	0.0441073	0.00625338	0.0948984
0.0133676	0.0126017	0.0114853	0.019087
0.062325	0.0998583	0.0736976	0.11498
0.0173173	0.0181355	0.0126373	0.0131614
0.00664986	0.0433952	0.0105517	0.0124196
0.0676032	0.132249	0.172691	0.148863
0.0665367	0.0223282	0.0581	0.116902
0.017036	0.00693839	0.00621569	0.0134835
0.0106806	0.0220148	0.011984	0.0180555
0.0440912	0.0113057	0.0739775	0.0922199
0.00745534	0.0055843	0.0152784	0.0295014
0.0151048	0.0134842	0.00960672	0.0156633
0.00847536	0.0134769	0.0252649	0.020038
0.0102176	0.0562453	0.0118072	0.0122887
0.0211431	0.0238243	0.0308707	0.0368049
0.0259931	0.028	0.0107098	0.012504
0.0759977	0.0316305	0.0363943	0.0702566
0.0494644	0.0270311	0.0149316	0.0173115
0.0188309	0.0118461	0.00991336	0.0172626
0.0191219	0.0136015	0.00881732	0.0156968
0.0490739	0.0270528	0.0538138	0.190764
0.025355	0.0495863	0.0387456	0.0531882
0.00875882	0.0280133	0.0146942	0.0161883
0.0339119	0.0310132	0.0247467	0.0511714
0.0101054	0.0141836	0.0151242	0.041025
0.0883834	0.259375	0.0820512	0.104987
0.00912412	0.100921	0.0377112	0.0627736
0.0126973	0.0225951	0.0471467	0.0172945
0.00887369	0.0082625	0.0195524	0.00811551
0.0125324	0.0323825	0.0145717	0.0207128
0.0112632	0.0117667	0.0396483	0.0454026
0.0132626	0.0259737	0.00941646	0.0217242
0.0320563	0.00490354	0.0601366	0.0988113
0.0429783	0.0148227	0.0119667	0.0219557
0.0629465	0.0576134	0.0792309	0.0930572
0.00827775	0.0184309	0.00623496	0.0203371
0.00971231	0.00760567	0.00878507	0.0212232
0.0494278	0.0905479	0.0392959	0.0977259
0.0160754	0.0326591	0.0141203	0.0219959
0.00819709	0.0118785	0.0252769	0.0169556
0.0128188	0.0130486	0.00684711	0.0275337
0.0114896	0.0129302	0.0131326	0.0346598
0.0786253	0.115725	0.069849	0.0572787
0.0730146	0.0403487	0.0386158	0.125697
0.0366732	0.0299361	0.0369475	0.028769
0.043599	0.0104789	0.0264613	0.0762987
0.00971925	0.00442322	0.0461706	0.090094
0.0246362	0.0585878	0.0960463	0.0859801
0.0132095	0.0131436	0.0126058	0.014495
0.053302	0.136383	0.0630288	0.0839065
0.0162423	0.019667	0.00983931	0.0475333
0.0217196	0.00590153	0.00676756	0.0242643
0.0949863	0.177186	0.118685	0.0913749
0.0318915	0.0432324	0.0200734	0.0611815
0.0333284	0.0821161	0.0471175	0.0752554
nan	nan	nan	0.361024
0.0423792	0.0501443	0.0445692	0.0533224
0.111013	0.189436	0.110182	0.118445
nan	0.02085	0.0455	0.025025
0.0374101	0.0230222	0.0700771	0.0711235
0.015244	0.0106195	0.0322679	0.071527
0.091089	0.0341749	0.0146252	0.0313853
0.0797866	0.21882	0.169147	0.182788
0.0189729	0.144866	0.0569801	0.013831
0.0151058	0.0084134	0.00599186	0.0128536
0.0457416	0.114801	0.0393415	0.0662544
0.049633	0.03945	0.141406	0.125174
0.0439486	0.106991	0.0299803	0.0413347
0.0111816	0.00615812	0.00959937	0.0173162
0.0684533	0.0341807	0.103433	0.0607569
0.104294	0.038972	0.0376178	0.026025
0.0141892	0.031349	0.0141549	0.0230228
0.0209939	0.0234871	0.00517628	0.0128638
0.0305172	0.0601333	0.0201489	0.0200878
0.0099133	0.0269815	0.0201339	0.0691957
0.070982	0.380684	0.1061	0.133866
0.0651823	0.0916602	0.0456208	0.0939112
0.04956	0.0208991	0.067882	0.0601001
0.22245	0.0717444	0.126194	0.132942
0.0156209	0.0519325	0.0368432	0.0421167
0.021643	0.0352923	0.022567	0.018988
0.13632	0.0112846	0.0917323	0.188965
0.0232266	0.0297421	0.044155	0.0237793
0.00656144	0.0112589	0.00995886	0.0360217
0.0121135	0.0132805	0.0067787	0.0148668
0.063147	0.272072	0.0225922	0.00490814
0.0877843	0.0123274	0.107549	0.232306
0.00405007	0.00430001	0.00431434	0.00970297
0.0177426	0.0106535	0.013441	0.0181269
0.0697486	0.0507	0.0442495	0.0615741
0.0448	0.0107497	0.00401633	0.0182576
0.0108726	0.0643725	0.0377825	0.125775
0.00276523	0.0120653	0.00639679	0.0189022
0.0324885	0.0301432	0.024848	0.0276912
0.00734516	0.0159937	0.0263395	0.0190566
0.0065125	0.00774197	0.00976702	0.0155857
0.0118464	0.0141969	0.00996489	0.015389
0.0621821	0.0651818	0.0617858	0.0769968
0.0514344	0.014074	0.0602407	0.0508351
0.00809568	0.0102896	0.0109939	0.0124162
0.0146356	0.0489276	0.0106371	0.0231428
0.0480378	0.0470952	0.0159862	0.0518975
0.0190583	0.0531333	0.0126452	0.0103822
0.0194448	0.0518818	0.00993168	0.036887
0.0103523	0.0716204	0.0395112	0.0384202
0.023659	0.0414461	0.0161338	0.0276708
0.188357	0.18415	0.223957	0.142553
0.0444976	0.0272115	0.0194443	0.0134087
0.0199569	0.00688734	0.0160143	0.0154593
0.0726932	0.145839	0.0592997	0.126474
0.0175743	0.0219331	0.0149832	0.0380714
0.0631049	0.0421559	0.0589376	0.0481296
0	0.0450088	0.0693211	0.0291834
0.0992714	0.0482743	0.0498788	0.0641428
0.0169514	0.0128429	0.0772075	0.0370892
0.047189	0.0252106	0.0547171	0.0323312
0.0440982	0.0205078	0.0336265	0.0420646
0.0472275	0.109671	0.0836646	0.120839
0.0373013	0.0178544	0.0107919	0.0206231
0.218935	0.181318	0.219613	0.211357
0.022514	0.0720797	0.00891097	0.0401635
0.0103997	0.0154086	0.0123787	0.0163532
0.0196209	0.0960211	0.0245818	0.0188178
0.0268333	0.074292	0.0457805	0.0186258
0.02	0.00424492	0.0114598	0.0428637
0.0225156	0.0901975	0.0706355	0.0302071
0.0263815	0.0104974	0.0169195	0.0117632
0.0233651	0.0530535	0.0301464	0.0328626
0.0106347	0.00717283	0.0119062	0.0153226
0.0115298	0.0184458	0.0116122	0.0165877
0.138034	0.197168	0.252086	0.246256
0.203855	0.0476	0.0141557	0.0271687
0.00470292	0.0370356	0.0428818	0.0327506
0.00762658	0.0716607	0.0167015	0.0403264
