# Supplementary material for: Paternal DNA methylation is remodeled to maternal levels in rice zygote
Source: Nat Commun. 2023 Oct 18;14:6571. doi: 10.1038/s41467-023-42394-0 (PMC10584822; doi:10.1038/s41467-023-42394-0)
Supplement: Supplementary file 7 — Source data [file 41467_2023_42394_MOESM7_ESM.zip › Supplementary Fig. 15.xlsx]

## Sheet: Sheet1
Supplementary Fig. 15e
Gene name	MH63.S1	MH63.S2	MH63.S3	ZS97.S1	ZS97.S2	ZS97.S3	MH63.E1	MH63.E2	MH63.E3	ZS97.E1	ZS97.E2	ZS97.E3	ZMZ.1	ZMZ.2	ZMZ.3	MZZ.1	MZZ.2	MZZ.3
CMT3a	1.84813	1.676	1.91862	0.0277832	0.0263197	0.0281042	15.5413	9.94607	12.0604	31.887	32.5243	31.4282	76.9292	85.0274	81.8442	16.149	17.3995	19.9197
CMT3b	207.418	203.689	207.17	54.8868	52.9413	55.4835	7.60185	6.49488	5.86798	18.8959	18.8297	19.4817	9.85588	10.297	10.5079	11.6185	11.1772	12.1153
MET1b	637.084	635.128	638.456	101.494	102.679	106.446	5.09841	4.43176	4.67676	14.7982	14.2707	14.3089	34.1166	36.1649	35.9088	17.5327	17.7769	20.2074
SDG714/KYP	0	0.0346747	0	0	0	0	7.80866	10.26	8.83668	21.2493	20.8826	26.6222	56.9646	62.1339	52.7232	1.75407	1.70656	2.83332
DRM2	22.5654	22.2616	22.0607	34.5035	34.9793	34.1421	19.8267	14.3163	13.4155	43.0115	44.3456	43.7249	38.0789	39.9457	39.6418	40.4845	41.3489	45.0953
OsDDM1a	230.302	224.475	226.394	104.641	104.188	103.254	34.4873	35.07	36.257	57.715	49.2277	46.7241	40.2599	42.3509	43.0426	39.9796	40.7559	39.7573
OsDDM1b	0.0830055	0.0541034	0.0317619	8.56221	8.90417	8.29822	68.7239	61.6459	54.9058	85.9823	77.0268	82.1207	60.1647	62.8688	69.6787	95.2699	102.443	98.3309
Supplementary Fig. 15f
Gene name	Sp1	Sp2	Sp3	EC1	EC2	EC3	Z2.5_r1	Z2.5_r2	Z2.5_r3	Z5_r1	Z5_r2	Z5_r3	Z9_r1	Z9_r2	Z9_r3
CMT3a	0	0.8152	0	8.45867	9.69505	19.2509	25.0056	26.5677	28.2249	49.1599	41.8609	37.5231	113.411	175.707	122.188
CMT3b	75.8198	78.9638	45.261	19.3678	16.187	12.0736	19.7617	15.5852	23.4293	19.478	15.0295	12.2061	10.5233	10.6528	7.79127
MET1b	235.966	290.376	154.642	10.223	12.5712	6.48204	25.9098	22.3712	22.4967	44.1533	41.571	50.3666	78.8749	116.025	89.3192
SDG714/KYP	0	0	0	36.7877	34.9623	25.9125	33.7816	34.0206	48.1369	55.5098	43.806	55.9783	67.1487	82.782	63.4644
DRM2	36.719	31.3096	20.3688	27.6797	19.4822	25.4129	30.1393	18.8845	29.0093	26.0522	18.5998	19.386	20.2627	23.9559	25.8994
OsDDM1a	96.4701	120.03	63.7935	36.0462	43.0564	66.4211	9.46372	6.48069	9.13193	50.2762	45.468	58.4919	59.7719	38.0487	30.1101
OsDDM1b	1.35937	0.87959	1.11508	45.84	54.2971	86.8917	0	0	0.220507	46.9854	47.4936	53.9283	45.8205	35.0535	31.0233
