# Supplementary material for: Paternal DNA methylation is remodeled to maternal levels in rice zygote
Source: Nat Commun. 2023 Oct 18;14:6571. doi: 10.1038/s41467-023-42394-0 (PMC10584822; doi:10.1038/s41467-023-42394-0)
Supplement: Supplementary file 7 — Source data [file 41467_2023_42394_MOESM7_ESM.zip › Supplementary Fig. 2a.xlsx]

## Sheet: Supplementary Fig. 2a
Supplementary Fig. 2a
Gene							Gene							Gene
MH63.Egg_CG	MH63.Sperm_CG	MH63.Zygote_CG	ZS97.Egg_CG	ZS97.Sperm_CG	ZS97.Zygote_CG		MH63.Egg_CHG	MH63.Sperm_CHG	MH63.Zygote_CHG	ZS97.Egg_CHG	ZS97.Sperm_CHG	ZS97.Zygote_CHG		MH63.Egg_CHH	MH63.Sperm_CHH	MH63.Zygote_CHH	ZS97.Egg_CHH	ZS97.Sperm_CHH	ZS97.Zygote_CHH
0.0548699	0.00807905	0.0682383	0.23048	0.0636333	0.230178		0.00138372	0.0191112	0.00888571	0.00901871	0.0165606	0.0152375		0.0156879	0.0145678	0.00929194	0.00666594	0.0162158	0.0226082
0.00917778	0.11807	0.024475	0.133931	0.011	0.0122222		0.00694375	0.0211687	0.02185	0.00940836	0.00711111	0.0171571		0.0105016	0.0170537	0.0121793	0.0125678	0.0176682	0.00719425
0.0152283	0.0212367	0.0130008	0.0119659	0.0140798	0.0153386		0.0132734	0.0185808	0.0126782	0.00811601	0.0127483	0.0120667		0.0117215	0.0124684	0.00919893	0.00973515	0.00838038	0.0111913
0.111277	0.104263	0.102581	0.0893332	0.124565	0.0953373		0.0175842	0.0148896	0.0110389	0.0109525	0.0191281	0.0108213		0.00895524	0.0232795	0.0136307	0.0101334	0.0202344	0.0208586
0.913	0.96045	0.96705	0.9543	1	0.94385		NA	0.509233	0.6653	0.75	NA	0.647733		0.0300998	0.0504031	0.0303279	0.0539125	0.0462168	0.045503
NA	NA	NA	NA	NA	NA		NA	0.025	NA	NA	NA	NA		0.0105936	0.00738806	0.00910818	0.0182634	0.0191761	0.0101306
0.0124256	0.0219976	0.0173472	0.0207885	0.018625	0.0143888		0.01374	0.0212882	0.0149313	0.013273	0.0102357	0.0134808		0.0145537	0.0161859	0.0104515	0.00732505	0.0114103	0.0189992
0.898785	0.98209	0.8321	0.898336	0.996767	0.6657		NA	0.60556	NA	0.6286	1	NA		0.033575	0.0686753	NA	0.481406	0.927567	NA
0.0320643	0.0324643	0.0318143	0.00951429	0.0133	0.0155071		0.0142571	0.0180929	0.0112786	0.00742857	0.0114077	0.0127571		0.0213983	0.0161171	0.0142081	0.00811017	0.0124172	0.0134073
0.034232	0.0622376	0.0293715	0.055514	0.0175242	0.0144807		0.0175957	0.0213971	0.0128839	0.0121388	0.0135573	0.0202979		0.0142221	0.0170891	0.0145175	0.0229365	0.0095504	0.0170965
1	NA	0.8706	NA	NA	NA		0.944161	0.6373	0.83549	0.85275	NA	NA		0.0377885	0.0868	0.03645	0.0564028	0.0296333	0.0940831
0.0157546	0.0210678	0.0114445	0.00821178	0.0189549	0.0165017		0.017379	0.00970282	0.0138722	0.00821452	0.00887379	0.0221444		0.0145543	0.0169853	0.0110342	0.00850661	0.0169983	0.00923477
0.0163288	0.0144444	0.0183444	0.0107332	0.0150444	0.0122074		0.0108667	0.0129091	0.01046	0.00823	0.0134	0.0186091		0.019597	0.00733846	0.0127308	0.0111699	0.00991818	0.0148632
0.0114757	0.0136276	0.0136058	0.00744244	0.0120014	0.0123454		0.0152383	0.0143074	0.0145054	0.00724023	0.00945847	0.0170767		0.0163798	0.0241441	0.015942	0.014924	0.0166701	0.0176311
0.976233	0.951246	0.820143	0.963314	0.99714	0.86676		0.62005	0.340525	0.500233	0.60648	0.51695	0.50275		0.298116	0.233651	0.112673	0.0510374	0.1717	0.0288498
NA	0	0	0.0326	0	0		0	0.00923333	0	0.0141848	0.0076	0		0.0237944	0.0162721	0.0133529	0.0136972	0.0202106	0.0236789
NA	NA	NA	0.9459	NA	0.43595		NA	NA	NA	0.68805	NA	0.3667		NA	NA	NA	0.029	NA	0.0111
NA	0.9491	0.9548	0.9611	1	0.9454		0.907	NA	NA	0.9787	0.96	0.8519		0.244584	0.213755	0.213762	0.146131	0.236728	0.19569
0.0138121	0.0185911	0.0133653	0.0125409	0.0180409	0.0185521		0.0124954	0.0169692	0.0150493	0.0123026	0.0157592	0.0152101		0.01476	0.0150741	0.0120318	0.00967676	0.0107243	0.0154106
0.8709	0.91522	1	0.84896	1	0.80255		NA	0.415767	NA	0.3339	NA	0.2753		0.0392581	0.150185	NA	0.0265741	NA	0.10129
0.0104724	0.0899607	0.0166854	0.0300006	0	0.0383892		0.02	0.0381196	0.02384	0.00936017	0.0435	0.00595		0.014364	0.0209197	0.0141398	0.010906	0.0297464	0.022806
NA	NA	NA	NA	NA	NA		NA	NA	NA	NA	NA	NA		NA	NA	NA	NA	NA	NA
0.0122166	0.0183788	0.0150194	0.00950153	0.0109333	0.0109146		0.00821	0.0134545	0.007	0.0101455	0.03805	0.0135182		0.0188737	0.0170154	0.0149556	0.00732854	0.01335	0.0132248
0.732378	0.930501	0.76676	0.738186	0.9526	0.728683		0.2848	0.187009	0.21692	0.320339	0.420275	0.354983		0.0730593	0.0875625	0.0501697	0.123198	0.125051	0.0521846
0.932723	0.9437	0.770293	0.382188	0.129507	0.418448		0.3103	NA	NA	0.01685	0.01905	0.05185		0.0254968	0.1065	0.0277667	0.0789095	0.0298845	0.0489411
0.0301156	0.0436164	0.0311957	0.0497413	0.083236	0.0513244		0.0226077	0.0244692	0.0312	0.0272883	0.0357286	0.028122		0.0223208	0.0273449	0.0242043	0.0181615	0.0514206	0.0218651
0.014255	0.0177325	0.0138825	0.0108925	0.0123475	0.0148125		0.0115939	0.0169273	0.0123788	0.00908742	0.0097125	0.0142794		0.0126865	0.0168491	0.0129824	0.00965135	0.0132762	0.0147032
0.277363	0.423457	0.40065	0.457676	0.175653	0.06608		0.0193673	0.0191388	0.0202385	0.0174259	0.0353527	0.0297748		0.0152361	0.018502	0.020159	0.0137843	0.0156153	0.0221232
0.0120889	0.0173053	0.0136842	0.011	0.00751765	0.0118637		0.0105588	0.015933	0.0159882	0.0100481	0.0165867	0.0084		0.0821424	0.0421132	0.0221508	0.0341303	0.0530782	0.0397241
0.0467857	0.117109	0.24186	0.127264	0.0421222	0.152645		0.00534268	0.0148187	0.0227078	0.0106728	0.00724466	0.0203677		0.0129505	0.0116649	0.0306588	0.0425679	0.0191952	0.0121866
0.0103165	0.176107	0.013915	0.0100453	0.0170695	0.0174733		0.0108833	0.0297047	0.00942	0.0144093	0.02252	0.0263333		0.016501	0.0233126	0.013209	0.00983076	0.0159746	0.0139654
0.0139	0.02175	NA	0.00416667	0	0.03806		NA	0.01165	NA	0.01415	NA	0		0	0.00773333	NA	0.0123333	0	0.1154
0.0152074	0.0221761	0.0178337	0.0138917	0.0282503	0.0133744		0.0161143	0.0222943	0.0162933	0.011016	0.000645455	0.00751765		0.01289	0.0175363	0.0168363	0.00517584	0.013658	0.0147948
0.0174302	0.161358	0.0142251	0.0459866	0.0594884	0.0645933		0.0117267	0.0148304	0.0205235	0.00992019	0.019575	0.0103722		0.0113451	0.0153963	0.0176918	0.0193912	0.0129434	0.0152737
0.0135	0.118137	0.020175	0.1212	0.0126714	0.01235		0.0159778	0.0073125	0.00937	0.00498667	0.0275667	0.00526364		0.014524	0.0201752	0.0237526	0.0114981	0.0287157	0.0145188
0.157567	0.17071	0.227777	0.233489	0.067764	0.297294		0.0185333	0.00332779	0.0198667	0.0148222	0	0.0233333		0.0281486	0.0192721	0.0174527	0.0148508	0.014541	0.01468
0.0137403	0.0184318	0.0334418	0.0367941	0.0171793	0.0493853		0.00938529	0.0146148	0.00882258	0.00912254	0.0211281	0.01542		0.0370448	0.020725	0.0184921	0.0361799	0.0241187	0.0340977
NA	0.715736	NA	NA	NA	NA		NA	0.3636	NA	NA	NA	NA		0.0871806	0.0822891	0	NA	0.1481	0.1429
0.0083875	0.119669	0.174328	0.184405	0.01682	0.0103375		0.0142	0.0100017	0.00819	0.0104978	0.012825	0.0103273		0.00512717	0.0210455	0.0124808	0.0187163	0.0199356	0.0133209
0.40782	0.310071	0.0208667	0.428949	0.031375	0.194245		0.0158667	0.01396	0	0.0281571	NA	0.0196		0.0145619	0.0361644	0.0471535	0.00779865	0.0227507	0.0287364
0.0181	0.012575	0.0135333	0.008	0	0.0248		0.01655	0.0143	0.01542	0.00721429	0.00844	0.0182714		0.0102757	0.014861	0.00430043	0.00937744	0.00910756	0.013753
0.119345	0.147683	0.019775	0.28971	0.01375	0.284865		0.031825	0.0143333	0.01894	0.00676667	0.00941667	0.00864		0.0186016	0.0207322	0.0313113	0.0146885	0.0271416	0.00813327
0.01433	0.01812	0.01588	0.499125	0.96	0.17306		0.0842917	0.0635873	0.0487727	0.17955	1	0.371975		0.0585041	0.0992185	0.047274	0.0899801	0.103498	0.0475499
0.0149409	0.0159065	0.0132564	0.0118658	0.0141728	0.0147678		0.011548	0.018004	0.0109043	0.00815833	0.0052381	0.0103333		0.0140343	0.0378083	0.0139763	0.0093687	0.0131738	0.00958342
0.03015	0.0191	0.0190875	0.009775	0.0191375	0.0161875		0.0296667	0.0608562	0.0124769	0.00749476	0	0.0192		0.009054	0.0131156	0.0268534	0.0100899	0.0173273	0.00847882
0.287363	0.372759	0.252042	0.281764	0.180909	0.336886		0.017204	0.017957	0.01064	0.0125451	0.0221898	0.0141745		0.0211174	0.0174729	0.0240932	0.0123744	0.0159977	0.0148467
0.239604	0.32302	0.222237	0.205556	0.304714	0.211178		0.0129051	0.042318	0.0171991	0.0277511	0.0295714	0.0193791		0.0120523	0.0182323	0.0188	0.0182901	0.0246522	0.017474
0.0103714	0.0205	0.0126	0.0121143	0.0138875	0.0132		0.00914	0.0105778	0.0119571	0.0039	0.0246	0.00812857		0.0140374	0.0161923	0.0112401	0.00771612	0.00980759	0.0117445
0.0144528	0.0162353	0.0102549	0.00911482	0.0224021	0.0137814		0.012977	0.0117781	0.0131002	0.0110833	0.0112369	0.0126428		0.0105509	0.0162864	0.0137663	0.00946857	0.0229629	0.014043
0.854095	0.948121	0.723438	0.995743	NA	0.7555		0.4333	0.5818	0.6552	0.4286	NA	0.5		0	0.109348	0.07475	0.0342197	0	0.1875
0.0123	0.0174	0.00925	0.005175	0.0348625	0.0114875		0.0115101	0.0161134	0.0090665	0.00933652	0.00854286	0.012471		0.00816956	0.0166434	0.0144458	0.011016	0.0097136	0.013239
0.0208741	0.0221537	0.0217406	0.0130746	0.0137505	0.0354211		0.0119421	0.0184111	0.0135286	0.00785266	0.0104111	0.009785		0.0141965	0.0177258	0.00937026	0.0107775	0.0126528	0.0168005
0.131524	0.115945	0.124664	0.119185	0.0083	0.116218		0.023775	0.0154	0.0268	0.024775	0.00426667	0.0179		0.0166127	0.0155413	0.010173	0.0080254	0.0172746	0.0104619
0.897338	0.934732	0.893235	0.862913	0.871342	0.704478		0.74965	0.5495	0.6957	0.59445	0.50295	0.2799		0.0218118	0.065031	0.0121271	0.0221492	0.0579821	0.020255
0.0125459	0.0162964	0.0160213	0.00985033	0.0126522	0.0134176		0.0105385	0.0147115	0.0107423	0.00920112	0.0136269	0.0142333		0.0284085	0.0286664	0.0137732	0.0143782	0.0196451	0.0135709
0.157862	0.24152	0.0547917	0.253107	0.199515	0.259787		0.0134364	0.0229933	0.0133	0.00518667	0.0105	0.0184667		0.0185824	0.0107068	0.0242294	0.00917768	0.0105631	0.0178426
0.0119023	0.015411	0.0139496	0.00971719	0.0124138	0.0127592		0.0146063	0.0160451	0.0134267	0.00769478	0.0095375	0.0120188		0.0519625	0.0349725	0.0580175	0.0484976	0.0573474	0.0259326
NA	0.79235	NA	NA	NA	0.8261		NA	0.307929	NA	0.405955	NA	0.545898		0.0308108	0.0320769	0.0993854	0.0158151	0.00392614	0.0199742
0.01765	0.016675	0.0149	0.004425	0.0061	0.0292		0.0054	0.0238333	0.01375	0.00498452	0.0069	0.01452		0.0157447	0.0173193	0.00933806	0.0132557	0.0148	0.0147291
0.0329125	0.0297243	0.0283627	0.0109346	0.0115996	0.013957		0.0174205	0.0143821	0.0153923	0.0127564	0.00719231	0.0155769		0.0149411	0.0182757	0.0180935	0.0117057	0.0132738	0.0186388
0.0175821	0.0299829	0.01697	0.01214	0.0171686	0.0278444		0.006875	0.0181528	0.0199556	0.0182571	0.01602	0.0165556		0.0378004	0.0377638	0.037157	0.062051	0.0619864	0.0256006
0.45195	0.590694	0.445712	0.485584	0.416111	0.494135		0.0152972	0.0079493	0.0156487	0.0122643	0.0142231	0.0247721		0.0134495	0.0145201	0.0111398	0.0137315	0.01348	0.0158172
0.07846	0.0230448	0.0665336	0.0891851	0.0845259	0.118622		0.01915	0.017789	0.0307333	0.0163121	0.0204333	0.0223692		0.0115375	0.0113026	0.0365662	0.0150976	0.00905079	0.0131508
0	0.0374	0.0044	0.00763333	0	0.0256333		NA	0.005	0.0222	0.11338	0	0		0.0125345	0.0251875	0.0797737	0.0168636	0.0265786	0.0369857
0.013613	0.0148841	0.0111028	0.0216832	0.0102029	0.0459164		0.0140437	0.014147	0.0082	0.0120887	0.00763795	0.0182791		0.0107884	0.0126755	0.0128982	0.012491	0.0165154	0.0137786
0.0113545	0.0192	0.01194	0.00890909	0.02231	0.0160909		0.0110643	0.0218222	0.01081	0.011515	0.0057	0.0127067		0.0162294	0.00937767	0.0131912	0.0159038	0.0164454	0.0144112
0.0514817	0.0566358	0.0727422	0.0570381	0.05353	0.0634939		0.0132071	0.0146065	0.0203571	0.0104871	0.01481	0.0176		0.0106076	0.0158463	0.0127935	0.00958498	0.0138641	0.0162699
0.00568889	0.0541613	0.00749537	0.0141473	0.0161375	0.0198327		0.016375	0.00818452	0.0166	0.00901812	0.018625	0.014675		0.00967834	0.0124949	0.00848729	0.0126553	0.019972	0.0149535
0.6504	0.321829	0.241839	0.0528541	0	0.0293919		0.15755	0.0345	0	0.0235	NA	0		0.0190125	0.0139257	0.0214784	0.00760057	0.004625	0.00294
NA	0.0119	NA	0.0222	NA	0		NA	0.0134	0.0357	0	NA	0		0	0.00620614	0.0281419	0.0020614	0.0233	0.0213833
0.913937	0.887875	0.880892	0.801606	0.908792	0.760905		0.714984	0.195951	0.274914	0.214295	0.417716	0.300499		0.0544905	0.0452371	0.0417262	0.0387946	0.0569572	0.0581762
0.49111	0.423944	0.5216	0.518411	0.567257	0.508833		0.0050625	0.186358	0.160552	0.136299	0.242288	0.177138		0.0356097	0.0154955	0.0451613	0.027781	0.0411774	0.027876
0.0150773	0.0268535	0.0127862	0.0110633	0.0130421	0.0122302		0.00956994	0.0136116	0.00790579	0.0112675	0.0159113	0.0103012		0.0188468	0.0272735	0.00824639	0.0186818	0.0152693	0.0214277
0.0134311	0.0163902	0.0180336	0.0106352	0.0106254	0.0125344		0.00925	0.0230625	0.0979	0.00944286	0.0074	0.0127		0.0109685	0.0637476	0.0280856	0.0567179	0.0478947	0.0561888
0.0650875	0.0613441	0.04965	0.115295	0.0054875	0.0149785		0.0105333	0.0101915	0.0173714	0.0124665	0.0229667	0.00877		0.00768303	0.0143789	0.0124737	0.0126584	0.0191479	0.0083904
1	0.898818	0.816617	0.989333	NA	0.836617		NA	0.58885	NA	0.667017	NA	0.466283		NA	0.0768938	NA	0.0305538	0.179539	0.038
0.929225	0.960033	0.642019	0.92206	0.97266	0.9166		0.6551	0.418525	0.11205	0.339075	0.25	0.256033		0.065	0.122965	0.0338922	0.0555994	0.0463412	0.0501142
0.257132	0.390398	0.175646	0.0138813	0.0221294	0.00841607		0.01105	0.104204	0.008875	0.0123336	0.0206778	0.0122		0.0837986	0.0601675	0.0481346	0.0579069	0.046585	0.0436037
0.0129776	0.0200333	0.0153483	0.00842612	0.0135152	0.00894495		0.0058	0.0150485	0.01125	0.00433369	0.00688333	0.0114727		0.0156367	0.0116204	0.042471	0.0116602	0.0369606	0.0242712
0.584961	0.560933	0.669864	0.708767	0.741456	0.531783		0.353621	0.290809	0.299476	0.459095	0.368698	0.282672		0.104034	0.0988441	0.0601654	0.0734431	0.112938	0.0474367
0.0229	0.02155	0.255567	0.0132667	0.01525	0		0.0325	0.0115	0.00932639	0.0149604	0.0143617	0.012766		0.00713507	0.0148113	0.0756517	0.00701691	0.0117401	0.0214193
0.0169	0.0158	0.0135	0.0114	0	0.047		0.012725	0.01354	0.008925	0.0116	0.0316	0.005075		0.00962547	0.013016	0.00894377	0.0139325	0.0240127	0.00840824
0.01689	0.01313	0.0141545	0.152095	0.01161	0.171167		0.007925	0.0223351	0.00793333	0.00841205	0.0135417	0.0118938		0.0116817	0.0188325	0.0107738	0.0079466	0.0185802	0.0122977
0.0426	0.52978	0	0.750704	NA	0.28866		NA	0.1572	NA	NA	NA	NA		0.0269747	0.0515727	0.00386061	0.0467318	NA	0.0462
0.460389	0.522006	0.479439	0.575645	0.44202	0.489638		0.019898	0.0255949	0.0130523	0.0131992	0.0183237	0.0235781		0.0235621	0.0241485	0.0146858	0.0136685	0.0287568	0.0177209
0.0138869	0.0190551	0.0107968	0.0108462	0.00959812	0.0161637		0.0134787	0.0147326	0.0152315	0.00965516	0.0116115	0.0166242		0.0162855	0.0197257	0.0160575	0.0109547	0.0184926	0.0160221
0.222762	0.127508	0.201766	0.128478	0.181482	0.141933		0.0158294	0.0345611	0.0173743	0.0306559	0.00940111	0.0147084		0.012614	0.0268524	0.0200884	0.0230696	0.0222166	0.0160378
0.139922	0.237706	0.224759	0.36163	0.175512	0.281395		0.0279848	0.0550786	0.0384371	0.129952	0.0370565	0.122552		0.0185622	0.0572358	0.0343382	0.040256	0.0768993	0.0327022
0.212375	0.191641	0.185547	0.18624	0.228827	0.195163		0.0124333	0.0208182	0.022778	0.0193182	0.01966	0.041056		0.0138837	0.0379272	0.00967709	0.0121853	0.0132588	0.0136163
NA	NA	NA	NA	NA	NA		NA	NA	NA	NA	NA	NA		NA	NA	NA	NA	NA	NA
0.429275	0.694825	0.36855	0.554425	0.572233	0.5454		0.0144429	0.0184717	0.00996667	0.0075375	0.00875714	0.0125143		0.0397092	0.0176756	0.0269011	0.0214645	0.0434967	0.0237734
0.0290436	0.0406347	0.04598	0.0407826	0.0438371	0.0462053		0.0142922	0.0264228	0.0288667	0.0199573	0.0187791	0.0228402		0.0332184	0.0333518	0.0436022	0.0275444	0.040122	0.0378387
0.0185597	0.0250756	0.0187889	0.0067	0.00493333	0.01328		0.0138329	0.0143355	0.0152962	0.00593333	0.02595	0.001425		0.0147328	0.0141033	0.0149325	0.00408	0	0.01282
NA	NA	NA	NA	NA	NA		NA	NA	NA	0	NA	NA		0.0072032	0.0359269	0.0279239	0.0184361	0.0254503	0.0103841
0.98415	0.942683	0.958467	0.97206	0.8771	0.827267		0.325	0.212457	0.30415	0.380557	0.1838	0.20286		0.00624	0.0170462	0.03082	0.0370326	0.0206429	0.0139444
0.01922	0.0175991	0.0131826	0.00725485	0.0557104	0.023752		0.007425	0.0161293	0.0159	0.00651003	0.00545	0.02975		0.0261089	0.0200904	0.00744457	0.0073223	0.00733412	0.00791084
0.0169653	0.0190247	0.0166669	NA	NA	0.585587		0.0113776	0.0198901	0.0155527	NA	NA	NA		0.013771	0.0149269	0.0144387	NA	NA	0.0208
0.00309453	0.0706031	0.083516	0.0682134	0.100173	0.088439		0.0186915	0.0169357	0.0125636	0.0121222	0.0205364	0.0116273		0.0230947	0.0323286	0.0261332	0.0165391	0.0310778	0.0222257
0.849359	0.691336	0.844953	0.893193	0.942518	0.8037		0.511181	0.51456	0.56941	0.369475	0.52955	0.409128		0.0278242	0.0316029	0.0315065	0.0328459	0.0440483	0.0197744
1	0.981418	0.75	0.863962	0.75665	0.8777		0.5294	0.459391	0.489558	0.45963	0.2647	0.3712		0.153829	0.0619899	0.0521	0.104482	0.0826833	0.04765
0.0363597	0.0498439	0.158205	0.0955153	0.0144821	0.079422		0.0348	0.0431261	0.02285	0.0118423	0.0170333	0.00881818		0.0138381	0.0142128	0.0256038	0.0116358	0.0117474	0.0316368
0.0121529	0.0159309	0.0119218	0.00949668	0.0145092	0.0135665		0.0120763	0.0162599	0.0121632	0.00886035	0.0155189	0.0131359		0.0107735	0.0151188	0.0123972	0.0091582	0.0124533	0.0140289
0.0664015	0.0427889	0.107533	0.0453921	0.0564956	0.0544909		0.0151395	0.0148548	0.0189227	0.00827159	0.00858386	0.0111789		0.0117222	0.0123033	0.0259608	0.00759292	0.0187533	0.0179758
0.0148915	0.0153605	0.0142742	0.00981884	0.0179951	0.0145208		0.00933448	0.0139574	0.0102667	0.00839799	0.0156304	0.0152355		0.0130044	0.0173659	0.00931052	0.0118202	0.0114295	0.0119402
0.0149562	0.0229842	0.0140421	0.0106368	0.0158765	0.0132059		0.0104312	0.01599	0.008075	0.010985	0.00619412	0.00937222		0.01309	0.014627	0.0149087	0.0104419	0.0188045	0.0164502
0.0155004	0.0183026	0.0155768	0.00886998	0.0133876	0.0107315		0.0159073	0.0129075	0.0132234	0.00900557	0.0149541	0.012775		0.0138077	0.0155187	0.0163232	0.00902647	0.0110932	0.0129167
0.01474	0.01878	0.00634	0.02614	0.0191	0.02808		0.013625	0.009536	0.00803333	0.0452	0.0175	0.0036		0.0345051	0.0165032	0.0818945	0.0621957	0.0988648	0.0422891
0.0185507	0.0177634	0.0139857	0.0062008	0.0126286	0.0131937		0.0103837	0.0185795	0.0126279	0.00818321	0.0114607	0.00704095		0.01632	0.0240083	0.0160675	0.0158538	0.0177119	0.015636
NA	0.0825	NA	NA	NA	NA		NA	NA	NA	NA	NA	NA		NA	0.3333	NA	NA	NA	NA
0.013658	0.0365513	0.0116209	0.0120532	0.0140493	0.0167641		0.012875	0.0168396	0.0160029	0.00911471	0.0142452	0.0123735		0.0354403	0.0343473	0.023632	0.0367044	0.0354386	0.0299193
0.968605	0.964222	0.90239	0.969654	0.972808	0.719712		NA	0.3803	0.4634	0.446567	0.4167	0		0.0175842	0.0336801	0.00972097	0.0206409	0.0580457	0.00759184
NA	0.881017	NA	NA	NA	0.62606		NA	0.60675	NA	NA	NA	0.0373098		NA	0.241805	NA	0.0238	NA	0.0248808
NA	NA	NA	1	NA	0.8929		NA	0.3333	NA	0.5625	NA	0.7407		0.07015	0.0401359	0.0093	0.0452585	NA	0.0444971
0.0192762	0.0198204	0.0167929	0.0121812	0.0160108	0.0150413		0.0119067	0.0115867	0.0132417	0.0101667	0.0109857	0.01306		0.0141087	0.0198516	0.0151895	0.0109356	0.0196172	0.0106243
0.01238	0.02048	0.01134	0.0096	0.03495	0.0176		0.01305	0.0201474	0.00756188	0.00937835	0.0180167	0.00862		0.0122431	0.0199787	0.0234616	0.00711001	0.0165771	0.0212084
0.902821	0.970524	0.934343	0.944055	0.9554	0.827126		0.62295	0.75	0.79265	0.772175	0.7804	0.576767		0.0619297	0.167734	0.0729499	0.106925	0.143045	0.0794705
0.0125273	0.0207538	0.0164818	0.102957	0.0176	0.0296214		0.0157569	0.0147809	0.0190443	0.00909005	0.0204039	0.00972057		0.0091281	0.0169396	0.0316723	0.0154536	0.00970401	0.0193126
0.946064	0.963105	0.894	0.936001	0.996833	0.83973		0.535817	0.557776	0.636833	0.561571	0.527467	0.3835		0.492732	0.322076	0.421833	0.228448	0.175962	0.147879
0.19816	0.193539	0.224627	0.157066	0.119391	0.16458		0.0210273	0.0121206	0.0239905	0.0120083	0.0170727	0.01362		0.0158048	0.0156861	0.0168483	0.01448	0.0102531	0.0158338
0.0107904	0.0184864	0.0143165	0.0086238	0.0124067	0.0169911		0.0160417	0.0128538	0.006375	0.00899673	0.00478	0.0142583		0.0138228	0.0139993	0.0144168	0.0127446	0.0172114	0.0120778
0.119989	0.0877545	0.109145	0.0867884	0.0591283	0.0855299		0.00842327	0.0166707	0.0155302	0.00808386	0.0286234	0.0115078		0.00723071	0.0159743	0.0121231	0.00774101	0.0186697	0.00926755
0.0108625	0.0160567	0.015775	0.0059601	0.0116857	0.0133791		0.012	0.0133545	0.00651429	0.0037375	0.0168143	0.0128556		0.010625	0.0205774	0.0135854	0.013047	0.0159286	0.00765662
0.0194857	0.0136	0.0145	0.00968571	0.00693496	0.016989		0.00751429	0.0283585	0.011475	0.00365081	0.01226	0.0125667		0.0181635	0.021979	0.0208537	0.0293246	0.0161573	0.0319582
0.0125333	0.0162867	0.0184133	0.00791333	0.0211533	0.0147667		0.00916	0.0104725	0.0118214	0.00919745	0.0198889	0.00723077		0.00880247	0.0223841	0.010738	0.00896662	0.0146293	0.0300225
0.0124023	0.0129596	0.0123863	0.0109143	0.0161618	0.0105475		0.01076	0.01676	0.00812	0.0094	0.0139	0.01884		0.0161634	0.0139704	0.0166132	0.0104051	0.0129116	0.0175847
NA	0.93745	0.875217	0.91388	0.960557	0.900417		NA	0.872414	0.82745	0.769438	0.92775	0.7788		0.0716667	0.821734	0.599892	0.589652	0.8567	0.465075
0.86174	0.834136	0.751164	0.87318	0.956767	0.915973		0.393825	0.3219	0.31824	0.478228	0.56041	0.543794		0.0454945	0.0761509	0.0199194	0.0654443	0.12005	0.0930688
0.00924447	0.0199722	0.0159883	0.0515383	0.015633	0.0133387		0.01842	0.0104873	0.012	0.00824084	0.0174111	0.01642		0.00944898	0.0195919	0.0124423	0.0143064	0.0169184	0.0213898
0.00934444	0.01517	0.0123125	0.00585714	0.0290125	0.0129375		0.00601683	0.0350234	0.0176333	0.00672634	0.0161889	0.0231636		0.00907943	0.00995701	0.0170171	0.0158313	0.0154538	0.0137993
0.0150716	0.13964	0.0100062	0.145614	0.0252752	0.0167381		0.0117467	0.0259727	0.0173328	0.00504936	0.00649467	0.0167525		0.014341	0.0280316	0.0173974	0.0143286	0.0267003	0.0216257
0.00829037	0.660259	0.011177	0.625488	0.566495	0.545476		0.0104	0.281971	0.0133636	0.313388	0.15515	0.33663		0.0116854	0.0824179	0.0148333	0.0548863	0.0671355	0.047744
0.0139054	0.0148734	0.0124951	0.00817318	0.0184527	0.00992203		0.0148648	0.0131819	0.00845722	0.0104767	0.0130551	0.0111337		0.0129145	0.0161356	0.0145814	0.00767157	0.0131208	0.0117747
0.86955	0.856042	0.792583	0.49	NA	NA		0.905133	0.497089	0.40168	0.65	NA	NA		0.153038	0.160527	0.151426	0.2951	NA	0.284733
0.0132417	0.0126313	0.0113715	0.0159145	0.01124	0.0135077		0.0140692	0.0187641	0.015	0.00998	0.00980833	0.0121353		0.0116548	0.017	0.0145924	0.007987	0.0131276	0.0102887
0.0238923	0.0292089	0.0338571	0.0196329	0.0128923	0.0286641		0.0101904	0.0135595	0.01662	0.0086862	0.0175367	0.0121582		0.0109008	0.0155845	0.00861634	0.00920086	0.0140265	0.0115456
0.0145917	0.0156574	0.0107805	0.0158414	0.0146021	0.0148654		0.0138899	0.0131864	0.0116836	0.0128863	0.0141659	0.00903097		0.0310333	0.0186253	0.0260416	0.0232095	0.0344368	0.0112096
0.0134897	0.0145715	0.0147562	0.0407702	0.0196366	0.0338926		0.0112182	0.0141298	0.0150719	0.00853515	0.0202967	0.0128364		0.0126381	0.0158956	0.0125305	0.0104381	0.0133598	0.0155757
0.01655	0.863	0	0.831586	0.920777	0.82356		0.615467	0.335658	0.570467	0.313383	0.26326	0.2554		0.0388681	0.0486699	0.0341148	0.0209162	0.215287	0.0280875
0.255114	0.424995	0.194463	0.372304	0.353686	0.369293		0.00792083	0.0140514	0.00752609	0.00960806	0.023825	0.0158182		0.0147128	0.0145753	0.0141089	0.00823316	0.0213764	0.0127564
0.290895	0.128574	0.0119385	0.179724	0.0136167	0.125138		0.134253	0.0119593	0.0848656	0.0111649	0.20761	0.144202		0.0185223	0.0307246	0.033261	0.023329	0.0481487	0.0290133
0.0832662	0.0163357	0.0134538	0.0115286	0.0153769	0.0122357		0.0138077	0.0228754	0.0301182	0.00776978	0.00108	0.00730667		0.0134685	0.015494	0.0312899	0.025851	0.00938021	0.0130042
0.0152391	0.0170545	0.0308317	0.0183989	0.0134274	0.0109		0.01385	0.0272576	0.0415171	0.00504242	0	0.00940606		0.00999383	0.0133636	0.00395625	0.0140253	0	0.00606322
0.015551	0.015037	0.0114661	0.00800469	0.0164714	0.0153526		0.00698836	0.0126624	0.0139794	0.00752063	0.0123778	0.0127037		0.013613	0.0135417	0.0102776	0.00973594	0.0172016	0.0112995
0.908622	0.987364	0.880447	0.904633	0.90415	0.782209		0.5778	0.577613	0.3913	0.557189	0.486967	0.66595		0.0553616	0.160747	0.0455852	0.0383413	0.0841347	0.0927732
0.6667	0.6786	0.9535	0.6344	NA	0.4242		NA	0.0184	0.029	0.0086	0	0.0288		0	0.00599656	0.00441909	0.00730179	0.00596667	0.0181535
0.9762	0.970831	0.914958	NA	NA	NA		NA	0.511145	0.646947	NA	NA	NA		NA	0.257893	0.16461	0.61225	0.45625	NA
0.930288	0.956192	0.922263	0.8722	0.867871	0.770738		0.316233	0.367087	0.28822	0.279938	0.1716	0.32248		0.214873	0.137464	0.149534	0.181571	0.276711	0.164267
0.0103286	0.0156286	0.0134143	0.00968571	0.0196333	0.0132429		0.017375	0.0184889	0.0154625	0.0115375	0.003225	0.00744444		0.0118948	0.0230705	0.0151548	0.0132148	0.0147445	0.00680224
0.01228	0.0210125	0.0268286	0.00781945	0.01732	0.0177857		0.0152	0.0185231	0.0195833	0.00457301	0.0171833	0.0122778		0.0135674	0.019768	0.0219793	0.00799708	0.0109345	0.0108752
0.01799	0.0189013	0.0191525	0.0146227	0.0188745	0.0204096		0.009	0.0186475	0.0151838	0.0134314	0.016257	0.019624		0.0100744	0.0162578	0.0128422	0.014941	0.00367264	0.0158691
0.0121429	0.0150357	0.0144571	0.00995714	0.0132286	0.0120714		0.00543403	0.0124962	0.0134539	0.0367536	0.0131817	0.0138707		0.0226138	0.0586937	0.0196919	0.0118915	0.0362178	0.0267963
NA	0.947975	NA	0.886357	0.903133	0.7683		NA	0.56985	NA	0.580475	0.529725	0		0.0071	0.130808	0.0638167	0.166718	0.267718	0.0722402
0.01145	0.0260167	0.0096	0.008	0.00778333	0.0135		0.01465	0.01515	0.01131	0.0105182	0.01461	0.0135273		0.0127311	0.00979309	0.0133967	0.0227978	0.127818	0.0163256
0.015777	0.0162735	0.013473	0.0102834	0.0137641	0.0182205		0.0171111	0.0168374	0.01625	0.00888126	0.00969231	0.0127312		0.015201	0.01806	0.0110319	0.0161796	0.0137992	0.0147396
0.0134799	0.015523	0.0133962	0.00937732	0.0129407	0.0137048		0.0118668	0.0135359	0.011401	0.00869648	0.0113604	0.01459		0.0119583	0.0141654	0.012689	0.0103245	0.019206	0.0149728
0.0184273	0.074127	0.0234833	0.0970724	0.0158364	0.0166455		0.00651429	0.0148385	0.00458182	0.0211146	0.0223333	0.0169444		0.00727675	0.0158669	0.0101662	0.0175691	0.0151844	0.0142031
0.0121096	0.0160153	0.0147298	0.00812629	0.0163263	0.0117212		0.015023	0.0148091	0.00500364	0.00803125	0.0123924	0.0161921		0.0113871	0.0138855	0.0136475	0.00844287	0.0143284	0.0108295
0.0835791	0.0870753	0.0750513	0.103034	0.0799393	0.0640093		0.0314803	0.018036	0.0354072	0.0354559	0.0175254	0.0158462		0.0126906	0.0234747	0.0193102	0.0124671	0.0232941	0.0159784
0.140197	0.251752	0.159598	0.194966	0.203846	0.211693		0.0314889	0.0404311	0.0165989	0.0245014	0.00922344	0.0330636		0.0446712	0.0776064	0.0580076	0.08093	0.109899	0.073646
0.0150004	0.0174709	0.0160508	0.0153	0.0177793	0.0142286		0.0114337	0.0325326	0.0141202	0.0108696	0.0112212	0.0131793		0.0176761	0.0172906	0.0157507	0.0142065	0.0138685	0.0239729
0.00932857	0.013475	0.0113571	0.00525893	0.1253	0.0162714		0.0198909	0.0100397	0.0160894	0.00500037	0.0162242	0.0114087		0.0132951	0.0130764	0.00849563	0.00877533	0.0114507	0.011968
NA	0.975	0.7501	0.0217558	0.0157603	0.026366		NA	0.4074	0.14445	0.0168038	0.00559237	0.0154763		NA	NA	0	0.0095609	0.00966282	0.0152686
0.0173375	0.0146958	0.0253398	0.189855	0.0219	0.0189857		0.0153714	0.0207067	0.0220625	0.0187218	0.00942	0.00885		0.0142467	0.0221739	0.013831	0.0197843	0.0121221	0.0137792
0.0473366	0.0711711	0.0829732	0.0744079	0.0127807	0.0473039		0.00741598	0.0134605	0.0136669	0.0104564	0.0200527	0.0135828		0.0110641	0.0130566	0.0138071	0.011878	0.0106683	0.0126613
0.0136944	0.0141204	0.0135722	0.0128852	0.0124926	0.0118667		0.0122528	0.0132807	0.0122426	0.00912828	0.0154826	0.0144148		0.0144414	0.0169272	0.0116571	0.0116705	0.0124276	0.0116904
0.0120718	0.0166961	0.0137901	0.0105166	0.0131778	0.013253		0.0124547	0.0155578	0.0145466	0.00920807	0.0134224	0.0129814		0.0126797	0.0147153	0.0137671	0.00863251	0.010264	0.0122717
0.0132652	0.0321424	0.0150544	0.0135528	0.0172085	0.0134168		0.0133822	0.0181711	0.0137612	0.0126043	0.00889147	0.0127656		0.0106029	0.0145811	0.0179642	0.0189489	0.0130579	0.0159759
0.01552	0.0226091	0.0146455	0.0107	0.0117818	0.02099		0.00684564	0.0214412	0.0126917	0.0146059	0.00757778	0.00787946		0.0114379	0.0166213	0.00871952	0.0159896	0.016059	0.0184517
0.0536	0.01535	0.038	0.011075	0.0346	0.016375		0.00312	0.0082	0.010025	0.0119571	0.0242	0.0162379		0.0119455	0.00756875	0.0104714	0.0139	0.0195667	0.0128125
0.103897	0.0542381	0.116405	0.0325289	0.0129324	0.02138		0.088096	0.0328204	0.0785236	0.0177481	0.00878983	0.0578012		0.0586614	0.0515841	0.0306021	0.0334837	0.0320769	0.0235113
0.0661728	0.0206094	0.0455193	0.0202019	0.00679058	0.0160181		0.0129345	0.0152096	0.0133325	0.00932866	0.0193997	0.0124662		0.0161335	0.0201579	0.0251637	0.0127738	0.0194365	0.0160827
0.0286643	0.0164643	0.0161429	0.0100714	0.0124571	0.0154929		0.0117867	0.0123333	0.0131357	0.008475	0.01388	0.0145733		0.063495	0.0115395	0.0154632	0.0169913	0.0188773	0.0177658
0.237567	0.268981	0.259888	0.28843	0.251436	0.284552		0.0364237	0.0277553	0.0605274	0.0512118	0.0665588	0.073505		0.0239693	0.0361137	0.0336568	0.0216979	0.03326	0.0332965
0.00388	0.01638	0.00348	0.05494	0.02175	0.01468		0	0.0066	0.0119	0.0186	0.0323	0		0.0120256	0.0101771	0.00449786	0.0168871	0.0130766	0.00812396
0.0940008	0.0460225	0.077608	0.0538168	0.0573873	0.0574724		0.0125111	0.0154871	0.0177053	0.00941629	0.0157389	0.0101111		0.0389497	0.00894334	0.0108554	0.0276543	0.0115054	0.0434883
0.06637	0.124215	0.055504	0.0858423	0.0158338	0.0107376		0.01465	0.0176429	0.0175333	0.00799244	0.00951667	0.0119429		0.0214285	0.0324282	0.0146974	0.0131737	0.0169041	0.0409201
0.313668	0.671807	0.352973	0.589271	0.435778	0.618221		0	0.0288752	0	0.018876	0.0091	0.0146833		0.0133517	0.0138052	0.0287584	0.015912	0.0122332	0.011793
1	0.9167	NA	NA	NA	NA		NA	NA	NA	0	NA	0		0.0848239	0.0327852	0.0313587	0.0305212	0.00721069	0.00566581
0.0933413	0.0562838	0.0638325	0.180399	0.0698181	0.123127		0.0184003	0.0468798	0.00917524	0.027683	0.128879	0.0128974		0.0182824	0.0147281	0.017966	0.0126874	0.0292952	0.0287321
0.0386896	0.0487323	0.057386	0.131678	0.0312812	0.096392		0.0204896	0.0195414	0.0141189	0.0110134	0.0283419	0.0131429		0.0167328	0.0155087	0.0112491	0.0122491	0.0113429	0.0119962
0.0498515	0.0178263	0.0479621	0.0599138	0.0564895	0.0571669		0.00829435	0.0165359	0.00829198	0.0220815	0.0202144	0.0539316		0.0151627	0.0203194	0.0123451	0.0106807	0.00815724	0.00878711
0.0131284	0.0121854	0.0102984	0.0124152	0.0208959	0.0139636		0.0089756	0.0155223	0.012678	0.00826048	0.0108333	0.016133		0.0130978	0.0126701	0.0138604	0.0115388	0.011193	0.0103169
0.853821	0.849202	0.794841	0.692412	0.726629	0.626137		0.341211	0.267727	0.232597	0.225375	0.219814	0.201792		0.0719838	0.150479	0.0490387	0.0534684	0.113717	0.0809249
0.926614	0.947261	0.804838	0.853353	0.821873	0.772267		0.8713	0.67948	0.5517	0.499573	0.5844	NA		0.0769249	0.101516	0.13481	0.132782	0.204998	0.0431513
0.749278	0.692136	0.585594	0.635959	0.464768	0.663075		0.02196	0.024242	0.0142444	0.0122896	0.00682222	0.0229727		0.0130552	0.0213118	0.0161384	0.0169521	0.00888779	0.0187416
0.108414	0.16147	0.102129	0.121952	0.0600549	0.075692		0.02915	0.0649029	0.0501896	0.0778452	0.026467	0.0246881		0.0185207	0.0301265	0.0197568	0.0222984	0.025529	0.0189761
NA	0.8696	NA	NA	NA	NA		NA	NA	NA	NA	NA	NA		NA	0.0137937	NA	NA	NA	NA
0.766417	0.738304	0.621241	0.590099	0.768805	0.708699		0.253675	0.272529	0.230248	0.225331	0.224273	0.26638		0.0343172	0.0463702	0.0469157	0.0177582	0.0436133	0.0313712
0.111305	0.0696384	0.118507	0.100468	0.107874	0.110996		0.034375	0.00942409	0.00752	0.0119472	0.01192	0.0130714		0.0159924	0.0179248	0.0252878	0.00899715	0.00995194	0.0111166
0.139208	0.209098	0.132681	0.180615	0.169461	0.145867		0.116793	0.0874231	0.120445	0.114401	0.119815	0.103394		0.0578079	0.0360926	0.0460206	0.0411297	0.0610838	0.0433718
NA	0.0171667	0.291433	0.0068	NA	0.0177333		0.0256	0.00138266	0	0.0221667	0.0435	0.035468		0.0101389	0.0204261	0.0202471	0.0137032	0.0273429	0.0131795
NA	0.0863871	NA	0.0055	0	0.0150333		NA	0.0173277	NA	0.006	0	0.0230333		NA	0.0232762	NA	0.0045	NA	0.0179
0.0254178	0.0123414	0.0150236	0.0147832	0.0025	0.0128696		0.00230769	0.0120477	0.00871978	0.00468216	NA	0.0158865		0.0139206	0.0126655	0.00854379	0.0100838	0.0102977	0.0167051
0.93754	0.953683	0.81056	0.92895	0.92216	0.895617		0.026775	0.0376333	0.0215714	0.0180429	0.02896	0.0385833		0.0146513	0.0241117	0.0146807	0.0191882	0.0242214	0.00733172
0.918	0.913405	0.8488	0.176826	0.157287	0.176674		0	0.13521	0.0175	0.0154047	0.0231558	0.0193092		0.0206143	0.0245654	0.029653	0.0171209	0.00808859	0.0208434
0.494985	0.438428	0.431794	0.516235	0.466803	0.377434		0.0295862	0.0235676	0.03058	0.0875193	0.0111862	0.0198		0.0212596	0.019408	0.0500199	0.0183691	0.0307465	0.0186883
1	0.9167	1	0.9002	0.9474	NA		NA	NA	NA	0.606667	NA	NA		0.24515	0	0.013625	0.0329935	0.0910698	0.0458923
0.330513	0.216097	0.386777	0.395684	0.0615561	0.0944394		0.0582019	0.0172746	0.0144877	0.0267636	0.0249132	0.0147815		0.0114207	0.0171493	0.0123059	0.0250906	0.0111566	0.00916173
0.0138419	0.0175913	0.0173209	0.0122803	0.0144568	0.0165983		0.012125	0.0143118	0.0146667	0.0134769	0.0108556	0.0136028		0.0127912	0.0163168	0.0138512	0.0110422	0.0126187	0.0131015
0.0100158	0.0126741	0.0241167	0.0143513	0.0304167	0.00934684		0.0117244	0.00593301	0.00954151	0.00945311	0.019725	0.01005		0.0121036	0.0181142	0.0292	0.00895673	0.016991	0.00963835
0.916896	0.950641	0.813792	0.835215	0.906055	0.706046		0.770267	0.525785	0.6103	0.619567	0.682675	0.621667		0.0543209	0.0679424	0.0258158	0.129777	0.148707	0.0662197
0	0.306806	0.141744	0.392225	NA	0.353906		0.0207316	0.00739273	0.046975	0.012999	0.008	0.0188997		0.00555988	0.0161966	0.0100242	0.00999352	0.00235763	0.0117193
0.163998	0.253647	0.198247	0.0650594	0.098766	0.0668988		0.0978464	0.0345303	0.0466255	0.0421562	0.0751963	0.0531536		0.00968485	0.0191423	0.01229	0.0133652	0.0153995	0.0141211
0.01496	0.132421	0.024825	0.01835	0.016025	0.0128333		0.0128667	0.0188349	0.01824	0.0160782	0.0193375	0.0118658		0.0237478	0.0484734	0.0262438	0.0227597	0.0242421	0.0596489
0.014082	0.0246792	0.0257937	0.011418	0.0155305	0.0146456		0.0105783	0.0179868	0.00995238	0.00845233	0.0104048	0.0109		0.0117794	0.0154025	0.0127303	0.00930986	0.0155938	0.0135309
NA	0.9677	0.7816	0.989875	0.9861	1		0.746	0.6508	0.768533	0.8689	0.7219	0.75595		0.08832	0.107743	0.0498714	0.02029	0.0631778	0.05607
0.0141452	0.0268147	0.0150572	0.0133185	0.0141759	0.016703		0.0124743	0.023321	0.0130349	0.0115399	0.0190562	0.0170805		0.0197222	0.0205515	0.0187541	0.0172966	0.0192905	0.0190801
NA	1	NA	NA	NA	NA		NA	NA	NA	NA	NA	NA		0	0.05217	0.00827957	0.04525	0.0385	0.0612
0.0148805	0.213519	0.0129593	0.0949781	0.0435623	0.100619		0.00871667	0.0199182	0.0218167	0.0105772	0.028275	0.015625		0.0179234	0.0166719	0.0142481	0.00885635	0.0144606	0.0119001
0.0144214	0.0123659	0.0109097	0.00992074	0.0175789	0.0177581		0.00714328	0.0149445	0.011921	0.0107563	0.0149685	0.0150424		0.0123888	0.0149384	0.0120935	0.0088838	0.0100885	0.0112015
0.0142333	0.30673	0.0804621	0.327512	0.161138	0.029525		0.01254	0.0404551	0	0.210594	0.00196	0.0139		0.0149777	0.0176845	0.0197516	0.0594852	0.0548128	0.0137797
0.0134295	0.0188815	0.0127185	0.011182	0.017908	0.013528		0.00716168	0.0132563	0.0133383	0.00810539	0.00886826	0.014315		0.0136575	0.0136065	0.014373	0.009673	0.019642	0.0110985
0.471101	0.612893	0.475979	0.63803	0.539514	0.575647		0.0671313	0.277574	0.182351	0.34888	0.197031	0.238448		0.0286585	0.0447779	0.0232801	0.0344142	0.040055	0.026483
0.982887	0.974731	0.889735	0.916637	0.907883	0.819999		0.700518	0.614864	0.61028	0.663405	0.678668	0.54905		0.0655297	0.071063	0.0379793	0.0496462	0.0658149	0.059536
0.0132295	0.0138239	0.0129427	0.0134439	0.0139822	0.0184825		0.0129324	0.0154819	0.013358	0.0110533	0.0142036	0.0155254		0.0146326	0.0157388	0.0125485	0.0108927	0.013862	0.0164457
0.011465	0.0201012	0.0183969	0.0112091	0.0131019	0.0150439		0.0106223	0.0152077	0.0181715	0.00999688	0.018759	0.0151012		0.0111844	0.0157189	0.017035	0.00821151	0.0131094	0.0164926
0.931626	0.956985	0.929813	0.934773	0.974214	0.960537		0.775195	0.766932	0.856893	0.804107	0.503341	0.750308		0.65205	0.650221	0.730649	0.600939	0.478412	0.661815
0.966807	0.981083	0.823836	0.731677	0.6452	0.754449		0.6604	0.558178	0.6766	0.576343	NA	0.532356		0.0557308	0.0518083	0.024747	0.0811449	0.0771781	0.0933672
NA	0.902398	0.792467	0.933186	0.8223	0.918125		NA	0.604567	0.605	0.69795	0.2708	0.679633		NA	0.157143	0.08605	0.108957	0.0844667	0.0473333
0.0179581	0.0181656	0.0148275	0.021087	0.0144152	0.0144627		0.0155833	0.0188753	0.013771	0.0160981	0.0100241	0.0126903		0.0133078	0.0286474	0.0139819	0.017721	0.0120781	0.0131187
0.0979756	0.0409722	0.0789582	0.11157	0.0423594	0.105862		0.0171813	0.0117635	0.01157	0.00429011	0.0041	0.00861333		0.0111619	0.0134251	0.00480473	0.00744594	0.0237641	0.0175645
0.0141232	0.0164759	0.016126	0.0105964	0.0170919	0.0142948		0.01104	0.0108159	0.01484	0.00897981	0.01545	0.0152187		0.0152392	0.0151349	0.0168678	0.0102306	0.0150306	0.0123544
0.0439401	0.0353782	0.159658	0.0385511	0.0188818	0.0178307		0.0475063	0.0569362	0.0885765	0.0113037	0.0138964	0.0490299		0.0290706	0.0160636	0.0314104	0.00947699	0.0163351	0.0202409
0.314945	0.344818	0.337599	0.328514	0.243342	0.381156		0.09828	0.0834674	0.15295	0.167994	0.0626214	0.126397		0.040435	0.0701552	0.0376899	0.0444376	0.0404372	0.0386463
0.02542	0.0147667	0.0107714	0.125409	0.0234875	0.0402571		0.00884444	0.01627	0.00655	0.0179673	0.0150375	0.00776667		0.00656238	0.0529996	0.073349	0.0271894	0.0856789	0.0631698
0.9524	0.814273	0.7241	1	NA	NA		0.3636	0.5758	0.65	NA	NA	NA		0.0769	0.116105	0.1515	0	NA	NA
0.0194179	0.0286264	0.0214617	0.0113139	0.017796	0.0147646		0.0185378	0.026079	0.0264294	0.0135088	0.0193709	0.0175797		0.0186894	0.023281	0.0387679	0.025311	0.0202168	0.0267285
0.00278736	0.0098954	0.00961149	0.0152138	0.0281299	0.0135437		0.00766782	0.00369554	0.00613333	0.00874368	0.0127356	0.0143277		0.0131832	0.0111827	0.00681495	0.0153027	0.0306693	0.0104775
0.948767	0.570295	0.929539	0.874506	0.885202	0.01545		0.00234426	0.00520546	0.00416126	0.00440969	0.0116279	0.0103426		0.0133893	0.011531	0.0133091	0.00973558	0.0122171	0.0087324
0.0769114	0.0865131	0.143242	0.0503165	0.0654502	0.105122		0.0218526	0.0209408	0.0183412	0.0129237	0.0234812	0.0204526		0.0228573	0.0211879	0.0174085	0.0136519	0.0288911	0.021725
0.0133818	0.01476	0.0167222	0.0123667	0.00468	0.0148		0.00826667	0.0129489	0.0224182	0.0110428	0.01235	0.011275		0.0199517	0.0302957	0.0143917	0.0115182	0.0095656	0.0301757
0.01833	0.083154	0.022045	0.130698	0.115649	0.142998		0.00930556	0.0212169	0.00928889	0.0117949	0.01692	0.0168063		0.0106236	0.0146025	0.0111309	0.0102359	0.0144174	0.0132473
0.0115611	0.0603827	0.110625	0.106456	0.0120396	0.0112647		0.0165336	0.0214151	0.00561182	0.00738569	0.026371	0.0124387		0.0140901	0.0172901	0.00958714	0.00397853	0.020305	0.0175513
0.0163217	0.0164283	0.0140673	0.00974632	0.0163483	0.0174567		0.0117458	0.0115975	0.012425	0.0104542	0.0129	0.0122333		0.0254625	0.0240229	0.0114463	0.0208394	0.0200974	0.028014
0.977867	0.95065	0.97488	0.95432	0.9153	0.890033		0.7581	0.57155	0.682733	0.482575	0.5745	0.5549		0.040266	0.091012	0.0565183	0.0420419	0.0651509	0.0981305
0.0622089	0.0804294	0.06833	0.0544735	0.0179125	0.0655658		0.00789666	0.013863	0.00629073	0.0275791	0.0268507	0.0146794		0.01667	0.0225685	0.00780751	0.00740179	0.0111721	0.0162946
NA	NA	NA	NA	NA	NA		NA	NA	NA	0.80385	0.8333	NA		0.14944	0.045136	0.155146	0.0953408	0.0710521	0.0281552
NA	NA	NA	NA	NA	NA		NA	NA	NA	NA	NA	NA		0.0440443	NA	NA	NA	0.0678	NA
0.117795	0.113253	0.147058	0.150192	0.0599983	0.164305		0.0167933	0.0151017	0.01695	0.074881	0.0159067	0.0153471		0.014067	0.0230298	0.00906318	0.00967115	0.019142	0.0168487
0.0188467	0.02214	0.02154	0.0171467	0.0222133	0.0202467		0.0229833	0.0189303	0.0199545	0.0110142	0.0178231	0.0149469		0.010559	0.0264564	0.03261	0.0188369	0.0140616	0.0100926
NA	0.96542	0.8982	0.96772	NA	0.804483		NA	0.63338	NA	0.760033	NA	0.49122		0.0325781	0.0365039	0.032625	0.0247598	0.0724942	0.0231777
0.0139105	0.0139699	0.0143243	0.0101402	0.0143696	0.0126935		0.013703	0.015654	0.0134044	0.0111299	0.0125681	0.0133866		0.0176763	0.0146421	0.00961717	0.00854814	0.0115434	0.0124658
0.9259	0.974125	0.830117	0.89044	0.90625	0.768		NA	0.65	0.460233	0.7391	NA	NA		NA	0.0393805	0.0539145	0.2	0.28	0.1406
NA	NA	NA	1	NA	NA		NA	NA	NA	0.80165	NA	NA		0.0521134	0.028007	0.0254829	0.0424923	0.0431995	0.0156423
0.0744142	0.0839199	0.104196	0.0636799	0.0599744	0.0795022		0.01801	0.0498503	0.0144364	0.0672367	0.0160364	0.0311533		0.0356818	0.0534252	0.0530354	0.0284164	0.0898876	0.0235065
0.0778618	0.0824665	0.0541685	0.158362	0.0660887	0.0634414		0.0124543	0.0180103	0.0549692	0.0653333	0.0203649	0.0161684		0.0112301	0.0503537	0.0152299	0.0292681	0.0448903	0.0166919
0.0713101	0.101146	0.0634152	0.259559	0.165473	0.226182		0.047653	0.0393384	0.0106169	0.134753	0.123288	0.128004		0.0513112	0.0718585	0.0278332	0.0555677	0.0759952	0.0584934
0.0142567	0.0195433	0.0250807	0.00818337	0.0238093	0.0141125		0.00132642	0.0160428	0.0104491	0.00772516	0	0.0199358		0.0230185	0.0146771	0.0174015	0.0107316	0.0129895	0.00990065
0.0193833	0.0909256	0.0690374	0.0139647	0.01265	0.0182575		0.0136133	0.01923	0.0255692	0.0113881	0.0121818	0.0106588		0.0201413	0.0192552	0.0217845	0.0166606	0.0219645	0.0148231
0.210319	0.236251	0.153995	0.328808	0.220238	0.281449		0.0162294	0.0117571	0.00962308	0.0124117	0.01747	0.0127786		0.0227137	0.0181981	0.0145502	0.0121468	0.0204326	0.0165523
0.262796	0.260495	0.239512	0.300258	0.167111	0.314038		0.0168803	0.0146319	0.00801575	0.00826845	0.0198998	0.0156866		0.0109427	0.0184285	0.0111762	0.0076466	0.0272394	0.0160867
0.0151714	0.0109	0.0202167	0.1205	0.01625	0.0219143		0.013775	0.01919	0.0124625	0.00676655	0.0146	0.00758182		0.0226993	0.0134679	0.0196785	0.00957224	0.016525	0.0115918
0.621967	0.885463	0.626298	0.587561	0.753494	0.552908		0.2913	0.594431	0.247526	0.346139	0.411114	0.24405		0.03725	0.0525402	0.016141	0.0395427	0.0376252	0.0225763
NA	0	NA	NA	0.0645	0		0.00974227	0.0351	0	0	0	0.0107567		0	0.016281	0.0164258	0.0158434	0.0134812	0.0291878
0.033	0.0197667	0	0	0.0286	0.18		NA	0.00723333	NA	0.0098	NA	NA		0.010341	0.0449691	0.0301156	0.00977789	0.024451	0.0223174
0.40149	0.3103	0.284783	0.337954	0.303308	0.262654		0.2778	0.2504	0.19357	0.219566	0.18615	0.194312		0.0420468	0.0368148	0.0535852	0.0192286	0.0748965	0.0344934
0.0106421	0.0185174	0.0312636	0.0276182	0.0132778	0.0419927		0.0123706	0.0149053	0.00982778	0.0140594	0.0106412	0.00950588		0.0115933	0.0176976	0.0129538	0.0178583	0.0282565	0.0124113
0.0212214	0.0146214	0.0134786	0.00732857	0.0137067	0.0117714		0.0116635	0.016164	0.0112576	0.00748138	0.0128169	0.0138449		0.0146424	0.0151737	0.0131526	0.00933845	0.0109476	0.0139422
0.01166	0.01505	0.0185667	0.0138	0.0177	0.0161375		0.0214806	0.0133096	0.00807143	0.00648841	0.0103571	0.0121429		0.00346752	0.00798869	0.0139969	0.0168157	0.01474	0.0107649
0.937466	0.98006	0.770833	0.7705	0.7143	0.576296		0.62045	0.2453	0.2875	0.494523	NA	0.200132		0	0.087	0	0.0444	0.1333	0.0334213
0.156503	0.08445	0.0334365	0.0927676	0.0370777	0.0424868		0.0141714	0.0150875	0.0117	0.00850585	0.0167875	0.0131429		0.036961	0.022565	0.0358748	0.0273526	0.0772937	0.0394633
0.012188	0.0133029	0.012698	0.00950146	0.0133816	0.0130219		0.0121141	0.0174807	0.0101208	0.00941302	0.00893177	0.0074474		0.00976023	0.0135401	0.00987632	0.010964	0.0134357	0.0152079
0.0803038	0.227953	0.22975	0.421735	0.154371	0.349295		0.0253297	0.0254692	0.0482918	0.00987143	0.03289	0.219124		0.026694	0.0167556	0.0248421	0.0231292	0.0171171	0.0362764
0.0155792	0.0158466	0.0152438	0.0174	0.00556	0.00426948		0.02222	0.01828	0.01426	0.006675	0.00793333	0.0034		0.0195701	0.0172873	0.0103759	0.00740577	0.00662791	0.0129981
0.014175	0.020225	0.0100917	0.0120727	0.0156636	0.0205545		0.0135833	0.0148077	0.01469	0.00670638	0.00775	0.0138833		0.0189911	0.0110094	0.0133665	0.0134041	0.00968981	0.00875633
0.0128846	0.0151615	0.0166667	0.00801875	0.0174083	0.0148083		0.0147742	0.017625	0.0180753	0.0107199	0.00872857	0.00628495		0.0134327	0.0142416	0.0132217	0.00891126	0.025282	0.0117152
0.188215	0.371608	0.323239	0.362208	0.243091	0.322762		0.0708922	0.116635	0.127536	0.157612	0.0876524	0.139491		0.0407439	0.0641488	0.061307	0.0714786	0.0882667	0.051835
0.109023	0.108673	0.124517	0.180432	0.0816048	0.139359		0.0149093	0.0115347	0.0184921	0.00777866	0.011857	0.0133492		0.029542	0.0413558	0.0194958	0.0199884	0.0267019	0.0263456
0.0154802	0.0210546	0.0155478	0.00888179	0.0198349	0.012866		0.0177012	0.012278	0.0133042	0.0118645	0.00996564	0.00918842		0.0132707	0.0158056	0.00968951	0.00836821	0.0109765	0.0119932
0.802129	0.793567	0.547333	0.769243	0.688225	0.68		0.59028	0.43805	0.55486	0.45167	0.3125	0.5243		0.0460769	0.0861368	0.032482	0.0371398	0.0547965	0.0409043
0.980676	0.960633	0.5484	0.929611	1	0.984642		0.649238	0.190711	0.107276	0.50063	0.2759	0.552775		0.04834	0.134558	0.0241598	0.0179506	0.26538	0.0757939
0.0565574	0.0442377	0	0.0105443	0	0		0	0.00207377	0.00735738	0.0367	0.04	0.0042918		0.0184426	0.0137387	0.00353784	0.00880092	0	0.00930818
0.0140912	0.0151609	0.0131781	0.0110982	0.0163839	0.0124172		0.0130956	0.0196799	0.0167067	0.0105713	0.0117667	0.013925		0.00919713	0.013102	0.0151816	0.00724751	0.0130625	0.0151429
0.646189	0.548595	0.524765	0.336262	0.239408	0.315127		0.0414749	0.0428759	0.00983392	0.0407235	0.02448	0.0282585		0.0176795	0.0189618	0.0139463	0.0211607	0.0658454	0.0373752
0.0178667	0.0265	0.3011	0.0993667	0.0071	0.19405		0	0.0214426	0.0115	0.0219026	0.00344048	0.0189276		0.0134813	0.0119202	0.0139894	0.00857214	0.0136748	0.0146107
0.0166401	0.0180826	0.013293	0.00964329	0.00693523	0.0125463		0.0140326	0.0172921	0.0164154	0.0073546	0.00775797	0.0113426		0.011769	0.0143384	0.0103254	0.00785592	0.0105213	0.0127602
0.908975	0.346611	0.8782	0.888784	0.977378	0.844343		0.492361	0.0998632	0.537043	0.451668	0.631638	0.486196		0.0203682	0.0239028	0.0263892	0.0294263	0.0580854	0.0225522
0.9115	0.634	0.62478	0.938725	0.6757	0.60275		0.33685	0.33145	0.248075	0.5348	0.25	0.2794		0.0828	0.1034	0.0184448	0.0176101	NA	0.10605
0.8919	0.962496	0.926705	0.846298	0.885184	0.83411		0.6047	0.355129	0.557139	0.461219	0.289683	0.46278		0.0526	0.162642	0.0188814	0.0736153	0.19642	0.0847541
0.170973	0.0220182	0.12199	0.00825	0.050925	0.01		0.05764	0.0189	0.12245	0.00665	0.1	NA		0.073675	0.0200923	0.127	0.0132667	0.0476	0.02275
NA	NA	NA	NA	NA	NA		0.0154167	0.0190278	NA	0.00432432	NA	0.0211066		0.0146847	0.0136261	0	0.00611319	0.0241	0.0102208
0.226321	0.250103	0.266567	0.282827	0.26188	0.218054		0.127812	0.0690954	0.0624663	0.0973267	0.0604699	0.0844638		0.0213504	0.0248549	0.0195231	0.0209034	0.0271962	0.0172958
0.0114546	0.0194727	0.0159574	0.00930546	0.0143482	0.0348217		0.0074125	0.0180986	0.011102	0.0116256	0.0186095	0.0135778		0.0138797	0.0152024	0.016433	0.011664	0.0114927	0.0155182
0.0144837	0.0159204	0.0164	0.0103865	0.010934	0.0130114		0.0102354	0.0150526	0.0114968	0.00869802	0.0184996	0.0116451		0.0158377	0.0365632	0.0261942	0.0101354	0.0203894	0.0149396
0.0146143	0.02435	0.0154667	0.00663333	0.041575	0.0103333		0.00604286	0.0104857	0.0212571	0.0136571	0.00913333	0.0126286		0.0101338	0.0118087	0.012548	0.00910487	0.0119477	0.0148581
0.00922222	0.0230556	0.0173667	0.00731111	0.0162375	0.00855556		0.0136131	0.00997669	0.00712121	0.00548951	0.0138417	0.00961538		0.00898822	0.0139881	0.0127126	0.009731	0.00636993	0.00988453
0.0162857	0.632651	0.0121857	0.721398	0.40573	0.566175		0.00895471	0.255164	0.0320076	0.216558	0.338933	0.135481		0.0153709	0.033968	0.0128305	0.018251	0.029204	0.0225965
0.223143	0.217545	0.115576	0.207303	0.198552	0.173724		0.0077	0.198943	0.007175	0.263857	0.0123667	0.018275		0.0100044	0.0404811	0.0281021	0.00667107	0.0382308	0.00843846
0.0158289	0.00587294	0.021149	0.0164093	0.0402546	0.0310413		0.0495125	0.00632308	0.00226667	0.0225357	0.0396857	0.0165333		0.0110261	0.037142	0.0222952	0.0333007	0.023298	0.0196959
0.0157466	0.0174165	0.015783	0.0106477	0.0136562	0.0141091		0.0121	0.0116286	0.0172571	0.00918571	0.0141143	0.0142286		0.00795473	0.0154408	0.00974726	0.00955721	0.0129592	0.0152358
0.0558742	0.0805794	0.05446	0.125694	0.08945	0.126408		0.00676853	0.0219939	0.00430805	0.0112227	0.0118791	0.023641		0.0113812	0.0164798	0.0157248	0.0135219	0.0122791	0.0176551
0.235151	0.305181	0.253539	0.294365	0.186558	0.285285		0.0376397	0.120636	0.0882732	0.107772	0.0532275	0.108768		0.0157363	0.0562829	0.0208926	0.038036	0.0538336	0.0365834
0.0147851	0.0658086	0.00925247	0.0112674	0.0195	0.0129302		0.0275035	0.0143684	0.0187791	0.00715345	0.00308033	0.0144752		0.0094039	0.0144393	0.0141508	0.0235164	0.0151686	0.0196794
0.0894347	0.121996	0.0884613	0.083043	0.109911	0.111251		0.347186	0.112596	0.312246	0.114122	0.212681	0.27188		0.0364457	0.0411349	0.0375807	0.0344626	0.0513365	0.0179726
0.0122236	0.0155109	0.0118912	0.0120932	0.0161846	0.0140599		0.00931924	0.0167835	0.01175	0.0109786	0.0162271	0.0111883		0.011254	0.0234094	0.0125705	0.0116043	0.0127106	0.0113845
0.0186639	0.041415	0.0142503	0.0104083	0.0115725	0.0140191		0.0134839	0.0141464	0.0116399	0.00931002	0.016876	0.00755212		0.012926	0.0125392	0.00973609	0.00949316	0.014165	0.0123625
0.153127	0.168478	0.24913	0.192713	0.3294	0.127434		0.0587527	0.0851723	0.049764	0.0722727	0.0515326	0.0540649		0.0165396	0.0257677	0.0213567	0.012778	0.0411588	0.0232592
NA	NA	NA	NA	NA	NA		0.0833	0.138014	0.0250526	0.191044	NA	0.0556		0.00655714	0.0422617	0.0178516	0.014527	0.0158667	0.0114265
0.01235	0.00965	0.0521463	NA	NA	NA		0.0123	0.0134667	0.0109857	NA	NA	NA		0.00978462	0.0151912	0.00899139	0	NA	0.1429
0.8072	0.9592	0.9355	0.957689	NA	NA		0.3333	NA	NA	0.6333	NA	NA		0	0.0285786	0.0286286	0.0137792	0.0292368	0.0238
0.0137056	0.0330778	0.0109278	0.0121889	0.0115111	0.0120611		0.00822143	0.0284733	0.0184	0.0108714	0.0146667	0.0111		0.0113263	0.0249174	0.0130895	0.00856818	0.0120125	0.01191
0.964667	0.97505	0.945962	NA	1	NA		0.716767	0.624916	0.737186	NA	NA	NA		0.0482724	0.0743239	0.0293625	NA	NA	NA
0.190315	0.322505	0.201235	NA	NA	NA		0.0826939	0.0688556	0.0758655	NA	NA	NA		0.0623912	0.0679697	0.0444715	NA	0.3623	NA
0.9048	0.986714	1	0.95649	0.981975	0.902743		NA	0.351133	0.8065	0.650675	0.753775	0.63502		0.136375	0.0340066	0.069775	0.00829286	0.0528167	0.03029
0.214225	0.0126983	0.21312	0.149259	0.0726731	0.0677919		0.00453016	0.0200159	0.0143984	0.112328	0.0065873	0.0156349		0.00656441	0.0272113	0.00977946	0.0325832	0.120872	0.0557464
0.0155505	0.0189601	0.0120985	0.436022	0.2628	0.326279		0.0190096	0.0173833	0.00979325	0.0101273	0.0205	0.0214556		0.0123579	0.0222683	0.0187325	0.0125441	0.00865787	0.0116338
0.159631	0.174285	0.145179	0.175895	0.0976496	0.155065		0.0121225	0.0132984	0.0162979	0.0122937	0.0169134	0.024014		0.0095788	0.0184719	0.0209312	0.0120228	0.0248777	0.0127664
0.0678912	0.108435	0.0341339	0.0933446	0.0321854	0.0788654		0.0293519	0.0576771	0.0274324	0.071884	0.00946211	0.0750006		0.034999	0.0426361	0.0365313	0.0525304	0.0358661	0.0578346
0.0270846	0.0187778	0.0140619	0.0119504	0.022977	0.0138811		0.0122649	0.0157246	0.0158395	0.011323	0.0133324	0.0118432		0.0128549	0.014058	0.0165641	0.0103098	0.0152585	0.0173888
0.01432	0.236676	0.01866	0.00650849	0.00924	0.02222		0.00698	0.0106322	0.00775	0.0252453	0.00738333	0.0221789		0.0620162	0.0368113	0.0286143	0.0178305	0.0522996	0.0495708
0.0118455	0.0410775	0.0104182	0.0171828	0.01754	0.0105596		0.0129	0.00881126	0.0143707	0.00914219	0.0141286	0.00337782		0.015428	0.0192079	0.0145296	0.00792166	0.0084651	0.0190794
0.0138341	0.0150851	0.0128246	0.00930266	0.0129128	0.0138072		0.01235	0.012525	0.0144375	0.0091	0.0080625	0.0129625		0.0103875	0.013454	0.0104538	0.0106131	0.0132981	0.0108371
0.0224961	0.0288183	0.0226104	0.0369592	0.0262831	0.0212965		0.0105902	0.0128288	0.0172913	0.00949939	0.0159955	0.0134742		0.0137497	0.0167423	0.0123966	0.00996368	0.0144156	0.0165973
0.0654332	0.0269888	0.0609483	0.0308074	0.0145269	0.0351225		0.0107767	0.0181668	0.0124072	0.0119077	0.0225386	0.0131844		0.0115717	0.0169493	0.0132251	0.0203559	0.0211994	0.0153443
0.0145417	0.0177	0.0120417	0.00954615	0.0110231	0.0127923		0.00976364	0.014725	0.0126909	0.00945833	0.0131545	0.011275		0.0155751	0.0157401	0.0106462	0.0062661	0.0139593	0.0123384
0.0139724	0.0116406	0.014374	0.0101078	0.0172719	0.0160094		0.00785023	0.0121522	0.011634	0.00938354	0.0167327	0.0244515		0.01194	0.0115801	0.0127414	0.00910991	0.0131201	0.0143005
0.0116926	0.0167242	0.0152741	0.00947009	0.0159847	0.0165575		0.0109762	0.0133429	0.0146612	0.0105278	0.0129549	0.0109395		0.0153269	0.0156986	0.0210812	0.00942051	0.0169124	0.0122048
0.182677	0.101734	0.0994776	0.0855138	0.160724	0.0913138		0.0177517	0.0156752	0.00952403	0.00567158	0.0193913	0.0154751		0.0177089	0.0139616	0.0122094	0.016164	0.0329925	0.0196223
0.014896	0.0180546	0.0163819	0.0042	0	0.0047		0.0126625	0.0142832	0.0160967	0.0222955	0.0070875	0.0135182		0.0105798	0.0155101	0.0270876	0.0077286	0.0165146	0.00979855
NA	0.49515	NA	0	NA	0		0.0127063	0.0246378	0.00394545	0.00781064	0	0.0162413		0.00972383	0.0198844	0.014179	0.0135118	0.0177222	0.0158657
0.0124259	0.0179766	0.0107352	0.00906368	0.0101186	0.0140014		0.0116277	0.0211259	0.0122277	0.00962884	0.0114718	0.0127267		0.0107796	0.0157932	0.0149491	0.0101047	0.0106207	0.0161727
0.00884	0.0886273	0.01169	0.00906	0.00656	0.01545		0.00924	0.0186455	0.00911111	0.00965455	0.0164667	0.015		0.0104867	0.0176393	0.0138597	0.00616233	0.0115221	0.0201077
0.0460336	0.0259777	0.0534684	0.0388783	0.027796	0.0305895		0.00889286	0.0199127	0.0183885	0.0141317	0.013381	0.0146588		0.0160281	0.0247026	0.0225493	0.0124641	0.0328885	0.0159908
0.764639	0.871217	0.855083	0.373835	0.146778	0.3378		0.2632	0.1069	0.2301	0.00600877	0	0.0198844		0.00832487	0.0184784	0.0204581	0.00980203	0	0.0227095
NA	0	0	NA	NA	NA		0	0.0333333	0	NA	0	0.0208		0.0042375	0.0168412	0.0106986	0.0673964	0.0598444	0.0132136
0.0753138	0.132708	0.106188	0.109614	0.0480084	0.0660862		0.0138825	0.0150096	0.0228167	0.0126972	0.0103825	0.0130227		0.0232442	0.0347602	0.0126233	0.0158276	0.0279659	0.0161329
0.0704873	0.0610095	0.111234	0.0880308	0.0513014	0.0956041		0.0100117	0.0170744	0.00849283	0.00978801	0.00839139	0.0116959		0.0146973	0.0239268	0.0149308	0.0114838	0.0170421	0.00982941
0.123529	0.09775	0.236135	0.14782	0.0597471	0.156		0.0160895	0.0121957	0.0160636	0.0118034	0.0176	0.0155888		0.0495611	0.0344428	0.0297553	0.0315232	0.0647503	0.0403306
0.30531	0.257791	0.24329	0.210631	0.23113	0.3069		0.017147	0.0174455	0.013	0.00890652	0.0100076	0.0166814		0.0134978	0.017324	0.0143326	0.00989974	0.0179141	0.01379
0.0238234	0.0234825	0.0320164	0.0405454	0.018706	0.0364923		0.0121364	0.0124382	0.0126971	0.0106692	0.0142581	0.0141771		0.0154595	0.0202171	0.0124676	0.0149092	0.0131208	0.0157407
0.0175917	0.0207	0.012925	0.0147154	0.0133917	0.016575		0.0112659	0.0142993	0.0161474	0.0106375	0.0119625	0.0143679		0.0165272	0.0155307	0.012728	0.01233	0.0211968	0.0117442
NA	0.948728	NA	NA	NA	1		NA	0.327886	NA	NA	NA	0.28		NA	0.0487831	NA	NA	NA	0.0445
0.8671	0.974816	0.8011	0.861058	0.878621	0.763747		0.7925	0.377	0.5106	0.43135	0.6327	0.3043		0.0384539	0.077484	0.0522548	0.037068	0.0898918	0.0366904
0.013864	0.017748	0.014548	0.00937417	0.014884	0.012976		0.0133	0.0148417	0.0138375	0.00954924	0.0199167	0.012625		0.0134058	0.0171132	0.0117932	0.00862894	0.01792	0.014614
0.0139	0.0272	0.0135	0.0048	0.0065	0.0324		0.0145	0.0153	0.0073	0.0191167	0.01204	0.0110111		0.0158121	0.0191866	0.0170715	0.00817576	0.0139479	0.0119812
0.0155071	0.0173786	0.0161143	0.0192071	0.0148357	0.0127429		0.00824545	0.0118929	0.0167929	0.0107545	0.019925	0.0198417		0.0114452	0.0131944	0.0137587	0.00929854	0.0137474	0.0108012
0.047092	0.110741	0.0906897	0.118727	0.0818445	0.0507359		0.015152	0.0161805	0.017628	0.0244977	0.0285458	0.0158708		0.0171728	0.0330206	0.0209882	0.0171654	0.0165019	0.0322214
0.963057	0.917975	0.961137	0.936625	NA	0.920833		NA	0.187594	NA	0.62	NA	0.5185		0.018322	0.0343029	0.0437767	0.0178182	0.0388462	0.0248727
0.154078	0.187345	0.122791	0.184703	0.129517	0.167742		0.0370621	0.00979464	0.032918	0.0232321	0.00627918	0.0202418		0.0144309	0.0130303	0.0108911	0.013229	0.014396	0.0195696
0.01438	0.0284889	0.00998	0.0138333	0.10215	0.0172		0	0.0156326	0.0277	0.0669748	0.0138	0.01105		0.0112384	0.0168212	0.0169923	0.0177901	0.00813498	0.0231523
0	0.143404	0.0208714	0.241658	0.197766	0.34657		NA	0.0324044	0.02244	0.0396291	0.0326111	0.0735167		0.0300591	0.020527	0.0215676	0.0161648	0.0168007	0.0325048
0.0099	0.0249454	0.00924	0.1257	0.0186222	0.0145395		0.00585585	0.0136546	0.0119103	0.0101134	0.014114	0.00720736		0.00705927	0.0197124	0.0330209	0.0207234	0.0115931	0.019819
NA	0.0545	NA	NA	NA	NA		NA	0.0204	NA	NA	NA	NA		NA	0.00937241	NA	NA	NA	NA
0.0123582	0.0171775	0.0132273	0.0103563	0.0174168	0.016429		0.00747367	0.0166923	0.0153015	0.0108318	0.0107976	0.0110433		0.00891717	0.0147588	0.015447	0.00857767	0.00900433	0.011718
0.0116572	0.0154824	0.0126648	0.0085764	0.0154867	0.0129164		0.00866596	0.0135203	0.0127489	0.00819867	0.00958298	0.0108404		0.0150293	0.0138546	0.016674	0.00959283	0.0207479	0.0127483
0.0137347	0.0172623	0.0165118	0.0175861	0.00943897	0.0149536		0.015233	0.0155873	0.014662	0.00947327	0.0101134	0.0144731		0.019749	0.0168726	0.018018	0.0158502	0.0187331	0.0189551
0.0228125	0.0181	0.016625	0.0136	0.0191625	0.0177111		0.0116528	0.0179754	0.00606172	0.00862576	0.00468036	0.0255114		0.0144917	0.0146668	0.0151074	0.00666044	0.0218299	0.0139533
0.0137	0	0.0147	0.0075	0	0.0243		NA	0.0253	NA	0.0068	0.02085	0.0135		0.00830508	0.0113934	0.0186102	0.0130257	0.01345	0.00872797
0.0167905	0.0117207	0.0122087	0.0654212	0.006396	0.01332		0.00808889	0.0129575	0.0145077	0.0141098	0.0207538	0.00611538		0.0151576	0.0207148	0.0161926	0.0344405	0.0160229	0.0110521
0.0153471	0.0527064	0.0183988	0.0774206	0.0138379	0.0384095		0.0106814	0.0252584	0.0128133	0.0175796	0.0183789	0.0184197		0.0124139	0.0200525	0.0167188	0.0118875	0.0124327	0.0194353
0.0194778	0.0489093	0.00907	0.167346	0.0909424	0.0720945		0.0142429	0.0190833	0.128257	0.00485805	0.128229	0.117078		0.0170229	0.038783	0.0157384	0.0297872	0.0518882	0.0458468
0.0605565	0.041679	0.0516919	0.00786129	0.0187613	0.0154782		0.0102218	0.0151435	0.0118782	0.00797903	0.0115524	0.0156605		0.02251	0.0126852	0.0114973	0.00809794	0.0251234	0.0171801
NA	NA	NA	0.41665	NA	0.3087		NA	NA	NA	NA	NA	0.08335		NA	0.480248	0.114207	0.459115	0.483576	0.0570975
0.977	0.980648	0.709008	0.944775	0.920933	0.929767		NA	0.7	NA	0.8219	NA	NA		0.03225	0.105625	0.027191	0.0289894	0.0783186	0.0715081
0.0175261	0.0142957	0.0215348	0.0100652	0.0138783	0.0140652		0.0120602	0.0163031	0.0141357	0.0107194	0.00895408	0.014201		0.0116209	0.0154586	0.0139737	0.0102377	0.0166725	0.0132591
0.0144353	0.0197389	0.0188471	0.00818333	0.0173875	0.0173222		0.0138364	0.00890797	0.0113066	0.00451327	0.010692	0.0130016		0.00966471	0.0143391	0.0132813	0.0116036	0.0133776	0.0123868
0.953704	0.988112	0.73015	0.683282	0.911852	0.935688		NA	0.661313	0.4074	0.384412	NA	0.652		NA	0.399344	0.0497667	0.0248444	0.1131	0.288878
1	1	0.8393	0.853	0.9318	0.835333		NA	NA	NA	0.7692	NA	0.8537		0.12615	0.113167	0.00426667	0.0995167	0.0798	0.115
0.747093	0.71191	0.624051	0.773944	0.4874	0.659284		0.0578	0.00476412	0.015	0.00306881	0	0.0283429		0.0184095	0.0134988	0.0155347	0.0139129	0.00868086	0.00911775
0.0157543	0.0150773	0.0159518	0.0105946	0.0110506	0.0153011		0.0085	0.0120703	0.0137294	0.00820728	0.0115	0.0132933		0.0120038	0.0138583	0.015006	0.0211909	0.0139548	0.0178923
0.618437	0.844863	0.6413	0.936437	0.74585	0.928062		0.2706	0.273561	0.1778	0.234771	0.3714	0.274177		0.01725	0.045529	0.0160976	0.0188471	0.104448	0.019308
0.0191704	0.0182088	0.0101258	NA	0	NA		0.012304	0.0173099	0.0100082	NA	NA	NA		0.0147082	0.017852	0.0181885	NA	0.0385	NA
0.0225848	0.0238801	0.0132049	0.0096571	0.0170423	0.0118048		0.0210739	0.0138188	0.0137171	0.00772828	0.0694672	0.0118882		0.0160683	0.0209173	0.0127633	0.0240516	0.0212534	0.017052
0.0122578	0.016946	0.0126011	0.0106219	0.0109338	0.0126729		0.0170588	0.0134516	0.00956471	0.00858396	0.0106357	0.0121556		0.0144897	0.0169265	0.0102669	0.0109533	0.011312	0.0294726
0.0107687	0.0196899	0.0130818	0.0150325	0.0140552	0.0193843		0.00855482	0.0166659	0.016573	0.0108955	0.0142995	0.0269923		0.0124038	0.0175343	0.00847835	0.0101804	0.0103831	0.0284659
0.0118074	0.016272	0.0743363	0.0111581	0.026649	0.0123003		0.0144538	0.0144542	0.0153429	0.0575712	0.00880909	0.0142789		0.0173597	0.0151305	0.0158296	0.0122247	0.0132828	0.0354793
0.0432693	0.253151	0.107545	0.0912861	0.0380955	0.022946		0.036291	0.0935178	0.0707469	0.0628856	0.019017	0.0177557		0.0204113	0.0416138	0.0249232	0.0102213	0.0185338	0.0108195
0.0111673	0.0151143	0.0141673	0.0173469	0.00560612	0.0181755		0.0128873	0.013812	0.00717986	0.00502403	0.0206562	0.0160184		0.011497	0.0155724	0.0117841	0.00914655	0.0148664	0.00837357
0.0145709	0.0175022	0.00796203	0.0103955	0.0157544	0.0173416		0.00966667	0.01585	0.0137667	0.0102833	0.01028	0.0193833		0.0114654	0.0142955	0.019321	0.00974331	0.0107727	0.0155455
0.0167667	0.0115833	0.04055	0.0108417	0.0112857	0.00911176		0	0.0213	0.0136885	0.02055	0.0114	0.00186667		0.0186702	0.0371723	0.0152561	0.017368	0.00943437	0.0347544
0.0251	0.0139571	0.0193714	0.0053	0.00837143	0.0258286		0.0130924	0.018319	0.0102734	0.0153823	0.012657	0.0243734		0.00713799	0.0118391	0.0111497	0.00762961	0.00538101	0.0210939
1	0.939025	0.988738	0.995237	0.981692	0.975		NA	NA	NA	NA	NA	NA		NA	0.0238	0	0.0345	0	NA
0.011769	0.0191833	0.01275	0.00945172	0.0189552	0.0141033		0.0117692	0.0173885	0.012856	0.0105923	0.010624	0.014628		0.0147525	0.017467	0.0209385	0.0167543	0.0137701	0.0167735
0.0171909	0.128607	0.0486917	0.199474	0.10975	0.09165		0.0152714	0.0135059	0.01754	0.0040096	0.07916	0.012575		0.0123808	0.0165628	0.0149347	0.00436871	0.015561	0.0195219
0.928633	0.934325	0.9691	0.9089	0.9012	0.9333		0.758875	0.56244	0.77834	0.62335	0.53805	0.325		0.0370929	0.0701924	0.0239975	0.0649048	0.1671	0.0526054
0.0112341	0.0193795	0.0113981	0.0360376	0.0175551	0.0634086		0.00681507	0.0139643	0.00882048	0.0110567	0.0162063	0.0109059		0.013593	0.0240461	0.0170843	0.00750457	0.0124566	0.0160657
0.0222536	0.0569345	0.0130303	0.0694788	0.108498	0.0793814		0.0105786	0.013988	0.0166833	0.00860855	0.0162273	0.0241125		0.0165591	0.0193941	0.0185401	0.0121451	0.0143952	0.0136003
0.51316	0.543373	0.330173	0.619066	0.2564	0.528652		0.549497	0.272833	0.351547	0.420329	0.343591	0.595185		0.0755988	0.0831596	0.048956	0.0354823	0.0600912	0.0582077
0.0149592	0.0145809	0.0136168	0.0115848	0.0121358	0.0142852		0.0124786	0.0175995	0.0134313	0.00609183	0.0244071	0.00982667		0.0206322	0.0232762	0.0203501	0.0156439	0.0182043	0.0221569
NA	1	0.9048	0.913	NA	0.9655		NA	NA	NA	NA	NA	NA		0.0417	0.159343	0.01925	0.0434667	0.1538	0.0714
NA	0	NA	0.00945	NA	NA		NA	0.01265	NA	0	0	0.0081		NA	0.0173307	NA	0.0178029	0.00287753	0.00471022
NA	0.981482	NA	0.959389	0.984367	0.946163		NA	0.6093	NA	0.9231	0.9107	0.6192		NA	0.034548	NA	0.0197277	0.0316883	0.0303563
0.110739	0.0111	0.0147784	0.0296442	0.0301388	0.0139		0.01072	0.0162	0.0278	0.0112167	0.00626667	0.00778333		0.0101971	0.0152412	0.0117273	0.00735286	0.0231366	0.0159596
0.0184556	0.0200917	0.01241	0.0094	0.01349	0.01319		0.012675	0.0140273	0.0119455	0.0110545	0.00903	0.0148111		0.0152812	0.0291706	0.0137188	0.0271	0.0266	0.0132533
NA	NA	NA	0.8148	NA	NA		NA	NA	NA	NA	NA	NA		NA	NA	NA	NA	NA	NA
0.965067	0.94446	0.9878	0.93526	0.84965	0.695		0.87815	0.787938	0.9651	0.870503	0.93055	0.741101		0.0699511	0.0576401	0.0504596	0.0339767	0.0467131	0.0293791
0.935193	0.944909	0.868135	0.863965	0.9223	0.814372		0.4254	0.3784	0.70455	0.56797	NA	0.30356		0.0448668	0.0534078	0.0185249	0.0352955	0.0255857	0.0364946
0.250127	0.392636	0.175633	0.218215	0.145417	0.166783		0.0226205	0.0389913	0.0565006	0.0121135	0.0167	0.0483226		0.0235611	0.0247061	0.0134066	0.020873	0.0314337	0.0163627
0.00989906	0.0210997	0.012024	0.0109767	0.0164738	0.0137642		0.0183918	0.0133224	0.0106926	0.012113	0.00564541	0.00997294		0.00837503	0.0205602	0.0115583	0.0129493	0.0116825	0.0112965
0.722277	0.89163	0.651858	0.888028	0.96938	0.838274		0.619158	0.34528	0.285066	0.52905	0.361258	0.426862		0.28186	0.234524	0.146097	0.130733	0.188272	0.143104
0.009055	0.0138588	0.0140183	0.0103025	0.0111225	0.0140975		0.0119879	0.0124542	0.0116167	0.00957417	0.00836875	0.00798167		0.0194554	0.0159992	0.0112621	0.0102996	0.00755292	0.00969417
1	0.995141	0.826933	0.909233	0.932189	0.85225		0.8333	0.414555	NA	0.373567	0.54065	0.611729		0.0966333	0.0785797	0.0294783	0.0261432	0.0672979	0.0198618
0.0622498	0.234258	0.155347	0.213146	0.13814	0.158413		0.0520413	0.133505	0.0283513	0.128554	0.010075	0.0520749		0.0194705	0.0516856	0.0277396	0.0204537	0.0192379	0.0181622
0.01429	0.0655169	0.0136323	0.108154	0.0539108	0.0875305		0.131122	0.0137276	0.0543335	0.039435	0.129824	0.0535072		0.0149053	0.0257781	0.0113705	0.00995008	0.024623	0.0152937
0.0170344	0.0158476	0.0150864	0.00984249	0.0181004	0.0130048		0.0115222	0.00959718	0.00533065	0.00806895	0.0136774	0.0134859		0.0125136	0.0122875	0.0143172	0.0117601	0.0178004	0.0109634
0.016379	0.021547	0.0115654	NA	NA	NA		0.0231182	0.0168039	0.0194803	NA	NA	NA		0.0115196	0.0175506	0.0106364	NA	NA	NA
0.0143147	0.015438	0.0173787	0.0134632	0.0152174	0.0133694		0.00748413	0.0147413	0.0167688	0.00814423	0.0120101	0.0172793		0.00715388	0.0141694	0.0119248	0.0110174	0.0163543	0.0151651
0.0147224	0.0149442	0.0135386	0.0102864	0.0104534	0.0145078		0.0120345	0.0153675	0.0109508	0.0111426	0.0110808	0.0122103		0.0099621	0.0134511	0.0153072	0.0235313	0.011772	0.0139518
0.0163818	0.0163444	0.0129344	0.00892345	0.0144132	0.0146731		0.0123538	0.018515	0.0105612	0.00889817	0.00975643	0.0124445		0.0147991	0.0320198	0.0166816	0.00960221	0.016767	0.0122338
NA	0.980982	NA	NA	NA	NA		NA	0.4048	NA	NA	NA	NA		NA	0.0563	NA	NA	NA	NA
0.0187714	0.0112	0.0127571	0.126881	0.0179714	0.0107571		0.025175	0.0138319	0.0069765	0.00861381	0.00184917	0.0104931		0.0141698	0.0220815	0.0164458	0.0252746	0.0292022	0.0273161
0.0171323	0.0213372	0.01658	0.0125879	0.0135	0.0144344		0.0102777	0.0176439	0.0138315	0.0161001	0.0215184	0.0188515		0.0109266	0.0141484	0.0158436	0.0303835	0.0386589	0.0256389
0.760717	0.9446	0.645647	0.791588	0.942722	0.773482		0.2442	0.463609	0.26828	0.492741	0.691853	0.406624		0.0749434	0.11601	0.0667876	0.034146	0.213169	0.113335
0.9734	0.975002	0.9516	0.957588	0.982786	0.90926		0.07244	0.08766	0.10604	0.1575	0.14842	0.14296		0.0339371	0.0272876	0.0205594	0.0254115	0.0328914	0.0244376
NA	NA	NA	NA	NA	NA		NA	0.2381	NA	0.3714	NA	NA		NA	0.0180442	NA	0.03025	0	0
0.969464	0.965185	0.904975	0.935892	0.988336	0.916583		0.706706	0.726514	0.694167	0.778418	0.702443	0.673465		0.0488216	0.107549	0.0564467	0.0475344	0.0790323	0.0431765
0.965967	0.912933	0.90015	0.857833	0.8889	0.8822		0.45659	0.193193	0.274648	0.437048	0.522942	0.498526		0.0395155	0.054882	0.0329403	0.0267777	0.0844842	0.0236004
0.002625	0.019225	0.0105167	NA	NA	NA		0.0122434	0.024825	0.0120333	NA	NA	NA		0.00594349	0.0152971	0.0113494	NA	NA	NA
NA	0.991995	0.815216	0.908353	0.968253	0.588467		NA	0.51285	0.5606	0.720833	NA	0.1		0	0.061075	0.0303	0.118843	0.1154	0.0136
0.0149208	0.0175632	0.0129571	0.00928092	0.0167597	0.0153734		0.0118734	0.0145065	0.0119915	0.00962619	0.0157649	0.0126146		0.0129772	0.0304499	0.013416	0.0225853	0.0111339	0.0151796
0.0118231	0.0198577	0.0197778	0.0122116	0.0196369	0.01987		0.0119592	0.0148064	0.0164399	0.00706799	0.0153408	0.0178694		0.00936455	0.0290107	0.0145049	0.0106839	0.0124728	0.0235316
0.0146	0.012275	0.02055	0.01365	0.011875	0.012075		0.00775	0.00886667	0.013225	0.0110667	0.02368	0.0119833		0.00484286	0.0121383	0.0257286	0.0139112	0.0221643	0.020305
0.00804117	0.0128416	0.0143233	0.0902905	0.0190776	0.0121039		0.012475	0.0270104	0.00917	0.0377534	0.014425	0.0138		0.0147043	0.0128037	0.00997557	0.00845192	0.0164739	0.014293
0.173545	0.223618	0.09264	0.2226	0.107856	0.1812		0.0984979	0.0758129	0.0990203	0.138828	0.0506842	0.10043		0.0874327	0.0983577	0.108589	0.145333	0.126243	0.140019
0.014	0.0171928	0.0139843	0.0144024	0.0149723	0.0167771		0.0129286	0.0151571	0.0122429	0.00951429	0.00985714	0.0141714		0.0120442	0.0114142	0.0125301	0.00827345	0.0156106	0.0311221
NA	NA	NA	NA	NA	NA		NA	0.0241	NA	0.0149833	NA	0.0247		0.00632692	0.00411933	0.0140385	0.0147972	0	0.00427097
0.0220556	0.0161304	0.0133107	0.0100286	0.00635652	0.0178222		0.0138056	0.0117957	0.0122739	0.0178783	0.0123304	0.0138333		0.0130121	0.0129707	0.0111542	0.00773727	0.00453256	0.00770936
0	0	0	0	NA	0		NA	0.0714	NA	0	NA	0		0.0181283	0.0255234	0.00444823	0.00359787	0	0.011156
0.0181636	0.0199632	0.0125262	0.0448278	0.0193813	0.0159824		0.0126427	0.0169529	0.00682809	0.0137063	0.0080364	0.0144493		0.0191182	0.015051	0.00781104	0.0120917	0.0208124	0.0115808
0.0097	0.658067	0.627375	0.513767	0.0147	0.32285		NA	0.644154	0.555587	0.69176	0.2273	0.12		0.0183726	0.0343322	0.0362126	0.0284477	0.0171841	0.00789116
0.0084156	0.129966	0.119305	0.189563	0.186098	0.00749		0.02463	0.0186981	0.0122333	0.0172721	0.0257667	0.0333214		0.0150291	0.0179932	0.0144873	0.0127032	0.0467048	0.0184051
0.0249094	0.0190742	0.0238023	0.0157727	0.0150828	0.0212164		0.0144175	0.0139914	0.00916016	0.0148133	0.0340534	0.0336523		0.0113087	0.0176609	0.013215	0.0103731	0.0216009	0.0127412
0.0941695	0.110331	0.132875	0.0592898	0.1148	0.0857051		0.00564103	0.0559204	0.0127256	0.0551735	0.0269735	0.0421633		0.0810772	0.0932707	0.141178	0.107466	0.0753009	0.0534698
NA	0.951075	NA	0.8571	NA	NA		NA	0.195796	NA	NA	NA	NA		NA	0.0261196	0	0.3333	NA	NA
0.0170318	0.0212669	0.0251849	0.00850643	0.0224138	0.0142678		0.02006	0.01322	0.01174	0.01006	0.01098	0.02054		0.0210294	0.0188088	0.0113193	0.0117397	0.0199107	0.0129493
0.0273019	0.0249586	0.0197733	0.0123668	0.0200044	0.0143272		0.00524545	0.00971818	0.0133273	0.0128182	0.00806364	0.00881818		0.0127615	0.0151696	0.013176	0.013801	0.0166546	0.0117913
0.921146	0.773562	0.700877	0.787576	0.432316	0.709669		0.53661	0.2423	0.167811	0.307679	NA	0.409097		0.00958621	0.0982359	0.0219789	0.0454026	NA	0.056669
0	NA	0	0.0039	NA	0.0217		0.0282286	0.024469	0	0.00388801	0	0.0172177		0.0122	0.0145209	0.00796109	0.0129366	0.0103363	0.0145037
0.0161324	0.0123157	0.0113309	0.0116847	0.0203437	0.0110061		0.0104573	0.0156509	0.0074555	0.00707963	0.0102569	0.0178239		0.0131679	0.0115741	0.019361	0.0118202	0.0222649	0.0141008
0.0039	0.0148483	0.0308375	0.0176228	0.00419091	0.00651396		0.00980952	0.0249709	0.00557534	0.0165143	0.0066566	0.0131566		0.012816	0.0164289	0.0091103	0.0122415	0.00796957	0.0113355
0.0158473	0.0170673	0.0161567	0.0105688	0.0186887	0.0115111		0.0131135	0.0115514	0.0133596	0.00921841	0.0207716	0.0095844		0.0118112	0.0122943	0.0110587	0.0102422	0.0135539	0.0138025
0.136509	0.0443	0.122089	0.0130561	0.0178973	0.0176538		0.0128333	0.014325	0.0115087	0.00777662	0.0119263	0.018096		0.0144608	0.0181519	0.0141873	0.0087872	0.0199363	0.0158158
0.563297	0.621317	0.634804	0.724616	0.464951	0.729092		0	0.28272	0.297225	0.399383	0.183132	0.322222		0.045738	0.0903337	0.0483647	0.0675859	0.102147	0.0420083
NA	NA	NA	1	NA	NA		NA	NA	NA	NA	NA	NA		NA	0.0236167	NA	0	0.0455	0.0741
0.557506	0.608902	0.667199	0.615789	0.842131	0.663807		0.0280649	0.105329	0.133252	0.111187	0.190788	0.126372		0.0144778	0.0752304	0.0386368	0.015047	0.0810651	0.0343478
0.0133421	0.0145783	0.012375	0.0641948	0.01856	0.0104263		0.0145056	0.01691	0.008385	0.00815402	0.0160714	0.01989		0.0126108	0.0167888	0.0138616	0.0111242	0.0133437	0.0140367
0.0139919	0.0159891	0.018168	0.0113184	0.0162334	0.0107055		0.014175	0.0134697	0.0149421	0.0111261	0.018775	0.0147		0.0109428	0.0162929	0.015998	0.0208376	0.0137913	0.0138152
0.78959	0.819147	0.778875	0.770575	0.616325	0.75364		0.463969	0.435417	0.597529	0.349455	0.614989	0.389773		0.0618626	0.059434	0.0472495	0.0499347	0.0972451	0.0314557
0.304333	0.0107061	0.0296553	0.270193	0.144056	0.0610426		0.0274	0.0136626	0	0.005	0.0606	0.0156		0.0169042	0.0209543	0.00891003	0.00654873	0.0219809	0.0189229
0.345154	0.443641	0.497399	0.493468	0.261688	0.0207		0.007025	0.22318	0.143075	0.00515	0.12225	0.03155		0.0300323	0.0174198	0.0269071	0.01148	0.0160899	0.0247829
0.0102	0.0179	0.01255	0.0554	0	0.145		NA	NA	0.025	0	NA	0.0256		0.019253	0.00663333	0.0124703	0.0173766	0.0037	0.0214297
NA	0.924071	NA	NA	0.940476	0.532117		NA	NA	NA	NA	NA	NA		NA	0.0912206	NA	NA	0.026454	0
0.6641	NA	0.430247	0.777763	NA	0.803981		0.28735	NA	0.3333	0.3459	NA	0.2917		0.0238	0.829654	0.35385	0.064	NA	0.137878
0.0527029	0.0715469	0.0507796	0.0638099	0.0543702	0.0458176		0.0156874	0.0172551	0.0117998	0.0213428	0.0164494	0.0108021		0.0134067	0.0158452	0.0124862	0.00766953	0.0148944	0.0122645
0.0314001	0.03566	0.0277024	0.0168524	0.0186598	0.0219089		0.0119647	0.0122699	0.011	0.00765233	0.01688	0.00988		0.0126889	0.0182507	0.00973482	0.0160831	0.0145038	0.0111508
0.012858	0.018962	0.0210259	0.105626	0.0170888	0.0122518		0.0107778	0.020477	0.008775	0.00938071	0.00705556	0.00999		0.00672695	0.0120585	0.0128842	0.0236737	0.0176799	0.0116642
0.00832857	0.0169875	0.015025	0.0200429	0.00762	0.0121875		0.0063375	0.0141995	0.01244	0.0164059	0	0.01771		0.0264911	0.0199286	0.0167221	0.0166815	0.033343	0.018003
NA	0.0167675	NA	0.149617	0.300236	0.142014		0	0.0146953	0	0.00695322	0.054	0.0113684		0.02743	0.0166928	0.0202756	0.0176237	0.0647848	0.00995
0.0117601	0.0163179	0.0145924	0.00911984	0.0218281	0.0136405		0.0114646	0.0129603	0.00912609	0.0110273	0.0130739	0.0135898		0.0136771	0.013752	0.012436	0.00966501	0.0148225	0.0129035
0.00783333	0.0176	0.0115667	0.00326667	0.0191	0.00896667		0.00525	0.0354233	0.0027	0.0103398	0.0136	0.00933333		0.0073253	0.0232712	0.0270286	0.0111347	0.0237894	0.024769
0.4091	0.626893	0.506135	0.558183	0.485649	0.602319		0.0304875	0.0344789	0.045725	0.0272726	0.01826	0.022025		0.0136968	0.0285123	0.0366412	0.0338407	0.0236868	0.0192806
0.0335184	0.0339213	0.0330169	0.0209935	0.0181652	0.0251748		0.0132171	0.0129143	0.0148343	0.00927854	0.0103029	0.0138657		0.015322	0.0143375	0.0120535	0.00788237	0.0135436	0.0148548
0.321252	0.350882	0.309889	0.346681	0.327881	0.353439		0.0170385	0.00965625	0.0287846	0.031061	0.0437857	0.0245833		0.0263065	0.0279359	0.0226603	0.0275143	0.0655885	0.0198388
0.0114711	0.0181646	0.0180231	0.740064	0.8929	0.7106		0.00901639	0.019898	0.0143307	0.72262	0.8261	0.445967		0.0135601	0.0165419	0.0181633	0.0280254	0.0641026	0.0692694
0.840278	0.759076	0.786862	0.729109	0.723571	0.671926		0.123986	0.147541	0.108771	0.128256	0.10165	0.1465		0.0260768	0.0265472	0.0200585	0.0109064	0.0209845	0.0286043
0	0.0246	0.0278	0.0088	0	0.0187		0.0153333	0.01262	0.02612	0.00103333	0	0.02032		0.00172222	0.00892838	0.00985741	0.0182335	0.00227143	0.010037
0.9535	1	0.947211	0.943024	1	0.933889		NA	0.8315	NA	0.7593	NA	NA		0.0679883	0.0479671	0.0624215	0.029819	0.0487582	0.0417579
0.0872866	0.115896	0.058965	0.0267439	0.0165205	0.0163997		0.110254	0.0726808	0.0773645	0.0118002	0.0126993	0.0153749		0.0135777	0.0218078	0.0172985	0.0118195	0.0253212	0.0124714
NA	NA	NA	NA	NA	NA		NA	0.0337589	NA	0.04545	0	0.0625		0.00399877	0.0175322	0.0174554	0.0107501	0.0125429	0.00863994
0.207237	0.294453	0.225107	0.281629	0.26745	0.195984		0.0556775	0.0589633	0.0663614	0.0543063	0.0464346	0.0803091		0.0569471	0.0364145	0.0301498	0.0344319	0.0465866	0.0290762
0.211055	0.639403	0.237778	0.438862	0.416835	0.508755		0.00439541	0.178786	0.0140371	0.0433351	0.000520183	0.0166193		0.0106452	0.0906509	0.0166153	0.0137021	0.0140883	0.0172528
0.9569	0.9058	0.9586	0.91229	1	1		NA	NA	NA	0.6042	NA	NA		0.702753	0.708984	0.656807	0.508415	0.4057	0.697583
0.0116908	0.0132132	0.0146586	0.0111211	0.0270619	0.0137215		0.0158812	0.0188194	0.0125143	0.0121247	0.0197867	0.0184412		0.0119093	0.029679	0.0126975	0.0107199	0.0141751	0.0141544
0.928647	0.886936	0.771484	0.869662	0.898817	0.812824		0.358494	0.352583	0.373116	0.403738	0.261716	0.37423		0.0194009	0.0328468	0.019387	0.0379515	0.0525032	0.0348974
0.00126667	0.0185667	0.0096	0.0145	0.0044	0.0206		0.01425	0.0137702	0.00972482	0.00775248	NA	0.0194546		0.0132576	0.0118436	0.00926202	0.0176813	0.0160684	0.0224513
0.0130457	0.0177911	0.0154664	0.0130525	0.0160749	0.0146403		0.0171758	0.0123036	0.0134763	0.00797565	0.00467185	0.0145088		0.0120416	0.0169462	0.0126643	0.0106266	0.0130953	0.0159661
0.724449	0.614488	0.619843	0.663559	0.4535	0.524143		0.0196889	0.0217703	0.01599	0.0138905	0.00795019	0.02417		0.0143071	0.0163726	0.0151816	0.0102963	0.0107351	0.0125464
0.00859254	0.0110728	0.0132954	0.00338571	0.0052	0.0144		0.013066	0.0150701	0.0192411	0.0165667	0	0.022825		0.015084	0.0332083	0.0183351	0.00891919	0.0111625	0.0121429
0.0166268	0.022488	0.012598	0.0116445	0.0169368	0.0238585		0.0118173	0.0176772	0.0113076	0.00812377	0.0150218	0.0251734		0.0133453	0.0149241	0.0216864	0.011213	0.0105994	0.0135286
0.0126796	0.014891	0.020752	0.0188363	0.0255464	0.0259425		0.0123583	0.0170422	0.0177225	0.0136888	0.0130937	0.0145344		0.0161441	0.0214581	0.0266938	0.0295758	0.0167071	0.0118231
NA	0.0389333	0.1669	0.01625	0.0139	0.02875		0	0.0109667	0.00945	0.0149912	0.0127193	0.00535088		0.0285965	0.0260265	0.0314815	0.00658659	0	0.0267404
0.0760183	0.0908403	0.083213	0.265612	0.185029	0.0709331		0.0166471	0.0430156	0.0153635	0.0316389	0.0129484	0.01962		0.0115648	0.0181809	0.0120605	0.0102789	0.0142814	0.0131944
0.528555	0.716341	0.551451	0.242397	0.12964	0.194922		0.225964	0.332737	0.211343	0.0821493	0.0150741	0.0135107		0.0519339	0.0413293	0.0448504	0.0500754	0.0371292	0.0252454
0.0187444	0.0135	0.0144	0.198311	0.0155778	0.227408		0.00503333	0.0144207	0.0131739	0.00729923	0.0149306	0.0111475		0.0156162	0.0197751	0.0114293	0.0139762	0.00960688	0.0150908
0.0167	0.557795	0.0372438	0.00968571	0.0132524	0.0180313		0.0101806	0.0481364	0.0342129	0.013875	0.0167	0.0188161		0.0258394	0.0255656	0.0235623	0.0207887	0.0271028	0.0337879
0.0087	0.0154333	0.0165	0.0212	0.0216667	0.0314667		0.00977842	0.0287978	0.0121489	0.021305	0.0349892	0.0220072		0.00358474	0.009825	0.0129399	0.013786	0.0104899	0.0139763
0.0150718	0.014247	0.0126494	0.00877325	0.015568	0.0137635		0.012027	0.014649	0.00814622	0.00836162	0.00971155	0.0116448		0.0114876	0.0375485	0.0115442	0.00927653	0.00945976	0.0267549
0.0526344	0.0144673	0.0571421	0.0348405	0.0155417	0.0128674		0.00924444	0.00561462	0.0204636	0.00808959	0.0290875	0.01576		0.0198917	0.0167294	0.0161071	0.0161775	0.0240853	0.016178
0.0168076	0.0138429	0.014495	NA	NA	NA		0.0139251	0.0110243	0.00996468	0	0	0		0.0129337	0.0168947	0.0105193	0	0	0.0714
0.0127594	0.0161377	0.0136965	0.0127802	0.016412	0.0176281		0.0139444	0.0227667	0.0127667	0.0115444	0.0138667	0.0141222		0.0126252	0.0153889	0.0114953	0.00940861	0.0138736	0.0130782
0.0148667	0.00693333	0.1024	0	0.03335	0.02555		0.0179667	0.0257992	0.00878	0.00791667	0.0156	0.0258167		0.00775631	0.0174841	0.0161653	0.00935468	0.0153804	0.0232758
0.344923	0.624768	0.274695	NA	NA	NA		0.043095	0.0894444	0.0282573	NA	NA	NA		0.0151915	0.0411394	0.00990071	NA	NA	NA
0.0123333	0.0352756	0.0119742	0.0112612	0.01762	0.0160048		0.01425	0.0161033	0.0113967	0.00730968	0.0147379	0.0132034		0.013795	0.0187752	0.0136175	0.00804404	0.0110594	0.0155647
0.9855	0.91916	0.8091	0.866743	0.9583	0.956933		NA	0.6522	0.28	0.597478	NA	0.4807		0.0513077	0.000690698	0.0476739	0.0754328	0	0.0612478
0.014349	0.0200077	0.0150627	0.0191796	0.0130672	0.0124641		0.0126089	0.0182681	0.0120529	0.0100388	0.0173751	0.0148384		0.0126893	0.0148155	0.0144048	0.0147494	0.0120646	0.013588
0.0113409	0.0108888	0.0152765	0.00845724	0.0176336	0.0220618		0.011714	0.0165813	0.0100241	0.0106599	0.0152679	0.0151366		0.0152764	0.0162875	0.0113641	0.00726526	0.0109733	0.0158177
0.0456814	0.0219715	0.0244619	0.00937484	0.0165118	0.0190191		0.110429	0.143938	0.130349	0.0113288	0.00907317	0.0123179		0.0176862	0.040713	0.0362412	0.0105573	0.0209565	0.0207331
0.944931	0.93268	0.924697	0.836814	0.91394	0.818471		0.437519	0.422478	0.503782	0.767374	0.868276	0.8235		0.0711045	0.0431701	0.189286	0.0821581	0.0983857	0.13436
0.0141412	0.0176425	0.0105144	0.0116059	0.0182899	0.0160882		0.00815455	0.0153692	0.0138462	0.0127273	0.0127091	0.0159091		0.00947778	0.0170124	0.011835	0.0133861	0.0109819	0.0123056
0.0111117	0.0202459	0.0187737	0.0151061	0.0103216	0.0160071		0.0238548	0.0106691	0.0191633	0.0146529	0.0196865	0.0210556		0.0146858	0.0164242	0.0100083	0.0151142	0.0133355	0.0191538
0.201817	0.265151	0.204676	0.229827	0.155514	0.190485		0.0145605	0.0310721	0.0142018	0.0175312	0.0259704	0.0175241		0.0191951	0.0311853	0.01684	0.0102271	0.0484495	0.0212539
0.01408	0.01824	0.01044	0.0165	0.01778	0.00732		0.0189593	0.0158	0.0266333	0.00855556	0.0100741	0.0138815		0.00897872	0.0124386	0.0187761	0.0154701	0.0227667	0.00828511
0	0.0144672	NA	NA	NA	NA		NA	0.0170296	NA	NA	NA	NA		NA	0.0151575	NA	NA	NA	NA
0.0451396	0.12471	0.0179962	0.0591707	0.0368973	0.0348305		0.0250786	0.0287388	0.0126428	0.0247854	0.0212914	0.0192389		0.0199402	0.02178	0.0194794	0.0143693	0.0178816	0.0239897
0.011975	0.212981	0.0156778	0.179306	0.119036	0.173678		0.00852727	0.0179885	0.0105083	0.014468	0.0123308	0.0250529		0.0173691	0.0123254	0.0117775	0.0106406	0.0147657	0.0223023
0.9566	0.947116	0.791803	0.930929	0.905089	0.846775		0.9286	0.5124	0.310122	0.64854	0.61905	0.6522		0.03705	0.0674833	0.0314458	0.04572	0.11115	NA
0.0104335	0.0167337	0.0129988	0.00844039	0.0111675	0.0123991		0.0149204	0.0144774	0.0119188	0.0113756	0.008672	0.0108297		0.015199	0.0130267	0.0129995	0.00978269	0.0150628	0.0131906
0.0128789	0.0146842	0.0139368	0.0100579	0.0117474	0.0127		0.0158895	0.0187	0.01413	0.00824	0.012425	0.0142684		0.010648	0.013963	0.011087	0.0179711	0.011056	0.0114577
NA	NA	NA	0.6	NA	NA		NA	NA	NA	0.619	NA	NA		0	0.0243976	0	0.0181149	NA	0.0291952
0.0190554	0.0234883	0.0216305	0.0861278	0.0558833	0.0899643		0.01479	0.0190847	0.0134364	0.0130462	0.00794375	0.01642		0.0129502	0.0141597	0.0163104	0.0117474	0.0202794	0.0155051
0.0356108	0.0321149	0.107127	0.12195	0.0177592	0.0234905		0.0145824	0.012531	0.0132105	0.00843018	0.01172	0.0140278		0.0156615	0.0143077	0.0171409	0.0111092	0.00876472	0.0122635
0.856733	0.940781	0.754103	0.944519	0.955194	0.800124		0.684275	0.364067	0.625975	0.523471	0.53295	0.447		0.0240815	0.0571232	0.043066	0.00921191	0.0606476	0.0333429
0.00945714	0.0179625	0.0142546	0.0150143	0.0170571	0.0108		0.01842	0.0225686	0.0136167	0.00591134	0.0208667	0.015361		0.0328321	0.0150405	0.0129894	0.00750527	0.0105926	0.0118955
0.978243	0.969003	0.781499	0.915236	0.990639	0.837277		NA	0.624861	0.618867	0.633997	NA	0.670523		0.0381667	0.0876135	0.0133255	0.0487369	0.0662996	0.0321404
0.520908	0.29446	0.240807	0.313006	0.21884	0.238999		0.124778	0.0281786	0.223698	0.0497528	0.0664957	0.143166		0.0355758	0.0262638	0.0739206	0.0272097	0.0511489	0.0160279
0.0147416	0.0250648	0.0143369	0.0138917	0.0185194	0.0156526		0.0155696	0.0140433	0.0122286	0.00781499	0.00780952	0.0126957		0.0154257	0.0214289	0.0141449	0.00801631	0.0316168	0.0154086
NA	NA	NA	NA	NA	NA		NA	NA	NA	NA	NA	NA		NA	NA	NA	NA	NA	NA
0.0118711	0.016179	0.0152508	0.0114686	0.0134596	0.0144311		0.00966522	0.0134348	0.0110174	0.00988804	0.0123261	0.0125522		0.0119128	0.0153208	0.0135803	0.00973448	0.012437	0.0133477
0.0121017	0.0159356	0.0140767	0.0110595	0.0165645	0.0181838		0.0122957	0.0151334	0.01255	0.00957852	0.016575	0.0136581		0.0122134	0.020422	0.0148773	0.00899584	0.0153108	0.0146536
0.337959	0.310903	0.257246	0.525146	0.382108	0.482653		0.182317	0.184034	0.146087	0.152228	0.113843	0.15709		0.0488365	0.0636395	0.0384779	0.0462752	0.0586693	0.0421561
0	0.241872	0.00444	0.0073	0.01545	0.222587		0.0129857	0.0114268	0.0282	0.010194	0.0124714	0.0204909		0.0301136	0.0138108	0.0153107	0.0132837	0.023609	0.00575207
0.0107092	0.0179172	0.0125859	0.0167595	0.0104104	0.014211		0.01065	0.018225	0.0076	0.0195	0.00405	0.023925		0.0126202	0.0129271	0.00968685	0.0118288	0.0167239	0.0089892
0.0154853	0.0164217	0.0717278	0.0142439	0.00472161	0.0153185		0.0255571	0.0132298	0.0250222	0.0170289	0.00786667	0.0178077		0.0143771	0.0166542	0.0124752	0.00983226	0.0174789	0.0168687
0.0121605	0.0157784	0.0131459	0.00981292	0.0121666	0.0124771		0.0157488	0.011975	0.0123722	0.00910594	0.00870734	0.010757		0.0110707	0.017544	0.011722	0.00864944	0.00926815	0.0133042
0.01335	0.4613	0.50645	0.64238	0.79765	0.5838		0.00678571	0.0209375	0.00903333	0.007825	0.00925	0.0126167		0.0173497	0.0157725	0.00998333	0.0153975	0.00441729	0.0269447
0.02145	0.0186484	0.0190868	0.00651591	0.0143833	0.0168403		0.0359151	0.00979444	0.0545286	0.0077191	0.0175479	0.0127		0.0101064	0.0114457	0.0408286	0.011272	0.0077831	0.0128851
0.953053	0.408742	0.941009	0.893556	0.792882	0.862566		0.148275	0.0688613	0.126075	0.104817	0.04	0.167317		0.014103	0.0271282	0.0170522	0.0149843	0.023065	0.0249011
0.10939	0.225146	0.054791	0.173658	0.205943	0.255349		0.0202602	0.0565973	0.00616585	0.0621288	0.0297082	0.0148081		0.0171643	0.0407373	0.0175875	0.0203842	0.0157829	0.04127
0.0143708	0.0154345	0.0236859	0.0146664	0.0163798	0.0243569		0.0131312	0.0208723	0.0156687	0.0193689	0.0124294	0.0117562		0.0142487	0.014148	0.0151093	0.0102988	0.00921157	0.0137357
0.0264267	0.144033	0.0172143	0.0933184	0.0123538	0.0447822		0.0155487	0.0103568	0.0156369	0.0150297	0.0204695	0.0209536		0.0116293	0.0254916	0.0122874	0.0124789	0.0184701	0.0134819
NA	NA	NA	NA	NA	NA		NA	NA	NA	NA	NA	NA		NA	0.0935239	NA	NA	NA	NA
0.185359	0.160405	0.212259	0.14365	0.117846	0.111134		0.056112	0.0701275	0.0245305	0.130172	0.0758501	0.0698853		0.0227199	0.0367228	0.0222771	0.0285428	0.044559	0.0406009
0.86955	0.844433	0.9681	0.950367	NA	0.92085		0.573233	0.372555	0.6599	0.574125	0.6954	0.570833		0.0544682	0.0369668	0.0222583	0.0439661	0.0275833	0.0414812
0.624429	0.593225	0.920689	0.720397	0.674	0.73954		0.0172583	0.0173842	0.00940714	0.01197	0.0087	0.0103385		0.0135576	0.0172268	0.0113223	0.0171577	0.0137934	0.0175563
0.94912	0.946429	0.954	0.9059	0.939183	0.696817		0.2739	0.136933	0.50925	0.344226	0.406367	0.181067		0.0426414	0.0235634	0.0180319	0.0417382	0.038449	0.0144187
0.262707	0.180361	0.198533	0.14884	0.00503854	0.159032		0.003	0.0122571	0.0284417	0.01345	0.015575	0.0115692		0.0130998	0.0184323	0.0132926	0.00841191	0.0119047	0.0162693
0.012	0.0631625	0.0196667	0.0067375	0.00518571	0.0102857		0.0096	0.01705	0.03335	0.00448333	0	0.015725		0.041654	0.063728	0.0189283	0.0303321	0.0473332	0.0372809
0.0120074	0.0160556	0.012963	0.00865926	0.0121778	0.0139185		0.0136305	0.0137688	0.0146487	0.00825717	0.0100495	0.0152994		0.0169319	0.0173503	0.0215408	0.0152041	0.0322489	0.0140711
0.0182657	0.0201826	0.0105118	0.00851285	0.0116383	0.0175549		0.0114833	0.0180631	0.0104519	0.00755648	0.020262	0.00953948		0.0100992	0.0166992	0.0149867	0.00520227	0.0118854	0.012936
NA	0.346218	0.0113182	0.0122818	NA	0.0137455		NA	0.01425	0.1067	0.00625	NA	0		0.0115034	0.0598872	0.0253635	0.0416563	0.0137067	0.017047
NA	0.943978	NA	0.8974	NA	NA		NA	0.5455	NA	0.6786	NA	0.5652		0.0294	0.059725	0.00358062	0.0275667	0.0395	0.0433667
0.983333	0.912875	0.87214	0.94565	0.9485	0.93844		0.55	0.4665	0.472567	0.599133	0.593033	0.524667		0.0783333	0.166269	0.0760259	0.043925	0.183601	0.0725536
0.0103199	0.0169133	0.0149938	0.011344	0.0151086	0.013713		0.0118866	0.0158026	0.013016	0.00833167	0.0151123	0.0131839		0.0120719	0.0190618	0.0189991	0.00951496	0.0135104	0.0147486
0.0317861	0.0311842	0.0410876	0.0355192	0.0316486	0.0227594		0.0361471	0.0244701	0.0313183	0.0348739	0.0240369	0.0229697		0.02306	0.0395258	0.0269935	0.0233845	0.0262311	0.0350657
0.0238375	0.0145667	0.01725	0.0279125	0.0432583	0.0419833		0.0283	0.009375	0.006875	0.00933291	0.0224	0.022325		0.0453489	0.0562518	0.0398949	0.0583405	0.0309235	0.0511448
0.0142808	0.0132012	0.0139269	0.00897419	0.0147575	0.0138731		0.0158625	0.0135816	0.01174	0.00954414	0.00725385	0.01158		0.0131012	0.0122051	0.0133549	0.0122011	0.0114849	0.0132903
0.011093	0.0177841	0.00831667	0.00931436	0.00463182	0.0118553		0.00812102	0.0207439	0.0082243	0.0184467	0.00964015	0.01785		0.0103943	0.0155994	0.0079997	0.0115022	0.00817059	0.0118258
0.0151167	0.0457805	0.014875	0.0128511	0.0129417	0.0132667		0.0101364	0.00665	0.0119636	0.00894973	0.0101818	0.0135091		0.00957834	0.0204375	0.0101598	0.00978786	0.0116235	0.0234412
0.0136179	0.0151857	0.012875	0.007625	0.00885357	0.0210536		0.0101571	0.023875	0.0280619	0.0250873	0.00953571	0.0132857		0.0171	0.0221587	0.0282667	0.0201762	0.0259238	0.0155048
0.0535154	0.0532417	0.0524069	0.0474154	0.0212657	0.0453493		0.0190343	0.0143498	0.0102516	0.00950081	0.0063	0.01495		0.0135984	0.0147274	0.0160421	0.0137195	0.0164328	0.0119642
0.0124653	0.0218411	0.0155584	0.0125557	0.0143257	0.0133113		0.0145593	0.0215867	0.0116973	0.0122151	0.0192242	0.016699		0.0129618	0.0176306	0.014708	0.0147584	0.0214033	0.018535
0.0144495	0.0166453	0.0115558	0.0103814	0.0110042	0.0123465		0.0106638	0.0171587	0.0121575	0.00951384	0.0146688	0.0131607		0.0138288	0.0186287	0.0127724	0.0119596	0.0168652	0.0140881
0.980712	0.93894	0.916896	0.824623	0.9569	0.894589		0.34681	0.196327	0.177971	0.208641	0.299914	0.214713		0.0489665	0.0567414	0.0592165	0.0508438	0.052225	0.094738
0.0105476	0.0229388	0.0103558	0.0252367	0.0156279	0.0158946		0.0146592	0.012117	0.0117116	0.00961837	0.0137789	0.0204476		0.0145095	0.0135306	0.011815	0.00941837	0.0139741	0.0169864
0.0151122	0.0178562	0.0134272	0.0116672	0.018023	0.0159724		0.0109984	0.014155	0.0139515	0.00998391	0.0110117	0.0116285		0.0123899	0.0154529	0.0124026	0.010341	0.0168828	0.0140645
0.351174	0.333005	0.340345	0.315735	0.28385	0.370316		0.0160692	0.0182509	0.0143154	0.0139231	0.0236	0.0188615		0.0149964	0.0162083	0.0173018	0.011207	0.0295832	0.0178528
0.0737992	0.0788682	0.0808944	0.219229	0.0692652	0.110571		0.0108033	0.0150753	0.015011	0.0385463	0.0138641	0.0123517		0.0246279	0.0205885	0.0399522	0.0220676	0.0891041	0.013687
0.0113486	0.088579	0.0811535	0.207563	0.12324	0.133511		0.0142409	0.0559577	0.0146694	0.0165864	0.0187863	0.0185558		0.029365	0.0656311	0.0557331	0.0387624	0.0600019	0.0500581
0.0108034	0.0179	0.0144207	0.894793	NA	0.806331		0.0152797	0.013468	0.00976081	0.745082	0.810075	0.52339		0.0136586	0.0168491	0.0146122	0.135213	0.0351541	0.0949878
NA	0.9512	NA	NA	NA	NA		NA	NA	NA	NA	NA	NA		NA	0.05628	NA	NA	NA	NA
0.0783759	0.142434	0.102886	0.116423	0.0755625	0.130063		0.0313407	0.0617042	0.0426071	0.0436407	0.0484704	0.0265571		0.0186567	0.0378801	0.0270561	0.015882	0.026003	0.0245
0.9663	0.912295	0.9806	0.9294	0.8507	0.9435		0.6585	0.43975	0.4348	0.346567	NA	NA		0.0475188	0.0343415	0.0270937	0.0339467	0.0218953	0.0270619
0.9275	0.970935	0.9293	0.92394	0.996833	0.924773		0.6135	0.419587	0.516933	0.5054	0.32915	0.490667		0.0485	0.0596727	0.0345667	0.03305	0.06845	0.0625207
0.0901961	0.0618316	0.0862341	0.025	0.106095	0.00919762		0.013725	0.0138863	0.00588	0.00964851	0.0170667	0.00722857		0.0550239	0.038266	0.074051	0.0070527	0.0132348	0.00701974
0.0120056	0.0179304	0.0164597	0.0102786	0.0159723	0.0125496		0.010852	0.0163	0.0140517	0.00895096	0.00402137	0.0147346		0.0134623	0.014517	0.0113297	0.00818218	0.0130316	0.0155112
0.241534	0.162804	0.292839	0.5719	0.59925	NA		0.156808	0.067214	0.196042	NA	NA	NA		0.0811055	0.0643305	0.0554401	0.47	NA	NA
0.902344	0.996279	0.763087	0.969862	0.9792	0.96113		0.8441	0.9545	0.7373	0.80895	0.9474	1		0.0371415	0.0878371	0.100723	0.0388491	0.0840781	0.0333019
0.9865	0.972676	0.67539	NA	NA	NA		NA	0.725533	0.3573	NA	NA	NA		0.1795	0.066325	0.147444	NA	NA	NA
0.0161667	0.0218539	0.0210162	0.0174915	0.0186793	0.0191229		0.0186226	0.0186788	0.0609616	0.0106763	0.00988337	0.00731161		0.0115467	0.0252551	0.0155446	0.0212444	0.0421195	0.0193546
0.0960188	0.063038	0.072243	0.1181	0.0106188	0.0426722		0.0130889	0.0165671	0.01097	0.00661007	0.001275	0.0135308		0.0132516	0.0111875	0.00756891	0.0075746	0.00544143	0.0163555
0.2076	0.728437	0.621017	0.0585875	0.11238	0.757425		0.355535	0.0624452	0.173031	0.0962874	0.12314	0.0517789		0.0118137	0.013903	0.0105581	0.0138136	0.0125156	0.0136151
0.0277273	0.00791818	0.0262091	0.00260909	0.0419091	0.00833636		0.0227905	0.00804286	0.00408571	0.00618571	0.00332381	0.0149857		0.0101857	0.0245366	0.00286667	0.00610732	0.0620742	0.00681463
0.0105615	0.261686	0.012475	0.051275	0.00623333	0.035025		0.0237125	0.024575	0.00544286	0.00904	0.0113	0.0173		0.0139727	0.0399104	0.0326504	0.0103356	0.0114639	0.0146588
0.0275063	0.0384529	0.0289916	0.0154889	0.0186098	0.0203399		0.00909646	0.0194814	0.0179204	0.0110389	0.00830531	0.0108584		0.0142953	0.0146993	0.0124391	0.0104616	0.0178881	0.0127436
0.184621	0.241418	0.254159	0.265992	0.182929	0.251428		0.0288987	0.0532717	0.0314252	0.115781	0.0673169	0.0999052		0.0196935	0.0261128	0.0149197	0.0233866	0.0233653	0.022785
0.100192	0.0154392	0.142825	0.210424	0.0222164	0.00925216		0.00890661	0.0162465	0.0177249	0.0174668	0.0123357	0.0116185		0.0129718	0.0257645	0.00970324	0.0159428	0.0200728	0.0150064
0.0124803	0.0180793	0.0114646	0.0106364	0.0155429	0.0111944		0.0136848	0.0165162	0.0103929	0.00703182	0.0176924	0.00860152		0.00928838	0.0101268	0.0134556	0.00765657	0.0129197	0.012949
0.0134682	0.0734804	0.016491	0.109605	0.019491	0.0171743		0.00335556	0.0152601	0.0118091	0.0107224	0.0120375	0.0128333		0.0103441	0.0204025	0.0148924	0.00920246	0.0129636	0.0330842
0.94796	0.976325	0.904367	0.97974	0.966133	0.9727		0.6574	0.7843	0.8472	0.6762	0.8947	0.906		0.0447579	0.0879798	0.0642538	0.0539848	0.0690116	0.0529603
0.0137663	0.0114327	0.0118442	0.015125	0.0121333	0.011625		0.000644444	0.0115148	0.00156296	0.00495	0	0.0082		0.00221564	0.0220885	0.00790123	0.00781564	0.00263333	0.01107
0.970267	0.985726	0.966635	0.0112658	0.0137094	0.0162772		0.7899	0.781902	0.8667	0.00832586	0.0267887	0.0132933		0.0883954	0.124293	0.0254966	0.00913706	0.00901689	0.0134143
0.0162867	0.0182567	0.0161433	0.01044	0.0165138	0.0184979		0.0148077	0.0148923	0.0161481	0.0116345	0.018213	0.0126138		0.0185886	0.0153942	0.011192	0.00956215	0.0203785	0.0133981
0.00615525	0.0128599	0.00468132	0.0181047	0.0251556	0.0174218		0.0121987	0.0138436	0.00861564	0.00711564	0.00936482	0.0170033		0.0136257	0.0115556	0.0192606	0.00951618	0.0122261	0.0100402
0.429527	0.429426	0.295889	0.431194	0.347614	0.531052		0.231952	0.255912	0.008275	0.203696	0.0022	0.144297		0.098881	0.0784189	0.0958166	0.0362466	0.0859204	0.0821255
0.970005	0.969072	0.853013	0.949353	0.96104	0.861718		0.830687	0.718233	0.774156	0.873267	0.783086	0.8093		0.0700022	0.101517	0.0711559	0.0617042	0.132671	0.106839
NA	0.926217	0.39977	0.9	NA	0.7812		NA	0.5185	0.314064	0.6538	NA	NA		NA	0.2203	0.1111	0.1667	NA	0.0645
0.0116102	0.0151401	0.00733708	0.0127643	0.0112023	0.0118162		0.0165678	0.0146584	0.0168865	0.00865906	0.00531545	0.0122065		0.0148428	0.0195592	0.0156058	0.0123789	0.0132865	0.0128695
0.0145783	0.0285145	0.0153735	0.0449912	0.0214182	0.024465		0.0157627	0.0154954	0.0140015	0.0135622	0.0157661	0.0106445		0.0109544	0.0232835	0.0139179	0.0220578	0.0154723	0.0151461
0.0122472	0.0366649	0.0292176	0.0205849	0.0281836	0.0537603		0.0103403	0.0229202	0.0122981	0.0090301	0.0136401	0.0155435		0.0128891	0.0148999	0.0125623	0.00979346	0.0144697	0.0149452
0.00125648	0.0248991	0	0.0355093	0.0303	0.0294		0.0145	0.0171425	0.02432	0.01232	0.08165	0.01538		0.00932297	0.0108381	0.00988079	0.00325604	0.0140966	0.0108695
0.0178327	0.0154963	0.0146998	0.0113837	0.0174314	0.0132778		0.0126381	0.0157465	0.0136095	0.00908948	0.0133787	0.0138222		0.0131316	0.0159596	0.0127529	0.00924195	0.0134179	0.0135165
0.0137	0.25283	0.00982222	0.252422	0.0059125	0.142446		0.00548	0.0158285	0.02032	0.0160491	0.02026	0.017825		0.0208926	0.0261234	0.0208597	0.0298845	0.0169114	0.0202612
0.0113954	0.0128463	0.0151	0.0087787	0.0154759	0.0103065		0.0144889	0.0128731	0.0152167	0.00792593	0.0119574	0.00997037		0.0195704	0.0201537	0.0145019	0.00994352	0.0142796	0.0151074
0.0197219	0.0323491	0.0202821	0.0299294	0.0199445	0.0372675		0.0144689	0.0164838	0.012245	0.00948799	0.0128392	0.0137994		0.0231976	0.0239784	0.0203322	0.0125755	0.016773	0.0149417
0.0245138	0.0509379	0.0285025	0.052599	0.0536451	0.099791		0.00918889	0.0149889	0.0191684	0.0345	0.0287889	0.0251105		0.0120526	0.0221546	0.0221563	0.010337	0.025745	0.0154931
0.974135	0.82185	0.7	0.89225	0.935279	0.955266		0.85755	0.392448	0.831005	0.9	0.715645	0.709286		0.0148541	0.0502127	0.0522586	0.0329386	0.0782411	0.0384023
0.0143946	0.0168726	0.0124651	0.0131429	0.0155765	0.0232373		0.0123448	0.0128529	0.0121097	0.0150184	0.0111313	0.01045		0.0112747	0.0139429	0.0103143	0.0119574	0.0228717	0.0135302
0.069	0.0174	0.0625	0	NA	0		0.0222333	0.01164	0	0.00098	0	0		0.0145976	0.00980169	0.014064	0.0108892	0.0252608	0.0106246
0.989275	0.97924	0.79314	0.885317	0.93605	0.913		0.9	0.7527	0.73905	0.7105	0.71785	0.7179		0.0343234	0.0346029	0.0399042	0.0445967	0.0620201	0.045111
NA	NA	NA	NA	NA	NA		NA	0.01085	NA	NA	NA	NA		0	0.030378	0.0634	NA	NA	NA
0.0147692	0.0178647	0.0178585	0.0135107	0.0171132	0.0148085		0.0525022	0.0257332	0.0459846	0.0117674	0.0119446	0.0117442		0.018195	0.0149436	0.0139275	0.0114654	0.0119859	0.0176403
0.0126482	0.037669	0.0158094	0.0106631	0.0123366	0.0134007		0.0102083	0.0173942	0.0161917	0.00951323	0.0148364	0.0129417		0.0139699	0.0110659	0.00913231	0.0113875	0.0149114	0.0191385
0.955	0.9428	NA	0.825383	NA	0.84285		0.8889	0.511003	0.8824	0.1613	NA	NA		0.0306658	0.0364769	0.0114796	0.0228992	0.0245657	0.0374411
0.0203798	0.0225441	0.0167553	0.0986868	0.115243	0.11178		0.014392	0.022364	0.015056	0.0278727	0.0326909	0.0342		0.0125065	0.0184215	0.0138023	0.0101902	0.0173285	0.0205438
0.0146294	0.0894964	0.0144288	0.0091918	0.0136417	0.0601874		0.00949265	0.0166394	0.00518379	0.0083289	0.0188722	0.0120273		0.0206084	0.0182125	0.01727	0.0161022	0.0154364	0.0197662
0.572827	0.200314	0.542177	0.871529	0.844125	0.8173		0.05192	0.0158	0.07372	0.61582	0.548	0.67615		0.0255577	0.0277135	0.01645	0.0339459	0.0393125	0.030473
0.9726	0.924133	0.9596	0.9478	0.9701	0.948733		0.788704	0.790074	0.802673	0.870654	0.913591	0.89237		0.0783503	0.12404	0.0700712	0.0490447	0.0675273	0.0549015
0.0558556	0.02403	0.034375	0.0144556	0.0262444	0.01218		0.0155846	0.0295118	0.0194455	0.0082	0.0154	0.00715714		0.0087625	0.0134309	0.00956	0.00586021	0.01784	0.0113937
0.195309	0.17102	0.190612	0.468812	0.293607	0.364964		0.0413799	0.0370448	0.0547486	0.275381	0.105878	0.190529		0.0597654	0.057738	0.0235879	0.134959	0.10917	0.0877226
0.8909	0.327457	0.545417	0.36736	0.2598	0.330962		NA	0.0452	NA	0.059425	0.0082	0.19332		0.0407	0.118447	0.0367	0.098244	0.103297	0.0939125
0.00796395	0.0253702	0.00913909	0.00702364	0.0112585	0.013679		0.0043	0.0074	0.0151	0.0038	0.00435	0.0203		0.0104013	0.0175159	0.00981266	0.0093763	0.037538	0.0180455
0.0607787	0.143264	0.16119	0.159579	0.0610962	0.166361		0.05093	0.0470816	0.0934996	0.0504893	0.049125	0.063889		0.113427	0.06237	0.059441	0.111078	0.0290656	0.0639116
0.0165873	0.0156389	0.0136785	0.00983326	0.0125843	0.0147206		0.0112704	0.0133079	0.013771	0.0085034	0.0143675	0.0145652		0.0125988	0.0139022	0.0121831	0.0100514	0.0109999	0.0142087
0.0122209	0.0167195	0.0130822	0.0108354	0.0137189	0.0134011		0.012608	0.0118529	0.0118879	0.00771205	0.0131008	0.0111777		0.0261828	0.0299142	0.0134916	0.00966101	0.0118677	0.0127785
0.0213295	0.0220293	0.0267758	0.0157899	0.0130998	0.0208911		0.104427	0.152252	0.104031	0.147516	0.0839333	0.0673357		0.0246521	0.0356185	0.0206967	0.0347345	0.040317	0.0372553
0.0167248	0.013732	0.0286394	0.00839098	0.0204957	0.0154338		0.0114235	0.0150989	0.012428	0.00959339	0.0182652	0.00961388		0.0203377	0.0200127	0.0120358	0.0112216	0.0182427	0.0213664
0.0173857	0.24939	0.0104	0.120851	0.132902	0.0145143		0.030575	0.0106886	0.0022	0.0117642	0	0.0105333		0.021852	0.0142208	0.0164058	0.014522	0.0178355	0.0122635
0.0141972	0.0151295	0.0111844	0.0086684	0.0110692	0.0134348		0.0089625	0.0219756	0.0156851	0.00765589	0.0158027	0.0124915		0.0173417	0.0201659	0.0247174	0.0102294	0.0123472	0.00976882
0	0.0201	0.0028	0.0047	0.02985	0		0	0.0084	0	0.00879464	0	0		0.0471047	0.017225	0.002925	0.0133962	0.00325472	0.00580247
0.9375	0.97551	0.3333	NA	NA	NA		0.7	0.0926	NA	NA	NA	NA		0	0.162	NA	NA	NA	NA
0.0172928	0.0172254	0.0169985	0.0125574	0.0122603	0.0161277		0.0119343	0.0160845	0.0136194	0.0102906	0.0198	0.0147333		0.0132188	0.0158798	0.0206559	0.0127056	0.0360746	0.0111945
0.167447	0.157368	0.179061	0.232703	0.164059	0.189117		0.0157964	0.0195755	0.0136526	0.00924204	0.012675	0.0199971		0.0223861	0.0248914	0.0198337	0.0165173	0.0193479	0.011721
0.00730262	0.0176994	0.0115261	0.00733654	0.0170277	0.0113914		0.00789199	0.0158102	0.0132316	0.00690361	0.0118647	0.0143		0.0123325	0.0168426	0.010469	0.0132765	0.0181394	0.0341545
0.145808	0.148961	0.170628	0.130719	0.162346	0.142198		0.00955294	0.0126667	0.0163	0.0090087	0.0122364	0.0219895		0.0171183	0.0237269	0.0149614	0.0177504	0.0216412	0.0163934
0.0165812	0.016875	0.01465	0.0105471	0.0166875	0.0146438		0.0155364	0.0204333	0.00980909	0.0123333	0.0166167	0.0110583		0.0119526	0.0113773	0.0137056	0.00712614	0.0120579	0.0114389
0.0358433	0.259228	0.100558	0.11747	0.18625	0.0972422		0.0140608	0.012097	0.0144044	0.00821479	0.0165887	0.0115042		0.0207477	0.0223839	0.0207501	0.00941414	0.0336742	0.0224729
0.0104424	0.0200012	0.0200395	0.00910305	0.0290818	0.0253942		0.00727665	0.0221045	0.0109292	0.00777628	0.00508591	0.0125167		0.0171371	0.0191125	0.0120697	0.09054	0.0856859	0.0633707
0.00441111	0.0234444	0.0154	0.0117222	0.00952222	0.0149444		0.00675833	0.0236588	0.01505	0.0247188	0.01385	0.00733077		0.0262104	0.0256003	0.0144661	0.00952499	0.0351101	0.0292568
0.987615	0.967391	0.965826	0.922002	0.95597	0.898324		NA	0.688839	NA	0.716538	0.733118	0.737549		0.134381	0.052486	0.0992584	0.0168159	0.0499733	0.02422
0.0340135	0.133706	0.0672623	0.0669702	0.014395	0.071668		0.0208742	0.0227902	0.0158977	0.0355715	0.00454521	0.0167424		0.0121754	0.0125086	0.0103877	0.0172886	0.0181516	0.0322928
0.796327	0.929064	0.869472	0.879444	0.875899	0.729978		0.8201	0.652088	NA	0.520353	NA	0.7083		0.0549231	0.0879246	0.0470522	0.0542856	0.0564815	0.0656874
0.168709	0.276755	0.223038	0.277756	0.133083	0.0899487		0.0919663	0.0883336	0.108983	0.134064	0.00826419	0.153761		0.0369406	0.131018	0.0797874	0.0652196	0.0617055	0.0288828
0.975771	0.841291	0.96303	0.892577	0.712447	0.823579		0.462833	0.366231	0.428329	0.454963	0.555325	0.376138		0.0475333	0.0625451	0.033375	0.0354674	0.07647	0.0368907
0.0444127	0.0182638	0.0218079	NA	NA	NA		0.0152568	0.0158908	0.0127975	NA	NA	NA		0.0164908	0.0151559	0.0120081	NA	0	NA
0.862811	0.553519	0.0628	0.72547	0	0.646493		0.01068	0.0223783	0.0158444	0.0200881	0.00556	0.0219937		0.0164726	0.0246892	0.0126664	0.0117753	0.023552	0.0220176
0.028721	0.0307536	0.024076	0.0244583	0.0152321	0.0167438		0.0128133	0.0144295	0.0122011	0.00796982	0.00726249	0.0139403		0.0109838	0.0150506	0.0133097	0.00763267	0.00854084	0.014289
0.0127161	0.016967	0.0146416	0.0100681	0.0145683	0.0125129		0.010064	0.0141231	0.0113462	0.00883704	0.0109519	0.0149148		0.0177444	0.0138575	0.0107603	0.0188812	0.0167298	0.0141238
NA	NA	NA	NA	NA	NA		NA	NA	NA	NA	NA	NA		0.0186822	0.00032987	0.00583462	0.00399225	0.00142069	0.000661538
0.02245	0.0230625	0.0495	0.00258	0	0.009075		0.00922222	0.00429526	0.013637	0.0111715	0	0.0219514		0.0119378	0.0189834	0.0160924	0.0123792	0.012232	0.0177763
0.9886	0.9669	0.9706	0.9286	0.95015	0.911906		NA	NA	NA	NA	NA	0.59805		0.46404	0.120133	0.0748667	0.0652333	0.0747667	0.0154
0.0417672	0.0937779	0.01505	0.0886352	0.0290393	0.0619324		0.0124923	0.0200347	0.0139133	0.0124677	0.013625	0.0100316		0.0422847	0.019563	0.0340177	0.0296851	0.0648042	0.0344081
0.0257577	0.0218143	0.0413455	0.0270183	0.0280138	0.0275063		0.0117129	0.0154457	0.0128112	0.0109332	0.0245884	0.00839719		0.0414234	0.0371178	0.0297335	0.029263	0.0285506	0.0282136
0.0140394	0.0955514	0.0156154	0.0168025	0.0117117	0.0145302		0.00787	0.013191	0.0210906	0.0105728	0.0126125	0.0102583		0.0170121	0.0149639	0.0114822	0.0149313	0.0180631	0.0216514
0.0155029	0.0156302	0.0142537	0.00984135	0.0135181	0.0142667		0.0120902	0.0146377	0.0129081	0.00990132	0.0131836	0.0120541		0.0139024	0.0159031	0.0143095	0.0101	0.0132914	0.0120112
0.128529	0.152541	0.0506451	0.136488	0.0755743	0.0981727		0.0105737	0.054766	0.009925	0.0457132	0.00901176	0.0133364		0.0134402	0.0261827	0.01799	0.0101006	0.0184244	0.0244311
0.128225	0.0816584	0.0358004	0.105328	0.0536857	0.0465006		0.0142625	0.0100213	0.006025	0.0118803	0.013925	0.0127556		0.00740829	0.0273037	0.0184548	0.0120352	0.0141104	0.0229308
0.0149618	0.016164	0.0149235	0.00981923	0.0170853	0.0148344		0.0128199	0.0131228	0.0111655	0.0146103	0.0140321	0.0100441		0.0128346	0.0129563	0.0149017	0.00834154	0.0262617	0.0135754
0.0781534	0.0765251	0.10616	0.0967065	0.0732207	0.0781403		0.00765579	0.0159813	0.0136216	0.0106114	0.0208952	0.0142438		0.014059	0.0176516	0.024305	0.0126501	0.0153191	0.0138472
0.0154	0	0	0	0	0.0108		0	0.00538889	0.00431111	0	0.0174357	0.0112		0.0167735	0.00912414	0.0260083	0.0122706	0.0172	0.0149853
0.00746446	0.167453	0.0270024	0.140992	0.00580695	0.00869574		0.00686667	0.0110267	0.00983333	0.0116496	0.0134333	0.0105614		0.0173244	0.0185281	0.0113308	0.011038	0.010464	0.0151125
0.7356	0.0130667	0.63845	0.021875	0.0797	0.01325		0.00485	0.01375	0.0349	0.019	0.0135	0.0438		0.00763325	0.0137493	0.0126064	0.0139439	0.021138	0.0138385
0.817267	0.728267	0.7699	0.00935	0.0053	0.00943333		0.00985	0.013125	0.0149	0.00895	0.0114	0.01125		0.0118129	0.016665	0.0141048	0.0128129	0.0191171	0.0161888
0.0661382	0.0549292	0.060022	0.0541663	0.0782561	0.0449279		0.0187028	0.043515	0.031107	0.00564903	0.0148662	0.0143198		0.0423734	0.0171645	0.0223113	0.0115612	0.0402504	0.00874083
0.0118746	0.0239938	0.00959289	0.0516135	0.110471	0.0195294		0.0118385	0.0147507	0.0167467	0.00795765	0.0140333	0.0187333		0.0123549	0.0197751	0.0106476	0.0141019	0.0146369	0.021569
0.0161715	0.0157628	0.0150897	0.0076302	0.0114407	0.012386		0.0116667	0.0167325	0.0122658	0.00917281	0.0106031	0.014675		0.0175602	0.016442	0.0118823	0.00890534	0.0166465	0.0138652
0.0180333	0.0182857	0.0153667	0.0146	0.0205333	0.00954286		0.0132125	0.01805	0.0160625	0.0167889	0.00932857	0.0171222		0.00852222	0.0139852	0.01583	0.00964167	0.00978889	0.00903333
0.017	0.0165	0.0302333	0.01025	0.0121667	0.0160143		0.03104	0.01212	0.00238	0.0195	0.0125	0.01758		0.0131	0.0187112	0.014625	0.0107279	0.01455	0.0181692
0.0136153	0.0147061	0.00945343	0.0131553	0.0132781	0.0140023		0.00874156	0.0520339	0.0132468	0.0178099	0.015309	0.0107143		0.0268956	0.0337461	0.0168512	0.00954696	0.0205188	0.020763
0.0155161	0.0155029	0.0137161	0.0111046	0.0138081	0.0140193		0.00946445	0.0139725	0.00980697	0.00765972	0.00789698	0.0125117		0.00959589	0.0163165	0.0127335	0.00791588	0.0131647	0.0141095
0.0154835	0.0164363	0.0193904	0.00864736	0.0151944	0.0179269		0.0107063	0.016523	0.010875	0.00934233	0.0116267	0.00970588		0.00977121	0.028973	0.0152206	0.00740296	0.0156797	0.0149547
0.01434	0.0152	0.0130595	0.0107616	0.0138421	0.013655		0.010215	0.01847	0.0114211	0.00888	0.0118444	0.0114143		0.0104837	0.0153845	0.0161215	0.00986215	0.0140833	0.0136997
1	0.97622	0.800586	0.7172	0.4762	0.43188		0.973114	0.8493	0.771867	0.604983	0	0.3068		0.0063	0.33766	0.137317	0.218057	0	0.17155
0	0.0152693	0.040119	0.025767	0.00359031	0.0105744		0.0083	0.0194207	0.00565075	0.00313675	0.0100098	0.00722222		0.0249777	0.00537471	0.0140942	0.00190607	0.0084069	0.00517484
1	0.962222	0.7878	0.988208	0.987103	0.848522		NA	NA	0.3351	0.3732	0.316984	NA		0.092119	0.0825333	0.139933	0.107468	0.176506	0.087475
0.99205	0.9643	0.92855	0.91535	0.94935	0.84345		0.5902	0.55885	0.55435	0.5481	0.5244	0.51805		0.0290447	0.0452349	0.0305074	0.0242791	0.0463502	0.0303228
0.143299	0.230061	0.184019	0.243946	0.216243	0.172357		0.0275585	0.0453278	0.0788117	0.093265	0.0537191	0.0717894		0.0141949	0.0301263	0.0288868	0.0382931	0.0292235	0.0231598
NA	0.9724	0.64	0.9744	0.8992	0.825272		NA	0.589167	0.4348	0.4805	0.45	0.6667		0.0667	0.0652893	0.118333	0.0219985	0.099851	0.0162056
0.9495	0.91115	0.86405	NA	NA	NA		0.12504	0.09892	0.1008	NA	NA	NA		0.0194386	0.0252106	0.0179392	NA	NA	NA
0.00246667	0.0666833	0.0166012	0.0478274	0.0578524	0.0651643		0	0.0128571	0.0261607	0.00720238	0.0185119	0.00915		0.0135402	0.0225251	0.00787295	0.00576425	0.00982174	0.0131382
0.939463	0.932089	0.9154	NA	NA	NA		0.418433	0.345487	0.44	NA	NA	NA		0.0319373	0.0331987	0.0557717	NA	NA	NA
0.0131056	0.0164056	0.0155667	0.0115889	0.00876667	0.0170389		0.00882857	0.0164429	0.0133	0.0109714	0.0108143	0.00844286		0.00933333	0.0165417	0.0109139	0.00867222	0.0168417	0.0142833
0.0125929	0.102272	0.0146286	0.099709	0.0662026	0.0822215		0.00943395	0.015	0.0110529	0.00589114	0.00664032	0.0158881		0.0103253	0.0237445	0.0237347	0.00980364	0.0158712	0.0193913
0.0439913	0.0642861	0.161045	0.0200807	0.0346409	0.0540406		0.010714	0.023926	0.0123576	0.019203	0.00990359	0.0243971		0.0245672	0.0228095	0.0210472	0.011673	0.0185477	0.0180575
0.0736875	0.181357	0.103546	0.128735	0.121148	0.111728		0.0338523	0.0901382	0.0437198	0.0500923	0.0543047	0.0562775		0.0274022	0.0598834	0.0485518	0.0492444	0.0750626	0.0394804
0.013947	0.0187237	0.0201349	0.0132058	0.0141006	0.018697		0.012175	0.0166517	0.0127262	0.00967876	0.0105724	0.0113274		0.0115004	0.0170056	0.0152221	0.00951557	0.0165697	0.0147362
0.9796	0.972414	0.8316	0.939154	0.931	NA		0.0833	0.30945	0.2389	0.5509	NA	NA		0.0909	0.1157	0.04	0.100158	0.3519	NA
0.0075	0.0186529	0.0103529	0.0137765	0.00767647	0.0137059		0.00273333	0.0107294	0.0124	0.00102941	0.0137083	0.00491176		0.0117185	0.0271027	0.02075	0.106614	0.0317667	0.0220156
0.0296106	0.0126455	0.00552424	0.00615854	0.0307364	0.00864849		0.0206667	0.0122813	0.00464286	0.00231061	0.00387363	0.0134091		0.0113407	0.0206846	0.0427942	0.0225364	0.0138347	0.0111236
0.013087	0.0159313	0.0147648	0.00925995	0.00873911	0.0145499		0.0135364	0.0157609	0.00636441	0.0101014	0.0136818	0.0131957		0.00682229	0.0177872	0.00848159	0.00936168	0.0113158	0.0117752
NA	0.64715	0.885167	0.492625	0.79275	0.54215		0.0185333	0.0122778	0.0172	0.0059188	0	0.00778		0.0100641	0.0136893	0.0111842	0.00890719	0.0088806	0.00979385
NA	0.9857	0.92	0.83805	1	NA		NA	0.71545	0.7429	0.627525	NA	0.879189		0.0112375	0.0487922	0.00727744	0.019123	0.0331605	0.023823
0.0119745	0.0160586	0.0144717	0.0122063	0.0157383	0.0142212		0.0135733	0.0142584	0.01062	0.0145731	0.0106625	0.011775		0.0186576	0.015529	0.0134986	0.012249	0.00745216	0.0130353
0.555652	0.683479	0.632618	0.682616	0.592743	0.662465		0.403843	0.390463	0.445571	0.389675	0.482717	0.54358		0.0310046	0.0672999	0.0394153	0.0227844	0.0638102	0.0202371
0.0585953	0.167129	0.0817272	0.135904	0.0694448	0.103035		0.01225	0.0176975	0.0141626	0.00821719	0.0150527	0.0128871		0.00998096	0.0160741	0.0132194	0.0140504	0.0154282	0.0139503
1	0.971809	0.771417	0.91467	0.970218	0.81747		0.6786	0.763967	0.81	0.56322	0.7674	0.7308		0.055	0.209791	0.0947571	0.144705	0.0744944	0.0525714
0.380756	0.433726	0.369918	0.62802	0.3033	0.63403		0.0187163	0.019936	0.0211435	0.00940201	0.02	0.0164726		0.018521	0.0227108	0.0180577	0.0128391	0.0396863	0.0161696
0.0992267	0.0886875	0.0956687	0.0120429	0.0250533	0.0150615		0.0147966	0.020019	0.00954023	0.00878462	0.0154923	0.0117		0.0447826	0.047796	0.0402425	0.0117286	0.0125857	0.0135057
0.0139273	0.0172818	0.0110909	0.0101091	0.0148818	0.0119545		0.00817	0.01158	0.00999	0.00733636	0.01328	0.01152		0.0746063	0.0743158	0.0089	0.0364195	0.0153111	0.0768564
0.768868	0.885013	0.78032	0.771384	0.681025	0.758949		0.418014	0.40783	0.334336	0.39823	0.473066	0.44012		0.152025	0.0359869	0.0713287	0.0302751	0.0531727	0.0196482
NA	0.931867	0.9289	0.97874	0.8595	1		0.7556	0.5227	0.7821	0.6855	0.6727	0.6154		0.0577125	0.05055	0.04575	0.02089	0.076175	0.0444
0.0147806	0.0204832	0.0130093	0.00925557	0.0114965	0.0145715		0.0153401	0.01329	0.0117468	0.00944679	0.0134396	0.0136177		0.0110065	0.0157005	0.0165746	0.00988192	0.0153142	0.0134896
0.116442	0.0211667	0.0522455	0.0960941	0.0458055	0.0808231		0.0109625	0.0198333	0.00664444	0.01682	0.0155	0.01635		0.0186118	0.0211087	0.0132468	0.00870103	0.0149329	0.0118875
0.0535223	0.04049	0.0787324	0.0785736	0.0394496	0.0811074		0.02543	0.051987	0.051848	0.0566716	0.0459895	0.0657585		0.0276148	0.0447065	0.0341309	0.0419832	0.0769546	0.0397324
0.314929	0.349317	0.257305	0.0121365	0.00748055	0.0153752		0.00601869	0.00733493	0.0254961	0.00613763	0.0223018	0.0177265		0.0165729	0.0182422	0.0408499	0.0292825	0.0224059	0.0139103
0.114151	0.172529	0.0876589	0.132019	0.0661121	0.0860644		0.0069422	0.0153428	0.0125981	0.0111472	0.00852372	0.0158757		0.010608	0.0146083	0.0130487	0.00809244	0.0154191	0.0141963
0.0422114	0.13581	0.0182887	0.104298	0.0590758	0.0360561		0.0168714	0.0139514	0.0156143	0.006084	0.0187846	0.00697059		0.0378111	0.0398088	0.0657377	0.0299234	0.0345868	0.0392856
0.0166185	0.0145094	0.01668	0.0115551	0.010693	0.0119041		0.0117889	0.01555	0.0136	0.00924444	0.0149056	0.0128889		0.012168	0.0145468	0.0143519	0.00730828	0.0147477	0.0135606
0.01678	0.01558	0.01151	0.0107	0.01057	0.01452		0.0144625	0.0171111	0.01305	0.0092375	0.009325	0.0120556		0.0137369	0.0129727	0.018395	0.0100012	0.0160447	0.0133856
0.158476	0.109185	0.13167	0.192085	0.0945588	0.149336		0.0181876	0.0238337	0.0159129	0.0296095	0.0138947	0.0388306		0.0192693	0.0169259	0.0169262	0.013118	0.0124292	0.0151047
0.0646803	0.015074	0.0528839	0.0942983	0.106536	0.075816		0.00968824	0.011319	0.00987059	0.0646416	0.0155176	0.0136824		0.0143733	0.0397086	0.0133504	0.0228783	0.0179334	0.0112477
0.0135826	0.0149705	0.0136348	0.0105879	0.0187083	0.0101621		0.0158	0.0152383	0.00945234	0.00998878	0.0140505	0.0130037		0.0142856	0.0148318	0.0138833	0.00841136	0.0242727	0.0119167
0.89745	0.4516	0.96775	0.674075	NA	0.737333		NA	NA	NA	NA	NA	NA		0.0599583	0.0116824	0.0263	0.0303583	0.0370417	0.0193636
0.0204444	0.01282	0.0159889	0.00798	0.0133111	0.0199		0.0117	0.0152	0.0167667	0.0100667	0.0237	0.0132286		0.0152429	0.0188667	0.0100143	0.00948774	0.0291222	0.0195421
0.170733	0.166033	0.08558	0.0898667	0.16242	0.08676		0.0198	0.024575	0.0175	0.134313	0.0398395	0.0559558		0.01395	0.01705	0.0195556	0.0344721	0.0198817	0.0127631
0.448143	0.410862	0.359415	NA	NA	NA		0.163244	0.157812	0.10095	NA	NA	NA		0.0847614	0.0781735	0.100025	NA	NA	NA
NA	0.404425	NA	0.789967	0.5623	0.87472		NA	0.066375	NA	0.0836696	0.1818	0.219967		0.0442667	0.024281	0.01638	0.0203848	0.0237073	0.0423372
0.9535	0.93709	0.969523	0.933094	1	0.934863		NA	0.433	NA	0.7615	NA	0.573		0.0938088	0.0734373	0.0723934	0.0699561	0.239209	0.077908
0.0107701	0.0174643	0.0133423	0.00906853	0.0196825	0.014354		0.0129697	0.0139372	0.0143514	0.00798055	0.0160783	0.00852734		0.0111476	0.0142012	0.01162	0.00789116	0.00904124	0.0116257
0.016109	0.0187195	0.0137822	0.00848712	0.0123713	0.0143698		0.0278	0.0110416	0.004575	0.00608478	0.0164333	0.00865		0.0298403	0.0313799	0.0234269	0.0172468	0.0253753	0.0471669
0.0162314	0.0171978	0.0136526	0.0287094	0.0240875	0.0230235		0.00946667	0.0153105	0.0187278	0.0149315	0.0170786	0.0107353		0.0118149	0.014837	0.00804487	0.0167906	0.0159168	0.0144219
0.0128559	0.170164	0.0101827	0.00984075	0.0110223	0.116843		0.0166786	0.0330211	0.0168222	0.021321	0.00496667	0.0289		0.0156915	0.0196917	0.0130429	0.0162902	0.0141518	0.014329
0.0546727	0.02765	0.153273	0.27039	0.0471182	0.0606154		0.0139714	0.0129882	0.0402895	0.01454	0.0137941	0.0419156		0.0142979	0.0207994	0.0150631	0.01261	0.0117427	0.0111469
0.011575	0.0181568	0.00785	0.00738425	0.0142	0.0181167		0.0134	0.0106695	0.0165	0.00745947	0.004675	0.00904		0.0107497	0.0140753	0.0194924	0.0155638	0.0147397	0.01067
0.935	0.924341	0.928329	0.906312	0.933033	0.888812		0.518467	0.4357	0.508033	0.423194	0.6427	0.456483		0.0911615	0.125994	0.0825944	0.0681056	0.1326	0.0413294
0.0850381	0.145524	0.0972069	0.08446	0.0799416	0.0872222		0.0130298	0.052062	0.0101085	0.00998179	0.0680137	0.0562681		0.0169185	0.017896	0.01497	0.00832282	0.0183005	0.0136187
0.0156675	0.0152271	0.0195334	0.00922918	0.0209109	0.0142164		0.0336417	0.0130633	0.0258218	0.0098	0.0166574	0.0153865		0.0178441	0.0144349	0.0228149	0.0076146	0.0118468	0.013421
0.90241	0.96199	0.871726	0.953249	0.87618	0.846767		0.451229	0.432242	0.452581	0.529068	0.42919	0.594815		0.0762098	0.0876959	0.273676	0.0657742	0.184196	0.116912
0.0154005	0.020535	0.174453	0.0122155	0.01595	0.0119597		0.0124029	0.0179296	0.00809175	0.012785	0.0309125	0.00980146		0.0160853	0.0125873	0.0469836	0.00700832	0.0267822	0.00605635
0.0138462	0.0183933	0.0142115	0.00778794	0.022772	0.0153033		0.0105458	0.0124024	0.0133913	0.0116488	0.0120989	0.0128507		0.0172455	0.0226372	0.0143799	0.0320779	0.0299147	0.0108047
0.520203	0.510604	0.561499	0.0170333	0.00995	0.01155		0.0980745	0.255875	0.251925	0.0125	0	0.01315		0.0477521	0.0836108	0.0384238	0.0166	0.102467	0.0788167
0.075719	0.136163	0.15428	0.104961	0.0594395	0.0936801		0.022695	0.0176038	0.0298135	0.0172957	0.0114026	0.022075		0.0208228	0.0217454	0.0207073	0.0187963	0.0223043	0.0226561
NA	NA	NA	0	NA	0.0208		NA	0.0612	NA	0	NA	NA		0.0067	0.00837308	0.0212889	0.0111994	0.0115	0.0136462
0.9286	0.9195	0.9565	0.967	0.9574	0.905033		NA	NA	0.7143	0.65	NA	0.4218		0.0611318	0.0597899	0.0305591	0.0145942	0.0869318	0.0209309
0.425167	0.173575	0.371642	0.162331	0.0970364	0.441455		0.0128937	0.0330676	0.00287066	0.0376983	0.00433571	0.0210909		0.0130581	0.0304787	0.0264582	0.0100186	0.0206251	0.0155379
0.0251556	0.0158333	0.02605	0.01171	0.00647778	0.01688		0.00716667	0.00515447	0.01685	0.0091	0.004075	0.01548		0.0186785	0.0210606	0.11902	0.0279253	0.0456579	0.0076969
0.0299171	0.0411125	0.0370167	0.026244	0.0233278	0.0208323		0.010005	0.0181483	0.01299	0.0119517	0.0148368	0.0119895		0.0103647	0.0189792	0.0140597	0.0100356	0.00963743	0.0165076
0.011709	0.0177121	0.0153119	0.0141463	0.016185	0.0160096		0.00598093	0.0245087	0.0162401	0.0113021	0.00923091	0.0137722		0.0278271	0.021057	0.0302441	0.0139908	0.0272908	0.0395871
0.0135873	0.0153538	0.012663	0.00908156	0.0120279	0.0132506		0.0109286	0.0138216	0.0114704	0.00851879	0.0139467	0.011242		0.0140131	0.0139858	0.0119453	0.00964096	0.0129746	0.013925
0.157669	0.445077	0.122272	0.392638	0.166357	0.268501		0.184912	0.189705	0.0219	0.212242	0.00666667	0.0176875		0.0272179	0.0465412	0.0163809	0.0435585	0.0208186	0.0315297
0.0112749	0.0142735	0.0189301	0.00710871	0.0189806	0.0123633		0.0128096	0.0118391	0.014031	0.00954432	0.0178551	0.0107944		0.0137411	0.0164525	0.0104219	0.011185	0.00908759	0.0203599
0.0259583	0.175378	0.137895	0.228012	0.1121	0.284061		0.0165128	0.016252	0.0089286	0.0280853	0.0227632	0.0583022		0.0132506	0.0178216	0.013692	0.00854142	0.027464	0.0181158
0.0119845	0.0167818	0.020702	0.0110902	0.0144848	0.013349		0.01	0.0166545	0.0162	0.012	0.0108333	0.015175		0.00909518	0.0344232	0.0580072	0.025221	0.0148419	0.0135967
0.0914679	0.156097	0.133753	0.0124394	0.01239	0.0157429		0.0191714	0.0213182	0.0217103	0.0093647	0.00768571	0.0161581		0.0230206	0.0152281	0.0117817	0.0113899	0.0100892	0.0117429
0.0178079	0.00599326	0.012809	0.00795393	0.0170708	0.0155472		0.00857456	0.0163509	0.0104298	0.00889474	0.0077307	0.0159237		0.00935646	0.0136837	0.012932	0.00961837	0.0186054	0.00955918
0.753667	0.697265	0.962561	0.958065	0.51595	0.757312		NA	0.506999	0.59029	0.771936	NA	0.7		0.0517107	0.137741	0.00257476	0.285185	0.0446951	0.00764175
0.0121082	0.0178412	0.0127935	0.00936362	0.0151119	0.0108582		0.0145669	0.0161755	0.0109124	0.0110229	0.0137901	0.0138819		0.0119087	0.0136487	0.0146696	0.00976401	0.0209071	0.0134631
0.0170111	0.08896	0.0203893	0.04372	0.0215555	0.0781529		0.008735	0.0516236	0.0210524	0.0284053	0.0468292	0.0577136		0.0164923	0.0355305	0.0198443	0.0215757	0.0228171	0.0265888
0.3462	0.0239801	0.03575	0.0810522	NA	0.169		0.0363545	0.00987993	0.0120434	0.0147087	0	0.0116791		0.0132579	0.0235855	0.013957	0.0167783	0.0270717	0.0146133
0.0287833	0.0295833	0.0142833	0.0172667	0.0130167	0.0168333		0.0233276	0.0154029	0.0130034	0.0124441	0.0319235	0.0155735		0.0108551	0.0271754	0.0124098	0.0121497	0.0170051	0.0330026
0.0147429	0.0151286	0.0205714	0.0116571	0.0109	0.0159571		0.0130476	0.0150159	0.0181429	0.013673	0.0035	0.0120556		0.0151019	0.0158792	0.0145379	0.00907367	0.0138195	0.0156386
0.983364	0.939694	0.883486	0.873455	0.962744	0.951817		0.8511	0.630784	0.508463	0.58561	NA	0.546007		0.0394054	0.082639	0.0497959	0.0560577	0.111169	0.0885943
0.0616735	0.0489731	0.109995	0.0530993	0.0771092	0.0875744		0.00792644	0.0226255	0.0165945	0.0117417	0.0397835	0.0147371		0.0265157	0.0285033	0.0121696	0.022329	0.0190304	0.0166431
0.560166	0.535316	0.534319	0.65358	0.64631	0.557816		0.155984	0.0613659	0.176154	0.147661	0.253893	0.121505		0.0464885	0.0652449	0.038908	0.0358886	0.0914578	0.0555516
0.00948	0.214027	0.147226	0.254146	0.161324	0.0147333		0.0101493	0.0103069	0.0131954	0.0132976	0.015209	0.00963651		0.00738066	0.0250095	0.0188056	0.0125553	0.0189093	0.0368856
0.9522	0.976886	0.79365	0.793275	0.7775	0.883317		NA	NA	NA	0.5089	NA	NA		0.0416667	0.157691	0.11258	0.120641	0.226775	0.0570749
0.0165211	0.0172374	0.014723	0.0092957	0.0119891	0.0139226		0.0114323	0.0156758	0.013129	0.00987643	0.017229	0.0154387		0.0197601	0.0430172	0.0128369	0.0167993	0.0170977	0.0286292
0.0197622	0.522502	0.195662	0.640262	0.153881	0.746759		0.00767442	0.00499547	0.0100104	0.047131	0	0.0185419		0.00860177	0.0171616	0.0151521	0.0165854	0.0152563	0.0122891
0.0134018	0.0969711	0.0663624	0.080114	0.0293373	0.0605567		0.0133759	0.0322255	0.0377849	0.0166662	0.0115287	0.026263		0.0314827	0.0345067	0.0267239	0.0207139	0.0320956	0.0266804
NA	0.0297967	0	0	NA	0		0	0.0167556	NA	0.01	0.0175	0.0169		0.0136742	0.0209595	0.0139455	0.00387387	NA	0.00673939
0.98784	0.966628	0.822288	0.792654	0.967457	0.92912		0.24783	0.169226	NA	0.473841	0.633389	0.519103		0.0383871	0.317691	0	0.210015	0.0505517	0.0249875
0.0135833	0.0273571	0.0121429	0.0146875	0.0369714	0.0163429		0.0261	0.0219	0.02695	0.016975	0.0321613	0.020775		0.0112356	0.0611276	0.0372308	0.0282033	0.0987904	0.024096
0.140049	0.122149	0.122552	0.132773	0.0946161	0.126651		0.018544	0.0183869	0.0175109	0.0214526	0.0228104	0.0154375		0.0153025	0.0232527	0.0141153	0.0208576	0.0213984	0.016003
0.7948	0.969329	0.887078	0.960483	0.917567	0.958405		NA	0.441333	NA	0.64425	NA	NA		0.100967	0.0876409	0.12545	0.0276	NA	0.0571
0.568687	NA	0.7143	0.441341	NA	0.74732		NA	NA	NA	0.6333	NA	NA		NA	NA	NA	0	NA	NA
NA	0.9565	0.9688	0.93075	0.9085	0.919833		0.572967	0.437557	0.325	0.704082	0.6733	0.681644		0.0236485	0.0311066	0.0171619	0.0273119	0.035527	0.0313718
0.0149182	0.0187455	0.0200545	0.011425	0.0156909	0.0243727		0.0114182	0.0138909	0.0133182	0.0136167	0.00617	0.0145364		0.00714444	0.04922	0.0186833	0.0133727	0.0135846	0.0104684
0.0192258	0.012871	0.0162333	0.0129355	0.00646667	0.0120968		0.0073	0.00635	0.0128333	0.0125	0.0185667	0.0271		0.00894634	0.0324092	0.0218937	0.00796667	0.0205517	0.0102122
0.913667	0.746567	NA	NA	NA	0.68455		0.56	NA	NA	NA	NA	NA		0.0112134	0.0365476	0.0354561	NA	0.0281	0.0659333
0.96	0.9097	0.62295	0.837197	NA	0.8855		0.63712	0.711063	0.598049	0.44	NA	NA		0.00064876	0.0387538	0.00719835	0.0509571	0.0178187	0.0223571
0	0.0554038	0.0351667	0.17071	0.0278	0.0165		0.0104	0.02235	NA	0.00841371	0	0.03224		0.0176397	0.0492225	0.0221957	0.0381145	0.00965031	0.0450774
0.0743512	0.0952501	0.13799	0.175819	0.0152059	0.08309		0.0128905	0.0199008	0.011897	0.0190357	0.0208803	0.0120891		0.0466185	0.0214353	0.0245714	0.0210568	0.0260254	0.0173042
NA	NA	NA	NA	NA	NA		0.021	0.02035	0.0177417	0.0141	0	0.0478333		0.0190963	0.0389405	0.0896357	0.107342	0.0313649	0.0304936
0.8489	0.594673	0.837	0.69241	1	0.91255		0.03745	0.00818835	0	0.00281494	0	0.0408333		0.0114697	0.0191693	0.0107129	0.00984578	0.0166894	0.0126186
0.120946	0.246161	0.268522	0.26211	0.00934425	0.267514		0.0229111	0.0607156	0.147392	0.137794	0.0165667	0.04461		0.0301791	0.0361313	0.0353524	0.0428035	0.0223074	0.0333408
0.111413	0.114908	0.213921	NA	NA	0		0.031867	0.0271231	0.0293238	NA	NA	0		0.011452	0.0231399	0.0168637	NA	NA	NA
0.379464	0.500452	0.422918	0.411638	0.395436	0.414382		0.17161	0.129329	0.184793	0.300933	0.169937	0.210022		0.0522634	0.0642611	0.0697222	0.0476939	0.074729	0.0412607
0.0171681	0.0529351	0.0515302	0.0249807	0.0337622	0.0249428		0.0181368	0.0224691	0.0189463	0.0230978	0.0272194	0.0172415		0.0151287	0.0182424	0.020094	0.0171348	0.0145513	0.0171224
0.0219675	0.0212437	0.0217201	0.0110881	0.0107599	0.0164388		0.0152303	0.0160303	0.0159251	0.0108143	0.0144494	0.0117978		0.0193908	0.0132382	0.0156815	0.0112937	0.0128071	0.013545
NA	NA	NA	NA	NA	NA		NA	NA	NA	NA	NA	NA		0	0.24	0.0645	0.0212351	0.0310347	0.117267
0.0452	0.015175	0.035925	0.011325	0.0189	0.0135		0	0.0259	0.02765	0.006775	0	0.00615		0.00892857	0.0271582	0.00384615	0.012634	0.0160394	0.0051178
0.0133733	0.01468	0.0114733	0.0114667	0.0156933	0.0144333		0.00849412	0.0165588	0.0143	0.0187565	0.0235059	0.016575		0.0129704	0.037175	0.0129154	0.0221592	0.00825	0.0113963
0.0494057	0.0397832	0.0638461	0.0266508	0.0158182	0.0258506		0.0137132	0.0130867	0.0151	0.010029	0.0118217	0.0110403		0.0149589	0.0158522	0.0119059	0.0120361	0.0164799	0.0147519
0.00983062	0.0138523	0.0137424	0.011092	0.00736325	0.0125746		0.0169788	0.0108642	0.0134867	0.00824243	0.0130625	0.0143074		0.0124961	0.0178466	0.0152233	0.00750931	0.0132829	0.0127438
0.718357	0.0273751	0.03275	0.0178667	0.0305667	0.0134857		0.0129	0.0196295	0.0053	0.0208667	0	0.02858		0.0157877	0.0187963	0.0350388	0.0202215	0.0153524	0.00448891
0.227296	0.0885008	0.120669	0.246021	0.153531	0.314619		0.0151275	0.0178017	0.0187287	0.0370269	0.0129973	0.0146437		0.0174293	0.0241288	0.0199056	0.0194019	0.0170342	0.0116735
1	0.9873	1	1	NA	NA		NA	0.75105	NA	0.1628	NA	NA		0.2005	0.0262126	0.21219	0.193429	0.0633	0.0471907
0.00988846	0.0161692	0.0131038	0.0110962	0.01415	0.0130923		0.00924583	0.0129292	0.0126042	0.00974583	0.0101083	0.0139042		0.0123284	0.0144454	0.0113816	0.0105111	0.0158636	0.0144978
0.9123	0.608	0.9	0.9436	1	0.9425		0	0.02056	0.0187556	0.00704152	0	0.00363945		0.00887367	0.0160395	0.0156889	0.00833894	0.0126917	0.0140935
1	0.953496	0.952367	0.938896	1	0.84755		NA	0.220508	NA	0.9615	0.6261	0.6818		0.0485	0.055931	0.025	0.00881957	0.102056	0.0038
0.00793681	0.0281736	0.0135704	0.0149338	0.00228098	0.042384		0.00737143	0.0163	0.0217	0.0152257	0.00888	0.0128992		0.0129688	0.0167	0.0144678	0.00653721	0.0139556	0.0140226
1	0.941725	0.8889	0.874667	0.80915	0.953833		NA	0.606548	0.7931	0.4881	NA	0.8182		0.0856024	0.161137	0.0360643	0.0940267	0.106664	0.0443478
NA	NA	NA	NA	NA	NA		0.0071	0.0440902	0.00895	0.0219204	0	0.0141		0.0149931	0.015264	0.0108762	0.00592243	0.00493791	0.0148634
0.0127105	0.0169877	0.0189474	0.0123211	0.00906667	0.0166912		0.0158357	0.0116486	0.00950306	0.00851497	0.0145901	0.0155816		0.0148949	0.0202759	0.00932313	0.0133878	0.00599932	0.0142463
0.0258708	0.0176838	0.023368	0.00962102	0.0171703	0.0139487		0.0174428	0.0156403	0.0108933	0.0104217	0.00728146	0.0174046		0.0182066	0.0108225	0.0122768	0.00782528	0.0157636	0.0124362
0	0	0	0.0177246	0	0		0.00326667	0.00861349	0.0133333	0.00410654	0.0147	0		0.0216671	0.0216263	0.0186778	0.0167365	0.019755	0.0177319
0.0137923	0.0140923	0.133071	0.0121538	0.0128308	0.0175615		0.0129924	0.0197822	0.00743243	0.00996288	0.0267187	0.0144027		0.0103567	0.0186484	0.0182207	0.0110298	0.0235395	0.0177068
0.570479	0.8376	0.663483	0.534262	0.831343	0.458131		0.359101	0.38366	0.310483	0.30835	0.27176	0.178633		0.0994986	0.0845134	0.036887	0.0338931	0.133983	0.0619579
0.384068	0.444489	0.441685	0.491824	0.488742	0.401205		0.106222	0.228143	0.192996	0.363764	0.187704	0.194805		0.0358499	0.0542124	0.050121	0.0325271	0.0635991	0.0325259
0.133429	0.161044	0.135233	0.116667	0.0557727	0.074774		0.0119095	0.0229166	0.0127115	0.0215791	0.0133	0.0409455		0.0120778	0.0226143	0.0111245	0.0252579	0.0190575	0.0122703
0.222039	0.231091	0.218048	0.238676	0.12206	0.240988		0.0228167	0.055273	0.00983333	0.122287	0.0041625	0.0146385		0.00899414	0.0185533	0.0125147	0.0108326	0.0180536	0.0114323
0.0108776	0.0154189	0.0132601	0.00984126	0.0161589	0.0128671		0.009625	0.0144549	0.0108917	0.0102475	0.0115625	0.0142172		0.0141772	0.0163384	0.0116066	0.00948623	0.00972721	0.0128283
0.346532	0.567443	0.180996	0.653969	0.89496	0.584311		0.0324718	0.0300111	0.0193567	0.0349896	0	0.0565896		0.0125532	0.0302167	0.00898	0.0131538	0	0.0123375
NA	0.977614	NA	0.959093	1	0.80213		NA	0.1967	NA	0.0786093	0.0204	0.2593		NA	0.0210686	NA	0.0156953	0.0197571	0.0154004
0.0127313	0.0132825	0.0134146	0.0123116	0.0159453	0.0140185		0.015315	0.0139421	0.01621	0.00917234	0.0104526	0.0139905		0.0107263	0.0125537	0.017528	0.0104959	0.0133696	0.0121834
0.030137	0.0240826	0.0273623	0.0403448	0.0253927	0.0295542		0.011737	0.0144513	0.0106607	0.0115785	0.00965714	0.0100481		0.0141131	0.0251521	0.0160657	0.0172446	0.0430032	0.0553033
0.816667	0.934492	0.759715	0.929907	0.90425	0.781341		NA	0.478465	0.421562	0.3133	NA	0.432643		0.0958797	0.156824	0	0.0209287	0.0333	0.0535528
0.0312	NA	0	NA	NA	0.0714		0	0	0	0	0	0.0278		0.0136542	0.0274809	0.0138867	0.0120035	0.0223417	0.0132382
0.0141324	0.0154235	0.0116596	0.00838091	0.0120191	0.0149609		0.0178579	0.0129064	0.0160722	0.00774475	0.0113383	0.0100551		0.0151832	0.0225241	0.0102829	0.010581	0.0124521	0.0138071
0.098125	0.731467	0.080825	1	0.9524	NA		0	0.1667	0	0.381	NA	NA		0.0154048	0	0.0313594	0.0282979	0	NA
0.0144326	0.019282	0.0125229	0.00992399	0.0183012	0.0198552		0.0115567	0.0148511	0.0128844	0.011029	0.00896667	0.0118133		0.0132317	0.0167083	0.0183032	0.01004	0.0174931	0.0127116
0.554837	0.43554	0.551033	0.49317	0.398433	0.465575		0.0228833	0.0172252	0.0109263	0.0100813	0.0127706	0.0143909		0.0147096	0.0151709	0.0121969	0.0132935	0.0136653	0.0139286
NA	0.987167	NA	1	NA	0.771033		NA	0.14285	NA	0.3	NA	0.2957		NA	0.1274	NA	0.131218	NA	0.0329
0.0124	0.0547333	0.0112267	0.047397	0.0515767	0.0412312		0.00325	0.0299758	0.00625	0.0138933	0	0.0220952		0.0125136	0.0187707	0.00872672	0.0125468	0.00746788	0.00834435
1	0.948792	0.692231	0.883154	0.9091	0.843181		NA	NA	NA	NA	NA	NA		0.0373739	0.0858486	0.0296628	0.0421799	0.0774823	0.0414012
NA	NA	NA	NA	NA	NA		NA	NA	NA	NA	NA	NA		0	0.0562154	0	0.0620833	0	0.0394231
0.96	0.978304	NA	0.974538	0.911118	0.896283		0.9643	0.64796	0.6	0.33564	NA	0.68702		0.0254354	0.0255103	0.0077789	0.01784	0.0237714	0.01752
0.25024	0.02474	0.23192	0.0828	0.06	0.09772		0.0411	0.0118	0.007975	0.016775	0	0.04125		0.0207329	0.013031	0.026988	0.0102367	0.018978	0.0185422
0.118333	0.06005	0.0717982	0.101915	0.00819286	0.0651628		0.00976667	0.0149897	0.01266	0.00963058	0.0156455	0.0132137		0.01826	0.0119996	0.0133576	0.012266	0.0205199	0.0105861
0.0106	0.0153089	0.0803016	0.0262016	0.0221333	0.0198809		0.00932567	0.0143378	0.0108726	0.00767747	0.014594	0.010731		0.0305543	0.0275742	0.0361534	0.0337521	0.0285112	0.0286321
0.0235824	0.0137914	0.0999223	0.111403	0.104582	0.0285326		0.0144923	0.0293828	0.0124545	0.0299448	0.016725	0.0386		0.0336393	0.0234296	0.0229833	0.023909	0.0129609	0.0193604
0.116874	0.177415	0.20786	0.231645	0.155708	0.156919		0.0122	0.0566562	0.118211	0.0933327	0.0446053	0.0121435		0.0213836	0.0354918	0.0349285	0.0192519	0.0250235	0.0187123
0.0230846	0.0177851	0.021697	0.010464	0.0104	0.0158183		0.0134273	0.0164388	0.016415	0.0137983	0.01785	0.0140993		0.0107341	0.0135721	0.0131757	0.0107226	0.0148659	0.0124228
0.879465	0.683767	0.849775	0.950805	0.903193	0.93754		0.523044	0.354862	0.4583	0.661078	0.523732	0.559564		0.161899	0.104528	0.0395261	0.150587	0.243347	0.134499
0.902	0.8909	1	0.941654	NA	0.9286		NA	NA	NA	0.3556	NA	0.3333		0	0.0364	0.0310043	0.0404789	0.0857	0.0319397
0.0806344	0.155596	0.183028	0.0697258	0.0899744	0.0587881		0.0128912	0.0210568	0.0223676	0.00592151	0.0221912	0.0363978		0.0108679	0.0253332	0.0219451	0.017616	0.0497655	0.0213273
0.1386	0.798245	0.14325	NA	NA	NA		0.2529	0.469824	0.125925	NA	NA	NA		0.0172727	0.0556709	0.0233304	NA	NA	NA
0.83675	0.9843	0.88215	0.9169	0.99375	0.88185		NA	0.9076	0.6162	0.872633	NA	0.85765		0.0442161	0.10258	0.0414396	0.0545811	0.0585646	0.0655465
0.948599	0.95291	0.947699	0.935342	0.959471	0.927698		0.5337	0.482701	0.6	0.574078	0.4839	0.641723		0.0435471	0.163014	0.0479973	0.0582336	0.045659	0.0536285
0.0125389	0.0164195	0.0102556	0.00911667	0.0140361	0.0136167		0.00843889	0.0186268	0.0216	0.00560976	0.0111951	0.0177927		0.012802	0.0104571	0.00800588	0.00630303	0.00825098	0.0155143
NA	0.992067	NA	0.8788	0.917567	0.6		NA	0.9286	NA	NA	0.8889	NA		NA	0.0645	NA	NA	0.2222	NA
0.0676	0.0300818	0.03623	0.0163545	0.01757	0.0210364		0.0100429	0.0174625	0.007875	0.0123375	0.021475	0.0180625		0.0111333	0.0178947	0.0123453	0.0119804	0.00776	0.00946364
0.0129474	0.0216904	0.016763	0.0115312	0.0131308	0.0153025		0.0130687	0.0203842	0.01345	0.0112559	0.00876154	0.0119135		0.0137564	0.0176614	0.0238788	0.0125171	0.0115224	0.0133468
0.924617	0.264466	0.707497	0.237863	0.255866	0.260443		0.7	0.0939846	0.26785	0.10573	0.0852349	0.0660017		0.15108	0.0565129	0.0212244	0.050025	0.075734	0.0444866
0.0128019	0.0162672	0.00883309	0.00839974	0.00742213	0.0138766		0.00269492	0.0113969	0.0157407	0.0336793	0.00489744	0.0127429		0.0119124	0.0154157	0.0182427	0.011112	0.00408624	0.0206478
0.156964	0.142379	0.131713	0.13686	0.109472	0.161147		0.0159341	0.0164677	0.0168678	0.0102529	0.0206125	0.0117429		0.02015	0.0292772	0.022496	0.0188274	0.0189371	0.0223108
NA	0.957611	0.978857	0.977383	0.9453	0.91946		0.75	0.620583	0.79026	0.690433	0.59896	0.61305		0.014708	0.0620928	0.038561	0.0132976	0.0433696	0.0292586
0.00955	0.01095	0.0114076	0.157413	0.293333	0.02185		0.0120556	0.0251135	0.0156167	0.0100966	0.00926	0.00798		0.0147351	0.0268403	0.0266785	0.0268422	0.0195702	0.0184952
0.967425	0.9356	0.96995	0.921325	0.9735	0.949425		NA	0.13746	0.7778	0.3758	0.39945	0.27385		0.0276571	0.0204158	0.0294857	0.0218538	0.00714	0.0148923
0.0020708	0.9815	0.0156354	0.9756	0.9667	0.7433		0.025525	0.5977	0.01625	0.88055	NA	0.702267		0.0162664	0.0531324	0.0103914	0.0130461	0.0420057	0.0544094
0.984833	0.9677	0.942867	0.913253	0.875	0.8914		NA	NA	0.65145	0.865975	1	0.9429		0.0994561	0.182921	0.0541333	0.0837104	0.232547	0.0225839
0.0114857	0.113192	0.0168857	0.266891	0.0196857	0.0154571		0.0142636	0.0112	0.010697	0.00932414	0.0157581	0.0126321		0.0146232	0.0205711	0.0162735	0.0128709	0.0214613	0.0142495
0.0106467	0.0158242	0.01369	0.0099503	0.0167194	0.0118286		0.0134739	0.0150634	0.01155	0.00861329	0.00982381	0.0132609		0.0109978	0.014175	0.0113506	0.011248	0.0143936	0.0142496
NA	0.2766	NA	0.0833	NA	NA		NA	0	NA	0	NA	NA		0.0074	0.00849452	0.00925	0.0118056	0	0
NA	NA	NA	NA	NA	NA		NA	NA	NA	0	NA	NA		NA	0.0148857	NA	0.0173323	0	0
0.150406	0.16125	0.187994	0.0619588	0.06302	0.0659813		0.01614	0.0193316	0.0155813	0.0139633	0.0163412	0.0144294		0.0118508	0.0225584	0.0153469	0.00964999	0.0162288	0.0157494
0.0195537	0.29987	0.0168415	0.248412	0.204513	0.161697		0.0111374	0.0624884	0.00946691	0.0333175	0.0681878	0.0354042		0.0145476	0.0182971	0.0129457	0.0104297	0.0127636	0.0124582
0.0111735	0.237079	0.0168545	0.00854788	0.0151125	0.130339		0.015551	0.0381652	0.00580941	0.0589885	0.00809096	0.0155495		0.0200262	0.029273	0.0191921	0.0260399	0.0166482	0.00947329
0.0109434	0.017002	0.0167663	0.0106	0.0120229	0.0139469		0.0134472	0.0115387	0.00820399	0.00710116	0.0157267	0.0216786		0.0138712	0.0204772	0.0503724	0.0108879	0.0389246	0.0235596
0.985725	0.0259333	NA	0.100771	0.28845	0.235		0.056	0.0189	0.00193333	0.00456944	0.0077	0.01926		0.025179	0.0342093	0.00135957	0.0312422	0.00306241	0.00642566
0.0438845	0.061266	0.0561661	0.142969	0.0625196	0.0525308		0.00882046	0.0436064	0.0544503	0.0964341	0.0151073	0.0131153		0.0166544	0.0288161	0.0216092	0.0196241	0.0225054	0.0282463
0.0143023	0.0161837	0.0160105	0.0177744	0.0248233	0.0177355		0.0114857	0.0181607	0.01435	0.0142393	0.0155429	0.0128679		0.00902748	0.0135892	0.015455	0.0132865	0.0150171	0.0109608
0.0703729	0.143486	0.11824	0.12214	0.105224	0.0752114		0.0149608	0.0342606	0.0154715	0.0368963	0.0159626	0.0185362		0.0116266	0.0366538	0.0211469	0.0176273	0.0214641	0.0176966
0.941396	0.957655	0.915052	0.952833	0.981131	0.878655		0.7958	0.88365	0.662617	0.863871	0.8824	0.8696		0.049145	0.093387	0.042968	0.0305516	0.131223	0.0544103
0.0131125	0.296869	0.0119	0.0158444	0.173904	0.185934		0.0118714	0.0167278	0.0147571	0.00972814	0.0128429	0.007075		0.0321286	0.0208491	0.0624368	0.0357535	0.0598118	0.0212108
0.0131411	0.120128	0.0236495	0.0737134	0.0149268	0.0436756		0.00847895	0.02586	0.0130462	0.00712	0.00896111	0.0167913		0.0449462	0.026906	0.0407937	0.0269568	0.0395445	0.0240736
0.25196	0.251286	0.249653	0.363656	0.213988	0.226951		0.0774988	0.0138405	0.0285961	0.0728529	0.00983594	0.0403452		0.0187051	0.0163596	0.0133441	0.0120574	0.0216028	0.0173261
0.000792216	0.0171742	0.00692168	0.0130882	0.0769	0.00226774		0.0182889	0.00598397	0.0232875	0.0180743	0.01895	0.01035		0.0518455	0.0313836	0.0169923	0.0347978	0.0371414	0.0284617
0.0153286	0.0198286	0.01545	0.0097	0.0117	0.015875		0.01011	0.0126273	0.01518	0.0105	0.0133	0.0138667		0.0335395	0.0618889	0.0162477	0.041789	0.0519245	0.0432171
NA	0.295014	NA	0	NA	0.7568		0	0.00935306	0	0	NA	0.0303		0.00927852	0.0127925	0.01676	0.0159461	0.02125	0.0061375
0.97435	0.8881	0.85475	0.93515	0.94185	0.90475		NA	0.1333	0.48	0.5133	NA	NA		0.0221642	0.0219548	0.0272953	0.0222846	0.00582533	0.0151204
0.0204067	0.0158	0.0145133	0.18868	0.0235357	0.0179533		0.0171898	0.0111309	0.00916275	0.0133078	0.012685	0.00920497		0.012565	0.0141122	0.0139631	0.0101949	0.00995232	0.0188594
0.5185	0.55495	0.676	NA	NA	NA		0.0136651	0.0111732	0.00996644	0.0124242	0.0952	0.00717677		0.00445783	0.010803	0.013495	0.00785235	0	0.0288839
0.0182818	0.0155682	0.0154048	0.0151593	0.0167253	0.0135095		0.007075	0.0128001	0.0132425	0.00736976	0.00791429	0.0141451		0.00916813	0.0184639	0.010059	0.0131939	0.0085067	0.0182335
0.983333	0.964183	0.87315	0.87688	0.8561	0.920875		0.9038	0.8175	0.675	0.775883	0.6585	0.65366		0.0308375	0.0972335	0.0538671	0.0463938	0.0647833	0.029925
0.019675	0.0133667	0.014	0.0219	0.00723333	0.02176		0.024	0.0125	0.021275	0.02868	0.025175	0.0141833		0.01565	0.0241	0.0803125	0.0233455	0.0324333	0.0389813
0.0289801	0.0432188	0.0206006	0.0250497	0.0174613	0.0230451		0.0167607	0.0160528	0.0143267	0.01137	0.00918966	0.0131699		0.0360375	0.0351885	0.0313921	0.0235887	0.0150309	0.023947
0.0153824	0.0142076	0.020995	NA	NA	NA		0.0154	0.0284896	NA	NA	NA	NA		0.0138194	0.00925691	0.00730204	NA	NA	NA
0.167562	0.198735	0.207247	0.197707	0.13503	0.224782		0.0396317	0.0480064	0.0196658	0.0450552	0.0278098	0.0713855		0.0171675	0.0357546	0.0251739	0.0241183	0.0296433	0.0365768
0.135806	0.263502	0.135988	0.239207	0.145944	0.200315		0.00869286	0.0096125	0.00684615	0.00864847	0.00978	0.014325		0.0180829	0.0208556	0.0238812	0.0260614	0.0391042	0.0325156
0.153678	0.141014	0.15678	0.19175	0.084296	0.077505		0.00844706	0.0202331	0.01117	0.00911406	0.0198222	0.0166706		0.0139387	0.0156259	0.0101871	0.011676	0.0163769	0.0103075
0.00703333	0.833479	0.0140371	0.921617	0.763583	0.93285		0.0136	0.12975	0.0100429	0.156533	0.149317	0.245243		0.0118222	0.0195148	0.00908761	0.0179701	0.0243667	0.0291718
0.022409	0.021564	0.00926847	0.0114712	0.0188459	0.0130883		0.0194065	0.0106115	0.0132471	0.00863793	0.0421839	0.0140667		0.0145597	0.0171046	0.00992184	0.00811494	0.00487931	0.00851034
0.0131524	0.0478584	0.0134679	0.628586	0.5998	0.326846		0.0113648	0.0606515	0.00807018	0.3114	0	0.243329		0.0161692	0.0272323	0.0194655	0.05993	0.084277	0.0364139
0.0100494	0.0138536	0.014311	0.00987319	0.00669417	0.0140818		0.00662614	0.0103231	0.0135757	0.00892097	0.0145818	0.0128228		0.0112571	0.0146839	0.0130357	0.00849627	0.00752121	0.0119828
0.0184072	0.0155568	0.0119107	0.0124729	0.0158107	0.0185205		0.0936055	0.0163718	0.0122406	0.00718444	0.00357349	0.015785		0.0356231	0.012638	0.0297414	0.0166414	0.0173572	0.0572938
0.788933	0.9508	0.773233	0.947567	0.980467	0.884		0.5333	0.387077	0.3784	0.513813	0.6107	0.3889		0.118252	0.0690315	0.0594028	0.0393056	0.0628761	0.032993
0.01259	0.0164773	0.00958182	0.0113545	0.01264	0.01618		0.0159308	0.012055	0.017725	0.0167142	0.0114615	0.00975714		0.0114731	0.0152321	0.0157722	0.0133864	0.00791246	0.0220599
0.908074	0.936611	0.869231	0.963686	0.95667	0.91476		0.756149	0.435026	0.587609	0.59624	0.6125	0.593369		0.151581	0.169408	0.0647797	0.0762011	0.156585	0.0893031
0.0135598	0.0909974	0.0178092	0.0845544	0.0206839	0.0223886		0.0157455	0.0113272	0.0177643	0.01221	0.00703	0.0187471		0.0101496	0.014592	0.0115454	0.0131808	0.00819537	0.0114133
0.0178948	0.0163729	0.00902997	0.00851619	0.016	0.0157923		0.0084296	0.014687	0.00530975	0.00918773	0.00728	0.0240614		0.00967333	0.0165388	0.0114886	0.00906857	0.00896997	0.017314
NA	NA	NA	NA	NA	NA		0	0.0204	0	0.0106	0	0.0142		0.0319444	0.0128665	0.0111048	0.00912482	0.0110417	0.0115777
0.144512	0.195669	0.111846	0.120333	0.116196	0.109518		0.0645269	0.0790517	0.0957042	0.071268	0.0576521	0.0486517		0.0739539	0.0807635	0.0655056	0.0764949	0.0841534	0.0814452
0.0197	0.443733	0.0167	0.679767	0.0186	0.4665		0.00966667	0.0239	0.0033	0.0086	0.00415	0.01765		0.0530909	0.0436175	0.0561111	0.0356056	0.01118	0.0258571
0.364794	0.473734	0.406488	0.349689	0.403729	0.294425		0.0712679	0.137306	0.145041	0.119126	0.0639769	0.097063		0.0377253	0.0361426	0.0374532	0.0277776	0.0304954	0.0261558
0.0393251	0.0512125	0.0455931	0.032534	0.012707	0.0158284		0.0131607	0.0168748	0.0130812	0.0114059	0.0155	0.01536		0.0229485	0.0371662	0.0258286	0.0165753	0.0258987	0.0229654
0.0144653	0.0115733	0.0121921	0.0414395	0.0146484	0.0171152		0.0130818	0.0137614	0.0229444	0.00651679	0.0115111	0.00986923		0.00743895	0.0194369	0.0176529	0.00883587	0.0210535	0.0135957
0.085185	0.0184111	0.0121111	0.00824349	0.0123667	0.0190111		0.0189594	0.0173342	0.0207855	0.00967755	0.0121112	0.00701976		0.0153256	0.0238484	0.0178401	0.0112382	0.0138742	0.0185163
0.00825	0.02375	0.00785714	0.0159	0.0140333	0.0229667		0.0138521	0.0199123	0.0200047	0.00679847	0.0145781	0.018139		0.0254222	0.01926	0.00964	0.0353875	0.09018	0.04435
0.0129495	0.0174822	0.00963801	0.0131412	0.0182851	0.0196021		0.01234	0.0191333	0.00985556	0.00723	0.0113111	0.00964444		0.0155724	0.0118346	0.0106435	0.0172531	0.0156138	0.019492
0.815257	0.940092	0.796772	0.807661	0.895119	0.709777		0.59572	0.474886	0.405078	0.506717	0.519971	0.39922		0.166519	0.182973	0.172317	0.116905	0.222808	0.0597169
0.00728491	0.0156206	0.00409067	0.0121875	0.0293266	0.00836597		0.0046566	0.0159794	0.00923053	0.00379358	0.0100882	0.0231557		0.0255522	0.068453	0.00986175	0.012343	0.0154608	0.00557501
0.0135652	0.0195667	0.0109435	0.0157042	0.0117957	0.0132208		0.0120318	0.0166545	0.0151409	0.00755652	0.0127571	0.0134739		0.0119222	0.0152607	0.011975	0.00873571	0.0137741	0.0110143
NA	0.536616	NA	0.220505	0.288222	0.237695		NA	0.025051	NA	0.0102806	0.00297945	0.00606164		NA	0.0176074	0	0.0107721	0.0259616	0.00578071
0.0105909	0.01409	0.01811	0.00867264	0.01988	0.01723		0.0120667	0.0144667	0.01472	0.014629	0.00710833	0.0134615		0.00968815	0.0203465	0.021822	0.023952	0.0164391	0.0140231
NA	0.93207	0.909925	0.976976	0.733822	0.88916		NA	NA	0.4	0.4615	NA	0.6364		0.0685	0.123451	0.010879	0.0655027	0.0437952	0.0662591
0.102276	0.0976085	0.0632983	0.195129	0.156395	0.15605		0.0156	0.0161325	0.0143837	0.0142461	0.0223474	0.0210787		0.0198582	0.0185466	0.0139588	0.0140514	0.0139749	0.0200484
0.0117077	0.0166571	0.0153769	0.00874286	0.0126	0.0147		0.0107769	0.0127692	0.00969091	0.00903077	0.0133273	0.0145083		0.0623606	0.0723645	0.087658	0.0737558	0.0873938	0.0561578
0.00947273	0.115049	0.132519	0.110009	0.01699	0.108362		0.005375	0.0197374	0.0207125	0.00755984	0	0.0077375		0.0131059	0.0216777	0.0194787	0.0140449	0.0223424	0.0152267
0.0188078	0.0141178	0.0160168	0.0128826	0.0141511	0.013418		0.0127888	0.016275	0.0120643	0.00925686	0.0140584	0.0116655		0.0151127	0.0138573	0.0155781	0.0092609	0.0121158	0.0132735
0.0341704	0.0134508	0.0286217	0.0098816	0.0183617	0.0130615		0.0167309	0.0154094	0.0133749	0.00827582	0.016048	0.0142181		0.0187445	0.013018	0.0135868	0.00855801	0.0133641	0.0114741
0.0078348	0.0739955	0.0304145	0.115439	0.01187	0.0764526		0.0140478	0.0149159	0.00772565	0.0110692	0.00811811	0.0122699		0.0111794	0.0213959	0.00984312	0.0125752	0.018844	0.0164725
NA	0.0086	NA	NA	NA	NA		NA	0.0133483	NA	NA	NA	NA		NA	0.0155073	NA	NA	NA	NA
0.986	0.948533	NA	NA	NA	NA		0.77124	0.2165	0.727833	NA	NA	NA		0.0234676	0.0201216	0.0197538	NA	NA	NA
NA	0.976875	0.6296	NA	0.8667	0.3704		NA	NA	NA	NA	0.1	NA		NA	0.00715424	0	NA	NA	NA
NA	0.3717	NA	0.1388	NA	0.213		NA	0.0495	NA	0.069	NA	0.0839		NA	0.0488196	NA	0.0631826	0.0157484	0.116463
0.04373	0.0900914	0.03743	0.0281565	0.0119111	0.129431		0.0308601	0.0114013	0.00884	0.0180588	0.0147897	0.0185973		0.0137588	0.0148404	0.0189552	0.0160604	0.0168995	0.0172789
NA	0.0338929	0.019825	0.00723929	NA	0.0210214		NA	0.0078	0.0566	0	NA	0		0.0245898	0.0274856	0.0145575	0.0146458	0.0226942	0.0202804
0.0395449	0.0181635	0.0353941	0.0115468	0.0175921	0.014551		0.013735	0.0156502	0.0134862	0.00994477	0.0123054	0.0136151		0.0134096	0.017011	0.0151431	0.00958487	0.0162698	0.0145181
0.912942	0.898688	NA	NA	NA	NA		0.44	NA	NA	NA	NA	NA		0.0164	0.114284	0.1633	NA	NA	NA
0.195614	0.138836	0.0102675	0.242954	0.0228027	0.226876		0.00154074	0.0279373	0.0123707	0.0147195	0	0.0150709		0.017374	0.013487	0.0113842	0.010556	0.014734	0.0146475
NA	0.026	0	0	NA	NA		0.0247	0.0299207	0	0	NA	NA		0.0158375	0.0133622	0.0348555	0.0063	0	0.0581
0.912633	0.93578	0.849467	0.758211	0.936983	0.789144		0.498	0.32445	0.466367	0.4461	0.3846	0.393213		0.1407	0.30844	0.09135	0.129425	0.192071	0.04208
0.0136941	0.0654333	0.1572	NA	NA	0		0.105813	0.116464	0.127422	0	0.410171	0.507878		0.0450665	0.0262167	0.0542973	0.0136501	0.0137207	0.0113328
0.102792	0.168322	0.0556564	0.0403619	0.0629146	0.0287764		0.0554519	0.0463292	0.0350422	0.0396165	0.0221604	0.0490166		0.0437725	0.0420093	0.0415148	0.0225969	0.0657307	0.0261694
0.01245	0.0185625	0.0113778	0.00977778	0.0173875	0.0148125		0.00828333	0.0122429	0.0133714	0.00815714	0.00525714	0.0111429		0.0207973	0.016	0.013408	0.00980405	0.00914324	0.0128595
0.447961	0.449545	0.475437	0.474699	0.498039	0.500544		0.0309952	0.0171273	0.033615	0.0288818	0.0314944	0.0454571		0.0184052	0.018735	0.0198385	0.0160445	0.0245725	0.0329623
0.0123907	0.0167189	0.0120228	0.00799057	0.0138053	0.0126311		0.0127839	0.0188545	0.00962973	0.0107561	0.0149522	0.0184437		0.00910108	0.0167801	0.0127533	0.0101854	0.0152716	0.0135962
0.06782	0.0349333	0.05746	0.0196857	0.029025	0.020075		0.017475	0.0171842	0.0256125	0.0115667	0.0112833	0.0247375		0.0159587	0.0231816	0.0182122	0.011425	0.0176214	0.0105205
0.272907	0.342411	0.266021	0.3679	0.0995	0.320076		0.00941111	0.014075	0.00897692	0.0203647	0.0083125	0.0181231		0.0181939	0.0295678	0.0238376	0.0201226	0.0334329	0.012833
NA	0	0	0.640079	0	0.0109		0	0.0213462	0.0455	0.0290234	NA	0.0406641		0.0236517	0.112177	0.0981675	0.082646	0.129386	0.0401718
0.266786	0.33131	0.323442	0.327117	0.381888	0.255594		0.103369	0.0751136	0.246144	0.0980665	0.00392543	0.116769		0.0403134	0.0460979	0.036225	0.0270868	0.0343798	0.0287281
0.274867	0.0182	0.447525	0.4595	0.387525	0.462425		0.0021	0.0036	0.09295	0.0102667	0.00913333	0.0282667		0.00503908	0.074186	0.074027	0.0816677	0.0694486	0.0791283
0.9	0.88335	1	NA	NA	NA		1	0.7736	0.8909	0.7353	NA	0.9		0.018445	0.0299464	0.0269217	0.0316944	0.0168843	0.0300326
0.0119371	0.0303869	0.0112693	0.0329971	0.0191589	0.0128615		0.0117267	0.015408	0.0133385	0.0114223	0.0186267	0.0144875		0.0131149	0.0200881	0.0129226	0.0111302	0.0177378	0.0142847
0.0203497	0.0151451	0.00900294	0.0159221	0.0100626	0.0137072		0.0131356	0.0212936	0.0129141	0.0182635	0.00914815	0.0160375		0.0252684	0.0200946	0.0107167	0.0159142	0.0177713	0.0129277
0.0113597	0.0156691	0.012291	0.0102512	0.0148629	0.0140083		0.0125711	0.0166609	0.0140974	0.0184693	0.0133474	0.0140395		0.0188841	0.0168146	0.0111836	0.0093687	0.0146502	0.0133533
0.4665	0.0156632	0.5491	0.0137364	0.0431079	0.0122832		NA	0.00223153	NA	0.00348621	0.00362264	0.0165468		0.0404369	0.0195252	0.000337864	0.0051324	0.00810959	0.0172336
0.0596522	0.0819642	0.055614	0.059917	0.01217	0.059382		0.00447	0.0135356	0.00821333	0.013365	0.0238	0.0096125		0.0173647	0.021541	0.0155233	0.0101627	0.0175562	0.0180923
0.0135774	0.0415849	0.0164096	0.0610272	0.0432773	0.0331211		0.0200813	0.0218026	0.0218734	0.0187472	0.0150964	0.0229806		0.018933	0.039716	0.030765	0.0325731	0.0427076	0.0344803
0.0155309	0.0215108	0.0141529	0.0100939	0.0275782	0.0144201		0.01279	0.0178827	0.0140227	0.00929266	0.01493	0.0110783		0.0140915	0.0285932	0.0165192	0.0172901	0.0166394	0.0139841
0.00821111	0.195822	0.0134	0.01458	0.581141	0.01048		0.0238	0.0197409	0.0294574	0.141636	0.1818	0		0.0207062	0.0257887	0.0478597	0.020158	0.0316749	0.0384753
0.523978	0.37036	0.462778	0.733093	0.890678	0.836538		0.364313	0.0423626	0.140521	0.365491	0.5714	0.29165		0.0189348	0.0380203	0.0302821	0.0268796	0.060208	0.0301045
NA	NA	NA	0	NA	NA		0	0.027825	NA	0	NA	0		0.0104874	0.0105819	0.0155111	0.00916825	0.00317283	0.00440741
0.0113	0.0237718	0.0138204	0.0124986	0.0340444	0.0285598		0.0212261	0.010728	0.0220111	0.00590299	0.0214111	0.0153185		0.028192	0.0113226	0.0123707	0.014208	0.0302808	0.018882
0.486553	0.615147	0.473024	0.524732	0.486746	0.413653		0.143204	0.0206231	0.136758	0.124628	0.139733	0.159829		0.0214932	0.0218884	0.0245389	0.0175192	0.0342156	0.0201816
NA	0.485605	NA	0.240025	NA	NA		0	0.0138411	0	0.0102778	0	0.025		0.0105753	0.0159866	0.0133772	0.0106921	0.0156659	0.0206985
0.0133004	0.020112	0.0106124	0.0116876	0.0178964	0.0192273		0.00715863	0.0183924	0.0136984	0.00700201	0.0114056	0.0180329		0.0133527	0.0136446	0.0136603	0.00828125	0.0133362	0.0150603
0.0217857	0.0368617	0.0118857	0.0255906	0.0122143	0.0197286		0.0105667	0.0170389	0.01896	0.0097085	0.0185444	0.00802		0.0123955	0.0189055	0.01798	0.0103474	0.018197	0.0140336
0.518251	0.39402	0.565658	0.183708	0.262424	0.288282		0.067975	0.0840941	0.172602	0.0685913	0.169999	0.0647583		0.043326	0.0400603	0.032209	0.0318465	0.0828918	0.0360617
0.150733	0.334561	0.170556	0.304116	0.1478	0.355752		0.01491	0.0179893	0.0150342	0.0261149	0.0108098	0.0409025		0.0176916	0.0167539	0.0118355	0.0154947	0.0170695	0.0138752
0.00936667	0.01515	0.011425	0.0120583	0.00488889	0.0110667		0.01695	0.01114	0.00643	0.01285	0.0189889	0.01449		0.019464	0.0128747	0.0134346	0.0103871	0.0170077	0.0136124
0.113047	0.0168225	0.0235211	0.123482	0.0148499	0.0949656		0.0143412	0.0168089	0.0121956	0.00899763	0.0213046	0.0193256		0.0271441	0.0122262	0.0166704	0.00982475	0.0105025	0.0372259
NA	NA	NA	NA	NA	NA		0.01428	0.020825	0.04	0.00678295	0	0		0.0116778	0.0200567	0.0351805	0.00548632	0	0.00144
0.01252	0.01616	0.01591	0.00699	0.01929	0.0159		0.0126481	0.0168756	0.0153136	0.00940035	0.0127526	0.0154369		0.0134007	0.0136537	0.0130057	0.010414	0.0109067	0.0134823
0.0194255	0.0161105	0.0161739	0.0110383	0.0208868	0.0154938		0.0122237	0.0143908	0.0193726	0.00742948	0.0144394	0.0203704		0.0152428	0.0117871	0.0144484	0.0323472	0.0138421	0.0413299
0.8851	0.859033	NA	0.643375	NA	0.32075		0.00464167	0.0101645	0.00388333	0.0129423	0.0341	0.0129636		0.0125281	0.0199747	0.0141956	0.0105958	0.0229264	0.0142632
0.0072	0.016	0	0.0061	0.0556	0.0167		0.00585	0.0309667	0.0266	0.0022	0.01095	0.0145		0.0217804	0.0115816	0.014553	0.00829524	0.0140872	0.0333528
0.00848333	0.290753	0.0140286	0.227363	0.0121	0.209311		0.00862462	0.031608	0.0302818	0.00722876	0.0285478	0.179419		0.0225828	0.0139585	0.0197442	0.00899629	0.0120923	0.0252216
0.212487	0.283388	0.364683	0.198226	0	0.361537		0.00791598	0.0211776	0.03032	0.0141317	0.0102	0.0206612		0.0289061	0.0162962	0.0117236	0.0130648	0.010951	0.015813
0.981467	0.975414	0.9473	0.830867	0.962967	0.727388		0.956104	0.694716	0.789247	0.743925	0.8947	0.3846		0.0946133	0.103758	0.0626105	0.0815154	0.0805585	0.0558917
0.0320592	0.0170129	0.0345754	0.105248	0.024937	0.0559231		0.0131429	0.020166	0.0232472	0.0412043	0.0146133	0.0204384		0.0201746	0.0388078	0.0141601	0.0134368	0.019376	0.0455312
0.018346	0.0282333	0.0193857	0	0.0692	0		0.00801587	0.0165556	0.0233778	0.01665	0	0.0231		0.00534127	0.0185347	0.00962894	0.00416667	0	0.0136667
0.0594647	0.0592587	0.0514763	0.0516415	0.0591992	0.0511683		0.0132625	0.0138219	0.0118469	0.0126473	0.0140828	0.0126563		0.010764	0.0297238	0.0129381	0.0142028	0.0165083	0.0159216
0.394767	0.499583	0.29175	NA	NA	NA		0.2125	0.00658443	0.5789	0.167542	NA	NA		0.031152	0.0946113	0.0296511	0.0463254	0.0327979	0.0701144
0.293928	0.157206	0.216954	0.206171	0.0186571	0.0221667		0.0150476	0.0153462	0.0190534	0.00946648	0.0423429	0.0121994		0.0125622	0.0127938	0.0110031	0.0130415	0.0166843	0.0154064
0.0295143	0.0212714	0.0226333	0.0105475	0.0534857	0.0127714		0.0039	0.028	0.02795	0.0145042	NA	0.0291667		0.0308794	0.014404	0.0111152	0.003058	0.00827779	0.0228811
0.338658	0.358157	0.323697	0.0137316	0.0124405	0.0157712		0.153133	0.344322	0.294633	0.0119352	0	0.0224667		0.0144884	0.17214	0.0360755	0.0137394	0.0124654	0.0142024
0.96618	0.916488	0.941647	0.904943	0.953067	0.902144		NA	0.74565	0.625606	0.62457	0.9444	0.655328		0.10701	0.201725	0.0781374	0.0870554	0.14205	0.0532989
1	0.97268	0.932575	0.884197	NA	NA		0.6799	0.321209	0.12	0.8991	NA	NA		0.0573118	0.0638486	0.0215823	0.0611856	0.0133333	0.134482
0.9744	0.979578	0.9333	NA	NA	NA		0.9825	0.891646	1	0.9091	NA	NA		0.0583397	0.0397875	0.0195364	0.0652183	0.02085	0.0772333
0.13518	0.0466104	0.117742	0.111122	0.0375116	0.104968		0.0183	0.0153529	0.0141312	0.0685875	0.13002	0.09903		0.01364	0.0149555	0.0155365	0.0155332	0.0275903	0.0175622
0.274316	0.355626	0.447169	0.361077	0.220363	0.379507		0.0182469	0.0292838	0.0203259	0.00825822	0.020843	0.0124408		0.0156766	0.0249081	0.0153015	0.0139635	0.0198756	0.0140946
0.163737	0.292021	0.173544	0.22623	0.148147	0.263069		0.00937647	0.0233791	0.0158	0.0141029	0.0200842	0.0157684		0.00904626	0.0163028	0.0155281	0.0296099	0.060242	0.0438976
1	0.965133	NA	0.883175	NA	1		0.90875	0.5692	NA	0.849433	0.9091	0.83765		0.0384013	0.0340994	0.0364469	0.040007	0.0328024	0.0338152
0.992995	0.85376	0.885533	0.769887	0.976112	0.845417		0	0.0144	0.0233667	0.0183425	0.0728333	0.0163857		0.0121575	0.0095415	0.0174014	0.00678868	0.0165617	0.0182256
0.0169847	0.0132946	0.0149957	0.0175605	0.0275056	0.0262732		0.00985934	0.0176549	0.0193297	0.0119044	0.0149296	0.0194286		0.013785	0.0169662	0.0182799	0.010868	0.0218369	0.0127161
0.0300474	0.0148737	0.0230053	0.00887368	0.0164	0.01445		0.00896875	0.0146561	0.0106	0.00853121	0.0201647	0.0140125		0.0124731	0.0110678	0.0145251	0.0115457	0.0160393	0.011373
0.0916	0.01155	0.0922	0.0114	0.036975	0.01635		0.01445	0.0172	0.009	0.006175	0.1047	0.0374667		0.013875	0.0183745	0.0303381	0.00930171	0.0114	0.0230694
0.425779	0.28331	0.239288	0.345028	0.220145	0.294442		0.194924	0.233426	0.126928	0.0126552	0.0133926	0.0241734		0.0251061	0.0305853	0.0226559	0.0120043	0.0172332	0.0167237
0.0299501	0.0189562	0.0124536	0.015661	0.00750663	0.0121353		0.0161927	0.0211008	0.00526869	0.0113829	0.0319236	0.0100981		0.0235298	0.0116147	0.0243989	0.0147917	0.0155791	0.0114605
0.0142583	0.107095	0.013025	0.0127417	0.0123417	0.0763929		0.010175	0.024665	0.02302	0.00968421	0.0182182	0.0158889		0.0192505	0.0244781	0.0118316	0.0225768	0.0141168	0.0144896
0.0133592	0.0152703	0.0148085	0.0148769	0.0306185	0.0187296		0.0136053	0.017101	0.0105854	0.0209721	0.00783865	0.0300327		0.0177024	0.0204877	0.0193117	0.0153634	0.0141447	0.0145126
0.0126587	0.0178784	0.013891	0.00963236	0.0136559	0.0128608		0.010776	0.01545	0.0101042	0.0104961	0.012966	0.0142113		0.0104932	0.0120723	0.0133462	0.0111988	0.0126623	0.0139847
0.813442	0.940875	0.864166	0.409558	0.351591	0.31819		0.421359	0.308952	0.28401	0.162578	0.0319922	0.0583788		0.0437291	0.0436298	0.0744224	0.019223	0.0284077	0.0359641
0.0165879	0.0674911	0.0175147	0.0702044	0.192361	0.115268		0.0051389	0.0228223	0.0113365	0.0116141	0.00728962	0.0226279		0.0143849	0.0155874	0.0222351	0.0161291	0.021644	0.009097
0.0140369	0.0185747	0.0114099	0.014277	0.0143845	0.0175241		0.01132	0.014154	0.00948	0.00849262	0.01638	0.0167933		0.0123779	0.0149723	0.00806062	0.0128888	0.0117324	0.0141574
0.858322	0.974217	0.791286	0.7469	0.898	0.650657		NA	NA	0.385062	0.32	0.55	0.382159		0.0714	0.3208	0.0328222	0.0143308	0.0223875	0.0325167
0.0489554	0.0228375	0.177362	0.244747	0.01363	0.136278		0.061075	0.03915	0.0428692	0.0748781	0.0130818	0.0118864		0.035064	0.0730973	0.0485024	0.0366801	0.0507884	0.0288967
0.012663	0.0171706	0.0131463	0.0108737	0.0106254	0.0129885		0.00881389	0.0135553	0.0110333	0.00819418	0.0148	0.0136278		0.0135149	0.0156629	0.0123793	0.0103375	0.0105687	0.0143201
0.0181875	0.0245421	0.0183079	0.0944993	0.00980854	0.0808318		0.01422	0.0171885	0.0122805	0.0120307	0.022885	0.0225342		0.0172299	0.0213786	0.0203934	0.0204097	0.0193621	0.0186321
0.010575	0.0132188	0.0094125	0.00779333	0.0147687	0.0166563		0.0100357	0.0158714	0.00951538	0.00959231	0.0142083	0.0108833		0.011036	0.0159179	0.0128394	0.0156372	0.0149056	0.0147093
NA	NA	NA	NA	NA	NA		NA	NA	NA	NA	NA	NA		0.038927	0.0338798	0.0433977	0.0120155	0	0.00238033
0.0103333	0.0239	0.00716667	0.0111333	0.0114	0.0117667		0.00674887	0.0216098	0.0174087	0.0119732	0.0133738	0.0112885		0.0275958	0.0182755	0.0141214	0.00984323	0.014099	0.0139208
0.185776	0.217441	0.187699	0.102412	0.0708815	0.123707		0.0115	0.0115821	0.01647	0.0135675	0.0162346	0.01572		0.0220648	0.0215082	0.0136464	0.0463446	0.0646076	0.0460503
0.0443798	0.138811	0.12465	0.138323	0.0760708	0.0952432		0.016314	0.0315443	0.0163625	0.0419968	0.0183332	0.0377824		0.0293196	0.0326731	0.0283675	0.0197218	0.0373864	0.0272796
0.0256377	0.0186021	0.0154105	0.0107652	0.0127105	0.0147		0.011875	0.0166885	0.0153588	0.0102556	0.013975	0.0124611		0.0139922	0.0205256	0.0143048	0.0107789	0.0171101	0.0139129
NA	0.0238	NA	NA	NA	NA		0	0.00843333	0.01755	0.007575	0	0		0.00851	0.0393371	0.008625	0.02128	0.020825	0.0278444
0.00648	0.00696871	0.01002	0.0028385	0.01666	0.02348		0.0175342	0.0122031	0.0226766	0.00811311	0.0260502	0.010423		0.0116629	0.0100264	0.0057977	0.0156693	0.0146523	0.0110544
0.0383391	0.0176377	0.0289264	0.00942	0.0100222	0.0876273		0.0107705	0.0178005	0.00771033	0.00916667	0.00771111	0.0124556		0.012379	0.0166452	0.0197007	0.00664249	0.0140389	0.0216525
0.0113842	0.0199761	0.00639925	0.0143948	0.0130158	0.00852313		0.0195157	0.0143164	0.0183151	0.0062327	0.01975	0.0147818		0.023229	0.0147563	0.017182	0.0115964	0.0221497	0.0170847
0.171253	0.122609	0.164813	0.173953	0.113736	0.149098		0.0134219	0.0152	0.0117375	0.00795488	0.0184874	0.0142822		0.0130003	0.0186404	0.00776092	0.0131109	0.0117308	0.012908
0.9767	0.918389	0.913829	0.960225	0.882333	0.8836		0.38176	0.265036	0.43947	0.458542	0.260067	0.517067		0.0835368	0.101778	0.0883645	0.0622876	0.141228	0.0783483
0.0164182	0.0418265	0.0140334	0.0223239	0.0193674	0.0261914		0.009375	0.0173574	0.0134125	0.00949476	0.0118412	0.0143882		0.0105758	0.0173531	0.0117457	0.00947656	0.0128519	0.0131264
0.14817	0.184917	0.0102	0.198602	0.103576	0.109038		0.0171693	0.0144055	0.00994501	0.0111234	0.0125875	0.00898988		0.0153704	0.015929	0.00746496	0.00651065	0.0157571	0.0094807
0.792165	0.741338	0.757913	0.206237	0.0162214	0.325094		0.533333	0.455173	0.3205	0.0237333	0.0119545	0.202163		0.211355	0.160464	0.131862	0.117521	0.11924	0.152694
0.289868	0.382529	0.37994	0.358411	0.284815	0.311456		0.0103867	0.0140155	0.0114833	0.00886285	0.0141471	0.0131762		0.0131102	0.0217456	0.0143885	0.0328776	0.0180246	0.0171253
0.379099	0.152403	0.395919	0.0711266	0.013125	0.0114		0.0166621	0.0307664	0.0127029	0.00603777	0.0133571	0.0136684		0.0155692	0.01888	0.0195217	0.0145321	0.0110701	0.0220938
0.0113722	0.0275967	0.0120213	0.0140005	0.0170068	0.0113482		0.0163128	0.0117013	0.00788889	0.0100519	0.0168868	0.00814588		0.0244227	0.0199394	0.0116497	0.0104261	0.0245964	0.0175065
0.858436	0.94668	0.7128	0.97582	0.97725	0.8824		0.1739	0.28575	NA	0.653586	NA	NA		0.08165	0.0672925	0	0.0234869	0.1026	0.0347
0.0177222	0.0424803	0.025472	0.178646	0.00643333	0.0216356		0.0202857	0.0187	0.00922653	0.0156523	0.00992308	0.0137136		0.0135788	0.0142841	0.0161553	0.0138539	0.0154322	0.0152783
0.890264	0.971556	0.834269	0.936532	0.95286	0.9336		NA	0.4527	NA	0.49178	NA	0.48155		0.0355926	0.111086	0.0416496	0.04001	0.0842667	0.00922857
0.0404929	0.0138009	0.0415958	0.00894301	0.0119659	0.0164387		0.0133224	0.0132746	0.0111772	0.00420647	0.0182895	0.0134155		0.00964874	0.0183731	0.0170909	0.0119239	0.0157064	0.0162124
0.0260804	0.0174843	0.0397375	0.0127157	0.0121433	0.0159146		0.0184019	0.0206096	0.0150077	0.00841821	0.0112567	0.00705911		0.0106293	0.0137838	0.0208869	0.00938826	0.0120886	0.0180775
0.913	0.47445	0.9	0.525867	0.45835	1		NA	0.1842	NA	0.0509119	0.0625	NA		0.049356	0.0336573	0.0215167	0.0304911	0.00869497	0.0375125
0.0168875	0.131024	0.118848	0.115491	0.0155714	0.1411		0.0101333	0.0109129	0.0285625	0.00767615	0.00756667	0.0102		0.0100903	0.0199483	0.00900124	0.0109769	0.00861611	0.017962
NA	0.944981	NA	NA	NA	NA		NA	0.43542	NA	NA	NA	NA		NA	0.0544659	NA	NA	NA	NA
0.00917544	0.0160023	0.00729942	0.0114819	0.0153971	0.0223959		0.00999412	0.0207294	0.00280588	0.00844118	0.0087	0.0121853		0.012763	0.0173884	0.0149466	0.0118132	0.0232741	0.013181
NA	NA	0.5	NA	0.499475	NA		NA	NA	NA	NA	0.3333	NA		NA	0.0455	NA	NA	0.100204	NA
0.20422	0.16175	0.2714	0.00536667	0	0.01996		0.00834545	0.0141	0.02495	0.00249805	0.0043	0.0142846		0.0248133	0.0382081	0.0437865	0.0120387	0.0119292	0.0166818
0.0739828	0.012882	0.0131375	0.071789	0.0159937	0.0803186		0.0114202	0.0116794	0.0156331	0.0107009	0.0137678	0.0113625		0.0104324	0.0133458	0.0119255	0.00984994	0.0137479	0.0120089
0.00721007	0.0307358	0.0163126	0.0337303	0.0120992	0.0242069		0.0187692	0.0131125	0.0134133	0.0115167	0.0101667	0.0164929		0.0154936	0.0166257	0.014171	0.0132671	0.0326194	0.0219387
NA	NA	0	0	NA	NA		NA	NA	0	0	0	0.0667		0	0.0109667	0.0350508	0.00737027	0.00664286	0.00694
1	0.93415	NA	0.863548	0.929835	0.884753		0.7619	0.563881	NA	0.53949	0.741762	0.663503		0	0.161856	0.1513	0.102669	0.167048	0.116433
0.2003	0.339867	0.214437	0.857378	0.661575	0.728029		0.0417429	0.0702667	0.0600286	0.419233	0.1667	0.27775		0.00852	0.0390485	0.02311	0.03449	0.0261833	0.0180556
0.0155026	0.0170142	0.0119889	0.00832886	0.0119401	0.0197216		0.0114714	0.0135625	0.0053625	0.0168286	0.00834286	0.01795		0.0132638	0.0194771	0.00863605	0.00759196	0.0149362	0.0184913
0.0120546	0.0160004	0.0126742	0.010626	0.0132438	0.0138093		0.0111611	0.0130444	0.0103778	0.00880556	0.0173222	0.0102444		0.014761	0.0229423	0.0140482	0.0108617	0.00843268	0.014832
0.0168939	0.0187916	0.0150325	0.00955554	0.0149914	0.0140252		0.00867391	0.01534	0.0151768	0.00958685	0.0149273	0.0149382		0.0127786	0.0111038	0.0166018	0.00906846	0.0160557	0.0124899
0.0137529	0.01601	0.0170867	0.0119737	0.0166459	0.0116472		0.0126	0.0142462	0.01573	0.00986324	0.0162258	0.0109576		0.0191436	0.0210346	0.0200649	0.0168041	0.0202617	0.0168277
0.677885	0.689244	0.581349	0.62024	0.51414	0.561386		0.356663	0.359081	0.356054	0.312026	0.104729	0.272342		0.0462939	0.0862612	0.0436212	0.0485098	0.0687552	0.0622954
0.014475	0.0147538	0.0147462	0.00791538	0.0189538	0.0190538		0.01657	0.00979735	0.0100545	0.0102336	0.00923009	0.0141727		0.0149469	0.0170229	0.0128889	0.0105391	0.0121567	0.0181035
0.333772	0.515961	0.286706	0.53107	0.453723	0.337132		0.00846364	0.0143852	0.00998757	0.0141995	0.0214398	0.0190722		0.0187607	0.0140669	0.0149014	0.0182339	0.0193361	0.013988
0.0189182	0.405304	0.293741	0.333041	0.0167111	0.201638		0.0073976	0.0155724	0.010604	0.0151403	0.0205158	0.0265952		0.023549	0.0135844	0.0144414	0.00860018	0.0172326	0.020757
0.103821	0.200332	0.125519	0.134916	0.144481	0.0696472		0.00781706	0.0721124	0.0114333	0.0618984	0.0165936	0.0164315		0.0145072	0.0191228	0.0217734	0.0170993	0.0674751	0.0128949
1	0.590116	NA	0.923633	NA	0.96		0.7442	0.2857	NA	0.4082	NA	0.6786		0.161891	0.0939268	0	0.0925399	0.0833	0.0754283
0.0955065	0.055521	0.0462888	0.0543746	0.0470423	0.0537817		0.0144441	0.024159	0.00935946	0.0109859	0.0118115	0.0120788		0.0163178	0.0176403	0.0108662	0.0135161	0.0288451	0.0211642
0.111985	0.0722239	0.220804	0.133209	0.159322	0.0927579		0.0137141	0.0223282	0.0409623	0.0388103	0.0361348	0.0527345		0.0170911	0.0850169	0.0544519	0.0838897	0.107287	0.0649854
0.0117556	0.01977	0.00728307	0.0130275	0.0084	0.0199414		0.0107935	0.0242106	0.0171729	0.0122955	0.00805455	0.0166166		0.0571358	0.0485012	0.00711079	0.0498543	0.0272795	0.03222
0.0241727	0.0285954	0.0238185	0.0138399	0.0218308	0.0118448		0.0172574	0.0132119	0.012637	0.0069222	0.010777	0.0115878		0.0109668	0.0141026	0.0148808	0.0098668	0.0104163	0.0142761
0.870779	0.995526	0.986389	0.963933	0.971831	0.867546		0.637581	0.658844	0.810972	0.758714	0.6579	0.61295		0.0404206	0.0356099	0.0169234	0.0294776	0.0823083	0.0199604
0.02435	0.0261205	0.0493978	0.0167258	0.0116308	0.0466042		0.0155556	0.02187	0.00222222	0.00925468	0.0148625	0.01359		0.0210607	0.015756	0.00633056	0.00844097	0.0126286	0.00797769
0.0127203	0.016532	0.0121365	0.00956006	0.0140141	0.0124585		0.00983343	0.0129488	0.0104209	0.00968777	0.0134211	0.0122311		0.0117346	0.017159	0.0132983	0.0127102	0.0115545	0.011473
0.0129125	0.0184	0.015425	0.00966667	0.0116	0.0145222		0.00900035	0.0130764	0.0122719	0.0109186	0.0171426	0.00856464		0.014345	0.0176015	0.0163488	0.0103577	0.0196827	0.0119367
0.148134	0.0905093	0.123738	0.0696158	0.0150429	0.0133		0.0124534	0.0177582	0.0112394	0.0097339	0.031814	0.0144648		0.0188167	0.0207022	0.0106801	0.0185582	0.0163452	0.0118323
0.0119432	0.0153562	0.0163184	0.0100294	0.0147282	0.0121882		0.0159061	0.0186306	0.0176047	0.00575269	0.0226844	0.0156593		0.0104421	0.0170541	0.0157949	0.00932039	0.00975705	0.0140902
0.926933	0.918854	0.9753	0.945068	0.98148	0.819809		0.32285	0.127238	0.473875	0.269414	0.282425	0.335043		0.118325	0.0796667	0.0527065	0.0413706	0.07255	0.0545659
0.919336	0.954012	0.851975	0.960663	0.952876	0.905118		0.89178	0.71744	0.767967	0.778283	0.682533	0.782186		0.0263956	0.0421848	0.0349394	0.0244357	0.03057	0.0318338
0.0548538	0.038582	0.0475824	0.0273223	0.0162715	0.0123102		0.0386294	0.0190042	0.0407139	0.013755	0.0124244	0.0140719		0.0432908	0.0739947	0.0239837	0.0368107	0.0337155	0.031579
NA	0.968231	NA	0.793854	0.9388	0.865162		NA	0.725	NA	0.7784	NA	0.96		NA	0.0333573	NA	0.0131556	0.0684222	0.0361071
0.105591	0.110136	0.183919	0.196625	0.0916	0.260821		0.00533965	0.0883934	0.0161225	0.0876429	0.0192041	0.0055264		0.0222816	0.018487	0.017213	0.0166389	0.0235436	0.0105761
0.0369358	0.0236928	0.0213506	0.00960067	0.0122134	0.0132208		0.0127109	0.0138447	0.0125958	0.0107912	0.0117851	0.0136468		0.0125349	0.0153752	0.0136472	0.0107679	0.0152509	0.0125044
0.989574	0.860175	0.860189	0.975205	1	0.976316		0.0103375	0.0142555	0.00465	0.0163742	0.02496	0.028005		0.0079421	0.0169724	0.0134687	0.0095002	0.0141163	0.0199384
0.0152636	0.0137763	0.0161579	0.00835327	0.0110056	0.0160217		0.0126267	0.0158235	0.0226	0.014665	0.0153929	0.0104471		0.0126078	0.0162854	0.0180208	0.00714389	0.0351411	0.0114584
0.00861	0.0955524	0.0138636	0.00851818	0.00756364	0.0101545		0.0143781	0.0269507	0.00988938	0.0224981	0.013209	0.0158964		0.0163008	0.0151825	0.0180506	0.00812408	0.00873674	0.0144447
0.0234579	0.0184784	0.0132542	0.0105708	0.0449081	0.0331931		0.0140333	0.0130591	0.0178769	0.0101362	0.00958	0.0134333		0.0101453	0.0196021	0.0143	0.0105136	0.010021	0.00838091
NA	NA	NA	NA	NA	NA		NA	NA	NA	NA	NA	NA		0.00999061	0.0154976	0	0.00238386	0	0.00862
0.0121641	0.0189251	0.0165326	0.0173561	0.0125988	0.0168111		0.011519	0.0161134	0.015565	0.0103665	0.0247493	0.0173781		0.0193806	0.0195112	0.00954116	0.0197958	0.0163435	0.0101626
0.011175	0.12672	0.01522	0.01208	0.0367333	0.01658		0.00826667	0.0152	0.0305	0.00908571	0	0.0199667		0.0285286	0.0139861	0.00453611	0.0102659	0.0155333	0.0127714
1	0.8835	0.943167	0.9577	NA	0.8696		0.0228125	0.0275375	0.0213429	0.014725	0.0989	0.0140286		0.0129596	0.0140888	0.0135792	0.0134678	0.0116745	0.0108503
0.00735	0.01471	0.0128222	0.01022	0.019725	0.0147667		0.036973	0.0208295	0.0149296	0.00438258	0.0060767	0.0155809		0.0163932	0.0215303	0.0120213	0.0125684	0.0224692	0.0156057
0.01091	0.103309	0.0739	0.00641111	0.0101889	0.01172		0.007	0.026876	0.0111	0.022678	0.015725	0.0348444		0.026164	0.0275617	0.0148675	0.0113797	0.0168418	0.0132575
0.0145545	0.0202183	0.0650215	0.00853287	0.033635	0.0139322		0.0134625	0.01307	0.00835833	0.00959887	0.0131818	0.0208714		0.026614	0.0255284	0.0211079	0.0164219	0.0180771	0.0125739
0.892367	0.829166	0.865	0.835395	0.969054	0.94585		0.0248167	0.0109451	0.01352	0.00703346	0	0.0178778		0.0113494	0.0153579	0.0166302	0.0108437	0.0197573	0.01349
0.0156338	0.0161873	0.0114959	0.00890308	0.0196083	0.0137862		0.0140201	0.0184984	0.0120657	0.0109583	0.014174	0.0179904		0.0138533	0.0161236	0.0115841	0.00781907	0.0165441	0.0128559
0.0124127	0.0171404	0.0194781	0.0128062	0.0143247	0.0148189		0.0143	0.0141434	0.0102333	0.0147798	0.0240824	0.0138667		0.047585	0.0350441	0.0383914	0.0445118	0.0678248	0.0221593
0.519908	0.568411	0.517979	0.582783	0.443121	0.549412		0.246025	0.209565	0.244252	0.410663	0.163075	0.348391		0.0415185	0.117273	0.0726519	0.0822857	0.133055	0.106649
0.0138311	0.0182727	0.0154131	0.0105639	0.0176339	0.0122508		0.0139196	0.0110255	0.0076549	0.0100216	0.0184118	0.0138196		0.0102227	0.0120848	0.0171918	0.00851364	0.00998214	0.0136393
0.0343329	0.0186437	0.0142188	0.0101437	0.0154375	0.0178216		0.00630769	0.0260237	0.0122385	0.00895714	0.0115786	0.0160667		0.00900458	0.0261552	0.0105711	0.0264671	0.0114555	0.0241673
0.0118625	0.01433	0.0239647	0.007175	0.00962353	0.0196895		0.00815714	0.0121067	0.0113667	0.0146765	0.016275	0.0132813		0.00969967	0.0317157	0.00889938	0.0210412	0.00982927	0.0132859
0.0170515	0.0112971	0.0173794	0.00879118	0.0281397	0.0143588		0.01612	0.0111333	0.0139667	0.0048	0.0444	0.0147333		0.0103452	0.0123973	0.00559892	0.00639785	0.010021	0.0122968
0.0161143	0.020125	0.0232	0.0123	0.0215	0.0214429		0.0106463	0.0236656	0.00848639	0.004111	0.00778912	0.0185287		0.0233899	0.0104436	0.018921	0.00824758	0.0169436	0.0139963
0.121138	0.129008	0.172716	0.15932	0.120968	0.142685		0.0145668	0.0274722	0.0421628	0.0103207	0.0246851	0.0143911		0.0127124	0.0169302	0.0185963	0.0124577	0.0167449	0.0146998
0.01128	0.00977034	0.01087	0.00928	0.00445	0.01448		0.00592367	0.0113673	0.00903363	0.0152417	0.0265027	0.0116438		0.0157699	0.016216	0.0124428	0.011515	0.0224129	0.0160977
0.0849883	0.311856	0.0909648	0.357959	0.17927	0.255479		0.0272506	0.100761	0.0462803	0.139146	0.0571574	0.109029		0.0249298	0.0488602	0.0328636	0.0320865	0.0402755	0.0435494
0.165483	0.112668	0.176397	0.111651	0.14272	0.0878708		0.0105977	0.0149655	0.0107052	0.00751593	0.0335499	0.012294		0.0100713	0.0164749	0.0127901	0.00656031	0.0139196	0.0139687
NA	NA	NA	NA	NA	NA		NA	NA	NA	NA	NA	NA		NA	NA	NA	NA	NA	NA
0.55653	0.562136	0.591519	0.601057	0.50867	0.527226		0.0192072	0.0172731	0.017384	0.0132812	0.0172033	0.0194713		0.0132372	0.0162469	0.00800435	0.00976921	0.0205655	0.0136737
0.0131687	0.0804437	0.0521852	0.0811873	0.102321	0.0757796		0.0116933	0.0370316	0.0130353	0.0143454	0.0287364	0.0163667		0.0114396	0.0144491	0.0247001	0.0107873	0.011463	0.0209513
1	0.978171	0.81135	0.9513	0.9094	0.688867		0.4167	0.355074	0.551025	0.701875	0.56065	0.2857		0.05	0.13358	0.0844625	0.0581625	0.06872	0.0211358
0.0137455	0.01642	0.01278	0.01282	0.0178625	0.01211		0.0138403	0.0104417	0.0149118	0.0126785	0.0157905	0.0146118		0.0164225	0.0153998	0.0120313	0.0450565	0.00530512	0.0113643
0.0837048	0.116569	0.117008	0.0485555	0.0286494	0.0609971		0.0776781	0.0722611	0.0723661	0.0837522	0.104834	0.0728798		0.131549	0.130323	0.130673	0.123814	0.13703	0.133407
0.0147157	0.019297	0.0281212	0.0120491	0.01422	0.0113469		0.0216444	0.0128253	0.0159667	0.0197418	0.00478571	0.02309		0.0351211	0.0283085	0.00653074	0.014201	0.0091854	0.0102611
0.01308	0.0155056	0.0134978	0.00976954	0.0127965	0.0138354		0.0121552	0.015508	0.010856	0.0078971	0.013491	0.0122419		0.0173726	0.0243017	0.0132435	0.0128152	0.0110902	0.0126692
0.0119203	0.0148615	0.0161318	0.0132865	0.0108946	0.0197169		0.0163568	0.0128676	0.0193607	0.00937341	0.0112365	0.0157353		0.00543737	0.0170117	0.0211009	0.00801162	0.00379133	0.0110066
0.945274	0.963968	0.962737	0.956155	NA	0.9138		0.1394	0.2458	0.126	0.54655	NA	0.6596		0.0369982	0.093164	0.0210418	0.297592	NA	NA
0.019425	0.01385	0.018375	0.008675	0.0636	0.015175		0.0134	0.01566	0.01166	0.00772	0.00275	0.014375		0.0118511	0.0215539	0.0152596	0.0107836	0.0147295	0.005625
0.955805	0.893237	0.80774	0.85107	0.443705	0.440132		0.6444	0.550968	0.589067	0.603192	0.713525	0.575067		0.034948	0.0812732	0.0340787	0.0483781	0.0802938	0.0264757
0.0158182	0.0144231	0.0149846	0.0123615	0.0160462	0.0166308		0.01145	0.0182778	0.0142	0.00717778	0.0174111	0.0140111		0.0112077	0.0185667	0.00959412	0.00989865	0.0201647	0.0102825
0.0134279	0.0161689	0.0140883	0.0120571	0.00919127	0.015686		0.00769231	0.00913646	0.01784	0.0111143	0.01576	0.0130625		0.0109101	0.0179205	0.00962524	0.0051631	0.00916111	0.0133056
0.0093125	0.0318625	0.0207125	0.01485	0	0.0057		0.00607273	0.0207471	0.0181257	0.0178289	0.014719	0.011993		0.00935281	0.00947491	0.0121596	0.00640225	0.0163049	0.0109873
0.972633	0.845417	0.880825	0.7892	0.6895	0.64386		0.35585	0.38398	0.565467	0.429033	0.3448	0.354933		0.0357473	0.108796	0.0282496	0.0262847	0.0275427	0.0508719
0.0378471	0.027955	0.0506625	0.236901	0.205576	0.187676		0.0114667	0.0154685	0.0151941	0.0121866	0.0249118	0.0176211		0.0164068	0.0273422	0.0133001	0.0109915	0.0137013	0.0134367
0.0136367	0.0143749	0.015899	0.0121034	0.0150787	0.00994831		0.0144588	0.0132698	0.0131885	0.00981758	0.0173533	0.0180258		0.0124261	0.0225362	0.0151928	0.0107671	0.0119757	0.00967681
NA	NA	NA	NA	NA	NA		NA	NA	NA	NA	NA	NA		NA	0	NA	0	0.04165	0.0581441
0.236138	0.198438	0.303281	0.352935	0.17446	0.277935		0.0684616	0.0741036	0.119521	0.113879	0.105704	0.115634		0.0242065	0.0259327	0.0267245	0.0232528	0.0376106	0.0261009
NA	0.0261302	NA	0.010345	0.00769805	0.0134755		NA	0.0153255	NA	0.00980091	0.0151696	0.013801		NA	0.0146458	NA	0.00987993	0.011778	0.0126641
0.31256	0.370455	0.293303	0.298135	0.338787	0.240131		0.154151	0.12726	0.121696	0.163569	0.207306	0.0915428		0.0486086	0.0306271	0.0312256	0.0238089	0.0941822	0.0334397
0.0148566	0.0171392	0.0145863	0.0152492	0.015341	0.0158869		0.0119273	0.0129535	0.0133723	0.00682302	0.0154883	0.0168578		0.0447827	0.0462818	0.071601	0.0405529	0.0580826	0.0346382
0.0309454	0.0555064	0.0243007	0.0626129	0.0390718	0.0353315		0.0145182	0.0203256	0.01234	0.0137677	0.0190391	0.0156107		0.0253173	0.015578	0.0136056	0.0700432	0.0237521	0.0125098
0.00867778	0.00996033	0.01303	0.01066	0.0122	0.0146653		0.0108952	0.0138234	0.0135317	0.00880745	0.00154955	0.00837956		0.0138422	0.0207765	0.0123414	0.0162381	0.00818169	0.0123279
0.0790131	0.0588365	0.0588898	0.0547866	0.0636528	0.0554002		0.00979091	0.0296009	0.0149545	0.0207902	0.0122409	0.0116917		0.0185367	0.0143936	0.0162997	0.0117649	0.0170439	0.0188884
0.0453167	0.105858	0.0703577	0.0658346	0.065088	0.0408625		0.0119412	0.012335	0.0167051	0.0104713	0.0106093	0.014369		0.0365236	0.0230495	0.0277839	0.0147975	0.028033	0.0292221
0	0.0275	0.0127	0	0	0.0581		0.0365161	0.00626203	0.0309124	0.0125237	0.00411892	0.0164554		0.0111557	0.0120352	0.0190824	0.0103567	0.0248663	0.0109093
0.0112006	0.0134329	0.0140963	0.00991098	0.0191616	0.0179244		0.0161065	0.014841	0.00854748	0.0125583	0.0334892	0.0123482		0.0699753	0.0555444	0.0892477	0.0606252	0.112149	0.058365
0.0166364	0.015875	0.0112	0.0083625	0.0173409	0.0122714		0.0287143	0.02205	0.0456077	0.0154154	0.021125	0.00982727		0.0139532	0.0280639	0.0214382	0.00728467	0.0166213	0.0114823
0.0108478	0.0144821	0.014319	0.00980176	0.0134731	0.0136239		0.00964591	0.0122728	0.0156677	0.0104803	0.00815008	0.0151513		0.00979376	0.0159206	0.0123164	0.0081	0.00809673	0.0125351
0.0205	0.0130667	0.0391622	0.0218162	0.00653333	0.0067027		0	0.0144353	0.0190765	0.00670741	0	0.00304706		0.0114459	0.00306491	0.010709	0.00887356	0.00944815	0.00349702
0.0216	0.0160375	0.0252444	0.0155778	0.0179286	0.0195625		0.0166111	0.0116111	0.0118667	0.00928	0.0105875	0.0111375		0.00872222	0.0112105	0.00938042	0.0100619	0.0155692	0.0132722
0.00615607	0.015852	0.026278	0.0061435	0.0052	0.0215417		0.0203736	0.0258036	0.0203125	0.0141741	0.00766667	0.0147098		0.0133068	0.0115089	0.0114288	0.00549107	0.0154343	0.0119303
0.0101952	0.0154391	0.01753	0.0119	0.00888333	0.0114455		0.0172882	0.0129502	0.0109316	0.0108579	0.0212667	0.0158684		0.0110141	0.0180741	0.0138397	0.0133989	0.0276893	0.0198929
0.964548	0.93244	NA	0.97645	0.9216	0.935889		0.940355	0.441524	NA	0.773397	0.5741	0.764308		0.0556106	0.0299009	0.03125	0.052689	0.065859	0.0206621
0	0.00979355	0.0197068	0.00555426	0.0101742	0.01125		NA	0.10225	0	0	0.0225	0.0333		0.00847815	0.0200966	0.00285208	0.0097787	0.0099	0.0073958
0.0138214	0.0149228	0.0149786	0.0324786	0.0343786	0.0295929		0.01453	0.0103667	0.0136091	0.0078	0.00695455	0.0089		0.00966866	0.0231124	0.0114825	0.0179789	0.0131038	0.0143658
0.0154806	0.0189468	0.018886	0.0270751	0.0270881	0.0305473		0.00872239	0.0160383	0.0118242	0.00823027	0.00356	0.0150369		0.0173987	0.0632404	0.0685813	0.00872589	0.0105217	0.0157361
NA	1	0.92	0.91355	0.9355	0.852667		0.6871	0.449	NA	0.427	0.8065	0.58942		0.0107843	0.0242606	0.027447	0.014735	0.022054	0.0146468
NA	NA	NA	0.9423	0.9048	1		NA	NA	NA	0.7295	0.85	0.52		0.00752066	0.027551	0.0152554	0.0106194	0.0112281	0.0204971
0.142217	0.213236	0.16468	0.24579	0.0585695	0.177854		0.0055	0.0143118	0.0188	0.00285842	0.0322	0.01742		0.0168109	0.0240582	0.0159068	0.0160501	0.0192225	0.0131717
NA	NA	0.9722	1	0.933333	NA		NA	NA	NA	NA	NA	NA		NA	NA	NA	NA	0	NA
NA	0.0228674	0.768926	0.882757	0.893496	0.897557		0.6	0.0170914	0.559524	0.40615	0.5652	0.447501		0	0.0382533	0.0468327	0.0313875	0.114675	0.152747
0.0115485	0.0150061	0.0154758	0.00840303	0.0121121	0.0120636		0.0159083	0.0116583	0.014525	0.0107917	0.01695	0.01795		0.010222	0.0134423	0.0123833	0.00858527	0.009375	0.0136436
0.0301875	0.02658	0.0275444	0.238185	0.01391	0.104364		0.01252	0.0228625	0.00898571	0.0117833	0.0260167	0.019575		0.0157358	0.0113059	0.0108069	0.0103635	0.00816376	0.0175309
0.0136186	0.00904698	0.00898132	0.0137458	0.0659522	0.0113224		0.01264	0.00755244	0.00892	0.00930663	0.02386	0.01235		0.017997	0.0179444	0.0129316	0.00893502	0.0206765	0.0248126
0.0165636	0.0201512	0.0107692	0.0134923	0.0221182	0.0127581		0.0149571	0.0204465	0.01005	0.00571111	0.0249625	0.0189889		0.0190305	0.011918	0.0376848	0.00795215	0.00994712	0.0110854
0.975	0.9948	0.7369	NA	0.9857	0.8169		NA	NA	NA	NA	NA	NA		0.06668	0.10288	0.06795	0	0.02855	0.0189333
0.0123971	0.0177107	0.0134331	0.0107131	0.0153689	0.0158296		0.0121546	0.0159213	0.016934	0.0101088	0.00551484	0.0154226		0.0107282	0.0165997	0.0123911	0.00930488	0.0119789	0.0128013
0.01439	0.01438	0.01441	0.00916	0.01109	0.01674		0.0106455	0.0178	0.0103	0.00755833	0.01826	0.011025		0.00999286	0.0159059	0.01104	0.0113853	0.0119643	0.0145063
0.0109395	0.0137178	0.0140006	0.00845497	0.0210846	0.0167378		0.015493	0.0138911	0.0118538	0.0070103	0.00504545	0.0126992		0.014859	0.0201001	0.013388	0.0132447	0.0257847	0.0130022
0.01228	0.00772	0.01602	0.01364	0.021925	0.01768		0.008725	0.019425	0.00266355	0.00595	0	0.0166		0.0169381	0.0212879	0.0117642	0.0101215	0.0109433	0.0166775
0.0063	0.0124765	0.0408	0.020325	0.019225	0.00925511		0.0064	0.00673799	0.00466	0.0143978	0.0084	0.0167		0.0137778	0.0185365	0.0178633	0.0111929	0.0279903	0.0155564
0.0161798	0.0136459	0.0155705	0.0126385	0.0133853	0.0144118		0.0132393	0.0138245	0.0122407	0.0101819	0.0164637	0.0141938		0.0117094	0.0189211	0.0126364	0.0110301	0.0146547	0.0110041
0.02848	0.0815679	0.02632	0.120089	0.0626226	0.101421		0.0125721	0.0245475	0.0151857	0.0162578	0.012525	0.0195921		0.0194348	0.0296908	0.0235566	0.0154359	0.0281981	0.0197717
0.0169846	0.0171683	0.0180848	0.0104089	0.0169292	0.0156217		0.010434	0.0135935	0.00967934	0.00876843	0.0141273	0.0126952		0.0217241	0.0256357	0.013935	0.0283632	0.0258344	0.0390325
0.9188	0.90245	0.9271	0.98375	0.5652	0.94		0.0145833	0.0139403	0.00463333	0.0144499	0	0.01176		0.0312	0.0233531	0.0273	0.0147123	0.0176889	0.0172206
0.84	0.97415	NA	0.9167	NA	NA		0.6042	0.6204	0.5	0.86355	NA	NA		0.390116	0.463076	0.344818	0.284217	0.541653	0.0895364
0.0161469	0.014406	0.0160688	0.0117053	0.0189209	0.0140068		0.0137876	0.0140059	0.0189972	0.00937131	0.0160971	0.0109149		0.0129878	0.0251317	0.0157008	0.0118929	0.0161878	0.0132246
0.01154	0.0187942	0.0178554	0.010246	0.0149522	0.0116802		0.0169909	0.0103792	0.00793846	0.0112625	0.00559375	0.0174188		0.0151389	0.0159059	0.0132078	0.0171951	0.0182845	0.0245117
0.0052	0.379788	0.006025	0.273817	0.0096	0.004525		0.0317	0.01834	0	0.263123	0.3125	0.00330472		0.0973732	0.0550092	0.0984968	0.0722577	0.154246	0.0439655
0.0989752	0.0988522	0.0906888	0.0908218	0.0994534	0.0935362		0.0126116	0.0171134	0.00974304	0.00875202	0.0126293	0.0134845		0.0121571	0.0162217	0.01676	0.00986751	0.00745468	0.01572
0.0113347	0.021422	0.0166397	0.00958734	0.00734934	0.0166375		0.0109964	0.0121217	0.0169648	0.010458	0.00905	0.00884211		0.014541	0.0122206	0.0142601	0.011004	0.0167797	0.00960258
0.9111	0.938767	0.9156	0.960167	0.9539	0.97185		0.00880938	0.0110272	0.00390625	0.0125965	0	0.0180203		0.019172	0.0139126	0.0204726	0.00565643	0.0132976	0.0153293
0.0875055	0.0838182	0.0876363	0.0421955	0.0887401	0.104808		0.0123658	0.0105684	0.0102383	0.0106408	0.0097832	0.0148877		0.0143223	0.0256034	0.0200262	0.0416899	0.0226451	0.0285232
0.0144731	0.0221659	0.0151119	0.0124279	0.0127769	0.0182353		0.0124286	0.0127887	0.00622667	0.0144161	0.0148889	0.00430556		0.0137151	0.015286	0.0110921	0.0116562	0.0188933	0.0150036
NA	0.97945	NA	0.87828	0.94725	0.9344		NA	0.560717	NA	0.792107	NA	NA		NA	0.109081	NA	0.0409799	0.083813	0.0291764
0.9542	0.757909	0.982825	NA	NA	NA		0.02976	0.142804	0.31674	NA	NA	NA		0.0209561	0.035715	0.0221606	0.0128333	NA	NA
0.0452542	0.0864247	0.0459291	0.0103071	0.01525	0.0396922		0.0120988	0.0208671	0.0111485	0.0103614	0.0100778	0.01263		0.0165164	0.0141814	0.0207529	0.0169507	0.0177	0.0127559
0.144738	0.142382	0.0932859	0.126365	0.128857	0.141141		0.0142176	0.0831407	0.0114333	0.0597881	0.0183	0.0153571		0.0148556	0.0255862	0.0168145	0.0162582	0.0177342	0.0150191
NA	0.0435	NA	0.0315775	0.0323	0		NA	0	NA	0.0227005	0.02565	0		NA	0.0242949	NA	0.0206905	0.0394179	0.0188782
0.0153892	0.0371385	0.0162103	0.014165	0.013015	0.0160605		0.0259304	0.0156905	0.0123255	0.00920425	0.0189238	0.0181338		0.0328217	0.0494935	0.0266031	0.0648782	0.0411002	0.032257
0.0122333	0.0173167	0.0158801	0.00996615	0.013325	0.0151108		0.00809286	0.0165416	0.0122467	0.011229	0.0079	0.0120857		0.0106067	0.0141025	0.0122009	0.01113	0.0113014	0.0147312
0.0792756	0.051571	0.0879796	0.0661611	0.0436232	0.0651766		0.0134738	0.0124913	0.0104987	0.00971684	0.010258	0.011809		0.0186106	0.0163627	0.0228295	0.0106238	0.0151738	0.0136686
0.01811	0.01584	0.01738	0.00927	0.01281	0.01245		0.0138625	0.015925	0.0161	0.0124	0.0061	0.0123		0.0125917	0.0159089	0.00762894	0.00959169	0.0150077	0.0134384
0.01345	0.13247	0.0140909	0.0133385	0.0214375	0.01295		0.0127538	0.0278865	0.009	0.0124913	0.00644	0.0138786		0.0167191	0.0153436	0.00969263	0.0117347	0.0143263	0.0167642
NA	0.0150161	NA	NA	NA	NA		NA	0.016888	NA	NA	NA	NA		NA	0.0140732	NA	NA	NA	NA
0.129977	0.122153	0.120424	0.141368	0.02644	0.1208		0.0157815	0.0160812	0.0126829	0.006067	0.0367077	0.016888		0.0188141	0.0192216	0.0257576	0.0150474	0.0177189	0.0201132
0.0183562	0.0166559	0.0196551	0.0115384	0.0126275	0.0176394		0.0112728	0.0114076	0.0153962	0.00727178	0.0147087	0.0135479		0.00987289	0.0414048	0.0137018	0.00880221	0.0111825	0.0162365
0.113602	0.0390651	0.0336467	0.0104112	0.0344038	0.0141578		0.0161272	0.0476764	0.0232493	0.00865242	0.0178375	0.0153788		0.0315255	0.0600408	0.011215	0.017252	0.0230068	0.0170397
0.9	0.9577	0.635544	0.0153215	0.012579	0.0287627		NA	0.7653	0.315375	0.00978421	0.0191	0.0119579		NA	0.244662	0.05735	0.0119046	0.0139487	0.0137192
0.147726	0.09445	0.114926	0.170625	0.163676	0.152038		0.05526	0.04971	0.0591526	0.0869542	0.109311	0.05983		0.0422525	0.0623859	0.037791	0.0397738	0.0612008	0.0463212
0.0121769	0.0172754	0.0145923	0.0106651	0.0140778	0.0121944		0.011575	0.0206015	0.00178889	0.00711551	0	0.0105		0.0111642	0.0185049	0.0147393	0.0129052	0.040169	0.0263947
0.01176	0.02505	0.00838125	0.009625	0.00539333	0.0116867		0.0129072	0.0135275	0.0186579	0.00963323	0.0102586	0.011041		0.0121949	0.0142603	0.00984707	0.0102817	0.0105198	0.0127746
NA	0.94761	NA	NA	NA	NA		NA	NA	NA	NA	NA	NA		0	0.0231538	NA	0	0	NA
0.0148269	0.0160611	0.0147769	0.0146445	0.0196818	0.0190049		0.0132995	0.0127756	0.0148401	0.00530457	0.00985584	0.0117416		0.0119717	0.0142663	0.0122748	0.00796473	0.014024	0.013636
0.986135	0.949893	0.902779	0.874408	0.846306	0.832214		0.820309	0.727379	0.726417	0.672465	0.593812	0.552569		0.0845975	0.108786	0.0680681	0.0509552	0.0665168	0.0482509
0.0134643	0.0168964	0.0116185	0.0109286	0.0121296	0.0127357		0.0114652	0.0185042	0.0124391	0.015052	0.0145667	0.0127652		0.0178939	0.0164133	0.0122208	0.0162482	0.0118802	0.0144884
0.0132395	0.0178074	0.0132195	0.00709503	0.0154012	0.0078144		0.0103562	0.00855506	0.0220507	0.00582353	0.0117557	0.0120122		0.0112782	0.0227492	0.0144507	0.00968242	0.0121885	0.0155496
0.25725	0.282311	0.180654	0.0405362	0.0510595	0.0237381		0.014522	0.011078	0.0111045	0.0122432	0.02075	0.0212369		0.0167171	0.0168631	0.0140908	0.0134612	0.0177564	0.0197859
0.718975	0.668869	0.626101	0.68297	0.659338	0.605134		0.300695	0.25607	0.0965254	0.372407	0.315976	0.19801		0.0353729	0.0551363	0.0756881	0.0467272	0.0902135	0.0302681
0.0166259	0.0661962	0.0181784	0.0787313	0.10551	0.0837396		0.0127909	0.0173866	0.0162273	0.00912083	0.01855	0.0182643		0.00949016	0.0189331	0.0155163	0.0149289	0.010167	0.0106219
0.278574	0.310506	0.137116	0.406084	0.161288	0.0253154		0.0188917	0.187185	0.00762222	0.0169232	0.008625	0.0173813		0.0191612	0.0269148	0.02278	0.0255504	0.0406744	0.0290679
0.16641	0.164784	0.114162	0.131045	0.0855367	0.109865		0.00594444	0.016125	0.0175524	0.0103076	0.0130706	0.01215		0.0118803	0.0131208	0.0135679	0.00773063	0.0109672	0.0112395
0.0136437	0.0184615	0.0162499	0.0106305	0.0195186	0.0151671		0.0114091	0.0125909	0.0118545	0.00767273	0.0167318	0.0158136		0.0121115	0.0138005	0.0132268	0.00798131	0.0144293	0.0140958
0.229599	0.201963	0.336412	0.48214	0.404167	0.304158		0.0211401	0.00927254	0.0252034	0.0105675	0.0483696	0.0102263		0.011574	0.01177	0.0167943	0.0150231	0.0219364	0.0118484
0.0154	0	0.357945	0.473965	NA	NA		0.02866	0.0159625	0	0.0283044	0	0.01195		0.0218752	0.0202817	0.0383149	0.0241235	0.0253067	0.0273181
0.99205	0.362976	0.539116	0.250757	0.418738	0.295784		0.0169333	0.108426	0.0469	0.0496556	0.0123333	0.00755556		0.0308102	0.0322837	0.0188814	0.0137441	0.0280761	0.00957787
0.0345	0	0	0	NA	0		0.0648047	0.0718165	0.0414789	0.0438756	NA	0.0141		0.00865854	0.0390528	0.0315086	0.0373632	0.0125937	0.0244418
0.014125	0.111727	0.0165181	0.228176	0.0101714	0.113216		0.0369463	0.017444	0.0188085	0.0134859	0.00996074	0.023051		0.0223954	0.0202112	0.0149293	0.0122991	0.0121338	0.0168709
0.986308	0.951942	0.711716	0.793492	0.991276	0.623431		NA	0.331102	0	0.233747	0.407833	0.19534		0.1136	0.0931254	0.0502525	0.0333006	0.0556	0.0222934
0.0134783	0.0163478	0.0155561	0.00954173	0.0141716	0.0150551		0.0126837	0.0157965	0.0116442	0.00919574	0.0132589	0.0132068		0.0130958	0.0146056	0.0116904	0.00935496	0.014545	0.0124005
0.0203549	0.0195819	0.0112088	0.0120752	0.0140445	0.0162878		0.00788824	0.0149904	0.00829888	0.00427254	0.0162825	0.0103922		0.0204892	0.0161266	0.0108868	0.00789802	0.0135705	0.0224255
0.46671	0.455156	0.317935	0.648857	0.496884	0.636328		0.0178909	0.0113482	0.0130917	0.0121095	0.028775	0.0239905		0.0142727	0.016744	0.0124025	0.0110784	0.0152193	0.0157149
0.0353482	0.0163453	0.0393911	0.042703	0.0348453	0.046634		0.010413	0.0147289	0.0120818	0.0221161	0.01325	0.0110682		0.0125822	0.0194761	0.0165238	0.0342104	0.0120764	0.0109659
0.622263	0.603648	0.407996	0.79457	0.33219	0.717936		0.0739493	0.108813	0.167274	0.0774303	0.139825	0.142676		0.0441027	0.0358432	0.0324159	0.0292361	0.0568611	0.0200686
0.00852	0.01874	0.01784	0.01218	0.01082	0.01484		0	0.0111765	0.00988235	0.00934091	0	0.0152765		0.0281387	0.0220726	0.0162936	0.0148944	0.0277889	0.0242474
0.0592333	0.0780273	0.0496556	0.04329	0.0205111	0.10359		0.007125	0.02032	0.01564	0.0143	0.01635	0.013175		0.0120353	0.0227784	0.0260427	0.015931	0.00938905	0.0259399
NA	NA	NA	NA	NA	NA		NA	NA	NA	0	NA	NA		0	0.168584	0.0635	0.0015487	NA	0
0.842633	0.777233	0.94445	0.74852	0.3859	0.7805		0.00775043	0.0207777	0.0116676	0.00569474	0	0.0126712		0.0075531	0.0133983	0.0229541	0.0146624	0.027185	0.0204507
0.0141182	0.0178711	0.011124	0.0113365	0.0136025	0.0135079		0.0120958	0.0154829	0.00813636	0.0108103	0.011525	0.0146458		0.010842	0.0143841	0.0142196	0.0091879	0.0112559	0.0124969
0.0217222	0.01985	0.0247441	0.0191548	0.0194444	0.0293789		0.0114833	0.0152225	0.0208556	0.0246493	0.0118286	0.02665		0.0202215	0.0256785	0.00861011	0.0364483	0.0217331	0.0282681
0.128622	0.261385	0.0130034	0.0487092	0.0138143	0.0156368		0.0146866	0.150003	0.0134249	0.0238167	0.0143245	0.0145906		0.0170838	0.0501288	0.0147489	0.0445479	0.0184332	0.0188433
0.0184765	0.0172638	0.0171382	0.0107605	0.011891	0.0136514		0.013316	0.0150783	0.0120764	0.0111847	0.0181462	0.0135347		0.0125926	0.0162127	0.0117704	0.00967678	0.0150923	0.0128317
NA	NA	NA	0	NA	NA		0.0243683	0.00872385	0	0.0311135	0.0160879	0.0413544		0.00983045	0.012159	0.0163495	0.00516283	0.0298498	0.00989619
0.0135372	0.00584071	0	0.00851504	NA	0.0197681		NA	NA	NA	0	NA	0		0.012161	0.0128518	0.0175262	0.0175103	0.0229426	0.0137385
0.0970069	0.317027	0.294119	0.263965	0.198056	0.327328		0.0117765	0.0158416	0.0203042	0.0127235	0.0214944	0.0147192		0.00960027	0.0181555	0.0164779	0.0141014	0.0146669	0.0195338
0.208047	0.42084	0.373566	0.368426	0.330561	0.25204		0.0696	0.211914	0.227022	0.187876	0.174461	0.0800353		0.0367902	0.0536114	0.0541392	0.0317683	0.0506005	0.030091
0.0132852	0.0217006	0.0170148	0.0116883	0.011358	0.0184154		0.017345	0.011745	0.0169938	0.00957209	0.00702946	0.010276		0.0114333	0.0165728	0.0167475	0.00913704	0.0193111	0.0153414
0.690482	0.675626	0.71945	0.62373	0.493895	0.569152		0.007525	0.0145809	0.0241	0.0231342	0.01824	0.01836		0.006676	0.0192566	0.0247991	0.0164009	0.0299217	0.0210328
0.965872	0.95862	0.80402	0.886038	0.966612	0.907726		0.349926	0.397979	0.497079	0.565921	0.587351	0.491954		0.129967	0.142962	0.0461305	0.0494378	0.07685	0.115733
0.01248	0.0160924	0.0135591	0.0111592	0.0209057	0.0165789		0.0127616	0.0130588	0.0148061	0.0123951	0.00576979	0.0160412		0.0105989	0.0144733	0.0121489	0.0101248	0.0126695	0.0113635
0.0182803	0.0201723	0.0224951	0.0555947	0.0291275	0.0555887		0.0124022	0.0148357	0.0140067	0.00972094	0.0145812	0.01182		0.0309621	0.0517958	0.0222179	0.0413196	0.0379639	0.0412864
1	0.951371	0.830461	0.489433	0.164167	0.394302		0.654517	0.560392	0.384556	0.321823	0.0656333	0.23815		0.025769	0.304256	0.0750132	0.105657	0.0408667	0.0458063
0.0096875	0.933327	0.0919	0.87212	0.86815	0.81667		0.00915714	0.0144103	0.0132167	0.0147966	0.0109875	0.01473		0.0112404	0.0193136	0.0111192	0.0124394	0.0159717	0.0173374
0.0124262	0.0705867	0.0155859	0.0512744	0.126047	0.0177462		0.0120569	0.0127016	0.00699248	0.0193576	0.0224	0.0256344		0.0107746	0.0197907	0.0171062	0.00977949	0.011076	0.00858018
0.0271063	0.0231582	0.0156322	0.0152045	0.0314911	0.0188284		0.0161811	0.017252	0.0106045	0.0060979	0.0123491	0.0218478		0.0151291	0.0114343	0.0110582	0.010027	0.0141021	0.012719
0.02425	0.0157	0.00885	0.0127	0.00505	0.00635		0	0.0141705	0.00405738	0.00704918	0	0.0242918		0.0199803	0.194607	0.312926	0.21972	0.354973	0.370966
0.01235	0.324056	0.0137	0.494456	0.0078	0.293622		0.0037415	0.0128418	0.00268707	0.0248367	0.0149878	0.0190221		0.00742744	0.0165066	0.01296	0.0165853	0.0413428	0.028124
0.960867	0.85066	0.9651	0.96992	0.93415	0.9259		0.255125	0.146626	0.155233	0.207829	0.008075	0.146783		0.0223878	0.0259939	0.0266116	0.0122614	0.0167682	0.0164243
0.0133889	0.0169333	0.0112818	0.00908	0	0.02175		0.013575	0.0222222	0.00827778	0	NA	0.05		0.0189352	0.0128824	0.0084144	0.0526333	0.0444	NA
0.0205714	0.0916933	0.0279667	0.0852301	0.01635	0.11705		0.0152821	0.0189165	0.0100502	0.0113006	0.0366333	0.0139359		0.0235431	0.0226347	0.0214439	0.0111525	0.0242637	0.0256627
0.0165891	0.0175596	0.0132905	0.0545172	0.0137461	0.0161963		0.0133056	0.0138188	0.00927778	0.0283597	0.0103071	0.0129778		0.017957	0.0196982	0.0123625	0.0124267	0.0148829	0.015655
0.9678	0.948414	0.913028	0.895829	0.935	0.863886		NA	0.358933	NA	0.601047	NA	1		0.0207854	0.0261497	0.0338922	0.0252535	0.0405471	0.0307179
0.00888	0.00306667	0.01438	0.016525	0	0.01628		0.02096	0.0111409	0.0109222	0.00728235	0.0147818	0.0121286		0.020539	0.0184693	0.0195763	0.0142409	0.0157336	0.0143092
0.652151	0.479143	0.615278	0.566625	0.63959	0.506831		0.0143008	0.0163246	0.0199676	0.021459	0.0137329	0.0124507		0.00996749	0.0163164	0.0126317	0.0157004	0.0155719	0.0153988
0.250409	0.424511	0.21057	0.309908	0.0074374	0.273693		0.0108846	0.016845	0.0129444	0.00701364	0.0106333	0.0100619		0.00978057	0.014741	0.0131086	0.0107463	0.0198846	0.012903
0.0157692	0.0165154	0.0144308	0.0113786	0.0130923	0.0131923		0.0203587	0.0213394	0.017287	0.0116082	0.025	0.013017		0.00558914	0.0136947	0.00935528	0.0162612	0.0207839	0.00498045
0.0145394	0.0217276	0.0173571	0.0154333	0.0181548	0.0129529		0.0138	0.0241474	0.0113133	0.0141353	0.0152615	0.0118667		0.00960148	0.0104991	0.00922849	0.00992301	0.0146741	0.0149675
NA	1	NA	0.8889	NA	NA		1	0.95715	0.5312	0.8421	0.7778	0.8333		0.0988172	0.0465625	0	0.0435802	0.02032	0.0460167
0.44856	0.411265	0.599169	0.440846	0.346548	0.471944		0.0557075	0.0858065	0.0432485	0.116315	0.16208	0.153299		0.0304453	0.0255438	0.0306689	0.0303603	0.0460435	0.0312862
0.01181	0.01735	0.01335	0.01182	0.01853	0.01218		0.0123228	0.017235	0.0093	0.00763071	0.0231102	0.0120394		0.0126566	0.0141459	0.0116165	0.00907778	0.0192871	0.0155341
0.973	0.993377	0.907863	0.966168	1	0.911322		0.853567	0.681658	0.656998	0.736909	NA	0.699158		0.012268	0.0469135	0.0328511	0.00940335	0.0333571	0.0197039
0.0167063	0.0103746	0.0106102	0.586993	0.410226	0.563749		0.010278	0.0119889	0.0199718	0.063075	0.0395	0.0240667		0.0161681	0.00959666	0.0184109	0.0656447	0.0391255	0.0282332
0.01675	0.0200818	0.00928	0.0664198	0.0174143	0.01732		0.00818	0.0137466	0.01192	0.0264992	0.004075	0.022975		0.0111208	0.0153711	0.0121197	0.0191421	0.0184706	0.0137331
0.0128185	0.0177593	0.0159143	0.0111519	0.0111741	0.0130607		0.01075	0.0167667	0.010064	0.00913333	0.01166	0.012576		0.0132221	0.0166286	0.0288	0.0167814	0.0324451	0.0256545
0.873181	0.918489	0.792803	0.986184	0.946328	0.747		0.5161	NA	NA	NA	0.4091	NA		0	NA	NA	NA	0.0239486	NA
0.00590526	0.92855	0.0160925	0.77384	NA	0.25		0.00502632	0.381	0.00432331	0.1538	NA	NA		0.0135271	0.129887	0.00666767	0.0389896	0.0127333	0.0317293
0.0618603	0.0829825	0.0881409	0.0332501	0.0481059	0.0164442		0.012577	0.0109793	0.00713128	0.00874764	0.02043	0.01775		0.0134004	0.0167857	0.0209461	0.0158204	0.0364323	0.0135361
0.951889	0.97725	0.758083	0.947193	0.980967	0.785105		0.6043	1	0.53745	0.678102	0.6726	0.722117		0.0576648	0.1116	0.115671	0.0341702	0.149	0.025545
NA	0.946352	NA	0.91389	0.97719	0.907		NA	0.628667	NA	0.450567	0.4778	0.4681		0.992854	0.402591	NA	0.170312	0.242157	0.0996286
0	0	0.0343304	0.399059	0.0882	0		NA	NA	0.0244	0.281633	NA	0		0	0.0070267	0.0123926	0.036867	0.0194165	0.0174673
0.0557011	0.03614	0.0653359	0.0385228	0.0404189	0.102158		0.0142394	0.0156251	0.0151438	0.0145964	0.0064697	0.0119769		0.0109624	0.0143772	0.0113683	0.016603	0.0157955	0.0166688
0.459781	0.553945	0.378015	0.488721	0.62326	0.48863		0.0723187	0.208163	0.111618	0.14357	0.26757	0.0558231		0.0315477	0.0446269	0.0339816	0.0235347	0.0474199	0.0384929
0.608432	0.0931467	0.0403889	0.124639	0.0136375	0.012188		0.412642	0.107505	0.0312227	0.0578303	0.0141458	0.0478207		0.0480492	0.0836591	0.0448936	0.0480391	0.0333485	0.0240736
0.0126067	0.019376	0.0145724	0.0158041	0.0175363	0.0202345		0.012145	0.0183186	0.0134282	0.0100101	0.0156179	0.0129564		0.0115218	0.0199858	0.0173271	0.0166131	0.0152307	0.0143503
0.0139751	0.0149119	0.0148711	0.162941	0.0114178	0.015577		0.0135667	0.0177106	0.01971	0.00503493	0.0106444	0.00987778		0.00753105	0.0140505	0.0125532	0.0130224	0.0189783	0.0152983
0.116058	0.108956	0.111096	0.105886	0.0773013	0.116691		0.0145958	0.0119807	0.0164095	0.0127029	0.0152167	0.013696		0.0163866	0.0258008	0.0132557	0.0106001	0.0209692	0.0197401
1	0.966352	0.65895	0.956437	0.980432	0.788566		NA	0.60146	0.625	0.60015	0.58605	0.4643		NA	0.120874	0.02435	0.00974722	0.127963	0.0782045
0.418663	0.552603	0.403323	0.721298	0.212697	0.630643		0.0227865	0.0455288	0.0169019	0.00344919	0.0406164	0.0157776		0.020352	0.017548	0.0167146	0.0124132	0.0147805	0.0194762
1	0.960675	NA	0.7745	0.84	0.946467		NA	0.5161	NA	0.60756	NA	0.521133		0.0467115	0.126117	0.0074	0.0750309	0.0022	0.0735632
0.0107591	0.100791	0.0352843	0.0573068	0.0155407	0.0127411		0.0114951	0.0464281	0.0276897	0.0559228	0.024336	0.0199389		0.0592251	0.0390686	0.0441605	0.0385775	0.0334549	0.0478319
0.0829444	0.145776	0.0878702	0.0682042	0.0155929	0.0791948		0.0691429	0.0712657	0.0736429	0.0899834	0.0689571	0.0688158		0.0226168	0.0579463	0.0239589	0.0319887	0.0585153	0.0204359
0.0892688	0.187912	0.22235	0.00807857	0.0135	0.0779411		0.0144714	0.0146865	0.037	0.0106726	0.0140174	0.0150435		0.0169404	0.0175818	0.00971809	0.00873754	0.0144467	0.02135
0.0144333	0.0141812	0.0148088	0.00984696	0.0140913	0.0144706		0.0105	0.0126286	0.0119429	0.0100762	0.0121857	0.0113524		0.0156324	0.0138625	0.0129477	0.0103915	0.0130252	0.0158983
0.01468	0.0165364	0.0134286	0.0115952	0.020685	0.014		0.0142315	0.0195391	0.0128486	0.00400564	0.0105362	0.0148747		0.0175467	0.0222397	0.0103597	0.00933466	0.0132312	0.0125907
0.559893	0.464994	0.504194	0.209418	0.0277429	0.182798		0.0129991	0.024469	0.0138752	0.0439977	0.0077484	0.0687864		0.0178659	0.0243188	0.0228656	0.0158833	0.016486	0.0298894
0.0911081	0.0755824	0.0967863	0.0505214	0.0841237	0.064991		0.00922308	0.0134526	0.0283667	0.0116706	0.00982308	0.0122812		0.013775	0.0295136	0.0186555	0.0274634	0.00964062	0.0315883
0.0152564	0.0114857	0.011906	0.00843891	0.0119985	0.01264		0.0169462	0.0181264	0.00878842	0.01456	0.0213122	0.013891		0.0199341	0.017186	0.0146501	0.0122856	0.0129573	0.0165672
NA	0.96475	NA	0.91885	NA	0.934533		NA	0.503709	NA	NA	NA	0.5417		0	0.0396318	0	0.0328225	0.0326	0.02528
0.244626	0.47527	0.325394	0.520101	0.103702	0.303121		0.0160672	0.0277408	0.0284512	0.051569	0.0408263	0.0242528		0.0148906	0.0240492	0.0258832	0.0252596	0.016402	0.0201489
0.0148544	0.0160215	0.0132209	0.00865578	0.0134487	0.0132088		0.00601825	0.0131071	0.0111091	0.00864844	0.0154031	0.012851		0.00903676	0.0138657	0.0337437	0.0101372	0.00871065	0.0124386
0.00632	0.128783	0.033275	0.2123	0.0143167	0.013		0.02085	0.0175534	0.017525	0.0103741	0.0340875	0.0125		0.0168785	0.0119868	0.0159451	0.00978199	0.0204934	0.0196622
0.188143	0.302179	0.440748	0.327019	0.328193	0.296474		0.0116347	0.0545252	0.0137092	0.0121575	0.0112779	0.0363639		0.0134566	0.0137754	0.0151794	0.0227528	0.011982	0.0113846
0.01359	0.0619952	0.0130771	0.160896	0.01702	0.0886599		0.0154036	0.0145699	0.0436316	0.0179562	0.0339278	0.0407735		0.0114056	0.024402	0.0151017	0.0166825	0.0276708	0.0188683
0.271028	0.0529957	0.236931	0.0304091	0.0175155	0.0245328		0.019843	0.0187352	0.0132664	0.0117558	0.0170722	0.0136327		0.0121371	0.014169	0.0162516	0.0312948	0.0157931	0.0216868
0.0152689	0.0170773	0.0139143	0.0104231	0.0190359	0.0127553		0.0109125	0.0204454	0.0189667	0.0104431	0.0146857	0.0181375		0.0154482	0.0176232	0.0174712	0.0100393	0.0258125	0.0245129
0.254434	0.533138	0.340659	0.0105	0.20731	0.0193		0.350745	0.194274	0.119297	0.134523	0.107945	0.0495024		0.0145231	0.0317729	0.0282016	0.0300309	0.0252449	0.01469
NA	NA	NA	NA	NA	NA		NA	NA	NA	0.069	NA	NA		0	0	0.03175	0.0045092	NA	0
0.270184	0.262728	0.222008	0.276439	0.177709	0.188767		0.091502	0.0471019	0.0901956	0.109169	0.0484964	0.0806296		0.014235	0.0221713	0.0248027	0.019197	0.0194111	0.035596
0.1786	NA	NA	NA	NA	NA		0.0357	NA	NA	0	NA	0.2222		0	0	NA	0.00919746	NA	0.0186667
0.0173734	0.0154739	0.0110293	0.0134875	0.0190891	0.0159019		0.0115299	0.0117123	0.0253687	0.0123228	0.0082728	0.00701194		0.0116563	0.0119404	0.0121313	0.0128073	0.0163566	0.0152189
0.0339544	0.0158258	0.0131828	0.0105983	0.0145136	0.0153701		0.0126263	0.0141783	0.0127	0.0100956	0.0102833	0.0133		0.019122	0.0145781	0.0144799	0.0295834	0.00966805	0.0131762
0.049481	0.0349531	0.049552	0.0438696	0.0116083	0.0388826		0.0110357	0.0232507	0.0122759	0.00883702	0.0093037	0.0112793		0.00987366	0.0163529	0.0121986	0.00822115	0.0123865	0.0157248
0.01645	0.250215	0.232502	0.341676	0.071225	0.241719		0.0105333	0.0147845	0.00915	0.00568954	0.00698889	0.02655		0.0124949	0.0118212	0.0120033	0.00970062	0.0155715	0.0153592
0.02012	0.417673	0.00762	0.418426	0.0185833	0.456145		0.0117	0.0169998	0.0103425	0.0125986	0	0.0119364		0.0144968	0.0156144	0.0123306	0.0187162	0.0114289	0.0189609
0.013505	0.0174199	0.0202092	0.0109568	0.0161552	0.0138034		0.00965185	0.0135246	0.0142586	0.00967567	0.0198643	0.0146724		0.0118793	0.0141697	0.0118597	0.0112999	0.0126583	0.0189705
0.959867	0.957097	0.924173	0.0165349	0.0109333	0.124268		0.68962	0.462509	0.5811	0.0158688	0.0163	0.0472		0.0434681	0.167088	0.202226	0.00915356	0.0710904	0.0591277
0.0201574	0.0164383	0.00866667	0.0104504	0.028396	0.0158622		0.0138286	0.0106143	0.0124286	0.00992857	0.0190857	0.0049		0.0174111	0.0133768	0.0109296	0.0101274	0.0152246	0.0108182
NA	NA	NA	NA	NA	NA		NA	NA	NA	NA	NA	NA		NA	NA	NA	NA	NA	NA
0.238348	0.240002	0.387051	0.35066	0.20251	0.368765		0.00763	0.0150924	0.0156385	0.0115589	0.01462	0.0146167		0.0147355	0.0115445	0.0192539	0.017475	0.0370764	0.0147176
0.0518411	0.0538212	0.0484963	0.145734	0.0795444	0.100949		0.0114444	0.0158613	0.0196727	0.0173756	0.01883	0.0117929		0.0225415	0.0162321	0.0435062	0.00961801	0.0208276	0.0145557
0.011675	0.013984	0.0210841	0.0114008	0.0227	0.018283		0.00811513	0.0130505	0.00242553	0.0254531	0.0366773	0.0130473		0.0201071	0.0221669	0.0121107	0.00563424	0.00497701	0.0148151
0.75	1	0.84935	NA	1	NA		NA	NA	0.5238	0.3333	NA	NA		0	0.43105	0.0516	0.01488	0.2012	0.8268
0.0125107	0.0188833	0.0121846	0.00794348	0.0136949	0.0139627		0.0131584	0.0162452	0.0165859	0.0111186	0.010875	0.0142041		0.0129494	0.0137293	0.0113653	0.00738983	0.01515	0.0225286
0.98245	0.94125	0.886867	0.8249	0.975133	0.9524		NA	NA	0.8	0.66358	NA	NA		0.0859425	0.103172	0.102424	0.0712228	0.170795	0.102794
0.315556	0.25715	0.274443	0.223499	0.381452	0.328785		0.0754704	0.150984	0.0396114	0.152138	0.121396	0.0962171		0.0170471	0.0230494	0.0160252	0.0313839	0.0279923	0.032087
0.971123	0.950988	0.874615	0.942533	NA	0.863281		0.7641	0.6469	0.857033	0.884967	0.904	0.75535		0.0396058	0.0627445	0.053599	0.0312136	0.0693594	0.0299684
0.0379	0.0386	0.00325	0.00722251	0.0199	0.028		0.0130681	0.0135049	0.0203797	0.00876928	0.03285	0.0151358		0.0206478	0.0200036	0.0513562	0.0108965	0.0631597	0.0139692
0.18386	0.43024	0.191909	0.522654	0.277225	0.429475		0.046262	0.0649213	0.111785	0.157799	0.0968727	0.158827		0.0310443	0.0469881	0.07705	0.0335817	0.0562841	0.0565363
0.955886	0.970515	0.91329	0.886236	0.970962	0.825795		0.70562	0.598367	0.63794	0.645925	0.686925	0.614916		0.0309727	0.0651593	0.0489527	0.0353749	0.0861998	0.02682
0.0704174	0.330606	0.375258	0.113939	0.0979971	0.111326		0.113694	0.0431831	0.12475	0.0126997	0.015401	0.0283018		0.0179723	0.0263399	0.0226526	0.0111539	0.0116926	0.0188297
0.0144876	0.0155897	0.0152545	0.00994321	0.0136642	0.0145315		0.00752857	0.01355	0.0160857	0.00711429	0.0145167	0.00947143		0.012726	0.0125915	0.0119341	0.00993384	0.0190312	0.0120435
NA	0.992308	0.95192	0.8543	1	0.824		NA	NA	NA	NA	NA	NA		0	0.312981	0.10686	0.1053	NA	0.277933
0.900304	NA	0.463926	NA	0.95835	0.5		0.2222	NA	NA	NA	0.619	NA		0.211	NA	NA	NA	0.1515	NA
0.0131682	0.0159182	0.012015	0.0393961	0.01095	0.0130762		0.00969333	0.0140833	0.0167857	0.0117111	0.0211692	0.0152133		0.0188601	0.02608	0.0109949	0.011113	0.0249501	0.015146
0.9531	NA	0.76535	0.923586	1	0.7436		NA	NA	NA	0.6	NA	0.209933		0.0357	NA	0.152	0.169533	0	0.029
0.0341555	0.021168	0.0344111	0.0308442	0.0392628	0.0151098		0.0103688	0.0148648	0.0153038	0.0105913	0.0113337	0.0115233		0.0200556	0.0151029	0.0145802	0.0133219	0.0115885	0.0163965
0.0175375	0.0203375	0.01528	0.0109562	0.0190125	0.0184313		0.011375	0.0134692	0.0208818	0.00806931	0.0169	0.0184538		0.01174	0.0198708	0.0174751	0.00888519	0.01309	0.0254643
0.0166943	0.015002	0.0221433	0.0126344	0.00304434	0.0144519		0.0153828	0.0102321	0.0261394	0.00625455	0.0104587	0.00463971		0.01375	0.0160811	0.0194903	0.00931745	0.00641165	0.0126127
0.215465	0.149087	0.240307	0.0865881	0.0892618	0.0734064		0.0146567	0.0176811	0.0146	0.00821565	0.0126826	0.0155623		0.0127908	0.0177549	0.0140333	0.0106503	0.0108986	0.0145631
NA	NA	NA	NA	NA	NA		NA	NA	NA	NA	NA	NA		0.0443333	0.0593445	0.02226	0	NA	0.0357
0.0114839	0.027806	0.017397	0.00934745	0.0209575	0.0190233		0.0121643	0.0152071	0.0130214	0.00967857	0.00935833	0.0120286		0.0208819	0.0170673	0.0163166	0.00684431	0.012546	0.013024
0.014186	0.0144692	0.0116023	0.0130032	0.00147763	0.0145335		0.0203548	0.0151557	0.0102968	0.0111909	0.0109626	0.0149689		0.0121586	0.0149804	0.0095081	0.0101474	0.0104511	0.0119047
0.01573	0.0144213	0.013849	0.0223941	0.0121498	0.0094658		0.00929881	0.013225	0.0185512	0	NA	0		0.00886359	0.015356	0.0127465	0.00282062	0.00631011	0.011756
0.0138597	0.0150392	0.0128394	0.00994547	0.0130695	0.013061		0.0109499	0.0142792	0.0115258	0.00883581	0.00846303	0.0107344		0.0128157	0.0153111	0.0128402	0.0256194	0.0276091	0.0121401
0.00971868	0.0173289	0.0126615	0.011612	0.0124551	0.0173685		0.010185	0.0125122	0.0134571	0.00945798	0.00816471	0.012645		0.0105751	0.0189445	0.0138881	0.00879026	0.0110925	0.0110838
0.0559646	0.144544	0.0597762	0.0220947	0.0139	0.012487		0.00985	0.0760821	0.0234276	0.0222676	0.0140328	0.011511		0.0119781	0.0178718	0.0162854	0.0148847	0.0120073	0.0136625
0.868111	0.940285	0.895451	0.904407	0.960262	0.892246		0.9459	0.732437	0.8684	0.770988	0.815592	0.799057		0.071627	0.114968	0.0381181	0.0579832	0.0720816	0.0626991
0.0163357	0.0168987	0.0145467	0.00960843	0.012341	0.0195821		0.0112821	0.0169397	0.00946575	0.0139	0.0102794	0.0123321		0.0177806	0.0146459	0.0173363	0.0081065	0.0199398	0.0196561
0.0128062	0.0146187	0.0135688	0.0290638	0.0104	0.0141154		0.0162125	0.0183998	0.0134111	0.00723534	0.0151583	0.0202053		0.0152738	0.0177477	0.0126016	0.0100622	0.0268884	0.00865893
0.8305	NA	NA	0.97403	1	0.963		0.797433	0.297539	0.7339	0.415355	0.512533	0.696433		0.0296903	0.0214743	0.0301759	0.0181203	0.0124975	0.0239589
0.0622872	0.0426	0.0405958	0.0447734	0.067775	0.0441509		0.0293871	0.0190333	0.0205049	0.0127882	0.03885	0.0148608		0.00945327	0.0201739	0.0127701	0.0110216	0.0244333	0.00814962
0.0666585	0.0241628	0.0493512	0.117866	0.107204	0.0478838		0.0113333	0.0619339	0.00916875	0.043544	0.0173167	0.0129062		0.0143203	0.0270034	0.0184565	0.0111998	0.00991024	0.0176091
0.741344	0.812874	0.645012	0.781365	0.65706	0.681485		0.615045	0.474496	0.653325	0.579749	0.5361	0.59998		0.0346082	0.034006	0.0424912	0.0248319	0.0330464	0.0264861
0.0133652	0.0403759	0.01943	0.0528768	0.00665976	0.0168127		0.0109575	0.0242268	0.0131167	0.0121531	0.0125753	0.0127557		0.0137894	0.034712	0.0215048	0.0292564	0.0237981	0.0247199
0.0135037	0.0180349	0.0134593	0.0117985	0.0144774	0.0139896		0.0101596	0.0153245	0.0115228	0.00809371	0.0157891	0.0154046		0.0161708	0.0176808	0.0117156	0.00943377	0.0148133	0.0201055
NA	NA	NA	0.983	0.9231	NA		NA	NA	NA	0.898883	NA	NA		0.0386718	0.0458276	0.0343965	0.0442898	0.0529429	0.0465818
0.98	0.97086	1	0.908641	0.9859	0.8956		0.4762	0.5965	1	0.718033	NA	0.6382		0.0202928	0.0205703	0.0721015	0.0329648	0	0.0223011
0.0125964	0.0157195	0.0143166	0.0101655	0.0150617	0.0139045		0.0120725	0.0132219	0.0119509	0.00947921	0.0123803	0.0124629		0.0137485	0.0138345	0.0138174	0.0095814	0.00949678	0.0140612
0.0133733	0.0186067	0.0132667	0.0116667	0.01192	0.0121133		0.00866	0.0142455	0.0107545	0.00849091	0.01484	0.0111909		0.0167059	0.0158865	0.01544	0.0174143	0.0117294	0.0206647
0.840225	0.781	0.861967	0.8209	0.7143	0.8436		0.690633	0.676733	0.5762	0.529243	NA	0.562583		0.0313833	0.0624556	0.0367429	0.0183333	0.0803571	0.0441909
0.169307	0.984656	0.237691	0.287975	0.170831	0.204344		0.1154	NA	0.0557333	0.0676667	0.064725	0.091625		0.0181746	NA	0.107498	0.0110652	0.0861587	0.056373
0.826317	0.840812	0.690157	0.75012	0.95492	0.817412		0.3151	0.3957	0.29	0.337362	0.332775	0.258887		0.0155139	0.0611563	0.0152014	0.0181832	0.0508429	0.0194
0.0184898	0.0311511	0.0191775	0.0142688	0.0182195	0.0271355		0.00905385	0.0193384	0.011217	0.0122896	0.0179432	0.0154881		0.0086964	0.0218026	0.0193188	0.0205593	0.0066653	0.0168185
0.0115909	0.0226727	0.0134909	0.0145909	0.0068	0.0152818		0.0119714	0.0136091	0.0138	0.0436009	0.00778333	0.01		0.0146423	0.0248009	0.025476	0.0152656	0.0393454	0.0158
0.0164927	0.0145222	0.0127798	0.104001	0.00664854	0.0119435		0.00866667	0.0292891	0.00667333	0.0142051	0.00752143	0.0097		0.0249991	0.0207336	0.0282371	0.040701	0.0174638	0.0302649
0.0175667	0.104781	0.0107714	0.136977	0.0203091	0.0162026		0.0179	0.00760829	0.0078	0.00577903	0.00364	0.0100857		0.0125239	0.0129578	0.00847925	0.0222834	0.0189702	0.0138708
0.935557	0.937717	0.82754	0.877925	0.9212	0.7858		0.63215	0.4877	0.697867	0.64802	0.494933	0.55634		0.041177	0.0368348	0.0507613	0.0565377	0.0777777	0.0419932
0.0169927	0.0226285	0.0141667	0.0106764	0.0114711	0.0210852		0.0117057	0.015369	0.0113432	0.0117327	0.0148514	0.0153861		0.011033	0.021224	0.0123405	0.0193471	0.0140131	0.0196758
0.00621427	0.014257	0.026948	0.119259	0.00223506	0.00592885		0.0158125	0.0111342	0.011	0.00513804	0.00268333	0.00552143		0.018885	0.0121942	0.0435717	0.00641553	0.00962546	0.0148097
0.161726	0.0167768	0.0179877	0.0111964	0.00901093	0.0148674		0.0119222	0.0180214	0.021239	0.0105958	0	0.0243546		0.0121496	0.0188086	0.0124618	0.0101409	0.00540491	0.0191619
0.0131053	0.0156044	0.0154745	0.00902138	0.0193403	0.018327		0.01215	0.0135784	0.00830336	0.0103466	0.00687761	0.0105709		0.011872	0.013895	0.012272	0.00999654	0.0136585	0.0180695
0.239292	0.172595	0.26543	0.233796	0.05002	0.18064		0.0196643	0.0156276	0.0109739	0.0119539	0.0162052	0.0174946		0.0136981	0.0223955	0.0128289	0.0159674	0.0209753	0.0137075
0.0235	0.0169	0.0038	0.0156	0.0053	0.0201		0.00452055	0.0117101	0.00722715	0.00295389	0.0165482	0.0147959		0.00864453	0.00286127	0.00739933	0.011904	0.0156707	0.00889075
NA	0.929712	NA	NA	NA	NA		NA	0.130528	NA	NA	NA	NA		NA	0.0729434	NA	NA	NA	NA
0.0132333	0.0198565	0.0165402	0.014393	0.022516	0.0152973		0.0137979	0.0153972	0.0156014	0.0150641	0.0129268	0.0239014		0.00679199	0.0138376	0.0149526	0.0110409	0.019245	0.0126271
0.013175	0.0172111	0.0137886	0.0113125	0.027675	0.0113125		0.0154867	0.01392	0.014616	0.00683333	0.00935154	0.00688259		0.01119	0.0191789	0.0209772	0.0134625	0.0174143	0.0168302
0	0.0098	0	0.2328	0.3239	0.1777		0.0078	0.0217	0	0.02175	0.01615	0.00745		0.0232783	0.0182274	0.00790047	0.020008	0.0131551	0.0177137
0.0138039	0.046547	0.0142945	0.0142052	0.00755304	0.0139186		0.0148471	0.0080605	0.0151375	0.0141034	0.00882	0.020816		0.0209901	0.0221016	0.0111072	0.0174041	0.0172209	0.0103109
NA	NA	NA	0.931	NA	0.868506		NA	NA	NA	NA	NA	NA		NA	NA	NA	0	NA	0.00897662
0.0114364	0.0443702	0.0773229	0.0630181	0.0145455	0.071236		0.00561667	0.0129957	0.0113286	0.00595179	0.0176252	0.00687668		0.0193582	0.0210536	0.0192107	0.0117028	0.00936961	0.0124928
0.0195207	0.0163466	0.0114462	0.00896128	0.0123143	0.0145395		0.0133	0.009775	0.0174875	0.0099	0.0078125	0.0163429		0.0128044	0.0129136	0.0105794	0.00909159	0.0152139	0.0186329
0.0205613	0.0986857	0.0396384	0.0787557	0.0805	0.00900713		0.0100002	0.0331649	0.0131907	0.111002	0.00586667	0.021325		0.0527083	0.0656895	0.0913545	0.0625287	0.323448	0.0976896
0.0127907	0.0210617	0.0134325	0.0118851	0.0130946	0.0129524		0.0108344	0.0156292	0.0142625	0.00873982	0.0119161	0.01345		0.0158217	0.0143367	0.0110723	0.00923762	0.0150367	0.0140745
0.0880615	0.0171583	0.0183389	0.110147	0.01535	0.0157167		0.0178412	0.01579	0.0165059	0.0297084	0.0167	0.00994737		0.0164929	0.0218587	0.0126882	0.0155678	0.0214414	0.0285819
0.0105143	0.022625	0.0150393	0.00990714	0.0116259	0.0154179		0.0104154	0.0168462	0.0115458	0.00846	0.0110696	0.011408		0.0213334	0.0148818	0.0112771	0.00957602	0.0134424	0.0122063
0.0115091	0.0138909	0.0109182	0.01003	0.0247111	0.01513		0.0106121	0.0168496	0.00763202	0.0171158	0.0142447	0.0118677		0.0135548	0.0132178	0.0166672	0.00934527	0.00887441	0.0166026
0.009	0.0183762	0.01905	0.0101333	0	0.0192333		0.0187941	0.0129161	0.0210147	0.0240994	0.0267292	0.0108667		0.0110151	0.0199738	0.0153399	0.0213607	0.00970259	0.0199498
0.0104035	0.0207516	0.0174134	0.0905878	0.00841667	0.0132779		0.01441	0.0142978	0.0136889	0.00973265	0.012025	0.01495		0.0150815	0.0152516	0.0152996	0.0120039	0.0277763	0.0128941
0.0150219	0.0147192	0.0121755	0.0278613	0.0220985	0.0158067		0.00902564	0.0175776	0.0138507	0.00930811	0.0149824	0.0116019		0.0164724	0.0164347	0.0175894	0.0103727	0.0141154	0.0106393
0.0759	0.152877	0.0564429	0.0993769	0.0794692	0.0453		0.00870588	0.0288544	0.00819855	0.00541164	0.0160903	0.0144633		0.0164367	0.0352857	0.0169853	0.0141201	0.0106236	0.0148661
0.187201	0.154478	0.158612	0.139911	0.104822	0.12912		0.00780624	0.0194038	0.0141664	0.00969716	0.0202742	0.0119714		0.0123068	0.0170952	0.0115026	0.0137283	0.0117392	0.0113718
0.895733	0.953946	0.956714	0.857667	0.9487	0.88835		NA	0.37823	0.588633	NA	NA	NA		0.0649	0.112986	0.0601364	0.0238	NA	0.098
0.0227535	0.0179253	0.0282934	0.0116317	0.0111462	0.0146301		0.00789416	0.0147039	0.0233861	0.00549188	0.0159568	0.00980191		0.01456	0.0149461	0.0103414	0.0139744	0.0155616	0.0133898
0.00923639	0.0167298	0.0142235	0.0116208	0.00983186	0.0145503		0.0105322	0.0165498	0.0154302	0.0100188	0.00969711	0.0131942		0.0130641	0.0161684	0.0136586	0.0105954	0.00994335	0.012834
0.0154116	0.0172203	0.0171313	0.0132876	0.0180086	0.0162548		0.00545505	0.0179292	0.017241	0.00763903	0.00891648	0.0153153		0.00887119	0.0117265	0.0194125	0.0104023	0.0119104	0.00756129
NA	0.85	NA	NA	NA	NA		NA	NA	NA	NA	NA	NA		NA	0.0975294	NA	NA	NA	NA
0.035	0.0293907	0.0399537	0.0241407	0.0203074	0.0587963		0.0213889	0.00656111	0	0.0075463	0	0		0.00930253	0.0345691	0.0364181	0.0116097	0.0101553	0.00389583
0.961046	0.935	0.950192	0.9576	0.9703	0.90055		0.36385	0.163767	0.37175	0.3586	0.26785	0.3781		0.0141232	0.0207072	0.0215878	0.0174113	0.0273359	0.0206377
0.0405512	0.0300019	0.0596726	0.00977735	0.0186666	0.014282		0.0161988	0.0123072	0.0152704	0.00969431	0.0143291	0.0132559		0.017021	0.0246279	0.0267105	0.0174154	0.0284611	0.0155271
0.0174686	0.0154756	0.0149963	0.0094409	0.0108506	0.0118369		0.0223863	0.0193761	0.0147317	0.0102237	0.0166091	0.0129985		0.0247788	0.017692	0.0149721	0.0191561	0.0247434	0.0100771
0.784354	0.683918	0.83051	0.777078	0.609187	0.724271		0.0161583	0.0186542	0.0233	0.0085875	0.0064	0.0206923		0.0121933	0.0177474	0.0127237	0.00924822	0.0107134	0.0117923
0.900674	0.967728	0.884185	NA	NA	NA		NA	0.49285	0.659633	NA	NA	NA		0.00840702	0.0190612	0.0212907	0.0333333	0.05555	NA
0.0149453	0.00997812	0.019825	0.00867593	0.0402954	0.00865556		0.02071	0.0251	0.0123429	0.01399	0.0171818	0.0119545		0.0106217	0.0145034	0.00816136	0.0125537	0.0140526	0.014817
0.0536889	0.01277	0.0388375	0.03097	0.0161286	0.03452		0.00663	0.0134629	0.0212	0.01178	0.034225	0.0126364		0.0112267	0.0146745	0.014202	0.0413777	0.0142473	0.0302854
0.0157015	0.016054	0.0144869	0.0107075	0.0139787	0.0137778		0.0153323	0.0141577	0.0116258	0.0112644	0.00933333	0.0145839		0.0142256	0.0218338	0.0154391	0.0104263	0.0115667	0.014641
0.0126903	0.0178562	0.0115606	0.0103212	0.0146074	0.0143307		0.00928208	0.0126368	0.0139715	0.0102087	0.00738798	0.0135794		0.0104983	0.0181459	0.014783	0.0120076	0.00919505	0.0122875
0.0886232	0.155568	0.151859	0.172154	0.134346	0.141931		0.0067	0.0135313	0.0104692	0.0074	0.01205	0.0177636		0.0156887	0.0162591	0.0119451	0.0122356	0.0103815	0.0144103
0.105885	0.180241	0.145474	0.0557526	0.0923742	0.172772		0.0446302	0.154967	0.087426	0.0076886	0.0771086	0.107853		0.0131633	0.0472639	0.0219366	0.030282	0.0323124	0.0186614
0.6053	0.0305	0.6912	0.10755	0.0536	0.1768		0.0909	0	0.1935	0.0162	0.0217	0.0435		0.0215668	0.0601231	0.0482336	0.0539178	0.0305119	0.150317
0.212731	0.490737	0.340974	0.556594	0.242498	0.431467		0.020975	0.215002	0.0561613	0.156345	0.46385	0.012725		0.0205807	0.0282994	0.0217402	0.017918	0.0202371	0.0247763
0.0101	0.0182571	0.00758571	0.0150444	0.0152167	0.0156625		0.01068	0.0145333	0.0099	0.002025	0.0161	0.0262225		0.0111204	0.0300952	0.00917707	0.0116697	0.02233	0.0179119
0.0690488	0.0628916	0.0151667	0.0932574	0.01698	0.046742		0.00901	0.0172892	0.0126235	0.0102656	0.0170125	0.00999048		0.0102401	0.0203504	0.00864358	0.0114212	0.015928	0.0140651
0.0259832	0.0198438	0.0219256	0.0234549	0.0204877	0.0158818		0.0167079	0.013147	0.0195925	0.0144598	0.00808047	0.0181278		0.0197819	0.0148855	0.0152063	0.0167267	0.0108523	0.0190127
0.015462	0.102362	0.0717249	0.143642	0.12884	0.0873871		0.0241665	0.0164995	0.0321155	0.0257951	0.0397152	0.0120411		0.0199793	0.0259883	0.0375161	0.0224291	0.0222511	0.0135197
NA	NA	NA	0.0055	0.0278	0.04075		0.0190333	0.0211077	0.034475	0.00739629	NA	0		0.00475609	0.013051	0.0110362	0.0104725	0.0186455	0.0240013
0.102915	0.0535255	0.113823	0.0419268	0.0141291	0.0346784		0.0730725	0.0825181	0.0639025	0.0838536	0.0685651	0.0688548		0.0247783	0.0365453	0.0325556	0.013093	0.0273927	0.020791
0.714884	0.787161	0.647592	0.872112	0.71136	0.621962		0	0.165472	NA	0.321036	0	0.0938333		0.0484911	0.0649772	0.0603464	0.0524562	0.1173	0.0350557
0.0133588	0.0167639	0.0118059	0.0104972	0.0176886	0.0156943		0.01398	0.0150257	0.0124771	0.00962969	0.013597	0.0161765		0.0110715	0.014708	0.0148418	0.0143153	0.0108953	0.0124809
0.0144529	0.0180471	0.0126294	0.0103176	0.0173353	0.00788235		0.0178584	0.0110555	0.0211633	0.00700796	0.00772241	0.0121554		0.0084607	0.0169267	0.0141579	0.00919878	0.0152081	0.0100473
0.0105	0.0152429	0.0149385	0.01045	0.0194333	0.0154429		0.00718182	0.0251552	0.0169333	0.0798617	0.0104333	0.0151154		0.021679	0.0153118	0.0194301	0.00964335	0.0166415	0.0149775
0.00919412	0.0171118	0.0191294	0.0137235	0.0256176	0.0179824		0.0175571	0.0171	0.01644	0.00950625	0.0127467	0.0123143		0.0113565	0.0206852	0.012888	0.00931893	0.0168026	0.0154644
0.025	0.02205	0	0	NA	0		0.1143	0.0100802	0	0.0155682	NA	0.0612		0.006875	0.01375	0.0205143	0.00533654	0.0210261	0.0173643
0.991268	0.957069	0.962611	0.864985	0.877767	0.799052		0.627367	0.585914	0.597491	0.685285	0.727967	0.5568		0.021	0.139749	0.0514888	0.0875651	0.0748933	0.0595474
0.0117258	0.016132	0.0213021	0.00634021	0.0158763	0		0.0326289	0.0148948	0.0205423	0	0	0.0107567		0.00993401	0.00851414	0.0126404	0	0	0.00626904
0.0487591	0.0197863	0.0184432	0.0390651	0.0522813	0.0482274		0.0142153	0.0173952	0.0212327	0.0136056	0.023674	0.0206461		0.0329683	0.0251108	0.0199853	0.0159509	0.0360918	0.0319213
0.958692	0.971761	0.757442	0.947812	0.970712	0.878243		0.828119	0.605704	0.636164	0.759923	0.727384	0.714963		0.0493344	0.109571	0.0860474	0.0331335	0.216987	0.0513251
0.956875	0.9422	0.81706	0.889855	0.958575	0.87877		0.53604	0.265767	0.382325	0.40495	0.46488	0.3991		0.0708667	0.131625	0.0964286	0.04085	0.103612	0.05042
0.013614	0.0111281	0.0195959	0.010105	0.0149711	0.0143901		0.02235	0.0258625	0.0158833	0.0129571	0.00448333	0.0138714		0.0195286	0.0465142	0.0116883	0.0737072	0.0247541	0.0171646
0.0241933	0.015882	0.0108536	0.012263	0.0295641	0.0151146		0.00522562	0.0153815	0.0100204	0.00939694	0.0126831	0.0156067		0.0422625	0.0202617	0.0193185	0.00760484	0.0507958	0.0299993
0.0266614	0.0514657	0.049934	0.0431413	0.0188495	0.0222061		0.0137318	0.0194404	0.0137393	0.0213309	0.00787619	0.0128033		0.0397379	0.0363918	0.0292423	0.0271027	0.0296375	0.0143897
0.638384	0.0368673	0.8333	0.145257	0.251435	0.228743		0.219151	0.0350757	0.0822	0.0487432	0.00411429	0.160836		0.0778404	0.0294899	0.077477	0.0113338	0.0224568	0.207349
0.750662	0.66148	0.639381	0.662189	0.708647	0.374575		0	0.481291	0.232611	0.45301	0.319467	0.1241		0.150585	0.198776	0.12797	0.139826	0.267098	0.198536
0.0121775	0.099869	0.028159	0.105368	0.0188714	0.0741315		0.0183663	0.0168655	0.0112276	0.0170985	0.0167138	0.0237743		0.0150592	0.0141537	0.0145955	0.0218067	0.0146277	0.0166814
0.0291286	0.165188	0.104046	0.0145049	0.000671429	0.0153833		0.00354369	0.0149452	0.0206625	0.0146672	0.02816	0.00828571		0.0137555	0.0100507	0.0103617	0.0138537	0.0267984	0.0146746
0.014582	0.0149008	0.0199118	0.00690439	0.00486504	0.0137337		0.0119736	0.0171312	0.0089886	0.00913895	0.0248462	0.011102		0.0127352	0.0182518	0.010892	0.00976127	0.0106949	0.00972051
0.033708	0.0902508	0.0767127	0.0816232	0.0830192	0.0973567		0.0112519	0.0179116	0.0204577	0.0272645	0.0221802	0.0669392		0.0235189	0.0362226	0.0216599	0.0341107	0.0297594	0.0381785
NA	NA	NA	NA	NA	0.0577		NA	NA	NA	0.025	NA	0.0233		0.0183571	0.028175	0	0.00704687	0	0.0102262
0.0402721	0.115794	0.0847786	0.0158385	0.0118872	0.0142706		0.00953333	0.0337082	0.0142053	0.00788754	0.00313571	0.00977949		0.0152706	0.0215087	0.0121819	0.0102448	0.0147532	0.0112681
0.0142253	0.0223779	0.016087	NA	NA	0.01665		0.00988421	0.0112474	0.0143211	NA	NA	NA		0.0105861	0.0142304	0.0119689	NA	NA	0
0.013	0.0337833	0.0158167	0.0180833	0.0136167	0.0129167		0.0134572	0.0221526	0.0133603	0.0132247	0.0119922	0.0130362		0.0122683	0.0286569	0.0141122	0.0124896	0.0121464	0.0142539
NA	NA	NA	0	NA	NA		NA	0	NA	0	NA	NA		0.0161554	0.0148074	0.00959071	0.0135474	0.0224895	0.0216173
NA	NA	NA	0.00833333	NA	0.01515		NA	0	NA	0	NA	NA		0	0.0331917	0.04285	NA	NA	0.0476
NA	NA	NA	NA	NA	NA		NA	0.1	NA	NA	NA	NA		0	0.00775	NA	0.049	0.2333	0.025
0.00582	0.233859	0.0155455	0.084647	0.0177583	0.113597		0.01328	0.175637	0.00913	0.0763224	0.0244143	0.103813		0.0127279	0.0670735	0.0165985	0.0269609	0.0176856	0.041459
0.014235	0.0167	0.0159409	0.0103227	0.01763	0.0192957		0.00966111	0.0137752	0.00992105	0.00995476	0.0174895	0.00800557		0.0149975	0.0137052	0.0101302	0.00958675	0.0112445	0.0490802
0.0338159	0.0702851	0.0328253	0.074292	0.0601899	0.0736504		0.0151344	0.0131673	0.0129206	0.00746434	0.012531	0.0112969		0.0126478	0.0168295	0.0119623	0.0127814	0.0116567	0.0128926
0.173458	0.212406	0.170138	0.267897	0.180823	0.175741		0.0228156	0.0200756	0.0249527	0.0164608	0.0122368	0.0158775		0.0118649	0.0171127	0.0157137	0.0115424	0.0164161	0.0147582
0.315509	0.468647	0.270733	0.30038	0.25304	0.272474		0.0441372	0.0481435	0.0375508	0.0341725	0.0388748	0.0650824		0.0397262	0.0396661	0.0277552	0.0782017	0.0328851	0.0521239
0.28118	0.134016	0.145104	0.22941	0.0762191	0.113202		0.0134933	0.0110755	0.0110706	0.0120015	0.0114308	0.0136214		0.0477354	0.0557052	0.0487451	0.0488007	0.0637711	0.0627727
0.0138878	0.0161704	0.0159415	0.0151164	0.0159025	0.0155357		0.0118296	0.0119994	0.0134411	0.00837344	0.00966618	0.0111181		0.0207113	0.0132611	0.0144447	0.00865269	0.0162057	0.0140238
1	0.9626	0.74795	0.647765	0.963172	0.597379		NA	0.6	0.1566	NA	0.507097	0.247204		0	0.189267	0.0852	0.0494	0.130185	0.0244848
0.794545	0.736738	0.721205	0.515748	0.669668	0.47573		0.288907	0.366369	0.37293	0.376037	0.386592	0.219892		0.0178231	0.0281861	0.0230295	0.0411631	0.0473354	0.0396887
0.9441	0.979258	0.883614	0.842172	0.984355	0.832017		0.6607	0.34675	0.259832	0.36365	0.42395	0.30435		0.0618333	0.0775333	0.0422908	0.0840799	0.0520064	0.103625
NA	0.915931	0.92757	0.509768	0.0385	NA		NA	0.29	0.48	0.5192	NA	NA		NA	0.118319	0.0444	0.0168	NA	NA
0.0159859	0.0584564	0.0545321	0.252126	0.120448	0.173236		0.0119095	0.0127909	0.0453935	0.222929	0.0386686	0.09633		0.0394184	0.0517876	0.0244819	0.0478181	0.0456165	0.0356284
0.67178	0.730107	0.867533	0.00897494	0.0072102	0.0143847		0.287733	0.208654	0.34865	0.0109764	0.0052887	0.0100668		0.0176496	0.0188897	0.0145511	0.00577496	0.00745358	0.027149
0.0778877	0.0407866	0.052556	0.171992	0.0268	0.0382309		0.0146	0.0213266	0.0182286	0.0191699	0.01647	0.0135413		0.0119492	0.0166746	0.0162024	0.0117026	0.0136016	0.0193873
0.0148439	0.0178218	0.01501	0.0120896	0.0177202	0.0142093		0.0105604	0.0130277	0.0168186	0.00920801	0.0173362	0.0112518		0.0116369	0.017387	0.013217	0.0101076	0.0196637	0.0111564
NA	0.8182	NA	NA	0.8462	0.9444		NA	0.6098	NA	NA	0.7	NA		0.0915035	0.0331666	0.0232892	0.0236182	0.0134639	0.0459283
NA	0	NA	0.00676471	NA	NA		0	0	0	0.0141	NA	NA		0.00702	0.0053937	0	0	0	0
0.0205512	0.0178529	0.042765	0.0154341	0.039999	0.0190702		0.02185	0.01344	0.01275	0.0169014	0.0054	0.00776667		0.0170458	0.0162444	0.00930716	0.012868	0.0155436	0.0157903
0.9332	0.96701	0.84278	0.956238	0.959125	0.885556		NA	0.7105	0.612433	0.565033	NA	0.5725		0.0997333	0.123225	0.0794821	0.0936429	0.121479	0.159776
0.00731111	0.0157444	0.01875	0.00813333	0.0116222	0.0179667		0.015675	0.0204977	0.0108125	0.00916817	0.022575	0.0154667		0.0123484	0.014807	0.00951996	0.0150886	0.0149249	0.0369589
NA	NA	NA	NA	NA	NA		0	0.0175	0.0117	0.02245	NA	0		0.0079	0.0317888	0.0172423	0.0191556	0	0.0094645
0.846425	0.01055	NA	NA	0.706467	0.1667		NA	0	NA	0	NA	NA		0.00811717	0.0145501	0.00846551	0.00988052	0.0278477	0.0174184
NA	0.0714	0	0	NA	0.0278		NA	NA	NA	NA	NA	NA		0	0.0126263	0.0078697	0.00800995	0.00954545	0.00924179
0.0129889	0.0170222	0.0114333	0.0474111	0.0468222	0.0359333		0.0169889	0.0163778	0.0165889	0.00993333	0.0101222	0.0145222		0.0149321	0.0196478	0.0149735	0.0128458	0.0149416	0.0174977
0.0124845	0.036851	0.0150873	0.023474	0.0162735	0.018734		0.0117767	0.013399	0.0135067	0.00796678	0.01247	0.0135147		0.0140695	0.0208907	0.0138532	0.00840934	0.0133692	0.0141595
0.0452333	0.230008	0.254538	0.267481	0.0231833	0.337333		0.00578804	0.0315273	0.00646455	0.105188	0.106587	0.174949		0.0123856	0.0287204	0.0319143	0.0166205	0.0165043	0.0191029
0.80535	0.95905	0.948212	0.767	NA	0.6844		0.5625	0.62854	0.797967	0.606667	NA	0.584233		0.0583	0.0841612	0.062234	0.0902674	0.0266667	0.0599306
NA	0.93615	0.85715	0.9815	1	1		NA	NA	NA	NA	NA	NA		NA	0.0319763	0.0530108	0.0116887	0.0267416	0.042446
0.942	0.9053	0.8889	0.93615	1	0.9116		0.8504	0.7082	0.79945	0.968133	0.9074	0.92965		0.0330609	0.058022	0.0495643	0.0212226	0.0418377	0.028789
0.13017	0.155384	0.0194	0.01725	0.0375705	0.0434185		0.0109571	0.0164429	0.015	0.00902815	0.01089	0.00876364		0.0114455	0.0160749	0.0156314	0.0171574	0.0168607	0.0140859
0.957567	0.966564	0.6651	0.834635	0.933806	0.741955		0.8138	0.608868	0.0769	0.551275	0.44	0.331759		0.05555	0.081537	0.0101	0.051071	0.0760847	0.0254402
NA	0.9478	0.8605	0.9778	NA	0.9765		NA	NA	0.8065	0.8913	NA	0.7231		0.0609402	0.0996548	0.0832976	0.0443508	0.124775	0.0473429
0.0130907	0.0157217	0.0128736	0.0076174	0.0117966	0.0158122		0.0118429	0.0172067	0.00948667	0.0062725	0.00927857	0.0195533		0.0177577	0.0150988	0.0126293	0.0119053	0.0162343	0.00840745
0.0148647	0.0180532	0.0137384	0.0106713	0.0123509	0.014646		0.0117042	0.0171299	0.0135391	0.00947197	0.00895	0.014932		0.00965237	0.0172787	0.0145909	0.0108362	0.0162787	0.0124041
0	0.0769	NA	0	NA	0		NA	0.0783	0.0143	0.0077	0	0.0381667		0.0528845	0.0676844	0.00556539	0.0250122	0.0164262	0.0567001
0.0116141	0.0290745	0.02008	0.0619656	0.0598133	0.0625191		0.00786269	0.0172514	0.0152588	0.00495103	0.0150455	0.0128977		0.0200683	0.0313029	0.0165096	0.0116098	0.0169088	0.0149863
0.961593	0.956134	0.895346	0.957336	0.965365	0.917393		0.7822	0.639533	0.63225	0.733225	0.803025	0.709188		0.194967	0.199113	0.170522	0.140535	0.212621	0.193428
0	0.824017	0.6388	0.649029	0.92054	0.523903		0.0645	0.0110926	0.107524	0.0961386	0.301433	0.147648		0.0205454	0.0228961	0.0271676	0.0150027	0.0383737	0.0167056
0.0511408	0.0618483	0.0446034	0.114044	0.0140946	0.151058		0.0376266	0.0196561	0.0028	0.0225305	0.0924508	0.0273152		0.0242877	0.0281551	0.0131313	0.0146743	0.0304869	0.0179717
0.0107739	0.117366	0.0176318	0.0245475	0.0563386	0.0202373		0.0157667	0.234933	0.0154667	0.0180654	0.06505	0.0229667		0.0141143	0.0523688	0.0185034	0.0213012	0.0230794	0.0167301
0.55933	0.952649	0.507742	0.834114	0.90078	0.744504		0.00498152	0.719163	0.025931	0.660589	NA	0.419658		0.0405299	0.0696986	0.0211496	0.0696662	0.05225	0.102265
NA	NA	NA	NA	NA	NA		NA	NA	NA	NA	NA	0.8519		0.0493875	0.0252658	0.0700495	0.0651875	0.0323297	0.0424788
0.839063	0.648213	0.917025	0.777673	0.899843	0.700133		0.5679	0.5	0.3438	0.569925	0.573833	0.46698		0.130083	0.244297	0.2388	0.1829	0.37676	0.213613
0.9743	0.940675	0.95472	0.86896	0.9009	0.880775		0.407575	0.36375	0.53094	0.50165	0.456	0.58835		0.148526	0.362472	0.0967333	0.306229	0.383629	0.408214
0.116431	0.113122	0.07326	0.143647	0.0189857	0.147147		0.0173133	0.0137674	0.0135929	0.00966875	0.0157357	0.01274		0.0138037	0.0217454	0.0114546	0.00991684	0.055481	0.00960438
0.0155857	0.0159286	0.0167214	0.014975	0.01815	0.0156036		0.0138552	0.0128966	0.0133862	0.0112	0.0122724	0.0132		0.0111515	0.0331612	0.0313113	0.0114982	0.0224206	0.0204637
0.0164798	0.0165608	0.0116734	0.00984592	0.0118224	0.0124097		0.00828521	0.0152472	0.012417	0.0107632	0.0161929	0.0186505		0.0122581	0.0137463	0.0130957	0.0116386	0.0149748	0.0136919
0.185856	0.257736	0.220874	0.0428249	0.0676813	0.0321514		0.0106111	0.111109	0.00894444	0.01208	0.00372857	0.013125		0.0108262	0.0202437	0.0112299	0.0131038	0.00587451	0.0128692
0.0140179	0.0241626	0.00552303	0.0151868	0.0102989	0.0113057		0.01933	0.017825	0.0217717	0.00888321	0.0132	0.0162818		0.0180764	0.0171673	0.0160184	0.0134295	0.0228488	0.00867934
0.039818	0.170368	0.013872	0.181164	0.0555783	0.094313		0.00995	0.117163	0.0142767	0.126086	0.0489565	0.043296		0.0160176	0.0265622	0.0163325	0.0226781	0.021026	0.0272868
0.00915515	0.152933	0.0144	0.0064485	0.01202	0.140186		0.0289241	0.082155	0.014825	0.101368	0.028125	0.10515		0.0116523	0.0318493	0.0144998	0.0193987	0.0398483	0.0127878
1	0.9458	NA	NA	NA	NA		NA	NA	NA	NA	NA	NA		0	NA	NA	NA	NA	NA
0.468323	0.439083	0.344066	0.150169	0.142379	0.0211279		0.07395	0.0984429	0.0491	0.0450714	0.0525143	0.0124		0.0184473	0.0411536	0.0337402	0.0299694	0.0366751	0.0372319
0.00476667	0.134225	0.0227333	0.130768	0.0149	0.017975		NA	0.10015	0.1034	NA	NA	NA		0.117995	0.0630272	0.0534971	0.286409	0	0.150946
0.339392	0.21151	0.29973	0.362645	0.175169	0.263006		0.0230333	0.0117838	0.0112111	0.00595326	0.00733333	0.01378		0.0106858	0.0156804	0.0124936	0.0116648	0.00622276	0.03081
0.874874	0.655671	0.865741	0.647559	0.641018	0.635804		NA	0.328867	NA	0.2624	0	0.0097		0.0168165	0.0508613	0.0192963	0.0302217	0.0185926	0.0400734
0.01595	0.0150818	0.01277	0.0133727	0.01827	0.0162455		0.0108429	0.0182375	0.0139571	0.0048375	0.00065	0.0176125		0.0238276	0.0214681	0.0286323	0.0144289	0.0240729	0.0134001
0.0157138	0.0195171	0.0146043	0.0189713	0.0114263	0.0147079		0.00875833	0.0147833	0.010525	0.0106	0.0181	0.01141		0.010196	0.016635	0.0134907	0.0165389	0.00890104	0.0167383
0.0157515	0.051705	0.0192273	0.0387925	0.0244483	0.0488278		0.00976929	0.0149858	0.0227981	0.0105623	0.00797693	0.012186		0.012528	0.0230345	0.015615	0.019502	0.0411135	0.0243313
0.135443	0.0741163	0.0514377	0.188602	0.0143942	0.0615912		0.0797929	0.0672951	0.0176754	0.0655871	0.0340139	0.0724123		0.0260679	0.0310152	0.0159639	0.0283016	0.0103692	0.023548
0.0148412	0.0187022	0.0160295	0.0113662	0.0124079	0.0149019		0.01516	0.0171271	0.0128724	0.00567681	0.0201731	0.0146964		0.0187326	0.0155176	0.0118718	0.0205725	0.0169676	0.0147268
0.0185713	0.0194246	0.0164602	0.00811988	0.0186924	0.0124105		0.0175284	0.020637	0.0136476	0.0104939	0.0157408	0.0135602		0.0164337	0.0228101	0.0194506	0.0136052	0.0284501	0.0150746
0.0127194	0.0191844	0.016009	0.0187109	0.0238626	0.0189318		0.0117487	0.0150218	0.0185414	0.0126858	0.0126996	0.0160893		0.0101858	0.0134199	0.0127743	0.0105061	0.0202678	0.0115529
0.988724	0.897709	0.737985	0.969435	0.966972	0.949211		0.803117	0.55155	0.458223	0.667081	0.707947	0.710624		0.0304304	0.0759083	0.075462	0.0394242	0.0742561	0.0345242
NA	0.798433	0.936833	0.800933	NA	0.9041		0.2	0	0.1935	0.6531	NA	0.7179		0.0150517	0.026302	0.0434744	0.0117714	0.0398241	0.0387436
1	0.912125	0.9815	0.951075	0.9	0.91875		NA	0.325137	0.68865	0.30987	NA	0.4406		0.0333	0.0534206	0.0923246	0.0448026	0.0554639	0.158557
NA	0.268179	NA	NA	NA	NA		NA	0.0635882	NA	NA	NA	NA		NA	0.018231	NA	NA	NA	NA
0.218514	0.339659	0.242267	0.278249	0.075725	0.151881		0.0232333	0.131035	0.108038	0.128042	0.0411	0.05975		0.024121	0.0270604	0.0380118	0.0239037	0.0301539	0.0139714
0.0349191	0.0433897	0.0553691	0.0699328	0.048263	0.0857329		0.0130906	0.0227029	0.0117848	0.0195501	0.0109032	0.0115743		0.0157395	0.0168063	0.0298693	0.0261115	0.0327439	0.0240615
0.0121031	0.0389216	0.013938	0.0170354	0.0137273	0.0174633		0.0120444	0.0166062	0.0128059	0.0122882	0.01045	0.0148263		0.0121259	0.0234135	0.0143102	0.0116489	0.0203226	0.0146165
NA	0.7239	NA	0.9286	0.8182	0.8667		NA	0.296375	NA	0.0808	NA	0.02175		0.0461877	0.0296874	0.0579287	0.0234034	0.0466328	0.0296426
0.123197	0.258012	0.133022	0.177913	0.10524	0.122107		0.203096	0.233576	0.128956	0.141778	0.0759253	0.159382		0.0287363	0.0283372	0.022265	0.0354638	0.0316091	0.0399663
0.0158111	0.0147333	0.0251125	0.0108375	0.0189	0.0178625		0.00384	0.00512972	0.0106	0.0192079	0.0087	0.0060875		0.00709561	0.0158862	0.0117021	0.01187	0.0120934	0.010342
0.020852	0.0411727	0.00898348	0.0142943	0.0195508	0.0168015		0.0177628	0.013276	0.0162918	0.00874918	0.0154699	0.0112568		0.00902778	0.0122623	0.01384	0.0100363	0.0149387	0.0141306
0.19493	0.172995	0.177841	0.177672	0.0899263	0.154613		0.0199788	0.0178944	0.00733437	0.0133643	0.0191448	0.0116488		0.0141303	0.0146452	0.0119198	0.0104446	0.0100313	0.012835
0.470336	0.41255	0.405957	0.469214	0.319567	0.372932		0.0298431	0.0161653	0.0122701	0.00547192	0.0175125	0.00537118		0.012114	0.0245538	0.00888791	0.0118902	0.0209741	0.0221293
0.040138	0.181968	0.0570359	0.0100694	0.156804	0.00764846		0.0100943	0.0193429	0.013717	0.00652993	0.00814848	0.017047		0.0154558	0.0132836	0.00987899	0.00591408	0.0123172	0.0202115
0.0122017	0.015797	0.0164733	0.0103629	0.0134381	0.0152172		0.0105136	0.0167217	0.0158429	0.0149682	0.0133947	0.00987273		0.00999262	0.0175697	0.0141036	0.00797196	0.0254115	0.0164263
0.0150714	0.0158359	0.0121558	0.0106121	0.012252	0.0133452		0.012272	0.0155501	0.013244	0.00922163	0.010048	0.010744		0.0131635	0.0217579	0.0147099	0.0108584	0.0155572	0.0133203
0.01356	0.01306	0.01124	0.00742	0.010475	0.01082		0.01244	0.00864	0.0158	0.00974	0.007425	0.0069		0.0141649	0.00763407	0.012557	0.0130669	0.015583	0.0119941
0.0110364	0.0116786	0.0115091	0.00652857	0.0262083	0.0140929		0.0176417	0.012875	0.0131083	0.0124833	0.00878	0.011675		0.01334	0.013393	0.00998665	0.0129898	0.0153056	0.019669
0.0390908	0.0429002	0.0428155	0.0103882	0.0107115	0.0167014		0.0144917	0.0153187	0.00752857	0.0113128	0.00753846	0.0138409		0.00918631	0.0139655	0.0140421	0.00818023	0.0114753	0.0145385
0.0184311	0.0224932	0.138565	0.0825696	0.113943	0.0602532		0.0316194	0.0128314	0.0403667	0.00294124	0.0506073	0.00826622		0.0218558	0.0283935	0.0205963	0.0367763	0.015004	0.0250794
0.0110525	0.0188389	0.0120266	0.00781862	0.0140233	0.0141823		0.0138325	0.0176284	0.0111858	0.00838831	0.0107979	0.011996		0.0105068	0.0140403	0.0107896	0.00883205	0.0104909	0.0144397
0.975	0.975198	0.88345	0.848016	0.907875	0.857152		0.59375	NA	0.7692	0.4732	0.37055	0.5325		0.0359667	0.0577652	0.07334	0.01885	0.0576	0.06224
0.305849	0.117184	0.014922	0.0947637	0.0148786	0.129042		0.0185403	0.00864229	0.0174136	0.0158376	0.00685065	0.0283487		0.00815689	0.0121671	0.0206994	0.0116191	0.00912331	0.0236419
0.0150336	0.016956	0.00963127	0.0157708	0.0125094	0.0194206		0.011037	0.0184128	0.00855053	0.00991037	0.0177596	0.0123859		0.0157235	0.0166516	0.0111423	0.0112406	0.0102926	0.0179697
0.017675	0.0203937	0.0205	0.00775	0.0144688	0.0137812		0.0118625	0.012743	0.0132279	0.00903341	0.0106802	0.0109427		0.01335	0.0191538	0.0159588	0.0103564	0.0131667	0.0124603
0.0184578	0.0338892	0.0199577	0.0111018	0.0145776	0.015601		0.011019	0.0164005	0.0172855	0.00989987	0.0146183	0.0136041		0.0184781	0.0338598	0.0159821	0.0297655	0.021148	0.0123946
0.907945	0.935311	0.939867	0.602975	0.579674	0.56724		NA	0.331167	0.69165	0.209267	0.215467	0.222814		0.0323649	0.0614421	0.0451464	0.0210252	0.0468457	0.031662
0.42864	0.441561	0.386932	0.414499	0.280594	0.386066		0.199323	0.166642	0.0805333	0.187501	0.0647325	0.0390678		0.0324404	0.0465346	0.023294	0.029775	0.0663923	0.0267488
0.534011	0.748658	0.246753	0.630762	0.412661	0.464207		0.122538	0.231284	0.111363	0.213664	0.0532595	0.0747366		0.0258147	0.0287051	0.018924	0.018256	0.0523577	0.0169847
0.0290027	0.0388808	0.0411547	0.0430714	0.0289643	0.0335186		0.0263774	0.0197861	0.0204039	0.0139962	0.0497771	0.0284362		0.0173143	0.0191121	0.0136401	0.0138022	0.0144348	0.0157572
0.0140374	0.0162218	0.0151709	0.00994844	0.017301	0.014654		0.0114654	0.00965571	0.012972	0.01146	0.01882	0.01556		0.00895744	0.0136149	0.0147012	0.00697958	0.00564	0.0193253
0.0402574	0.0569639	0.0434088	0.0105177	0.0101398	0.0135622		0.00768333	0.0103333	0.0116667	0.0113167	0.011925	0.0128833		0.0120689	0.0179136	0.0138846	0.00954151	0.0113041	0.0114095
0.0100333	0.0241333	0.0105667	0.0169	0.0338667	0.00823333		0.01265	0.01275	0	0.0215	0.01665	0.0148		0.0118749	0.0215336	0.0199904	0.00931078	0.0170359	0.0122039
0.150406	0.151609	0.226173	0.219986	0.0244	0.195133		0.0107107	0.0159501	0.0098286	0.0115893	0.0101917	0.0156464		0.0109262	0.016294	0.0127829	0.011452	0.0132752	0.0145469
0.24677	0.408769	0.29342	0.283921	0.315929	0.364321		0.0347	0.0181241	0.01678	0.01606	0.0422333	0.01899		0.0159967	0.0152614	0.0272117	0.0147777	0.0442977	0.0123171
0.0139712	0.01765	0.0153214	0.0111143	0.0198462	0.0178286		0.0106786	0.0138214	0.01135	0.00946429	0.00864286	0.0113786		0.0143686	0.0147928	0.0116474	0.00761797	0.0129216	0.011173
0.109004	0.127528	0.0110444	0.0110793	0.0138214	0.147707		0.025701	0.0123206	0.0121246	0.00411763	0.0151056	0.0139093		0.00918484	0.018898	0.011142	0.00937527	0.0117945	0.0119933
0.427475	0.0488906	0.573009	0.640888	0.306503	0.644888		0.114286	0.0157668	0.417978	0.423644	0.3636	0.362129		0.0245488	0.0190695	0.0324751	0.0196274	0.0605473	0.0297057
0.214878	0.231747	0.233288	0.200217	0.131874	0.214431		0.0637571	0.0116058	0.105833	0.092979	0.00955455	0.04526		0.0203787	0.0576364	0.0253124	0.0394305	0.0308042	0.0234702
0.0125834	0.0270937	0.0148771	0.0183597	0.0198277	0.0167923		0.0119333	0.0142633	0.01519	0.00909152	0.0134433	0.0116333		0.0120209	0.0196402	0.0129137	0.0159052	0.0145687	0.0137852
0.0207583	0.0192444	0.01545	0.0999698	0.0313273	0.0148182		0.02745	0.0157499	0.0137222	0.0123446	0	0.00282		0.0117217	0.0175002	0.00984723	0.0127854	0.0288824	0.013641
0	0.0198667	0	0.00361667	0	0.00205919		0.0222333	0.0134424	0.0152857	0.00858674	0.0133	0.0141583		0.0116386	0.0157354	0.0106927	0.00889617	0.0115049	0.0166342
0.0143096	0.0326857	0.0131429	0.0515485	0.0170516	0.0187833		0.0147833	0.0101377	0.0163538	0.0107656	0.0083	0.0106687		0.0172475	0.0291799	0.0132891	0.011224	0.0194067	0.0166777
0.240689	0.372923	0.460208	0.454004	0.0345455	0.343246		0.049203	0.118461	0.132314	0.09982	0.0130109	0.0666715		0.026175	0.0269014	0.023256	0.0291373	0.0762149	0.0235536
0.7625	0.97438	1	0.947967	0.948533	0.8736		0.35	0.339525	0.4698	0.306917	NA	0.3711		0.0201273	0.153989	0.0593667	0.025712	0.0812444	0.0294714
NA	NA	NA	NA	NA	NA		NA	NA	NA	NA	NA	NA		0.009	0.01904	0	0.00198	0	0
0.0144108	0.0130525	0.0135757	0.0105053	0.00719725	0.0103482		0.006675	0.0187768	0.02134	0.0118487	0.0182077	0.0111467		0.0143794	0.0189754	0.0150939	0.0109921	0.0119081	0.00721886
0.0219333	0.0143417	0.0172154	0.0101083	0.02994	0.105409		0.0116	0.0159667	0.0238929	0.00928285	0.00581818	0.0128857		0.0138935	0.0142	0.0220987	0.00783915	0.0186048	0.0154889
1	0.949129	NA	1	NA	0.716667		NA	0.500251	NA	0.2609	0.1321	0.098		0	0.0569075	NA	0.0428987	0	0.0277667
0.0117716	0.018256	0.0153261	0.0118992	0.0101739	0.0156083		0.0151138	0.0164352	0.0111909	0.0086136	0.0145625	0.0123829		0.0120584	0.0184508	0.01315	0.0122763	0.0125327	0.0235483
0.134229	0.140577	0.123915	0.0437527	0.0333481	0.0444198		0.0164125	0.0193153	0.0102133	0.00879645	0.02514	0.01478		0.0163135	0.0124266	0.013176	0.0123111	0.0123915	0.0163481
0.0258523	0.0211456	0.0302527	0.0452888	0.0141015	0.0332628		0.0107833	0.0149174	0.0199909	0.013658	0.0124286	0.014376		0.0145013	0.0171951	0.0184337	0.011204	0.0244857	0.0150531
0.0126822	0.0185976	0.016849	0.0114558	0.0144534	0.0156024		0.0160259	0.0190963	0.0102917	0.0101713	0.00826296	0.0155824		0.0107702	0.0132832	0.0126755	0.0116861	0.0103413	0.0124135
0.0163667	0.012375	0.0171333	0.0091	0.0173333	0.0257		0.0115333	0.00730216	0.00798107	0.00707084	0.00483333	0.0251799		0.0279083	0.00667778	0.00995714	0.0106258	0.0173444	0.0135267
0.0334263	0.03511	0.028775	0.016585	0.0281211	0.022325		0.0128813	0.0138706	0.0156938	0.009525	0.022825	0.0110375		0.0192061	0.0182221	0.0200007	0.0122234	0.0216555	0.0102449
0.0180381	0.0339076	0.0197751	0.0144993	0.0264137	0.0393812		0.0120969	0.0147845	0.0140922	0.0143427	0.0146306	0.0241899		0.0165358	0.0138848	0.0155506	0.0125281	0.0219163	0.0237895
0.0554864	0.133869	0.0817329	0.0961477	0.164102	0.167825		0.136019	0.114317	0.179612	0.197995	0.183535	0.150908		0.0615414	0.0901003	0.0925771	0.113842	0.179852	0.0546359
0.019056	0.0219952	0.0190831	0.0313922	0.0328596	0.0238827		0.0169	0.0201969	0.0102889	0.0366143	0.01795	0.0191556		0.0107413	0.031912	0.0205397	0.014167	0.0177246	0.0147649
NA	NA	NA	NA	NA	NA		NA	NA	0	0.0217	NA	NA		NA	0.122275	0.0156188	0	NA	0.0627333
NA	0.9667	1	0.9391	0.85715	0.86335		0.933162	0.706714	0.9615	0.786193	0.78625	0.9009		0.0282528	0.0711049	0.0365101	0.0139165	0.0764107	0.045156
0.0160143	0.252792	0.021	0.00705623	0.0105429	0.0622917		0.03165	0.111792	0.152583	0.0242231	0.021175	0.014025		0.0187119	0.0219276	0.0220553	0.0193086	0.0272455	0.0182463
NA	NA	NA	NA	NA	NA		NA	NA	0.03705	NA	NA	NA		0	0	0.00828125	0.00953333	0	0.0302893
0.013069	0.0430271	0.0237589	0.0205186	0.0170868	0.0179016		0.0130667	0.0482667	0.0191	0.0174	0.0182	0.0107667		0.0139155	0.0690195	0.0198546	0.0184213	0.0143375	0.0145121
0.0114333	0.0197583	0.00785833	0.01175	0.0173167	0.014525		0.0131603	0.0213498	0.0130423	0.0143127	0.0116473	0.015131		0.0107166	0.0164199	0.0132429	0.0196114	0.0201496	0.0146265
NA	NA	NA	NA	NA	NA		NA	NA	NA	NA	NA	NA		0.029	0.040825	0	0.030425	0.1026	0.05975
NA	NA	0.814	0.9583	NA	NA		NA	NA	NA	NA	NA	NA		NA	NA	NA	NA	NA	NA
0.0109727	0.0116	0.0114455	0.0104182	0.00995455	0.0119727		0.0091	0.0126295	0.007125	0.0100388	0.0015	0.00772222		0.0187732	0.0158069	0.0144127	0.0197254	0.0199695	0.013831
0.0952409	0.0384011	0.029558	0.0337555	0.104336	0.0577138		0.0163028	0.0273948	0.0161664	0.0627555	0.0473913	0.0259293		0.0967638	0.0959667	0.0724711	0.0742046	0.0997047	0.0909251
0.949627	0.690773	0.918233	0.889794	0.8998	0.928219		0.4762	0.621585	0.6386	0.659467	0.442367	0.709772		0.179103	0.121159	0.094362	0.0700163	0.186783	0.0894267
0.049312	0.0293872	0.0446051	0.00990181	0.0157077	0.0102402		0.0131163	0.0140674	0.0108399	0.00758535	0.0175926	0.00691058		0.013684	0.0119114	0.0122814	0.00855811	0.0193815	0.0391807
0.0807238	0.0158667	0.0144	0.00744732	0.0171084	0.0140556		0.00907217	0.0141333	0.0136988	0.00825385	0.00459792	0.0142012		0.168049	0.137784	0.180789	0.133918	0.0664017	0.179642
0.0455	0.0119	0.0202	0	0	0.0112		0.0207667	0.00633981	0.020675	0.0072973	0.007725	0.004725		0.0213255	0.00959547	0.0125503	0.0087233	0.0160356	0.0102027
0.160794	0.184851	0.162656	0.195553	0.172554	0.23808		0.129044	0.102747	0.158769	0.12919	0.0782778	0.153811		0.0293442	0.0459795	0.0169081	0.0228866	0.048484	0.0209961
0.012046	0.0179956	0.0167701	0.0133195	0.0186325	0.0113844		0.00979975	0.0209886	0.0144866	0.00807972	0.0100855	0.0136184		0.0130954	0.0152348	0.0134496	0.0136904	0.0197699	0.0143291
0.0128125	0.0164708	0.0154333	0.00873333	0.018	0.0140208		0.01622	0.0207738	0.0165348	0.00693144	0.0279833	0.017755		0.0147157	0.0262487	0.0129694	0.012819	0.0116601	0.0195942
0.0139505	0.0183765	0.0142704	0.0111415	0.0130091	0.015889		0.0145323	0.0149558	0.0237038	0.00961373	0.022895	0.0153676		0.0103735	0.0180717	0.016028	0.0103708	0.0100499	0.0125159
0.414874	0.441752	0.611884	0.538813	0.171025	0.555437		0.0273628	0.0168746	0.0150284	0.0136419	0.0181897	0.0120442		0.013469	0.0197059	0.0254511	0.0146829	0.013127	0.0150185
0.00867354	0.0172776	0.0166942	0.00944444	0.0165799	0.011454		0.00945013	0.0122123	0.0138023	0.00881023	0.00282711	0.0139353		0.0118106	0.0158312	0.0149086	0.0087037	0.0211326	0.0138106
NA	NA	NA	NA	NA	NA		NA	NA	NA	NA	NA	NA		0.00963222	0.014985	0.0203937	0.00840492	0.00649717	0.0181616
0.0127864	0.017222	0.00588235	0.0197257	0.0244548	0.0133344		0.174	0.0815167	0.0036	0.107167	0.120617	0.02012		0.0561998	0.114052	0.0752876	0.0569407	0.0776984	0.081632
0.144444	0.153291	0.0163556	0.244128	0.01281	0.172434		0.00974286	0.0123598	0.00966667	0.0197611	0.0129667	0.0079625		0.0214376	0.0173303	0.0156706	0.0165785	0.0142773	0.0150661
NA	0.00898571	NA	NA	NA	NA		NA	0.02715	NA	NA	NA	NA		NA	0.0194115	NA	NA	NA	NA
NA	0.900894	NA	0.6897	NA	0.600006		NA	0	0.03125	0.0340179	NA	0.0101339		0.00463333	0.0124427	0.0133333	0.00173664	0	0
0.184876	0.225488	0.238249	0.203326	0.0774653	0.086275		0.11635	0.129497	0.0887722	0.0475739	0.0164781	0.0190136		0.0354684	0.042908	0.030882	0.0240856	0.0282827	0.0233696
0.665163	0.964572	0.510188	0.927865	0.976886	0.911656		0.848267	0.271333	0.19674	0.385992	0.377225	0.4165		0.0706669	0.0537738	0.0238286	0.0176935	0.0371636	0.034527
0.3111	0.683213	0.591698	NA	NA	NA		0.01528	0.300552	0.0107667	NA	NA	NA		0.0511727	0.0418823	0.0425806	NA	NA	NA
0.817236	0.750558	0.821756	0.929915	0.885054	0.91113		0.193824	0.163837	0.197239	0.255195	0.208075	0.261581		0.015992	0.031495	0.0150825	0.0200531	0.0306685	0.0161042
0.96	0.98215	1	0.0100751	0.0174023	0.0111406		0.86855	0.5714	NA	0.0114692	0.00738333	0.0228692		0.0470455	0.0705231	0.0410696	0.00980479	0.0140523	0.0109911
0.0112333	0.0203	0.01535	0.0102667	0.0219167	0.00886667		0.00961661	0.0125011	0.0142173	0.00955272	0.0176927	0.0114696		0.00836226	0.014273	0.00994545	0.0106498	0.0192449	0.0112647
0.01068	0.02528	0.04294	0.00772	0.0075	0.01558		0.0158	0.0154667	0.00931667	0.00684286	0.00375	0.0159429		0.00806364	0.0124629	0.0286556	0.00400714	0.00353333	0.0196917
0.0975828	0.0332619	0.0278129	0.0147089	0.0171575	0.0224009		0.0076589	0.0186673	0.0281556	0.0119155	0.00723172	0.011364		0.0116269	0.0170926	0.0123071	0.0161897	0.0151594	0.0082612
0.0412137	0.0390464	0.0896556	0.0940188	0.108793	0.0365242		0.0669669	0.0224336	0.0457493	0.0444302	0.0915469	0.0341078		0.0175783	0.0179317	0.020014	0.0163216	0.0235238	0.020611
0.0158951	0.0163479	0.0137851	0.012396	0.0199782	0.0116954		0.0144381	0.0141737	0.0175359	0.0132419	0.0150437	0.0165821		0.0122242	0.0148311	0.0174063	0.00874419	0.0193356	0.0170811
0.0484783	0.0155367	0.0335502	0.0116546	0.026328	0.0165377		0.017681	0.0164069	0.00965948	0.00700733	0.0127797	0.0107621		0.0225918	0.0181951	0.0127133	0.00685806	0.0140101	0.00759419
0.0123449	0.0176291	0.0139455	0.00888851	0.0105556	0.0134258		0.0125638	0.0179886	0.010241	0.00935382	0.020278	0.0154714		0.011055	0.0149886	0.0126757	0.00945655	0.0111797	0.0137065
0.633925	0.632675	0.658825	0.6766	0.860067	0.67375		0.0210489	0.0218431	0.0170137	0.018148	0.0101243	0.0181486		0.0171174	0.0196562	0.0123588	0.0094613	0.0106062	0.0161118
0.01564	0.028151	0.01448	0.0111654	0.0178	0.012		0.0117286	0.00953529	0.01585	0.00496875	0.0130733	0.00725		0.0288624	0.0464676	0.0267114	0.0281074	0.0381091	0.0264105
0.87418	0.876112	0.809608	0.809045	0.891652	0.899925		0.6279	0.318032	0.4615	0.245543	0.1029	0.1607		0.049589	0.0405005	0.0487596	0.0380012	0.0817665	0.0151683
0.918905	0.97595	NA	0.909847	0.943772	NA		NA	NA	NA	0.30963	NA	NA		0.0106775	0.1212	0.0952	0.00811818	0.0229752	0
0.0144782	0.0159594	0.0134584	0.00981287	0.0163802	0.0153663		0.0125542	0.0144851	0.0116604	0.0111427	0.0113594	0.0145198		0.0220625	0.0159125	0.0134206	0.0107282	0.0179273	0.0125893
0.539503	0.548297	0.568719	0.645278	0.219568	0.467273		0.0150726	0.021153	0.0421802	0.165235	0.0105773	0.0543669		0.0339066	0.0345072	0.0309857	0.0201166	0.0699524	0.033066
0.879766	0.941028	0.88258	0.91035	0.918366	0.929435		NA	0.60905	NA	0.732346	NA	0.689302		0.0161846	0.0748712	0.0303	0.010081	0.0444	0.116043
0.2067	0.367693	0.239687	0.543226	0.535067	0.511295		0.0142493	0.158552	0.01666	0.126432	0.188585	0.349888		0.0123668	0.0316989	0.0205186	0.0160574	0.0295352	0.0226268
NA	0.5641	0.9706	0.9649	NA	1		NA	0.0238095	0.0519545	0.0364	NA	0		0.0106484	0.00749494	0.0121595	0.021095	0.026741	0.0216669
0.385333	0.729283	0.501761	0.914852	0.929689	0.914686		0.28638	0.277023	0.245803	0.419451	0.396971	0.406049		0.0113973	0.0305194	0.0158399	0.0244732	0.0321474	0.0388112
0.0131311	0.0160596	0.012783	0.0108957	0.0125565	0.0146		0.0124024	0.0154726	0.0131214	0.00822857	0.0094561	0.0129167		0.0131871	0.0150973	0.0130229	0.0109424	0.0192227	0.0189827
0.026975	0.025825	0.017825	0.0123875	0.0136125	0.018875		0.0135993	0.0152927	0.0129112	0.0079672	0.00797859	0.0117339		0.0132196	0.0384809	0.0220509	0.0115781	0.0115746	0.0140104
0.014718	0.0193145	0.0131962	0.0114508	0.0210868	0.0152464		0.013081	0.0165702	0.012212	0.0132388	0.018076	0.012805		0.0148319	0.0153967	0.0114567	0.0113495	0.0102638	0.0135812
NA	0.9583	1	0.765728	NA	0.8772		NA	NA	NA	NA	NA	0.583134		NA	0.276921	0	0.0458209	0.1333	0.023759
0.0106238	0.0149377	0.0148048	0.0211824	0.0338317	0.0212458		0.0191091	0.00931559	0.0160042	0.0120503	0.0165261	0.01205		0.0188305	0.0348113	0.010356	0.0261103	0.0255173	0.0128342
0.0129057	0.0149557	0.0146721	0.0096465	0.0132043	0.0155204		0.0107801	0.0141831	0.00960052	0.00820613	0.0127802	0.0116266		0.0122103	0.0167563	0.0129008	0.011507	0.012217	0.0180634
NA	0.692733	0.83645	0.384454	0.0867192	0.315333		NA	0.5714	NA	0.252233	0.0100579	0		0.8846	0.490981	NA	0.0695899	0.0907449	0.156829
0.746567	0.9487	0.3287	0.86755	NA	0.60695		0.350467	NA	0.1875	0.3654	NA	NA		0.00599215	0.0659932	0.0100248	0.0233292	0.042449	0.0147573
0.620169	0.379408	0.0544631	0.296482	0.009625	0.364904		0.01322	0.0260065	0.00955	0.00513778	0.0203	0.0192		0.0208576	0.0164148	0.0193609	0.018427	0.0125484	0.0106594
1	NA	0.93742	NA	NA	NA		NA	NA	0.6667	NA	NA	NA		0.2121	NA	0.307479	NA	NA	NA
0.0115269	0.0116516	0.0143104	0.00979038	0.0145077	0.0119962		0.0126789	0.0146298	0.0150579	0.00739615	0.0132404	0.012		0.0146902	0.0170573	0.0137851	0.00958831	0.011661	0.0167
0.0136712	0.0152636	0.00810725	0.0100951	0.0196545	0.0136739		0.00916667	0.0251186	0.01915	0.0120042	0.0093	0.0088		0.0104904	0.011714	0.0199486	0.0131183	0.00936046	0.0156366
NA	NA	NA	NA	NA	NA		NA	0.1	0	0.0871	NA	0.0673		0.0211032	0.0498921	0.011061	0.0161267	0.0347711	0.0140108
0.6822	0.686725	0.58536	0.58655	1	0.753237		0.65625	0.658925	0.757833	0.622686	0.6111	0.58924		0.127422	0.130641	0.137283	0.0492025	0.141498	0.0600067
0.4667	0.65894	0.93176	0.943775	0.9659	0.930025		NA	0.25615	0.5922	0.85295	NA	0.3667		0.0296535	0.0841021	0.0987444	0.0588	0.13522	0.0278571
0.0104781	0.015026	0.0104656	0.0106841	0.00706429	0.0141994		0.0275184	0.0175059	0.00881806	0.0101646	0.0145884	0.0177985		0.0192898	0.0538927	0.0160652	0.0150662	0.0343166	0.0234495
0.0165538	0.0163077	0.0131	0.00898462	0.0123769	0.0214692		0.0109769	0.0152462	0.0182	0.00825385	0.009525	0.0131818		0.010605	0.0160926	0.0101875	0.00934985	0.0141	0.04284
0.0149353	0.0138475	0.0123593	0.0111502	0.0132847	0.0139643		0.0133375	0.0116404	0.00175	0.00457729	0.0099	0.00932727		0.0644173	0.117416	0.011797	0.0534907	0.0906486	0.0492158
0.0309588	0.0178388	0.0282087	0.0147406	0.0107148	0.0176925		0.0235231	0.0107459	0.0141769	0.0099674	0.0191154	0.0148692		0.0142199	0.0185975	0.0107425	0.0133684	0.0164694	0.0166682
0.9556	NA	NA	NA	NA	NA		0.3725	NA	NA	NA	NA	NA		0.0537943	0.104474	0.0211995	0.0746307	0.0412481	0.124366
0.0111977	0.0161705	0.0157091	0.00940455	0.00930909	0.0185932		0.0138756	0.0207683	0.0194829	0.0100732	0.0118585	0.00822683		0.00427955	0.0144273	0.0107568	0.00646818	0.0148364	0.0146659
0.0495124	0.12406	0.171116	0.146673	0.124989	0.102363		0.0917064	0.0879647	0.0687918	0.127971	0.110544	0.0782817		0.0338583	0.152678	0.0325503	0.0453324	0.0934236	0.0502053
0.968917	0.942318	0.846486	0.963	0.979757	0.96551		0.796829	0.523214	0.649386	0.62275	0.65452	0.656913		0.0566928	0.0901676	0.0589195	0.035557	0.0638973	0.054412
0.01246	0.420541	0.220464	0.533731	0.0147444	0.212357		0.00913333	0.0079703	0.0262436	0.0159436	0.0109848	0.0051506		0.0177398	0.0299064	0.0144655	0.0514305	0.00515144	0.0611229
0.0128138	0.0162318	0.011769	0.0103361	0.0164899	0.0124714		0.0110251	0.0157702	0.0104517	0.00925218	0.0139452	0.0138331		0.0148307	0.0156646	0.0112514	0.00973723	0.0187479	0.0127301
0.014056	0.0153487	0.0138027	0.010408	0.0186699	0.0142701		0.0139822	0.0128648	0.0146162	0.00983503	0.013108	0.0128144		0.0122143	0.0172366	0.015554	0.0089666	0.0189018	0.0150258
NA	NA	1	0.95329	NA	0.9574		NA	NA	NA	NA	NA	NA		NA	0.10855	0	0.0171955	NA	0
0.261405	0.410578	0.239635	0.371773	0.222038	0.236897		0.0739229	0.0406748	0.139338	0.0716462	0.00873428	0.1083		0.0161338	0.016534	0.0202283	0.0130614	0.0147761	0.0185707
0.0136661	0.0155946	0.012608	0.0070288	0.0122948	0.0117281		0.0116	0.0132764	0.00740323	0.00993183	0.01252	0.016571		0.0140013	0.0140485	0.012195	0.00814165	0.0161724	0.012706
0.0700986	0.0205628	0.0863581	0.00921513	0.0185138	0.016622		0.0622186	0.0310473	0.067838	0.0112771	0.0084	0.00956566		0.038445	0.0382813	0.0466475	0.0100907	0.0116822	0.0183729
0.0231572	0.016753	0.0152534	0.0118497	0.0135741	0.00758492		0.0125286	0.0151888	0.0127	0.0211469	0.0188111	0.0100556		0.0157065	0.0135165	0.0178138	0.0134471	0.0145808	0.0123349
0.144542	0.203614	0.0174182	0.202365	0.032421	0.0273545		0.01935	0.0486981	0.0515872	0.0194362	0.0354545	0.0389337		0.016679	0.0220708	0.029291	0.0163175	0.0155917	0.0158192
0.0117545	0.124695	0.0157809	0.100716	0.0218083	0.0991223		0.00760143	0.00921541	0.0111051	0.0131335	0.0142095	0.0148817		0.00990839	0.015653	0.0238724	0.0183048	0.0108787	0.0127621
0.294075	0.444596	0.369638	0.460194	0.234846	0.395382		0.155541	0.182291	0.14772	0.262171	0.0153667	0.232592		0.0624262	0.100186	0.0397223	0.0624523	0.0613367	0.0705317
0.13182	0.285293	0.113074	0.208085	0.249408	0.167017		0.00894375	0.0550124	0.0124053	0.0402271	0.0129312	0.0145381		0.0260191	0.0272553	0.0276562	0.0217719	0.0322249	0.0300302
0	0	0.00851313	0	0.0625	0		0	0.00293333	0.0080402	0	0	0.00658291		0.0310233	0.0147151	0.0211848	0.0116792	0.00568273	0.016689
NA	NA	1	0.5833	NA	0.8788		NA	NA	NA	NA	NA	0.2424		NA	0.0174966	0.0974373	0.0425	0.1739	0.0197436
NA	0.8182	NA	0	0.7692	NA		NA	0	NA	0.0202841	NA	0.0129		0.0126305	0.0179208	0.0354824	0.0102135	0.00862641	0.0101624
0.0768333	0.0486314	0.0519411	0.0137978	0.0121684	0.0240893		0.01697	0.0125192	0.00827413	0.00979786	0.00923657	0.00796984		0.0139428	0.0134965	0.0136646	0.0126672	0.0190742	0.0116667
0.203199	0.0607054	0.22553	0.230741	0.25996	0.256914		0.041793	0.0209628	0.0311797	0.0374962	0.0683745	0.0518955		0.0333596	0.0269036	0.0258091	0.0145849	0.0290906	0.027878
0.95835	0.8727	NA	0.9703	NA	0.967614		0.1595	0.333651	0.4114	0.12056	0.225125	0.08408		0.0455719	0.0759943	0.03438	0.0319768	0.0729386	0.0247143
0.182434	0.152907	0.126186	0.122986	0.142575	0.11984		0.0213577	0.0151582	0.0208658	0.0135556	0.0244258	0.0158862		0.0156423	0.0200601	0.0166077	0.012698	0.0115329	0.0152218
0.25	0.440967	0.167184	0.428971	0.37016	0.235067		0.0196	0.00498805	0	0.0281876	0.08	0.0235		0.0133978	0.00958386	0.0114824	0.0215401	0.0172463	0.0111889
0.923233	0.97194	1	0.970148	0.993382	0.9655		0.7941	0.556525	1	0.58658	0.56	NA		0.02085	0.0713429	0	0.0743647	0.075	NA
0.220716	0.379045	0.218221	0.204038	0.215846	0.242614		0.123313	0.113702	0.0766079	0.100698	0.0844258	0.0781583		0.0229474	0.0242967	0.0265303	0.021494	0.0351709	0.0200408
NA	0.923487	0.582812	0.933226	0.619	0.594962		NA	0.65	NA	0.7955	NA	0.5333		NA	NA	NA	0	NA	NA
0.580274	0.359747	0.552204	0.430191	0.610394	0.560826		0.3849	0.31022	0.33835	0.27588	0.25832	0.4139		0.0302123	0.0572145	0.0426644	0.0368442	0.0388597	0.0199351
0.00303333	0.01805	0.0117	0.0096	0.027425	0.00396		0.004375	0.0107167	0.00685	0.007275	0.010375	0.008		0.00715799	0.0407154	0.10654	0.0371951	0.0311743	0.0337441
0.10458	0.0452463	0.0646624	0.0219761	0.045919	0.0696652		0.0443745	0.0149339	0.019225	0.0365427	0.0232356	0.0435957		0.0180474	0.0226547	0.0188248	0.0203411	0.0281573	0.02005
0.0103845	0.0145547	0.0162219	0.0101978	0.0127851	0.0179116		0.00905455	0.0145691	0.0174534	0.0102964	0.00987982	0.0186101		0.0119215	0.0121985	0.0116253	0.00937363	0.0126303	0.0132185
0.157153	0.123018	0.102981	0.108088	0.0968353	0.101347		0.0125716	0.0159751	0.0164748	0.00646667	0.0117882	0.0220895		0.0158147	0.0169717	0.0123824	0.01124	0.0209119	0.0143118
0.8163	0.920635	0.626733	0.933007	NA	0.65055		0.1333	0.245746	0.09675	0.2667	NA	NA		0.222438	0.240644	0.109503	0.4868	0.6642	0.4541
0.137544	0.0934467	0.0881675	0.131265	0.0380181	0.0804449		0.0177628	0.0273848	0.0136563	0.013969	0.0127247	0.0136498		0.01794	0.0380421	0.0162699	0.0224832	0.0215613	0.0197527
0.037	0.672573	0.7837	0.0120331	0.0206875	0.0139556		NA	0.295485	NA	0.00831667	0.00854	0.01408		0.21195	0.0686146	0.37725	0.0106833	0.0118167	0.0146583
0.0122177	0.0206488	0.0139107	0.0138416	0.0244709	0.0146162		0.0100202	0.0134019	0.0205044	0.0110975	0.0169941	0.0160363		0.0143092	0.0208546	0.0267786	0.0139178	0.0299685	0.0215495
0.0167364	0.0191083	0.02308	0.0124727	0.0190273	0.0179182		0.0109963	0.0138203	0.0242878	0.0738001	0.00436137	0.0153377		0.0148781	0.0189693	0.0291749	0.0192922	0.00823284	0.00851995
0.0982313	0.0569048	0.128982	0.0292947	0.0117122	0.0414789		0.0123472	0.0189324	0.0129083	0.00810306	0.0138109	0.0150046		0.0141853	0.0219747	0.0149194	0.0117835	0.0297204	0.0153206
0.0166519	0.0198358	0.00690617	0.00694444	0.0130864	0.0202346		0.00841603	0.0117679	0.0117992	0.00906794	0.00507634	0.0139115		0.0116675	0.015003	0.0105823	0.0108965	0.0134667	0.0099303
0.01573	0.0597077	0.126918	0.0933583	0.0133333	0.0653001		0.0129667	0.0196368	0.01535	0.0122056	0.0190857	0.0222067		0.0160687	0.0162404	0.0169548	0.0176333	0.0089958	0.0170893
0.9333	0.9592	0.7667	0.8857	NA	0.7647		NA	NA	NA	0.865129	NA	NA		0.0607692	0.0467565	0.0586667	0.0330355	0.093	0.0322273
0.0183296	0.0420245	0.043188	0.0105422	0.0175304	0.0131787		0.0133141	0.0111966	0.0130714	0.0109611	0.0096	0.0135296		0.0127414	0.0220768	0.0173805	0.0100842	0.00923556	0.0172503
0.0641869	0.162313	0.104499	0.168945	0.0974955	0.134516		0.0883968	0.0653449	0.0679872	0.0330048	0.0136546	0.064427		0.0543387	0.0744414	0.0811903	0.0476619	0.0305786	0.071656
1	0.9588	0.9885	0.984175	1	0.9564		NA	0.300598	0.618739	0.279871	NA	0.326468		0.0375	0.023	0.0430237	0.0231792	0.060975	0.0337038
0.0131284	0.0171917	0.0129179	0.0107723	0.0134954	0.0118869		0.0102563	0.0139799	0.0124137	0.0126966	0.0111625	0.0114224		0.0233138	0.0158005	0.0114385	0.00881933	0.0158179	0.0137003
0.0756704	0.121393	0.0540096	0.102497	0.121676	0.0787974		0.0188812	0.0120386	0.0114375	0.0126227	0.00694615	0.0178688		0.0168949	0.0576655	0.0263468	0.016497	0.0186991	0.0148726
0.951361	0.940764	0.810222	0.935058	0.950786	0.890853		0.4545	0.22876	0.4748	0.2447	NA	0.194667		0.0298311	0.0647788	0.0521677	0.0344963	0.0222333	0.0469105
0.0142032	0.0178342	0.0126238	0.0101536	0.0110489	0.0137556		0.0130065	0.014038	0.0107548	0.00906654	0.0137387	0.0118839		0.0114839	0.0177122	0.0149859	0.00978703	0.0151861	0.0141925
NA	NA	0	NA	NA	0.30186		NA	NA	NA	NA	NA	0.17625		NA	NA	NA	NA	NA	0.0256333
0.0478222	0.0214222	0.0320667	0.0173444	0.0081	0.0178778		0.0294857	0.0546875	0.0149625	0.007575	0.0134	0.01515		0.0155615	0.125593	0.0430597	0.0448426	0.0260484	0.0778405
0.322998	0.274493	0.01615	0.306557	0	0.419341		0.0153182	0.0153189	0.00909	0.0114525	0.010725	0.0158231		0.0107312	0.0160933	0.0103918	0.013678	0.0138271	0.010006
NA	NA	NA	NA	NA	NA		NA	NA	NA	NA	NA	NA		NA	NA	NA	NA	NA	NA
NA	NA	NA	NA	0	NA		0.0729	0.0277667	0	0.024375	0	0.02275		0.263786	0.0170667	0.11428	0.12934	0.00191667	0.0856
0.019219	0.0144034	0.0122045	0.0114759	0.0158019	0.0126781		0.0151411	0.0182247	0.0135434	0.00974348	0.0164968	0.0140573		0.0108878	0.0161493	0.0119259	0.0085534	0.0166228	0.0102413
0.018454	0.0168914	0.0179407	0.0105656	0.0115877	0.0134757		0.0122664	0.01606	0.00992185	0.0124883	0.0119912	0.0124502		0.013465	0.0135343	0.0107392	0.00994645	0.014581	0.0117729
0.0329859	0.0140987	0.0321444	0.00887821	0.0176389	0.0111248		0.00814017	0.0141124	0.0134816	0.00961624	0.0160577	0.0112479		0.013456	0.0189641	0.0102013	0.00903419	0.0159107	0.0155868
0.0124727	0.0138808	0.0213909	0.0108846	0.0121091	0.0126167		0.0121714	0.0183302	0.0179333	0.00827143	0.00476667	0.00961429		0.0166854	0.0116132	0.0218778	0.00849587	0.01415	0.0135851
0.965245	0.936055	0.864857	NA	NA	NA		0.529143	0.449639	0.573197	NA	NA	NA		0.102972	0.150893	0.0252775	NA	NA	NA
0.0188487	0.0162134	0.0212559	0.00630969	0.00810124	0.0165221		0.0173	0.0108062	0.0124833	0.00477333	0.01435	0.0153643		0.0182787	0.0150232	0.0105124	0.00829798	0.0162821	0.0196159
0.300452	0.359545	0.358316	0.548446	0.453035	0.51737		0.0196267	0.016865	0.0173727	0.00862443	0.0111	0.019175		0.0127166	0.0207974	0.014279	0.013131	0.0221775	0.0155676
0.0669793	0.5082	0.140024	0.530168	0.312686	0.419238		0.0417895	0.0223413	0.0468092	0.104693	0.0958146	0.236008		0.0161757	0.0271894	0.0129273	0.016983	0.0236652	0.0211107
0.0140786	0.0185062	0.0127375	0.008975	0.00424	0.0114125		0.0175462	0.0136199	0.0128222	0.01212	0.00838571	0.0153933		0.0116585	0.0181909	0.0114426	0.00922464	0.00718882	0.011741
0.00907843	0.014817	0.0147458	0.0138608	0.0142824	0.0159673		0.01612	0.01194	0.01968	0.01114	0.011	0.02152		0.0182484	0.0167235	0.0137307	0.0125222	0.00738235	0.0136739
0.0750681	0.0728613	0.0521988	0.0767411	0.067805	0.0118246		0.0119	0.0526508	0.0175692	0.00498566	0.0115833	0.01375		0.0161855	0.0243022	0.015302	0.0239431	0.0136582	0.0125532
0.0204692	0.0205154	0.0150692	0.0103077	0.0258583	0.0128231		0.0261636	0.0151727	0.01262	0.00873846	0.0166222	0.00987273		0.00780419	0.0134915	0.0122802	0.00734211	0.0156777	0.0131814
1	0.982312	0.813342	0.714178	0.732667	0.774732		0.84615	0.4779	0.825167	0.351833	0.387	0.45265		0.0657476	0.0877881	0.0567292	0.0228559	0.0374173	0.0246638
NA	0.0169286	NA	NA	NA	NA		NA	0.01902	NA	NA	NA	NA		NA	0.0230714	NA	NA	NA	NA
0.295056	0.279942	0.310822	0.300484	0.0848707	0.25422		0.0122906	0.0224462	0.0130222	0.0128278	0.0108535	0.0184733		0.010996	0.0137721	0.00775705	0.0103638	0.0198906	0.0141706
0.9914	0.93055	0.9365	0.9775	0.9661	0.9753		0.65625	NA	0.6667	NA	NA	0.408133		0.0395538	0.013585	0.047225	0.02065	0.0803563	0.0356529
0.0130758	0.0242288	0.0178225	0.0290958	0.0225194	0.0315139		0.0152131	0.0174437	0.0209468	0.0117776	0.00966339	0.01699		0.012334	0.0256421	0.0236538	0.0153986	0.0246147	0.0199104
0.0188305	0.0200376	0.0184471	0.00949433	0.0138363	0.0150806		0.017	0.0277024	0.0107643	0.00827121	0.0154875	0.0188294		0.0129255	0.0207315	0.0298476	0.0151004	0.0146949	0.0175807
0.0132361	0.0143708	0.0171485	0.0112777	0.012783	0.0163212		0.00596859	0.0115089	0.0110943	0.00429476	0.00744681	0.0110361		0.0122353	0.0165217	0.0138306	0.0107444	0.0166601	0.0111562
0.0148302	0.0167719	0.0114054	0.0120711	0.0174947	0.0126467		0.014075	0.0166625	0.0153857	0.0101	0.00836667	0.0145625		0.0162579	0.0169452	0.0196489	0.0112241	0.0137894	0.0153147
NA	1	NA	0.974148	NA	NA		NA	0.2222	NA	0.417844	NA	NA		0.0428667	0.02345	0	0.0352309	0.0952333	0.0198333
0.337436	0.288805	0.376627	0.453804	0.300117	0.270406		0.00916364	0.0584538	0.0146083	0.173636	0.246	0.0479714		0.0254417	0.0511094	0.0235258	0.036163	0.0314166	0.0160967
NA	NA	NA	NA	NA	NA		0	0.00866	0.0202	0.0115429	0.0294	0.0122		0.00378333	0.00890617	0.014	0.00247045	0.0112451	0.0127667
0.0129153	0.0125371	0.058643	0.0140524	0.0200505	0.0178696		0.0163844	0.0166549	0.0115951	0.0122079	0.0122873	0.0183403		0.0087643	0.0127757	0.0136272	0.0116822	0.0166802	0.0153221
0.0264255	0.0299032	0.0249282	0.0242343	0.0126366	0.026791		0.0225264	0.0198059	0.0235486	0.0174418	0.0138273	0.0232596		0.0137846	0.0275767	0.0182549	0.0203819	0.0170215	0.0176067
0.0179833	0.0318126	0.0262351	0.0206876	0.0191425	0.0311621		0.0117883	0.0208325	0.0159895	0.0230048	0.0165568	0.01658		0.0132924	0.0182806	0.0145551	0.0132735	0.0218536	0.0167373
0.010175	0.017925	0.022375	0.008575	0.00585	0.007725		0.0157014	0.0165949	0.0116067	0.00735417	0.0081215	0.015723		0.0128856	0.0141252	0.0130025	0.0106279	0.0138187	0.0116778
0.0138471	0.0288907	0.013313	0.0200611	0.0235333	0.0206278		0.0122765	0.0146946	0.012705	0.00902094	0.0130651	0.0129733		0.0111716	0.0183298	0.0157572	0.0122311	0.0135604	0.0141869
0.0155122	0.0158239	0.0175051	0.00969315	0.0134193	0.0139149		0.011732	0.0144024	0.0161143	0.00999132	0.0193692	0.0143938		0.0129364	0.022903	0.016894	0.0166594	0.0160232	0.0130087
0	0	NA	0.01515	NA	0		0.04095	0	0	0.0208	0	0.00916667		0.00134842	0.00729638	0	0.0280538	0.0362319	0.0154905
0.223194	0.387582	0.317398	0.326991	0.31793	0.306413		0.0199105	0.138696	0.0662429	0.089651	0.105624	0.0544826		0.0222374	0.02943	0.0194772	0.0228886	0.0282363	0.01935
NA	NA	NA	NA	NA	0.8		NA	0	NA	0.0048	NA	0.0205		0.0250259	0.057431	0.0153889	0.0167027	0.0169	0.0223405
0.649924	0.589776	0.590017	0.565741	0.666002	0.61992		0.0191143	0.0181789	0.0113149	0.0112846	0.0199375	0.0108423		0.0137118	0.0115641	0.0127068	0.0131621	0.011499	0.0132777
1	0.924679	0.8843	0.923828	0.961575	0.803414		NA	0.198435	0.4375	0.512925	0.0645	0.65766		0.034431	0.0465374	0.0182335	0.0275783	0.106055	0.033506
0.354229	0.104486	0.165917	0.102174	0.0559994	0.141571		0.0039	0.0425892	0.0173667	0.0383108	0.00393333	0.01066		0.00792544	0.0139024	0.0139874	0.0174124	0.00590669	0.0160601
0.0119002	0.036275	0.0135661	0.0102631	0.0159274	0.0135832		0.00872225	0.0245436	0.0119874	0.00826509	0.0163047	0.0120173		0.0162551	0.0135216	0.0130655	0.0111448	0.011664	0.0146351
0.0114256	0.0211571	0.0135598	0.209868	0.01875	0.226774		0.00788571	0.0170918	0.016175	0.00978496	0.0455	0.0245455		0.0184985	0.0249602	0.0126312	0.0148976	0.0169134	0.027801
0.12417	0.235888	0.250392	0.319363	0.14374	0.272935		0.00879333	0.0211375	0.0196929	0.0150632	0.0208437	0.0181105		0.0147348	0.0137422	0.00788722	0.0164623	0.0109811	0.0126773
0.013788	0.0160685	0.0142503	0.00958986	0.0109385	0.012518		0.0113607	0.0140457	0.0109222	0.00845758	0.008264	0.0127147		0.0152341	0.0154648	0.017837	0.0105572	0.0201659	0.0161451
0.767456	0.906745	0.623983	0.89784	0.880565	0.803974		0.444559	0.587824	0.379916	0.678374	0.594241	0.600967		0.0985552	0.0786579	0.0770954	0.0436069	0.105552	0.0613134
0.0171343	0.0155321	0.0151314	0.00899968	0.0214302	0.0134006		0.01336	0.0119771	0.0120909	0.0134388	0.0122056	0.011892		0.010299	0.0147547	0.00862663	0.0106569	0.0129376	0.0154294
0.9545	1	0.74804	0.94005	NA	0.90415		NA	NA	0.341033	0.5098	NA	0.6164		0.430185	0.191552	0	0.3174	NA	0.02085
NA	NA	NA	0.93075	NA	1		NA	NA	NA	NA	NA	NA		NA	0.0112822	NA	0.0431697	0.00505155	0.0328534
NA	0.828793	0.9394	0.897111	0.920564	0.868635		0.592705	0.52602	0.0714	0.560799	0.5809	0.594257		0.06887	0.0402521	0.0236849	0.0398663	0.0438866	0.0356951
0.05984	0.01479	0.0302333	0.0327833	NA	0.0052		0.0228667	0.0215417	0.0046	0.00801528	0.0066	0.01034		0.0350691	0.0155511	0.0090674	0.0169942	0.0139578	0.0178908
0.240236	0.320874	0.290628	0.381442	0.241431	0.377137		0.139492	0.12534	0.0263345	0.118526	0.0173035	0.0973822		0.0303023	0.0271746	0.0397055	0.0190897	0.0299092	0.0186932
0.5722	0.98168	0.6283	NA	NA	NA		NA	0.5121	NA	NA	NA	NA		0	0.15681	0	NA	NA	NA
0.0450612	0.026911	0.03446	0.00908198	0.0108167	0.0135587		0.013767	0.0135662	0.0145188	0.00999984	0.0224735	0.0108826		0.0140582	0.0169678	0.00977799	0.00848182	0.0100282	0.0137435
0.014161	0.0166398	0.0107194	0.0119365	0.0118353	0.0163216		0.0149012	0.0159519	0.0102006	0.0179272	0.0272758	0.0142585		0.0124173	0.0148268	0.013266	0.0125674	0.0193142	0.0151612
0.014057	0.0242222	0.0177333	0.0102644	0.01054	0.0193463		0.0153631	0.0107034	0.00344413	0.003525	0.00905192	0.00382255		0.0337954	0.030677	0.00668948	0.0145028	0.0195468	0.035142
0.019593	0.016363	0.013	0.0112659	0.0121678	0.0128204		0.00909053	0.0140378	0.0164459	0.0116134	0.0157126	0.0213747		0.00916877	0.0152461	0.0100059	0.0109657	0.0113866	0.0117584
0.018275	0.0088	0.0114	0.007275	0.018425	0.0192		0.0294	0.016775	0.013575	0.007175	0.024075	0.010275		0.00965439	0.0183018	0.0204421	0.0104544	0.0196298	0.0187158
NA	0.0173697	NA	NA	NA	NA		NA	0.0120096	NA	NA	NA	NA		NA	0.0168652	0.5588	0.1721	NA	NA
0.0121455	0.0122735	0.0165667	0.0101048	0.0230182	0.0154667		0.00725681	0.0124033	0.0220862	0.00860864	0.018838	0.0151401		0.0122181	0.015365	0.0102521	0.0114573	0.0126489	0.0124007
0.974647	0.946185	0.923249	0.946993	0.946925	0.90153		0.892225	0.740475	0.89095	0.805475	0.86535	0.795733		0.0363078	0.0674078	0.0946868	0.128848	0.110604	0.0738003
0.0192955	0.0206794	0.0118858	0.00879793	0.0196735	0.0164518		0.0173364	0.0159	0.0194427	0.00780402	0.00771566	0.0132173		0.0126455	0.0229377	0.0111861	0.0151888	0.0105809	0.0175539
0.0134214	0.0150696	0.0129214	0.00912019	0.0145429	0.0132214		0.0134529	0.008725	0.0148588	0.0116882	0.013775	0.0148471		0.0168208	0.0161279	0.0112882	0.00873704	0.0127171	0.0104603
0.02465	0.0254667	0.0289	0.00676667	0.0281	0.0133		0.01702	0.0172167	0.0113429	0.00565	0.02938	0.01125		0.00785	0.0128411	0.0206684	0.0133176	0.023175	0.0134063
0.954217	0.945903	0.843606	0.939165	0.961691	0.770649		0.88528	0.621933	0.436233	0.601889	0.71705	0.4701		0.118809	0.089105	0.0595251	0.0656431	0.0889802	0.0365848
0.256346	0.254268	0.21761	0.246925	0.118403	0.43281		0.0289954	0.0149748	0.0156303	0.0135232	0.0304418	0.0170805		0.0181778	0.0260355	0.0167833	0.0138466	0.0168421	0.0181968
0.9801	0.898533	0.7584	0.9409	0.9605	0.939433		0.0146714	0.0223146	0.0188375	0.0202086	0.00488571	0.00966		0.00821232	0.0175611	0.0148441	0.00919871	0.0107007	0.0111495
0.0132832	0.0150709	0.0132942	0.00923588	0.0535682	0.0173778		0.0141909	0.0142432	0.0116571	0.0140198	0.011575	0.0136348		0.0156379	0.0215378	0.0152044	0.0183042	0.0133186	0.0132833
0.01375	0.0208375	0.0199106	0.0134288	0.00507212	0.0169356		0.0132858	0.015668	0.00648498	0.0183719	0.00755138	0.0120636		0.0155502	0.0159931	0.0165644	0.00999802	0.0226797	0.0100089
0.0059873	0.00802789	0.00908106	0.0052948	0.01215	0.00913662		0.0231481	0.0141331	0.0184995	0.00606916	0.00247807	0.0140984		0.0154242	0.0291301	0.0114253	0.0104091	0.00664522	0.0102546
0.0201286	0.29651	0.107813	0.454263	0.152621	0.28749		0.0253991	0.148167	0.0221457	0.0894	0.0310147	0.00896552		0.0105051	0.029186	0.0223022	0.0883296	0.0616395	0.0236092
0.009625	0.0143444	0.0209167	0.0092	0.00871429	0.0153143		0.0128375	0.0248938	0.0172714	0.008525	0.0288429	0.0117714		0.0144233	0.0177348	0.0116429	0.0165105	0.0136	0.0077429
0.9342	0.784744	0.712644	0.927513	1	0.8		0.7391	0.45615	NA	0.51295	NA	NA		NA	0.138485	0.1077	0.0254467	0.2273	0.0833
0.0247363	0.0200238	0.0241159	0.0209673	0.0322739	0.0185059		0.00968583	0.0142955	0.0107901	0.0096943	0.0149282	0.0142918		0.0138884	0.0380661	0.0110707	0.0168622	0.016042	0.0118915
0.0785895	0.0687893	0.0433156	0.0465366	0.0303602	0.0647408		0.0127529	0.015402	0.00941176	0.0102512	0.00494667	0.0182381		0.0649392	0.0213795	0.0464906	0.0085481	0.0158284	0.0197118
0.0138705	0.013216	0.010942	0.00935481	0.0219253	0.0138288		0.0158842	0.0146658	0.01408	0.00882954	0.0201632	0.0122		0.0124252	0.0128445	0.0129658	0.00961207	0.0109718	0.0133652
0.985921	0.90383	0.2353	0.901562	0.9808	0.779167		NA	0.578522	NA	0.7931	NA	NA		0	0.16491	NA	0.0295124	0.1111	0.0196
0.0165496	0.127677	0.0225079	0.0190086	0.0246333	0.0170693		0.00779116	0.0320487	0.0103796	0.0166457	0.0111161	0.0170507		0.0164536	0.0233209	0.0144966	0.0209674	0.0121357	0.0136249
0.0823405	0.118171	0.149153	0.260338	0.224213	0.142667		0.0180444	0.0190508	0.0105769	0.00463259	0.0203444	0.0157279		0.0103961	0.0264321	0.0146757	0.0120954	0.0112496	0.0118952
0.0146825	0.0162491	0.0146928	0.0100133	0.0156063	0.0136993		0.0221917	0.0164862	0.00727273	0.00785996	0.00683	0.00870769		0.0137287	0.0165067	0.0115511	0.0130447	0.00627067	0.0194704
0.0110926	0.0184975	0.0125553	0.0100055	0.0168336	0.0139433		0.0112742	0.0165383	0.0137026	0.0105416	0.0103901	0.0110704		0.0105963	0.0165055	0.0113451	0.00970978	0.0147194	0.011812
0.0158429	0.0176	0.0127364	0.0120727	0.016535	0.0123909		0.0145053	0.0168737	0.0128579	0.0121158	0.0224941	0.0139579		0.0208021	0.0250897	0.0141398	0.015797	0.017389	0.0199183
0.0234474	0.02657	0.0314316	0.0207053	0.0197368	0.02161		0.012575	0.0176176	0.0121812	0.0100353	0.0169312	0.0120765		0.0175927	0.016239	0.0196094	0.00951445	0.0180421	0.0176943
0.166566	0.0917813	0.170767	0.191146	0.0474323	0.111944		0.0158429	0.0127955	0.0225	0.0131307	0.0137571	0.0377875		0.0129855	0.0156557	0.0142188	0.0107473	0.0111091	0.0132645
0.143654	0.43614	0.300129	0.429135	0.269733	0.306327		0.130301	0.0513678	0.125884	0.0444133	0.214544	0.212976		0.0148809	0.0229354	0.0102538	0.0216497	0.0373169	0.0175839
NA	NA	NA	NA	NA	NA		NA	NA	NA	NA	NA	NA		NA	NA	NA	NA	NA	NA
0.01935	0.013639	0.0127775	0.00764794	0.0195993	0.0173773		0.010668	0.016363	0.0109374	0.0116308	0.00970188	0.0142786		0.0133997	0.0101376	0.0145955	0.00722577	0.0109866	0.0131397
0.139302	0.213194	0.134234	0.256401	0.192176	0.249456		0.0370599	0.113091	0.0829295	0.146449	0.102932	0.117772		0.0275707	0.0252135	0.015468	0.0213518	0.0255717	0.0217853
0.98915	0.928975	0.7215	0.9212	1	0.85075		0.797729	0.437229	0.5335	0.8294	NA	NA		0.0520492	0.0509725	0.0297143	0.0317006	0.0474935	0.0482598
0.010875	0.015875	0.0306625	0.0225	0.0268375	0.01915		0.0135816	0.025027	0.0320896	0.014994	0.0324627	0.016158		0.0122988	0.0235974	0.0261454	0.0133741	0.0630412	0.00981673
0.0132607	0.0178463	0.0206336	0.0122112	0.0210935	0.0158026		0.0147783	0.016327	0.00999836	0.008641	0.0139703	0.0112187		0.0119325	0.0189016	0.0243443	0.0106774	0.0445586	0.0118633
NA	NA	NA	0.8333	NA	NA		NA	NA	NA	NA	NA	NA		NA	NA	NA	0.0952	NA	NA
0.0149443	0.0171237	0.0127783	0.010921	0.0185668	0.0152778		0.01213	0.0146307	0.00730909	0.0112182	0.02641	0.0139915		0.0107819	0.0153417	0.0275523	0.0155711	0.0135381	0.013575
0.0101111	0.0158333	0.012325	0.0094823	0.0134444	0.00897056		0.00799161	0.017831	0.0183958	0.017919	0.00606232	0.0255587		0.0124955	0.0164073	0.016257	0.0211303	0.0169645	0.0187828
0.014625	0.0150205	0.0132338	0.00859053	0.0169866	0.0169101		0.0112703	0.0183341	0.0155451	0.0100256	0.00448387	0.0144663		0.0189162	0.0256713	0.0215091	0.023754	0.0110668	0.0301571
0.01711	0.588188	0.373662	0.593767	0.26075	0.610838		0.00705	0.370943	0.234077	0.417562	0.0123	0.214738		0.0413557	0.060344	0.0826151	0.0682111	0.088957	0.053481
0	0.9302	NA	0.982242	1	NA		0.913	0.50155	NA	0.574218	0.6389	0.3514		0.0251073	0.0442198	0.0493473	0.0235453	0.0197623	0.0299964
0.0135658	0.0163014	0.0129835	0.0125168	0.0139783	0.0147941		0.0115365	0.0159472	0.01217	0.0106341	0.0154704	0.012363		0.0140331	0.0157787	0.0146128	0.0091182	0.0182339	0.0140929
0.0129804	0.0234815	0.0164122	0.0119549	0.0160894	0.0166971		0.00465556	0.0149116	0.02202	0.0110217	0.0143778	0.0121		0.0142993	0.012293	0.0113321	0.0200295	0.0142787	0.0132504
0.0197953	0.0384266	0.0363043	0.0130944	0.0208646	0.0168625		0.012968	0.0173966	0.0124379	0.00915184	0.0126494	0.0118889		0.0182053	0.0268772	0.0174851	0.0156716	0.0179985	0.0180943
0.96325	0.985841	0.896426	0.910714	0.876069	0.9586		0.8349	NA	0.563439	0.62995	0.9054	NA		0.0414875	0.0850082	0.0281629	0.0952852	0.133718	0.063525
NA	0.112718	NA	0.0993152	0.0300609	0.0562948		NA	0.0377041	NA	0.0365017	0.015874	0.0153408		NA	0.0179614	0.1429	0.00878274	0.0151184	0.0107881
NA	0.933956	NA	0.908537	0.8214	0.96428		NA	NA	NA	0.5064	0.2	0.517467		NA	0.15444	NA	0.120141	0.0914564	0.0908382
0.78415	0.4359	0.9	0.137931	0.254085	0.9375		0.03845	0.123448	0.0324333	0.0674324	0.0741	0.00838		0.0149463	0.053322	0.0681918	0.0257532	0.025885	0.0120469
0.0111909	0.0134727	0.0128333	0.0109417	0.0221444	0.0127417		0.011021	0.0150002	0.0120375	0.0114288	0.0155571	0.0204125		0.00935185	0.0130591	0.0183964	0.014887	0.00935692	0.0107924
0.0119749	0.0182376	0.012376	0.0101339	0.0118695	0.0155534		0.0130471	0.0151912	0.0116014	0.010261	0.00910405	0.0136055		0.0119319	0.0147341	0.00993011	0.0119859	0.0137292	0.0113314
0.0111954	0.236918	0.0127182	0.169972	0.0152125	0.0169667		0.01805	0.0099503	0.0043	0.00436519	0.0455	0.0102		0.0105344	0.0163798	0.0120898	0.00930971	0.00478259	0.00634131
0.932867	0.964558	0.83985	0.876545	0.884275	0.773713		0.9162	0.717433	0.758414	0.735986	0.7084	0.68972		0.0435307	0.065227	0.0588795	0.0369529	0.0594679	0.0608037
0.8	1	NA	0.929597	0.975	0.620524		0.5185	0.48	NA	0.336223	0.313716	0.281547		NA	0.0769	NA	0.0248672	0.105367	0.0244481
0.0158977	0.0146962	0.0125787	0.00962286	0.0121508	0.0177012		0.00651805	0.0147448	0.0144879	0.00916752	0.014325	0.0129444		0.0109806	0.0149324	0.013721	0.0102632	0.0154851	0.00929143
0.0139248	0.0242468	0.0106513	0.0105825	0.0189631	0.0144723		0.00979	0.0151738	0.008705	0.0102333	0.01233	0.0127409		0.0115701	0.0180802	0.0109326	0.0082059	0.0148446	0.0149364
0.0116456	0.0163623	0.020081	0.0411103	0.0164969	0.0137528		0.00880415	0.016096	0.011842	0.0115965	0.0132565	0.0128699		0.0124728	0.0189217	0.0129733	0.0106053	0.0135974	0.0137532
0.061849	0.0861437	0.0933432	0.0444989	0.042069	0.0516277		0.0157786	0.0240503	0.0290731	0.0234666	0.0167896	0.0230775		0.0161868	0.0216636	0.0155114	0.0213206	0.0155182	0.0226631
0.38192	0.216736	0.36996	0.363318	0.35045	0.398133		0.184367	0.0979364	0.17842	0.21336	0.2775	0.1779		0.187494	0.120835	0.0551335	0.0592977	0.180576	0.152737
0.0322211	0.0160671	0.0251217	0.0101868	0.0117753	0.0152626		0.00961429	0.0133827	0.0129889	0.0100982	0.0158435	0.015331		0.0104268	0.0180045	0.0170475	0.00971999	0.0146067	0.0145554
0.0140192	0.95889	0.0123224	0.963512	0.993629	0.8914		0.0118365	0.8125	0.00919551	1	NA	0.2222		0.0136712	0.0888953	0.0122333	0.0684888	0.303549	0.0439271
0.0116344	0.228114	0.176186	0.10037	0.0954589	0.128992		0.0154814	0.0376157	0.0886652	0.0438589	0.0431548	0.0903798		0.0105192	0.0211314	0.021747	0.024922	0.0155603	0.0090768
0.981101	0.965401	0.951207	0.898619	0.972042	0.867578		0.7894	0.2759	0.756	0.58049	0.798864	0.30725		0.4037	0.223429	0.212957	0.129693	0.1659	0.100165
0.0173733	0.0165125	0.0145067	0.0117937	0.0161571	0.020875		0.0139833	0.01935	0.0159333	0.00983333	0.0216909	0.0098		0.0141318	0.0165667	0.0143318	0.0100727	0.013095	0.0131381
1	0.890729	0.649731	0.438786	0.89685	0.956389		NA	NA	0.32275	0.234597	0.4286	0.5417		NA	NA	0.0365534	0.0122526	0.38645	0
0.112822	0.185038	0.110915	0.176497	0.123524	0.098354		0.0408025	0.0515403	0.00793813	0.0181051	0.0101067	0.0167779		0.0511486	0.0272087	0.0270009	0.0256682	0.044375	0.0234461
0.105628	0.13887	0.143984	0.00707546	0.0153383	0.00878974		0.0826473	0.171397	0.160423	0.00897077	0.026204	0.0139177		0.0261175	0.0269174	0.0257735	0.00616767	0.0263061	0.00890366
0.0204471	0.0370219	0.0279992	0.0126844	0.014043	0.0120405		0.0124737	0.0131315	0.0123306	0.0159244	0.00997813	0.0118499		0.0140004	0.0267248	0.0244824	0.0215569	0.0221604	0.0243283
0.119807	0.0762952	0.100929	0.126344	0.0755523	0.164448		0.0128875	0.0236072	0.0119556	0.00884542	0.0128063	0.0390588		0.0289545	0.0202607	0.0303577	0.0281054	0.0481422	0.024051
0.0215125	0.0197125	0.01445	0.0099625	0.0166	0.008825		0.00639045	0.0180724	0.0111424	0.00821429	0.024298	0.0124483		0.00453315	0.0201735	0.0101936	0.00966817	0.0112367	0.0153723
0.05278	0.168957	0.04992	0.0383	0.01294	0.01802		0.0194	0.015	0.0297429	0.0184286	0.0115833	0.0123833		0.0101143	0.0282733	0.0125714	0.01016	0.0152667	0.00712
NA	NA	NA	NA	NA	NA		NA	NA	NA	NA	0	NA		0.0143	0.0354335	0.039697	0.00353645	0.00575	0.0359709
0.292495	0.213579	0.228775	0.211924	0.0964158	0.220741		0.021513	0.0166361	0.0163739	0.0139446	0.0168235	0.020788		0.0117146	0.0130162	0.016728	0.0114429	0.0151429	0.0134321
0.0169583	0.0136103	0.0175087	0.0129413	0.018173	0.0153403		0.0114667	0.0198408	0.0151192	0.00927273	0.0126923	0.0134563		0.011563	0.0233536	0.0171597	0.0116912	0.0206043	0.0173399
0.0163111	0.0129667	0.0120364	0.0105222	0.0175231	0.0171		0.0476	0.025	0.00286667	0.0016	0.0215333	0.0096		0.01412	0.0196667	0.0165333	0.00826667	0.00884667	0.0146467
0.136418	0.110627	0.01735	0.117921	0.129643	0.114954		0.0189	0.0183312	0.016	0.0138036	0.01269	0.01041		0.0133098	0.0211318	0.0113272	0.0124874	0.0161469	0.00981482
0.04581	0.01898	0.05028	0.01228	0.00859	0.02019		0.0135143	0.0208714	0.0241857	0.0099	0.00818571	0.0110714		0.0173471	0.0320456	0.0556222	0.0128	0.00698157	0.0554118
0.0142767	0.0172924	0.013919	0.00950556	0.0127206	0.0139697		0.00879494	0.015659	0.0126353	0.00859075	0.0129086	0.0119047		0.0131855	0.0136092	0.0131565	0.00960321	0.0123104	0.0138432
0.0126428	0.020505	0.0238665	0.00721142	0.0111305	0.0154242		0.0132309	0.0187832	0.0180929	0.0123383	0.0110175	0.0117934		0.0197016	0.049819	0.026375	0.0107757	0.0106343	0.0144682
0.963399	0.94265	0.961694	NA	NA	NA		0.59345	0.66195	0.790533	NA	NA	NA		0.0649538	0.0997962	0.0738662	NA	NA	NA
0.0139493	0.0293337	0.0238623	0.0634262	0.1147	0.114938		0	0.0108337	0.0297955	0.00164286	0.01085	0		0.00851827	0.00884783	0.00848958	0.0181761	0.0350333	0.0281594
0.981203	0.98115	0.699266	0.982295	0.97724	0.893569		NA	NA	0.5238	0.85	1	NA		0.0488	NA	0.0524096	0.1818	0.1667	0.0426
0.0303617	0.019129	0.0397676	NA	NA	NA		0.01235	0.0189357	0.0176083	NA	NA	NA		0.0104613	0.0123777	0.0136946	NA	NA	NA
0.0128776	0.0147595	0.012019	0.0168231	0.0101161	0.0143412		0.0118458	0.0203443	0.0106542	0.0136717	0.0166833	0.011487		0.0118495	0.0148098	0.0125956	0.0121119	0.0114885	0.0114115
0.0172556	0.13656	0.01535	0.111154	0.0199286	0.1248		0.0210111	0.0134083	0.0134556	0.015125	0.0102	0.0163917		0.00826388	0.0148821	0.0206765	0.00858096	0.0271891	0.0159926
0.222104	0.183978	0.22771	0.257353	0.217022	0.262482		0.109109	0.0614671	0.0626579	0.120372	0.112727	0.0967382		0.0228369	0.0135647	0.0218179	0.0216722	0.0261194	0.0266413
NA	NA	NA	NA	NA	0.52905		NA	NA	NA	NA	NA	0.09525		0	0.195601	0	0.0986735	0.0238554	0.017653
0.0362923	0.0276923	0.0319385	0.0118231	0.0122077	0.0158077		0.01583	0.0212182	0.01501	0.0113909	0.02042	0.01296		0.0124076	0.0151309	0.0139714	0.0102154	0.0146333	0.00921538
0.0170722	0.0167911	0.0242686	0.00914501	0.0216885	0.0160904		0.0195779	0.015919	0.00864732	0.00756827	0.0235866	0.00824374		0.0122896	0.0193316	0.0233252	0.0113911	0.015693	0.0139128
0.0144241	0.0146704	0.0158058	0.00873379	0.00681298	0.0163252		0.0138794	0.0105879	0.0042711	0.0144529	0.011221	0.0186332		0.0113141	0.011662	0.0115615	0.008822	0.0314431	0.0105617
NA	0.5665	0.904	NA	NA	NA		0.0286	0.0464641	0.242556	0.00388889	0	0.0175		0.0214833	0.0357835	0.0170088	0.00919567	0.00764351	0
0	0.207291	0.0165	0.007325	0.0308	0.0061		0.0110714	0.0266442	0.0159286	0.00605873	0.0261429	0.015575		0.0119187	0.0204644	0.0196638	0.0146242	0.0334234	0.0145594
0.0808276	0.163951	0.0832804	0.0471366	0.0260055	0.0408132		0.0143473	0.0179348	0.0152727	0.00949158	0.0153509	0.0143541		0.0108437	0.0124205	0.00988187	0.00999908	0.0189955	0.0176512
0.0208264	0.12459	0.0191988	0.0121177	0.118672	0.0215626		0.0152583	0.0190499	0.016873	0.0139707	0.0250746	0.0135372		0.0246511	0.0351608	0.0120923	0.0171869	0.0230679	0.0154184
0.00971079	0.0183865	0.015718	0.00829758	0.0161429	0.00777143		0.0133714	0.0150895	0.00995	0.0160706	0.0144667	0.009075		0.0163266	0.0129152	0.00841968	0.00887175	0.0154903	0.0106143
0.0122143	0.0168013	0.0137732	0.0101266	0.0144376	0.0143817		0.0120625	0.0135417	0.0132167	0.00837917	0.0105958	0.0124		0.0135192	0.016131	0.012866	0.00890523	0.019612	0.0115416
0.0112778	0.0244727	0.0150222	0.00703333	0.0155875	0.01525		0.0167667	0.0171889	0.0140778	0.0121	0.0170556	0.0134111		0.0145057	0.0169212	0.0197777	0.0151304	0.0127181	0.0141194
0.92511	0.906214	0.945858	0.862918	0.8926	0.755062		0.5033	0.282262	0.4754	NA	NA	0.46255		0.0268309	0.0508347	0.0766716	0.0391595	0.13421	0.0803965
0.374267	0.28889	0.449556	NA	NA	NA		0.0436933	0.0442161	0.0443472	NA	NA	NA		0.0160637	0.0278327	0.0327538	NA	NA	NA
1	0.917285	0.919943	0.980302	0.986785	0.854615		0.5652	0.576322	0.583672	0.651946	0.651515	0.56113		0	0.116771	0.0531156	0.0317993	0.0849584	0.0660806
0.0126651	0.0163683	0.0134677	0.0107336	0.0114937	0.0135857		0.011898	0.0160347	0.0116082	0.00882926	0.013051	0.014098		0.0130523	0.0188298	0.0134742	0.0102357	0.0153616	0.0163695
0.0128307	0.0188526	0.0164001	0.0940154	0.0238615	0.0159946		0.0169223	0.0186104	0.0219764	0.0082039	0.0108163	0.0166588		0.0182293	0.016933	0.0121519	0.0108675	0.014985	0.0113182
0.0597259	0.0598674	0.0113545	0.0939833	0.0632242	0.013175		0.00959091	0.0212186	0.0224698	0.0160923	0.000527273	0.0148698		0.0228108	0.0132174	0.0221081	0.0128351	0.0401909	0.0120507
0.0150444	0.0595165	0.155839	0.538587	0.00999	0.197395		0.00939921	0.0148362	0.0158504	0.00947798	0.0163511	0.015474		0.0113881	0.0167772	0.0195391	0.0165525	0.0151618	0.0185397
0.0157788	0.0157944	0.0121195	0.00896182	0.00764143	0.0149815		0.0135471	0.00987111	0.0116778	0.00819005	0.0158357	0.0145158		0.0146405	0.0123909	0.0147391	0.0160333	0.0118638	0.0127147
0.0821814	0.122343	0.0424688	0.0322337	0.00975079	0.0900418		0.00995489	0.0179482	0.010483	0.0074845	0.0119472	0.0157378		0.011574	0.0152502	0.0145527	0.0111466	0.0221202	0.0152304
0.436518	0.0252276	0.399856	0.0129962	0.0164279	0.0208308		0.296975	0.0138312	0.205217	0.016885	0.0254786	0.0181		0.0362521	0.0338077	0.051401	0.0524614	0.0542415	0.0420998
0.39932	0.604124	0.520903	0.440905	0.698233	0.441065		0.232788	0.236865	0.210566	0.260025	0.253102	0.198775		0.0542916	0.0453084	0.0460096	0.0493907	0.0910683	0.0640745
0.15495	0.147041	0.18963	0.183383	0.122832	0.143642		0.04885	0.0167478	0.053165	0.130139	0.0438158	0.0167895		0.0322099	0.0368381	0.0160204	0.0253935	0.0325716	0.0390317
0.019267	0.135113	0.0172466	0.114424	0.0069482	0.0133952		0.026325	0.0107089	0.01335	0.00834363	0.0122556	0.0173706		0.0689369	0.0398963	0.0462625	0.0424086	0.0896052	0.0364382
0.242399	0.315355	0.188523	0.29408	0.303061	0.234777		0.0133909	0.0625115	0.0105182	0.0973335	0.0129273	0.0141077		0.0181563	0.0349125	0.0325889	0.0584239	0.0175938	0.0131408
0.0129155	0.280484	0.0130402	0.192399	0.130427	0.177099		0.00863636	0.127441	0.00984348	0.128694	0.029044	0.0902357		0.0122537	0.0739808	0.0111056	0.0917394	0.071623	0.062551
0.314052	0.272803	0.209846	0.318041	0.130987	0.302257		0.0123906	0.0248652	0.0152381	0.00942789	0.023839	0.0165012		0.0142011	0.0427493	0.0186136	0.0174935	0.0452476	0.017219
0.0335689	0.0338815	0.0348538	0.0850721	0.016212	0.0209281		0.0143699	0.0201699	0.00695758	0.0094808	0.00295848	0.0091818		0.0164112	0.0148868	0.0130082	0.00803733	0.0101123	0.0132154
0.0111313	0.0164235	0.0120625	0.0103096	0.0154968	0.0137364		0.0183708	0.0189538	0.0138423	0.008312	0.0127696	0.0120577		0.014242	0.0183248	0.0123748	0.00757071	0.0155333	0.0144744
0.991148	0.953604	0.866462	0.950948	0.972447	0.879181		0.646453	0.388363	0.408789	0.588256	0.713845	0.419672		0.0261353	0.050681	0.0133596	0.0455689	0.0375631	0.0458776
0.0155	0.009	0	0.0215	0	0		0.0185	0.01755	0.0202	0.02405	0	0.04		0.00784286	0.00942901	0.0129393	0.0821179	0.01405	0.00834286
0.932781	0.920137	0.935737	0.871606	0.950063	0.674753		0.5	0.411451	0.541141	0.444971	0.399567	0.318242		0.125386	0.136284	0.111963	0.063193	0.247829	0.11274
0.019526	0.0172933	0.00940982	0.00844877	0.0195126	0.0169442		0.0127608	0.0187028	0.012975	0.0111085	0.015725	0.0136557		0.0135189	0.0138389	0.00836421	0.00930526	0.00719298	0.0136596
NA	NA	0.8519	NA	NA	NA		0.25	0.0186861	NA	0	0	0.0119		0.0135602	0.02398	0.00672111	0.0143118	0.0123003	0.0329408
0.019503	0.0252235	0.0163107	0.120029	0.0681353	0.0485579		0.00985632	0.0143242	0.0120917	0.040757	0.0169167	0.01055		0.0105817	0.0124652	0.0209604	0.012227	0.0215629	0.013812
0.506025	0.363682	0.457174	0.308426	0.19022	0.284804		0.0570898	0.0269369	0.0239786	0.0172278	0.0272651	0.0262381		0.0170866	0.0148821	0.0182392	0.0097751	0.0198968	0.0133772
0.940017	0.948897	0.94008	0.925584	0.94756	0.934469		0.648633	0.491792	0.63813	0.710121	0.7009	0.551225		0.0409739	0.0725586	0.0495889	0.0367071	0.125891	0.0940732
0.504227	0.54356	0.500742	0.198123	0.0135604	0.305785		0.0132909	0.0128171	0.01138	0.0080375	0.00543	0.025375		0.0242255	0.0151608	0.0155692	0.00840602	0.0126084	0.0153177
0.0744906	0.0942688	0.0618807	0.0509005	0.0550812	0.0607733		0.00825385	0.0346357	0.00966667	0.0288251	0.00362308	0.0106688		0.016385	0.0300837	0.0222479	0.0140073	0.0177479	0.022625
0.013674	0.0144661	0.0140482	0.0103333	0.0139838	0.013842		0.0129094	0.0195194	0.0134419	0.00726966	0.0111543	0.0109652		0.010151	0.0138296	0.0142397	0.0095583	0.00977944	0.0140347
0.0147222	0.0177111	0.0157778	0.0188333	0.0133	0.0216		0.011625	0.009725	0.0203875	0.012475	0.012525	0.0145625		0.0161455	0.0137843	0.00714793	0.0129868	0.0156488	0.016595
0.7143	0.980464	0.8571	0.866066	0.852071	0.6		0.568978	0.60195	NA	0.704292	0.7907	0.5098		0.117329	0.0832364	0.1429	0.0306335	0.0861083	0.0523929
0.0139	0.0140308	0.0181231	0.0108231	0.0231846	0.015		0.0163273	0.0295215	0.0102083	0.0114818	0.01449	0.00922727		0.0104271	0.0156696	0.0104763	0.0133299	0.0167218	0.014819
0.0142	0.0148	0.0093	0.0148667	0.008	0.02486		NA	0.0211	0.024	0.0117	NA	0.0288		0.0147634	0.0133072	0.0227523	0.015893	0.012807	0.0347081
0.959729	0.935764	0.903327	0.916717	0.526925	0.93876		0.659325	0.493317	0.5755	0.806	0.9412	0.8776		0.0379765	0.107557	0.0741365	0.207366	0.475875	0.254698
0.0104598	0.0149889	0.0108576	0.0295833	0.0201333	0.01875		0.0109133	0.0120339	0.0160034	0.00535	0.0400667	0.0119828		0.0118023	0.0173083	0.0132061	0.00768191	0.0091	0.0160877
0.0115395	0.0166947	0.0164395	0.00918147	0.0133528	0.0114245		0.0137	0.0118966	0.0120627	0.00775138	0.00994762	0.0105418		0.010613	0.0181799	0.0292738	0.0116253	0.0198246	0.0125408
0.0981	0.194122	0.0919538	0.135656	0.0157727	0.0736941		0.0180952	0.0166538	0.0158839	0.0131897	0.0103398	0.0129119		0.0288393	0.0315314	0.0290179	0.0225146	0.0498812	0.0237951
0.00721494	0.0376934	0.0216896	0.0603095	0.0107589	0.0444589		0.026078	0.00936832	0.00800105	0.00932229	0.00788462	0.00692408		0.0148995	0.0425501	0.018134	0.0288357	0.00487153	0.0342195
0.0120193	0.0146282	0.0154329	0.00905953	0.0207018	0.0145478		0.01503	0.0182883	0.0101624	0.00934648	0.0185653	0.0161501		0.0133974	0.0155528	0.0184333	0.0107797	0.0134995	0.0136477
0.0650978	0.208681	0.0726831	0.153904	0.056748	0.141394		0.0168633	0.0141852	0.0147844	0.0120554	0.0103098	0.0174158		0.0121809	0.0161708	0.0127279	0.010603	0.00823256	0.0160007
0.0164917	0.0154077	0.0134818	0.0134167	0.01268	0.0151455		0.00715556	0.0159873	0.014778	0.00764673	0.0159889	0.00735		0.0244824	0.0378865	0.0595306	0.0407982	0.0405669	0.0226576
0.00684891	0.017596	0.0106992	0.0104803	0.0162092	0.0179821		0.0194778	0.0217264	0.0091375	0.00803043	0.00746923	0.0127789		0.0119674	0.0135563	0.0139825	0.0108664	0.0188932	0.0206693
0.399308	0.421632	0.245278	0.512244	0.226434	0.488533		0.0985828	0.070033	0.0706212	0.104902	0.010915	0.111985		0.0164871	0.0113213	0.0136456	0.0102374	0.0148823	0.0168168
0.0144997	0.0237956	0.00917613	0.0404846	0.0129128	0.0205301		0.0049785	0.0172586	0.00924869	0.0135434	0.0143928	0.011369		0.0109044	0.0155435	0.00729198	0.00546615	0.0437508	0.0251383
0.0136931	0.0178771	0.0153702	0.0196051	0.0231947	0.0150288		0.00854936	0.0111308	0.0113942	0.0107378	0.0105985	0.00670769		0.00698874	0.019966	0.00696289	0.00993892	0.00762857	0.0202715
0.0164447	0.0358099	0.056768	0.0354896	0.0580241	0.0413594		0.0153203	0.0168078	0.0158766	0.00799965	0.0141043	0.0141439		0.0245476	0.0132306	0.0231198	0.0106864	0.00816321	0.0124561
0.0161222	0.0209641	0.0121568	0.0112778	0.0204667	0.0153131		0.01341	0.0177577	0.00510667	0.00951367	0.00982727	0.00779231		0.0211315	0.0201722	0.0159841	0.0108167	0.0181232	0.0156006
0.0712891	0.0384945	0.0422629	0.0754232	0.0336154	0.0552635		0.0119944	0.0131258	0.0157998	0.00934995	0.010199	0.0176302		0.0141326	0.0187699	0.0124282	0.0109188	0.0178425	0.0151398
0.9128	0.92185	0.95755	0.01375	0.00795	0.0386		0.85685	0.445338	0.792364	0.011074	0.0254	0.0211		0.0376374	0.0496374	0.0562596	0.015345	0.03766	0.0134702
NA	1	NA	NA	NA	NA		NA	0	0.125	0	NA	NA		0.0268217	0.0298288	0.0148423	0.013475	0.00982623	0.0224216
NA	0.0196714	NA	NA	NA	NA		0.9661	0.01993	0.9898	0.8659	0.8571	0.8797		0	0.015796	0	0.0542296	0.0316846	0.0012963
NA	NA	NA	NA	NA	NA		NA	0.0549	0.5455	0.0123	NA	0		0.067523	0.0349958	0.0649885	0.0496774	0.00356954	0.0841615
0.293545	0.270157	0.0705205	0.272662	0.0685463	0.24108		0.19586	0.131131	0.0650734	0.193633	0.0892519	0.164961		0.0300484	0.0232139	0.0599812	0.0202136	0.0336831	0.0125952
0.01395	0.0176875	0.1085	0.0084	0.0177	0.0928556		0.0133714	0.0230727	0.02404	0.00506923	0.0195143	0.0117923		0.0149696	0.0109585	0.013663	0.0117944	0.01066	0.0140945
0.22304	0.103499	0.192781	0.510883	0.441974	0.430248		0.134933	0.115219	0.104521	0.225923	0.18867	0.13706		0.12906	0.100132	0.028148	0.0470554	0.0726121	0.0704999
0.0177202	0.0164133	0.013143	0.0115645	0.0159667	0.0165329		0.0103571	0.0109383	0.0117714	0.0102645	0.010437	0.0152869		0.0135417	0.0129581	0.0144453	0.00711533	0.0123443	0.0132127
0.224	0.33551	0.0878286	0.17887	0.12796	0.122857		0.0115857	0.00717374	0.0135571	0.0137833	0.0254	0.00424667		0.00825197	0.0222977	0.0111951	0.0203865	0.041599	0.0105039
0.0126048	0.0175857	0.0118441	0.0111318	0.0100549	0.01205		0.0117	0.0156118	0.0100706	0.0128529	0.012525	0.0126118		0.0190607	0.0179863	0.0105875	0.0240659	0.0467746	0.0235141
0.219966	0.112126	0.0391236	0.144114	0.317593	0.194128		0	0.0119333	0.0246	0.00713176	NA	0.00905		0.00927023	0.0136908	0.00227239	0.00659016	0.0135069	0.0131195
0.018775	0.0242538	0.0143733	0.00828571	0.0162533	0.0153		0.0140471	0.0184899	0.0104398	0.00983451	0.00370332	0.0142792		0.00750795	0.0175966	0.00971805	0.0152187	0.012791	0.0182953
0.391297	0.4597	0.534632	0.0135035	0.0107896	0.0154623		0.0484018	0.11048	0.113469	0.0109142	0.0153019	0.0139879		0.0129093	0.0192436	0.0202881	0.0191361	0.0936261	0.0220234
0.9511	0.951777	0.953275	0.919003	0.917475	0.781165		0.563946	0.46961	0.81695	0.76484	0.562948	0.597335		0.0378123	0.0750882	0.0249192	0.0383558	0.0931727	0.0446858
0.0165486	0.0161126	0.0102	0.0121855	0.0229762	0.00958049		0.0187263	0.0099887	0.01296	0.00572092	0.0191423	0.014063		0.0157113	0.0168958	0.0204642	0.0105606	0.0108118	0.00945564
0	0.0328	0	0.0034	0.0125	0.0135		0.0196841	0.0162667	0.0286464	0.0151667	0.0182	0.00811594		0.0678375	0.0301409	0.0956068	0.0948864	0.0918857	0.155989
NA	NA	NA	0.7826	0.978922	0.855148		NA	NA	NA	NA	NA	0.2083		NA	NA	NA	0.0588	NA	0
0.197164	0.139517	0.204274	0.269495	0.19574	0.19668		0.0140077	0.0145429	0.0166667	0.00595	0.01299	0.0096		0.00930478	0.0214299	0.0169032	0.011429	0.0169081	0.014574
0.546879	0.265516	0.287912	0.100064	0.00110561	0.113301		0.00623898	0.0498351	0.0190521	0.0860401	0.0912949	0.0493178		0.0178205	0.0224826	0.023767	0.030983	0.0530911	0.0196118
0.9801	0.9545	0.762448	0.953267	0.955262	0.842031		NA	NA	NA	NA	NA	NA		0.267908	0.387094	0.178847	0.301345	0.0861955	0.0419951
0.96	0.99	0.895647	0.9376	0.9512	0.8625		0.851925	0.776082	0.73332	0.791637	0.635747	0.879841		0.0104002	0.0506029	0.01477	0.0228056	0.0286786	0.0170695
0.0171	0.584823	0.639864	0.603522	0.35105	0.320093		0.181225	0.281053	0.0870687	0.0681286	0.210638	0.219868		0.0435388	0.0482584	0.0289213	0.0177138	0.0790897	0.0335526
0.0169035	0.0150367	0.0118732	0.00921429	0.0109341	0.0102123		0.00886322	0.012759	0.00810536	0.00894713	0.00814621	0.0130407		0.0144111	0.0135918	0.0101157	0.0121257	0.0100664	0.0124009
NA	NA	NA	NA	NA	NA		NA	NA	NA	0.01585	NA	NA		0.00934504	0.0207626	0.0141224	0.0226523	0.0118442	0.0283658
0.175622	0.165042	0.130112	0.153672	0.142981	0.0559301		0.170004	0.0704977	0.153672	0.103586	0.120789	0.102768		0.0139898	0.0301834	0.0186968	0.0173695	0.0308428	0.0151512
0.95766	0.962676	0.926062	0.885648	0.953489	0.8786		0.651173	0.576433	0.688875	0.586927	0.684014	0.622533		0.0693217	0.0658444	0.0637889	0.0469481	0.02674	0.0313963
0.0156833	0.0135501	0.0188251	0.0140738	0.02429	0.0156183		0.01169	0.0164969	0.0219468	0.010427	0.0200094	0.0119451		0.0122496	0.0157909	0.00913005	0.00869719	0.01445	0.0129701
0.0166852	0.0148322	0.0120836	0.017506	0.0139889	0.0205685		0.00911	0.01524	0.00807	0.0119417	0.0048	0.00895		0.0121895	0.015664	0.0163853	0.0115532	0.0130663	0.0155118
0.0373265	0.0315352	0.0414242	0.0603402	0.0393039	0.0348252		0.01206	0.015805	0.012745	0.00766794	0.00874706	0.012875		0.0169391	0.0172793	0.0183207	0.0221982	0.0213168	0.01592
0.00779163	0.0153158	0.107987	0.0098374	0.00981606	0.0172868		0.00795833	0.019479	0.0366353	0.0107078	0.0160375	0.0137429		0.0187741	0.0239492	0.015468	0.0201643	0.0237553	0.0160021
0.0123917	0.0200753	0.0246917	0.0292583	0.0325833	0.0353917		0.02924	0.0243143	0.01896	0.0300854	0.02602	0.0294286		0.0485344	0.0234407	0.0391797	0.0163565	0.035996	0.023497
0.0128747	0.018592	0.0148407	0.00916852	0.016434	0.00985185		0.00617664	0.0133314	0.0106277	0.00979781	0.011308	0.0106577		0.0105663	0.0178176	0.0131364	0.00933369	0.0111529	0.0149128
0.0836739	0.0600388	0.0700177	0	0.028	0.021025		0.0195	0.0152193	0.00675	0.010901	0	0.0112556		0.0192886	0.0173239	0.0189095	0.0119475	0.0119845	0.0155628
0.0171	0.0170558	0.0151536	0.0119448	0.0224254	0.0150028		0.0146368	0.0169947	0.0114632	0.00793158	0.0193667	0.0104053		0.0119967	0.0135434	0.0118783	0.00887302	0.0103756	0.0155228
0.0305773	0.014234	0.0153744	0.00933246	0.0162658	0.0160335		0.0219833	0.01445	0.0184167	0.00763333	0.0107	0.0178167		0.0151764	0.0217702	0.00906318	0.00629281	0.0114058	0.0127854
NA	NA	NA	NA	NA	NA		NA	NA	NA	0	NA	NA		0.06605	0.00332857	0.145099	0.0164963	0.0302387	0
0.011686	0.0169481	0.0128734	0.0121806	0.0130955	0.0134981		0.0082875	0.01475	0.00706667	0.0059375	0.00466	0.0173		0.00776049	0.0124186	0.0108638	0.0075614	0.0106908	0.00787853
0.109313	0.040379	0.0287217	0.070331	0.0102815	0.0683187		0.0152333	0.0173221	0.0116312	0.00941104	0.0233182	0.0110316		0.024026	0.0163941	0.0201728	0.0335286	0.0348904	0.0231809
0.0114031	0.0255448	0.0142906	0.0576007	0.0146414	0.0145756		0.074621	0.0205365	0.0289413	0.0189437	0.0193287	0.0182908		0.0178906	0.0193557	0.0175667	0.013881	0.0331495	0.0167007
0.0903508	0.33249	0.266482	0.142419	0.0851212	0.0762749		0.0500228	0.105641	0.106032	0.0213585	0.032093	0.0278801		0.0164165	0.0292633	0.0328213	0.0257418	0.0361297	0.0282108
0.0944905	0.98925	0.0933257	0.873929	NA	0.628167		0.09775	0.430475	0.0659	0.4337	NA	0.424867		0.0166182	0.0968	0.0159909	0.0258619	0.1154	0.0392391
0.0309667	0.0296661	0.0392279	0.0455945	0.043722	0.0525561		0.016	0.0187886	0.0119364	0.00559037	0.0161833	0.0101625		0.0169609	0.0227487	0.0126658	0.0108723	0.0101235	0.0118997
0.0111654	0.0133696	0.0173558	0.0152224	0.0124311	0.0112614		0.00873479	0.0112911	0.0128223	0.0117229	0.00838395	0.0141856		0.0107992	0.0267936	0.0111913	0.014139	0.0285586	0.0123869
0.6666	0.750675	0.701255	0.770629	0.717243	0.682044		0.342075	0.2513	0.211033	0.381125	0.38265	0.48965		0.0804735	0.0747089	0.0420246	0.0478462	0.0267987	0.0324004
1	0.973333	0.7576	0.973575	NA	0.89285		NA	NA	NA	0.6667	NA	NA		0.0125	0.04072	0.05885	0.0583333	0.0939333	0.0820294
0.0150471	0.0137732	0.0139958	0.0115941	0.0135801	0.0131974		0.0106102	0.0184219	0.0209777	0.00694844	0	0.0100762		0.012531	0.0112258	0.0119248	0.00942614	0.00926536	0.0119314
0.673898	0.601764	0.77274	0.664245	0.27534	0.707993		0.247865	0.398043	0.196967	0.399263	0.0204918	0.267135		0.0483016	0.0517377	0.0558568	0.0433074	0.0359393	0.047092
NA	NA	NA	NA	NA	NA		NA	NA	NA	NA	NA	NA		NA	NA	NA	NA	NA	NA
0.039179	0.0648803	0.0879141	0.0829152	0.0555902	0.0219636		0.0160126	0.0128223	0.0189729	0.0105988	0.0161143	0.0154562		0.0132928	0.024157	0.019656	0.018651	0.0404685	0.0168035
0.142535	0.147205	0.111346	0.146767	0.0325181	0.13205		0.00971053	0.0157601	0.0123512	0.0166954	0.0177828	0.0157496		0.0115856	0.0129052	0.0121747	0.0122059	0.0158205	0.0134628
0.0269861	0.0230417	0.00334356	0.0121871	0	0		0.0140782	0.00494279	0.0125448	0.0131219	0.00685248	0.00645248		0.0177225	0.0231635	0.0152176	0.00720552	0.0357616	0.0153697
0.0199571	0.12457	0.170305	0.17377	0.0160125	0.152872		0.00808	0.0240441	0.00978	0.0113362	0.0203	0.0102885		0.0115916	0.0144431	0.0227082	0.0100033	0.0246046	0.0120323
0.0209618	0.0183116	0.0195131	0.0102866	0.0206157	0.0148975		0.0128224	0.0135141	0.0154175	0.00894793	0.0109137	0.00939478		0.0112325	0.0121614	0.0144309	0.00960214	0.0160535	0.0136299
0.0148754	0.00851744	0.00649351	0.00754416	0.00400433	0.0133299		0.00801667	0.019	0.018475	0.009875	0.0154	0.016975		0.0128437	0.00874784	0.0188979	0.00808792	0.0160621	0.0122328
0.0128778	0.0147911	0.0143259	0.0104515	0.0140068	0.0141572		0.0111682	0.0161357	0.0126136	0.0118626	0.0139579	0.011895		0.0138921	0.0185535	0.0172941	0.0106039	0.0154594	0.0126474
0.0090566	0.015231	0.0189103	0.014908	0.0163531	0.00911495		0.0156661	0.0139193	0.0104089	0.011017	0.0092735	0.0186485		0.00811272	0.0160338	0.0137189	0.00734232	0.0144439	0.0120719
0.0117782	0.0190571	0.0115132	0.00974854	0.00968182	0.00986154		0.00678618	0.0160789	0.00897307	0.0118539	0.00339	0.0102235		0.00946554	0.0153109	0.0106296	0.00721579	0.0103818	0.013083
NA	NA	0.0109	NA	NA	NA		NA	NA	0.0174	NA	NA	0.0769		0.00661905	0.0142466	0.0108862	0.122314	0.0886604	0.018747
0.0129916	0.068098	0.0149037	0.0280834	0.0188748	0.0170512		0.00972371	0.0147463	0.0128253	0.00996727	0.0105556	0.0192765		0.00573763	0.0188952	0.00864838	0.010123	0.0209593	0.0127963
0.00961997	0.0192553	0.0178158	0.0148597	0.0183605	0.0118549		0.0113	0.0214271	0.00604286	0.0143406	0.00942857	0.0110276		0.0141249	0.0164057	0.0114342	0.00912919	0.0127145	0.0134119
0.0165168	0.0209962	0.0164266	0.0164495	0.0182489	0.0169462		0.0133395	0.0178525	0.0155045	0.0127299	0.0186791	0.0145266		0.013508	0.0152786	0.0148545	0.0118047	0.0144597	0.0148179
1	0.994933	0.9189	NA	NA	NA		NA	NA	NA	NA	NA	NA		NA	0.136767	0.0563	NA	NA	NA
0.97915	0.940814	0.9573	NA	NA	NA		NA	0.754133	0.499533	NA	NA	NA		0.0246391	0.172683	0.06666	NA	NA	NA
NA	NA	NA	NA	NA	NA		0.6489	0.7011	0.8409	0.416533	0.3917	0.4623		0.0199	0.0264375	0.02714	0.0471625	0.0297429	0.0353333
0.3599	0.526333	0.175483	0.31241	0.3918	0.3132		0.0144857	0.0390471	0.015725	0.0239684	0.01815	0.00963333		0.0838422	0.0533233	0.0769997	0.0488009	0.118624	0.0385944
0.02205	0.0199667	0.0677	0.0165	0.03315	0.00525		0.00183583	0.0120584	0.0381093	0.012521	0.0236531	0.00687282		0.0193827	0.0239819	0.0306209	0.012381	0.0306639	0.0193091
0.094825	0.0619148	0.0438872	0.0401665	0.0696028	0.0299363		0.0076625	0.0193533	0.0187875	0.0103533	0.0368692	0.0133067		0.0511216	0.0684693	0.0428319	0.0422007	0.0734039	0.0407599
0.0180023	0.0129488	0.0109698	0.0108721	0.0169093	0.0169744		0.00266957	0.0109565	0.0149304	0.0135696	0.0265435	0.00638696		0.0997411	0.221691	0.160984	0.165463	0.287319	0.188028
0.0137231	0.0199258	0.0170946	0.0638466	0.0196308	0.0129923		0.00986667	0.0212342	0.00756667	0.0147191	0.00352222	0.00776119		0.00811072	0.0170441	0.00950795	0.0161826	0.0213692	0.0204557
0.8611	0.943048	0.877167	0.914	0.9655	0.97135		0.7297	0.542124	0.65815	0.4813	NA	NA		0.0222948	0.0509701	0.0233239	0.0278858	0.0802841	0.0476798
0.142385	0.0823829	0.136727	0.104748	0.0332057	0.117121		0.0139398	0.0186362	0.0107805	0.0109217	0.00161685	0.00800369		0.00956465	0.0274239	0.0110119	0.0118222	0.0201986	0.0188086
0.0121707	0.0181152	0.0134606	0.0105297	0.0131096	0.012695		0.008685	0.0172066	0.0244238	0.00995514	0.012495	0.012825		0.0476364	0.0390484	0.0306863	0.0197378	0.0664511	0.0480828
0.9	0.6286	NA	0.963	NA	0.8689		0	0.000358434	0	0.0250244	0	0.0138683		0.00632418	0.0156346	0.0124398	0.00430142	0	0.0170336
0.944786	0.923135	0.8379	0.957262	0.909389	0.888569		0.8906	0.7706	0.770075	0.8695	0.80315	0.7906		0.119117	0.0621126	0.113064	0.109976	0.156586	0.110396
0.98865	0.23866	0.91845	0.86655	NA	NA		0.6727	0.104381	0.6905	0.65	NA	0.4		0.0709333	0.0786346	0.1366	0.235	0.47275	0.203867
0.00887333	0.0130647	0.0150176	0.00940588	0.0111133	0.0121824		0.0147846	0.0157087	0.0127529	0.00446842	0.00418667	0.0110947		0.0197697	0.02	0.0127519	0.0100077	0.00676774	0.0720023
NA	0.878741	0.9122	NA	NA	NA		NA	0.559	0.7143	NA	NA	NA		0.0170763	0.0594746	0.0370602	0.00863147	0.0657698	0.0956832
0.0108548	0.0198641	0.0122011	0.0107898	0.0158256	0.0174875		0.0121117	0.0174846	0.013707	0.00981849	0.00818725	0.0106911		0.00941708	0.0172338	0.0132959	0.00945958	0.016215	0.0117438
0.962597	0.965497	0.778126	0.934628	0.944833	0.881218		0.3939	0.311989	0.608535	0.548057	0.275613	0.461066		0.0349162	0.107168	0.0416418	0.0660159	0.0840879	0.039881
NA	0.950317	NA	NA	NA	NA		NA	0.02648	NA	NA	NA	NA		0.00071179	0.059224	0.0076	NA	NA	NA
0.0294099	0.0441253	0.0288628	0.0324528	0.0458195	0.0288822		0.014146	0.0131392	0.012464	0.00942019	0.015217	0.012198		0.0111294	0.0272007	0.0179137	0.0204704	0.0281778	0.015125
0.26232	0.196528	0.023325	0.197629	0.02465	0.0173833		0.00845	0.0112338	0.05335	0.0123267	0.0105667	0.00602		0.0145655	0.0192385	0.0133983	0.0213029	0.0161509	0.0155055
0.0123647	0.0249678	0.0128703	0.0132899	0.0139377	0.0140924		0.0136857	0.01289	0.0158357	0.00713767	0.0167143	0.0101154		0.0122571	0.0160268	0.0137838	0.00857741	0.0146087	0.012
0.0466998	0.0644805	0.0453985	0.184703	0.0583854	0.033894		0.0130833	0.0205665	0.0505	0.0631373	0.0564378	0.0466312		0.0904622	0.0927202	0.0780858	0.0633094	0.0725766	0.0726518
0.00846667	0.0137667	0.0192667	0.0076	0.0322667	0.0111333		0.0127058	0.0201246	0.0106829	0.0114517	0.00525597	0.0118215		0.00827155	0.013871	0.01395	0.0118549	0.0144399	0.0194207
0.0143667	0.0146667	0.0125583	0.0114	0.01597	0.0133333		0.0191857	0.0162	0.00995714	0.0178661	0.0249	0.0236963		0.0141542	0.0144209	0.0111641	0.00924743	0.0152973	0.0124288
0.8361	0.92255	0.9302	0.97265	0.9898	0.9714		0.875	0.569204	NA	0.6667	0.2857	0.8689		0.051476	0.061618	0.0348061	0.0327666	0.0524514	0.0316626
0.9702	0.90322	0.9472	0.89328	0.98685	0.882167		0.7865	0.50155	0.66196	0.6296	0.727	0.6373		0.0337796	0.0619045	0.0315333	0.034461	0.059225	0.024502
0.0243842	0.0149279	0.0185258	0.0083871	0.00822581	0.0121933		0.00533333	0.0134333	0.00935	0.0170667	0.00515	0.01175		0.0147084	0.0190347	0.0204884	0.00824263	0.00647846	0.0081746
0.0151993	0.023522	0.0156574	0.0113091	0.0189162	0.0154684		0.00951702	0.0141995	0.0155939	0.0187472	0.0152547	0.0139217		0.0183622	0.0239934	0.0364932	0.0215463	0.0193595	0.0240473
0.358493	0.636259	0.284055	0.565876	0.48431	0.46929		0.152862	0.0790426	0.148728	0.069008	0.32947	0.0574667		0.0286818	0.0234965	0.0405091	0.0306695	0.0474339	0.0239063
0.0133875	0.0195556	0.0100778	0.00912222	0.0144875	0.0107333		0.0222222	0.012812	0.00641429	0.0123385	0.0124429	0.0117875		0.0129333	0.0153987	0.0130102	0.00828569	0.0243385	0.0110046
0.0169559	0.0166847	0.012148	0.0240549	0.0119724	0.013766		0.0146	0.0155847	0.0114591	0.013089	0.0104455	0.0128091		0.0141031	0.0176155	0.0158879	0.0094329	0.0151443	0.02036
0.0120368	0.0145011	0.0120838	0.00980165	0.0165946	0.015182		0.0145391	0.0174982	0.0137	0.00951345	0.0159957	0.0117957		0.0134884	0.0126502	0.015238	0.00936788	0.0139228	0.0207366
0.0592292	0.0203854	0.0719939	0.024513	0.0277353	0.0267546		0.0265625	0.0145	0.0261	0.0246318	0.0156	0.0174018		0.0149632	0.0201335	0.0204987	0.0107593	0.0225138	0.0155904
0.0166427	0.01977	0.0162465	0.0106335	0.0179903	0.0143132		0.010325	0.0239129	0.00975	0.0114291	0.0145733	0.0131824		0.0306323	0.05199	0.0751212	0.0522568	0.0185294	0.0261027
0.0167	0.0155	0.013	0.0107222	0.0166222	0.0164556		0.00505556	0.0176812	0.02101	0.0100765	0.02429	0.0172692		0.0125768	0.022424	0.0111944	0.011334	0.0170458	0.0109785
0.0112757	0.0215342	0.0144929	0.0118667	0.0138714	0.0137609		0.0124308	0.0147875	0.00895	0.00860769	0.00711538	0.0138769		0.00881452	0.0181723	0.00995614	0.0102491	0.0155138	0.0171754
0.0147488	0.0144996	0.0128778	0.00832161	0.0120607	0.0121665		0.0131278	0.0136959	0.0107263	0.00657155	0.0177438	0.0117667		0.0128821	0.0157678	0.0134956	0.0082408	0.0135643	0.0140305
0.83675	0.28745	0.8308	0.4234	0.0397733	0.1336		NA	0.0269345	0.0402	0.0202912	0.0223	0		0.01856	0.0729046	0.00479545	0.0446927	0.0685979	0.0717445
0.00903917	0.0210843	0.010402	0.00833844	0.0122588	0.0159681		0.0109889	0.0131199	0.0115053	0.0108602	0.0182333	0.0102		0.012052	0.017268	0.0171942	0.00760771	0.0132047	0.012597
0.0941278	0.0343685	0.0742396	0.0167822	0.00482176	0.0139932		0.0123219	0.0196478	0.0146604	0.0127624	0.00555884	0.0108618		0.025864	0.0327512	0.0131704	0.0160889	0.022331	0.0155779
NA	0.6667	NA	0	NA	0		NA	0.0311	0	0	NA	0.0303		0.0332	0.0463775	0.006625	0.016938	0.0585217	0.00650984
0.0125495	0.0186067	0.015846	0.00852934	0.015486	0.0132879		0.0195522	0.0119479	0.00986364	0.00844557	0.01754	0.0116857		0.0120432	0.0141553	0.0144066	0.00826731	0.0143779	0.0125842
0.863328	0.967196	NA	0.960194	0.9777	0.923847		0.7534	0.781898	0.9512	0.88964	0.8	0.719753		0.0378217	0.0935853	0.0323	0.0316887	0.0726567	0.0410331
0.0135462	0.0167797	0.0132154	0.0137211	0.0189005	0.0144538		0.0212733	0.0133484	0.0111714	0.00608696	0.02355	0.00919936		0.0156583	0.0206236	0.020187	0.0079676	0.0136422	0.0116541
0.0155657	0.0195254	0.0120707	0.010744	0.013743	0.0124439		0.00951348	0.0133627	0.0109719	0.00864425	0.011	0.0130262		0.0123075	0.0145534	0.0127821	0.00905083	0.0139566	0.0147375
0.0152	0.0098	0.0039	0.0104	0.0309	0.0348		0.0130667	0.0124947	0.0218222	0.0118239	0.0229	0.0095		0.0107824	0.0241537	0.0113119	0.0158277	0.0184157	0.00984374
0.134297	0.461717	0.134649	0.399112	0.419536	0.303213		0.0146846	0.0832801	0.00896923	0.0709835	0.0873769	0.102678		0.0269298	0.0467946	0.0212695	0.01859	0.0511035	0.0213742
0.0679625	0.06141	0.04354	0.0481266	0.04134	0.04369		0.0075375	0.012925	0.01255	0.0156625	0.025175	0.0172875		0.0175509	0.0375878	0.0145442	0.0158629	0.0121316	0.00707949
0.076775	0.154322	0.0805372	0.155655	0.189215	0.122494		0.0177917	0.0177128	0.0120538	0.0112302	0.00905	0.0128231		0.00955264	0.0395134	0.0197935	0.0143589	0.0174647	0.0139477
0.0135817	0.0171835	0.0122753	0.0104302	0.0115641	0.013417		0.00836087	0.0121693	0.0137909	0.00869793	0.0163143	0.0134391		0.0111038	0.0155918	0.0118918	0.00817107	0.0129323	0.0129728
0.0143536	0.0410676	0.0185213	0.00938922	0.00978671	0.0164757		0.0186444	0.0254659	0.00922632	0.00877935	0.00827143	0.0118286		0.0175015	0.0153402	0.0123719	0.0104197	0.0146896	0.0111515
0.0116575	0.0191098	0.0140095	0.00941405	0.0102488	0.016074		0.012348	0.0141152	0.0161321	0.0093074	0.02722	0.0183179		0.015178	0.015236	0.0124714	0.00993488	0.011291	0.0129887
0.215025	0.2488	0.0129	0.257275	0.230575	0.37382		0.2102	0.100833	0.0165	0.179867	0.4	0.256475		0.0248354	0.0392712	0.0168755	0.0174436	0.0340327	0.0185774
NA	NA	NA	0.5667	NA	NA		NA	0	NA	0.1923	NA	NA		0	0.0575833	NA	0.0447805	0.0385	0
0.109386	0.0438286	0.0474	0.0119571	0.0167	0.0138154		0.009025	0.0158707	0.0111571	0.00844804	0.010475	0.0105375		0.0280622	0.026687	0.0110652	0.0595313	0.03205	0.0256381
0.514855	0.552952	0.476984	0.303566	0.297012	0.315055		0.0457602	0.0412468	0.0593252	0.0302139	0.0267597	0.0372779		0.0127869	0.0278404	0.017978	0.0136612	0.0215331	0.0233051
0.0136681	0.0171902	0.0176792	0.013413	0.0190181	0.0132338		0.0123051	0.0129088	0.0126092	0.0115173	0.0232765	0.01219		0.0127781	0.0148659	0.0125548	0.010077	0.0200683	0.0165095
0.0515222	0.0381111	0.0486333	0.0119222	0.0125722	0.0143944		0.0120126	0.0135517	0.0170428	0.00822627	0.0102494	0.0108866		0.0132462	0.0111812	0.0123681	0.0107703	0.0152468	0.0137999
0.838022	0.878227	0.635975	0.858198	1	0.64596		NA	0.455974	NA	0.35406	NA	0.1199		0.0343976	0.207239	0.126717	0.166077	0.1262	0.0868808
0.0468504	0.0361672	0.0278217	0.0369327	0.0107361	0.0475054		0.0114844	0.0131078	0.0177127	0.0171316	0.0239014	0.0109559		0.0248289	0.0164664	0.0237504	0.0176435	0.0135476	0.0283405
0.0515044	0.0544153	0.0830664	0.0633055	0.0593823	0.0677533		0.010685	0.0159792	0.0115437	0.00785615	0.0125	0.0117977		0.011729	0.0237094	0.0148051	0.01423	0.0209815	0.0234857
NA	NA	NA	NA	NA	NA		NA	0.5588	0.7143	NA	NA	NA		0.03882	0.0408925	0.0347429	0.035025	0.0324625	0.0246917
0.912235	0.0169914	0.715208	0.598792	0.491035	0.574223		0.230133	0.0154092	0.305859	0.138379	0.067866	0.134917		0.00941481	0.0108856	0.0538463	0.0310208	0.0343191	0.0187187
0.0210563	0.051177	0.0544519	0.079349	0.0386256	0.0680945		0.0114194	0.0239057	0.0332632	0.0944628	0.0254302	0.040134		0.0174174	0.0479218	0.0136678	0.0430746	0.0279778	0.0237585
0.0115605	0.0148649	0.0139558	0.0112581	0.0139324	0.0141545		0.016685	0.0176291	0.0121437	0.0102746	0.00806243	0.0114723		0.0111536	0.0140596	0.0152061	0.00989131	0.0148776	0.0139684
0.0404381	0.1065	0.0186315	0.199517	0.20313	0.170164		0.0100667	0.0319268	0.0126813	0.029852	0.0145875	0.0180533		0.0118207	0.0129873	0.0127541	0.0230754	0.0124133	0.0164358
0.90554	0.97108	0.823861	0.872615	0.915383	0.822533		0.783258	0.519743	0.548767	0.747031	0.746182	0.5856		0.0516035	0.124984	0.0563515	0.175337	0.21467	0.0243761
0.0165013	0.0617886	0.0683995	0.0533263	0.0090354	0.0589269		0.014949	0.0162678	0.00681973	0.0161152	0.0123228	0.0071748		0.0251559	0.0361057	0.0167719	0.0346722	0.0506842	0.0363806
0.883348	0.943289	0.929593	0.555278	0.685594	0.789761		0.18065	0.592888	0.374406	0.416456	0.1776	0.2781		0.160078	0.0702344	0.0843503	0.0447153	0.0728473	0.0853134
0.0140455	0.0161615	0.0138583	0.0119695	0.0111	0.0149417		0.00610519	0.0181113	0.00890388	0.00626098	0.0196494	0.010562		0.0139555	0.0164285	0.00504606	0.0107775	0.0100769	0.0193187
0.0127262	0.0163126	0.0169119	0.0083717	0.0148072	0.0116031		0.0141733	0.0223	0.0122294	0.0089375	0.0133267	0.0121625		0.0119286	0.0788996	0.015652	0.0123361	0.01905	0.0102584
0.118473	0.112109	0.0917488	0.113771	0.0158277	0.115782		0.0187682	0.0164143	0.0110609	0.0103465	0.0100471	0.00992727		0.0161375	0.016061	0.0158794	0.0143932	0.00997527	0.0126258
0.0180288	0.0144352	0.0180485	0.00932483	0.0152273	0.0137951		0.01155	0.0144836	0.00752727	0.0109126	0.0162768	0.0143125		0.0159053	0.0140615	0.0121396	0.00908521	0.0115728	0.0112083
0.01584	0.0203	0.01283	0.01312	0.00755714	0.01503		0.0100192	0.0118942	0.0118284	0.0116707	0.00471545	0.0127019		0.0133353	0.0154336	0.0134452	0.0103551	0.00640625	0.0124516
0.0126559	0.0180086	0.012387	0.00853273	0.00852934	0.010494		0.01565	0.0115833	0.0125833	0.0088	0.0223667	0.0140833		0.0142888	0.0136609	0.00829921	0.00715976	0.0195846	0.0123385
0.00930909	0.0411906	0.0103222	0.0268531	0.0166625	0.0202923		0.0131615	0.0232427	0.0109467	0.00961368	0.0043625	0.0115875		0.0111524	0.0126095	0.0166106	0.0134427	0.00946506	0.0124307
0.0151667	0.01375	0.0162833	NA	NA	NA		0.00821667	0.020425	0.0177366	NA	NA	NA		0.012981	0.0126448	0.0134454	NA	NA	NA
0.0554	0.263803	0.522893	0.13921	0.0477155	0.0478627		0.00960833	0.0460045	0.00874521	0.0187212	0.00632857	0.0187733		0.0155043	0.015383	0.0110781	0.0123802	0.0149458	0.0147393
0.0270795	0.020615	0.0463229	0.0129893	0.028701	0.0150464		0.0120478	0.0257571	0.0105391	0.0105127	0.0227611	0.011715		0.0136775	0.0213337	0.0137694	0.0103174	0.0108538	0.0105079
0.272016	0.202955	0.346076	0.282793	0.0860308	0.373273		0.106827	0.0153098	0.0564996	0.0637291	0.0896287	0.0707416		0.0108491	0.0188693	0.0245772	0.0194473	0.0214438	0.0227691
0.213936	0.333326	0.587251	0.470557	0.347005	0.512263		0.00171364	0.0118853	0.00471095	0.01469	0.0232074	0.00538144		0.0238643	0.0337729	0.0342832	0.0224089	0.0206721	0.0157644
0.274074	0.280762	0.311078	0.304553	0.170835	0.240276		0.129623	0.149867	0.194499	0.171797	0.133085	0.170813		0.0359772	0.0625515	0.0223025	0.0185932	0.0307672	0.0269918
0.901454	0.958474	0.893915	0.910537	0.939712	0.905786		0.85392	0.57642	0.7022	0.754606	0.668989	0.711364		0.0395531	0.0547847	0.0388205	0.0332165	0.0438429	0.0295089
NA	0.719057	NA	0.855367	1	0.9333		NA	0.501375	NA	0.5054	0.24	0.4339		NA	0.0641044	NA	0.0159615	NA	0.035368
NA	0.0454918	0.0385	0	NA	0		0.087	0.0140845	NA	0	NA	0.0294		0.00738017	0.015502	0.0255583	0.0133787	0.0102193	0.0179183
0.0214154	0.0184267	0.0163786	0.00952857	0.0170615	0.0126071		0.0117	0.0377322	0.0195	0.0351004	0.01328	0.0102857		0.0182236	0.0288135	0.0168032	0.0113364	0.010198	0.0159588
0.0399867	0.0474073	0.0312707	0.090791	0.0638805	0.0723521		0.0128968	0.0156041	0.01185	0.0102336	0.0155733	0.0119131		0.00845187	0.0171264	0.0108854	0.0115818	0.0144882	0.0125339
NA	NA	NA	0.938109	NA	NA		NA	0.4286	NA	NA	NA	NA		0.04902	0.0553587	0.0426751	0.0299331	0.03195	0.057164
0.018834	0.0149773	0.0110602	0.0151226	0.0214708	0.0171439		0.0155286	0.017422	0.0216563	0.00682024	0.00606667	0.0144375		0.0143844	0.0211371	0.0192602	0.0123554	0.0111448	0.0104621
0.838762	0.957013	0.893004	0.764424	0.989	0.728397		0.799664	0.836193	0.581488	0.675111	0.8551	0.572845		0.1282	0.166466	NA	0.136808	0.3333	0.1951
0.0180201	0.015865	0.0103284	0.00922104	0.014155	0.0116736		0.0145592	0.0125975	0.0118129	0.00950499	0.0210207	0.0108858		0.0114809	0.0155232	0.0128333	0.0111856	0.0127336	0.0127155
0.00982769	0.0169303	0.0155026	0.0105607	0.0101499	0.0129616		0.01335	0.013	0.013	0.00859	0.01481	0.01513		0.00904021	0.0187345	0.0135235	0.025494	0.0237621	0.0118898
0.0139294	0.0155706	0.0133059	0.0117235	0.0107118	0.0124971		0.0163994	0.0188088	0.0241009	0.0141601	0.00998529	0.0195946		0.0172866	0.0183986	0.0188726	0.0108353	0.0243504	0.0145145
0.0153522	0.0162	0.0133	0.0112292	0.0113435	0.0157727		0.0107045	0.0142955	0.0106591	0.00733182	0.0145318	0.0125227		0.00972402	0.0170688	0.0161561	0.00994595	0.00878407	0.0152262
0.0173575	0.0260475	0.0101686	0.0089964	0.00684877	0.0143471		0.0110688	0.0150886	0.00680625	0.0101959	0.00321538	0.0176706		0.0108502	0.0150958	0.0175287	0.0240931	0.0161674	0.018662
0.1473	0.44962	0.1017	0.3445	0.452975	0.20822		0	0.016575	0.0162	0.008775	0.0204	0.023		0.00544186	0.0126149	0.0112188	0.00648255	0.00356696	0.0144085
0.591417	0.650028	0.564231	0.674568	0.495095	0.616296		0.213963	0.0112701	0.0192543	0.305166	0.0125071	0.24361		0.060044	0.0884928	0.0115476	0.0443502	0.0533616	0.0456842
0.01499	0.01765	0.021875	0.0137667	0.0217818	0.0191818		0.015275	0.0133144	0.0364505	0.00647857	0.0161	0.00847		0.0123784	0.0202753	0.0357143	0.0100097	0.00756825	0.0204727
0.837133	0.578	0.715933	NA	NA	NA		0.23715	0.0434018	0.38	NA	NA	NA		0.0362168	0.032532	0.0166189	NA	NA	NA
0.0186545	0.52208	0.0146692	0.0109506	0.0126	0.0147455		0.016305	0.021249	0.0102333	0.0114019	0.0106923	0.0119111		0.0126348	0.0199626	0.0128955	0.0102396	0.0213322	0.0153904
0.0424907	0.0201372	0.0273871	0.0257608	0.0258381	0.0163323		0.0153326	0.0152771	0.010497	0.0354313	0.0165176	0.0261728		0.0209137	0.0216283	0.0153766	0.0557391	0.0260461	0.0109371
0.0157818	0.0179186	0.0148727	0.0111909	0.0104909	0.0168		0.00861111	0.0185111	0.0128111	0.0124556	0.0195667	0.0176		0.0137	0.0147945	0.0129697	0.0078504	0.0151246	0.0110857
0.0276823	0.01885	0.0263884	0.923072	0.882083	0.634798		0.0142328	0.0182939	0.0150662	0.0377152	0.108465	0.0411858		0.0106288	0.0221818	0.0119545	0.0110818	0.0121141	0.0266969
0.93251	0.962287	0.853322	0.920239	0.980592	0.935096		0.7917	0.767823	NA	0.569472	0.741967	0.69821		0.197231	0.148599	0.07275	0.178211	0.125415	0.12872
0.0122356	0.0134394	0.0157293	0.0108751	0.122459	0.0104906		0.01582	0.0120441	0.0126857	0.0086546	0.0168929	0.0135467		0.0378719	0.0665561	0.0418627	0.0264869	0.0225606	0.0145938
0.0166091	0.960604	0.0187467	0.960752	0.944976	0.854495		0.0107945	0.304365	0.0123739	0.366894	0.372139	0.451444		0.0148412	0.0536812	0.00955636	0.0236691	0.0939891	0.0352061
0.097101	0.146687	0.120063	0.0739887	0.0470734	0.0805081		0.0369086	0.0918884	0.0671472	0.0933583	0.0345581	0.0448941		0.0308503	0.0366664	0.0243035	0.0390468	0.0411746	0.0410439
0.00589669	0.0184851	0.00961454	0.00754026	0.00774079	0.00522509		0.0209857	0.0169224	0.0045	0.0114622	0.0183333	0.00955		0.0073864	0.0174862	0.0102329	0.0129109	0.011927	0.00909631
1	0.963324	0.88336	0.977121	0.966411	0.952584		NA	0.673225	0.6064	0.747067	0.638833	0.631167		NA	0.476208	0.272625	0.399486	0.47605	0.435729
0.012297	0.0172472	0.0169053	0.0110157	0.0169252	0.0133623		0.0140926	0.020281	0.0165806	0.0105266	0.0107276	0.0141032		0.0149208	0.0210218	0.0315802	0.00999642	0.0127586	0.0423599
0.0166563	0.0179779	0.0170706	0.0127792	0.0290814	0.0197727		0.0104481	0.0214453	0.00486464	0.0146696	0.0151916	0.016484		0.0064974	0.0162766	0.0178433	0.0138615	0.0230514	0.0263558
0.0148028	0.0332667	0.0149625	0.0128403	0.0536306	0.01585		0.0118787	0.0231894	0.0108872	0.0108106	0.0337894	0.014417		0.00967791	0.0305424	0.012824	0.00967104	0.0122407	0.00949126
NA	0.943574	NA	0.936325	0.944096	0.908598		NA	0.531448	NA	0.602966	0.63867	0.571112		NA	0.150759	NA	0.0531862	0.182186	0.055285
0.240739	0.38625	0.305759	0.263915	0.24728	0.206994		0.0105429	0.12145	0.009925	0.12403	0.00685714	0.0106286		0.0144929	0.0743212	0.0135044	0.0316259	0.0284028	0.0147019
0.7619	0.944031	NA	0.944033	0.937559	0.838254		0.4091	0.117973	NA	0.193533	0.195834	0.150319		NA	0.0266827	NA	0.128596	0.0214815	0.0120685
0.167507	0.277427	0.263048	0.0592486	0.0221239	0.0387489		0.0292159	0.0789761	0.0828008	0.00690345	0.0132183	0.00977328		0.0226963	0.0342364	0.0263023	0.0275068	0.0133769	0.0143446
0.108748	0.05397	0.0745501	0.207424	0.0779518	0.173205		0.0103066	0.0136937	0.00987272	0.0115057	0.0220393	0.0194178		0.0395816	0.0257179	0.0101481	0.0232966	0.0431004	0.0234328
0.01466	0.100733	0.01288	0.305788	0.0647667	0.01665		0.0253	0.11698	0.019	0.0604036	0.012125	0.0132143		0.00939194	0.021955	0.013802	0.0193806	0.0135337	0.0168899
0.0183091	0.0290244	0.0145574	0.18387	0.0504182	0.109124		0.0207484	0.0139598	0.0118953	0.0108304	0.0195271	0.0106711		0.0113063	0.0177379	0.0123954	0.00912783	0.0128355	0.0149756
0.0146517	0.0159276	0.0152621	0.0101621	0.015337	0.015669		0.0092125	0.01055	0.0153346	0.00972641	0.0119917	0.0144222		0.0100691	0.0133303	0.0158643	0.0103691	0.0134514	0.0130368
0.0141412	0.0191784	0.0122731	0.0115331	0.0231988	0.0115534		0.0212699	0.0205555	0.0199576	0.0113598	0.0217825	0.0113266		0.0213015	0.017408	0.0149097	0.0106564	0.00979715	0.0103678
0.0190994	0.0129352	0.0144353	0.010994	0.01405	0.0139765		0.0123714	0.0237893	0.013615	0.0187184	0.013674	0.0127541		0.0111087	0.0197709	0.0231964	0.0340151	0.0433636	0.0139269
0.342367	0.257057	0.299633	0.282852	0.388233	0.304497		0.0161313	0.0161625	0.0109467	0.0132216	0.00918	0.009775		0.0152542	0.0161553	0.0186726	0.0103347	0.017192	0.0103554
0.0773394	0.02035	0.0162666	0.0109093	0.01368	0.0200924		0.0220571	0.0145047	0.0107303	0.0154173	0.00581461	0.0067536		0.00979974	0.0152725	0.00703951	0.0115233	0.0156255	0.0175529
0.0261471	0.8265	0.0177471	0.0119647	0.0167941	0.0168765		0.0110833	0.2174	0.0118333	0.00855833	0.012375	0.0148917		0.0152568	0.0408213	0.0115481	0.0101486	0.0135183	0.0136222
0.0204552	0.01549	0.0280583	0.0146297	0.0184955	0.0204008		0.0109335	0.0127701	0.0135892	0.0106107	0.013027	0.0119285		0.0254239	0.0627085	0.0406902	0.0394191	0.0262053	0.036352
0.946071	0.945844	0.634402	0.959645	0.987302	0.635269		NA	0.723717	0.434948	0.7098	NA	NA		0.0541	0.223114	0.133057	0.0875	0.0952	0.0625
NA	0.35835	0.83125	0.832424	0.71325	0.5435		0.00608466	0.0200512	0.00953333	0.00560433	0.0175852	0.0166		0.01523	0.0147776	0.0154006	0.00966632	0.0147242	0.0192347
0.98438	0.927886	0.947414	0.91693	0.92985	0.951433		0.2338	0.0898	0.315671	0.101755	0.22986	0.24845		0.0166152	0.0175859	0.0277412	0.0144844	0.0170287	0.021425
NA	NA	NA	NA	NA	NA		0	0.015325	0	0.037025	NA	NA		0	0.0179484	0.0184249	0.01525	0.0183889	0.0230338
0.116636	0.1116	0.160833	0.199421	0.128123	0.126764		0.0455273	0.0289223	0.0501455	0.048	0.0416455	0.0482909		0.025	0.0338462	0.0250864	0.0267018	0.0223611	0.0181781
NA	0.98022	NA	NA	NA	NA		NA	0.41052	NA	NA	NA	NA		NA	0.0324188	NA	NA	NA	NA
NA	1	0.428906	0.64475	0.963	0.702206		NA	NA	0.261638	0.3077	NA	0.4545		NA	0.0194	0.0286385	0.0411481	0.1	0
0.0140591	0.0188065	0.0132081	0.016692	0.0191366	0.0217857		0.00987925	0.0158241	0.0115196	0.00872859	0.013698	0.0132472		0.0127126	0.0306878	0.0309632	0.0216845	0.0225057	0.0271257
0.0123037	0.0277305	0.0103261	0.0045565	0.0130951	0.0168322		0.0126286	0.00365863	0.02015	0.00663737	0.03705	0.01083		0.0165666	0.020979	0.0101018	0.0066491	0.0097387	0.0108172
0.00948462	0.0164966	0.0184538	0.00913448	0.0189733	0.0419414		0.0124512	0.0112852	0.0130016	0.0176551	0.0123416	0.016542		0.0196832	0.0192384	0.0200742	0.0261276	0.0210534	0.0181323
0.0266029	0.112877	0.0140613	0.00871523	0.0127111	0.0158391		0.0122416	0.01653	0.0137601	0.0106222	0.0157786	0.0177753		0.0254795	0.043308	0.0208962	0.0125003	0.0152284	0.0338805
0.308282	0.323599	0.303674	0.321365	0.253116	0.314651		0.0354444	0.0874364	0.05908	0.0583889	0.0288222	0.0637444		0.0311891	0.0497676	0.0475576	0.0465526	0.0486319	0.0509155
0.611127	0.729079	0.49983	0.646952	0.632786	0.589339		0.204191	0.392792	0.0756746	0.495106	0.183173	0.330939		0.0265902	0.0486053	0.0307907	0.0321782	0.0476621	0.0280729
0.0152982	0.0183372	0.0129891	0.00891052	0.0117331	0.011606		0.01233	0.01167	0.01371	0.00702	0.01124	0.01083		0.00990833	0.0133242	0.0130529	0.00970196	0.0157185	0.0130002
0.0166967	0.0168411	0.0170078	0.00657444	0.0217967	0.0158267		0.0105867	0.0147689	0.00883556	0.00730111	0.0260467	0.0123989		0.0139967	0.0154478	0.01249	0.00691444	0.0208511	0.0171056
[truncated: 37,409 more rows]

## Sheet: Fig. 2a exact p-values
MH63 Genes mCG								MH63 Genes mCHG								MH63 Genes mCHH
group1	group2	p-values	p.adj	p.format	p.signif			group1	group2	p-values	p.adj	p.format	p.signif			group1	group2	p-values	p.adj	p.format	p.signif
Egg	Sperm	6.73511e-61	1.3e-60	<2e-16	****			Egg	Sperm	0.26359	0.53	0.264	ns			Egg	Sperm	5.73863e-218	1.7e-217	<2e-16	****
Egg	Zygote	0.101264	0.1	0.1	ns			Egg	Zygote	0.334546	0.53	0.335	ns			Egg	Zygote	0.11185	0.11	0.11	ns
Sperm	Zygote	1.04117e-77	3.1e-77	<2e-16	****			Sperm	Zygote	0.0276112	0.083	0.028	*			Sperm	Zygote	5.04478e-206	1e-205	<2e-16	****
MH63 TEs mCG								MH63 TEs mCHG								MH63 TEs mCHH
group1	group2	p-values	p.adj	p.format	p.signif			group1	group2	p-values	p.adj	p.format	p.signif
Egg	Sperm	6.30638e-25	6.3e-25	<2e-16	****			Egg	Sperm	0	0	<2e-16	****			group1	group2	p-values	p.adj	p.format	p.signif
Egg	Zygote	2.93465e-63	5.9e-63	<2e-16	****			Egg	Zygote	5.28695e-57	5.3e-57	<2e-16	****			Egg	Sperm	0	0	<2e-16	****
Sperm	Zygote	4.59797e-204	1.4e-203	<2e-16	****			Sperm	Zygote	5.74829e-150	1.1e-149	<2e-16	****			Egg	Zygote	0.0408127	0.041	0.041	*
																Sperm	Zygote	0	0	<2e-16	****
ZS97 Genes mCG								ZS97 Genes mCHG								ZS97 Genes mCHH
group1	group2	p-values	p.adj	p.format	p.signif			group1	group2	p-values	p.adj	p.format	p.signif			group1	group2	p-values	p.adj	p.format	p.signif
Egg	Sperm	1.37709e-72	4.1e-72	< 2e-16	****			Egg	Sperm	2.007e-21	6e-21	< 2e-16	****			Egg	Sperm	5.25396e-125	1.1e-124	<2e-16	****
Egg	Zygote	5.42295e-37	1.1e-36	< 2e-16	****			Egg	Zygote	1.28853e-13	2.6e-13	1.3e-13	****			Egg	Zygote	0.436573	0.44	0.44	ns
Sperm	Zygote	2.85681e-09	2.9e-09	2.9e-09	****			Sperm	Zygote	0.0198581	0.02	0.02	*			Sperm	Zygote	1.37728e-127	4.1e-127	<2e-16	****
ZS97 TEs mCG								ZS97 TEs mCHG								ZS97 TEs mCHH
group1	group2	p-values	p.adj	p.format	p.signif			group1	group2	p-values	p.adj	p.format	p.signif			group1	group2	p-values	p.adj	p.format	p.signif
Egg	Sperm	8.99796e-16	9e-16	9e-16	****			Egg	Sperm	8.36833e-95	2.5e-94	< 2e-16	****			Egg	Sperm	0	0	<2e-16	****
Egg	Zygote	2.12632e-125	6.4e-125	<2e-16	****			Egg	Zygote	1.64067e-70	3.3e-70	< 2e-16	****			Egg	Zygote	3.75719e-18	3.8e-18	<2e-16	****
Sperm	Zygote	6.40918e-40	1.3e-39	<2e-16	****			Sperm	Zygote	0.000124357	0.00012	0.00012	***			Sperm	Zygote	0	0	<2e-16	****
