# Supplementary material for: Paternal DNA methylation is remodeled to maternal levels in rice zygote
Source: Nat Commun. 2023 Oct 18;14:6571. doi: 10.1038/s41467-023-42394-0 (PMC10584822; doi:10.1038/s41467-023-42394-0)
Supplement: Supplementary file 7 — Source data [file 41467_2023_42394_MOESM7_ESM.zip › Supplementary Fig. 4b.xlsx]

## Sheet: Supplementary Fig. 4b
Supplementary Fig. 4b
	Genes (mCHH: Hybrid Zygote > Egg)			Genes (mCHH: Hybrid Zygote > Sperm)
	Description	pvalue		Description	pvalue
	secondary metabolic process	0.000114718		post-transcriptional gene silencing by RNA	0.000132801
	defense response to oomycetes	0.00129813		regulation of cell shape	0.00117949
	intracellular protein transport	0.00217344		defense response to oomycetes	0.00250352
	vesicle-mediated transport	0.00376698		response to herbivore	0.00329366
	proteasome assembly	0.00477711		pollen tube development	0.00650813
	programmed cell death	0.0054346		positive regulation of histone H3-K9 dimethylation	0.00650813
	regulation of circadian rhythm	0.00613108		abaxial cell fate specification	0.00746613
	negative regulation of flower development	0.00844876		proteasome assembly	0.00746613
				mRNA cis splicing, via spliceosome	0.00746613
				programmed cell death	0.00848362
				(1->3)-beta-D-glucan biosynthetic process	0.00955948
	Genes (mCHH: Hybrid Zygote < Egg)			Genes (mCHH: Hybrid Zygote < Sperm)
	Description	pvalue		Description	pvalue
	plant-type hypersensitive response	0.00285902		developmental process	1.03679e-05
	triterpenoid biosynthetic process	0.00344115		mRNA polyadenylation	7.34508e-05
	hydrogen peroxide catabolic process	0.0101254		response to jasmonic acid	7.95783e-05
	cellular macromolecule metabolic process	0.0104665		RNA splicing	0.000183535
	jasmonic acid mediated signaling pathway	0.0142412		poly(A)+ mRNA export from nucleus	0.000479827
	systemic acquired resistance	0.015077		hydrogen peroxide catabolic process	0.000612096
				triterpenoid biosynthetic process	0.00062674
				response to oxidative stress	0.000633889
				post-transcriptional gene silencing by RNA	0.000945262
				DNA-templated transcription, termination	0.0011306
				regulation of defense response to fungus	0.00237957
