# Supplementary material for: Paternal DNA methylation is remodeled to maternal levels in rice zygote
Source: Nat Commun. 2023 Oct 18;14:6571. doi: 10.1038/s41467-023-42394-0 (PMC10584822; doi:10.1038/s41467-023-42394-0)
Supplement: Supplementary file 7 — Source data [file 41467_2023_42394_MOESM7_ESM.zip › Supplementary Fig. 5a.xlsx]

## Sheet: Supplementary Fig. 5a
Supplementary Fig. 5a
Egg (MH) > Sperm (MH) CG-DMRs				Egg (MH) < Sperm (MH) CG-DMRs				Egg (MH) > Sperm (MH) CHG-DMRs				Egg (MH) < Sperm (MH) CHG-DMRs				Egg (MH) > Sperm (MH) CHH-DMRs				Egg (MH) < Sperm (MH) CHH-DMRs
MH-E	MH-S	MH-Z		MH-E	MH-S	MH-Z		MH-E_CHG	MH-S_CHG	MH-Z_CHG		MH-E_CHG	MH-S_CHG	MH-Z_CHG		MH-E_CHH	MH-S_CHH	MH-Z_CHH		MH-E_CHH	MH-S_CHH	MH-Z_CHH
0.8261	0.0135	nan		0	0.8514	0		0.5556	0.0577	0.6339		0.5714	0.88	0.9583		0.1587	0.0227	0		0	0.1	0.012
0.8933	0.0235	0.9153		0	0.9613	0.0118		0.5914	0.2443	0.5122		0.2	0.5938	0.3261		0.2308	0.0351	0		0.06	0.2269	0.0792
0.9736	0.0099	0.9529		0	0.9114	0.0152		0.9333	0.5854	0.6		0.2973	0.6792	nan		0.25	0.0345	nan		0.0182	0.1909	0.0602
1	0.0204	0.9633		0.0513	0.883	0.0189		1	0.6959	0.9091		0.1304	0.4643	nan		0.129	0	0.0286		0	0.4031	0.0403
0.95	0.0154	0.9221		0.0196	0.9048	0.0029		0.7692	0.4339	0.5377		0.0495	0.4733	0		0.1429	0	0.0556		0	0.1889	0
0.9344	0.0745	0.6429		0.0139	1	0.0034		0.6538	0.2687	nan		0.3415	0.9	nan		0.1143	0	0.0244		0.8519	0.9898	0.9818
0.8173	0.0182	0.8318		0.0206	0.9118	0.028		0.8286	0.5	0.52		0.0435	0.5098	0.55		0.3154	0.1906	0.1397		0	0.1007	0.1471
0.9302	0.0047	0.9338		0.0097	0.9464	0.0202		0.6075	0.2218	0.6281		0.2381	0.5741	0.25		0.5776	0.3053	0.1448		0.0316	0.1636	0.1084
0.9647	0.0385	0.9909		0.0148	0.8617	0.0041		0.8182	0.3714	nan		0.0143	0.432	0.0179		0.3235	0.04	0.0853		0	0.1538	nan
0.6667	0.1436	0.5443		0.0131	0.875	0.0233		0.6842	0.1714	nan		0.0357	0.416	0.0187		0.3409	0.1712	0.1791		0.386	0.936	1
0.9529	0.0297	0.869		0.0025	1	0.0168		0.9032	0.6	0.8889		0.3158	0.6471	0.2051		0.3529	0.1441	0.3085		0.0977	0.8012	0.4231
1	0.4894	0.7188		0.018	0.8824	0.0083		0.7391	0.4362	0.5143		0.25	0.6	0.7931		0.1296	0	0		0	0.131	0
0.8966	0.2275	0.8696		0.0173	0.9726	0.0144		0.8226	0.4611	0.6418		0.0659	0.3818	0.2		0.1692	0.0241	0.0541		0	0.2174	0.04
0.5375	0.0245	0.2755		0.0268	0.6441	0		0.8	0.0377	nan		0.2188	0.5263	nan		0.125	0	nan		0.0947	0.1988	0.0517
1	0.0373	nan		0.2958	0.9115	0.2529		0.9565	0.2687	0.7879		0	0.6875	0.2034		0.1429	0	0.0303		0.1127	0.2863	0.1141
0.5903	0.0273	0.4701		0.0172	0.8469	0		0.6465	0.1615	0.7525		0.0076	0.5455	0.1008		0.2769	0.0171	0.1045		0.0263	0.1917	0.0426
0.8588	0.0236	0.5556		0	0.5904	0.0104		0.4474	0.1103	0.2059		0.6207	1	nan		0.125	0.0093	nan		0.1587	0.3889	0.2174
0.95	0.24	nan		0	0.8958	nan		0.64	0.2642	nan		0.0131	0.4167	0.1371		0.2222	0.0921	nan		0.0391	0.2092	0.0723
0.9333	0.2593	nan		0	0.9742	0.0236		0.6667	0.3429	0.8103		0.1457	0.7047	0.5326		0.3939	0.2119	0		0.3462	0.6386	nan
0.9636	0.0315	0.4845		0.0341	0.99	0.0377		0.68	0.3125	0.7059		0	0.3333	0.4167		0.1053	0	nan		0	0.4423	0
0.9375	0.0182	0.7561		0.0286	0.9512	nan		0.8387	0.4651	0.5		0.3056	0.8182	nan		0.1404	0.0336	nan		0	0.1034	0.1757
0.6	0.0169	nan		0.0357	1	0.2667		0.8814	0.5758	0.6907		0.0952	0.4671	0.6774		0.475	0.15	0.6875		0	0.3091	0
0.9569	0.0093	0.899		0.0156	0.7619	0.0149		0.7434	0.0782	0.75		0.2188	0.602	0.7407		0.125	0	nan		0.0417	0.2908	0.2933
0.9565	0.3608	nan		0	0.92	0.0108		0.4109	0.0178	0.4691		0.1	0.4211	0.5469		0.1633	0	0.0179		0.037	0.68	0.1333
0.7024	0.1737	0.2258		0.0165	0.8721	0.0174		0.6818	0.0099	0.6471		0.4815	0.8148	nan		0.3333	0.098	nan		0	0.1832	0
0.5116	0.0035	0.1694		0	0.9021	0.0081		0.9545	0.0203	0.463		0.1254	0.5385	0.2442		0.1452	0.0194	0.1014		0	0.1523	0.5581
0.9457	0.4159	0.8072		0.0238	0.8936	0.0111		0.9615	0.2626	0.9024		0.3571	0.7455	0.6588		0.2381	0	0		0.1613	0.3077	0.2297
0.7429	0.2282	0.6094		0.0202	0.8758	0.0106		0.871	0.2979	nan		0.2812	0.6531	nan		0.9688	0.5789	0.4746		0.1364	0.5872	0.2674
0.7368	0.0115	nan		0.011	0.8416	0.0194		0.7667	0.4091	nan		0.1111	0.478	0.1887		0.8952	0.7087	0.5605		0.0625	0.1857	0.0635
0.76	0.0359	0.75		0.0056	0.5629	0.0159		0.8667	0.5349	nan		0.2619	0.5641	0.0455		0.4857	0.1081	nan		0.0818	0.2174	0.122
0.9574	0.2308	0.9655		0.0133	0.8646	0.012		0.8571	0.2031	nan		0.1923	0.6458	0.3889		0.1562	0.0162	0.0915		0.0882	0.3007	0.1392
0.686	0.0248	0.5865		0.015	0.558	0		0.7727	0.4167	nan		0.3445	0.7005	0.4455		0.3	0.0648	0.1683		0.1524	0.271	0.121
0.65	0.1407	nan		0.0049	0.92	0		0.9375	0.6	0.7714		0.4286	0.8293	0.3273		0.125	0	0		0	0.1294	0.0167
0.875	0.2157	nan		0.0112	0.938	0.0144		0.8889	0.4789	0.7297		0	0.3514	0.0169		0.2692	0	nan		0	0.1522	0
0.9474	0.0879	0.9625		0	0.8409	nan		0.8571	0.5446	0.48		0.0123	0.35	0.0459		0.4375	0.2941	0.28		0	0.1379	0
0.9451	0.029	0.8994		0.0086	0.5564	0.0134		1	0.6964	nan		0.3	0.6364	0.525		0.2	0.0543	0.0769		0	0.198	0.1231
0.9586	0.0175	0.7197		0.2295	0.8475	0.2308		0.7143	0.3631	0.7692		0.1961	0.5882	0.1194		0.1	0	0		0	0.1282	0.0519
0.6517	0.1494	0.5877		0.0368	0.639	0.0229		0.6632	0.1446	0.4776		0	0.3333	0.1081		0.8	0.6413	nan		0	0.175	0.0484
0.8333	0.0321	nan		0.0155	0.7458	0		0.8235	0.0143	nan		0.1923	0.6667	0.2143		0.1522	0	nan		0.0735	0.2073	0.1034
0.7424	0.2094	0.6875		0.0248	0.9813	0.0101		0.8462	0.4875	nan		0.2857	0.6875	nan		0.4	0	0		0.0687	0.216	0.0938
0.9355	0.0225	1		0.0248	0.971	0		1	0.5328	1		0.3803	0.7982	0.55		0.2778	0.0147	0		0.0515	0.1929	0
1	0.0117	nan		0.0167	0.7683	0.0109		0.381	0.0169	nan		0.4286	0.7755	nan		0.3548	0.1	nan		0.0187	0.16	0
0.9727	0.0105	0.9192		0.3467	0.8723	0.4898		0.4444	0.1404	nan		0.4198	0.7934	0.3607		0.3182	0	nan		0	0.325	0.075
0.9538	0.0075	0.9851		0.1026	0.6531	nan		0.4407	0.0536	0.5119		0.2581	0.8095	nan		0.2182	0.0769	0.0385		0	0.1905	0.0225
0.9167	0.0117	1		0.1339	0.8159	0.2765		0.6444	0.3014	0.6204		0.1236	0.7115	0.0494		0.2	0	0.0571		0	0.2393	nan
0.8421	0	0.9286		0	0.963	0		0.7615	0.2651	0.7122		0.1684	0.7059	0.0667		0.3077	0.0364	0.0571		0	0.1795	0
0.625	0.0227	nan		0	0.5238	nan		0.44	0.1	0.6667		0.2432	0.7542	0.1486		0.3906	0.2083	0.1688		0	0.1455	nan
0.5342	0.0179	0.6106		0.0098	0.595	0.0146		0.6774	0.2723	0.6444		0.1457	0.5338	0.2616		0.1	0	nan		0	0.2	nan
0.8175	0.0343	0.8552		0.0089	1	0.0166		0.6071	0.2	nan		0.1436	0.4555	0.1319		0.4167	0.0208	0		0.0179	0.2292	0.1053
0.9804	0.0275	0.9277		0.0281	1	0.0152		0.8333	0.5246	0.6522		0.5	0.8	0.7667		0.2	0.0227	0		0	0.2857	nan
0.6022	0.1013	nan		0.0118	0.8958	0.0108		0.5625	0	nan		0.359	0.7727	nan		0.1111	0	0		0	0.1579	0.0165
1	0.0196	0.9344		0.027	0.84	0.0321		0.4253	0.0282	0.6438		0	0.4286	0.2264		0.15	0	0.087		0.4	0.7364	0.8608
0.8587	0.0048	0.8842		0.0105	0.9167	0.018		0.7143	0.2237	0.8364		0.0909	0.4483	0.2037		0.1379	0.0342	0.1		0	0.2571	0
0.7023	0.0169	0.619		0.0274	0.7586	0.0161		0.7843	0.2664	0.4189		0.381	0.8	nan		0.1333	0.0278	0.0115		0.0333	0.1682	0.0659
0.9026	0.0115	nan		0.0044	1	0.013		0.5873	0.1024	0.0833		0.2889	0.6333	0.4828		0.1712	0.0367	0.0538		0.0526	0.2059	0.0698
0.6667	0.1373	0.4667		0.0057	1	0.0091		0.6939	0.3227	0.4186		0.3125	0.6393	nan		0.1714	0.0338	0		0.0294	0.2687	0.1475
0.6427	0.0164	0.5833		0.0105	0.8031	0.0062		0.8462	0.4737	0.5652		0.2963	0.6034	0.6071		0.15	0.0145	0.0179		0	0.1579	nan
0.5417	0.0141	0.5357		0.0113	0.8811	0.0324		0.8462	0.5303	0.75		0.5238	0.8444	nan		0.2235	0.0648	0.0252		0	0.2532	0.0431
0.6452	0.0435	0.3571		0.1688	1	0.1831		0.8108	0.011	0.7872		0.0435	0.6	0.6207		0.482	0.3465	0.5509		0	0.1157	0
0.9286	0.0429	nan		0.0762	0.9873	0.1797		0.6154	0.2545	0.7143		0.5	0.875	0.9262		0.7	0.5494	nan		0	0.1393	0.04
0.8837	0.0091	nan		0.1346	0.9741	0.4061		0.5938	0.0435	0.4167		0.25	0.6667	0.087		0.1481	0.0118	0		0.0476	0.1852	0
0.6545	0.0203	0.6685		0	0.5804	0.0698		0.697	0.0568	nan		0.0316	0.4074	0.0102		0.1875	0	nan		0.4172	0.5297	nan
0.9358	0.0204	0.7857		0.0417	0.9545	0		0.55	0.1724	nan		0.0197	0.6176	0.0171		0.5849	0.4	0.2456		0.1863	0.3778	0.0182
0.9804	0.0119	nan		0.025	0.7941	0.0571		1	0.5692	nan		0.0245	0.6	0.009		0.1579	0.0519	0.0227		0	0.2143	0
0.6176	0	0.8444		0.125	1	0.5		0.5833	0.0614	0.5417		0.2273	0.56	nan		0.125	0	nan		0.0412	0.1863	0.0244
0.9545	0.1466	0.8824		0.1429	0.9684	nan		0.9318	0.6098	0.75		0	0.6923	0		0.3	0	0		0.0153	0.1394	nan
0.5672	0.0092	0.5072		0	0.5938	0.0291		0.4162	0.0115	0.2616		0.5366	0.887	0.2759		0.1333	0.0185	nan		0.012	0.1923	0.0833
0.7778	0.0234	0.8554		0.0076	0.5556	0		0.4167	0.0388	0.25		0.2791	0.65	0.1379		0.2	0.027	nan		0	0.125	0.0076
0.6628	0.0023	0.5571		0.0092	0.7753	0.0088		0.7742	0.2476	0.6667		0.014	0.678	0.0188		0.4022	0.2887	0.193		0	0.2228	0.2292
1	0.0168	0.9054		0.0079	0.9837	0.0137		0.7297	0.36	0.5325		0.0162	0.5312	0.0097		0.125	0.0212	0		0.2932	0.4183	0.5112
0.9667	0.0345	0.8095		0.0163	0.8235	0		0.7674	0.3704	0.413		0.0075	0.6333	0.0085		0.2593	0	0		0.0486	0.262	0.2599
1	0.0131	nan		0	0.8507	0		0.6909	0.3824	0.6557		0	0.5676	0.0149		0.15	0.0288	0.1236		0	0.1948	0.1053
0.8	0.022	nan		0	0.6641	0.0165		0.6279	0.3214	0.4655		0.0286	0.5	0.0476		0.3061	0.0435	0.129		0.2381	0.6286	nan
0.9773	0.0121	0.7931		0	0.9231	nan		0.5	0.0114	0.4079		0.1525	0.4538	0.7143		0.2751	0.055	0.1871		0.0417	0.2581	0.2714
0.7895	0.0304	0.5714		0	0.8868	nan		0.5769	0.0091	nan		0.35	0.7576	nan		0.2083	0.0278	nan		0	0.2174	nan
0.7031	0.03	0.6742		0.0254	0.9651	0.03		0.4468	0.0075	0.4154		0.189	0.5439	0.25		0.1277	0.0155	0.0278		0	0.1007	0.1282
0.54	0	0.4923		0	0.8252	0.0071		0.4048	0.0177	nan		0.1562	0.7891	0.209		0.1493	0	0.4186		0.0256	0.9167	nan
0.6433	0.0144	0.6437		0.0019	0.9744	0.0051		0.9697	0.6364	0.931		0.1901	0.6562	0.0791		0.175	0.0167	0.0167		0.0238	0.1456	0
0.7273	0.0088	0.5929		0.0137	0.9512	0.0233		1	0.2941	1		0.0294	0.5839	0		0.1364	0	0.05		0.0682	0.1898	nan
0.7083	0.0283	0.4474		0.0107	0.963	0.0155		0.6	0.1308	0.48		0.5556	0.913	nan		0.598	0.4087	0.4862		0.1842	0.4444	0.2821
0.6552	0	nan		0.0213	0.9821	0.0417		0.9737	0.2941	0.8033		0.5714	0.9091	nan		0.1481	0.0096	0		0	0.1765	0
0.5417	0.0366	nan		0.0132	0.9667	0.0251		0.4746	0.1591	0.3898		0	0.4074	0.25		0.4321	0.0519	0.7009		0.075	0.1754	0.0388
0.7292	0.0748	0.5581		0	1	0		0.8559	0.0118	nan		0.675	1	nan		0.3542	0.0652	0.6346		0.0333	0.2832	0.037
0.9318	0.0169	nan		0.0065	0.973	0.0094		0.9091	0.0085	0.8529		0.0061	0.3095	0.0256		0.5238	0.0238	0.1714		0.0909	0.2037	0.1268
0.7885	0.0161	0.7273		0.0067	1	0.0185		0.9	0.0967	0.76		0	0.6706	0		0.1515	0.0272	0.1714		0	0.3846	0
0.6282	0.0179	0.73		0.0171	1	0.0147		0.375	0.0234	nan		0.5227	0.8364	0.7931		0.1828	0.0731	0.0748		0.0469	0.1852	0
0.7719	0.0176	0.9574		0.4286	1	0.1879		0.5455	0.0296	nan		0.4118	0.875	0.5085		0.1905	0	nan		0.0167	0.209	0.0952
0.8511	0.0187	0.8992		0.0145	1	0.0264		0.9647	0.5963	nan		0.4242	0.8043	nan		0.2222	0.0278	0.381		0.0361	0.1417	0.0366
0.8981	0.0117	0.932		0.0214	0.9583	0.0132		0.8108	0.381	0.7333		0.1944	0.5185	nan		0.2	0.0596	0.125		0.0102	0.1452	0.029
0.9733	0.0174	0.9375		0.0145	0.8696	0.0126		0.5882	0.2752	0.5385		0.3958	0.6981	0.2857		0.16	0	nan		0	0.134	0.0952
0.6479	0	0.5114		0.0063	0.9394	0.0066		0.5636	0.0171	0.4694		0.1515	0.6092	0.6565		0.1212	0	nan		0.0377	0.1477	0.0084
0.9388	0.0092	0.8713		0.0233	0.9722	0.0079		0.5714	0.0273	nan		0.039	0.3971	0.0303		0.7391	0.3295	0.6		0.0802	0.186	0.0794
0.9783	0.0708	0.9655		0.0227	1	0.028		0.8571	0.0055	nan		0.5455	0.9	nan		0.1402	0.0083	0.1087		0.0667	0.2462	0.1364
0.9737	0.28	nan		0	0.9333	0.0222		0.9394	0	nan		0.0149	0.32	nan		0.125	0	nan		0	0.3158	0.0571
0.8136	0.0239	0.8972		0.5	1	nan		0.9872	0.6667	nan		0.0169	0.6872	0.0082		0.1176	0.0082	0.0192		0.087	0.6235	0.7222
0.8525	0.3486	0.7794		0.3465	0.88	0.3596		0.3883	0.0231	0.3913		0.0071	0.381	0		0.75	0.4286	0.4118		0.022	0.1743	0.3902
0.9293	0.0158	0.7887		0.0469	0.8615	0.029		0.4643	0.0725	nan		0.02	0.5366	0		0.1081	0.0078	nan		0	0.1136	0
1	0.0098	0.94		0	0.5	nan		0.7317	0.3918	0.7255		0	0.4795	0.0192		0.1818	0	0.0588		0	0.1176	0.0794
1	0.0136	0.8372		0.011	0.8302	0		0.8929	0.3429	0.625		0	0.4074	0		0.1136	0	0		0.0395	0.2081	0.0328
1	0.0205	0.9167		0.121	0.92	0.2308		0.5882	0.0213	nan		0	0.5333	0.0588		0.1481	0	0.0417		0.1404	0.3234	0.075
0.9863	0.0123	0.8889		0.3393	0.9868	0.7339		0.5	0	nan		0.0074	0.6667	0.0064		0.2075	0.0303	nan		0.0759	0.1927	0.1905
0.8	0.0152	0.85		0.0798	0.7591	0.0311		0.4524	0.0603	0.3286		0.1212	0.52	nan		0.1039	0	0.1277		0.1429	0.3171	0.2357
0.9767	0.4423	nan		0.0714	0.7477	0.0469		0.6667	0.3019	0.4722		0	0.549	nan		0.2069	0.0638	0.2407		0.3333	0.4726	0.05
0.9286	0.4085	0.9643		0.006	0.697	0.0225		0.7047	0.2176	0.381		0.0122	0.5714	0.012		0.5366	0.314	0.3704		0.4345	0.6167	0.4935
0.6429	0.0178	nan		0.0034	0.6829	0.005		0.4085	0.0185	0.5472		0.2727	0.7442	nan		0.2273	0.0323	nan		0	0.4179	0.04
0.6327	0.0236	0.4231		0.1135	0.8889	0.145		0.8966	0.0062	0.9138		0.0166	0.4103	0.0064		0.3474	0.2423	0.3134		0	0.1584	0.0303
0.8519	0.2031	nan		0	0.8977	0.6		0.8	0.4421	nan		0.0288	0.4103	0.0662		0.456	0.2231	0.3168		0	0.1667	0.0606
0.84	0.2562	0.9783		0.031	0.9574	nan		0.7742	0.2542	nan		0.0449	0.575	0.0976		0.1538	0.0335	0		0.3544	0.6286	0.8911
1	0.4603	0.5		0.2432	0.9074	0.3176		0.8723	0.5106	nan		0.381	0.7778	0.381		0.2273	0	nan		0.0732	0.4525	0.2727
0.9688	0.3333	nan		0.1271	0.9932	0.0309		0.7273	0.4167	nan		0.1481	0.8795	nan		0.4074	0	0.0976		0.0909	0.3404	nan
1	0	nan		0.1471	0.9859	nan		0.7143	0.2424	nan		0.49	0.8582	0.4444		0.2222	0.0261	nan		0	0.1807	0.0294
0.8837	0.0119	nan		0.09	0.9583	0.2747		0.7283	0.4045	0.6212		0.0184	0.6271	0.0189		0.7037	0.3194	0.6948		0	0.193	0.0152
0.9722	0.0225	0.7552		0.1098	0.9	0.3567		0.6522	0.2237	0.5517		0.0272	0.493	0.0174		0.2991	0.0337	0.1702		0	0.129	0.0331
0.6667	0.0938	0.6618		0.0181	0.7407	0.0076		0.9	0.3929	0.8182		0.0041	0.4375	0.0143		0.2121	0.0815	0.2		0	0.1231	0.0366
1	0.0286	nan		0.0274	0.7904	0.0072		0.7083	0.2759	0.9067		0.5361	0.9231	0.7042		0.3878	0.0918	0.3673		0	0.1333	nan
1	0.0171	0.8837		0	0.8108	0		0.7778	0.3333	0.4043		0.6522	0.9831	0.8529		0.1613	0	nan		0.037	0.1667	0.027
0.9722	0.0296	0.9245		0	0.9286	nan		1	0.6106	0.6585		0.4583	0.7755	0.6667		0.1081	0	0		0	0.1406	nan
0.7273	0.027	0.4		0.0303	0.8077	0.026		0.8431	0.2687	0.6129		0.1875	0.8636	nan		0.2162	0.0149	0.25		0.0385	0.161	0
0.7295	0.0329	0.6503		0.0467	1	0.0711		0.8056	0.4049	0.625		0.061	0.807	nan		0.1951	0	0		0	0.1635	0
0.6863	0.1205	0.5054		0.0833	0.7133	0.0345		0.8333	0.5097	0.8222		0.0362	0.7222	nan		0.1386	0.0231	0.0731		0.0152	0.1753	0.1909
1	0.0138	nan		0.0087	0.9441	0.0186		0.8033	0.2745	0.8		0.1462	0.5565	0.0798		0.2526	0.0126	0.1025		0.0702	0.2621	0.1111
0.9109	0.2459	0.9459		0.0381	0.8812	0		0.9459	0.3182	0.75		0.3265	0.6383	0.303		0.336	0.0073	0.146		0.2	0.3744	0.2174
0.7554	0.2159	0.6618		0.0116	0.5588	0.0132		0.4412	0.0571	nan		0	0.3939	nan		0.1985	0.0121	0.1243		0.0521	0.1822	0.1383
0.9588	0.0136	0.8571		0.0046	0.9556	0.0236		0.8182	0.3654	0.75		0.1163	0.45	0.5		0.3478	0.0077	0.0992		0.2317	0.6393	nan
0.8721	0.0173	0.6721		0.0083	0.7652	0.0224		0.8049	0.439	0.8056		0.3571	0.7708	0.7576		0.3182	0.0097	0.119		0.2468	0.6102	nan
0.8824	0.0116	nan		0.0091	0.7592	0.0274		0.8571	0.1744	0.7143		0.2857	0.7826	0.5303		0.28	0	0.0727		0.0667	0.3289	0.04
1	0.0157	nan		0	0.5665	0.021		0.7414	0.2941	0.8125		0.1818	0.4828	nan		0.6667	0	nan		0	0.2569	0.1583
1	0.037	0.913		0.0354	0.6393	0.0187		0.7041	0.3284	nan		0.0114	0.3516	0.0093		0.1944	0.0187	0.1991		0	0.3704	nan
1	0.0216	1		0.0345	0.5603	0.0128		0.7816	0.3611	nan		0	0.443	0.1176		0.2515	0.0256	0.25		0.0303	0.3571	0.122
1	0.0105	0.8571		0.0435	0.699	0		0.9048	0.1576	0.566		0.0152	0.3649	0		0.1852	0.0167	0.0926		0.0213	0.1266	0.0351
1	0.0164	0.8542		0.1047	0.7576	0.0951		0.8409	0.2789	0.8889		0.0374	0.5	0.0959		0.3333	0	nan		0.1325	0.3971	0.1667
1	0.0073	nan		0.1375	0.6512	0.0261		0.6429	0.1765	0.6		0.0732	0.8158	0.0543		0.1806	0.0469	nan		0	0.1667	0.0741
1	0	nan		0.0123	0.5712	0		0.5522	0.2206	0.2222		0.0185	0.58	0.12		0.2647	0.02	nan		0.0227	0.1244	nan
0.9	0.3714	nan		0.0455	0.5982	0.0233		0.9038	0.5385	0.7429		0.1441	0.6625	0.1558		0.8837	0.4583	0.75		0.0678	0.243	0.0172
0.9474	0.0133	nan		0.0391	0.6372	0.0046		0.4569	0.0168	0.4393		0.0678	0.6	0.1017		0.1879	0.0578	0.0841		0.0444	0.1688	0.0185
1	0.0218	nan		0.3607	1	nan		0.3196	0.0138	0.2897		0.2727	0.7193	nan		0.25	0.0159	0.1351		0	0.2222	0.0417
1	0.0348	1		0.2	1	nan		0.7917	0.0465	0.5684		0.3	0.7576	0.5185		0.275	0.0159	0.2742		0	0.2432	nan
0.6751	0.0529	0.4121		0	0.9583	0.8214		0.7143	0.2143	nan		0.0238	0.431	0		0.2783	0.0252	0.2956		0.3714	0.8	nan
0.8421	0.0708	0.6316		0.3143	1	0.8986		0.7	0.28	nan		0.0178	0.3378	0.0076		0.1071	0.0026	0.0051		0	0.3333	nan
1	0.1995	0.7429		0	0.9326	0.0208		0.5417	0.141	nan		0.0104	0.575	0.0048		0.5455	0.1379	nan		0	0.1085	0
1	0.0989	1		0.0163	0.9189	0.0119		0.4359	0.1136	nan		0.004	0.56	0.0152		0.2632	0.0349	0.1818		0.5658	0.8447	1
0.8485	0.25	0.8462		0.0063	0.9597	0.012		0.76	0.3913	0.8261		0.0071	0.8041	0.0086		0.475	0.2222	nan		0.7346	0.8803	0.931
0.9231	0.3276	0.5588		0.0066	0.9545	0.0119		0.6129	0.1364	0.5424		0.0238	0.4091	0.0138		0.12	0.0165	nan		0.6	0.7395	0.5652
0.9667	0.3226	0.5217		0.0104	1	0		0.68	0.0357	0.6486		0.1264	0.7037	0.1311		0.2241	0.027	0.0625		0.0984	0.4865	0.2667
0.8393	0.1849	nan		0.0187	0.9512	0		0.7917	0.3154	nan		0.5902	0.9355	0.5333		0.2162	0.0909	0.2128		0.1207	0.5663	0.3117
0.56	0.0196	0.8172		0.0165	0.9744	0.0045		0.4545	0.0136	nan		0.2131	0.5306	nan		0.5	0.0909	0.0577		0.2973	0.4612	0.2927
1	0.4589	0.967		0.0061	0.9444	0.0133		0.75	0.3299	0.6102		0	0.3786	0.0122		0.2593	0.0341	0.0357		0.2473	0.3788	0.3116
0.9714	0.3103	0.9449		0.0225	0.963	0.0147		0.76	0.4516	0.8235		0.0047	0.4536	0.0242		0.1667	0.0187	nan		0.0761	0.2784	0.0256
0.875	0.1759	0.8378		0.0108	0.8037	0.0082		0.7234	0.194	0.3611		0	0.4854	0.0182		0.2195	0.0811	0.0882		0	0.1786	0.0244
1	0.2658	nan		0.0095	0.8282	0.0043		0.619	0.27	0.625		0.3095	0.6395	nan		0.1905	0	0.1		0.0541	0.2609	nan
0.871	0.3371	nan		0.0074	0.9651	0.0112		0.84	0.4348	0.7111		0	0.5588	nan		0.1429	0.0268	0.2027		0	0.1579	nan
0.9531	0.4364	nan		0.0275	0.9813	0.0175		1	0.0227	nan		0	0.4706	0		0.2778	0.1562	0.1575		0	0.129	0.0351
0.95	0.0417	nan		0.0224	0.96	0.0054		0.7213	0.004	0.68		0.0314	0.4984	0.0196		0.1892	0	0.0274		0.0253	0.1283	0
0.6486	0.0962	0.2593		0.0244	0.8381	0.0112		0.7805	0.0182	nan		0	0.5938	0.0556		0.359	0.1644	0.039		0.04	0.3077	nan
0.9231	0.3619	0.9024		0	0.6746	0		0.8991	0.0154	0.7698		0.0205	0.5696	0		0.225	0.0278	nan		0.027	0.275	nan
1	0.0075	0.9211		0.0541	0.7619	nan		0.4464	0.146	0.3925		0.0606	0.4706	0		0.125	0.0197	0		0	0.1074	0
0.9211	0.0135	nan		0.4167	0.9302	nan		0.7037	0.2895	nan		0.0072	0.3224	0.0092		0.1974	0.0252	nan		0.0435	0.1736	0.1538
0.9194	0.0399	0.8028		0	0.9091	0.0139		0.9114	0.4759	nan		0.0218	0.4748	0.0107		0.6667	0.1667	0.2778		0	0.25	0.1333
0.5918	0.0658	0.6656		0.0095	0.7405	0		0.4242	0.0355	nan		0.0071	0.3566	0.0112		0.2963	0.1624	0.1134		0.0556	0.2	nan
0.9412	0.3761	0.7794		0.0256	0.9533	0		0.4286	0.007	nan		0.0292	0.449	0.0489		0.1778	0.0148	0.0659		0	0.1905	nan
0.9057	0.0537	0.9811		0.0285	0.8577	0.0092		0.9474	0.4889	0.725		0.0251	0.4262	0.0422		0.3006	0.1663	0.3097		0	0.2031	0.0652
1	0.0196	nan		0.0066	0.9	0.0169		1	0.6111	nan		0.188	0.5386	0.2105		0.3274	0.2101	0.4224		0.0968	0.219	0.1125
0.8286	0.1614	0.6912		0.0357	0.9636	0.0069		0.7667	0.014	0.8065		0.0173	0.322	0.0056		0.3913	0.0634	nan		0	0.1475	nan
1	0.0336	nan		0	0.8205	0		0.375	0.0065	0.2766		0.0385	0.5301	0.2241		0.125	0	nan		0	0.1209	0
0.84	0.1731	0.8093		0.2464	0.9394	nan		0.7027	0.0166	0.2593		0	0.3203	0.0723		0.1562	0.0293	0.0672		0.0294	0.1364	nan
0.9583	0.0105	1		0.381	0.9722	nan		0.7447	0.0123	0.1667		0.0556	0.3784	0.2364		0.2558	0.0225	nan		0.3043	0.7	0.1429
0.925	0.0056	0.9512		0.0236	0.9753	0.0066		0.5679	0.0111	0.359		0.013	0.3837	0.0165		0.4921	0.2558	0.1901		0.2	0.5135	0.7
1	0.0065	0.8763		0.3826	0.9639	0.2445		0.4211	0.0239	nan		0.0229	0.4407	0		0.2394	0.1021	0.1872		0.0112	0.2288	nan
1	0.0086	0.936		0.0203	0.9211	0.038		0.3939	0.017	nan		0.3182	0.6667	nan		0.8421	0.381	nan		0.0233	0.1373	0
0.94	0.0329	0.9042		0.025	0.9615	0.025		0.6047	0.0176	nan		0.08	0.4149	0.4186		0.1481	0.013	0		0	0.1719	0.0417
0.9677	0.0126	nan		0	0.9796	0.0156		0.7206	0.025	0.6203		0	0.8525	0.0111		0.7368	0.582	0.4167		0	0.2245	0.0952
0.9794	0.0103	0.5		0.0123	0.9475	0.0198		0.3269	0.0263	nan		0.4651	0.8072	0.3519		0.4622	0.1088	0.1496		0.0672	0.1775	0.3052
1	0.0235	0.6939		0.0044	0.95	0.01		0.7037	0.3913	nan		0.3036	0.6927	0.4792		0.1515	0.0208	0.1522		0.0932	0.2329	0.0606
0.8871	0.3143	0.8793		0.0125	0.95	0.0133		0.6	0.0082	0.1538		0.0045	0.6296	0.0428		0.1176	0.0152	nan		0	0.2687	0.0412
0.8333	0.2444	0.9		0.0194	0.9767	0.0189		0.661	0.0968	0.7778		0.0085	0.47	0		0.1429	0.0208	nan		0.1167	0.25	0.5195
0.9048	0.024	0.8617		0.027	0.9437	0.0085		0.6364	0.1579	nan		0.0047	0.4175	0.0244		0.1111	0	nan		0.0495	0.2738	0.3607
0.9474	0.0211	0.8864		0.0305	0.9766	0.0306		0.7091	0.2288	nan		0.0208	0.3861	0.0078		0.2857	0.0976	0		0.0286	0.2075	0.4
0.6154	0.0189	0.525		0.0083	0.9835	0.0308		0.675	0.087	nan		0.013	0.3456	0.0054		0.2143	0.069	nan		0	0.122	0.0543
0.9697	0	0.925		0.0128	0.9153	0.0189		0.7	0.2742	nan		0.0103	0.5775	0.0118		0.2903	0.027	nan		0	0.1429	nan
0.875	0.0119	nan		0.0123	0.8795	0.0303		0.52	0.1667	nan		0.0397	0.625	0.0057		0.1261	0.0217	0.137		0	0.2326	nan
0.9545	0.0299	nan		0.3627	0.9148	0.2933		0.6316	0.284	0.4138		0.0029	0.3966	0.0169		0.5645	0.0333	1		0	0.2083	0
1	0	nan		0.0123	0.9293	0.0236		0.5135	0.1553	0.5		0	0.3	0.0732		0.3509	0.1538	0.2		0	0.2143	nan
0.9701	0.1562	nan		0.0241	0.8523	0.0281		0.8	0.4327	0.6267		0.0089	0.3814	0.0137		0.2	0	0.0312		0	0.1071	nan
1	0.1489	nan		0.0068	0.6901	0.0163		0.85	0.1574	nan		0.0036	0.5606	0.0076		0.1912	0.0169	0.0893		0	0.1673	0
0.589	0.0097	0.5393		0.0092	0.8036	0.0053		0.7241	0.0328	0.7576		0.0169	0.8571	0.0212		0.1154	0	0.0357		0	0.1034	0.0444
0.6039	0.0144	0.4486		0.0154	0.5638	0.0231		0.7812	0.3973	nan		0.0144	0.6857	0.012		0.1234	0.0155	0.0936		0.0643	0.2442	0.0833
0.8415	0.0208	nan		0	0.5254	0.0268		0.7083	0.3191	0.4146		0.0082	0.5135	0.0062		0.1362	0.0201	0.0884		0.0581	0.3194	0.0241
0.5429	0	0.32		0.02	0.8539	0.0174		0.8592	0.4091	0.875		0.3182	0.6226	nan		0.1163	0.0041	nan		0	0.2086	0.0435
0.8969	0.2408	0.5057		0	0.8235	0		0.6389	0.2405	0.3636		0.08	0.5944	0.6786		0.2055	0.0645	0.0204		0.0714	0.2124	0.0312
0.9524	0.4048	0.6667		0.009	0.8652	0.0109		0.7886	0.3289	0.7526		0	0.4043	0.0057		0.1719	0.0517	0		0.0471	0.2368	nan
0.7093	0.0381	0.6804		0.0112	0.9014	0.0022		0.5224	0.2	nan		0	0.4194	0.0037		0.1316	0.0284	0.1667		0	0.1081	nan
0.9434	0.0335	nan		0.0385	0.9512	0.0345		0.9048	0.0149	nan		0.0124	0.8163	0.004		0.1429	0.0292	0.0222		0.0678	0.2	0.0323
1	0.0172	nan		0.0043	0.5486	0		0.7188	0.0462	0.8182		0	0.6875	0		0.2056	0.0156	0.1468		0.0741	0.3262	0.1
0.973	0.0167	0.8772		0.4118	0.9722	0.7273		0.6923	0.299	0.75		0.2812	0.6316	nan		0.2222	0.023	nan		0.014	0.1509	0
0.96	0.0177	0.5862		0	0.5806	nan		0.92	0.4718	0.6875		0.22	0.5504	nan		0.25	0.0476	0.0192		0	0.2419	0.0426
1	0.0118	nan		0	0.6694	nan		0.5	0.1471	nan		0.2083	0.6667	nan		0.1754	0	0		0	0.1333	nan
0.7692	0.0249	nan		0.0139	0.8269	0.0117		0.3544	0.0157	0.2143		0.3043	0.7315	0.6604		0.6102	0.4783	0.9831		0.7213	0.9226	0.4087
0.8571	0.0172	nan		0.0082	0.7873	0.0222		0.64	0.2	nan		0	0.3585	0.3443		0.3191	0.1462	nan		0.0714	0.1884	nan
1	0.0131	1		0.016	0.8175	0.0174		0.84	0.4773	nan		0.5588	0.9688	0.5429		0.6522	0.2545	nan		0.04	0.2647	0.1833
1	0.0195	1		0.0337	0.8329	0.0194		0.7349	0.2988	0.7182		0.4146	0.7468	0.6		0.1081	0	0.0292		0.0444	0.2198	0.0482
0.6774	0.021	0.8095		0.4588	0.9787	0.36		0.4667	0	0.2973		0.0061	0.7297	0		0.2857	0.0703	0.0345		0	0.1176	0.0213
0.9167	0.0125	0.7778		0.2917	0.9091	0.254		0.7308	0.3852	0.6316		0.0119	0.6667	0.0238		0.2203	0.0411	0.0964		0.0264	0.151	0.0235
1	0.0127	nan		0.0476	0.6292	0.0943		0.9359	0.6176	0.8833		0.1594	0.5041	0.1935		0.18	0	0.0263		0.375	0.7083	nan
0.9556	0.021	nan		0.34	0.9365	0.7778		0.8	0.4667	0.5357		0.019	0.4627	0.0269		0.2907	0.0824	0.1972		0.0316	0.2222	0.0333
0.7087	0.19	0.7273		0.35	1	0.9677		0.9091	0.371	0.5		0.0052	0.4571	0.0576		0.1333	0.0279	0.0702		0	0.1149	0.0952
0.5556	0.0177	0.5222		0.4222	0.9448	nan		0.8696	0.4848	0.6154		0.0171	0.3657	0.0891		0.3778	0.1832	0.2373		0.0706	0.2245	0.2667
0.6799	0.0144	0.8161		0.0111	0.9655	0.0302		0.7654	0.4375	0.4026		0.4857	0.8605	0.44		0.2	0.0263	nan		0.0952	0.3611	nan
0.875	0.0185	0.7922		0.0065	0.9565	0.0218		0.9615	0.6139	0.5323		0.4375	0.75	0.8333		0.1429	0	nan		0	0.1333	0
0.7241	0.034	0.8462		0.1354	1	0.0882		0.8333	0.0706	nan		0.0101	0.4324	0.0246		0.2381	0	0.25		0	0.1217	0
0.9123	0.1828	0.6351		0.0125	0.8795	0.0192		0.9737	0.3559	nan		0.3878	0.7832	0.8846		0.2222	0	nan		0	0.16	nan
0.6774	0.0227	nan		0.0104	0.9651	0.0117		0.5862	0.0797	0.3125		0.1739	0.5	0.7436		0.1828	0.0412	0.0633		0	0.3333	0
0.539	0.0306	0.2936		0.0209	0.9639	0.0013		0.413	0.0904	0.1087		0.3429	0.7347	0.3971		0.7742	0.6341	0.4981		0	0.2174	nan
0.9394	0.3636	nan		0.0048	0.9554	0.0202		0.3913	0.0521	nan		0.1923	0.5	0.4		0.1739	0	0.25		0.2703	0.5806	0.3
1	0.1184	0.9423		0.013	0.9599	0.01		0.5111	0.2105	nan		0.3721	0.8556	nan		0.5714	0	nan		0.023	0.25	0.0364
1	0.1412	0.9789		0.0076	0.9656	0.0092		0.7027	0.2727	0.4318		0.0065	0.5429	0.0067		0.3913	0.2683	nan		0.0206	0.1503	0.0755
1	0.0826	0.9011		0.0039	0.9643	0.008		0.35	0	nan		0.1213	0.5312	0.2934		0.1947	0.0138	0.0833		0	0.1667	nan
0.9848	0.0527	0.837		0.0084	0.9545	0.0126		0.8605	0.535	0.8049		0.0523	0.4194	0.0413		0.5581	0.2447	0.3596		0	0.3	nan
1	0.0306	0.6939		0.0129	0.9524	0.0182		0.6026	0.1061	0.5373		0.3043	0.6571	nan		0.7118	0.2977	0.6644		0	0.1356	0
0.6923	0.0292	nan		0	1	0.0214		0.5238	0.2222	nan		0.0154	0.3396	0.0532		0.7027	0.4867	0.651		0	0.1795	0.1071
1	0.045	nan		0.0058	0.7917	0.0106		0.82	0.4615	1		0.0645	0.7376	0.0328		0.81	0.6222	0.8718		0	0.1667	0.0312
1	0.0282	nan		0.0078	0.8333	0.0026		0.8696	0.375	nan		0	0.5833	0.0326		0.2414	0.0204	0.1622		0.0159	0.1575	0.1316
0.5333	0.0135	0.9787		0.0545	0.7692	0.0312		1	0.6552	nan		0.4828	0.7976	0.7073		0.2	0.0213	0.0164		0	0.1026	nan
0.5417	0.0404	0.963		0.0268	0.8909	0		0.5921	0.1908	0.5673		0.0606	0.6818	nan		0.2025	0.0189	0.2121		0	0.186	0.0286
1	0.0428	0.8		0	0.8696	0.0096		0.4337	0.1071	0.4396		0.5556	0.9322	nan		0.2273	0.0099	0.1461		0.0291	0.4372	nan
1	0.0282	0.5192		0.0104	0.825	0.0143		0.4211	0.0968	0.3333		0.45	0.7907	nan		0.1235	0.0177	0.1275		0.0051	0.1075	0.0763
0.9378	0.0659	0.7422		0.0115	0.9184	0.0055		0.6452	0.3313	nan		0.0167	0.5921	0.0092		0.3077	0.0129	0.1096		0	0.119	0
0.8774	0.04	0.6667		0.0183	0.9182	0.0106		0.8571	0.0423	0.878		0.013	0.5238	0.0168		0.1026	0	0		0	0.1168	0.023
1	0.0504	0.9828		0.0074	0.8085	0.0059		0.9583	0.1169	0.8667		0.0065	0.4366	0.0189		0.1628	0.0458	0.0889		0.0456	0.1917	0.0404
1	0.0217	0.6818		0.0129	0.9423	0.0133		0.6939	0.3333	nan		0	0.3333	0.0161		0.225	0.0376	0.0732		0.0141	0.1218	0
0.6667	0.0121	0.8936		0.0221	0.8537	0.02		0.625	0.3214	nan		0.4674	0.7778	0.5263		0.1392	0.0357	0.0122		0.0423	0.1795	0.0168
0.5714	0.0685	0.8732		0.0146	0.8758	0.0152		0.8614	0.5481	0.5862		0.01	0.3478	0.0167		0.3714	0.0669	0.0777		0.0686	0.1988	0.1078
0.6429	0.1033	0.8095		0.023	0.8629	0.0123		0.5357	0.1548	nan		0	0.3818	0		0.1688	0.0065	0.0444		0.0323	0.2917	nan
0.9429	0.183	0.9898		0.0144	0.8113	0.0085		0.8302	0.4326	0.6735		0	0.3462	nan		0.4808	0.3033	0.0213		0	0.1212	nan
0.7857	0.0619	nan		0.0101	0.6471	0.0043		0.5116	0.1538	0.3448		0.1525	0.9	nan		0.6182	0.1398	nan		0	0.1944	nan
0.875	0.0567	nan		0	0.98	nan		1	0.188	nan		0.0323	0.3529	0.0111		0.1379	0	nan		0	0.225	0.35
1	0.1067	0.775		0.4333	0.96	0.98		0.619	0.0191	nan		0	0.4576	0.0308		0.1667	0	0.1471		0	0.1587	0.0233
0.75	0.2281	nan		0.0131	0.9931	0.0239		0.9796	0.1129	0.8673		0.0112	0.3333	0		0.3125	0.06	0.0882		0	0.2273	nan
1	0.4074	nan		0.0125	0.9371	0.0112		0.8163	0.4211	0.4348		0.1923	0.5789	0.1486		0.7949	0.3638	0.4393		0.037	0.2097	nan
0.7083	0.0548	0.8857		0.0163	1	0.0151		0.5652	0.0791	0.3455		0.225	0.7131	0.4194		0.7333	0.44	nan		0	0.1298	0
1	0.3243	1		0.009	0.88	0.0092		0.6923	0.3764	0.5842		0.0588	0.4	0.029		0.1757	0.064	0.1468		0	0.2111	nan
1	0.0442	0.9573		0.0163	0.9643	0.0132		0.6857	0.3333	0.6923		0.0886	0.7379	0.1215		0.2727	0.0789	0.1744		0	0.2029	nan
0.973	0.0261	0.933		0.011	0.9508	0.0076		0.8556	0.4863	0.7255		0.0256	0.5758	nan		0.2222	0.0321	nan		0.125	0.4512	nan
1	0.3793	nan		0.0189	0.9167	0.0384		0.9118	0.5591	0.7586		0.5769	0.9302	0.5		0.2857	0.0242	0.1786		0.1071	0.3077	0.0093
0.8696	0.0943	0.8571		0.0464	0.9714	0.0207		0.5152	0.1806	0.4865		0	0.7522	0.0124		0.1455	0.0279	0		0.0263	0.4	0.05
0.8491	0.0559	nan		0.0036	0.9434	0.0054		0.9118	0.069	0.8553		0.0064	0.5761	0.0558		0.4939	0.2483	0.0943		0	0.125	0.0541
0.8571	0.1333	0.6279		0.2887	0.9646	0.3074		0.7407	0.0481	0.5857		0.0082	0.52	0.0198		0.6667	0.5137	0.5574		0	0.125	nan
0.96	0.0488	0.8261		0.1008	0.9597	0.0817		0.6829	0.1053	nan		0.0103	0.4881	0.0224		0.84	0.6082	0.5759		0	0.25	nan
0.9655	0.2895	nan		0.0113	0.9701	0.0076		0.8095	0.3243	nan		0.0161	0.7917	0.0039		0.125	0	0.0833		0.0103	0.2083	0.013
0.6379	0.0202	0.4891		0.0138	1	0.0121		0.86	0.5158	nan		0.0093	0.7097	0.0299		0.2681	0.1244	0.233		0	0.1308	nan
1	0.408	0.8358		0.0141	1	0.0074		0.4725	0.0317	0.537		0.0189	0.7538	0.0128		0.27	0.0957	0.1765		0.0588	0.2376	nan
1	0.2527	0.8824		0.0172	0.875	0.0099		0.5593	0.0619	0.5128		0.0049	0.561	0.007		0.1429	0.0253	nan		0	0.1098	0
1	0.4913	0.8727		0	0.8684	0		0.7586	0.2424	0.8289		0.0625	0.3846	nan		0.1864	0.075	0.1228		0	0.1538	0.0714
0.9	0.0251	nan		0.0909	1	nan		0.4769	0.0286	0.3058		0.2461	0.7875	0.1672		0.1733	0	0.0851		0.1887	0.4328	nan
0.9667	0.4423	nan		0	0.7598	0.0098		0.3913	0.0345	nan		0.2359	0.9167	0.1834		0.2	0.0206	nan		0.3725	0.7565	nan
0.7037	0.0219	0.7179		0.4576	0.9684	nan		0.9259	0.3333	nan		0.2165	0.7879	0.1744		0.1111	0	nan		0.0426	0.6433	nan
0.9257	0.0202	0.9222		0.1852	0.92	nan		0.6184	0.234	0.8052		0.2535	0.7708	0.2132		0.2737	0.0383	0		0	0.2903	nan
0.9324	0.0107	nan		0	0.54	0.0233		0.7143	0.4051	0.4815		0.0744	0.825	0.1661		0.1469	0.0231	0.1253		0	0.4375	0.04
1	0.0761	1		0.0312	0.7755	0.0481		0.8148	0.006	0.4706		0.4186	0.8333	0.5		0.2524	0.1234	0.1125		0	0.1667	nan
0.5472	0.0231	0.6991		0.1029	0.8291	0.0421		0.7222	0.3649	nan		0.6598	1	0.7863		0.1702	0	0.0617		0	0.1092	nan
0.8333	0.1058	0.6275		0.4068	1	0.4746		0.6825	0.0168	0.6264		0.3889	0.806	0.378		0.2857	0.0114	0		0	0.1053	0
1	0.5	nan		0.0063	0.973	0.019		0.3279	0.0137	0.3297		0.3357	0.6612	0.6884		0.6154	0.1552	0.2564		0.2188	0.4878	0.3333
0.619	0.0597	nan		0.0163	0.9536	0.0178		0.963	0.2388	0.8519		0.0129	0.8285	0.0168		0.375	0	nan		0.6087	0.8667	0.5577
0.9714	0.391	1		0.0097	0.9911	0.0109		0.9434	0.0426	1		0.0403	0.5902	0.0075		0.6625	0.4264	0.4		0.186	0.3818	nan
0.9	0.3918	0.9211		0.0343	0.7812	0		0.7308	0.0585	0.7303		0.0094	0.78	0.0056		0.7538	0.3514	0.3026		0.6506	0.8021	0.7
0.8182	0.3133	0.7368		0.275	1	0.125		0.7778	0.3664	nan		0.0106	0.4872	0.0135		0.8056	0.4657	0.5094		0.1899	0.3431	0.2407
0.9127	0.2056	0.7982		0.5	1	nan		0.8485	0.5224	0.9091		0.0183	0.7381	0.0218		0.2727	0	nan		0	0.1186	0.02
0.9524	0.4427	0.8261		0	1	0.0455		0.4444	0.0617	0.4375		0.0103	0.6304	0.0299		0.2	0	0		0.0286	0.1677	0.1538
0.8451	0.017	0.6607		0.3171	0.8279	0.963		0.4286	0.0284	0.7222		0.0014	0.5185	0.0162		0.1429	0.0219	0.0552		0	0.3125	nan
0.9542	0.4421	0.9402		0.025	0.9906	1		0.4048	0.0197	0.1545		0.0248	0.4167	0.0076		0.15	0.0222	0		0	0.1633	0
0.9032	0.3625	1		0.2963	0.9907	0.9333		0.4839	0.1818	0.25		0.0317	0.7619	0.0099		0.1429	0	0.0732		0.0417	0.1607	0
0.9429	0.1947	0.7917		0.1515	0.6607	nan		0.9744	0.5897	nan		0.45	0.7869	0.7885		0.1714	0.0435	0		0.0435	0.1695	0.0753
0.9231	0.3721	0.9239		0.2917	1	nan		0.4737	0.0608	0.3077		0.0417	0.7442	0.1		0.7018	0.3874	0.2105		0.037	0.2157	0.0882
0.6757	0.0294	0.9412		0.0492	0.7778	0.1224		0.6552	0.0168	0.5		0	0.4857	0.0172		0.9029	0.6542	0.5229		0.0357	0.2326	nan
1	0.4839	0.9882		0.0365	0.8544	0.0207		0.7183	0.3789	0.7093		0.5556	0.8824	0.7826		0.1667	0	0.0133		0	0.127	0.0762
0.977	0.4577	0.9934		0.1938	0.9593	0.1029		0.5217	0.1899	nan		0.4286	0.8485	0.4		0.2424	0.0185	nan		0	0.25	nan
0.9733	0.4461	0.9706		0.4615	1	nan		0.5299	0.2225	0.5		0.3	0.7222	0.3876		0.3556	0.175	0.2857		0	0.3	0.0588
0.6667	0.0986	0.68		0.4231	0.9259	0.9048		0.5722	0.2135	0.5722		0.0118	0.4483	0.0042		0.1778	0.0244	nan		0.0423	0.1545	0.0515
1	0.4497	1		0.165	0.9583	0.1356		0.7917	0.0133	nan		0.0163	0.62	0.0092		0.1364	0	0		0	0.1275	nan
1	0.0086	0.9444		0	0.7972	0.0087		0.3684	0.0092	0.4074		0.0237	0.3947	0.0213		0.2025	0.0697	0.0948		0.0339	0.1739	0
1	0	1		0	0.6885	0		0.4444	0.0879	nan		0.1385	0.6667	0.2273		0.8968	0.6869	0.771		0.1034	0.2756	0.0507
0.8	0.0336	0.9737		0	0.6196	0.0109		0.5	0.0135	0.2692		0.0143	0.4219	0.0135		0.1316	0.0312	nan		0	0.2979	0.011
0.8286	0.3	nan		0.0138	0.9231	0.0195		0.8571	0.5352	nan		0	0.6091	0.0095		0.2273	0.1128	0.0889		0.0532	0.1607	0.0053
0.9345	0.2643	0.9701		0.0069	1	0.0062		0.8571	0.5405	nan		0.4643	0.7667	nan		0.1111	0	nan		0	0.2222	nan
0.9766	0.0973	0.9259		0.0094	0.9688	0.0225		0.6667	0.2857	nan		0	0.4839	0		0.9785	0.7518	0.7902		0	0.25	0
0.7596	0.018	0.7784		0.0191	1	0.0099		0.8148	0.0909	nan		0.1765	0.5	0.2286		0.9774	0.8108	0.9351		0.0465	0.2022	0.2195
0.6417	0.0045	0.875		0.0118	0.9821	0.0114		0.4194	0.0851	nan		0.1633	0.4688	nan		0.1139	0	0		0.4286	0.6129	0.5856
1	0.0169	nan		0.0097	0.9737	0.0074		0.6562	0.1842	0.5		0.18	0.66	nan		0.1538	0.014	0.1837		0	0.4375	0.3929
0.8636	0.0428	0.7949		0.0233	0.9767	0.0079		0.9444	0.6239	0.8667		0.0093	0.4	0.0151		0.1071	0	0		0.0889	0.2043	0.1181
0.8707	0.152	0.9257		0.0148	1	0.0188		0.8	0.2784	nan		0.0221	0.3451	0.0205		0.2091	0.0192	0.2679		0.1256	0.2483	0.0671
0.9677	0.4114	0.9604		0.0022	0.9574	0.0108		0.88	0.5333	nan		0.1842	0.6429	nan		0.2857	0.1616	0.0588		0.036	0.2	0.0095
0.9459	0.422	0.8462		0.1163	0.8421	0.0106		0.8235	0.0141	nan		0.0547	0.426	0.151		0.2222	0.033	0		0	0.1111	nan
0.7217	0.0659	0.4392		0.0385	0.7183	0.0646		0.5207	0.0191	0.1935		0	0.4186	0.0672		0.4624	0.1242	0.4302		0	0.106	0.0576
0.9091	0.0645	nan		0.0071	0.5517	0.0181		0.3544	0	0.4		0.1667	0.5306	0.5		0.3366	0.0803	0.3404		0	0.2778	0.2105
0.5956	0.0603	0.6154		0.0125	0.7179	0.0123		0.5217	0.2059	0.4828		0.0882	0.3929	0.2597		0.5991	0.2015	0.5374		0	0.1	0.0909
0.9357	0.3802	0.8689		0.0202	0.5833	0.0291		0.8016	0.4814	0.8302		0.0222	0.5526	0.0156		0.6682	0.2723	0.8095		0	0.1944	0.0833
0.625	0	0.026		0	0.5224	0		0.7	0.3429	nan		0.2857	0.7805	0.2692		0.2637	0.0481	0.4007		0.0714	0.2212	0
0.7717	0.2065	0.6068		0.0115	0.6591	0.0133		0.3333	0	0.2826		0.0249	0.8	0.0135		0.9398	0.7738	0.9091		0	0.1258	0.0811
0.8116	0.2479	0.411		0.0094	0.6222	0.0141		0.6522	0.3226	0.625		0.4737	0.8649	nan		0.7956	0.6737	0.7309		0.2593	0.5986	0.1626
0.7143	0.0241	nan		0.0404	0.8636	0.05		0.72	0.3913	nan		0.1702	0.6765	nan		0.88	0.3793	nan		0.2892	0.5556	0.2944
1	0.0222	nan		0.0094	0.8438	0.0952		0.76	0.0446	nan		0.2	0.8824	0		0.3333	0.0531	nan		0.1592	0.289	0.1179
0.7105	0.1719	nan		0.1845	0.8481	0.3574		0.7128	0.0059	nan		0.4615	0.7885	nan		0.2857	0.02	nan		0.1447	0.3144	0.1385
1	0.1782	0.7391		0.0265	0.8905	0.0644		0.7692	0.3962	0.5161		0.0732	0.4805	0.1944		0.3	0.1676	0.1692		0.1859	0.4265	0.3346
0.9333	0.2991	0.9231		0.0198	0.557	0.0189		0.8667	0.3846	0.8077		0.4545	0.7778	nan		0.2286	0.0899	0.0615		0.2288	0.3986	0.3453
0.6215	0.0215	0.6143		0.0128	0.8416	0.0312		0.9184	0.5054	0.9259		0.2273	0.6905	nan		0.18	0	0		0	0.1429	0
0.695	0.0235	0.6157		0.0197	0.9223	0.0081		0.5806	0.0942	0.5977		0.0476	0.3962	0.1429		0.2	0.0435	0.25		0.0826	0.211	nan
0.6857	0.0681	0.4567		0.3333	1	nan		0.6618	0.0526	0.5506		0	0.5909	0.0465		0.1786	0	0.1667		0	0.1043	0.0392
1	0.4962	0.9167		0.4	0.9778	0.913		0.8	0.4722	nan		0.0619	0.6379	0.08		0.2449	0.0606	0.1429		0.051	0.1628	0.1064
0.8659	0.0152	0.8477		0.0122	0.9468	0.0273		0.5714	0.0606	nan		0.4839	0.8507	0.7671		0.7944	0.6574	0.5658		0.055	0.2326	0.0921
0.9412	0.0523	0.8317		0	0.9405	0		0.9524	0.5119	nan		0.2584	0.7182	0.2844		1	0.6886	0.72		0.029	0.1735	0.1412
1	0.2291	0.9		0	0.6915	0.0119		0.9556	0.1338	0.8966		0.1167	0.4474	0.1264		0.2	0.015	0.131		0.027	0.1343	0.1026
0.7006	0.0078	0.6034		0.4444	0.9846	0.4096		0.8065	0.0164	nan		0.2101	0.675	0.1529		0.1538	0	0.2222		0.0175	0.2339	0.0185
0.9091	0.3878	1		0.0189	0.8077	0.0338		0.9	0.0067	nan		0.1818	0.6066	0.4146		0.1765	0.0375	0.0638		0	0.2128	nan
0.8056	0.2615	0.7		0.0099	0.902	0.0107		0.5152	0.0217	nan		0.2368	0.5692	0.4286		0.1087	0	0.0332		0.1282	0.5789	0.7031
1	0.1786	nan		0.004	0.5278	0.007		0.963	0.0139	0.6452		0.1034	0.4178	0.1412		0.1818	0.0638	nan		0	0.2232	0.2774
0.6949	0.015	0.5072		0.05	0.7317	0		0.6667	0.0105	0.6667		0.2892	0.62	0.4545		0.2692	0.0417	nan		0	0.2059	nan
0.9735	0	nan		0.3143	1	nan		0.7	0.0264	0.5		0.5172	0.9184	0.68		0.4286	0.0716	nan		0.0333	0.1919	nan
0.9302	0.03	nan		0.3636	0.9529	0.7317		0.8571	0.3913	nan		0.0562	0.8205	0.035		0.1538	0.0086	nan		0	0.15	nan
0.9489	0.0238	0.9011		0.0247	0.5692	0.0287		1	0.5568	0.8182		0.0547	0.5104	0.0114		0.2083	0	nan		0.2205	0.4311	nan
0.8889	0	nan		0.0221	0.6875	0.0202		0.9167	0.5806	nan		0	0.3659	0.3924		0.8916	0.7692	0.8676		0.2006	0.3802	0.1944
0.8929	0.0195	0.6154		0.0199	0.7174	0.0415		0.5	0.0097	nan		0.45	0.8571	nan		0.9744	0.6932	1		0.0325	0.216	0.2879
0.9636	0.0118	0.7143		0.3333	1	nan		0.4286	0.0889	0.2955		0.4286	0.8085	0.8621		0.4375	0.0878	nan		0.2143	0.6786	0.3077
1	0.012	0.9189		0.1579	0.7347	0.0959		0.64	0.12	nan		0.16	0.6897	nan		0.3448	0.0633	0		0.0435	0.1765	nan
0.9429	0.0144	1		0.0103	1	0.0168		0.6491	0.3143	nan		0	0.3537	0.0154		0.1529	0.0407	0.1803		0.0196	0.2872	0
1	0.0155	0.875		0	0.8532	0.0341		0.5286	0.1917	0.32		0.0233	0.3814	0.0297		0.7795	0.5684	0.7579		0.2169	0.3846	0.124
0.7308	0	nan		0.0048	0.7798	0.014		0.8472	0.1893	nan		0.037	0.5536	0.0057		0.7214	0.4421	0.709		0.1765	0.7143	0.125
0.7105	0.0211	nan		0	0.7731	0.06		0.8696	0.548	0.7105		0	0.3571	0.0082		0.4756	0.2186	0.3219		0.0682	0.3684	0.2857
0.6026	0.0122	0.938		0.02	0.5974	0.0098		0.913	0.3239	nan		0.0733	0.557	0.0294		0.1857	0.0148	0.0182		0.2708	0.5	0.3
0.7361	0.0577	0.6055		0	0.6923	0.0556		0.6349	0.3118	0.5319		0.2609	0.5667	0.4815		0.6314	0.4038	0.7873		0	0.1087	0
0.5286	0.0146	0.3073		0.0274	0.9341	0.0097		0.4048	0.0814	0.2903		0.5435	0.9048	0.8163		0.2227	0.0913	0.2383		0.0755	0.4909	0.3818
0.9753	0.0102	0.7931		0.0131	0.9595	0.0157		0.4348	0.0108	nan		0.5	0.8125	0.7073		0.12	0	0.1		0.3936	0.507	0.5856
0.9316	0.0174	0.4538		0.0092	0.9344	0.0053		0.9062	0.5571	0.5957		0.6	0.9024	nan		0.1389	0.0202	0.02		0.4842	0.606	0.7778
0.7687	0.0265	0.75		0.0108	0.9639	0.0154		0.8462	0.5116	nan		0.0273	0.5094	0.063		0.2222	0.0333	0.1562		0.0566	0.5161	0.0862
0.9189	0.0231	0.8756		0.122	0.6389	0.1089		0.5714	0.2326	nan		0.1118	0.7663	0.0903		0.6731	0.4921	0.3243		0.075	0.2321	0.0395
1	0.354	1		0	0.5882	0		0.7027	0.3438	0.6545		0	0.3438	0		0.5778	0.4308	0.3381		0	0.1875	0
0.9375	0.4167	nan		0.375	0.9346	0.6341		0.8889	0.5833	nan		0.0127	0.3548	0.0108		0.1429	0	0.0217		0	0.1781	0.1194
1	0.2895	0.5833		0.049	0.9223	0.0079		0.931	0.044	nan		0.0072	0.6098	0.0053		0.1176	0	0.2414		0.0303	0.175	0.0222
0.8621	0.2919	0.7419		0	1	0		0.8387	0.4746	1		0.1818	0.5106	0.2619		0.5238	0.0789	0.24		0.0169	0.2262	0.0053
0.8293	0.2727	0.8276		0.2414	0.75	nan		0.931	0.6042	0.8824		0.3478	0.8182	0.2917		0.1595	0.0508	0.1438		0.2812	0.6822	0.29
1	0.4775	0.8841		0	0.725	0.1444		0.3774	0.0256	0.3382		0.0598	0.3725	0.1386		0.1765	0	nan		0.2414	0.56	0.5091
0.8333	0.0281	0.9062		0.0243	0.7073	0.123		0.4035	0	0.369		0.35	0.7222	0.1026		0.1765	0.0369	0.1333		0.0789	0.3056	nan
0.5224	0.0203	0.8367		0.0375	1	0.029		0.8889	0.5536	0.8049		0.0093	0.7013	0.0111		0.1714	0.0096	nan		0	0.1875	nan
0.8098	0.1382	0.625		0.0345	0.7143	0.0288		0.7917	0.4583	nan		0.0042	0.5556	0.0232		0.125	0.006	0.0345		0	0.1304	0.1642
0.6214	0.0243	0.0447		0.0357	0.9649	0.0521		0.898	0.5291	nan		0.0297	0.3729	0.0249		0.1471	0	0.0345		0.0982	0.3308	0.0833
0.8723	0.2714	nan		0.0034	0.7	0.0238		0.7273	0.0286	0.7826		0.0276	0.6304	0.0072		0.1081	0	0.0698		0.7368	0.8947	nan
1	0.0755	nan		0.0051	1	0.0116		0.4082	0.0119	0.2857		0.2857	0.6545	nan		0.25	0.0851	0.0488		0.5905	0.7671	0.7152
0.8621	0.3351	nan		0.0078	0.9	0.0279		0.4324	0	0.3333		0.1338	0.6169	0		0.25	0.0545	0.05		0.3359	0.5923	0.3077
0.8235	0.0185	0.2202		0.0286	0.585	nan		0.8261	0.5	nan		0.3765	0.8261	0.2405		0.25	0.0674	0.0909		0	0.4688	nan
0.9	0.3125	nan		0.16	0.734	0.1935		0.8444	0.0143	0.7742		0.3111	0.7333	0.1014		0.1714	0.0402	nan		0.4286	0.9677	0.3913
0.5941	0.0169	0.1653		0.086	0.9809	0.0238		1	0.6667	nan		0.2035	0.6111	0.0773		0.2078	0.0147	nan		0.0541	0.1687	0.0276
1	0.0184	0.8571		0.0476	0.9612	0		0.9	0.5051	nan		0.2344	0.5714	0.3864		0.2121	0.0336	0.1739		0.0223	0.1634	0.0222
0.9649	0.0138	0.7887		0.0385	0.9809	0		1	0.6382	0.9333		0.4231	0.7321	0.6047		0.2	0.0199	nan		0.0204	0.1538	0.027
0.96	0.0128	0.5306		0.05	0.9848	0		0.7179	0.3182	nan		0.2703	0.617	0.3902		0.125	0.025	0.122		0.037	0.2545	0
0.9688	0.0068	nan		0	0.7941	0.0215		0.6818	0.3506	0.5366		0.2083	0.5474	nan		0.2	0.046	0.2		0.0802	0.304	0.1733
0.881	0.0045	nan		0.0104	0.7162	0.019		0.9412	0.5	nan		0.3182	0.623	0.875		0.1538	0.0073	nan		0.0946	0.3086	0.0741
0.8256	0.0231	0.913		0.0106	0.5238	0.0769		0.8919	0.5417	0.7742		0	0.4235	0		0.2	0	0.1429		0	0.1212	nan
1	0.2614	0.9155		0.0364	0.7969	0		0.8333	0.2727	nan		0.0755	0.4244	nan		0.2063	0.0216	0.2		0	0.1266	0.0247
1	0.4898	0.8387		0.4146	1	0.6122		0.9565	0.3662	nan		0.3913	0.7	0.4138		0.2414	0.0185	nan		0	0.1905	0.0926
0.9091	0.375	nan		0.2111	0.8155	0.3068		0.8182	0.3516	nan		0.0192	0.7586	0		0.7778	0.1154	0.7037		0	0.1739	0.0426
1	0.0248	0.8889		0.0083	0.8904	0.008		0.3333	0.0081	0.1786		0.0317	0.6607	0.4444		0.1458	0.0233	0.1642		0	0.1223	0
0.9417	0.0145	0.8609		0.037	0.6526	0.0123		0.5714	0.1404	0.4167		0.2	0.5672	0.6452		0.1111	0	0.2		0.025	0.2	nan
1	0.3673	nan		0.3514	0.9118	0.6629		1	0.4918	0.8824		0.08	0.3882	0.4681		0.125	0.0164	nan		0.6154	0.7556	0.72
0.86	0.1389	0.88		0.0825	0.9729	0.1193		0.5	0.1167	0.2857		0.3095	0.72	nan		0.4242	0	0.2029		0.0638	0.2603	nan
0.8	0.0636	0.6341		0.1364	0.989	0.2318		0.9615	0.4487	0.8		0	0.3455	0.02		0.3261	0.1308	0.0986		0.0263	0.155	0.4
0.75	0.2423	0.75		0.1108	0.9649	0.134		0.6	0.0078	nan		0	0.7647	0.0435		0.125	0	nan		0.1154	0.2258	0.1273
0.9643	0.3856	0.6866		0.0805	1	0.1079		0.4054	0.0345	nan		0.4167	0.7471	0.8571		0.7556	0.331	nan		0.062	0.1974	0.0259
0.9118	0	nan		0.0462	0.8723	0.0689		0.8485	0.0398	0.5		0.2857	0.7018	nan		0.2	0.0704	0.0127		0	0.1212	0
0.925	0.3687	0.6552		0.0785	1	0.0353		0.55	0.1633	nan		0.1724	0.5476	0.4872		0.9697	0.5175	0.7111		0.1319	0.462	nan
0.9091	0.3478	0.5556		0.0109	0.973	0.0255		0.8	0.0943	nan		0.0714	0.4444	nan		0.1316	0.0196	0.1481		0.0523	0.6528	nan
0.7407	0.2222	0.5		0.0117	0.7083	0.0131		0.4	0.0686	0.3636		0.2095	0.5185	0.4		0.8667	0.2438	nan		0.1678	0.3475	nan
0.766	0	0.9035		0.4524	1	0.4634		0.7143	0.2941	0.5352		0.3333	0.7179	0.7143		0.1875	0.0675	0.3056		0	0.1778	nan
0.7083	0.1915	nan		0.4091	0.9808	nan		0.8621	0.4	0.8276		0.1571	0.5135	0.375		0.1818	0.0511	nan		0	0.3571	nan
0.9293	0.0023	0.7611		0.0231	0.9702	0.0098		0.4516	0.1179	0.3571		0.1786	0.5238	0.25		0.5266	0.2647	0.9266		0.0385	0.3043	0.0952
0.875	0	nan		0.0096	0.9132	0.0329		0.3889	0.0163	nan		0.037	0.5517	0.0857		0.8848	0.6103	0.9632		0.0333	0.2344	nan
0.95	0.087	nan		0.0181	0.9159	0.0182		0.7619	0.0149	0.5714		0.3409	0.6607	0.3333		0.2963	0.1019	nan		0.0152	0.2571	0.04
0.7561	0.1057	0.7619		0.0098	0.9558	0.0104		0.5	0.0116	0.1379		0	0.4727	0.3		0.202	0.0965	0.1194		0.1538	0.2828	0.15
0.6048	0.0228	0.2523		0.0041	0.9492	0.0243		0.6207	0.05	nan		0.025	0.3725	0.1498		0.2794	0.087	0.025		0.0708	0.1905	0.1495
1	0.3137	nan		0.0098	0.9412	0.0172		0.5455	0.1078	nan		0.0816	0.5	0.1343		0.2162	0.0438	0.0576		0.0204	0.1649	nan
0.7429	0.1264	0.3538		0.0168	1	0.0097		0.9211	0.5455	0.8261		0.7	1	nan		0.65	0.2222	nan		0	0.1408	nan
1	0.28	0.8857		0.0139	0.9717	0.0101		0.8108	0.3409	nan		0.5781	0.96	nan		0.125	0.0172	0.0227		0.2	0.4706	nan
1	0.4211	0.6635		0.0061	0.9527	0.0177		0.5943	0.0166	0.3645		0.5	0.888	0.859		0.1	0	0		0	0.2667	0.2
0.7273	0.2017	nan		0	1	0		0.6333	0.0233	0.3913		0.4444	0.7721	0.7692		0.2143	0	nan		0	0.1429	0.037
0.6333	0.0714	0.2955		0.0208	1	0		0.3704	0.0071	0.4146		0.1875	0.4921	0.5833		0.1538	0	0.4167		0	0.12	0.0617
0.85	0.0455	nan		0	0.9459	0		0.7714	0.0173	0.5952		0.6098	0.9565	0.7111		0.3589	0.2238	0.2453		0	0.5185	nan
1	0.435	0.9444		0	1	0.0069		0.375	0.0099	0.5185		0.0845	0.4375	0.2295		0.4185	0.2422	0.319		0.0632	0.2327	0.0198
0.9403	0.2356	nan		0	1	0.0225		0.6481	0.2771	0.4308		0.0248	0.38	0.0231		0.125	0	0.0132		0.0482	0.1612	0.0615
0.5862	0.0699	0.5479		0.5	1	0.4444		0.7805	0.4062	0.7329		0.6	0.96	0.6818		0.1556	0.0305	nan		0.0279	0.1579	0.0203
1	0.4204	nan		0.129	0.966	0.3646		0.8519	0.4474	0.614		0.186	0.6364	0.4839		0.129	0	nan		0.0282	0.1951	0.0204
0.6154	0.0083	0.4533		0.0986	0.99	0.2186		0.72	0.4158	nan		0.1364	0.5729	0.12		0.1148	0	0		0.0238	0.1371	0.1031
0.56	0.0315	0.25		0.2857	0.9344	0.459		0.5	0.118	nan		0.2424	0.6633	0.4565		0.2069	0	0.1852		0	0.2138	0.0139
0.6642	0.0193	0.1462		0	0.75	0.1154		0.4889	0.0438	0.2264		0.4615	0.7805	nan		0.5538	0.0833	nan		0.0874	0.193	0.1031
0.9683	0.4302	0.6753		0.0132	0.6047	0.0294		0.75	0.1538	nan		0.5676	0.9333	nan		0.5676	0.2656	0.3654		0.0312	0.3641	0.1429
1	0.2375	0.7981		0.3478	0.9143	0.3293		0.8636	0.4013	nan		0	0.3253	0.0078		0.4531	0.1701	0.0469		0.5643	0.7517	0.6484
0.869	0.2815	0.6		0.0208	0.9821	0.0097		0.7258	0.0296	nan		0.0286	0.4524	nan		0.7044	0.2281	0.1725		0.0455	0.1757	nan
1	0.4776	0.7647		0.0238	0.9895	0.0084		0.3623	0.014	0.6327		0.0625	0.7073	nan		0.493	0.1949	0.2104		0	0.127	0
0.9545	0	0.4815		0.0118	0.9657	0.0184		0.8529	0.3252	0.7193		0.3043	0.6914	0.3793		0.4074	0.228	0.0545		0	0.1643	0.0482
0.7524	0.0423	0.6867		0.0173	1	0.0036		0.7812	0.4029	0.7358		0.0033	0.4458	0.0054		0.1818	0.0455	0.15		0	0.1619	nan
0.7529	0.1876	0.6584		0.0046	0.5455	0.0212		0.5333	0.1409	0.3143		0.15	0.5714	nan		0.3889	0.0749	0.38		0	0.1455	0.0598
0.7063	0.0974	0.5398		0.0226	1	0.0177		0.55	0.0173	nan		0	0.3659	0.1429		0.2121	0.0488	nan		0.1364	0.4318	nan
1	0.4776	1		0.0148	0.8367	0.0201		0.4524	0.14	0.4		0.0204	0.4211	0.024		0.2857	0.0476	0		0.0455	0.1688	nan
1	0.0521	0.88		0.0122	0.9167	0.0148		1	0.6552	nan		0.0104	0.3511	0.0086		0.3115	0	nan		0.0182	0.4667	nan
1	0.3588	0.8		0.0206	0.8837	0.0191		0.7347	0.4255	0.7451		0.0385	0.4667	0.2075		0.25	0	nan		0	0.5098	0
1	0.2568	0.9091		0.0088	0.9494	0.0221		0.4634	0.0163	nan		0.0833	0.3902	0.0513		0.25	0.061	0.1795		0.0208	0.5088	nan
0.963	0.3418	nan		0	0.5333	0		0.3889	0.019	nan		0	0.3559	0.25		0.1905	0.0311	0.18		0.0339	0.2765	nan
0.7308	0.0205	0.8095		0.4615	0.9756	0.4583		0.75	0.2121	nan		0.0246	0.4765	0.0147		0.3421	0.0442	0.25		0	0.1224	0.0541
0.7059	0.2007	0.7636		0.3939	1	0.7938		0.4074	0	nan		0.0435	0.4928	0.0208		1	0.6774	0.9309		0	0.2667	0.0588
0.7619	0.2163	0.8947		0.0144	0.5521	0.0188		1	0.5574	nan		0	0.4429	0.0078		0.5769	0.2227	0.6301		0.0161	0.1429	0.0179
0.617	0.0102	0.7024		0.0126	0.6506	0		0.4242	0.1235	0.1333		0	0.4912	0		0.4286	0.0526	nan		0	0.2121	0.1136
0.9412	0.3393	0.963		0	0.9388	0		0.7273	0.2168	nan		0.0652	0.4173	0.1538		0.7709	0.2552	0.7463		0	0.2167	0.1224
0.8224	0.2602	0.637		0	0.875	0		0.7647	0.0179	nan		0.4286	0.8571	nan		0.7464	0.2587	0.8627		0.35	1	nan
0.8716	0.3715	0.9213		0	0.9634	0		0.7949	0.2328	0.7067		0.0222	0.7778	0.0397		0.1515	0.0289	nan		0.4681	0.8696	nan
1	0.4706	nan		0.3736	0.9026	0.2864		0.65	0.3333	0.614		0.1481	0.4524	0.2941		0.1207	0	0.0077		0	0.6522	nan
0.9155	0.3895	0.8571		0.0134	0.9839	0.0563		0.8	0.0289	0.8333		0.042	0.6222	0.0339		0.3667	0.1325	0.2295		0	0.25	nan
1	0.3	0.9649		0	0.9485	0.0496		0.8857	0.5841	nan		0	0.5652	nan		0.1429	0	0.0962		0	0.2	nan
0.6706	0.0194	0.3954		0.0845	1	nan		0.7111	0.1978	0.8125		0	0.4173	0.0109		0.6829	0.1816	0.3497		0.0108	0.1239	0.1528
0.9677	0.4149	0.5682		0.4444	1	0.8704		0.9459	0.6364	0.6852		0	0.3774	0		0.4948	0.1622	0.2719		0.1042	0.3897	0.1319
0.8578	0.3147	0.7875		0.3684	0.9722	0.8026		0.6333	0.2581	nan		0.0112	0.3704	0.0473		0.3333	0.122	0.3186		0.1111	0.2648	0.0858
0.9057	0.0439	0.7955		0	0.5182	0.0194		0.7273	0.1061	nan		0.3333	0.6769	nan		0.12	0.0176	0.0213		0.0213	0.1246	0.0079
0.9213	0.024	0.9091		0.1237	0.7188	0.0867		0.7778	0.305	0.728		0.4474	0.7664	nan		0.3333	0.027	nan		0.0563	0.1818	0.1212
0.9527	0.0418	0.8571		0.0192	1	0.0298		0.7778	0.45	nan		0.0243	0.4464	0.0131		0.4643	0.2276	0.0135		0	0.1719	0.2254
0.8478	0.1715	0.8676		0.0108	1	0.0173		0.9167	0.5591	0.8519		0.0045	0.6917	0.0144		0.4177	0.2941	0.1404		0	0.403	0.1358
0.6146	0.0215	0.5484		0.0129	1	0.0111		0.875	0.5658	0.6667		0	0.5038	0.0131		0.125	0.0189	0.0536		0.1091	0.2459	0.1753
0.8462	0.3111	nan		0.0187	0.9709	0.0151		0.854	0.5476	0.7882		0.0074	0.3391	0		0.15	0.0132	nan		0	0.386	0.0515
0.7076	0.0296	0.7746		0.0069	0.9296	0.0076		0.95	0.24	nan		0	0.4677	0		0.1228	0.0099	0		0.1765	0.4444	0.0366
0.9677	0.0234	1		0.0063	0.8264	0.008		0.5385	0.0909	nan		0.0571	0.6618	0.0074		0.3679	0.1635	0.3507		0.0714	0.3019	0.0769
0.8649	0.1176	0.9091		0.0181	0.8476	0.0139		0.7273	0.3801	0.5152		0.0075	0.348	0.0163		0.4432	0.1889	0.3545		0.0361	0.1442	0.0187
1	0.2128	0.4717		0.0776	0.9882	0.034		0.6471	0.2727	0.25		0	0.4545	0.0339		0.1538	0	0		0.028	0.1455	0.0948
1	0.0571	0.9643		0.005	0.8675	0.0212		0.9176	0.6167	0.8136		0	0.7391	0.0159		0.1471	0.018	0.0139		0.0312	0.16	0.0323
1	0.0207	0.875		0.0241	0.5658	0.0219		1	0.6591	nan		0	0.4341	0.0204		0.1569	0	0		0.023	0.1481	0.0769
0.9714	0	0.913		0.0083	1	0.0071		0.45	0.0316	0.35		0.3333	0.7727	nan		0.25	0.087	nan		0	0.275	0.1786
0.8732	0.1827	0.8333		0.0204	0.7925	0.015		0.5238	0.0087	0.561		0.0125	0.4595	0.0125		0.4857	0.0083	0.2055		0.6964	0.8224	0.8068
0.8846	0.2812	0.8043		0.0427	0.9362	0.0704		0.6071	0.0427	0.76		0.0106	0.8636	0.0066		0.125	0.0158	0.0345		0.1205	0.3316	0.2057
1	0.4051	nan		0.0187	0.7551	0.018		0.36	0.0509	nan		0.5526	0.9138	0.8676		0.1392	0.0111	nan		0.0638	0.2154	0.0215
0.9602	0.0036	0.9609		0.3744	0.9429	0.2769		0.7273	0.3041	0.2857		0.0264	0.5926	0		0.1667	0.0082	nan		0.0392	0.1512	0.1111
0.8696	0.1549	nan		0.0318	0.6808	0.0104		0.8	0.4348	nan		0.6667	1	0.3086		0.1667	0.0133	nan		0	0.1296	nan
0.68	0.022	nan		0.0032	0.8449	0.0069		0.803	0.2169	0.697		0.055	0.5238	0		0.1584	0.0165	0.0606		0	0.15	nan
0.9385	0.0182	nan		0.0187	0.7594	0.031		0.5946	0.1176	0.5192		0.0635	0.4643	0.0625		0.2414	0.0217	0.0652		0.0247	0.1481	0
0.5862	0.0141	nan		0.0161	0.5603	0.011		0.75	0.3061	nan		0.3235	0.6562	0.25		0.7097	0.3491	0.6087		0.3404	0.6348	0.7662
0.7208	0.0126	0.3296		0.0182	0.8661	0.0212		0.6667	0.2941	nan		0	0.58	0.05		0.9146	0.4688	0.5526		0.0467	0.1711	0.2347
1	0.3537	nan		0.0047	0.9318	0.0256		0.7931	0.3636	0.9538		0	0.4733	0		0.5714	0.3448	0.4783		0	0.1667	nan
0.9444	0.3261	0.8222		0.0259	0.9417	0.0134		0.75	0.2432	nan		0.0656	0.6333	0.0595		0.3824	0.0451	0.1538		0.0286	0.234	nan
0.9176	0.3879	0.9104		0.0402	0.9929	0.0201		0.8182	0.4783	nan		0.0139	0.4394	0.0243		0.1706	0	0.0493		0.1084	0.2247	0.1404
0.8944	0.1358	0.685		0.045	0.9146	0.0773		0.48	0.1754	0.5405		0.0065	0.4463	0.0069		0.35	0.019	0.1364		0	0.1176	0
0.7755	0.186	0.5		0.1136	0.6154	0.1625		0.7273	0.1818	0.7		0.6364	0.9364	nan		0.6316	0.435	0.5263		0.0268	0.1554	0
0.7742	0.0271	0.1494		0.4231	1	0.1458		0.8605	0.4483	0.8387		0.3143	0.7014	0.5507		0.25	0.0219	0.186		0.027	0.3099	0.0441
0.9655	0.0274	0.8154		0.1905	0.95	0.0148		0.7895	0.1379	0.75		0.4595	1	0.5294		0.1212	0.0125	0		0.0374	0.1816	0.1333
0.7922	0.2889	0.3947		0	0.6748	0		0.7273	0.373	0.6456		0.1935	0.5862	0.2857		0.1812	0.0547	0.0671		0.0657	0.1833	nan
0.7143	0.1497	0.3923		0.1901	0.7465	0.1245		0.6939	0.1737	nan		0.1707	0.8333	0.4		0.2041	0.0348	0.0435		0	0.2676	nan
0.7692	0.0075	0.819		0.127	0.7907	0.0905		0.5758	0.2286	0.5472		0	0.7097	0.0909		0.127	0.0141	0.1429		0.0455	0.1944	0.2273
0.7426	0.0082	0.9633		0.3939	0.913	0.9615		0.6522	0.3358	0.4286		0.0159	0.5875	0.0625		0.1154	0.0061	nan		0	0.3529	nan
0.7077	0.016	0.9205		0	0.9583	nan		1	0.5294	0.56		0.0149	0.3944	0.039		0.1429	0	0.0962		0.012	0.1351	0.1667
0.8235	0.0158	0.8235		0	0.898	0.0282		0.5814	0.1771	0.5345		0.0278	0.3684	0.0244		0.1224	0	0.0833		0	0.2464	0.0345
0.9221	0.0475	0.8072		0	0.963	0.0062		0.72	0.4052	0.641		0.4783	0.7887	0.6207		0.2083	0.0282	0.093		0	0.1023	0.0704
0.563	0.019	0.3846		0	0.6893	0.0051		0.8846	0.5556	0.85		0.0191	0.6562	0.005		0.1304	0.0061	0.0441		0.0155	0.1582	0.1005
0.8923	0.0122	0.7791		0.0346	0.791	0.0258		0.9107	0.4932	0.7903		0.0219	0.7041	0.0178		0.3	0.0303	nan		0	0.1429	nan
0.5462	0.0084	0.2701		0.0076	0.6491	0.0412		0.7097	0.2045	nan		0.0144	0.6667	0.013		0.2143	0.0244	nan		0.0392	0.2404	0
0.6528	0.0141	0.4309		0.0204	0.5473	0.0251		0.75	0.36	0.5		0.0054	0.6545	0.0199		0.3571	0.0141	nan		0.3406	0.5317	0.3366
0.6477	0.0041	0.6281		0.0174	0.6454	0.0266		0.6562	0.3529	nan		0.0097	0.725	0.0089		0.2	0.0533	0.0708		0	0.1316	0.0364
0.6419	0.0171	0.5969		0.0215	0.7621	0.0434		0.5833	0.0103	nan		0.0017	0.76	0.0097		0.25	0.0412	nan		0	0.1125	0.1607
0.8438	0.0114	nan		0.0106	0.8235	0.0482		0.6552	0.3529	0.561		0.0119	0.3471	0.0103		0.3	0.0989	0.3243		0.1143	0.3506	0.3529
0.8764	0.021	0.7078		0.1359	0.679	0.0789		0.6429	0.34	0.1818		0.0707	0.6667	0.0693		0.7273	0.0233	nan		0	0.5333	0.3226
0.9286	0.0184	0.7914		0.3333	0.9333	0.7273		0.8696	0.4	nan		0.1806	0.6104	0.1024		0.1818	0.0273	0.1489		0	0.4242	0.2105
0.9779	0.0092	0.8863		0.1667	1	0.1471		0.8158	0.4667	0.7193		0.0213	0.6533	0		0.5455	0.3077	0.0833		0.1575	0.4193	0.213
0.9471	0.0279	0.8704		0.0261	0.9545	0.0929		0.9672	0.5759	nan		0	0.6292	0.0247		0.1935	0.0169	0.0455		0.0105	0.125	nan
0.8276	0.2703	nan		0.025	0.9259	0.2353		0.5227	0.1772	0.48		0.0909	0.3939	0.1		0.1364	0	0.2059		0	0.1333	nan
0.9767	0.3158	0.9685		0	0.96	0.0625		0.6897	0.3846	0.7143		0.0231	0.8641	nan		0.1613	0.0366	0		0.1311	0.3939	0.0746
1	0.48	0.7442		0	1	0.0833		0.375	0.0107	0.125		0.0231	0.5747	0.0189		0.1579	0.0037	0.169		0	0.1579	nan
0.9444	0.2292	0.7105		0.0164	0.5925	0.0274		0.6585	0.0037	0.6296		0.0057	0.7112	0.024		0.3	0	nan		0	0.1111	0
0.6284	0.0126	0.5145		0.4167	0.9322	nan		0.8333	0.1952	0.7353		0.0154	0.4694	0.018		0.1447	0.0192	0.0508		0	0.3265	nan
0.8478	0.013	0.8716		0.0353	0.7	0		0.4717	0.1515	0.58		0.0219	0.4483	0.0194		0.2222	0.0816	0.1455		0.037	0.2188	0
0.8488	0.0168	0.9111		0	0.5968	0.0769		0.9583	0.5739	0.8969		0.3077	0.7154	0.4752		0.1176	0	nan		0.0133	0.1222	0.0167
0.8333	0.0274	0.9245		0.022	1	0.0129		0.6552	0.069	0.7797		0	0.6531	0.0084		0.5806	0.0345	0.2766		0.0355	0.1803	0.0078
1	0.427	0.8899		0.4762	1	0.8125		0.5862	0.223	0.6133		0	0.6486	0.0408		0.1655	0.0221	0.1707		0	0.2169	0
0.9737	0.4324	0.8235		0.15	0.973	0.641		0.7143	0.2071	0.75		0	0.4259	0		0.1667	0.0488	0.1471		0.0049	0.1188	0.0685
0.8636	0.3617	0.5676		0.094	0.5947	0.0421		0.5208	0.1229	0.6712		0.0159	0.4286	0.0051		0.1923	0.0364	0.1053		0	0.1057	0
0.8936	0.2787	0.4607		0.0214	1	0.0044		0.7097	0.1327	0.4242		0.0072	0.3333	0.0039		0.2157	0.0216	nan		0.0702	0.2707	0.0278
0.8101	0.2692	0.6129		0.0097	0.6471	0.0673		1	0.5421	0.8649		0.0106	0.6607	0.0114		0.1765	0	nan		0	0.5077	0.0625
1	0.5	0.7246		0.4286	1	0.5111		0.8636	0.3729	0.3611		0.098	0.6735	0.0377		0.1489	0.0316	0.1529		0	0.1698	nan
0.7963	0.2548	0.7079		0.2133	0.7464	0.2529		0.359	0.0247	0.4286		0.0506	0.5897	0.036		0.1351	0.0262	0.069		0	0.4762	0.3478
0.84	0.2716	0.4557		0.0273	1	0.0671		0.95	0.5339	nan		0	0.8308	0		0.1176	0.0153	0.1404		0	0.1781	0.0714
0.8357	0.1864	0.5257		0.0326	0.6707	0.0076		0.7105	0.3883	nan		0.0127	0.4828	0		0.2069	0.0189	0.12		0.0211	0.1828	0.0816
0.5625	0.0037	0.3252		0.1321	0.6515	0.0312		0.8261	0.5246	0.5		0	0.7117	nan		0.3652	0.0263	0.3366		0	0.1386	0.1728
1	0.5	nan		0.0195	0.9333	0.0556		0.9474	0.6319	nan		0	0.6857	nan		0.1613	0	0.0435		0	0.6	0
1	0.4267	1		0.4921	1	nan		0.6038	0.1344	0.4337		0	0.7773	nan		0.3704	0.0304	0.2857		0	0.2826	0
1	0.4757	0.6697		0.4737	1	0.8571		0.9583	0.6458	1		0.0088	0.8033	0.0265		0.3784	0.0475	0.0548		0	0.2319	nan
0.9844	0.1107	0.8529		0.2778	0.9615	1		0.537	0.075	0.55		0	0.3261	0		0.5417	0.0596	0.2637		0	0.1529	nan
0.871	0.067	nan		0.2981	0.939	0.3146		0.5455	0.1351	0.5556		0	0.3234	0		0.6583	0.1793	0.7118		0	0.4024	0.2361
0.8276	0.2917	1		0.3333	0.95	0.8586		0.551	0.0061	0.7576		0	0.3147	nan		0.8028	0.5128	0.625		0.0229	0.1495	0.0233
0.8	0.2941	0.6364		0.381	1	0.9545		0.8085	0.478	0.8		0	0.7963	nan		0.1429	0.0315	0.1481		0	0.1569	nan
0.9773	0.019	nan		0.3214	0.9459	nan		0.7857	0.3731	0.6098		0	0.8444	nan		0.24	0.0678	0.056		0	0.1404	nan
0.9062	0.0254	0.9804		0.1807	1	0.36		0.5345	0.2333	nan		0	0.7101	0		0.4444	0	nan		0	0.2293	0.1951
1	0	0.9859		0.2857	1	0.3462		0.6226	0.3136	nan		0.0926	0.3974	0.0157		0.1379	0.0276	0.1585		0	0.1969	0.1087
0.7297	0.0152	0.6829		0	0.8095	0.1975		0.5517	0.1163	nan		0	0.661	0.0323		0.2083	0	0		0.0115	0.241	0.1048
1	0.3684	1		0.3333	0.9259	0.5769		0.6429	0.2963	0.5		0.359	0.7647	0.0588		0.1463	0.036	nan		0.0349	0.2564	0.2093
1	0.4395	0.9639		0.4783	1	0.7742		0.7576	0.4118	0.5918		0.0146	0.4516	0		0.2581	0.037	0.3333		0	0.2681	0
1	0.3333	1		0.4603	1	0.6914		0.5185	0.0923	0.6379		0.1692	0.5072	nan		0.1452	0.0353	nan		0	0.1471	0
1	0.5	1		0.1061	1	0.0772		0.4074	0.0781	0.5849		0.0529	0.6667	0.0407		0.5571	0.0372	0.3958		0	0.1212	0.048
0.9706	0.4359	1		0.105	0.9923	0.0855		0.6061	0.0553	0.537		0	0.56	nan		0.5926	0.1781	0.6562		0.1875	0.5328	nan
0.9224	0.0099	0.8986		0.112	0.9939	0.0908		1	0.4	0.8889		0.0069	0.3524	0.0023		0.5714	0.2295	nan		0.0238	0.1842	nan
0.8896	0.019	0.908		0.2933	0.9266	0.1889		0.8696	0.5312	nan		0.025	0.3873	0.0086		0.2452	0.1194	0.1057		0.0513	0.3571	nan
0.7697	0.235	0.6667		0.3571	0.8846	nan		0.8077	0.4563	0.6364		0.0082	0.3288	0.0354		0.3356	0.1715	0.1419		0	0.1429	0.0388
0.632	0.0063	0.6957		0.0143	0.5393	0.0081		0.8333	0.5	0.65		0	0.375	0		0.1429	0	0		0.0312	0.2118	nan
0.8372	0.0095	0.8731		0.029	0.8148	0.0164		1	0.6693	0.9783		0.003	0.3182	0.0089		0.8512	0.5762	0.7053		0.1429	0.3269	0.0946
0.8059	0.0072	0.8319		0.1138	0.9672	0.1765		0.7632	0.3448	0.7879		0	0.76	0.0909		0.9155	0.7149	0.7968		0.0333	0.2804	0
0.5974	0.0385	0.3233		0	0.908	0.0208		0.7692	0.2667	0.875		0.5238	0.8812	0.6389		0.6438	0.4088	1		0.0405	0.1579	0.0192
0.8929	0.1212	nan		0.0193	0.7909	0.0038		0.7551	0.2121	nan		0.0339	0.6	0.0135		0.7279	0.4672	0.6425		0.075	0.25	0
1	0.1429	nan		0.0182	0.8436	0.018		0.5	0.1765	0.5577		0	0.6136	0.0132		0.1509	0.0439	0.046		0	0.1688	0.0333
1	0.456	0.9889		0.0476	0.8555	0.0032		0.8	0.431	nan		0.0159	0.451	0.0294		0.1905	0.0284	nan		0.0429	0.1656	nan
1	0.4091	1		0.0716	0.6	0.0421		0.5185	0.1164	0.5625		0.0628	0.6667	0.0662		0.1579	0.0246	0.0909		0.1104	0.2187	0.0769
0.9667	0.0625	0.9184		0.1013	0.7188	0.0355		0.7206	0.1562	0.7164		0.0182	0.6719	nan		0.2143	0.0575	nan		0.75	0.9955	nan
0.8617	0.1193	0.7247		0.1413	1	0		0.9535	0.5304	0.8167		0.3	0.6042	0.4545		0.1245	0.0202	0.0759		0.6364	0.8362	0.6562
0.6	0.0109	0.2453		0.1188	1	nan		0.678	0.3095	0.4677		0.1905	0.5579	nan		0.5	0.2268	nan		0.3548	0.5625	0.4
0.95	0.4028	0.8571		0	0.9041	0.0259		0.4444	0.1321	nan		0.1507	0.5434	nan		0.4286	0.1953	nan		0.0253	0.2025	0.0606
0.9583	0.4388	0.9123		0.4265	0.9519	0.5818		0.4054	0.0265	0.4286		0	0.38	nan		0.8148	0.5714	0.9355		0	0.1372	0.0376
0.8205	0.2083	0.5366		0.4444	0.9765	0.8696		0.4262	0.0214	0.5507		0.038	0.6	0.0037		1	0.7975	0.9967		0	0.3206	nan
0.7845	0.2479	0.5872		0.3247	0.9455	0.4298		0.5217	0.046	0.486		0	0.9118	0.08		0.2946	0.07	0.2616		0.037	0.2989	0.098
0.6232	0.0909	0.3933		0.1754	0.9159	0.2231		0.4681	0.048	0.3871		0.0652	0.7692	0		0.1379	0	nan		0.08	0.3	nan
1	0.4762	0.9524		0.4091	0.9492	0.2396		0.5	0.1207	0.3256		0	0.6277	0		0.2679	0.0449	0		0	0.1975	nan
0.94	0.0161	0.963		0.3271	0.8816	0.3465		0.9545	0.5	0.7273		0	0.4188	0		0.2857	0.0605	nan		0.0727	0.3333	0.02
1	0.3611	0.9609		0.44	0.9744	0.7143		0.8333	0.4545	0.6071		0	0.539	0.0513		0.4275	0.2405	nan		0.5667	0.7264	0.9135
0.612	0.006	0.3741		0.4615	1	0.875		1	0.6774	0.9012		0	0.6	nan		0.2031	0.0286	0		0.1948	0.3224	0.2727
0.9122	0.3872	0.8347		0.4095	1	0.4679		1	0.5758	0.8571		0	0.5915	0		0.6757	0.5568	nan		0.0513	0.1939	0.08
1	0.4756	nan		0.5	1	nan		0.6923	0.1333	nan		0	0.4219	0.0303		0.125	0.0217	0.0571		0.129	0.5484	0.1667
1	0.5	nan		0.1145	1	0.0719		1	0.6897	0.9697		0.0312	0.5658	nan		0.3036	0.0213	nan		0.0278	0.1538	nan
0.751	0.1446	0.7602		0.0062	1	0.0182		0.9524	0.5044	0.7568		0.011	0.5556	nan		0.1321	0	nan		0.1935	0.371	nan
1	0.5	nan		0.0198	0.9029	0.0298		0.7436	0.4173	0.5714		0	0.4444	nan		0.2917	0	0		0	0.1017	0
0.8167	0.002	0.7833		0.0214	0.8788	0.043		0.7692	0.3818	0.4474		0.012	0.4386	0.0303		0.1846	0.0571	0.1322		0.1	0.347	0.3984
0.9542	0.3663	0.7358		0.0412	0.9434	0.0148		0.6757	0.3276	0.6389		0	0.3089	0		0.2315	0.0621	0.0413		0.037	0.2581	0.0351
0.5417	0.0175	0.1		0.0531	0.7712	0.0303		0.5893	0.2524	nan		0	0.6131	0.0147		0.2188	0.0495	0.0923		0	0.1196	0.0323
1	0.4272	0.76		0.2903	0.8627	0		0.4815	0	nan		0.0127	0.5726	0.0185		0.5506	0.2941	0.3291		0	0.1319	nan
1	0.4741	0.7895		0	0.6364	0.0408		0.7037	0.3235	nan		0.0099	0.4474	0.0112		0.2105	0	nan		0	0.1585	0.0435
1	0.2143	nan		0.1842	1	0.3364		0.8636	0.3625	nan		0.016	0.8173	0		0.2	0.0372	0.2273		0.038	0.1424	0.0376
0.7949	0.0057	0.5747		0.3	1	nan		0.8667	0.1786	nan		0.0357	0.6792	nan		0.2667	0.0974	0.125		0.0664	0.1692	0.0676
1	0.4286	0.977		0.3375	0.8718	0.7534		0.8333	0.4783	nan		0	0.5265	0		0.3182	0.0571	nan		0.025	0.1496	0.0781
0.8	0.1296	0.4267		0	0.6395	0.087		0.9828	0.2208	0.7419		0.4	0.7692	0.2553		0.493	0.1745	nan		0	0.2388	nan
1	0.4662	0.7973		0.0172	0.69	0.006		0.9756	0.1944	0.9		0	0.4167	nan		0.2903	0.0541	0.2647		0.2357	0.3523	0.3261
0.8298	0.0157	nan		0.0272	0.8333	0.0044		0.9556	0.2105	0.9773		0	0.3684	0.0222		0.1471	0.0165	0.0494		0.1111	0.4538	nan
0.8989	0.0262	0.8143		0.0165	0.6792	0		0.4889	0.0714	0.8333		0.05	0.6552	0		0.1667	0	0.0488		0.2121	0.4712	nan
0.9114	0.0476	0.4766		0.0104	0.7422	0.0161		0.72	0.051	0.9032		0	0.6214	0.0063		0.8947	0.6556	nan		0.4118	0.5609	0.303
1	0.0231	0.8289		0.0282	0.7909	0.0597		0.878	0.4384	nan		0	0.8235	0		0.25	0.1214	0.2812		0	0.1905	0
0.8448	0.0629	0.4545		0	0.5778	nan		0.6806	0.2211	nan		0.0109	0.5931	0.0398		0.1017	0	nan		0.125	0.3728	0.2632
0.8182	0.0967	0.087		0	0.6026	0.0385		0.5278	0.164	0.7419		0	0.664	0.0175		0.1667	0	nan		0.0244	0.1696	0.1146
0.7126	0.0965	nan		0.0476	0.973	0.0133		0.7479	0.2028	0.6852		0.0022	0.646	0.015		0.1966	0.0777	0.1841		0.0784	0.2034	0.0667
0.8295	0.0325	0.7073		0.04	0.9074	0.0179		0.75	0.4048	nan		0.0102	0.8459	0.0201		0.1429	0	0.0862		0	0.2	nan
0.5652	0.0541	0.48		0.0118	0.6534	0		0.6857	0.2162	1		0.0046	0.7811	0.009		0.1746	0.0193	0.0769		0.0833	0.2593	0.0333
0.8077	0.2017	0.7181		0	0.6079	0.0157		0.4545	0.1429	nan		0.1017	0.7071	0.1061		0.1071	0	nan		0.0597	0.2462	nan
0.9259	0.3968	0.6857		0.1738	0.6971	0.1579		0.8228	0.4675	0.7778		0.0284	0.7857	0.0337		0.2609	0.0286	nan		0.0115	0.1204	0
0.8	0.1667	nan		0.055	0.9371	0.0461		0.8462	0.4557	0.8696		0.0529	0.76	0.0495		0.194	0.0574	nan		0.1801	0.3449	0.377
0.56	0.04	0.3636		0.0336	0.9833	0.047		1	0.6098	0.9444		0.1379	0.9524	0.1875		0.1589	0.0158	0.082		0.0204	0.13	0.05
0.625	0.1	nan		0.0275	0.9218	0.0553		0.4967	0.0055	0.4264		0.2326	0.7234	0.1176		0.1111	0.0099	0		0.0153	0.1191	0.029
0.9787	0.4107	nan		0.0577	0.9436	0.1391		0.3902	0.0305	0.3462		0.0245	0.3333	0.014		0.1042	0	0.0909		0.0444	0.1809	0
0.9706	0.4286	0.9483		0.0459	0.9697	0.0496		0.4094	0	0.384		0.0214	0.4263	0.0249		0.5484	0.0156	0.0833		0.213	0.3166	0.0844
0.6316	0.0909	0.8		0.4419	0.9706	0.8254		0.6129	0.2812	nan		0.2353	0.5714	0.1389		0.1509	0.0164	nan		0.2019	0.4056	0.2013
0.9714	0.4078	nan		0.0136	0.9746	0.0227		0.7586	0.3077	nan		0.0488	0.4103	0.0233		0.3462	0.2112	0		0.3542	0.5059	0.5359
0.6319	0.0029	0.0714		0.0157	0.9859	0.0312		0.7105	0.34	0.64		0.0223	0.7581	0.0401		0.2021	0.0893	0.1534		0.1373	0.3208	0.0575
0.5667	0.0212	0.5415		0.0206	1	0.0243		0.72	0.3023	0		0	0.3077	0.1714		0.3824	0.0822	0.1818		0.0333	0.2308	0.0172
0.8558	0.0944	0.8021		0.0045	0.9837	0.0122		0.9722	0.2	nan		0.0137	0.65	0.0085		0.1574	0.0511	0.069		0	0.1778	nan
0.6618	0.0261	nan		0.009	0.9421	0.0145		1	0.5806	nan		0.0124	0.7	0.0205		0.9157	0.6775	0.9167		0.0303	0.1899	0
0.968	0.3498	0.9381		0.0078	0.8689	0.0126		0.925	0.5833	nan		0.0135	0.4444	0.0093		0.9667	0.8534	0.871		0.0875	0.2251	0.0789
0.8571	0.023	0.8727		0.0136	0.9434	0.012		0.8571	0.305	0.9091		0.0043	0.6	0.0226		0.1489	0	0		0	0.1488	0.0704
0.8793	0.2286	0.9062		0.0107	0.9239	0.0276		0.3778	0.0498	nan		0	0.5134	0.0275		0.1413	0.0404	0.1565		0	0.625	nan
0.8919	0.0133	0.6214		0.0069	0.9279	0.0023		0.898	0.3899	0.84		0.2069	0.92	0.2188		0.5714	0.0714	nan		0	0.3709	0.1375
1	0.5	nan		0.0114	0.9572	0.026		0.8333	0.4773	nan		0	0.3333	0.0385		0.1566	0.0426	0.2105		0.0227	0.1429	0
0.871	0.1368	0.2147		0.0625	0.7333	0.0208		0.4776	0.1061	0.3833		0.0176	0.6738	0.0091		0.2	0.0874	nan		0	0.1087	0.0486
0.6415	0.1005	nan		0.0963	0.9167	0		0.7273	0.3509	0.5926		0.0121	0.5587	0		0.28	0.0568	nan		0.0123	0.125	0
0.8889	0.3	nan		0	0.6809	nan		0.5679	0.2348	0.5588		0.0158	0.6122	0.0148		0.1705	0.013	0.1136		0	0.1042	nan
0.5319	0.006	0.1918		0	0.8438	nan		0.8718	0.5244	0.3929		0.0952	0.76	0.0618		0.2188	0	0.0719		0	0.1667	0.0312
0.9692	0.2847	1		0.0242	0.6396	0.0217		0.8667	0.48	1		0.024	0.6897	0.0045		0.3273	0.0213	0.5238		0.0263	0.2336	0.0588
0.9756	0.2124	0.7742		0.0192	0.6471	0.0089		0.8438	0.3469	0.5652		0.0386	0.48	0.0176		0.4722	0.1571	0.6154		0.0156	0.119	0
1	0.3423	nan		0.3793	1	0.4		0.7143	0.2857	0.7059		0.0189	0.6957	0.0067		0.1277	0	0.1667		0	0.1579	nan
1	0	0.9662		0.3485	1	0.3839		0.9268	0.5714	nan		0.0136	0.8478	0.0108		0.1163	0.0097	0		0.0102	0.1134	0.0541
1	0.0197	0.871		0	0.7722	nan		0.6176	0.2841	0.3582		0.0187	0.5417	0.0107		0.127	0.0163	0		0.087	0.2131	0.0595
0.95	0.0172	0.5905		0.439	0.9818	0.6154		0.72	0.3708	0.7174		0.4182	0.7647	0.4773		0.2174	0.0642	0.0811		0	0.3051	nan
0.5319	0.0065	0.1686		0.0152	0.9143	0		0.7308	0.2553	nan		0.4074	0.7143	nan		0.1765	0.0164	0.2143		0	0.175	0.0714
0.9062	0.0247	nan		0	0.8478	0		0.3922	0.0185	0.0294		0.303	0.6304	nan		0.2391	0	nan		0.7812	1	nan
1	0.0508	nan		0.0205	0.85	0.0085		0.7941	0.4835	0.5926		0.3548	0.6591	nan		0.1429	0	0.0964		0.3529	0.6478	nan
0.7033	0.1553	0.7742		0.5	1	1		0.9	0.5922	0.8356		0.0064	0.3469	0.0388		0.2703	0.08	0		0.0357	0.2169	nan
0.7937	0.2646	0.9231		0.2917	0.9841	0.8101		0.8205	0.5	nan		0.0031	0.3519	0		0.1667	0.028	nan		0	0.1702	0.0833
1	0.4794	0.8889		0.4286	1	0.9636		0.7778	0.2623	nan		0.0065	0.4909	0.0091		0.1429	0.02	nan		0.0976	0.3239	0.2222
1	0.3558	1		0.2857	1	0.92		1	0.6439	0.85		0.5641	0.9714	nan		0.25	0.0904	0.1404		0	0.1579	nan
0.8298	0.0224	1		0.0741	1	0.519		0.925	0.5	0.6774		0.007	0.5393	0.0047		0.625	0.2779	0.3623		0.026	0.2387	0.1818
0.8462	0.0189	nan		0.1216	0.9701	0.1965		0.96	0.625	0.6552		0.1852	0.625	0.6207		0.2647	0	0.2		0	0.12	0
1	0.2636	0.9672		0.1946	1	0.2876		0.9655	0.6404	nan		0.0092	0.5	0.0062		0.2115	0.0238	0.0408		0	0.1875	0.1538
1	0.1228	1		0.3333	0.9609	nan		0.95	0.6386	nan		0.0167	0.4231	0.0341		0.4857	0.3298	0.2908		0	0.3188	0.2979
0.9524	0.3816	1		0.3222	0.9632	0.9615		0.4915	0.1074	nan		0.5714	0.9268	0.5484		0.1429	0.0128	nan		0	0.1176	nan
0.5273	0.0034	0.5851		0.3696	0.9552	0.766		0.9189	0.5389	0.6218		0.5	0.8056	nan		0.2667	0.0442	0		0.0245	0.1302	0.0101
0.8696	0.2263	0.6571		0.2222	1	nan		0.766	0.3851	0.4891		0.3636	0.814	nan		0.1053	0	0		0	0.1951	0.0645
0.9688	0.0199	0.973		0	0.9535	0.2703		0.68	0.2874	nan		0.2667	0.5833	0.2791		0.2667	0	0.225		0	0.1591	0.0522
0.9437	0.4232	0.9674		0.1538	0.9808	0.06		0.5263	0.2234	0.5965		0.3261	0.7094	0.46		0.1379	0	0		0	0.1944	nan
0.8519	0.0218	nan		0.0711	0.8649	0.0237		0.4219	0.0843	0.4868		0.2857	0.6957	0.44		0.186	0.0355	0.2308		0.0185	0.2216	0.1857
1	0.021	nan		0.3333	1	0.6273		0.6897	0.2841	nan		0.0051	0.8571	0.0164		0.1667	0.012	nan		0.2075	0.3717	0.0825
1	0.0189	0.5		0.3664	0.907	0.4088		0.9	0.5517	0.8		0.0095	0.4091	0.021		0.1493	0.0263	0.2381		0.0234	0.2857	0.2353
0.9048	0.0111	nan		0.3445	0.9812	0.3393		0.4902	0.0112	0.3625		0.0089	0.5714	0.0129		0.2041	0.0336	nan		0.0398	0.2009	0.0588
1	0.0284	nan		0.0375	0.5978	0.0266		0.6	0.1702	0.7		0.0097	0.8261	0.0104		0.1739	0	0.1667		0.0161	0.1268	0.0189
0.9545	0	nan		0.0142	0.5412	0.0026		1	0.6957	nan		0.0172	0.549	0.0112		0.9318	0.2635	nan		0.0465	0.2318	0.0694
0.8333	0.2683	0.5926		0.2079	0.7253	0.1704		0.5882	0.2155	0.5		0	0.7	0		0.7143	0.3689	nan		0.0563	0.2545	0.0625
0.6772	0.0285	0.479		0.0435	0.9262	0.0116		0.82	0.5179	0.8519		0.5	0.9545	nan		0.3235	0.1302	0.2683		0	0.2222	nan
0.9162	0.014	0.8357		0	0.8953	0		0.3704	0.0559	nan		0.0362	0.9434	0.0219		0.1481	0.02	nan		0	0.1489	0.0109
0.9833	0.0412	0.9841		0.2558	0.9661	0.2804		0.8169	0.5033	0.7475		0.0153	0.8667	0.0232		0.16	0.0185	nan		0.1034	0.3966	0.2083
0.9412	0.4245	nan		0.1556	0.9636	0.1913		1	0.6909	1		0.0022	0.6071	0.0101		0.375	0.087	nan		0.0602	0.2028	0
0.6333	0.0242	0.338		0.0476	0.6771	0.2113		0.7632	0.3947	0.7632		0.0147	1	0.008		0.3281	0.0748	0.2706		0	0.1142	0.084
0.6875	0.094	nan		0.1481	0.8421	0.0323		0.9273	0.445	0.7218		0	0.6765	nan		0.1525	0.0063	0.1707		0	0.12	0.0185
1	0.4023	0.9783		0.0684	0.7639	0		0.6016	0.0765	0.574		0.375	0.75	0.5532		0.225	0.0251	0.2317		0	0.1273	0
0.9038	0.3281	nan		0.4043	1	nan		0.6579	0.338	0.2857		0.3939	0.7083	nan		0.1329	0.0252	0.1566		0.0613	0.171	0.0156
0.6897	0.1409	0.6095		0.25	0.9211	nan		0.8654	0.5468	0.764		0.0324	0.4286	0.0318		0.1818	0.0472	0.12		0	0.1538	0
0.8381	0.0578	0.943		0	0.5106	0.0175		0.7879	0.451	0.4894		0.0376	0.5429	0.0107		0.2381	0.0333	0.1807		0	0.1688	0.0297
0.898	0.0217	0.9733		0.0449	0.6776	0.0741		0.6739	0.2095	nan		0.0132	0.4167	0.0144		0.4706	0.0124	0.1622		0.0923	0.3981	0.0331
0.7361	0.0616	0.4653		0.039	0.7876	0.1532		0.76	0.1562	0.3846		0.011	0.625	0.009		0.3545	0.2332	0.2429		0.0118	0.2415	nan
0.7647	0.2083	0.4444		0.2333	1	0.5682		0.52	0.16	nan		0.0148	0.4359	0.0252		0.3182	0.115	nan		0.0941	0.2075	0.1045
0.8623	0.0179	0.7368		0.2667	1	nan		0.9545	0.493	0.5652		0.0117	0.6071	0.0131		0.1481	0	nan		0	0.1061	0
0.8585	0.008	nan		0.3902	0.9556	nan		0.8172	0.4888	0.7692		0.0194	0.9667	0.0054		0.3333	0.0694	0.3409		0	0.2812	nan
0.7152	0.0179	0.5782		0	0.6857	0.2308		0.375	0.0135	nan		0.0169	0.6852	0.0037		0.2727	0.0263	0.1458		0.1467	0.5255	0.4962
0.6547	0.0506	0.639		0	0.5556	nan		1	0.625	nan		0	0.7101	0		0.3261	0.1605	0.2564		0.1389	0.6801	0.3152
0.75	0.0682	0.5539		0.0488	0.725	nan		0.9444	0.6154	0.6875		0	0.7397	nan		1	0.8551	0.885		0.0252	0.1651	0.05
0.9167	0.3603	0.8947		0	0.6935	0		0.8519	0.5152	nan		0	0.5938	0.0078		1	0.8222	0.9649		0	0.1538	0.0143
1	0.2857	0.9524		0.419	0.9868	0.497		0.6	0.0412	0.375		0.0185	0.4651	0.0303		0.9583	0.5403	nan		0	0.1505	0.0303
0.5714	0.0286	0.4865		0.2389	0.9931	0.2599		0.5833	0.1933	0.5192		0.0105	0.9024	0.0147		0.8976	0.6241	0.7938		0.1236	0.2798	0.2979
0.8	0.0388	nan		0.2437	0.9531	0.0522		0.45	0.1099	0.3623		0.0261	0.8056	0.0297		0.4318	0.2132	0.2406		0	0.125	0.0526
0.679	0.0207	0.4816		0.0254	0.9762	0.0248		0.5185	0.1786	nan		0.3611	0.6757	0.3725		0.9357	0.6653	0.4946		0	0.6056	nan
0.8244	0.0742	0.7828		0.0392	0.8364	0.0208		0.7619	0.3256	nan		0.0087	0.4717	0.0173		0.9778	0.5837	0.5149		0.0183	0.1512	nan
0.6533	0.0126	0.51		0.1481	0.9468	nan		0.9167	0.6078	0.6923		0	0.4146	0.005		0.1026	0	nan		0	0.1481	0.0263
0.6759	0.0168	0.5642		0.1538	0.6596	0.1294		0.8889	0.5196	0.4521		0.0092	0.5467	nan		0.1471	0.0118	0.039		0.0294	0.1429	0.05
0.6923	0.0241	0.2821		0.3333	0.9337	0.8182		0.9286	0.5417	0.8286		0.3611	0.6786	0.3429		0.2848	0.0268	0.2887		0	0.1103	0.0702
1	0.5	0.9444		0.3488	0.9835	1		0.8125	0.3372	nan		0.0548	0.9245	0.2021		0.2174	0	0.1034		0	0.1474	0
0.9231	0	0.7826		0.2429	0.8919	0.0347		0.8158	0.5	0.6		0.3636	0.7353	0.3871		0.1667	0.0133	0.1154		0.02	0.1344	0.0575
0.7895	0.0979	0.3789		0.2695	0.9872	0		0.913	0.5843	nan		0	0.8333	0.0202		0.8605	0.2902	0.7364		0	0.1111	0
0.6371	0.0271	0.5385		0.4512	1	0.5122		1	0.6667	nan		0.0258	0.6809	0.011		0.1	0	0.0439		0.0225	0.132	0.0159
0.9211	0.0376	0.75		0.2857	0.9429	0.7403		0.8846	0.5424	0.7826		0.018	0.3939	0.0236		0.1277	0.0223	0.035		0.0147	0.25	nan
0.9835	0.0067	0.9362		0.4483	1	0.25		0.5556	0.2304	0.4828		0.0292	0.3478	0.0175		0.1057	0	0.1163		0.061	0.2376	0.0649
0.6182	0	nan		0.4815	1	0.6226		0.6667	0.1731	nan		0.0052	0.7143	0.0172		0.2642	0.0432	0.0759		0.5417	0.8115	nan
0.9643	0	nan		0.3333	0.9286	nan		0.8776	0.3889	nan		0.0111	0.3636	0.0268		0.1308	0	nan		0.1	0.3059	0.1522
0.88	0.0204	nan		0.3333	0.9333	nan		0.875	0.5122	nan		0.022	0.4759	0.0417		0.3846	0.046	0		0.0119	0.1321	nan
0.9778	0.4607	0.7838		0.5	1	nan		0.5769	0.2727	nan		0.5152	0.8947	0.6667		0.7273	0.3568	nan		0	0.2982	nan
0.9733	0.3824	0.9091		0.2917	0.8462	0.675		0.6667	0.0811	0.1667		0.5862	0.92	0.8511		0.1143	0.0116	0.0455		0.1692	0.5952	nan
0.9706	0.4059	0.936		0.048	1	0.1146		0.7344	0.2468	0.3284		0.1892	0.64	0.4839		0.1429	0	nan		0.0317	0.1459	0.0437
0.8229	0.0165	0.806		0.1517	0.9483	0.0253		0.7692	0.3556	nan		0.3	0.7241	0.2432		0.4727	0.2166	0.2419		0.0183	0.1335	0.0146
0.9512	0.3719	0.7719		0.2206	1	0.1231		0.9048	0.5536	0.5625		0.5	0.8516	0.5146		0.9556	0.2941	nan		0.0278	0.1639	0.087
0.7606	0.1832	0.6		0.0294	0.6382	0.0061		0.791	0.4468	0.3662		0.0462	0.3714	0.0279		0.3833	0.2342	nan		0	0.1364	0.0323
0.7241	0.18	nan		0.4536	0.9574	0.3803		0.7101	0.0314	0.5536		0.0221	0.5714	0.0139		0.4444	0.0696	nan		0	0.2632	nan
0.75	0.1505	0.5333		0.4058	0.9667	0.3636		0.9184	0.5944	nan		0.02	0.3333	0.006		0.1449	0.02	0.0714		0	0.1639	nan
1	0.4879	nan		0.1848	0.8739	0.4098		0.9375	0.5897	nan		0.5952	0.931	0.7872		0.1304	0	nan		0.0147	0.1385	0.031
0.869	0.2865	0.79		0.0667	0.8846	nan		0.6429	0.0286	nan		0	0.6129	nan		0.2063	0.0788	0.1667		0	0.1111	0.0479
0.9333	0.1339	0.8108		0.0089	0.5429	0.0154		0.6667	0.3488	nan		0.0882	0.5366	nan		0.1622	0.0235	0.0185		0.05	0.2381	0
0.8495	0.2677	0.8707		0	0.9623	0.0294		0.662	0.3095	0.3797		0.3	0.6352	nan		0.1765	0	nan		0	0.1383	0.0571
0.9041	0.3036	0.872		0.0185	1	0.0663		0.9608	0.5281	nan		0.16	0.48	0.1667		0.4706	0.0588	0.2273		0.0227	0.162	0.0619
0.8644	0.0412	0.595		0	1	0.1036		0.8788	0.4133	nan		0.4444	0.7538	0.5556		0.2857	0	0.069		0	0.1013	0.0625
0.915	0.3838	0.8477		0.1429	0.8714	0.0256		0.6444	0.0381	0.8333		0.0192	0.5714	0.0168		0.2353	0.0814	0.0476		0.0253	0.1782	0.0139
0.5312	0.0245	0.5918		0.4545	0.9884	nan		0.6579	0.3226	nan		0.3214	0.7174	nan		0.1579	0.0459	nan		0.2553	0.7239	0.2955
0.7633	0.2392	0.7447		0.3173	0.8701	0.1683		0.84	0.4528	nan		0.0217	0.5366	0.0155		0.375	0.0592	nan		0	0.175	nan
0.5769	0.0099	0.6538		0.4545	1	nan		0.625	0.1429	0.2963		0.0109	0.3855	0.0019		0.2273	0.0279	nan		0	0.1098	nan
0.9429	0.225	nan		0.3158	1	0.675		0.96	0.6133	nan		0.0075	0.3735	0.0026		0.1282	0	nan		0.4913	0.6528	0.4299
0.7944	0.2342	0.8185		0.1053	0.9867	0.4348		0.92	0.5238	nan		0.0178	0.367	0.0155		0.2174	0	nan		0	0.1795	nan
0.6667	0.0802	0.8488		0.2576	0.9697	0.335		0.6279	0.3116	0.6875		0.0087	0.4478	0.0092		0.2692	0.04	0.1311		0.1587	0.3689	0.0417
0.5587	0.0139	0.5198		0.254	0.9211	0.1772		0.5789	0.2785	0.5758		0.0529	0.4451	0.0214		0.14	0	0.1857		0.044	0.4688	nan
0.9091	0.3388	0.7945		0.1327	0.8696	0.1485		0.4865	0.1692	nan		0.0104	0.349	0.0242		0.12	0	0.0408		0	0.2	nan
0.7273	0.1531	0.695		0.0915	1	0.0797		0.5588	0.2105	0.8438		0.0139	0.4748	0.004		0.2593	0.0597	nan		0.1364	0.2984	0
0.7636	0	0.9091		0.172	0.9216	0.1712		0.9167	0.5	0.4211		0.24	0.6139	0.6889		0.2222	0.0468	nan		0.0625	0.3488	nan
1	0.403	0.9535		0.0781	0.9672	0.2891		0.9434	0.64	0.6857		0.0168	0.5217	0.0106		0.25	0.0485	0		0.0225	0.1474	0.0247
0.9821	0.4495	0.9394		0.048	1	0.1491		0.9661	0.6556	0.8125		0.0291	0.8214	0.0149		0.1489	0.0489	0		0.3017	0.4144	0.3311
0.9375	0.3319	0.7798		0.2647	0.8438	0.4757		0.8214	0.4286	0.8226		0.0065	0.6231	0.0029		0.1884	0.0652	0.1429		0.3977	0.575	0.5773
0.8042	0.0501	0.5281		0.1772	0.7812	0.1818		0.7241	0.3326	0.7021		0	0.6	0.0312		0.3103	0.05	nan		0.0476	0.4615	0.0638
1	0.3304	nan		0.4286	1	0.7391		0.5294	0.0576	0.5465		0.0602	0.5333	0		0.2895	0.0972	nan		0	0.1026	0
1	0.3514	0.9672		0.3922	0.9646	0.24		0.8095	0.5	0.7083		0.0182	0.4667	0.0317		0.1376	0.0282	0.1622		0	0.1364	0
0.7833	0.1854	0.7692		0.5	1	nan		0.6562	0.3478	0.5652		0.0091	0.9143	0.0217		0.1717	0	nan		0.0122	0.1143	0
1	0	0.75		0.4583	1	nan		0.4615	0.1269	nan		0.0085	0.4118	0.1059		0.2286	0.0058	0.1471		0	0.1765	0.0135
0.9545	0.1111	nan		0.4444	0.9512	nan		0.7814	0.4159	0.7098		0.0142	0.4906	0.0761		0.2985	0.0191	0.3496		0.0645	0.2086	0.0323
0.8684	0.2785	nan		0.4146	1	nan		0.7857	0.3351	0.75		0.0324	0.5143	0.0722		0.5802	0.0154	0.5339		0.0933	0.2364	0.2576
0.9524	0.1724	nan		0.0174	1	0.0083		0.7755	0.3497	0.8615		0.1333	0.6296	0.5		0.2857	0.0323	nan		0.1207	0.2857	0.02
0.8866	0.2371	0.9754		0.0159	0.7816	0.0111		0.4146	0.0699	nan		0.15	0.5366	0.0902		0.2	0.0588	0.28		0.062	0.2165	0.0707
0.9254	0.0259	0.8065		0.0233	0.5657	0.0149		0.7692	0.4124	0.8491		0.1	0.4381	0.122		0.2234	0.0708	nan		0	0.1311	nan
0.7013	0.0321	nan		0.2593	1	nan		0.7547	0.1221	0.9054		0.02	0.3793	0.0311		0.3261	0.0594	0.0541		0	0.1	0.0187
0.9535	0.4444	0.8462		0.4615	0.9804	0.7727		0.7439	0.2232	0.7396		0.0098	0.3605	0.0072		0.2268	0.0423	nan		0	0.3182	0
0.5283	0.0159	0.4259		0.3009	0.9261	0.0287		0.9057	0.3846	0.8333		0.0096	0.6173	0.008		0.2143	0	0		0	0.1444	0
0.8511	0.2549	0.8033		0.1137	1	0.2456		0.5	0.1944	nan		0.0262	0.8319	0.0182		0.1026	0	nan		0	0.1875	nan
0.8051	0.0347	0.4483		0.1333	0.9697	0.2045		0.7419	0.359	0.6061		0.0036	0.3333	0.0343		0.1154	0	0.0909		0	0.1089	nan
1	0.4634	0.9		0.1661	1	0.2258		1	0.404	0.7955		0.0023	0.5942	0		0.3404	0.087	0		0	0.1026	0.0449
1	0.0494	0.8226		0.1655	0.9655	0.2603		0.4872	0.0804	0.2812		0.0129	0.5849	0.012		0.1724	0.0617	0.1373		0.2857	0.7	0.24
0.9138	0.2949	0.8804		0.0961	0.9873	0.1789		0.8438	0.4783	0.75		0.012	0.3878	0.0192		0.1429	0	0		0.8472	1	0.986
0.7333	0	0.5429		0.054	0.9747	0.1233		0.3833	0.0248	0.3729		0.4286	0.7308	nan		0.1437	0.0163	nan		0	0.3846	nan
1	0.4577	0.8889		0.0393	1	0.1071		0.4247	0.0599	0.3294		0.2286	0.7273	0.7959		0.1667	0.0441	0.0732		0.0658	0.2112	0.1429
0.5862	0.0172	0.6043		0.4464	0.9565	0.3269		0.8537	0.45	0.7333		0.1443	0.4477	0.21		0.1692	0.0364	0.0833		0.0625	0.191	0
1	0.4719	0.938		0.0571	1	0		0.85	0.3182	nan		0.4643	0.7818	0.4889		0.1786	0	0.1429		0	0.1735	0.0769
0.9118	0.0476	nan		0.1724	0.7273	nan		0.8	0.4727	nan		0.3333	0.7067	0.8788		0.2791	0.0805	0.1		0.0612	0.2308	0.0606
1	0.4568	0.7857		0	0.6271	nan		0.75	0.4412	0.84		0.0667	0.3962	0.175		0.1143	0	0.2182		0	0.1863	0.037
0.9231	0.1145	0.5278		0	0.7736	0		0.8462	0.5455	0.7759		0.1905	0.5636	0.0779		0.2	0.0155	0.1439		0	0.1101	0.1455
0.6333	0.0395	0.0833		0.0921	0.7167	0.0434		0.9818	0.6606	0.9647		0.381	0.7895	nan		0.3103	0.0452	0.2424		0.0556	0.2584	nan
0.6786	0	0		0.0526	0.7593	0.0156		0.4651	0.1268	0.0952		0.119	0.5385	nan		1	0.5926	1		0.1642	0.322	0.1695
0.8333	0.0201	0.9753		0.0388	0.5481	0.027		0.7	0.381	nan		0.2308	0.5667	nan		0.6333	0.4818	0.6081		0.0566	0.1739	0.1024
0.9612	0.0218	0.9206		0	0.8158	0		0.8146	0.4073	0.9309		0.44	0.84	0.2222		0.2895	0.0345	nan		0.0397	0.3429	0.1
0.9706	0.0154	0.75		0	0.8	nan		0.7778	0.21	0.8235		0.3043	0.6667	0.4035		0.1667	0.0444	0.1017		0.044	0.1538	0.0091
0.9195	0.0154	0.6721		0.4688	1	0.6322		0.6	0.2891	0.4286		0.5517	0.8571	0.7925		0.1765	0.0711	0.0398		0	0.125	nan
0.9859	0.0685	0.8947		0.0506	1	0.0969		0.6053	0.2676	0.24		0.3889	0.7778	nan		0.1455	0.0309	0.0288		0	0.125	0.0377
0.9754	0.0245	0.9495		0.125	0.9479	0.1329		0.4062	0.0102	0.0706		0.3729	0.7867	nan		0.34	0.1649	0.2752		0	0.2979	0
0.8625	0.0198	0.9171		0.0757	1	0.0217		0.4333	0.1129	0.1042		0.0652	0.3721	nan		0.1562	0	0.0702		0.0286	0.1606	nan
0.8618	0.007	0.8947		0.0879	0.925	0.0366		0.6667	0.3426	nan		0.5118	0.8137	0.5152		0.1975	0.0545	0.098		0	0.1304	nan
0.9352	0.012	0.9318		0.113	0.9706	0.0929		0.8519	0.4163	0.8333		0.0194	0.5143	0.037		0.1579	0	nan		0.5439	0.7584	nan
0.8904	0.0127	0.8605		0.0355	0.5667	0.0448		0.7778	0.4167	0.4717		0.0459	0.4265	0.0407		0.1667	0	0		0	0.1741	0.0741
0.8788	0.0139	0.8476		0.1325	0.8049	0.1202		0.8889	0.5405	0.7308		0	0.3	0.0122		0.1	0	0.0667		0.02	0.2045	0.0706
0.9615	0.0122	0.814		0.2	1	0.25		0.8621	0.2769	0.8919		0	0.3187	0		0.2719	0.1495	0.3077		0	0.1439	0
1	0.0426	0.6444		0.119	0.9091	0.2463		0.7931	0.325	0.7419		0.0588	0.7656	nan		0.4045	0.1056	0.3864		0	0.32	nan
0.8571	0.0147	nan		0.3333	0.9744	nan		0.8571	0.3482	0.6364		0.3333	0.8462	0.6346		0.1875	0	nan		0.25	0.4474	0.1379
0.9018	0.0112	0.9385		0	1	0.3158		0.5278	0.2209	0.3973		0.3	0.6562	nan		0.1798	0.0265	0.16		0.0385	0.2609	0.0303
0.7952	0.0165	0.8333		0	0.7091	0.1161		0.8545	0.5273	0.72		0	0.3521	0.0109		0.3433	0.0361	0.3279		0	0.1622	0.0714
0.5562	0.0104	0.555		0.0036	0.8131	0.0033		0.8056	0.4275	0.7091		0.05	0.5366	0.088		0.2982	0.0417	0.1176		0	0.2381	nan
0.9722	0.4	nan		0.0131	0.8718	0.0092		0.7727	0.3676	0.6125		0.5	0.8462	nan		0.5185	0.0208	nan		0.1429	0.4222	nan
0.8525	0.3339	0.5577		0.1236	0.8289	0.0028		0.6829	0.1333	0.2063		0.4222	0.7524	nan		0.7143	0.1	nan		0.1017	0.2887	nan
1	0.0114	0.9118		0.1923	0.9697	nan		0.6719	0.2994	0.5432		0.0422	0.3784	0.0357		0.125	0.017	0.129		0	0.1111	0
1	0.0091	0.9524		0.3015	0.9809	0.3268		0.7143	0.3958	0.5128		0.0381	0.4808	0.0574		0.1481	0.0129	nan		0	0.1667	0.125
0.9306	0.0126	0.963		0.1538	0.9647	0.2009		0.4348	0.1346	nan		0.4	0.8519	0.9091		0.15	0.0345	0		0	0.106	0.1538
0.8984	0.012	0.9661		0.2151	0.8909	0.1818		0.9811	0.6716	0.4769		0.6102	0.975	0.9643		0.4037	0.1582	0.4928		0.2553	0.4561	nan
0.8298	0.0214	0.6923		0.3333	1	0.4921		0.7778	0.3704	nan		0.1667	0.5104	0.0225		0.2828	0.1107	0.1813		0	0.1287	0
1	0.0199	0.9811		0.4194	1	0.7708		0.8571	0.5517	0.6515		0.1132	0.4797	0.1765		0.2751	0.0823	0.1828		0	0.2619	nan
0.9231	0.1042	nan		0.1951	0.95	0.6056		0.9643	0.6333	0.9592		0.175	0.5714	0.1656		0.3	0.0818	0.1084		0.25	0.52	0
0.9565	0.0311	0.8767		0.1095	0.6817	0.0228		0.8361	0.2632	0.7273		0.6	0.9118	0.88		0.3483	0.2281	0.1614		0.0758	0.2328	0.1
0.65	0.0155	0.8269		0.3276	0.956	0.6889		0.375	0.012	0.3333		0.1064	0.44	0.0603		0.9753	0.8092	1		0.5297	0.6496	0.5964
0.8095	0.1194	nan		0.3143	0.982	0.973		0.4167	0.0323	nan		0.0543	0.8235	0.1626		1	0.8483	0.9492		0.0192	0.1507	0.0156
0.9636	0.4508	0.8974		0	0.6034	0.0325		0.7412	0.4031	0.9487		0.4068	0.9697	0.8596		0.963	0.7117	0.8974		0.0465	0.4167	0.2
0.9412	0.0256	0.9231		0.5	1	nan		0.8333	0.4535	nan		0.0769	0.4773	nan		0.131	0.0177	0.0128		0.037	0.2	0.0333
0.7925	0.0118	0.9153		0.4286	0.9846	1		0.5714	0.1719	0.5273		0.5357	0.9184	nan		0.1143	0	0.0588		0.3594	0.5524	0.2541
1	0.0119	nan		0.25	0.7542	0.075		0.475	0.1452	0.3214		0.3043	0.7632	nan		0.1429	0.0376	0.0656		0.1967	0.6333	0.8519
0.971	0.0092	nan		0.3571	0.9231	nan		0.4444	0.0577	0.1818		0.2857	0.6038	0.5714		0.25	0.0088	0.0274		0.1789	0.6496	0.65
0.875	0.0173	nan		0.2244	0.9048	0.25		0.7113	0.375	0.4051		0.1262	0.4677	0.0478		0.7578	0.5775	0.7		0.0526	0.4242	nan
0.8667	0.0505	nan		0.1878	0.7607	0.1939		0.7647	0.4138	0.28		0.2143	0.8082	0.0944		0.4497	0.1228	0.3564		0.427	0.5484	0.4465
1	0.0162	0.8475		0.1647	0.7907	0.3038		0.4255	0.1011	0.1111		0.1805	0.7541	0.1328		0.1176	0.0122	0		0.0254	0.1574	0.09
0.918	0.0167	0.871		0	0.5611	0.0258		0.7949	0.3429	0.5		0.3226	0.7857	0.9429		0.2115	0.0488	nan		0.028	0.1392	0.0909
0.9908	0.0136	0.8652		0.0079	0.8475	0.1209		0.5769	0.2632	nan		0.3333	0.6923	nan		0.125	0	0		0	0.1429	0.0896
0.9294	0.015	0.8571		0.0725	0.9153	0.5473		0.8	0.2963	0.5405		0.325	0.6393	0.6		0.2297	0.0815	0.3099		0	0.1337	0.0617
0.9759	0.0203	0.9176		0.3704	0.9714	0.7037		0.4271	0.125	0.4714		0.3636	0.7273	nan		0.1417	0.0142	0.0579		0.0417	0.2043	0.0531
0.9111	0.0227	nan		0.3667	0.8818	nan		0.75	0.4286	0.6471		0.45	1	0.7736		0.3824	0.1071	nan		0	0.1739	0.023
0.7627	0.0099	0.75		0.1656	1	0.3478		0.75	0.3846	0.3494		0.0667	1	nan		0.2895	0.1222	0.093		0	0.16	nan
0.5882	0.0323	0.5938		0.125	0.8485	0.2063		0.8438	0.4573	0.5172		0.2609	0.8788	nan		0.3235	0.0382	0		0	0.1304	0
0.9296	0.0956	0.7817		0.2067	0.88	0.1429		0.6897	0.38	nan		0.3008	0.6506	0.7629		0.2088	0.0372	0.2143		0.1646	0.301	0.3563
0.777	0.0153	0.6923		0.321	0.9375	0.3889		0.7812	0.3333	nan		0.2381	0.7576	0.1034		0.2154	0.0617	0.0918		0.0545	0.1793	0.022
0.7812	0.0097	nan		0.2273	0.9688	0.575		0.9412	0.5938	nan		0.0698	0.3774	0.0278		0.12	0.0101	0		0	0.1667	nan
1	0.0372	nan		0.2008	0.9915	0.175		0.7755	0.411	nan		0.0388	0.5278	0.0127		0.1515	0.0055	0.0417		0.0667	0.2857	0.094
0.8421	0.017	nan		0.3807	0.9497	0.2447		0.6296	0.2373	nan		0	0.5455	0		0.3261	0	0.25		0.0375	0.1667	0.2812
0.8889	0.0189	0.7917		0.3	0.9614	0.428		0.6296	0.2985	0.375		0	1	0		0.1017	0	0		0.1067	0.4607	0.4773
0.875	0.0262	1		0.3333	0.9167	0.2647		0.481	0.1754	0.4308		0	0.5814	0		0.4272	0.1275	nan		0.1406	0.6329	0.0278
1	0.0047	0.6923		0.2113	0.9639	0.0873		0.7097	0.3774	nan		0.0312	0.5122	nan		0.5912	0.2844	0.3973		0.8333	1	0.8
0.5143	0.0122	0.8889		0.4231	0.9796	0.38		0.6522	0.3472	nan		0.0213	0.58	0.0233		0.2609	0.0407	0.1169		0.0278	0.2326	nan
1	0.3929	nan		0.4333	0.9481	0.625		0.5319	0.2073	nan		0	0.4783	0		0.1429	0	0		0.1429	0.4762	nan
0.9692	0.053	0.7778		0.2906	0.96	0.5		0.4032	0.1005	0.2879		0.4694	0.7876	0.5536		0.375	0.0638	nan		0	0.1321	0.0233
0.85	0.1204	nan		0.1	0.6818	0.1967		0.9565	0.6226	nan		0.2609	0.75	0.507		0.2982	0.0833	nan		0	0.16	nan
0.8	0.015	0.6176		0.0223	0.6692	0.0072		0.6415	0.2438	0.4211		0.25	0.5909	0.2034		0.1818	0	nan		0	0.1429	0.2857
0.5844	0.0189	0.462		0.027	0.6364	0.0406		0.9583	0.5	0.619		0.0857	0.4158	0.049		0.18	0	nan		0	0.1915	0
0.6935	0.0231	nan		0	0.7625	0		0.8462	0.5321	0.494		0.4583	0.7604	0.8049		0.6118	0.4283	0.4388		0	0.2381	0
0.7733	0.018	0.7436		0.0194	0.7432	0.026		0.9429	0.5526	nan		0.3913	0.8056	nan		0.3542	0.2351	0.4423		0.0395	0.2381	0.0308
0.8039	0.0056	0.8043		0.3571	0.9815	0.3659		0.4857	0.1481	0.5385		0.5429	0.8936	1		0.1429	0.022	0.025		0	0.2	nan
0.6667	0	nan		0.3333	0.92	0.8889		0.9231	0.4898	nan		0.1	0.6923	0.0972		0.1429	0	nan		0.2599	0.3818	0.2383
1	0.2111	0.9839		0	0.5096	0		0.92	0.575	nan		0.0488	0.4694	0		0.2583	0.136	0.2087		0.009	0.1216	0.0455
0.9545	0.027	nan		0	0.9286	0		0.8421	0.2421	0.8333		0.1636	0.7143	0.2264		0.1111	0	nan		0.0339	0.1806	0
0.9444	0.0566	nan		0.1023	0.7431	0.0308		0.963	0.5067	0.623		0.1455	0.5	nan		0.1538	0	nan		0.1	0.2745	nan
1	0.0251	nan		0.0267	0.5963	0.006		0.9167	0.5312	0.5556		0.2174	0.5652	nan		0.2222	0.0743	0		0.037	0.2632	0.0893
0.8553	0.0154	0.75		0.0751	1	0.0994		0.6364	0.3158	0.5		0.0556	0.7347	0.2143		0.15	0.0429	nan		0	0.1905	nan
0.9459	0.0237	0.7667		0.1452	0.9143	0.1462		0.4348	0.1169	0.5926		0.2353	0.55	0.375		0.5	0.1429	0.0339		0	0.1376	0.0571
0.9722	0.0087	0.8022		0.3548	1	nan		1	0.0488	nan		0.2273	0.9	nan		0.2308	0.0323	0.1667		0.029	0.2958	0.1231
1	0.0315	nan		0	0.629	0.0833		0.5312	0.0259	nan		0.4565	0.7586	0.5227		0.1346	0.0134	0.0909		0.0204	0.1724	0.0455
0.5217	0.0075	0.2963		0.4878	1	0.32		0.84	0.5077	nan		0.4884	0.8077	0.6727		0.1562	0.011	0.1842		0.0233	0.2	0.0345
0.9792	0.0102	nan		0.2101	0.9762	0.0806		0.5684	0.0324	nan		0.4667	0.9	nan		0.3	0.0663	0.1447		0	0.2	0.0938
0.7121	0.0162	nan		0.1275	1	0.0403		0.5571	0.0249	nan		0.4706	0.8824	0.675		0.25	0	nan		0	0.1377	0.0189
0.9024	0.2381	0.8644		0.0924	0.8333	0.0476		0.6078	0.2	0.814		0.1923	0.5041	0.4875		0.1304	0.0095	0.0595		0.0189	0.1618	0.0571
0.5429	0.0223	0.4262		0	0.7581	0.0588		0.5556	0.1368	nan		0.5556	0.9048	0.375		0.1268	0	nan		0	0.1429	nan
0.5714	0.0079	0.5556		0.2609	1	nan		0.8507	0.5122	0.622		0.4444	0.7576	0.7234		0.1667	0.0394	0		0.0161	0.1772	0.042
0.784	0.017	0.7686		0.06	0.6957	0.1287		0.8778	0.3552	0.472		0.129	0.4706	0.42		0.32	0.1053	0.1944		0.027	0.2319	nan
0.7212	0.0099	0.7403		0.3333	0.8983	0.4524		0.9583	0.55	nan		0.4286	0.8	0.16		0.2105	0.0672	0		0	0.1383	0.0732
0.9621	0.0264	0.9707		0.3553	0.95	0.5556		0.7976	0.4759	nan		0.0118	0.4561	0.0244		0.2	0.0792	0.0357		0.009	0.1154	nan
0.9778	0.0287	0.9273		0.0625	0.6087	nan		0.8889	0.5738	nan		0.125	0.6667	nan		0.1194	0	nan		0	0.1032	0.051
0.9286	0	0.975		0.0296	0.5777	0.1429		1	0.6875	nan		0.4156	0.8244	0.5957		0.6364	0.4936	0.5694		0	0.1129	0
0.9429	0.0095	0.9556		0	0.5714	nan		0.6923	0.3056	nan		0.5319	0.8384	nan		0.4907	0.1614	0.3508		0.0204	0.1389	nan
0.8333	0.1995	nan		0.1304	0.8333	0.156		1	0.5238	nan		0.1905	0.9	nan		0.1695	0.0595	0.1741		0.0571	0.3769	0.1071
1	0.0257	nan		0.1466	0.961	0.1439		0.9808	0.6567	0.806		0.5556	0.8864	nan		0.12	0	0.0556		0	0.1798	nan
1	0.4921	0.7407		0.2014	0.9697	nan		0.9524	0.5385	nan		0.5238	0.9091	nan		0.2222	0.0556	0.1795		0.125	0.4286	nan
0.9649	0.4318	0.8652		0.4485	0.9853	0.4425		0.8378	0.0074	nan		0.2	0.5636	0.44		0.2264	0.0297	0.0667		0.0333	0.1818	0.1818
0.8684	0	nan		0.0286	0.6147	0.0139		1	0.0226	nan		0.4783	0.8077	0.1887		0.1667	0.0429	0.1964		0	0.1744	0.0935
0.8182	0.0104	nan		0.2308	1	0.3659		0.8889	0.0167	0.6875		0.6	0.9211	0.814		0.1364	0.0299	nan		0	0.1364	nan
0.8462	0.0262	nan		0.2258	1	0.5405		0.9	0.0201	nan		0.1081	0.4923	0.3647		0.2	0.0135	nan		0.0156	0.1294	0.0333
0.8726	0.3202	0.9167		0.2209	0.9355	0.8056		0.8696	0.0112	nan		0.1429	0.4444	0.2143		0.1905	0	nan		0	0.1061	0.0417
0.9375	0.016	0.9714		0.0595	0.7535	0.0168		0.8095	0	0.7647		0.3857	0.8043	0.4615		0.2381	0.0102	nan		0.0127	0.1788	nan
0.6566	0.0264	0.3269		0.0878	0.6871	0.1171		0.5655	0.0174	0.6638		0.0857	0.5312	nan		0.2712	0	nan		0.0182	0.1246	0
0.8133	0.0098	0.875		0.0857	1	0.069		0.3561	0.0059	0.3478		0.0583	0.386	0.093		0.125	0	nan		0.0217	0.2632	0.0299
0.9574	0.0852	0.8776		0.0449	1	0.1188		0.4759	0.0199	0.47		0.0303	0.4368	0.1562		0.4971	0.3516	nan		0.069	0.3066	0.057
0.8024	0.0139	0.7837		0.0768	0.9496	0.1534		0.5155	0.0098	0.6511		0.3784	0.7423	0.5778		0.5111	0.3377	0.2917		0.1935	0.503	0.2226
0.6364	0.0134	0.6452		0.0965	0.8855	0.1878		0.7632	0.3898	nan		0.44	0.7586	nan		0.1667	0	nan		0.0968	0.2364	nan
1	0.012	nan		0	0.9231	0		0.7857	0.4112	0.7368		0.2917	0.6179	0.5556		0.1471	0	0.0667		0.0455	0.2895	0.0606
0.6927	0.0173	0.7427		0.0227	1	0.1488		0.9286	0.2661	0.7407		0	0.7586	nan		0.2083	0	nan		0.1515	0.5876	0.043
0.6667	0	nan		0.11	0.971	0.0709		0.6154	0.1042	nan		0.3571	0.72	nan		0.2917	0.0763	nan		0.3971	0.779	0.6957
0.75	0.0494	nan		0.0484	0.9474	nan		0.8148	0.35	nan		0.4	0.7368	0.5946		0.4021	0.0495	0.0179		0	0.1439	0
0.9344	0.2253	1		0.0769	0.9565	0		0.3725	0.0563	nan		0.1071	0.5354	nan		0.413	0.2088	0.1607		0.0206	0.3054	0.2229
0.9412	0.0171	nan		0.0028	0.9574	0		0.9048	0.4255	nan		0.0968	0.5309	0.2		0.2857	0	0		0	0.525	nan
0.9778	0.4318	0.8438		0.0158	0.9481	0.019		0.3714	0.0252	nan		0.1111	0.5	0.3913		0.8256	0.3258	0.6535		0.025	0.3158	nan
0.5333	0.0328	0.5473		0.0194	0.9773	0.0095		0.7714	0.4444	0.2857		0.0899	0.4043	0.3793		0.1098	0	0.0806		0	0.1429	nan
0.551	0	0.4615		0.0093	0.9604	0.0508		0.88	0.5532	nan		0	0.4634	0.044		0.2308	0.0119	nan		0.2105	0.4079	nan
0.9783	0.0157	0.9722		0.0176	0.9192	0.0065		1	0.5333	0.8125		0.1364	0.6286	0.6667		0.2857	0.0276	0		0.0286	0.32	0.0694
1	0	1		0.0119	0.792	0.0161		0.9697	0.5179	0.6757		0	0.5135	0.5556		0.1667	0.066	nan		0.6384	0.755	0.6237
1	0.0198	0.9077		0.024	0.9651	0.0127		1	0.6591	nan		0.5	0.8261	0.9167		0.2174	0.0351	nan		0.4483	0.7945	0.1758
1	0.014	nan		0.0097	0.96	0.0197		0.8784	0.4937	0.9149		0.2917	0.7273	0.5794		0.1593	0.0498	nan		0.0476	0.2791	0.0294
0.9221	0.0255	nan		0	0.9921	0.0455		0.5556	0.0061	0.6061		0.125	0.431	0.3636		0.2188	0.0431	0		0	0.1193	0.0265
0.9286	0.0162	nan		0.0135	0.9843	0.0034		0.7273	0.018	nan		0.3125	0.8621	nan		0.2051	0.0872	0.0164		0	0.2045	nan
0.9565	0.0157	0.9459		0.0145	0.9321	0.0166		0.9	0.5809	0.7594		0.1277	0.68	nan		0.8571	0.0656	nan		0.0556	0.2376	nan
0.9038	0.0115	0.6552		0.0158	0.9732	0.0139		0.7143	0.0211	nan		0	0.4286	0.1714		0.1739	0	0		0.0208	0.2239	0.1032
1	0.0189	0.7872		0.0115	1	0		0.9412	0.6292	nan		0.4706	0.9118	0.7368		0.1711	0.0161	0.0943		0.0392	0.1839	0
1	0.0132	1		0.0194	0.7308	0.0224		1	0.66	0.6136		0.2821	0.625	0.2564		0.125	0.0068	nan		0	0.1074	0
0.9394	0.0224	nan		0.0405	0.8889	0		0.425	0.069	0.3448		0.3143	0.6176	0.4815		0.8462	0.0625	0.3333		0.0357	0.25	0.0303
0.925	0.0102	nan		0.1786	0.9623	0.0183		0.36	0	nan		0.6667	0.9783	nan		0.2788	0.0052	0		0.0667	0.2453	0.2414
0.8684	0.0137	0.8214		0.1146	0.939	0.0714		0.7	0.2838	0.3448		0.0128	0.4	0.0349		0.6187	0.0189	nan		0	0.2182	nan
0.92	0.0263	nan		0.0072	0.9816	0.0324		0.5952	0.2716	0.0612		0.0046	0.5694	0.004		0.6667	0.3187	nan		0	0.1081	nan
0.962	0.0101	0.6061		0.0323	0.95	0.0295		0.8974	0.5581	0.9245		0.0294	0.4528	0.0229		0.2381	0	0.0597		0.0154	0.1209	0.0588
0.7907	0.0137	nan		0.0119	0.9385	0.0223		0.64	0.0488	0.4583		0.0213	0.6471	0.0174		0.2105	0.0213	nan		0.0133	0.1717	nan
0.7714	0	nan		0.0083	0.9588	0.0263		0.7903	0.337	0.7463		0.0473	0.6851	0.0196		0.375	0.0192	0		0	0.1463	nan
0.8476	0.0262	0.9362		0.0169	0.8923	0.0155		0.6481	0.2508	0.6359		0.008	0.7667	0.0292		0.2487	0.0779	0.2542		0	0.1024	0.0301
0.8636	0.0251	0.8917		0.0057	1	0.0144		0.9643	0.5	0.7647		0.0174	0.5143	0.0053		0.1605	0.0315	0.1875		0	0.1569	nan
0.9481	0.0303	1		0.0148	1	0.0238		0.5	0.1224	nan		0.0288	0.4673	0.0342		1	0.487	0.8333		0.037	0.2203	nan
0.9895	0.0078	0.8305		0.016	0.9833	0.0116		0.8158	0.1857	0.3143		0.0468	0.6939	0.0652		0.1579	0.0328	0.1111		0.0127	0.1553	nan
1	0.0543	0.8919		0.0071	1	0.0215		0.8095	0.4474	nan		0.0658	0.5455	0.0481		0.1429	0.0202	0		0	0.1471	nan
0.9231	0.0201	0.9184		0.0042	0.9256	0.0296		0.6	0.2	nan		0.6154	0.9583	0.4615		0.1064	0	0.025		0.037	0.275	nan
0.9216	0.0184	0.7353		0.0136	0.9615	0.0075		1	0.5556	0.6111		0.463	0.7714	nan		0.2222	0.0185	0.2		0	0.1569	0.0323
0.9844	0.0229	0.9245		0.0047	0.8864	0.0045		0.8387	0.4833	nan		0	0.3714	0.0417		0.1216	0.006	0.0175		0	0.1739	nan
0.96	0.0103	0.9057		0.0074	0.9737	0.0128		0.7143	0.2381	nan		0	0.4348	0.0556		0.1594	0.0274	0.1892		0.0333	0.2203	nan
0.8333	0.0103	0.9		0.0051	1	0.0043		0.6667	0.2373	0.3396		0.4545	0.9091	nan		0.3103	0.0845	0.0833		0	0.1111	0.0526
1	0.004	0.96		0	0.96	0.0145		1	0.0157	nan		0	0.3462	0		0.1282	0.0091	nan		0.0402	0.1917	0.0189
0.9821	0.025	0.9167		0.0222	0.8868	0.0306		0.3438	0	nan		0.1154	0.6842	0.625		0.129	0.0133	0.087		0.0164	0.1351	nan
1	0.0223	0.9785		0.0164	0.5951	0		1	0.6842	0.5714		0.6667	0.9697	0.5758		0.625	0	0.1154		0	0.2778	0.0217
0.8519	0.0157	nan		0.2609	1	0.4545		0.9773	0.625	0.9091		0.2069	0.5826	nan		0.2222	0.0223	0.0606		0	0.2333	nan
0.6522	0.009	nan		0.4118	0.9333	nan		0.84	0.3947	0.3913		0	0.8056	0		0.1569	0.0449	0.0137		0	0.1325	0.037
1	0.0178	nan		0.0185	0.8393	0.0291		0.9512	0.6286	nan		0.0075	0.4444	0.0175		0.125	0.0244	nan		0	0.1374	0
1	0.0076	0.9583		0.0181	0.9762	0.0524		1	0.5588	nan		0.0027	0.4444	0		0.2632	0.0774	0.141		0	0.1048	0.032
0.9405	0.0173	0.9		0.0595	0.9551	0.0605		0.6774	0.2778	nan		0.0229	0.3538	0.0181		0.3333	0.1491	0		0	0.25	nan
0.9725	0.0201	0.954		0.0963	1	0.0997		1	0.6869	0.8919		0.0038	0.34	0.0254		0.1786	0	nan		0	0.1364	nan
0.8529	0.0289	0.8333		0.0068	0.9626	0.0119		0.8333	0.2772	nan		0.0317	0.75	0.0091		0.1154	0	0.0263		0	0.2	0
0.6897	0.0293	0.6032		0.0054	0.9694	0.0191		0.825	0.3585	nan		0.0114	0.5347	0.0096		0.4565	0.1194	0.1111		0	0.1343	nan
0.6977	0.0533	0.7059		0.0161	0.9896	0.0059		0.6154	0.1282	0.2817		0.0062	0.6526	0.0082		0.15	0.0227	0		0.0192	0.125	0.0159
0.8148	0.0118	nan		0.0114	0.954	0.0203		0.7143	0.3636	nan		0	0.6338	0.0309		0.3	0	nan		0.0429	0.1667	0.2174
0.8333	0.0344	nan		0.0108	1	0.0125		0.8	0.48	nan		0	0.3077	0.0135		0.1778	0.0354	0.1899		0	0.125	nan
0.86	0.0408	0.6744		0.0214	0.9318	0.0126		0.7917	0.4762	nan		0.0084	0.4767	0.0256		0.4412	0	0		0	0.125	0
1	0.0157	nan		0.0201	0.95	0.0105		0.3448	0	nan		0.0185	0.8125	0.0019		0.2174	0.0114	nan		0	0.13	0
0.6957	0.0264	0.5		0.0128	0.9412	0.0336		0.3966	0.035	nan		0.0218	0.625	0.0208		0.2083	0.0213	nan		0	0.1034	nan
1	0.0073	0.3729		0.0143	0.9753	0.0125		0.7377	0.0394	0.4746		0.015	0.6857	0.0166		0.1	0	nan		0.0238	0.5417	nan
0.95	0.0142	0.5047		0.0159	1	0.0168		0.7083	0.3214	0.4571		0.0095	0.8554	0.0121		0.2553	0.0267	nan		0	0.3929	0
0.931	0.0099	0.2958		0.033	0.8	0.0147		0.3478	0.0134	0.1111		0.0254	0.7284	0.0123		0.1731	0	0.1343		0	0.1263	0.05
1	0.1156	nan		0.0243	0.56	0.0281		0.7232	0.1828	0.6105		0.0287	0.4085	0.009		0.3	0.0526	0		0.0222	0.2115	nan
0.75	0.1471	nan		0.0171	0.8261	0.0084		0.6667	0.0625	0.6111		0.0109	0.5889	0.0018		0.1905	0.0222	0		0.0417	0.3111	0.0462
0.9516	0.0208	0.8529		0.0133	1	0.0089		0.5714	0.0077	0.2941		0.024	0.7188	0.0179		0.1319	0.0234	0.1081		0	0.2361	0
0.9444	0.0444	1		0.0323	0.9688	0.0531		0.5625	0.0118	0.3684		0.2097	0.6765	0.12		0.6815	0.301	0.5676		0.0104	0.1362	0.0408
0.6271	0	0.7568		0.0111	1	0.0132		0.3725	0.0275	0.1429		0.004	0.625	0.0172		0.1553	0.0088	0.1235		0.0125	0.117	0.0762
1	0.4762	0.95		0	1	nan		0.6545	0.0219	0.3049		0.0124	0.6522	0.0137		0.6684	0.4745	0.5201		0.0179	0.7333	0
0.963	0.0247	0.875		0	0.7812	nan		0.5882	0.0026	0.3676		0.0082	0.3387	0.011		0.5552	0.4273	0.4404		0.1607	0.825	nan
0.7857	0.2297	0.9833		0.0439	1	0.0035		0.7667	0.0337	0.6038		0.0105	0.6562	0.0164		1	0.5833	nan		0	0.1176	nan
0.9282	0.2209	0.8347		0.0032	1	0.0186		0.4118	0.0196	0.36		0.0038	0.5091	0.0132		0.1698	0.0248	0.0556		0	0.2	nan
0.9123	0.0253	0.6389		0.01	1	0.0085		0.5185	0.0308	0.2727		0.6944	1	0.5238		0.1613	0.036	0.0926		0	0.1579	0.0938
1	0.2314	0.8065		0.017	0.8889	0.0219		0.7818	0.0174	0.2951		0.1176	0.5	0		0.2162	0.0351	0.12		0.025	0.1364	0.0707
0.7288	0.1689	0.6632		0.0184	1	0.0137		0.9615	0.52	nan		0.0909	0.4512	0.075		0.1429	0	nan		0.0159	0.1725	0.0494
0.8421	0.0556	0.6977		0.0206	0.975	0.0073		0.96	0.622	0.9412		0.025	0.4839	nan		0.2457	0.0844	0.1611		0	0.2	nan
0.9667	0.0357	0.8462		0.004	0.871	0.0037		0.5	0.1795	0.2632		0.0236	0.3525	0.0331		0.2071	0.1026	0.2011		0	0.1333	0.1389
0.854	0.2868	0.75		0.0233	0.9898	0.0186		0.7674	0.4615	nan		0.0101	0.5366	0.0239		0.1562	0.0208	0.1111		0	0.1687	0.0476
0.9184	0.0665	0.8333		0.0205	1	0.0272		0.44	0.0467	0.3448		0.0054	0.8163	0.0419		0.2222	0	0.125		0.0294	0.2273	0.3288
0.9565	0.0254	1		0.5	1	nan		0.9167	0.5789	0.72		0.0158	0.4792	0.0244		0.35	0.0196	nan		0.184	0.2899	0.198
1	0.0984	0.9219		0.0069	0.9485	0.0193		0.8571	0.3451	0.0833		0.0353	0.9388	0.0133		0.1538	0.0338	0.0147		0.0606	0.3	0
0.7949	0	0.8197		0.0143	0.9871	0.006		0.7143	0.3947	0.5556		0.0192	0.3725	0.0032		0.9239	0.7497	0.8898		0	0.1739	0.0435
0.58	0.0139	0.5957		0.0162	1	0.0046		0.3611	0.0235	0.5128		0.0117	0.6598	0.0094		0.2941	0.0588	0.2308		0.0127	0.1154	0.0522
0.9744	0.0121	0.9649		0.0101	0.9189	0.0095		0.3902	0.0791	0.2		0	0.3373	0		0.1829	0.068	0.1413		0	0.1489	0.0602
0.9355	0.083	nan		0.0279	1	0.0128		0.4815	0.1172	nan		0.0096	0.5426	0.008		0.2273	0.0706	0.2273		0.0781	0.2556	nan
0.9833	0	nan		0.0064	1	0.0149		0.5429	0.1486	nan		0.007	0.3729	0.0231		0.1389	0.0382	0.0333		0	0.119	0
0.5283	0.0152	0.6129		0.0122	1	0.0069		0.4655	0.0776	0.3288		0.0051	0.4358	0.0153		0.2667	0.0484	0.04		0	0.3571	nan
0.8684	0.0265	nan		0.1522	1	0.0678		0.8125	0.5042	nan		0.5882	0.95	0.7391		0.1463	0.0382	0.0426		0.0238	0.2241	0.0476
0.9375	0.0161	nan		0.2967	0.908	0.3093		0.8611	0.4828	nan		0.3333	0.6438	0.2692		0.1778	0.0143	0.1429		0.0204	0.3333	0.3824
1	0.0152	0.7034		0.3012	0.8281	0.331		0.9062	0.0033	nan		0	0.7719	0.2083		0.1579	0	0.0758		0.129	0.3889	0.5769
1	0.0127	0.7423		0	0.7961	0.0364		0.8333	0.5	0.7955		0.0127	0.4954	nan		0.1667	0.04	0		0	0.1765	0.0312
0.9767	0.0191	0.7831		0.1921	0.8424	0.1404		0.68	0.3333	0.5758		0.0112	0.4222	0.0161		0.125	0	nan		0.3333	0.7381	nan
0.9259	0.0251	0.8974		0.0144	0.582	0.0065		0.7895	0.48	0.5217		0.2069	0.6	0.5217		0.3636	0.1349	0.2083		0.0196	0.2222	0.2752
1	0.0155	0.8095		0	0.7927	nan		0.8621	0.3827	0.6061		0.0904	0.4407	0.1098		0.2708	0.0972	nan		0.0175	0.1967	0.0732
1	0.0296	1		0.0282	0.6891	0		0.7143	0.0213	0.3333		0.4773	0.7853	0.32		0.1613	0.0219	0		0	0.1066	0.0476
0.625	0.069	0.25		0.0303	0.967	0.0092		0.4375	0.02	nan		0.0068	0.4845	0		0.3333	0.0469	nan		0	0.1719	nan
0.9706	0.0167	0.8611		0.0084	0.8667	0		0.7451	0.3256	0.4727		0.0244	0.5741	0		0.14	0.0128	0.1333		0.0135	0.1467	0
0.5833	0.0219	0.5714		0.0089	0.9297	0.0183		0.6757	0.2162	nan		0.2273	0.5455	nan		0.1633	0.028	0		0	0.1765	nan
0.8	0.0168	nan		0.125	1	nan		0.3438	0.0132	0.3175		0	0.7333	0.0208		0.4167	0.1456	0.1		0.0385	0.2045	0.2
1	0.013	nan		0	0.6098	nan		0.7778	0.4737	0.5593		0.0082	0.6216	0.023		0.2759	0.0469	0.0465		0	0.1579	nan
0.6	0	nan		0.0128	0.8889	0		0.88	0.5745	nan		0.0027	0.5417	0.006		0.5644	0.3171	nan		0.0256	0.1795	nan
1	0.0118	0.933		0.0204	0.6392	0		0.8125	0.48	nan		0.0136	0.4762	0.0076		0.6	0.3889	0.1864		0.0676	0.2941	nan
0.7692	0.0078	0.8056		0.3077	1	0.5745		0.9583	0.6	nan		0.0075	0.65	0.0289		0.5538	0.3197	0.2448		0.0513	0.1667	0.0638
0.9565	0.0153	0.9151		0	1	0		0.8065	0.3871	0.8929		0.0137	0.5714	0.0168		0.2982	0.1412	0.1562		0.0253	0.1795	nan
0.913	0	nan		0.0166	0.7935	0.0339		0.6724	0.3191	0.377		0.011	0.5143	0.0061		0.4737	0.2264	0.3906		0	0.1515	0.069
0.8545	0.2513	0.6405		0.0288	0.7516	0.0236		0.5938	0.2152	0.4615		0.02	0.6	0.0142		0.4762	0.3097	0.4676		0	0.1875	nan
0.8942	0.1453	0.7089		0.0347	0.5375	0.0207		0.6364	0.2273	0.26		0.0148	0.7266	0.0036		0.3333	0.0301	nan		0.6912	0.831	0.9605
0.8491	0.3195	nan		0.0102	0.9463	0.0211		0.92	0.5253	nan		0.0394	0.6293	0.0086		0.1867	0.0498	nan		0	0.1029	nan
0.9569	0.1341	0.7077		0.022	0.9541	0.0253		0.7917	0.4714	0.5		0.0032	0.7066	0.025		0.2286	0.0244	nan		0.0229	0.1276	0.0205
0.7083	0.0193	0.4659		0.0076	0.9769	0.014		0.7619	0.4571	0.5149		0.0097	0.3966	0.0163		0.2632	0.0588	nan		0.0263	0.2	0.0312
0.96	0.3902	0.9048		0.0271	0.9412	0.0082		0.9231	0.6216	0.5588		0.0517	0.4115	0.0496		0.1892	0	0		0	0.1029	nan
1	0.4551	nan		0.0168	1	0.0102		0.8947	0.5393	0.6812		0.2963	0.8333	0.6744		0.595	0.4596	0.3602		0	0.1136	0.0633
1	0.1748	nan		0.0092	0.9091	0.0135		0.7812	0.4375	0.6286		0.1613	0.9167	0.26		0.7129	0.5556	0.6646		0	0.1186	0.0862
0.9444	0.0282	0.9663		0.0039	0.9524	0.0149		0.7826	0.4767	0.5738		0.1852	0.6286	nan		0.1569	0	0.0429		0	0.1778	nan
0.9636	0.0204	0.9364		0.0203	0.7149	0.0133		0.7333	0.375	nan		0.1186	0.8571	nan		0.28	0.1184	0.0787		0	0.5714	0.0233
0.9551	0.0147	0.8372		0.3562	0.8859	0.3422		0.8	0.4872	0.9032		0.0179	0.3333	0.0075		0.7826	0.3017	0.3134		0	0.1429	nan
0.9259	0.0249	0.9062		0	0.7778	0.0476		0.7586	0.2308	0.4118		0.0152	0.7391	0.0021		0.2133	0.1082	0.1781		0.0556	0.2857	0.061
0.8571	0.35	0.9571		0.4286	0.9333	0.5727		1	0.5278	0.9605		0.0145	0.5	0.0045		0.1111	0.0075	0.0417		0.0533	0.1606	0.0814
0.9677	0.0565	0.9787		0	0.9259	0		0.8857	0.1541	0.8333		0.0227	0.561	0.008		0.5402	0.3274	nan		0	0.1026	nan
1	0.009	1		0.0101	0.9516	0.0185		0.98	0.0508	0.6237		0.0112	0.8682	0		0.1628	0.0326	0.2069		0	0.2432	0.0465
0.8788	0.0161	0.7468		0.012	0.7463	0.0208		0.8571	0.0522	0.6786		0.027	0.4167	nan		0.1149	0.0115	0		0.0714	0.3333	0
0.9783	0.0306	nan		0.0175	1	0.0652		0.6667	0.3333	0.2222		0.4118	0.7164	0.7941		0.1429	0	0		0	0.3389	0.5574
1	0.0101	0.9405		0.043	0.9811	0.115		0.8	0.3729	nan		0.3667	0.7	0.5385		0.3385	0	0		0.1576	0.3025	0.2568
0.7818	0.0191	nan		0.0317	0.9752	0		0.5556	0.24	0.3288		0.25	0.6667	0.4677		0.416	0.0323	0.0602		0.0769	0.1949	0.1154
0.8511	0.0068	0.875		0.0142	0.9226	0.0114		0.8611	0.2931	nan		0.0229	0.5833	0.0105		0.1154	0	nan		0	0.1277	0.0547
0.88	0.0169	0.9467		0.0127	0.9519	nan		0.7576	0.413	0.8302		0.45	0.7733	nan		0.4286	0.1364	nan		0	0.3091	nan
1	0.0866	0.9059		0.1765	0.9595	nan		0.5484	0.0565	0.4275		0.0115	0.3519	0.0115		0.1429	0.0177	0.2105		0.0333	0.1538	0.0233
0.9603	0.0109	0.9605		0.0883	1	0.1312		0.807	0.4727	0.5333		0.0278	0.4107	0.0061		0.1356	0	0.0909		0	0.1277	0.098
0.9847	0.0224	0.9365		0.1415	0.9778	0.1739		0.8974	0.5179	0.6744		0.0173	0.5349	0.0149		0.1429	0	0		0	0.1282	0.0385
0.9643	0.0194	0.9362		0.0762	1	0.1414		0.9048	0.5833	nan		0.5	0.8667	0.2911		0.2174	0.0127	0.0278		0	0.1333	0.0833
0.8472	0.0079	0.7		0.1282	1	0.124		0.7429	0.381	nan		0.3947	0.8961	0.4516		0.186	0.0588	nan		0	0.2097	nan
1	0.0174	nan		0.0436	1	0.0435		0.7	0.2459	0.4082		0.2692	0.6792	nan		0.1207	0	0.0775		0.0157	0.1968	0.0516
1	0.0225	0.963		0.0846	1	0.1206		0.9318	0.5105	nan		0.2258	0.617	0.1905		0.1513	0.0329	0.0417		0	0.1467	0
1	0.0134	0.75		0.1032	1	0.2121		0.541	0.2391	0.6		0.0299	0.7733	0		0.2708	0.0238	0.1805		0	0.1053	nan
0.64	0.0131	0.6825		0	0.5157	0		0.7727	0.25	0.4951		0.0189	0.8222	0		0.1235	0.0116	0.0846		0.0714	0.4062	nan
1	0.0184	0.9444		0.4643	1	0.5682		0.82	0.5172	0.8235		0.08	0.7458	nan		0.1556	0	0.1404		0.2963	0.5556	nan
0.5909	0.0168	nan		0.015	0.5882	0.0753		0.4476	0.0177	0.156		0.0361	0.5942	0.0426		0.1579	0.0357	0.0985		0.2088	0.6014	nan
0.7547	0.0778	nan		0.1739	0.8196	0.1396		0.619	0.2727	nan		0.0351	0.5405	0.0432		0.1625	0.0196	0.1648		0.0647	0.2377	0.2289
0.5443	0.021	0.6		0.0615	0.8868	0.0424		0.7313	0.2611	0.7123		0.1429	0.7826	0.0465		0.1395	0.0345	0.0139		0.2651	0.4444	0.4328
0.8876	0.3414	0.7037		0.0036	0.7035	0.0151		0.7297	0.1585	0.3012		0	0.7872	0.087		0.16	0	0		0.0208	0.2121	nan
1	0.2063	0.44		0	0.5	0.027		0.814	0.4	0.5385		0.2593	0.9143	0.2308		0.1449	0.0263	0.092		0.2308	0.7115	0.119
0.8148	0.1222	0.7436		0	0.7852	0		0.8235	0.2527	0.5603		0.0178	0.4688	0.0614		0.1429	0.0109	0.1079		0.1333	0.3298	0.2286
0.7059	0.0192	0.7059		0	0.5878	0.0165		0.8222	0.3544	0.5758		0.0153	0.5	0.0769		0.15	0	0.1087		0	0.1667	0
1	0.0162	0.9516		0.2933	0.8304	nan		0.9245	0.5147	0.6796		0.0089	0.8125	0.0117		0.1607	0.0405	0.0645		0	0.1481	nan
0.9783	0.0224	nan		0.0123	0.8078	0.0204		0.8485	0.5	nan		0	0.4667	0.0163		0.1429	0.0125	0.0625		0	0.1176	0.0494
0.9149	0.0163	nan		0.0169	0.8686	0.0149		0.8696	0.4314	nan		0.1892	0.7778	nan		0.1224	0.0156	0		0	0.1441	nan
0.5197	0.011	0.5305		0.0098	0.9071	0.017		0.6909	0.3673	0.5789		0.025	0.6379	0.2024		0.1739	0	0.0339		0	0.1489	0.0377
0.8621	0.0128	0.96		0.0085	0.9296	0.0298		0.84	0.3818	0.7879		0	0.4643	0.0111		0.1096	0	0.0635		0.0208	0.1852	nan
0.9286	0.0166	0.7234		0.0323	0.9339	0.056		0.7576	0.4132	0.5139		0.0132	0.5789	0		0.1351	0	nan		0	0.12	0
0.9545	0.0142	0.6571		0.0327	0.6899	0.0109		0.7808	0.3947	0.7246		0.0097	0.5116	0.0167		0.125	0.0076	nan		0.1053	0.2355	0.2091
0.6071	0.0267	0.451		0.0195	0.5455	0.0214		0.9552	0.625	0.56		0.0115	0.5667	0.0022		0.15	0.0149	nan		0	0.1818	nan
0.7619	0.0606	0.8571		0.0179	0.5738	0.0125		0.8958	0.2262	0.7358		0.0117	0.5253	0.0268		0.3333	0	nan		0	0.1379	nan
0.9608	0.0134	1		0.0156	0.9512	0.0128		0.8514	0.3919	0.6667		0.1765	0.7714	0.129		0.1391	0.01	0.085		0.3396	0.6471	nan
0.8571	0.0356	0.9714		0.0072	0.9444	0.0064		0.8696	0.4741	nan		0.0455	0.4675	nan		0.1311	0.0213	nan		0.0667	0.271	0.1776
0.6429	0.0184	nan		0.0223	1	0.0096		0.8154	0.3704	0.7966		0.0909	0.6842	0.6667		0.2979	0.0455	0.1228		0	0.129	0
0.6552	0.0196	0.8977		0.0129	1	0.012		0.9412	0.5139	0.5233		0.3778	0.7917	nan		0.2903	0	0.0545		0	0.1571	nan
0.9487	0.0168	0.8716		0.0048	0.9829	0.0213		0.9252	0.562	0.8195		0.6364	0.94	nan		0.3333	0	0		0.1967	0.3586	0.1038
1	0.0088	0.8222		0.0085	0.9811	0.0138		0.8409	0.4839	nan		0.6087	0.9091	nan		0.2105	0.0233	0		0.0392	0.1765	0.0667
0.9487	0.0353	nan		0.0247	0.9776	0.0213		0.88	0.381	0.3867		0	0.3611	0.1026		0.2143	0.0185	0.0379		0.1776	0.3929	0.1
1	0.0273	0.866		0.0074	0.9279	0.024		0.791	0.3542	0.6292		0.5	0.8065	nan		0.18	0.0263	nan		0.0392	0.1505	0.0357
0.8837	0.0183	0.8387		0.0112	0.8774	0.0164		0.7561	0.3939	0.381		0.0735	0.7656	0.5238		0.1667	0.011	0.0213		0.4082	0.641	nan
0.9259	0.0084	0.8462		0.0167	0.6165	0.0134		0.6	0.1837	0.0909		0	0.86	0.0219		0.2105	0.0266	0.1646		0	0.3152	0.5
1	0.0141	0.7105		0.0159	0.7097	0.0129		0.4634	0.0105	0.3953		0.0125	0.4783	0.0111		0.6418	0.4189	nan		0	0.1549	0
0.7	0	nan		0.0129	0.5157	0.0252		0.422	0.0174	0.5909		0.0287	0.8333	0.0383		0.1583	0	0.0062		0.0204	0.186	0
0.8333	0.0264	0.9524		0.0102	0.6354	0.0066		0.3556	0.0228	0.6481		0.0088	0.5333	0.0105		0.2143	0.0415	0.1132		0.0748	0.2273	nan
1	0.0308	nan		0.0179	0.781	0.0246		0.6333	0.1849	0.7818		0	0.6	0.0148		0.1719	0.0119	0		0.0109	0.1434	0.2275
0.8571	0.0143	0.7742		0.0134	0.7971	0.0101		0.8077	0.0075	0.7015		0.0128	0.3922	0.008		0.2	0.0437	0.0167		0	0.1538	nan
0.9722	0.0224	nan		0.0043	0.7886	0.024		0.7273	0.0085	nan		0	0.7333	0		0.1429	0.0149	0.2		0	0.1224	0
0.9677	0.0229	0.8108		0.0046	0.5635	0.0054		0.6	0.1316	nan		0.0405	0.8293	0		0.1154	0.0137	0.0233		0	0.1176	0.0423
0.6786	0.024	nan		0.0212	0.8588	0		0.7429	0.2471	0.4138		0.004	0.4576	0.0243		0.2632	0.1102	0.0538		0	0.1818	nan
0.7469	0.0079	0.7209		0	0.5579	0		0.6341	0.1087	0.2895		0.0105	0.3354	0.0112		0.25	0	0.0685		0	0.1169	0
0.6137	0.0127	0.4955		0.0282	0.5571	0		0.6842	0.3721	0.96		0.057	0.6353	0.0147		0.6325	0.4219	0.6778		0.4828	0.8352	nan
0.5733	0.0367	0.5404		0.0085	0.8095	0.0023		0.8684	0.48	nan		0.0274	0.431	0.0196		0.1818	0	nan		0.7416	0.94	0.9722
0.9054	0.026	0.8511		0.32	0.9863	0.9394		0.7727	0.3971	nan		0	0.4627	nan		0.1429	0	nan		0.7358	0.9347	0.9333
0.9459	0.0159	0.8148		0.0123	0.729	0.0161		0.65	0.2083	0.25		0.3413	0.7176	0.4263		0.1667	0	0		0.037	0.4718	0
0.9375	0.0091	0.6372		0.0278	0.5757	0.0101		0.75	0.3182	nan		0.0455	0.5476	0.2273		0.2083	0	nan		0.027	0.1613	0.0189
0.5357	0.0097	nan		0	0.7257	0.0286		0.68	0.32	nan		0.5238	0.8788	0.5652		0.2308	0.0303	0		0.2077	0.4157	0.3162
0.9487	0.0114	0.6721		0.0094	0.7109	0.0109		0.9057	0.5846	0.9744		0.5	0.9459	0.4464		0.2414	0.0424	0.12		0.2237	0.4098	0.3402
0.9216	0.0153	0.6625		0.0182	0.8777	0.0038		0.913	0.4054	nan		0	0.6667	0.0123		0.274	0.1237	0.2		0.3333	0.694	nan
0.8072	0.2094	0.6806		0	0.8869	0.0208		0.4762	0.0714	nan		0.0175	0.5273	0.0132		0.1923	0.02	0.0732		0.0481	0.2787	0.1798
0.7513	0.0136	0.7188		0	0.8911	nan		0.7419	0.4146	nan		0.0369	0.6939	0		0.1515	0.0323	0.1299		0	0.3038	0.0462
0.591	0.0312	0.5682		0	1	0		0.7857	0.4727	0.55		0.0057	0.4464	0.0102		0.1176	0	0		0	0.2581	0.037
0.9667	0.0176	1		0	0.8681	0		0.5	0.0476	0.6122		0.3182	0.68	nan		0.3333	0.0111	0		0.0321	0.1324	0.065
1	0.0174	0.9492		0.0364	0.9322	0		0.4118	0.0632	0.4878		0.05	0.3939	0.1628		0.1724	0.0241	0.1667		0.069	0.1962	0.0263
1	0.0132	0.9552		0.0325	0.6094	0.0029		1	0.4351	0.8696		0.129	0.5179	0.7955		0.2857	0	0.2683		0.0494	0.1987	0
0.9524	0.0193	nan		0	0.8306	0		0.8649	0.5556	nan		0.1	0.4286	0.2308		0.1556	0.0476	0.1667		0.0236	0.1633	0.0955
1	0.0184	0.9846		0.3875	0.954	0.3472		0.7143	0.3896	nan		0.55	0.8571	nan		0.2222	0.0204	nan		0.0388	0.1473	0.1
1	0.0232	0.9857		0.0167	0.9481	0.0265		0.7872	0.2252	0.5584		0.2308	0.6818	nan		0.1212	0.0127	0.0577		0.1467	0.3889	0.0882
1	0.0128	0.9268		0.0339	0.9426	0.0138		1	0.6735	0.5902		0.1892	0.5276	0.5795		0.1351	0.0223	nan		0	0.18	0.1026
0.7879	0.0132	nan		0.0248	0.9344	0.0107		0.9355	0.619	nan		0.1111	0.44	0.0763		0.1163	0.014	0.0488		0.0606	0.1916	0.0561
1	0.0106	nan		0.0294	0.8457	0.0116		0.4474	0	nan		0.082	0.9231	0.0556		0.125	0	0		0	0.2286	nan
0.9394	0.0118	0.9024		0.0112	0.547	0.0126		0.4242	0.0488	0.381		0.396	0.7189	0.5203		0.1282	0.0256	nan		0.0179	0.1373	0.0398
1	0.444	0.6667		0.042	0.7119	0.1613		0.5278	0.1943	nan		0.0909	0.5769	nan		0.3043	0.0357	0		0.0149	0.1235	0.0571
1	0.013	nan		0.3333	0.97	0.7228		0.9655	0.6613	0.7778		0.6667	1	nan		0.325	0.0471	nan		0.0603	0.1646	0.0625
0.7222	0.0244	nan		0.3371	0.902	0.3655		0.5172	0.087	0.1463		0.0278	0.5385	0.1212		0.25	0.0423	0.2099		0.358	0.4672	0.5586
0.9412	0.14	nan		0.2	0.8857	0.4176		0.9792	0.0461	0.7436		0.0843	0.7321	0.1458		0.2083	0.0733	0.041		0.0357	0.2069	0.4333
0.9643	0.3263	nan		0	0.5821	nan		0.52	0.1534	0.4565		0.4221	0.9045	0.6802		0.2174	0.0213	nan		0.1064	0.2317	nan
0.9231	0.0103	0.7273		0.0127	0.75	0.0033		0.9667	0.5581	nan		0.4326	0.9507	0.7591		0.1692	0.0592	0.066		0.1756	0.3385	0.1765
0.9487	0.0103	0.7671		0	0.9416	0.027		1	0.5455	nan		0.0159	0.5072	0.013		0.3333	0	nan		0.0058	0.1204	0.0492
1	0.014	0.9697		0.0161	0.5905	0.0143		0.8788	0.5607	0.5942		0.3163	0.6383	0.19		0.2093	0	0.0317		0.5517	0.709	0.44
1	0.0285	nan		0.4186	1	nan		0.403	0.015	0.28		0.5652	0.8889	nan		0.1481	0.0269	nan		0.0455	0.3333	0.087
1	0.0135	0.9184		0	0.8913	0.0526		0.5556	0.2151	0.3538		0.5556	0.8942	nan		0.4286	0.0233	nan		0	0.3284	0.0161
0.5556	0.0177	0.4725		0	0.7241	nan		0.4348	0.1143	nan		0.36	0.7368	nan		0.5217	0.0577	nan		0.0588	0.2273	nan
0.6763	0.0162	0.4549		0.0144	0.9908	0.0249		0.6429	0.0806	0.85		0.3103	0.75	1		0.2222	0.0426	0.1167		0.1637	0.2929	0.0465
1	0.0281	0.8444		0.0067	0.913	0.025		0.7662	0.1991	0.5211		0.2941	0.6552	nan		0.2549	0.0678	0.0962		0.0143	0.2569	0.2685
0.9756	0.4237	nan		0.0671	0.953	0.0048		0.5556	0.019	0.4878		0	0.5714	0.32		0.2	0.029	nan		0.0097	0.2073	0.0893
0.8409	0.0192	0.9726		0.0121	0.9606	0.0113		0.3333	0.0139	0.3226		0	0.3947	nan		0.1607	0.0267	nan		0.0213	0.1703	0.0759
0.8636	0.0361	1		0.0223	0.9606	0.0057		0.9545	0.0066	0.56		0.4783	0.8235	nan		0.2128	0	0.0392		0	0.1154	0.0172
1	0.3834	nan		0.0142	0.9324	0.0112		0.8197	0.4825	0.6296		0	0.359	nan		0.1176	0.01	0		0	0.125	0.0441
0.9048	0.0169	1		0	0.8851	0.0185		0.8235	0.4251	0.1296		0.1429	0.6053	0.1515		0.1795	0.0581	0		0.0299	0.1667	nan
1	0.0151	nan		0	0.8897	0.0108		0.8	0.3017	nan		0.1358	0.7526	0.4375		0.1846	0.0112	0.1538		0	0.1085	nan
1	0.028	nan		0.0203	0.5457	0		0.9	0.5	0.7857		0.1017	0.6364	0.125		0.2609	0.0284	0.08		0	0.1892	nan
0.6626	0.0119	0.6604		0.0124	1	0.0169		0.5185	0.0407	0.5818		0.1468	0.449	0.0235		0.1356	0.0337	0.15		0	0.1	0.0164
0.9524	0.0341	1		0.029	0.9579	0.0108		0.6216	0.1569	0.7391		0.55	0.9412	1		0.1351	0	nan		0.4231	0.5803	0.2752
0.9917	0.0097	0.9167		0	0.973	0.0143		0.9107	0.5769	nan		0.1714	0.5333	0.1615		0.125	0.0116	0.0432		0	0.1622	nan
0.9767	0.0167	1		0.0175	0.9818	0.014		0.5	0.0842	nan		0.3333	0.8018	0.4259		0.223	0.0272	nan		0.0417	0.5588	0.15
0.9	0.0116	nan		0.0215	0.9561	0.0209		0.7	0.2444	nan		0	0.4651	0.0156		0.1429	0.0152	nan		0	0.1892	nan
1	0.0079	nan		0.0183	0.9088	0.0138		0.697	0.3333	0.4545		0.0068	0.6479	0.0225		0.5714	0.2987	nan		0	0.1273	nan
1	0.0157	nan		0.0182	0.8861	0.0043		0.7872	0.4385	0.6822		0.0482	0.5682	0		0.2706	0.0636	0.0312		0.0625	0.1916	0.0781
1	0.023	nan		0.0703	0.6201	0.0164		0.5306	0.2286	0.3956		0.0053	0.4058	0.0112		0.5789	0.3438	0.31		0.0185	0.2039	0.0456
0.9576	0.0144	0.9091		0.1786	1	nan		0.84	0.5	nan		0.0199	0.6154	0.0151		0.65	0.3176	0.3333		0.2159	0.4134	0.1781
0.8954	0.0115	0.875		0.5	1	0.5581		0.8	0.2857	nan		0.0049	0.45	0.0046		0.6392	0.3223	0.3618		0.08	0.375	0.0323
0.9596	0.0196	0.755		0.4286	1	0.4722		0.7778	0.4483	0.5429		0.0115	0.7222	0.005		0.6552	0.3225	0.4609		0.045	0.1818	0.1067
0.528	0.0247	0.4274		0.32	1	nan		0.5385	0.1511	0.3962		0.007	0.625	0.0233		0.2031	0.0074	0.0299		0.1333	0.655	0.3939
0.5986	0.0267	0.5548		0.2949	0.9565	0.6154		0.7857	0.2762	0.8649		0.0128	0.6809	0.0149		1	0.0388	nan		0.0625	0.7105	nan
0.9167	0.3987	0.7333		0.0256	0.8241	0.6364		0.3778	0.0737	0.5581		0.0178	0.7206	0.0115		0.7168	0.0159	nan		0.0224	0.2198	0.0412
0.6728	0.0277	0.6386		0.2143	0.898	0.0897		0.3636	0.0568	0.45		0.0394	0.55	0.0405		0.1739	0.013	nan		0	0.1429	nan
0.515	0.0126	0.5706		0.0412	0.6646	0.0156		0.825	0.5172	0.7647		0.0258	0.4286	0.0174		0.5455	0	0.9683		0.0323	0.3448	nan
0.7719	0.1542	0.7		0.0513	0.561	0.1231		0.9143	0.3082	0.6267		0.0047	0.5294	0.004		0.2857	0.0556	nan		0.0417	0.3415	0.1875
0.75	0.009	nan		0.0263	0.6743	0.0253		0.9487	0.6129	nan		0.0052	0.6	0.0276		0.1778	0	0.0278		0	0.1982	0.0375
0.8315	0.2349	0.7552		0.2222	0.7667	nan		0.6818	0.2927	0.3939		0.0119	0.6596	0.0119		0.25	0	nan		0.0909	0.4762	0.0685
0.9038	0.3922	nan		0.1839	0.7021	0.0301		0.7273	0.3768	0.5854		0.0188	0.6765	0.0108		0.2121	0.0465	0.122		0.0075	0.2143	0
0.9	0.0238	nan		0.0466	0.7576	0.1167		0.3793	0.0323	0.1081		0.0194	0.7732	0.0714		0.15	0.0241	nan		0.0484	0.2025	0.2018
0.7674	0.0225	0.6667		0.0395	0.8529	0.061		0.5957	0.2727	0.4091		0.0231	0.8947	0.016		0.1739	0	0		0.1458	0.5714	0.3095
0.7573	0.017	0.7321		0.085	0.9298	0.0195		1	0.5417	nan		0.0081	0.8163	0.018		0.2615	0.0251	nan		0	0.1786	nan
1	0.0117	0.9831		0.1137	1	0.0473		0.3286	0.0278	0.381		0.0064	0.6231	0.0114		0.3913	0.0541	nan		0	0.125	nan
0.9535	0.0598	0.88		0.2092	1	0.0698		0.9459	0.4694	0.9487		0.012	0.6667	0.0238		0.1429	0.0267	nan		0	0.1167	nan
0.9375	0.0232	1		0.0073	0.9412	0.2463		0.96	0.6061	nan		0.625	0.9677	nan		0.1429	0	0.1667		0.0256	0.1582	0.0314
0.8667	0.0119	0.9878		0.0037	0.9828	0.1975		0.8	0.4265	nan		0.3929	0.7907	0.5556		0.1707	0.0347	0.1351		0.0263	0.1875	nan
0.9348	0.4038	0.8144		0.1748	0.9737	0.4		0.8636	0.102	nan		0.6	0.9787	nan		0.2917	0	0.2174		0	0.1167	0
0.9244	0.068	0.7481		0.3333	0.9902	0.8767		0.8333	0.2745	0.52		0	0.6627	0.2178		0.1739	0.028	0.1724		0.0652	0.1942	0.069
0.8993	0.0316	0.5619		0	0.8286	nan		0.84	0.2821	nan		0.45	0.7576	0.6923		0.525	0.1944	0.5714		0.0157	0.2315	0.0118
1	0.0047	0.9667		0.0125	0.5395	0.0213		0.4054	0.0476	0.1333		0.3636	0.8333	nan		0.1731	0.012	0.1733		0.0127	0.1778	0.0275
1	0.377	nan		0.2558	0.9828	0.9615		0.6078	0.2095	nan		0	0.5625	nan		0.1744	0.02	0.0909		0.0147	0.2143	0.0345
0.8667	0.1557	0.6023		0.2632	0.875	0.25		0.7609	0.2063	nan		0.0137	0.5479	0.0284		0.1667	0	nan		0.0448	0.212	0.1295
0.9302	0.0213	0.8182		0.2031	0.9302	0.3326		0.8444	0.4783	0.7714		0	0.325	0.0081		0.1915	0.0518	nan		0	0.2391	0.0606
0.8796	0.011	0.7402		0.0119	0.6667	0.0227		0.8718	0.5531	0.752		0	0.6571	0.0026		0.1538	0	0		0	0.1552	0.0594
1	0.4734	0.9588		0	0.7434	0		0.6306	0.2353	0.5238		0.0234	0.4167	0.0072		0.1538	0.0208	0.0938		0.0408	0.3929	nan
0.68	0.0273	nan		0.5	1	nan		0.825	0.5	nan		0.0153	0.8333	0.0112		0.325	0.0748	0.2584		0	0.2037	nan
1	0.475	1		0.0349	0.6304	0.1197		0.8846	0.3708	0.6897		0.0204	0.6667	0.0157		0.2	0.0137	nan		0	0.1111	0.0417
0.6667	0.019	0.85		0.0444	0.9248	0		0.8571	0.4	nan		0.0142	0.8261	0.0103		0.1667	0	0		0.0253	0.2469	0.1026
0.5351	0.0139	0.4041		0	0.9409	0.0282		0.5897	0.25	0.425		0.0225	0.9195	0.0084		0.1579	0.0273	0.0485		0.0159	0.1717	0.0411
0.8585	0.1861	0.8429		0	0.9268	0		0.7746	0.4262	nan		0.0127	0.8462	0.0305		0.2083	0.0182	nan		0.0741	0.3396	nan
0.7238	0	0.8462		0	0.9737	0.025		0.9286	0.5894	0.8704		0.0123	0.7302	0.0072		0.3929	0.0698	0		0	0.5333	nan
0.5337	0.0065	0.3282		0.0083	0.8889	0.0134		0.7328	0.2705	nan		0.0199	0.629	0.0127		0.5472	0.4026	0.2008		0.0769	0.2605	0.0857
0.8175	0.3042	0.714		0.0048	0.9762	0.0094		0.7561	0.3688	0.6964		0.009	0.5	0.0112		0.2059	0.0316	0		0.0811	0.3117	0.1667
0.9302	0.4103	nan		0.0064	0.952	0.0108		0.8413	0.4127	0.7586		0.0053	0.8222	0.011		0.125	0	0.0333		0.0794	0.1888	0.0345
0.7778	0.0714	nan		0.0313	0.9906	0.0127		0.8367	0.5176	0.6203		0.0156	0.8868	0.0299		0.2083	0.0318	0.2308		0.0548	0.2826	0.1833
0.9375	0.2846	0.8916		0.032	0.9859	0.0152		0.6591	0.1	0.6964		0.0248	0.5179	0.0246		0.2222	0	nan		0.016	0.1306	0.0333
0.7297	0.0369	0.7228		0.0079	0.9231	0.0051		0.8519	0.549	0.8286		0.0263	0.6205	0		0.1111	0.0058	nan		0.012	0.1965	0.0563
0.76	0.2381	1		0.0163	0.9681	0.0106		0.7468	0.3984	0.85		0.45	0.7857	nan		0.1333	0.0294	nan		0.0541	0.2	0.2
0.7093	0.1852	0.5471		0.0167	0.9255	0.0195		0.7451	0.266	0.5893		0.0179	0.5159	0.0264		0.1429	0	0.0571		0.1111	0.4571	0
0.7593	0.1509	0.4444		0.0086	0.9697	0.0128		0.8873	0.5495	nan		0.0261	0.6346	0.0467		0.9091	0.5714	nan		0.037	0.4098	nan
0.6684	0.141	0.5977		0.011	0.9838	0.0098		0.8293	0.5075	nan		0.0273	0.6396	0.0188		0.2	0.0662	nan		0	0.1921	0.0989
0.6985	0.113	0.7143		0.0126	0.9789	0.0229		0.6304	0.1026	0.4262		0.2759	0.7273	nan		0.1852	0.0125	nan		0.0426	0.2286	0.1698
0.5897	0.039	0.8448		0.0172	0.9417	0.0164		0.8049	0.2625	0.66		0.0125	0.6271	0.0087		0.4474	0	0.162		0.0882	0.4	0.2667
0.64	0.0217	0.6418		0.0123	0.9565	0.0197		0.8936	0.1579	0.7627		0.019	0.7627	0.0096		0.2245	0.04	0		0.2381	0.4857	0.1404
0.8947	0.0598	0.7937		0.0258	1	0.0131		0.8571	0.1042	0.625		0.0177	0.6538	0.016		0.3333	0.0087	nan		0.0244	0.125	0.0732
1	0.0408	nan		0.0163	0.9838	0.0093		1	0.1129	nan		0.0084	0.6471	0.0113		0.2381	0.0889	0.2026		0.0256	0.192	nan
0.9259	0.3205	nan		0.0218	1	0.0216		0.7778	0.4571	nan		0.015	0.5789	0.0035		0.2857	0	nan		0	0.3235	0.1111
0.9113	0.3769	0.9103		0.0175	0.9722	0.0158		0.7037	0.2247	nan		0.0421	0.6429	0		0.3	0.0182	nan		0.0769	0.2325	0.1812
0.8469	0.2933	0.9398		0.0161	0.971	0.0121		0.9189	0.5909	nan		0.0171	0.663	0.0073		0.2192	0.0146	0.2604		0.0543	0.159	0.0736
0.8372	0.026	0.8261		0.0147	0.9886	0.0063		0.9565	0.4286	nan		0.4545	0.8608	0.4		0.1111	0.0103	0.0319		0.0707	0.2201	0.1675
0.9643	0.4238	0.6395		0.028	0.9732	0.0268		0.7083	0.0442	0.7143		0.375	0.791	nan		0.1879	0.0242	0.1391		0.0765	0.1873	0.1126
0.9545	0.2779	0.9775		0.0404	0.6409	0.0235		0.4957	0.1054	0.6706		0.129	0.4333	0.0843		0.2581	0.0202	0.0947		0.0152	0.1875	0.0787
0.6301	0.004	nan		0.131	1	0.0303		0.5926	0.1972	nan		0.0155	0.6	0.0296		0.2177	0.008	0.1425		0	0.3261	nan
0.7604	0.0169	0.7079		0.1301	0.9659	0.0628		0.879	0.5333	0.7524		0.0435	0.5476	0.0227		0.4783	0	0.4231		0.1176	0.5	nan
0.7817	0.0938	0.7652		0.1223	0.9921	0.109		0.7442	0.0568	nan		0	0.7903	0		0.1622	0	0		0.028	0.1619	0
1	0.4545	nan		0.0754	0.9844	0.1149		0.6571	0.32	nan		0.0297	0.8525	0.0225		0.5397	0.2677	0.3939		0	0.2737	nan
1	0.2329	0.8519		0.0359	0.9661	0.0362		0.5532	0.037	0.3514		0.0122	0.5213	0.005		0.1786	0.008	0.2333		0.1311	0.3077	nan
0.9241	0.3861	0.4043		0.0847	0.9787	0.0392		0.9	0.587	0.5952		0.3373	0.885	0.3256		0.4091	0	0.1613		0.0561	0.1897	0.1067
0.5882	0.0648	0.3636		0.3123	0.9858	0.0542		0.7	0.25	0.3		0.28	0.7607	0.6829		0.2586	0.022	0.1549		0.1212	0.3936	0.2661
1	0.5	0.7907		0.009	0.9545	0.0085		1	0.6852	0.8108		0.1739	0.75	nan		0.1034	0	0		0.1818	0.5	0.2029
1	0.2527	nan		0.0155	0.9524	0.012		0.8587	0.5037	0.8409		0	0.5476	0.0488		0.1875	0.0404	0.4167		0.1667	0.4333	nan
1	0.2233	0.9615		0.0162	1	0.0111		0.8095	0.3043	nan		0.025	0.4655	0.0339		0.1538	0.0242	0		0	0.2245	0
0.931	0.2333	0.5161		0.0214	0.9706	0.0102		0.9583	0.3636	0.6341		0.0075	0.4688	0.029		0.1875	0.0204	0.1647		0	0.1038	0.05
0.8068	0.0172	0.7966		0.0098	0.988	0.0082		0.6562	0.1367	nan		0.1833	0.5857	0.1202		0.1333	0	nan		0.0658	0.2165	0.0556
0.8913	0.1246	0.7396		0.0034	0.9559	0.0171		0.7692	0.3016	nan		0.019	0.9	0.0133		0.1111	0	0.1481		0.0168	0.1188	0.0829
0.7356	0.0256	0.6102		0.0039	0.9811	0.0042		1	0.4054	nan		0.0147	0.4524	0.0504		0.2348	0.0579	nan		0	0.4775	0.5182
0.6927	0.0363	0.6188		0.0104	0.9486	0.0043		0.96	0.4848	nan		0.0038	0.5556	0.0057		0.1621	0.0401	0.137		0.1316	0.3896	nan
1	0.5	0.8667		0.0155	0.9957	0.0176		0.75	0.4	nan		0	0.4528	0.0099		0.752	0.581	0.7561		0	0.1042	nan
0.9688	0	0.2644		0.0175	0.9474	0		0.688	0.3825	0.562		0.0368	0.56	0.0023		0.7802	0.6219	0.7837		0	0.1471	0.0345
1	0.4225	0.5263		0.0196	0.7294	0.0045		0.4286	0.1231	nan		0.2703	0.5833	nan		0.8951	0.5749	0.8687		0.014	0.1643	0
1	0.3846	0.1515		0.0254	0.5957	0.0573		0.913	0.5902	nan		0	0.8148	0.0128		0.1304	0.027	0.0656		0.0526	0.1974	0
1	0.5	0.6		0.3846	0.9167	0.8571		0.6792	0.3667	nan		0.0151	0.9231	0.0234		0.1626	0.0337	0.1244		0	0.119	nan
0.7073	0.0913	0.9		0	0.9518	0.0308		0.9444	0.587	0.7667		0.007	0.6176	0.0077		0.129	0	0.0909		0.0263	0.1905	nan
1	0.5	nan		0.0645	0.9123	0.0256		0.7015	0.3375	0.4179		0.0078	0.5538	0.0034		0.8333	0.0227	nan		0.0823	0.6212	0.0081
1	0.4085	0.8571		0	0.6	0		0.5625	0.2553	0.52		0.3611	0.8413	nan		0.1795	0	0.125		0.0267	0.2775	0.1667
1	0.3941	0.7273		0	0.65	0.0152		0.8462	0.5373	0.7895		0.2143	0.5224	nan		0.125	0.0248	nan		0.8026	0.92	0.6667
0.7143	0.1667	nan		0	0.6753	0		0.6875	0.0204	0.7111		0.0465	0.6735	0		0.25	0.0413	nan		0	0.1515	0.0208
0.8776	0.2247	nan		0.0319	0.7105	0.0033		0.5357	0.2188	0.6026		0.0488	0.3529	nan		0.2182	0.019	0.1667		0.01	0.145	nan
0.8116	0	nan		0.1831	1	0.0952		0.5128	0.009	0.303		0.0976	0.617	0.1774		0.2201	0.0072	0.2		0.037	0.3281	0.2609
0.6585	0	0.6047		0.056	0.7971	0.0528		0.6458	0.2034	0.375		0.4	0.7333	nan		0.5455	0.087	nan		0.0532	0.161	0.194
0.6051	0.0505	0.515		0.0169	0.7288	0.0246		1	0.6496	0.871		0.05	0.4857	nan		0.2308	0.0274	nan		0.0476	0.2222	0.0526
0.6199	0.0373	0.4698		0.0068	0.6627	0.0103		0.863	0.5385	nan		0.4194	0.75	0.2931		0.1818	0.0357	0		0.0247	0.2015	0.0625
0.8276	0.2861	0.7263		0.1371	0.9419	0.0172		0.7229	0.036	0.6135		0.05	0.7037	0		0.1525	0.0091	nan		0.16	0.352	0.0476
0.938	0.4065	0.8		0	0.9507	0.0138		0.6667	0.1837	0.4615		0	0.6552	0.0476		0.3043	0.0328	nan		0	0.1667	nan
0.6321	0.0026	0.4956		0	0.9293	0.0723		0.5714	0.2	0.5		0.4506	0.8009	nan		0.1429	0.0338	0.1739		0.0556	0.2381	nan
0.95	0.1604	0.9314		0	0.8868	nan		0.6207	0.1905	0.8182		0.014	0.651	0.0209		0.1358	0.0073	0.06		0.0426	0.1613	0.1188
0.9444	0.2308	nan		0	0.8615	0.0245		0.9149	0.3608	0.8211		0	0.7656	0.0203		0.2	0	0.08		0.0571	0.3333	nan
0.7111	0.064	0.4118		0.0287	0.8889	0.007		0.8298	0.4375	0.7113		0.2157	0.947	0.1905		0.1696	0.0293	0.1376		0.075	0.2576	nan
0.908	0.0985	0.767		0.0042	0.5789	0.025		0.8942	0.584	0.8586		0.375	0.8022	0.2374		0.2019	0.026	0.1768		0.0192	0.1875	nan
0.8519	0.3471	nan		0.0084	0.8571	0.0132		0.7083	0.2771	0.0645		0.2105	0.7027	0.3529		0.2241	0.0316	0.3056		0.0227	0.3429	nan
0.6727	0.0108	0.5962		0.0405	0.9375	0.0182		0.9167	0.4167	0.76		0.0104	0.375	0.0159		0.2105	0.0618	0.5312		0	0.1385	0.0444
0.931	0.0408	0.8592		0.0148	0.6429	0		0.725	0.4095	0.6		0.0067	0.5	0.0146		0.1667	0.0392	0.0723		0	0.1111	0.0476
0.626	0.0055	0.5821		0.0232	1	0.0112		0.7778	0.4583	nan		0.0119	0.8	0.01		0.1094	0	0.1852		0	0.1905	nan
0.8481	0.2367	0.8462		0.0249	1	0.0207		0.8696	0.198	nan		0.0161	0.4545	0.0084		0.2963	0	0.0769		0.0357	0.1683	0.0545
0.9307	0.0064	0.8395		0.0128	1	0.0184		0.8	0.0164	nan		0.0093	0.5806	0.0224		0.1557	0.0121	0.175		0	0.1296	nan
1	0.0211	1		0.0317	0.9468	0.0306		0.9655	0.6494	nan		0.0175	0.6765	0.0223		0.1389	0	nan		0	0.1667	nan
1	0.1829	1		0.0272	0.984	0.0115		0.9744	0.6579	nan		0.0221	0.6522	0.0233		0.125	0	nan		0	0.2	nan
0.8444	0.1266	0.5918		0.0205	1	0.0191		0.8148	0.4479	0.8286		0.0192	0.4286	0.024		0.25	0.0233	0.0556		0.0312	0.2069	0
1	0.3891	0.9677		0.0182	0.9901	0.0098		0.8519	0.4444	0.8235		0.0147	0.5778	0.0268		0.5405	0.1236	0.1429		0.1463	0.5	nan
0.9615	0.2918	0.8077		0.0162	0.9908	0.0119		0.6842	0.3478	0.3636		0.0309	0.8085	0.0045		0.4706	0.0455	nan		0.1692	0.6275	0.2667
0.6491	0.0672	0.5312		0.0193	0.9655	0.0085		0.6957	0.3167	nan		0.3418	0.7188	0.6471		0.4762	0	0.04		0	0.2672	0
0.8718	0.3086	0.7358		0.0238	1	0.3061		0.7941	0.3415	0.875		0.2237	0.5909	0.5091		0.1667	0.0166	0.034		0.8788	1	nan
0.75	0.1111	0.4487		0.3333	0.99	nan		0.656	0.3114	0.4819		0.037	0.92	0.0137		0.2178	0.0167	0.25		0.3103	0.6684	nan
0.8551	0.2027	0.5679		0.011	0.6952	0.0077		0.8148	0.4366	0.5476		0.0253	0.6275	0.0139		0.2639	0	nan		0.0217	0.5789	nan
0.8525	0.1871	0.9057		0.0114	1	0.0176		0.6667	0.1375	nan		0.0089	0.4351	0.0297		0.2391	0.0189	0.1346		0	0.1014	0
0.7847	0.1521	0.6803		0.0105	0.9681	0.0141		0.6364	0.2667	nan		0	0.4483	0		0.1509	0.018	0.2		0	0.1786	0.0253
0.843	0.0201	0.8344		0.0028	0.977	0.0085		0.8824	0.4744	0.5333		0.0645	0.4	nan		0.1404	0.0151	0.1515		0.0125	0.1284	0.1562
0.9512	0.3721	0.9649		0.0093	1	0.0194		0.871	0.4848	0.6071		0.1522	0.5082	0.061		0.1139	0	0.0364		0	0.1667	0
0.9189	0.378	nan		0.0083	0.9	0.0346		0.931	0.5926	0.8158		0	0.3548	nan		0.15	0	0.0278		0	0.1169	0.0762
0.8182	0.2784	0.75		0.0109	0.9683	0.0603		0.95	0.551	nan		0	0.443	nan		0.4259	0.1923	0.2273		0.037	0.1594	0.0597
1	0.3371	nan		0.0128	0.9307	0		0.7143	0.3478	nan		0.5469	0.86	0		0.2105	0.0137	0		0	0.1463	0
0.9811	0.3916	0.9855		0.0333	0.9286	0		0.6429	0.3077	nan		0.5676	0.9556	nan		0.1	0	0.0154		0.0238	0.2	nan
0.542	0.009	0.4308		0.0268	0.5613	0.0131		0.8493	0.5	0.875		0.25	0.8387	nan		0.1324	0.0305	nan		0.2411	0.4747	0.4865
0.5747	0.013	0.4444		0.029	0.5547	0.0219		0.6667	0.3125	0.1296		0.3036	0.6486	nan		0.7	0.0137	nan		0.0256	0.2326	nan
0.9444	0.0906	nan		0.0149	0.6756	0.0103		1	0.6667	0.5789		0.1818	0.5455	nan		0.2941	0.0458	nan		0.1882	0.3151	0.4772
1	0.1362	nan		0.0055	0.6451	0.0128		0.5556	0.1892	0.25		0.375	0.8182	0.7		0.2222	0.0579	0.2615		0.0147	0.1667	0.0156
0.9677	0.0306	0.7714		0.0115	0.9535	0.0224		0.7778	0.1923	0.5405		0.6	0.9091	0.4242		0.2195	0.0543	0.02		0	0.1429	0.023
0.9592	0.0444	0.9459		0.003	0.9521	0.008		0.7391	0.2893	0.6961		0.3	0.7143	0.3448		0.4375	0.1333	nan		0.1143	0.3239	0.0882
0.7558	0.1618	0.875		0.0078	0.9788	0.0085		0.4324	0.0197	0.3429		0.4737	0.8919	0.2222		0.9023	0.7465	0.5417		0	0.2407	nan
0.7059	0.1004	0.9891		0.0224	0.9691	0.018		0.5349	0.0264	0.3784		0.2778	0.6182	0.4444		0.4429	0.2745	0.4124		0	0.2895	nan
0.8	0.0236	0.814		0.0288	0.9172	0.0175		0.4158	0.0188	0.1442		0.425	0.7419	0.4865		0.9545	0.7871	0.7619		0.0118	0.313	0.1538
0.5806	0.0162	0.5872		0.0892	0.8889	0.1169		0.4286	0.0165	nan		0	0.3805	0.0385		0.6897	0.4621	0.3953		0.0426	0.2391	0.0789
0.7018	0.0253	nan		0.0174	0.881	0.0163		0.4074	0.0226	nan		0.0103	0.3857	nan		0.1	0	0		0	0.1818	nan
0.7283	0.0065	0.723		0.012	0.8213	0.0085		0.7752	0.0648	0.7553		0.0291	0.5093	0.0806		0.6667	0.2821	0.2778		0.0129	0.1322	0.0581
0.5962	0.0132	nan		0.0073	0.721	0.0063		0.871	0.3725	nan		0.0345	0.6923	nan		0.1163	0	nan		0	0.1392	0.0492
0.92	0.1765	nan		0.2143	0.9778	0.2143		0.7414	0.1907	0.1311		0.4583	0.8103	nan		0.2609	0	nan		0	0.1186	0.0417
1	0.0952	0.8966		0	0.6589	0.0147		0.64	0.1364	0.3611		0.4412	1	0.8857		0.1538	0	0		0.0494	0.1584	0.1271
0.9862	0.4	0.9118		0	0.9065	0.0146		0.3889	0	0		0.1221	0.6909	0.124		0.5641	0.2742	nan		0.125	0.3519	nan
0.9825	0.3118	0.9298		0.3133	0.942	0.2819		0.9167	0.4343	0.7812		0.0085	0.549	0.0406		0.8571	0.0556	nan		0	0.1176	0.0222
0.6771	0	0.6557		0.1416	0.7179	nan		0.8065	0.4521	nan		0	0.5185	0.0543		0.1481	0.0173	0		0.037	0.1811	0.0545
0.8728	0.3495	nan		0	0.9621	0.0268		0.8235	0.5108	0.6634		0.0346	0.3571	0.0357		0.1296	0	0.0435		0	0.1154	0.0333
1	0.0133	0.7778		0	0.9661	0		0.6667	0.0588	nan		0.025	0.4146	0.0083		0.1379	0.0127	0		0	0.1014	0
0.9583	0.229	nan		0.0077	0.9359	0.0047		0.4694	0.0526	0.1455		0.0314	0.5472	0.0226		0.4082	0.2344	0.2845		0.0658	0.1689	0.0169
0.9565	0.3046	nan		0.0312	0.9546	0.0284		1	0.5526	nan		0.0553	0.5	0.0456		0.2222	0.0255	0		0.0273	0.1613	0.0822
1	0.2059	1		0	0.5588	0.0361		0.7	0.3429	0.5152		0.0986	0.64	0.0187		0.3963	0.25	0.3981		0	0.1148	0.0256
0.8667	0.2097	nan		0.1412	0.7423	0.2979		0.7857	0.4615	0.6935		0.0226	0.3571	0.0085		0.2947	0.1631	0.0638		0	0.1345	0.0267
0.7778	0.0187	nan		0.1667	0.7692	nan		0.75	0.2553	0.3913		0.2564	0.7308	0.1404		0.3417	0.1823	0.0567		0	0.1212	0.0333
0.831	0.3304	0.9		0.0235	0.825	0.0102		0.8182	0.2791	nan		0.2143	0.5227	0.1818		0.3571	0.0211	0		0	0.1143	0
0.9727	0.0248	nan		0.0106	1	0.0132		0.7	0.2632	nan		0.1538	0.4615	0.125		0.1235	0.0194	0.0093		0	0.1654	0.0488
0.8649	0.0243	0.8714		0.0162	0.9697	0.0195		0.8072	0.2451	0.4463		0.1452	0.5172	0.3043		0.1818	0.0312	0.1094		0	0.1026	0.0435
0.9528	0.0087	0.9516		0.0146	0.9643	0.0127		0.6351	0.3077	0.3636		0	0.337	0.0192		0.2857	0.0179	nan		0	0.1279	0.0556
0.9718	0.0018	1		0.0083	1	0.0066		1	0.6923	nan		0	0.5135	0		0.1481	0.0139	0.0758		0	0.1268	nan
0.9583	0.0325	1		0.0111	1	0.0213		0.9048	0.5588	nan		0.1515	0.5	0.2647		0.1111	0	nan		0	0.2083	0
1	0.1778	nan		0.0221	1	0.009		0.8182	0.5125	0.8889		0	0.4468	nan		0.186	0.0222	0.02		0.0303	0.2265	0.1139
1	0.3714	nan		0.017	0.9466	0.0235		0.82	0.4952	0.9375		0	0.3958	0.1667		0.7704	0.6571	0.5319		0	0.2533	0.0571
0.5587	0.0084	0.564		0.016	0.9708	0.023		0.7907	0.4667	0.4444		0.3298	0.7857	0.2913		0.2083	0.0335	0.1733		0	0.2571	0.0312
0.6667	0	0.4		0.0097	0.9643	0.0245		0.9	0.5873	nan		0.2727	0.6667	nan		0.2041	0.0408	0.2083		0.007	0.1787	0.2055
0.8043	0.0353	0.8302		0.007	0.9839	0.0158		0.6957	0.2857	nan		0.031	0.3404	0.0296		0.2279	0.1014	0.1306		0.0169	0.1618	0
0.7869	0.0228	0.7662		0.0129	0.9146	0.0125		0.8085	0.3804	0.625		0.1538	0.8	nan		0.79	0.6528	0.5779		0.0323	0.1793	0.0064
0.9061	0.1092	0.8585		0.0125	0.9767	0.0141		0.7358	0.4266	0.7015		0	0.6667	nan		0.1818	0.0357	0.0588		0.0811	0.5147	nan
0.9087	0.3045	0.8221		0.0137	1	0.0194		0.7838	0.4674	0.566		0.1778	0.5556	0.0833		0.2857	0.0426	0.0494		0.0299	0.2952	0.0471
0.5492	0.0157	0.3213		0.0047	0.9333	0.0141		0.9286	0.5556	0.9107		0.2391	0.9091	0.4247		0.1778	0.0104	0.0435		0.0423	0.1942	0.0927
0.8261	0.0137	nan		0.0062	0.9755	0.0072		0.9848	0.6562	nan		0.0291	0.75	0.2516		0.1011	0	nan		0	0.1008	0.0278
0.9104	0.2571	0.7115		0.0206	0.9727	0.0274		0.625	0.3125	0.4921		0.1422	0.5192	0.1459		0.3182	0.05	nan		0	0.1241	nan
0.6129	0.0667	0.7037		0.0351	0.9848	0.0147		0.8	0.381	nan		0.1351	0.7903	0.137		0.4286	0.1	0.275		0	0.2	0
0.936	0.3745	0.9518		0.0112	1	0.0452		0.8636	0.3684	0.8378		0.07	0.5185	0.1189		1	0.3846	0.4815		0.0208	0.1485	0.3289
0.9431	0.4351	0.8632		0.0153	1	0.1333		0.9583	0.625	nan		0.2083	0.5455	0.2857		0.1154	0	0.0119		0.1	0.2963	nan
1	0.4907	nan		0.4242	0.9451	0.3522		0.4105	0.0599	0.4658		0.009	0.3958	0.0077		0.1481	0.0106	0.1212		0	0.16	nan
0.9867	0.4009	0.8091		0	0.9242	0		0.871	0.4891	0.5833		0.0064	0.375	0.0125		0.1471	0.0034	0.0579		0	0.163	0.0603
0.8489	0.0084	0.7635		0.0265	0.9333	0.0262		0.963	0.5224	0.8		0.0284	0.5926	0.0278		0.8151	0.6104	0.8187		0.0946	0.2941	0.0526
1	0.2917	nan		0.0073	0.9667	0.0237		1	0.5543	nan		0.325	0.6522	nan		0.1481	0.0189	nan		0.0909	0.3043	nan
0.8478	0.2429	0.8462		0	0.9565	0.0146		0.8387	0.3671	0.7255		0.4776	0.8372	nan		0.1481	0.0276	0		0.0303	0.1731	0.04
0.5424	0.0099	0.4706		0.0258	0.9652	0.0015		0.8378	0.5281	0.6667		0.0698	0.5769	nan		0.1562	0	0		0	0.1852	nan
1	0.2889	nan		0.003	0.9524	0.018		0.4762	0	nan		0.1739	0.5926	nan		0.2	0.0286	0		0.46	0.7588	0.5942
0.9667	0.44	1		0.4091	1	0.4775		0.7907	0.439	0.6739		0.0081	0.4324	0.003		0.2414	0.0541	0.2097		0.4412	0.7021	nan
0.5	0	0.7468		0.0016	0.5043	0.0076		0.7619	0.4598	nan		0.0252	0.64	0.011		0.1609	0.04	0.2381		0	0.1905	nan
0.9565	0.4286	1		0	0.617	0		0.68	0.3191	nan		0.0153	0.3846	0.0093		0.1429	0.013	0		0	0.1852	nan
0.9	0.1	nan		0	0.6129	0.0213		0.5405	0.1571	0.5		0	0.6491	0.0104		0.1579	0.0267	0.0723		0.0376	0.1505	0
0.6957	0	nan		0	0.5985	0		0.9091	0.5878	0.8585		0.1277	0.7333	nan		0.3871	0.1385	nan		0.0215	0.1368	0.1595
0.7949	0.0993	0.3429		0	0.7018	0		0.7	0.2737	0.4444		0.0106	0.8367	0.0068		0.28	0.0455	nan		0.0217	0.1905	0.0976
0.8824	0.1957	0.9		0.005	0.6212	0.0813		0.5714	0.1802	0.1739		0.0224	0.7527	0.0225		0.2222	0.0093	0.0597		0.0167	0.1346	0
0.9114	0.4105	0.8289		0.3333	0.9679	nan		0.8169	0.3294	0.875		0.0072	0.5667	0.0192		0.1667	0.026	0.5538		0	0.2917	nan
0.5641	0.0126	0.415		0	0.6739	0.0339		0.7143	0.3396	0.7742		0.0031	0.3846	0		0.1905	0	nan		0	0.1081	0
1	0.4	0.9783		0.4286	1	0.6905		0.52	0.1319	0.1071		0.0074	0.7611	0.0168		0.1	0	0		0.5914	0.7268	0.5055
0.875	0.2154	nan		0	1	0.0286		0.4231	0.0513	0.1875		0.025	0.6452	0.0212		0.3404	0	nan		0	0.1111	0.0169
0.9846	0.0624	nan		0.0152	0.9643	0.0167		1	0	0.9459		0.0027	0.3491	0.0087		0.4167	0.1357	0.0308		0	0.2375	0.1
0.6667	0.0125	nan		0.0125	0.8571	0.0053		0.7812	0.4773	0.6744		0.0156	0.4154	0.01		0.1852	0.035	0		0.0426	0.2308	0.0563
0.9138	0.37	1		0.0167	0.9636	0.0157		1	0.6087	nan		0.0378	0.3667	0.0123		0.26	0.0986	0.0769		0.1807	0.33	0.1286
0.931	0.3258	0.9848		0	1	0		0.4865	0.0872	0.6809		0.2	0.8095	nan		0.1364	0	0.2881		0.0707	0.2235	0.06
0.8491	0.0099	nan		0.0126	0.963	0.0086		0.525	0.14	0.6364		0.186	0.5818	0.2245		0.1346	0.0185	nan		0	0.2302	0
0.8889	0.0303	nan		0.0127	1	0.0101		0.7586	0.2821	nan		0	0.4848	0.1333		0.1892	0.0128	0		0.038	0.1506	nan
1	0.0126	0.9762		0.0088	0.9565	0.0061		0.625	0.235	0.2683		0.3125	0.6286	0.7377		0.6923	0.5028	0.5161		0	0.1475	nan
1	0.0148	0.9722		0.021	1	0.0128		0.6452	0.3387	0.5		0.022	0.6364	0.0325		0.1579	0.0381	0		0	0.1029	0
0.9653	0.0111	0.9839		0.0332	0.9405	0.0036		0.8929	0.2469	0.8333		0.0094	0.4265	0.0067		0.2917	0.1136	0.0592		0.0513	0.2222	0.0377
0.973	0.0183	0.9726		0.0135	0.961	0.018		0.913	0.25	nan		0.0043	0.5484	0.0255		0.3511	0.2463	0.0694		0	0.129	0
0.8696	0.0069	0.7966		0.1111	0.6757	0.0182		0.8784	0.5287	0.8243		0.017	0.7692	0.0104		0.8889	0.4762	nan		0.0741	0.3254	0.12
0.8525	0.0389	0.767		0.4096	0.9597	0.4061		0.8519	0.3704	nan		0.0236	0.4688	0		0.1268	0.0145	0.0225		0	0.1351	0.075
1	0.009	0.9286		0	0.7045	0.0533		0.8077	0.4536	0.5556		0.0252	0.5109	0.045		0.2	0	nan		0	0.1364	nan
1	0.0136	nan		0	0.7636	0.0149		0.9211	0.4222	nan		0.0141	0.3308	0.0076		0.7937	0.5391	0.2615		0.1471	0.4175	0.0278
1	0.0143	nan		0	0.6111	nan		0.88	0.5472	0.8125		0.1481	0.5072	nan		0.6364	0.5209	nan		0	0.2193	nan
0.775	0.0201	0.7838		0.3889	0.9735	0.653		0.7436	0.4286	0.7255		0.0252	0.3625	0.008		0.9147	0.6886	nan		0.2255	0.4783	nan
0.9184	0.3763	nan		0.3623	0.9444	0.5758		0.6364	0.1667	nan		0.3443	0.7857	nan		0.9167	0.6338	1		0.3548	0.4625	0.4405
0.5824	0.0212	0.4425		0.4526	0.96	0.5541		0.8571	0.5172	nan		0	0.4737	nan		0.9474	0.4483	1		0	0.1615	0.0222
0.871	0.0132	0.6064		0.0343	0.8333	0.0702		0.9231	0.0382	0.7111		0	0.4783	nan		0.1607	0.0376	0.0909		0.7938	0.9148	0.8683
0.7907	0.2134	0.3562		0.0375	0.9275	0.0062		0.84	0.4833	nan		0	0.6571	0.1282		0.3636	0	0		0	0.1067	0
1	0.4815	0.8788		0.0155	0.9133	0.014		0.9167	0.5833	nan		0	0.4631	0		0.1778	0	nan		0.1509	0.3766	0.4937
0.6224	0.0166	0.3946		0.005	0.9889	0.0173		0.7857	0.4555	0.8148		0.0037	0.3551	0.0142		0.3774	0.0556	0		0	0.1667	0
1	0.434	0.8		0.012	0.9518	0.0077		0.6098	0.1221	0.5		0.0032	0.7143	0.0166		0.5111	0.1524	0.2273		0.1129	0.4	0.2843
0.5571	0.0301	0.3245		0.0179	0.75	0		0.4342	0.1313	0.4393		0.0103	0.5676	0.0223		0.2768	0.1461	0.3233		0.0508	0.1756	0.1013
0.9114	0.0246	0.9518		0.01	0.7576	0.007		0.781	0.0589	0.7119		0.0159	0.72	0.0152		0.3433	0.1729	0.4889		0.0612	0.2593	nan
0.8056	0.0561	0.876		0.018	0.7959	0.0306		0.6429	0.2105	0.4167		0.0147	0.7419	0.0034		0.1455	0	nan		0.0274	0.1333	0
0.8182	0.2222	0.25		0.3214	0.96	0		0.9524	0.4318	nan		0.0115	0.8	0.0328		0.6042	0.2423	0.1822		0	0.2667	nan
1	0.3805	0.9167		0.3573	0.9219	0.293		0.9697	0.5745	0.6632		0.0177	0.913	0.0259		0.4091	0.0811	0.0455		0.0278	0.1699	0.0656
1	0.3478	0.8333		0.0084	0.9467	0.0042		0.9545	0.575	nan		0.0404	0.55	0.0579		0.4	0.0741	0		0.0238	0.1565	nan
0.9	0.3415	0.6341		0.047	0.7778	0.0329		0.9512	0.0619	0.72		0.0122	0.625	0.0037		0.907	0.049	nan		0	0.1091	0.018
0.6589	0.0682	0.4634		0.0248	0.9841	0.0119		0.8824	0.3438	nan		0.2022	0.8148	0.1064		0.6897	0	nan		0	0.1149	0.1042
0.6782	0.0238	0.7683		0	0.9608	0.0183		0.4762	0.0625	0.4286		0.0253	0.375	0.0116		0.5513	0.2426	0.7647		0	0.1014	nan
0.75	0.1935	0.3735		0.0057	0.9623	0.0266		0.7391	0.3241	0.46		0.0255	0.5	0		0.125	0.0194	nan		0	0.1667	nan
0.6712	0.0535	0.3387		0.0357	0.9579	0.029		0.44	0.129	0.4918		0.0162	0.4227	0.0105		0.1786	0.0139	0.0566		0.037	0.2558	0.1042
0.9667	0.1111	nan		0.0714	0.8378	nan		0.9649	0.4658	0.8519		0.0129	0.4598	0.0068		0.3667	0.1091	0.2917		0	0.1	nan
1	0.3824	1		0.0857	0.6053	0.2082		0.8889	0.4824	nan		0.3889	0.7571	0.2623		0.2727	0.0556	0.3469		0.05	0.1944	0.0714
0.8846	0.2273	0.9565		0.197	0.75	0.5676		0.75	0.3438	0.4516		0.1905	0.5	nan		0.4722	0.0713	0.5034		0.102	0.2871	0
0.8548	0.007	0.7586		0.0171	0.6106	0.0298		0.68	0.3333	nan		0	0.7697	0.0733		0.5405	0.1429	0.4173		0.039	0.2188	0
0.9315	0.359	0.9211		0	0.5543	0		0.6667	0	nan		0	0.9583	0		0.1667	0	0.069		0.0484	0.1872	0.0253
0.7458	0.0431	0.7162		0.1	0.8784	0.0357		0.8846	0.581	0.6562		0.011	0.5	0.0216		0.2093	0	nan		0.1099	0.2154	0.022
0.9667	0.0219	0.7344		0	0.5714	0		0.9545	0.5714	nan		0.02	0.7174	0.0113		0.2	0	0.0196		0	0.1167	0.0889
0.9268	0.3481	0.0213		0.4	0.9245	0.6757		0.8679	0.1235	1		0	0.907	0.0099		0.5	0.0286	nan		0.0175	0.1333	0.2273
1	0.4324	0		0.0182	0.9355	0.0476		0.7808	0.3216	0.6538		0.0169	0.9	nan		0.8421	0.226	0.0282		0	0.1228	nan
0.975	0.0825	0.9254		0.0795	0.9545	0.0791		0.8222	0.1021	0.7778		0	0.5893	nan		0.3774	0.1	0.1508		0.0588	0.202	0
0.6857	0.0234	0.4528		0.0377	0.8091	0.0493		0.5714	0.2676	nan		0.0769	0.6562	0		0.2	0	0		0.0336	0.1647	0.0093
0.9765	0.0146	nan		0.0684	1	0.0772		0.4677	0.0111	0.6667		0	0.5926	0.0256		0.8043	0.4156	0.3361		0.0091	0.2119	0.1208
0.9318	0.0177	nan		0.0939	0.9615	0.0049		0.8571	0.0217	0.8899		0.0062	0.5862	0.004		0.1515	0.035	0.0606		0.0429	0.1548	nan
0.9787	0.458	nan		0.2958	1	0.28		0.7586	0.0147	0.9494		0.0026	0.6068	0.0076		0.2143	0.028	nan		0.0811	0.2167	0.0211
1	0.3077	0.6111		0.1553	1	0.0088		0.8235	0.0225	0.9067		0.0159	0.5607	0.0103		0.1	0	0		0	0.1	nan
1	0.4761	0.8621		0.19	1	0.101		0.6129	0.0172	0.7467		0.0237	0.6667	0.0158		0.1379	0.0119	0.1429		0	0.1364	nan
0.9054	0.2866	nan		0.0435	0.9744	0.2553		0.4035	0.0166	0.7742		0.0291	0.4	0.0082		0.5	0.2212	0.2545		0.0333	0.2031	nan
0.9	0.0641	0.9706		0	0.9823	0.2636		0.3871	0.0057	nan		0.0106	0.6905	0.0064		0.1935	0.0163	0.0299		0.0091	0.1738	0.1068
0.8	0.1885	0.3143		0.0174	0.9344	0.1361		0.5922	0.0063	0.6733		0.0108	0.9667	0.0068		0.1209	0.0185	0.1525		0	0.4259	nan
1	0.2609	nan		0.018	0.9219	0.0472		0.8	0.4	nan		0.0084	0.5517	0.0165		0.1071	0	0.2667		0	0.1111	0.0476
1	0.4143	nan		0.0051	0.9282	0.0718		0.8333	0.4894	0.6364		0	0.5	0.0037		0.2747	0.1313	0		0.0244	0.1441	0.0323
0.9583	0.3462	nan		0.1528	0.9245	0.1667		0.6829	0.1809	0.859		0.5472	1	nan		0.1497	0.04	0.1013		0.04	0.24	0.0909
0.9697	0	nan		0.0286	0.7778	0.0159		0.8158	0.4118	0.75		0.0142	0.4518	0.0155		0.2034	0.0733	0		0.0444	0.209	nan
1	0.4091	nan		0	0.6512	0.0217		0.9149	0.602	0.1408		0.0075	0.3353	0.0276		0.2593	0	0.3333		0	0.1164	0.0526
1	0.258	0.9545		0	0.6118	0		0.9545	0.6269	0		0.0225	0.4485	0.0299		0.3333	0.1045	0.1607		0	0.1436	0.0729
0.9888	0.4607	0.7941		0	0.631	0.0641		0.4792	0.1667	nan		0.0053	0.3968	0		0.1282	0.0074	0.1667		0.093	0.2698	0.1161
0.7103	0.029	0.426		0.035	0.7286	0.0981		1	0.1238	0.4762		0	0.5221	0.0203		0.2917	0.0625	0.2222		0.0377	0.1618	0
0.8261	0.0402	0.9474		0.0078	0.9231	0.0811		0.7344	0.4113	0.6765		0.0148	0.7407	0.009		0.6267	0.3939	0.1389		0.0702	0.1758	0.1215
0.9	0.3958	nan		0.2444	0.9412	nan		0.6522	0.2695	0.625		0.0122	0.5873	0.0104		0.9608	0.8039	nan		0	0.2295	nan
0.55	0.0219	0.5714		0.36	0.875	nan		0.6087	0.1154	nan		0.0127	0.6774	0.0088		0.2118	0.0812	0.3279		0	0.1491	0
0.868	0.0149	0.9146		0	0.8765	0.0238		0.75	0.4404	nan		0.0102	0.6512	0.0133		0.1496	0.0352	0.0943		0	0.122	0.0308
0.9138	0.0586	0.7481		0.031	0.9444	0.0095		0.7193	0.3974	0.0952		0.0212	0.629	0.0276		0.2381	0.0714	0.0325		0.0137	0.3065	0.1127
0.75	0.0032	0.4176		0.0064	0.9545	0.0113		0.5294	0.1935	0.359		0.1374	0.6226	0.3533		0.194	0.0476	0.0392		0.0189	0.2105	0.125
0.5383	0.0108	0.5949		0.0166	0.9459	0.0221		1	0.6731	0.9091		0.0075	0.7701	0.0112		0.1622	0	0.046		0.0513	0.1647	nan
0.5253	0.0196	0.3826		0.0143	1	0.0129		0.7973	0.4904	0.6296		0.0063	0.4045	0.0124		0.15	0.0157	nan		0	0.1831	nan
1	0.0056	0.9839		0.0065	0.8929	0.0048		0.381	0	nan		0.0126	0.3789	0.0142		0.1579	0.0326	0.0959		0.4459	0.8974	nan
0.6	0.0116	nan		0.0101	0.9487	0.0074		0.6897	0.358	0.6216		0.0096	0.3184	0.0067		0.25	0.0267	nan		0.0741	0.4074	nan
0.9877	0.0299	0.977		0.0192	0.9672	0.0143		0.5625	0.1837	nan		0	0.438	0.0262		0.1186	0.0128	0.0227		0.0154	0.1278	0
1	0	0.9429		0.0103	0.8	0.0359		0.8889	0.2881	nan		0.08	0.725	nan		0.2527	0.1024	0.1429		0.0395	0.1745	0.0976
0.8621	0.2338	0.9194		0.3077	0.9514	0.9875		0.5644	0.2632	0.62		0.0188	0.775	0.0059		0.2115	0.0255	0.25		0	0.3183	0.1161
0.7391	0.1667	nan		0.3333	0.9718	0.9697		0.6061	0.2601	nan		0	0.312	0.0189		0.24	0.0274	0.046		0.2222	0.5882	0.3529
1	0.0187	nan		0.0214	0.8	0.0193		0.5333	0.1735	0.4872		0	0.7	0.0145		0.1071	0	0		0	0.1667	0.0484
0.9365	0.0109	0.6		0.0052	0.6269	0.0153		0.5484	0.1094	nan		0.0123	0.7831	0.0149		0.3429	0.0741	0		0.1854	0.3694	0.2283
1	0.0337	1		0.2857	0.9673	0.7206		0.9615	0.3902	0.7027		0.0225	0.7234	0		0.1224	0.0183	0.0789		0.0385	0.1571	0.1935
1	0.016	0.9464		0	0.9452	0.0231		1	0.3814	0.6562		0.0408	0.7097	0.0308		0.2696	0.0829	nan		0.025	0.1944	0.0405
0.7179	0.0122	0.5818		0.0303	0.9118	0		0.5444	0.103	0.5625		0.0105	0.7241	0.0216		0.4649	0.0964	nan		0	0.1319	0
1	0.4167	nan		0.1765	0.9519	0.087		0.8077	0.44	nan		0	0.8929	0		0.2889	0.0617	nan		0	0.2069	nan
1	0.2985	0.9138		0	0.7544	0		0.9355	0.1263	nan		0.0414	0.525	0.0098		0.1481	0.0153	0.0345		0.1176	0.2578	nan
0.8333	0.28	0.75		0.0323	0.9296	0.0115		0.8235	0.4902	0.8095		0.1304	0.5893	nan		0.2517	0.053	nan		0	0.125	0.0189
0.7273	0.0455	0.4615		0.0115	0.9341	0.0071		0.8875	0.4286	0.9		0	0.3939	0		0.3125	0.1234	0.0208		0	0.1852	0
0.92	0.015	nan		0.0167	0.9825	nan		0.5291	0.0639	0.219		0.0119	0.3361	0.0107		0.1143	0.0103	0		0	0.1667	0.0086
0.5882	0.0446	nan		0	1	0.012		0.6783	0.2861	nan		0.625	0.9265	nan		0.1628	0.0333	0.0597		0.0362	0.1664	0.1256
1	0.4308	1		0.0194	1	0.0296		0.8824	0.5652	0.5152		0.3939	0.7169	0.3211		0.2537	0.0286	0.1919		0	0.1277	nan
1	0.4085	0.814		0.4048	0.9683	0.3108		0.7465	0.4335	0.5526		0.1373	0.8378	0.0385		0.9319	0.8304	0.7287		0	0.1274	0.0222
0.6667	0.089	0.6047		0.0065	0.6585	0		0.6957	0.3889	nan		0.2114	0.7011	0.232		0.2778	0.0304	0.0256		0.0156	0.1487	0.0358
0.8553	0.2471	0.8861		0.0129	0.7733	0.0084		0.5	0.1398	0.1837		0.1905	0.6136	0.4286		0.265	0.1364	0.0872		0	0.1333	nan
1	0.4833	nan		0.0027	0.8783	0.0102		0.7143	0.4104	nan		0.3125	0.6711	0.1548		0.5079	0.364	0.4943		0.0167	0.1709	0.0263
0.8047	0.0172	0.8148		0.0018	0.9587	0.0167		0.9811	0.629	0.9024		0.3415	0.9114	0.5529		0.6316	0.0882	nan		0.05	0.3273	nan
0.6171	0.0136	0.7298		0.0082	0.9691	0.0185		0.8676	0.5574	0.5128		0.5417	0.913	nan		0.3158	0.1518	0.0758		0.0392	0.1791	nan
0.96	0.3956	0.8158		0.0086	0.9775	0.0131		0.6923	0.16	nan		0.4286	0.8182	nan		0.1	0	0.0213		0	0.197	0.117
0.9605	0.4299	0.9167		0.0231	0.8351	0.0149		0.9565	0.3077	0.6667		0.2917	0.7318	0.4674		0.1346	0	0.0294		0.0638	0.1667	nan
0.7981	0.2854	0.4545		0.0278	0.9661	0.21		0.6842	0.1642	0.2857		0.4576	0.8378	0.7241		0.6792	0.2059	nan		0.0769	0.2687	nan
0.84	0.0191	0.807		0	0.8921	0.1771		0.7333	0.3333	nan		0.0952	0.5769	nan		0.1475	0.0408	nan		0	0.2041	nan
0.75	0.035	0.918		0	0.9753	nan		1	0.3505	0.9268		0.0198	0.9512	0.0303		0.129	0.0085	nan		0.0909	0.2366	nan
0.88	0.0296	0.8824		0	0.8831	0		0.7571	0.14	0.4828		0.5918	0.8929	nan		0.5357	0	nan		0.0192	0.2167	nan
0.9	0.0368	0.5833		0.012	0.9431	0.0093		0.6857	0	1		0.0138	0.5652	0.0194		0.3235	0.128	0.2353		0	0.1273	nan
0.945	0.0285	0.9286		0	0.9375	0.0233		0.3963	0.0852	0.6212		0.0449	0.8	0		0.2667	0.0702	0.2222		0	0.2174	0
0.9333	0.0063	0.8118		0.0377	0.9508	0		0.9394	0.6087	nan		0.0163	0.6296	0.0192		0.825	0.3679	nan		0	0.1538	0.0594
0.6974	0.0238	0.6858		0.4706	0.9836	0.9362		0.8438	0.5153	0.7738		0.0182	0.4058	0.0068		0.1607	0.0504	0.0227		0.0248	0.1939	0
0.9118	0.0329	0.95		0.1111	0.9355	0		0.65	0.2545	0.7037		0	0.6607	0.0208		0.375	0.037	nan		0	0.3226	nan
0.8421	0.0148	0.9753		0.0341	0.936	0.0073		0.8182	0.3774	0.9048		0.1724	0.4783	0.12		0.1795	0.0278	0.1633		0	0.2931	nan
0.7045	0.0105	0.5862		0.03	0.9388	0.0302		0.8	0.5	nan		0.0204	0.569	0.0108		0.2222	0.0566	nan		0	0.16	0.0435
0.9551	0.0124	0.8833		0	0.8425	0.0042		0.8125	0	nan		0.0107	0.7377	0.0085		0.2105	0.0373	nan		0	0.1275	nan
0.9091	0.0145	nan		0.0152	0.8617	0.0467		0.8286	0	nan		0.0095	0.7083	0.017		0.1286	0	0.0208		0.5328	0.6674	0.5638
0.9474	0.3833	nan		0.2203	0.9636	0.0617		0.66	0	nan		0.004	0.5862	0.0345		0.2208	0	0		0.1538	0.3892	0.1311
0.9333	0.0096	1		0	0.9118	0.0074		0.8846	0.3659	nan		0.0101	0.661	0		0.9943	0.6021	0.8691		0.1489	0.3608	0.3709
0.9703	0.0196	0.9263		0.01	1	0.0183		0.4718	0.1218	0.2958		0.0052	0.596	0.0254		0.7717	0.6162	0.7121		0	0.1765	0.1064
0.7	0.1698	nan		0.0139	0.98	0		0.7826	0.4366	nan		0.0096	0.6875	0.0342		0.9524	0.0104	0		0	0.2051	0.0652
0.7647	0.1575	0.5704		0.0049	0.8625	0.0147		0.5714	0.0909	nan		0.037	0.3725	0.129		0.6296	0.2192	0.3837		0.0211	0.3973	0.6125
1	0	nan		0.0146	0.7613	0.0332		0.6818	0.2162	nan		0.0191	0.5455	0.008		0.1667	0	0.0841		0	0.6818	nan
1	0	nan		0.4286	0.9487	0.7857		0.6232	0.2953	nan		0.0172	0.8	0.029		0.1429	0.0109	0.0417		0.0392	0.1778	0
0.8571	0.2186	0.8571		0.0455	0.7234	nan		0.6364	0.2569	nan		0.0222	0.3721	0.0037		0.1389	0.0144	0.1149		0.05	0.254	0.2381
0.7407	0.0254	nan		0.2235	0.9487	0.3265		0.6905	0.3716	nan		0.009	0.616	0.0299		0.4545	0.125	nan		0.0411	0.194	0.1333
0.9663	0.0174	nan		0.06	0.5897	0		0.6512	0.0588	nan		0.0179	0.4552	0.0116		0.1333	0.0288	0.0337		0	0.1951	0.0513
0.7353	0.0176	0.5918		0.0269	0.991	0.0103		0.7869	0.3169	nan		0.0219	0.4859	0.0146		0.4091	0.1125	nan		0	0.1034	0.0208
0.9292	0.008	0.8519		0.0164	0.9875	0.0218		0.7308	0.2857	0.7917		0.0076	0.4286	0.0347		0.8732	0.766	0.6536		0.0656	0.1986	0
0.6995	0.0157	0.6742		0.0145	1	0.0175		0.6207	0.0577	nan		0	0.3881	0.0051		0.1682	0.0344	0.162		0	0.1481	0
0.7159	0.0138	0.6726		0.0132	0.9565	0.0217		0.4583	0.1117	0.5111		0	0.3889	nan		0.1957	0.0431	0.2		0.0299	0.1375	0.0964
0.5288	0.0056	nan		0.0297	1	0.0164		0.3846	0.017	0.7387		0	0.6549	0.0215		0.1627	0.036	0.1845		0	0.125	0
0.8814	0.007	0.75		0.0222	0.9333	0.006		0.6	0.1062	nan		0	0.7576	0		0.2055	0.0294	0.1156		0.0267	0.1448	0.0182
0.9048	0.0387	nan		0.0116	1	0.0129		0.8814	0.5714	0.6889		0.0152	0.7934	0.0037		0.1587	0.0402	0.0753		0.0357	0.1748	0.1447
0.85	0.1778	nan		0.0098	1	0.0121		1	0.381	nan		0.0448	0.7154	0.0187		0.1556	0.0345	0.0155		0.0299	0.1613	nan
0.8909	0.3067	0.7333		0.0112	0.971	0.0199		0.7143	0.2276	0.4583		0.35	0.6852	nan		0.2714	0.069	nan		0	0.1327	0.1538
0.7113	0.0326	0.4833		0.014	0.9694	0.0184		0.7586	0.4545	nan		0.4211	0.7347	0.3673		0.1485	0.0284	nan		0	0.1818	nan
0.973	0.0063	0.9487		0.069	1	0.0986		0.837	0.4821	0.8879		0.3833	0.8774	0.3882		0.2981	0.1385	nan		0.0889	0.4	0.0333
0.9592	0.0517	1		0.039	0.9885	0.0859		0.5455	0.1379	0.08		0.4865	0.8095	nan		0.3947	0.1031	0.2857		0.0625	0.2613	0.1266
0.9872	0.0238	0.9621		0.0283	0.9538	0.0198		0.7	0.35	nan		0.0063	0.5795	0.0084		0.1698	0.0078	0.1429		0	0.1301	nan
1	0.0184	0.9661		0.0476	0.8621	0.1333		0.8158	0.4808	nan		0.0225	0.4091	0.0126		0.1935	0.0103	0.1449		0	0.1724	nan
0.8438	0.0198	0.9355		0.01	0.9375	0.0198		0.4773	0.14	nan		0.0071	0.3333	0.012		0.1652	0.019	0.1698		0.0192	0.1269	0.0435
1	0.4865	nan		0.0109	1	0.0125		0.7586	0.4444	nan		0.383	0.7973	0.4889		0.4202	0.2867	0.5167		0	0.202	0
0.6333	0.0178	0.386		0.009	1	0.0136		0.687	0.3274	0.7255		0.1111	0.5238	nan		0.4221	0.3001	0.4145		0.0093	0.1308	0.026
0.9841	0.0072	0.9739		0.0239	0.9359	0.0131		0.625	0.2903	nan		0.5	0.8626	0.9831		0.2273	0.0417	0.1525		0	0.1118	0.0674
0.9106	0.0106	0.9744		0.0119	0.9635	0.0215		0.871	0.4	nan		0.2521	0.752	0.3235		0.1852	0.018	0.1538		0.04	0.541	0.7647
0.7742	0.0109	nan		0.0145	1	0.0246		0.5789	0.0833	0.4186		0.125	0.8293	0.5385		0.2083	0.0323	nan		0.0152	0.6536	0.7789
0.7273	0.0179	nan		0.0071	0.9672	0		0.7467	0.2784	0.5294		0.0855	0.6279	0.0045		0.2128	0.0823	0.0161		0	0.183	nan
1	0.5	nan		0.0069	0.9789	0.0183		0.7966	0.4184	0.4444		0.0065	0.4167	0.0143		0.3333	0	0		0.0417	0.3086	nan
0.9143	0.3043	0.875		0.028	0.9857	0.0098		0.5443	0.0709	0.5385		0.0226	0.5636	0.0199		0.1212	0	nan		0.0273	0.1366	0.1761
0.7292	0.0296	0.7179		0.0039	0.9344	0.0098		0.6	0.2692	0.6667		0.0217	0.3699	0.0222		0.3729	0.0828	0.2632		0	0.1567	0.04
0.68	0.11	0.5625		0.0114	0.9903	0.0084		1	0.4828	nan		0.0192	0.4345	0.0114		0.2578	0.0193	0.0189		0.0417	0.4417	0.1736
0.7917	0.1234	0.7596		0.0129	0.9889	0.0034		0.6122	0.2143	0.3243		0.0115	0.386	0.0056		0.2703	0.0587	0.0333		0.0287	0.1465	0.0909
0.9444	0	0.9756		0	0.94	0.0096		0.725	0.3333	0.4306		0	0.3944	nan		0.1818	0.0225	nan		0.0563	0.1679	0.1058
0.9275	0.0219	nan		0.0203	0.9026	0.0098		0.6238	0.0102	0.5077		0.0095	0.5531	0		0.9744	0.8478	0.9412		0.0105	0.116	0.0597
0.8649	0.0331	nan		0.0145	0.9911	0.0193		0.3636	0.0061	0.0556		0.0187	0.4455	0.0068		0.2895	0.075	nan		0.0414	0.2597	0.0449
0.9655	0.0862	0.9211		0.0049	0.9167	0		0.9231	0.5833	nan		0.1607	0.6768	0.6064		0.3288	0.0659	0.08		0	0.1538	0.0909
0.6857	0.0091	nan		0.0202	0.9481	0.0212		0.8667	0.284	0.9375		0.0034	0.4681	0.0237		0.3333	0.0645	nan		0.0393	0.1395	0.0763
0.9355	0	nan		0	0.9692	0		0.614	0.0592	0.7255		0.0152	0.3902	0.0091		0.2476	0.0816	0.2821		0.0411	0.2128	0.3
0.75	0.0111	0.7746		0.0039	0.9552	0.0122		0.5714	0.1735	0.3333		0.1471	0.5161	0.125		0.2609	0.0577	0.0278		0	0.3077	nan
0.9733	0.0268	1		0.0133	0.9565	0.0083		0.7625	0.3741	0.5856		0.2179	0.549	0.1695		0.6667	0.5054	0.3478		0	0.2727	0.1304
0.8491	0.1468	0.6744		0.017	0.92	0.0129		0.7742	0.4	0.5		0	0.5	0.0976		0.3509	0.0461	nan		0.1017	0.28	0.0455
0.9333	0	nan		0.01	0.9851	0.0223		0.56	0.0303	0.3208		0.0909	0.5357	0.2234		0.2364	0.1198	0.0408		0.1277	0.4091	nan
0.8929	0.2817	nan		0.0098	1	0.0172		0.619	0.2917	0.5357		0.1459	0.7355	0.1257		0.125	0	0.0345		0	0.25	nan
0.9286	0.341	0.8361		0.0084	1	0		0.7	0.3897	0.6905		0.0286	0.76	nan		0.4681	0.2111	0.2262		0.02	0.2143	0
0.625	0.0222	0.75		0.0191	0.9318	0.0184		0.9273	0.0724	nan		0.0163	0.3297	0.0235		0.3929	0.125	0.0571		0	0.1316	0
0.9521	0.3856	0.8356		0.0172	0.7841	0.0154		0.4419	0	nan		0	0.4	nan		0.1094	0	0		0	0.1875	nan
0.9697	0.4448	0.9082		0.0055	0.8814	0.0052		0.449	0.0714	nan		0	0.4839	0.0278		0.1818	0.0217	0.1654		0.0556	0.3519	0.3345
0.6531	0	0.8		0	0.9026	nan		0.6	0.2	nan		0	0.4301	0		0.1707	0.0208	0.1102		0	0.2069	0.0435
0.7059	0.0413	nan		0	0.9048	0.0545		0.7647	0.3014	0.8077		0.0083	0.6	0.0066		0.2121	0.0556	nan		0.125	0.3226	nan
1	0.0209	nan		0.0104	0.6024	0		0.9167	0.4419	nan		0.303	0.622	nan		0.1034	0	0.1026		0	0.2373	nan
0.9487	0.0338	0.7209		0.0101	0.6211	0.0059		0.48	0.0877	nan		0.0065	0.4286	0.019		0.4437	0.0144	0.3759		0	0.2514	0.125
1	0.0172	0.9551		0.055	0.8269	0.0345		0.9231	0.5652	nan		0.01	0.4091	0.0049		0.1282	0	0.1489		0.0333	0.1852	nan
0.8929	0.0155	0.913		0.0429	0.8444	0.0111		1	0.6786	nan		0	0.3182	0.0303		0.1194	0.0171	0.0234		0.1235	0.3673	0.4046
0.6133	0.0157	0.6952		0.0456	1	0.0418		0.4848	0.0043	nan		0	0.4286	0.0353		0.1905	0	0.1961		0.0114	0.2374	0.283
0.8333	0.0205	0.8082		0.1165	0.9706	0.092		0.8571	0.5165	0.8043		0.0187	0.8442	0.0117		0.1316	0.0234	0.0476		0.0392	0.1579	0.102
0.902	0.0091	0.9067		0.34	0.8667	0.4286		0.8	0.4941	0.5833		0.0185	0.3287	0.012		0.987	0.8421	0.685		0	0.1186	nan
0.7727	0.021	0.92		0.1071	0.8857	nan		0.6929	0.3762	0.6944		0.0067	0.5495	nan		1	0.8992	0.5794		0.0714	0.2879	0.1667
0.8108	0.0048	nan		0	0.7763	nan		0.6866	0.2134	0.4096		0	0.6154	0.0148		0.3908	0.1011	0.411		0.0135	0.4042	0.003
1	0.0052	0.6444		0.4176	0.9825	0.5526		0.8205	0.5068	nan		0.0073	0.6866	0.008		0.12	0	0.0192		0	0.3077	0
0.8	0.2577	0.8235		0.359	0.9608	0.1731		0.7755	0.3657	0.3511		0	0.62	0.0246		0.1591	0.0317	0.027		0.0185	0.1356	0
0.9737	0.0124	1		0.3333	0.9783	0.95		0.7	0.3077	nan		0.0204	0.4	0.0159		0.1639	0.0579	0.0974		0.0127	0.1348	0.0145
0.88	0.162	0.5714		0.025	0.5556	0.0104		1	0.65	nan		0	0.481	0.0106		0.4074	0.2351	0.2338		0.1228	0.3676	nan
0.7556	0.0102	nan		0.0015	0.7547	0.0109		0.8571	0.3804	0.2966		0.0078	0.4651	0		0.6667	0.2857	nan		0	0.1508	nan
0.6291	0.044	nan		0.0058	0.7714	0.0103		0.913	0.5833	0.5116		0.0079	0.5769	0.0106		0.6164	0.3333	0.4615		0.1279	0.2778	0.1061
1	0.0177	0.7241		0.1667	0.7453	0.8		0.963	0.56	nan		0.4189	0.8039	0.3929		0.1471	0.0359	0.1522		0.2264	0.8205	0.1
0.7143	0.0226	0.7238		0.2027	0.7922	0.92		0.8014	0.481	0.774		0	0.6765	0.25		0.2031	0.0288	0.15		0.0079	0.1172	0
1	0.099	nan		0.05	0.6114	0.038		0.8108	0.3714	0.3043		0	0.675	0.027		0.25	0	0.0153		0.1121	0.2508	0.0127
0.925	0.0727	1		0.0596	1	0.1321		0.8	0.3246	0.6		0.5833	0.9583	0.6415		0.6111	0.3679	0.1057		0	0.1744	0
0.6842	0.0354	0.1486		0.2188	0.975	nan		0.6341	0.3118	0.4912		0.3333	0.7108	0.7838		0.1548	0	0.0142		0	0.1	0.0476
0.5351	0.0205	0.4271		0.0188	0.9672	0.0028		0.6176	0.1689	0.2692		0.1005	0.5278	0.092		0.2679	0.0227	0.0441		0.1443	0.3433	0.21
0.6765	0	nan		0.0107	0.9424	0.0175		0.6923	0.3556	0.5		0.6	0.9545	nan		0.15	0.0215	nan		0.0423	0.2075	0.0833
0.6	0.0306	0.5882		0.2561	0.9481	0.3135		0.8936	0.5714	0.5		0.0181	0.6667	0.0049		0.1429	0.018	0		0.0649	0.2103	0.3261
0.9583	0.4528	0.9649		0.015	0.942	0.0136		0.3349	0.0179	0.2084		0.0161	0.8431	0.0462		0.25	0.0227	0.1071		0	0.2344	0.2
0.8	0	0.75		0.0216	1	0.0154		0.3571	0.0128	0.2526		0.0157	0.5303	0		0.3152	0.1828	0.1068		0.0513	0.2167	0.1094
1	0.0116	0.8636		0.0253	0.9795	0.022		0.5417	0.0212	0.1714		0.0225	0.4	0		0.427	0.2313	0.1265		0.4	0.7812	0.6667
0.7812	0.0333	1		0.0602	0.92	0.0678		0.84	0.0584	0.7089		0	0.3939	0		0.5714	0.4223	0.809		0.2083	0.4792	0.4808
0.6353	0.1107	0.1846		0.1458	0.9804	0.2548		0.7609	0.4516	0.7586		0.0101	0.5125	0		0.3333	0.2013	nan		0	0.1101	0.013
0.9167	0.0195	0.7931		0.3137	0.9355	0.4138		0.9557	0.6423	0.8767		0.1667	0.625	0		0.3509	0.1776	nan		0.0335	0.1487	0.0821
0.9714	0.0122	0.898		0.25	0.9937	1		0.5357	0.1961	0.2791		0	1	0.0339		0.125	0	0		0.0777	0.2418	nan
0.9744	0.019	0.6		0.3913	0.9404	0.7885		0.6	0.2769	nan		0	0.5	0.0182		0.9194	0.7963	0.8642		0.1359	0.308	nan
0.8889	0.0172	0.7188		0	0.7083	0		0.75	0.3333	nan		0.0181	0.8448	0.0126		0.7965	0.6752	0.6879		0	0.1149	0.0317
0.8182	0.0142	nan		0.0356	0.7935	0.0067		0.5532	0.2055	0.1633		0.0284	0.4483	0.0217		0.9899	0.8086	0.8182		0.0862	0.3333	nan
0.623	0.0178	0.6496		0.026	0.878	0.0307		0.4273	0.0417	0.1371		0.0106	0.6667	0.006		0.1111	0	0.0323		0.0317	0.4286	nan
0.7027	0	0.7		0	0.7946	0.018		0.5078	0.0141	0.4936		0.0068	0.6136	0.0124		0.1579	0.0237	0		0.0556	0.2755	nan
0.7843	0.0373	0.5946		0.0233	0.651	0.0484		0.3438	0.0364	0.1184		0.0094	0.5556	0.0118		0.1818	0.0303	0		0.0435	0.1673	0.0952
0.8	0.2822	nan		0	0.6866	0.3333		0.8936	0.4607	0.8611		0.0286	0.6133	0.0097		0.2381	0	nan		0.1325	0.3112	0.2215
0.8846	0.0513	nan		0.0128	0.5903	0		0.8372	0.4643	nan		0	0.3514	0.0536		0.25	0.027	0		0.2667	0.5385	nan
0.5462	0.0028	0.5868		0.1441	0.8485	0.1495		0.85	0.4938	0.5238		0.0299	0.3478	0.0387		0.3182	0	nan		0.0667	0.2024	0.0877
0.8333	0.0202	0.8919		0.0145	0.7872	0		0.4026	0.0971	0.1818		0	0.77	0.0184		0.1395	0	nan		0.0395	0.1429	0.0676
0.5625	0.0198	0.5		0.0065	0.9804	0.0102		0.8692	0.5087	0.8095		0.0331	0.8871	0.0259		0.1458	0.0211	0.037		0	0.1071	0
0.8696	0.0255	0.9592		0.0146	1	0.0304		0.7417	0.3088	0.6842		0	0.7978	0		0.3182	0	0		0	0.32	0.0328
0.6262	0.0081	0.8281		0.01	0.96	0.0074		0.9286	0.5926	0.4043		0.0069	0.6718	0		0.1111	0	nan		0	0.1975	0
0.6075	0.0092	0.423		0.0103	0.9645	0.0085		0.4	0.0297	0.2857		0	0.3529	0.0444		0.1667	0.0093	0.025		0.0511	0.1802	0.0345
0.7552	0.0064	0.6781		0.0274	0.9804	0.0365		0.3148	0.0106	0.3636		0.3014	0.6316	0.6455		0.2	0.0123	0.037		0	0.1648	0.3529
0.8204	0.0068	0.7908		0.025	0.907	0.0152		0.5769	0.0129	0.7586		0.202	0.7201	0.4		0.14	0	0.0348		0.0385	0.2609	nan
0.8859	0.0378	0.7766		0.2923	0.968	0.4778		0.6102	0.0455	0.5294		0	0.7097	0.0303		0.3571	0.1553	0		0.0905	0.3736	0.2188
0.9398	0.016	1		0.2	0.9677	nan		0.6585	0.2593	nan		0.4103	0.96	0.4571		0.1471	0	0		0.0694	0.3482	0.125
1	0.0078	0.9286		0.2581	0.9565	0.5		0.7692	0.4554	0.5636		0	0.7101	0.1014		0.1509	0.0143	0.0286		0.1528	0.2741	0.1716
0.9535	0.0196	0.8294		0.4658	1	0.8696		0.5714	0.2586	0.2381		0.2903	0.7674	0.3636		0.1224	0.0147	0.0175		0.0503	0.1569	0.0914
0.9672	0.0195	0.8947		0.2973	1	0.2		0.8333	0.5138	0.6465		0	0.4242	0.0269		0.1429	0.0292	0.0152		0	0.1992	0.0857
1	0.0135	0.7821		0.0275	0.9255	0.0241		1	0.6176	nan		0	0.6316	0.0094		0.1852	0	0.0253		0.0233	0.1667	nan
1	0.0162	1		0.0109	0.9783	0.0051		0.5	0.0192	0.5385		0.007	0.7838	0.0207		0.2083	0.0196	nan		0.0112	0.188	0.0488
0.9909	0.0155	1		0.0131	0.9158	0.0363		0.7333	0.2174	nan		0	0.5238	nan		0.3704	0	0.0566		0	0.1163	0.0079
0.9608	0.0303	0.9524		0.0188	0.9872	0.0122		0.8182	0.5	nan		0	0.6875	0		0.1529	0.0276	0.027		0	0.2188	nan
0.5474	0.0239	0.5		0.01	0.9364	0.0103		0.5833	0.1892	nan		0	0.6	0.0241		0.1628	0.0088	0		0.0465	0.1732	0.02
0.6885	0.0594	0.5763		0.0842	0.9455	0.0246		0.9048	0.5581	nan		0.0119	0.4286	0.0067		0.2381	0	nan		0	0.1212	nan
1	0.024	nan		0.1807	0.734	0.3069		0.8	0.4933	nan		0.0073	0.3385	0.0067		0.2333	0	nan		0.02	0.1266	0.0351
0.9524	0.0108	0.6		0.1553	0.8667	0.2055		0.7619	0.4286	nan		0.22	0.6176	0.1319		0.28	0	0.0417		0.3485	0.4561	0.1576
0.84	0.0109	0.5		0.2973	1	0.6042		0.8462	0.3971	nan		0.0159	0.6047	0		0.1395	0	0.1818		0.0714	0.2	0.0244
0.7333	0.0079	nan		0.4355	0.96	nan		0.807	0.4094	0.7083		0	0.3	0.0068		0.2	0	nan		0.0435	0.2667	nan
0.7333	0.0117	nan		0.3913	0.9792	0.5		0.9615	0.4024	0.6216		0.1156	0.65	0.0323		0.2368	0.0469	0.087		0.125	0.5152	nan
0.9286	0.015	0.9098		0.3333	1	1		0.7458	0.4094	0.6667		0.0933	0.5259	0.2621		0.3409	0.1244	0.3168		0	0.375	nan
0.6944	0.0108	0.75		0.0215	0.939	0		0.8654	0.2752	0.6512		0.0899	0.6294	0.0588		0.2	0	nan		0.1111	0.4348	nan
0.9861	0.0135	0.9439		0.3333	0.934	nan		0.7561	0.3977	nan		0.0375	0.7348	0.0202		0.1333	0.0333	nan		0.0114	0.134	0.0395
0.9107	0.0072	0.9278		0.3654	1	0.3475		0.8	0.3077	0.525		0.0195	0.7935	0.0322		0.5	0.1471	nan		0	0.1548	0.1724
0.7317	0.0175	0.7		0.1783	0.9722	0.1629		0.65	0.2	nan		0	0.8594	0.0923		0.1111	0	0.02		0.2452	0.4921	0.3402
0.5405	0.0227	nan		0.0964	1	0.0301		0.8421	0.3333	0.25		0	0.4898	0.0032		0.2283	0.0422	nan		0.0476	0.3146	0.1239
1	0.1607	1		0.0952	1	0.2		0.6889	0.3868	0.6667		0.55	0.8571	0.3571		0.4744	0.3	0.3086		0	0.2355	0.1208
0.6118	0.0656	nan		0.1013	0.6136	0.0766		0.7368	0.2258	0.6122		0.0085	0.3103	0.0036		0.2553	0.0943	0.1111		0.0312	0.1566	0.0674
0.9048	0.02	nan		0.0687	0.7805	0.1034		0.6373	0.2971	0.7667		0	0.4167	nan		0.3333	0.0909	nan		0	0.1	nan
0.6954	0.0212	0.7302		0.0945	0.7442	0.0824		0.4444	0.1034	0.2174		0.0077	0.8571	nan		0.1786	0.0345	nan		0	0.191	0.0552
0.5972	0.0207	0.6491		0.1343	0.9302	0.0923		0.94	0.5864	0.625		0	0.6875	0.0235		0.2286	0	0		0.0165	0.1205	0.0467
0.8462	0.0188	0.7073		0.5	1	nan		0.6585	0.1507	0.55		0.0037	0.3103	0.0059		0.8953	0.5889	0.8333		0.0659	0.2475	0.0491
1	0.0079	0.9474		0.0229	0.9813	0.0089		0.75	0.4167	nan		0	0.3478	0.0263		0.5837	0.3742	0.5051		0.0882	0.2132	0.0942
0.9423	0.0117	0.9542		0.0296	0.7345	0		0.8571	0.4324	nan		0	0.3333	0		0.5071	0.3893	0.4211		0	0.2174	0.0303
0.6429	0.0038	0.585		0.1158	0.7135	0.0347		0.3874	0.0683	0.4076		0.1686	0.6313	0.2927		0.8	0.5806	0.4957		0.0494	0.2099	0.0825
0.806	0.0057	0.6026		0.4254	0.9462	0.3111		0.907	0.4516	0.9143		0.2381	0.8182	nan		0.8294	0.6554	0.7163		0.0714	0.3247	0.0862
0.7929	0.0023	0.7021		0.1379	0.6863	0.1348		0.6829	0.2105	0.3929		0	0.5714	0.0108		0.932	0.799	0.95		0	0.1951	nan
0.9355	0.0179	nan		0	0.9296	0.0115		0.4217	0.0169	0.3684		0.0283	0.5806	0.0183		0.625	0.2963	nan		0	0.1215	0.0429
0.6286	0.006	0.5862		0	0.9535	0		0.4138	0.0738	nan		0.0255	0.5	0.0155		0.1875	0.0169	0		0	0.1267	0.0282
0.8929	0.0147	0.8788		0.0084	0.9718	0		0.6957	0.1988	0.625		0.0032	0.5745	0.0169		0.1468	0.0323	0.0625		0.7442	0.8744	0.875
0.7317	0.0062	0.5873		0.2414	1	0.027		0.8146	0.2643	0.7397		0.0147	0.5858	0.0037		0.5	0	0.2971		0	0.1493	nan
0.6486	0	nan		0.3333	1	0.0482		0.7619	0.2381	nan		0.0131	0.8448	0.0211		0.1905	0.0294	0.0174		0	0.1028	0.0784
0.7647	0.0127	0.8		0.0576	0.7072	0.0209		0.5938	0.2796	nan		0.0092	0.5897	0.0131		0.1456	0.0193	0.0027		0	0.2411	0.1111
0.9167	0.25	nan		0.2727	1	nan		0.6774	0.1	nan		0.2857	0.6711	0.3415		0.127	0	0.0556		0	0.3529	nan
0.8333	0.2795	0.5333		0.4286	1	0.767		0.44	0.127	0.3684		0.004	0.4602	0.0221		0.3571	0.0395	0.0385		0	0.2653	nan
0.9459	0.1373	0.6923		0.431	1	0.7285		0.76	0.4	nan		0.0125	0.6034	0.0226		0.3103	0	0.0588		0	0.1892	nan
0.7222	0	nan		0.0365	0.6473	0		0.5	0.1875	0.5		0	0.3333	0		0.5694	0.1458	0.0175		0	0.125	nan
1	0.3824	0.92		0.1711	0.8065	0.0629		0.9118	0.6	0.875		0.0568	0.8351	nan		0.8158	0.6707	nan		0	0.1875	0.0377
1	0	nan		0.3161	0.9863	0.1287		0.7561	0.0758	0.8372		0.52	0.8382	nan		0.6269	0.396	0.5484		0	0.1619	nan
0.7643	0.1348	0.6378		0.1493	0.6522	0.2368		0.3571	0.0317	0.5		0.0217	0.5	0.0303		0.3846	0.0896	0.0741		0.2909	0.5385	0.2027
0.7692	0.0097	nan		0.3529	0.8723	0.25		0.9	0.4167	nan		0	0.4333	0		0.4688	0.135	0.3837		0	0.1467	0.0645
0.7755	0.011	0.7931		0.0113	0.9905	0.0126		0.5769	0.0506	nan		0.0059	0.5671	0.026		0.3529	0.1045	0.162		0.0317	0.1789	0.0476
0.8194	0.3066	0.8974		0.0315	0.9048	0.0213		0.4643	0.0153	nan		0.0265	0.3975	0.0102		0.2	0	0.0164		0.0488	0.1824	0.0909
1	0.2075	nan		0.0357	0.8444	0.022		0.3676	0.0221	0.3452		0	0.4676	0.0076		0.3077	0	nan		0	0.1414	nan
0.5368	0.0103	0.0612		0	0.9434	0.0316		0.4909	0.0267	0.4489		0.0081	0.412	0		0.1163	0.01	0.0131		0.06	0.1667	0.1077
0.9861	0.4824	0.8261		0.0151	0.8611	0.0141		0.7727	0.434	0.64		0	0.5169	0		0.15	0.0377	0.1389		0.2533	0.4395	0.378
1	0.004	0.9417		0.0085	0.9722	0		0.434	0.023	0.3269		0	0.4091	0.0068		0.1667	0.0256	nan		0.1633	0.509	0.25
0.8916	0.0276	0.8067		0.0152	1	0.0057		0.3393	0	0.2857		0.0213	0.88	0.0111		0.2222	0	nan		0.0417	0.1856	0.0647
0.8909	0.0446	nan		0.0067	1	0.0154		0.8654	0.537	0.9298		0.0269	0.7391	0.016		0.303	0	nan		0	0.1838	0
0.6301	0.1	0.1688		0.0429	0.9434	0.0074		0.7059	0.3404	0.5		0.0301	0.875	0		0.2745	0.0806	0.0349		0	0.1	0
0.5957	0	0.2105		0.0036	0.9712	0.0251		0.7536	0.3279	0.5354		0.0112	1	0.0104		0.2317	0.0644	0.0588		0	0.1407	0
1	0.4545	0.551		0.0134	0.9302	0.02		0.913	0.016	nan		0	0.8723	0.0153		0.2113	0.039	0.0351		0.1692	0.375	0.2391
0.7692	0.2069	nan		0.0259	0.9783	0.0079		0.4	0.0091	nan		0.0159	0.7797	0.01		0.2195	0.0312	0		0.283	0.9118	0.7013
0.6579	0.0172	0.0147		0.0176	0.9655	0.0203		0.3404	0.0133	nan		0.0181	0.8571	0.0098		0.5	0.0381	0.0645		0	0.1124	nan
1	0.4392	0.6667		0.0034	0.7377	0.012		0.48	0.0086	0.6897		0.0165	0.8148	nan		0.1905	0	nan		0	0.2054	0.0714
0.5714	0.0169	0.6456		0.021	0.5294	0		0.7568	0.2292	0.5		0.0752	0.7917	0.0643		0.561	0.2632	0.24		0	0.1081	0.0667
0.9667	0.345	nan		0.0032	0.5833	0.0091		0.48	0.0862	nan		0.0217	0.6667	0		0.186	0.0345	0.0312		0.2878	0.4085	nan
0.9259	0.0088	0.9362		0.1714	1	0.4263		0.7143	0	0.75		0.0273	0.6885	0.0234		0.2381	0.0305	nan		0.4035	0.6727	nan
0.8182	0	nan		0.0104	0.5833	0.0209		0.7273	0.02	nan		0.0085	0.5152	0.029		0.9459	0.5	nan		0	0.1667	0
0.8889	0.0156	0.7843		0.019	0.7333	0.0115		0.4783	0.1083	nan		0.0483	0.6186	0.0949		0.2955	0.0426	0.4167		0	0.1667	nan
0.9474	0.0862	0.8519		0.0742	1	0.0399		0.6222	0.2683	nan		0.1818	0.5598	nan		0.25	0	nan		0	0.1122	nan
1	0.016	nan		0.0147	0.9677	0.0237		0.8971	0.4963	nan		0	0.3558	0.0102		0.4	0.2357	0.0556		0	0.1053	0
0.7248	0.0084	0.709		0.0214	0.9355	0.011		0.7778	0.4008	0.8101		0.2414	0.7119	0.4561		0.3611	0.1411	nan		0	0.1619	nan
0.9292	0.0114	0.8333		0.0069	0.9821	0.0138		0.7059	0.3467	0.443		0.4865	0.8	0.8		0.1341	0.0132	0		0.05	0.3333	0.1395
0.7241	0.2133	nan		0.0051	0.9444	0.006		1	0.0145	0.8837		0	0.3824	0.0185		0.1633	0.0139	0.0833		0.0303	0.25	0
0.875	0.1297	nan		0.0165	0.9621	0.0359		0.7	0.021	nan		0.0124	0.32	0.0038		0.1212	0	0		0.0246	0.2453	0.0667
0.6638	0.0168	0.642		0.2382	0.9724	0.2874		0.7838	0.4	nan		0	0.3214	0.0107		0.1905	0	nan		0.0421	0.1571	0.0373
0.8265	0.0185	0.898		0.0153	0.523	0.0172		0.8611	0.0319	0.8046		0	0.4583	0.0143		0.3261	0.1111	0.18		0	0.1505	0.0286
0.8095	0.2632	nan		0.022	0.5404	0.0071		0.55	0.0187	0.5159		0.0036	0.3704	0		0.1529	0.0423	0.1259		0.0494	0.1765	0.0435
0.6957	0.0116	0.7143		0.0112	0.6836	0.0111		0.3636	0.0217	nan		0.0174	0.6316	0.0124		0.1538	0	nan		0.0319	0.1571	0.0339
0.8983	0.0957	0.7652		0.0021	0.947	0.0088		0.5556	0.0081	0.1552		0.0051	0.575	0.01		0.1026	0	0		0.0166	0.1207	0.0451
0.92	0.295	0.8095		0.012	0.9662	0.008		0.8235	0.2642	0.7391		0.0069	0.3563	0.0233		0.3662	0.0513	0.0897		0.0273	0.1543	0.061
0.561	0.0153	0.9118		0.0121	0.993	0.03		0.4722	0.0128	nan		0.0356	0.5871	0.0378		0.9868	0.2994	0.3481		0.0413	0.162	0.022
0.6087	0.0219	0.5714		0.0049	0.9611	0		0.7812	0.0079	0.5098		0.022	0.7077	0		0.6627	0.1686	0.3613		0	0.1576	0.1091
0.5526	0.0141	0.2821		0.0498	0.9016	0.0354		0.6053	0.004	0.3077		0.009	0.8989	0.0414		0.6774	0.2818	nan		0.0667	0.3333	0.0476
0.9667	0.4167	0.7667		0.0333	0.9167	0		0.375	0.005	0.2857		0	0.48	0.0175		0.2609	0.0435	nan		0.0678	0.8667	nan
1	0.3793	0.9608		0	1	0.2446		0.6	0.01	0.3667		0.0148	0.3736	0.0238		0.95	0.3333	0.6364		0	0.175	0.0851
0.9853	0.0319	0.9853		0.1687	0.8271	0.1111		0.8261	0.5094	0.629		0.1212	0.5098	0.1		0.1026	0	nan		0	0.2857	nan
0.8571	0.2165	0.675		0.033	0.6222	0		0.8039	0.413	nan		0.006	0.5472	0		0.1129	0	0.05		0.0408	0.2292	0.05
0.9833	0.2419	0.7671		0.026	0.88	0.0293		0.5185	0.1277	nan		0.0206	0.6	0.0051		0.125	0.0112	0.0177		0	0.1336	0.0331
1	0.0219	0.6667		0.0031	0.9329	0.0182		0.9358	0.6128	nan		0.0072	0.3148	0.0157		0.4045	0.1887	0.6667		0.032	0.1667	0.0179
0.9216	0.2744	nan		0	0.5259	nan		0.6949	0.3767	0.573		0.0189	0.4444	0.0185		0.589	0.3207	0.5392		0	0.1429	nan
0.5344	0.011	0.4873		0.0244	1	nan		0.6667	0.3103	0.5926		0	0.3304	0.0484		0.2468	0.0874	nan		0	0.1212	0.0108
0.7632	0.022	0.7143		0	0.95	nan		0.8772	0.5606	nan		0.1351	0.7321	nan		0.1837	0.0185	nan		0.0179	0.1429	nan
0.9837	0.0157	0.837		0.0192	0.8276	0.0255		0.6471	0.2	0.3913		0.018	0.5833	0.0076		0.2286	0.0391	nan		0.0222	0.2222	nan
0.8667	0.0098	0.8403		0	0.9167	0.0259		1	0.4898	nan		0.0067	0.4545	0		0.8541	0.6004	0.8576		0	0.1296	0.0365
0.7273	0.069	nan		0.0182	0.9647	0.0141		0.7037	0.3529	0.4762		0.087	0.4231	nan		0.5789	0.3256	nan		0.1304	0.4583	nan
0.7273	0	0.5312		0.0098	0.9551	0.0116		0.7222	0.2466	nan		0.1062	0.491	0.0088		0.4286	0.2913	0.127		0	0.1538	0
0.8966	0.2883	0.9833		0	0.8205	0.051		0.878	0.4576	0.7083		0	0.4853	nan		0.2299	0.1123	0.013		0.0333	0.1341	0.1111
1	0.4667	nan		0.0221	0.9578	0.0082		0.9091	0.5294	0.8696		0	0.6167	0		0.4444	0.0417	nan		0	0.1569	0
0.9589	0.3511	nan		0.0421	0.9828	0.0042		0.5714	0.2031	0.4286		0	0.5133	0.0078		0.1081	0	0.0392		0	0.2222	nan
1	0.3158	0.3443		0.0113	1	0.0175		0.9	0.4694	nan		0.012	0.453	0.0088		0.1282	0.0263	0.0227		0	0.1628	0
0.8	0.2691	0.6897		0.0101	0.9706	0.0129		0.775	0.4318	0.5161		0.0117	0.7573	0		0.1667	0	0		0	1	0.0909
0.6053	0.0132	0.4242		0.0048	0.9699	0.0166		0.9024	0.2105	0.84		0.3333	0.6531	0.3585		0.1871	0.0583	0.0571		0	0.2727	nan
0.9667	0.3653	0.7257		0.0187	1	0.0152		0.8077	0.3765	0.68		0	0.4324	0		0.25	0	nan		0.0149	0.2523	0.0645
0.6415	0.0845	0.5867		0.0065	0.9876	0.0078		0.45	0.1405	0.1702		0	0.5798	nan		0.172	0.0235	nan		0	0.1324	0
0.9048	0.2969	0.9348		0.0175	0.9307	0.0137		0.6452	0.3393	nan		0	0.4179	nan		0.2923	0.0947	0.0163		0.0312	0.1562	0.0323
0.9189	0.0204	0.9184		0.0064	0.9589	0.0117		0.9	0.5909	nan		0.0159	0.8286	0.0078		0.5778	0.2953	0.4085		0	0.2846	0.2308
0.9259	0.06	0.7576		0.0105	0.9608	0.0088		0.7	0.2718	0.7255		0.0224	1	0.018		0.25	0	nan		0.1111	0.3053	nan
0.9149	0.012	0.9583		0.0183	0.9429	0.008		0.3514	0	0.4881		0.4393	0.7706	0.4906		0.1481	0.0097	nan		0	0.2121	0
1	0.0195	1		0.0061	0.9787	0.0034		0.6842	0.25	nan		0.3529	0.7442	0.5652		0.1316	0.0135	0.0145		0	0.1053	0.1864
0.9623	0.1005	0.6067		0.002	0.9524	0.008		0.9048	0.5758	0.7429		0.193	0.5405	nan		0.1692	0.0066	0		0	0.1837	0.0658
0.6812	0.0138	0.6296		0	0.8378	0.0503		0.6667	0.283	nan		0.0282	0.4595	0.0256		0.3789	0.1165	0.291		0.168	0.504	0.5362
0.8478	0.0269	nan		0.0798	0.9787	0.0201		0.9091	0.512	0.8488		0.2065	0.5789	0.1068		0.2105	0.0134	0.11		0.1316	0.408	0.5
0.8542	0	nan		0.041	0.9864	0.0269		0.8148	0.0435	0.7407		0.0376	0.4756	0.0525		0.1111	0	0.0121		0	0.3	0.0645
1	0.1801	0.6615		0.1386	0.9835	0.056		0.6071	0.1935	0.1739		0.0254	0.3651	0.0257		0.8454	0.2991	0.0333		0	0.1774	nan
0.9661	0.1975	0.6071		0.3339	0.9408	0.1125		0.65	0.3	0.6		0.0074	0.5682	0.0041		0.1789	0.0674	0.006		0	0.1343	nan
0.8072	0.0403	0.9333		0.1613	0.8701	nan		0.6053	0.1905	0.2222		0.025	0.9429	0.0194		0.1795	0.0294	nan		0.0119	0.1463	0.0318
0.8197	0.0067	0.7609		0	0.9138	0.0054		1	0.5	0.84		0.0068	0.8205	0.0289		0.2542	0.04	0.1143		0	0.1429	0
0.7727	0.0243	0.6452		0.0125	0.8704	0.0281		0.8889	0.587	nan		0.012	0.7368	0.012		0.2162	0	0		0	0.2889	0.1481
0.9286	0.0773	nan		0.0094	0.961	0.0037		0.4333	0.0521	0.6053		0.0408	0.9722	0.0253		0.4286	0.0448	nan		0.1429	0.6923	0.1207
0.7294	0.2179	0.4375		0.004	1	0.0177		0.6296	0.3214	0.2571		0.0103	0.92	0		0.2	0	0		0.0667	0.2449	0.0533
0.7206	0.0157	0.72		0.011	0.5806	0.0179		0.7826	0.4595	nan		0.012	0.7429	0.0252		0.2815	0.05	0.0536		0	0.2258	nan
0.7143	0.1357	nan		0.0247	1	0.0935		0.9231	0.6094	0.6875		0	0.4483	0.007		0.137	0.0333	0		0	0.2778	0
0.7841	0.2381	0.3521		0.3149	0.9153	0.1506		1	0.5641	nan		0.0114	0.5714	0.0052		0.2	0.0385	0.0545		0.0417	0.172	nan
1	0.3697	0.4314		0.3333	1	nan		0.8	0.3478	nan		0.2162	0.6875	0.3929		0.1765	0.0229	0.0323		0	0.2262	0
0.7917	0.0488	0.7188		0.0091	0.9633	0.0085		0.5814	0	0.3415		0	0.4714	nan		0.4224	0.1009	nan		0.0485	0.1629	0.0469
0.963	0.2434	0.5885		0.023	1	0.0137		0.7111	0.3333	0.6053		0	0.6216	nan		0.4562	0.0985	0.1548		0	0.22	0.1
0.543	0.0253	0.3385		0.0092	1	0.0066		0.4167	0	nan		0.0138	0.5435	0.0246		0.4819	0.1453	0		0.0366	0.3176	0
1	0.42	nan		0	0.963	0.0161		0.9394	0.2308	0.7292		0.0667	0.5366	0.3611		0.3448	0.0617	0.0755		0	0.1667	0.0294
0.7	0.1208	0.6624		0.0099	1	0.0081		0.3654	0.0256	0.0769		0.1607	0.7353	0.0435		0.625	0.2188	0.5747		0	0.1325	nan
0.8	0.0949	nan		0.0097	1	0.0056		0.4545	0.1458	nan		0.5227	0.9296	0.759		0.7143	0.4	0.5		0.0481	0.2547	0.0154
0.9744	0.0783	nan		0.0131	1	0.0129		0.9524	0.4194	nan		0	0.3846	0		0.1603	0.0401	0		0	0.1164	nan
1	0.4706	0.7922		0.0195	0.8636	0.0113		0.7647	0.3297	0.7292		0.0255	0.4565	0.0218		0.7901	0.4788	0.5543		0	0.1102	nan
0.9783	0.4433	nan		0.0153	0.9259	0.0105		0.7083	0.3333	0.4		0.0199	0.8333	0.0179		0.65	0.4682	0.2532		0.0263	0.1827	0
1	0.2301	1		0.0214	0.873	0.004		0.7931	0.4464	nan		0	0.3243	0.1		0.7345	0.5095	0.6392		0	0.1385	0.06
0.85	0.2772	0.5238		0.0146	0.9091	0.0174		0.7826	0.4706	0.6667		0.0125	0.7273	0.0161		0.8471	0.5909	0.5305		0.0374	0.1429	0.0233
1	0.4842	0.9545		0.0167	1	0.0149		0.9688	0.6422	nan		0	0.6865	0.0037		0.9379	0.6944	0.5294		0.0206	0.1933	0.0657
0.551	0.0231	0.886		0.0162	0.8824	0.0141		0.9608	0.625	1		0.0143	0.5965	0		0.9708	0.8004	0.6884		0.2083	0.3937	0.0339
0.9459	0.0316	1		0.0237	0.9375	0.0153		0.75	0.0529	nan		0.0435	0.5395	0		0.9385	0.7366	0.8		0	0.1944	0.0404
1	0.419	nan		0.0099	0.9872	0.0299		0.5484	0.0462	0.6364		0.0095	0.381	0		1	0.6303	nan		0.125	0.3586	0.25
0.9759	0.4167	0.9		0.045	0.9722	0.0136		0.7436	0.4107	0.5818		0	0.3	0		0.15	0.0446	0.0667		0	0.1465	0.0417
1	0.0247	nan		0.0143	0.9702	0.0066		0.3649	0	0.3158		0	0.8036	nan		0.1944	0.043	nan		0	0.1944	nan
0.9487	0.0049	0.9672		0.0142	0.9892	0.0207		0.3544	0.043	0.275		0.0909	0.6829	0.4386		0.1081	0	nan		0	0.25	0
1	0.0072	1		0.0089	0.9651	0.0213		0.8049	0.0087	0.8036		0.1087	0.5484	0.118		0.3099	0.0154	nan		0.0155	0.125	nan
0.875	0.0068	0.9524		0.0231	0.9474	0.005		0.6944	0.0209	0.7407		0.0377	0.6182	0.0431		0.7674	0.5049	0.3083		0	0.4667	nan
1	0	nan		0.0162	0.6092	0.0063		0.7778	0.0199	0.7755		0.02	0.3231	0.3636		1	0.3297	0.25		0.1136	0.2836	0.1522
0.5312	0	0.2857		0.4028	0.9265	0.4839		0.931	0.0172	0.8615		0	0.5833	0.1818		0.1905	0	0.0278		0.1031	0.2621	nan
0.8636	0.2258	0.9512		0	0.8529	0.1739		0.8333	0.0088	0.6429		0.55	0.9516	0.6875		0.2619	0	nan		0	0.2593	nan
0.9	0.3235	0.9459		0	0.8113	0.0526		0.8276	0.0184	nan		0	0.4348	0		0.1667	0.025	0.0854		0	0.4167	nan
0.6818	0.0119	0.5372		0	0.92	0.0156		0.6667	0.0144	0.7191		0.0228	0.5789	0.0039		0.2222	0	0.0556		0	0.1294	0
0.5098	0	0.093		0.0155	0.7083	0.0145		0.8182	0.4889	0.6744		0.037	0.3689	0.0124		0.7005	0.5193	0.5328		0	0.1071	nan
0.9649	0.459	0.7093		0	0.5714	0		0.9348	0.6255	0.8932		0.0083	0.5729	0		0.7	0.25	nan		0	0.2041	0.0303
0.9512	0.3287	0.8354		0.2115	0.9697	0		0.5455	0.1633	nan		0.0212	0.447	0.0124		0.2667	0.0513	nan		0.1905	0.3971	nan
0.65	0.0175	0.5687		0	1	0.0385		0.8	0.2424	nan		0.0038	0.5802	0		0.1351	0.0197	0.0153		0.0189	0.18	0.0339
0.7549	0.0152	0.6458		0	0.6571	0.0571		1	0.6207	0.7407		0.0198	0.7522	0		0.328	0.1715	0.4474		0.0426	0.1557	0.1338
0.7765	0.1878	0.7411		0	0.8431	0.0171		0.9459	0.5833	0.8286		0.0107	0.6135	0.0155		0.3125	0.0926	nan		0.0833	0.5	0.5714
0.9643	0.0944	0.9722		0.25	0.9259	0.7708		0.5714	0.2296	nan		0.0078	0.4646	0.0093		0.1905	0.0323	nan		0	0.1957	0
0.8214	0.25	0.9231		0.3333	1	0.76		0.4937	0.1479	nan		0.0097	0.5918	0.0075		0.2	0.0282	nan		0.0141	0.2424	nan
1	0.3483	0.9143		0.3333	0.9583	0.2051		0.9	0.6	0.9167		0.0089	0.5096	0.0133		0.2143	0	0.2391		0.0149	0.2833	nan
0.9459	0	0.8125		0.35	0.9792	0.1786		0.7273	0.3158	nan		0	0.5	0.0203		0.2344	0	0.0217		0.0051	0.2059	0
0.7568	0.0172	0.74		0.0333	0.9747	nan		0.7619	0.3438	0.6429		0.0265	0.825	0.0172		0.2857	0.0439	0		0	0.2162	0
1	0.0638	nan		0	1	0		0.6154	0.1667	0.6747		0.0059	0.5455	0		0.4125	0.278	0.3206		0.1	0.4	0
0.9655	0.0526	nan		0.4667	0.9821	nan		0.434	0.1017	0.2826		0.0031	0.6604	0.017		0.1071	0	0.0488		0	0.1176	0.0312
0.6531	0.1037	0.8636		0	1	0.0222		0.5577	0.2086	0.437		0.0237	0.4712	0.025		0.1515	0	0.4286		0.0824	0.2381	0.027
1	0.4717	0.7925		0.0312	0.9048	0		0.7097	0.4042	nan		0.0619	0.809	0		0.1639	0	0		0.0417	0.4211	0.0312
1	0.345	0.8974		0.0151	0.9417	0.0128		0.9286	0.5281	0.8125		0	0.3462	0.0444		0.375	0.0175	0		0	0.1008	0.0286
0.9778	0.2857	nan		0	0.9474	0		0.7241	0.3937	0.871		0.2414	0.7179	0.6182		0.3478	0.1353	nan		0.2556	0.3771	0.6983
0.7552	0.1731	0.6211		0.4444	1	0.8056		0.6579	0.303	0.6667		0.0088	0.9286	0.0048		0.2727	0.0504	0		0.0784	0.2105	nan
0.596	0.0389	0.5042		0.2778	0.9926	0		0.9787	0.4932	0.8163		0.0172	0.6667	0.0077		0.2059	0.0769	0.0375		0	0.2333	nan
0.7414	0.0221	0.8538		0.0092	0.6422	0.0319		1	0.3214	0.8667		0.0103	0.575	0.0197		0.1812	0.0243	0.0162		0	0.163	0.0495
0.7	0.1424	0.6421		0.2571	0.9667	0.6881		0.6327	0.3	nan		0.0234	0.6293	0.0062		0.3556	0.1538	0		0.1463	0.2935	nan
0.9302	0.0404	0.9615		0.0094	0.5672	0.0125		0.5616	0.1463	0.5517		0.0165	0.68	0.0169		0.113	0.0111	0		0.0862	0.2148	0.1571
0.6216	0.0119	0.717		0.0113	0.9571	0.0114		0.8485	0.4	nan		0.117	0.5897	0.062		0.1111	0	nan		0.0408	0.2286	0.1111
1	0.3146	0.2069		0.0049	0.9111	0.0194		1	0.5926	nan		0.0556	0.4054	0.0238		0.129	0	0.037		0.2245	0.7143	nan
0.6847	0.0202	0.4885		0.0061	0.9487	0.016		0.8727	0.1244	0.5143		0.0053	0.7407	0.0043		0.1429	0	0.0244		0	0.1842	0.1429
0.7711	0.018	0.6667		0.009	1	0.0029		0.5455	0.139	0.3678		0.0055	0.4545	0.0076		0.1143	0	0		0.0128	0.1884	0.2778
0.7143	0.0714	0.5714		0.2306	0.763	0.1808		0.7429	0.2899	0.7778		0.0037	0.5227	0.0164		0.8704	0.6905	0.4146		0.0859	0.2569	0.0783
0.8222	0.0531	0.7917		0.1787	0.8431	0.1306		0.8214	0.4545	nan		0	0.529	0.008		0.1351	0.0185	nan		0.0763	0.2092	0.1053
1	0.0095	nan		0.2335	0.8672	0.1787		0.6452	0.3451	0.1967		0.0061	0.3846	0.0385		0.3418	0.1029	nan		0.0333	0.4488	nan
0.9259	0.0354	nan		0	0.5166	0.0135		0.8333	0.4563	0.5		0	0.397	0.0632		0.1316	0.0267	0		0.3548	0.6374	nan
0.84	0	nan		0.0048	1	0.027		0.8	0.4167	0.75		0.0204	0.602	0		0.1273	0.0118	nan		0.2115	0.4783	0.2955
0.6053	0	nan		0.0183	0.9565	0.0141		0.9333	0.5625	nan		0	0.5116	0.0128		0.6667	0.1042	0.1111		0.0303	0.1339	0.0694
0.8462	0.3398	nan		0.0135	0.9798	0.026		0.8	0.5	nan		0.022	0.7551	0.0194		0.2632	0.0499	0.0242		0.0222	0.1389	nan
0.8276	0.1507	1		0.024	0.8605	0		0.8796	0.1706	0.6579		0	0.6761	0.0149		0.1707	0.0256	0		0.0263	0.2381	0.0227
0.5926	0	0.617		0.0192	0.9333	0.006		0.8966	0	nan		0.3871	0.7027	0.2923		0.3696	0.1346	0.1758		0.0556	0.4444	0
0.84	0.0221	0.6337		0.0224	0.9767	0.0094		0.67	0.3607	0.5938		0.2653	0.7209	0.4792		0.2963	0	0.1556		0.0426	0.24	0
0.878	0.0167	0.6176		0.0173	1	0.0095		0.7742	0.0841	0.75		0	0.9706	nan		0.2742	0	0.1744		0.0455	0.1546	0.0196
0.9783	0.0096	0.8974		0.3889	0.9859	0.6275		0.8158	0.4685	0.4		0	1	0		0.1702	0.0424	0.0519		0.0182	0.1695	0.1143
0.775	0.0245	0.4483		0.0117	0.891	0.0239		0.7209	0.396	0.3778		0	0.7941	0		0.1509	0.0172	0.0488		0.0791	0.4578	nan
0.9701	0.3036	nan		0.0389	0.9483	0.0172		0.7297	0.3125	0.7407		0.006	0.3243	0.0023		0.664	0.219	0.1683		0.0104	0.4403	nan
0.9792	0.2857	0.3333		0.0066	1	0.0105		0.8367	0.5031	0.7538		0.0039	0.7083	0.0175		0.2889	0.0252	nan		0	0.1957	nan
0.9655	0.1791	0.3077		0.0128	0.9828	0.0244		0.8333	0.5227	0.525		0.0392	0.619	0.0563		0.3934	0.1602	nan		0.0417	0.2708	nan
1	0.4902	0.35		0.0153	0.8983	0.0341		0.7188	0.3582	0.7353		0.0147	0.7347	0.0115		0.2353	0.0382	nan		0	0.1605	0
1	0.3333	1		0.2919	0.9429	0.1961		0.64	0.2162	nan		0.0101	0.4158	0.012		0.9364	0.7906	0.928		0	0.1389	0
1	0.4218	nan		0.0272	1	0.0268		0.6316	0.016	nan		0.0104	0.3824	0.0231		0.7885	0.4188	0.5865		0	0.1569	0.027
0.7949	0.0333	nan		0.0088	0.9412	0.018		0.6491	0.2	0.1719		0.0256	0.3333	nan		0.4247	0.0267	0.1176		0	0.1587	nan
1	0.485	1		0.42	0.9667	0.6522		0.725	0.12	0.4091		0.018	0.6875	0.078		0.3333	0.0833	0.0833		0	0.1098	0.012
0.96	0.0345	nan		0.0173	0.6005	0.0079		1	0.6053	nan		0.0261	0.541	0		0.1087	0	0.0465		0.009	0.1978	0.0149
0.6253	0.0176	0.5136		0.0375	0.7014	0.0295		0.8621	0.2381	0.8125		0.0128	0.625	0.0192		0.24	0.0227	0.1628		0	0.4898	nan
1	0.3111	0.9355		0.0184	0.5825	0.0146		0.8333	0.5152	0.9167		0.0105	0.8174	0.0128		0.7901	0.4581	0.507		0	0.3293	nan
1	0.2888	0.9615		0.0378	0.6856	0.0254		0.9623	0.582	0.7111		0.0029	0.6154	0.0265		0.1176	0	0		0.0169	0.1284	0.022
0.8683	0.0068	0.8361		0.1434	0.7861	0.0994		0.8923	0.4595	0.7969		0.0386	0.7368	0.0672		0.6486	0.4489	0.3083		0.0494	0.161	0.0097
0.8333	0	nan		0.1125	1	0		0.7297	0.3182	0.5571		0	0.4086	0		0.1258	0.0253	0.184		0	0.1146	0.0526
0.5172	0	0.3733		0.1008	0.9429	0.0103		1	0.3488	0.6207		0.0235	0.4567	0.0039		0.7436	0.2973	0.0385		0	0.1333	nan
0.5756	0.0202	0.4806		0.0588	0.9259	nan		0.6667	0.2708	0.3913		0.0204	0.5395	0.0221		0.9467	0.8243	nan		0	0.129	0.0741
0.9357	0.4141	0.75		0	0.6444	0		0.7333	0.3448	0.8609		0.0056	0.4314	0.0075		0.4889	0	0.0435		0.023	0.1373	0.0543
0.9844	0.4093	0.9722		0.1894	0.7097	0.0882		0.8049	0.4922	0.6842		0.0099	0.6744	0.0043		0.2447	0.1311	0.2537		0	0.3077	nan
0.878	0.2219	0.7636		0.0485	0.8664	0.0437		0.6818	0.1818	nan		0	0.6807	0		0.16	0.0263	nan		0	0.1356	0
0.9677	0.426	0.9595		0.0341	0.8287	0.0156		0.6333	0.2857	0.4079		0.1739	0.6429	0.5405		0.1839	0.0796	nan		0	0.2286	nan
0.7416	0.171	0.6311		0.0432	0.9259	0.0064		0.3803	0.0698	0.4694		0.0356	0.6667	0.0106		0.1739	0	nan		0	0.1593	0
0.8788	0.0098	nan		0.0052	0.9333	0.0065		0.8537	0.5227	0.8806		0.0203	0.6835	0.0063		0.3681	0.0974	0.0118		0	0.1176	0.0267
0.7037	0.1294	0.5818		0.0227	0.8942	0.0485		0.9167	0.5862	0.5238		0.0104	0.6552	0.0173		0.4865	0.06	0.015		0.0333	0.2131	0.0143
1	0.4667	0.9589		0.1585	0.9488	0.2		0.8636	0.4419	0.3846		0.0066	0.549	0.0259		0.4717	0.1183	0.0968		0.0348	0.2897	0.0049
0.7513	0.0294	0.7944		0.3373	1	0.3784		0.7297	0.4231	0.3265		0.2857	0.6364	nan		0.1111	0	0		0.0299	0.4127	0
1	0.4207	0.75		0.0131	1	0.0201		0.9143	0.5106	0.6444		0.2333	0.6863	nan		0.2182	0.0727	0.1463		0.1204	0.2566	0.0926
0.625	0.0162	0.62		0.0041	0.9574	0.0124		0.65	0	0.234		0.0171	0.8144	0.0094		0.1136	0	0		0.1067	0.25	0.0968
0.7222	0.071	0.913		0.0241	1	0.0158		0.75	0.3793	nan		0.0176	0.9191	0.0127		0.2727	0.0659	nan		0.0652	0.2075	0.2889
0.7692	0.0214	0.529		0.0146	1	0.0204		0.76	0.45	nan		0.0088	0.5418	0.0025		0.2609	0.0382	nan		0.0385	0.2292	0.06
0.8283	0.3272	0.8824		0.0214	0.9655	0.0215		0.6923	0.1852	0.5641		0.0162	0.4593	0.0243		0.7612	0.2194	0.5889		0.0567	0.3612	0.1467
0.7037	0.0498	0.2766		0.0189	1	0.0284		0.8696	0.3962	0.5208		0.0041	0.7297	0.017		0.6667	0.3491	0.3448		0	0.1579	0.0286
0.5108	0.0072	0.4569		0.0223	0.8095	0.0132		0.8864	0.5806	0.7973		0	0.7	0		0.2368	0	0.1739		0	0.101	0.0342
0.8085	0.2274	0.6154		0.0226	0.8333	0.0257		0.9512	0.5926	nan		0.0603	0.4545	0		0.4074	0.1212	nan		0.0794	0.2885	0.225
0.8889	0.069	0.8718		0.0407	0.9394	0.0196		1	0.5926	0.7684		0.0034	0.4677	0.0052		0.3333	0	nan		0.0294	0.1951	nan
0.7826	0.1064	0.3889		0.0206	0.8966	0.0088		0.8101	0.5023	0.7069		0.0229	0.7407	0.0252		0.3	0	nan		0	0.2333	0
0.7937	0.0632	1		0.0212	0.9008	0.0185		0.875	0.2587	0.4737		0.2353	0.7971	0.8958		0.2381	0.0278	0.2667		0.0441	0.15	0.0152
0.6616	0.0157	0.7436		0.0104	0.9	0.0123		0.8	0.4839	nan		0.1481	0.5735	nan		0.9286	0.5462	0.3333		0	0.1795	nan
0.9444	0	nan		0.175	1	0.6		0.7333	0.3628	0.4464		0.0952	0.5	nan		0.3059	0.1261	0.1364		0	0.1739	nan
0.6364	0.0566	0.4783		0.4746	1	nan		0.6061	0.0385	0.6857		0.4286	0.8	nan		0.1667	0	0.1528		0.0471	0.2353	nan
0.7778	0.0143	0.568		0.303	0.8046	0.6852		0.7931	0.2	0.5397		0.0139	0.6449	0.0119		0.1525	0.0438	0.2		0.1385	0.3706	0.4286
1	0.0297	0.9783		0.0526	0.9714	0		0.7586	0.4231	nan		0	0.3871	0.037		0.6129	0.2188	0.6667		0.1667	0.3663	0.4
0.9429	0.0291	nan		0.1695	0.963	0.0862		0.4783	0.1622	0.5185		0.0208	0.6512	0		0.5286	0.3459	0.8679		0.2292	0.492	nan
1	0.2125	nan		0.0175	0.8298	0.0138		0.7814	0.2283	0.8061		0.0121	0.5897	0.0091		0.5172	0.0909	0		0	0.1538	0
0.9825	0.3404	0.8438		0.0099	0.7087	0.0125		0.475	0.0952	nan		0	0.3455	0.25		0.2414	0.0303	0.0938		0.0109	0.1184	0.04
0.7209	0.0652	0.4211		0.1481	0.6757	0.125		0.72	0.4	nan		0.013	0.7143	0		0.5926	0.0179	nan		0.1613	0.3285	nan
0.8571	0.2958	0.8684		0	0.6667	0.0816		0.8667	0.3788	0.55		0	0.55	0.0179		0.1304	0	0.087		0.0238	0.16	nan
0.9259	0	0.9737		0	0.9545	0.0225		0.7692	0.3784	nan		0.0124	0.6923	0.0068		0.1429	0.0208	0.0377		0	0.1525	nan
0.9595	0.0308	0.875		0.4444	1	nan		0.625	0.2931	0.4615		0.0222	0.7538	0.0441		0.1132	0	0.0222		0	0.1038	nan
0.8667	0.0235	0.7988		0	1	0.0263		0.5333	0.0982	0.4375		0.0265	0.5	0.0188		0.4737	0.0393	0.0173		0	0.2051	nan
0.8367	0.2617	0.5152		0.0505	0.9778	0.0108		0.6824	0.3238	0.7714		0.0246	0.8049	0.0133		0.5397	0.3034	0.6842		0.0115	0.1148	0.0795
0.7976	0.259	0.7308		0.0263	0.9556	0.0048		1	0.5595	0.9		0.0189	0.7442	0.0164		0.2647	0.04	0.0606		0.0244	0.2167	0
0.6703	0.045	0.6496		0.0229	0.963	0.0145		0.5233	0.114	0.6806		0.0223	0.5091	0.0259		0.2308	0	0		0.0741	0.46	nan
0.6615	0.0545	0.6714		0.0396	0.9881	0.0216		0.7447	0.3366	0.6447		0.0159	0.3226	0.1071		0.5556	0.0784	nan		0.2645	0.5044	0.48
1	0.4103	0.8704		0.0314	0.9245	0.0342		0.9714	0.4286	0.7391		0	0.5172	0		0.1833	0.0538	0.0732		0	0.1	0
1	0.2449	0.8974		0.1146	0.9851	0.1631		0.6	0.2812	nan		0	0.5125	0		0.5714	0.25	0.4667		0	0.1304	nan
1	0.0152	nan		0.2354	0.9897	0.2046		0.3538	0.0476	0.2889		0.012	0.4929	0		0.6944	0.1773	0.0513		0.0192	0.1917	0.0872
0.9512	0.2564	1		0.0094	0.651	0.0097		0.4667	0.0918	0.5		0.019	0.5238	0.0044		0.2642	0.023	nan		0	0.1389	0.0402
0.587	0	nan		0.0107	0.7313	0.0193		0.902	0.195	0.7568		0.0028	0.4773	0.0074		0.4471	0.0661	0.766		0.0179	0.1479	0.0515
0.5969	0.0812	0.4645		0.0074	0.8654	0.0114		0.717	0.3313	0.48		0.0039	0.5556	0.0159		0.625	0.0845	nan		0.0333	0.1642	0.0857
0.7647	0.0157	0.4359		0.0461	1	0.049		0.9429	0.2663	0.9091		0.011	0.5897	0.009		0.1304	0	nan		0.0645	0.2889	0.0667
0.8678	0.0075	0.8796		0.0111	0.9467	0.0135		0.8235	0.2819	0.6		0.0137	0.3548	0		0.119	0	0.0476		0	0.2073	nan
0.7	0.032	0.5928		0.0157	0.9643	0.0089		0.4333	0.127	nan		0.0315	0.4533	0.0102		0.169	0.0156	nan		0	0.1754	nan
0.6682	0.0156	0.4939		0.0049	0.9677	0.0093		0.3846	0	0.4615		0.0072	0.6	0.0131		0.15	0.0152	0.0303		0	0.1452	0.0444
0.8095	0.2067	0.6507		0.0965	0.8909	0.141		0.76	0.3333	0.8077		0.0294	0.3333	0.0035		0.3784	0.0882	0.1613		0.0541	0.2449	0.2045
0.9688	0.3	nan		0.1637	0.9302	0.1339		0.8286	0.5062	nan		0.24	0.5469	nan		0.1552	0.0385	nan		0	0.2963	0
0.8182	0.2486	0.5902		0.0203	0.9848	0.0193		1	0.0909	0.5854		0	0.64	0.0355		0.219	0.0909	0.1095		0	0.1176	0.0156
0.6368	0.0659	0.5522		0.0353	1	0.0206		0.7619	0.3553	0.7714		0.0039	0.7188	0.0196		0.1795	0	nan		0	0.125	nan
0.8689	0.2875	0.4898		0.0225	1	0.0148		0.3611	0	0.1786		0.0111	0.8261	0.0055		0.1206	0.02	0.047		0	0.1395	nan
0.9592	0.4348	0.8507		0.3761	1	0.2822		1	0.4658	nan		0.0201	0.4545	0.0258		0.7778	0.3577	0.3614		0.0625	0.1638	0.1525
0.9899	0.3072	0.9496		0	0.8837	0.4231		0.8431	0.5273	nan		0	0.5641	0.04		0.8636	0.4583	0.2456		0.0192	0.289	nan
1	0.4797	0.9358		0.0089	1	0.0319		0.752	0.3384	0.6525		0.0385	0.68	nan		0.2381	0	0		0	0.2174	nan
1	0.3333	0.7838		0.009	0.95	0.0116		0.42	0	nan		0.5	1	nan		0.7163	0.5109	0.6992		0.0233	0.1278	nan
0.7209	0.1885	nan		0.0192	0.9792	0.0144		0.56	0.1667	0.8056		0	0.7083	0.0323		0.8981	0.5818	0.6768		0.0385	0.219	nan
1	0.0195	nan		0.0255	0.9241	0.0212		0.6047	0.0488	0.25		0.0526	0.75	0		0.7558	0.4475	0.5811		0.0758	0.2182	nan
0.9	0.0184	nan		0.0174	0.9868	0.0075		0.7321	0.1477	0.5366		0.0099	0.6538	0.0119		0.1707	0.0584	0.0415		0.0222	0.1556	0.0192
0.6173	0.0172	0.5833		0.0213	0.9541	0.0133		0.7	0.0492	nan		0.0133	0.9722	nan		0.2581	0	nan		0	0.1978	0.0709
0.7059	0.0248	0.7879		0	0.9655	0		1	0.5577	nan		0.0061	0.6579	0.0242		0.2432	0	0.0385		0.0575	0.1685	nan
0.8652	0.0486	0.8551		0	1	0.0204		0.8056	0.4423	nan		0.0659	0.6747	0.0721		0.1739	0	0.0588		0.0077	0.1355	0.0926
0.962	0.1047	0.9828		0.0732	0.8375	0.0041		0.6866	0.2168	0.4507		0.0206	0.541	0.0814		0.2	0	nan		0.0256	0.1613	0.0238
1	0.4615	1		0	0.7627	nan		0.6512	0.2236	0.5799		0.0274	0.4839	0.0429		0.1739	0	nan		0.1538	0.3235	0.0909
0.6667	0.0338	0.4675		0.03	0.6612	0		0.5745	0.1644	0.4267		0.0199	0.98	0.0048		0.16	0	0.0682		0.0242	0.1514	0.093
0.605	0.0338	0.3714		0.0321	0.8966	0.0808		0.8571	0.3421	0.5517		0.0208	0.4222	0.0078		0.9348	0.7455	0.9401		0.0588	0.3818	0.0526
0.5556	0.0169	0.5		0	0.5312	0.007		0.8116	0.507	nan		0.0041	0.775	0.008		1	0.8228	1		0.0174	0.1923	0.0385
0.7826	0.125	0.7917		0	0.5333	0		0.9565	0.625	0.85		0.0168	0.8158	0.0125		0.6778	0.1008	0.3503		0	0.1121	0.0225
0.9167	0.2593	1		0	0.7792	nan		0.7143	0.2674	0.7714		0.185	0.7683	0.3163		0.8864	0.7091	0.6091		0.0333	0.1557	0.0957
0.7559	0.2059	0.4638		0.0427	0.8596	0		0.8125	0.4737	0.7895		0.1667	0.6622	0.1847		0.1296	0	0.0556		0	0.1613	0.0488
0.698	0.1183	0.5817		0.0073	0.9455	0.0351		0.7917	0.25	0.6667		0.1638	0.8298	0.2		0.119	0	nan		0.0087	0.1667	0.0118
0.8758	0.2722	0.7527		0.4925	1	0.1043		0.678	0.2576	0.6557		0.04	0.4348	nan		0.5641	0.0976	0.2917		0	0.1228	0
0.8571	0.3203	0.6351		0.1659	0.8784	0.0952		0.88	0.5385	nan		0.1111	0.6857	0.1915		0.1522	0.0063	0.0976		0.0256	0.1923	nan
1	0.3088	0.931		0.0822	0.9608	0.1115		0.9184	0.404	nan		0.2875	0.6286	0.0976		0.1486	0.0366	0.0492		0.0462	0.1887	nan
1	0.071	nan		0.4762	1	0.3205		0.4667	0.0875	nan		0.1839	0.7595	0.3717		0.1633	0	nan		0.0455	0.2623	0.0339
0.9661	0.0635	0.84		0	0.913	0.8929		0.5405	0.2368	nan		0.1758	0.6564	0.2857		0.125	0.0092	0		0	0.2917	0
0.8148	0.0447	0.8605		0.1795	0.8046	0.3867		0.5686	0.2246	0.537		0	0.4653	0		0.1806	0.0339	0.0392		0.027	0.25	0
0.675	0.0904	0.8868		0	0.5833	0.0098		0.7164	0.2554	0.5692		0.0168	0.425	0.0072		0.125	0.0156	0.2		0	0.193	0.1
0.9167	0.113	0.6111		0	0.8925	0.019		0.9286	0.474	nan		0.0189	0.3878	0.0104		0.1136	0	0.069		0	0.1538	0.2333
1	0.2958	0.7086		0.183	0.8034	0.1401		0.6667	0.2807	0.5455		0	0.4062	0		0.1224	0	0.15		0.1136	0.4795	0.6905
0.7027	0.1299	0.7		0.0132	0.7644	0.0058		0.96	0.5769	0.8929		0	0.6757	0		0.9259	0.6806	0.7179		0	0.1538	0
0.9412	0.0056	nan		0.0733	0.8774	0.0397		0.4688	0.1	nan		0.0238	0.3571	0.0136		0.1127	0	0.0282		0.1747	0.3828	0.2019
0.9804	0.2004	0.987		0.4405	1	0.989		0.7812	0.0236	nan		0.0093	0.661	0.0148		0.7619	0.1333	nan		0.0291	0.2458	0.1518
0.7355	0.1276	0.8188		0.4286	1	0.9565		0.4375	0.131	0.25		0.0635	0.5248	0.0857		0.5361	0.369	0.5128		0.0965	0.2	0.0941
0.8128	0.1715	0.7413		0.3818	1	0.3735		0.5278	0.1852	0.4211		0.0161	0.5278	0.0407		0.4251	0.1677	0.2683		0.0308	0.1379	0
1	0.0244	0.9661		0.0211	0.9692	0.0142		0.8	0.3171	0.8065		0.0115	0.9	0.0184		0.6774	0.3119	0.5957		0	0.119	0.046
0.8125	0.0201	nan		0.0521	0.5525	0.0348		0.7931	0.2812	nan		0.0229	1	0.0211		0.4423	0.1826	nan		0.04	0.375	nan
0.875	0.0209	nan		0	0.6875	0.0411		0.95	0.6364	nan		0.0231	0.8462	0.0349		0.6944	0.3853	0.875		0.0333	0.1383	0
0.6496	0.0221	0.5811		0.3385	1	0.3913		0.75	0.3137	0.4444		0	0.8889	0.0068		0.1739	0.0333	nan		0	0.1515	0.037
0.88	0.0233	nan		0.0522	0.9623	0.0476		0.8621	0.4648	0.7		0	0.4808	0.0252		0.2	0	nan		0	0.1951	nan
0.8333	0.0127	0.8095		0.1264	0.9231	0.2035		0.8182	0.4286	nan		0.0053	0.6757	0.0037		0.2273	0	0.1		0	0.1037	0
0.5376	0.0057	0.5366		0.0248	0.8519	0.0163		0.4615	0.1026	0.3333		0.0098	0.8594	0.003		1	0.6028	nan		0.087	0.619	0.3721
0.8	0.0174	0.5849		0.0102	0.9821	0.0073		0.6	0.2195	0.5455		0.0078	0.3579	0.0452		0.3939	0.0968	0		0.1224	0.264	0.1111
0.7692	0.2344	0.7419		0	0.7	nan		0.6038	0.1493	nan		0.0064	0.5758	0.011		0.4074	0	nan		0.0882	0.4583	nan
0.75	0	nan		0.0455	0.9592	0.0753		0.6328	0.3221	0.6944		0.0137	0.6543	0.0086		0.35	0	nan		0.0698	0.191	0.0864
1	0.0185	0.9592		0.0169	0.9143	0.06		0.7	0.3756	0.6032		0.0417	0.4	0.0077		0.1875	0	0.0286		0	0.1031	0.0602
0.8095	0	0.5		0.0206	0.7778	nan		0.6923	0.3855	0.7778		0.2381	0.5432	0.5397		0.3889	0	0.2982		0.037	0.2078	0.1124
0.9062	0.3333	nan		0.026	0.9405	0.4463		0.6364	0	0.3235		0.6667	1	nan		0.2069	0.0238	0.2167		0.2881	0.4479	0.3475
0.6271	0.0163	0.3878		0.2385	0.8453	0.2628		0.8158	0.4595	nan		0.3818	0.8947	0.2837		0.2297	0.0193	0.1122		0	0.3077	0.0256
1	0.0241	nan		0	0.75	0.075		0.9286	0.5062	0.6667		0.0375	0.68	0.019		0.2917	0	0.2857		0.1013	0.3519	0.1667
0.9459	0.0152	1		0.475	1	0.6842		1	0.7	nan		0.0055	0.4074	0		0.3247	0.1184	nan		0.0217	0.25	0.0938
1	0.0435	1		0.0476	0.68	0.1034		0.6286	0.2969	0.5		0.0112	0.5	0.0147		0.9851	0.3148	nan		0.0185	0.125	0.048
0.9167	0.1091	nan		0.0769	0.9157	0.0943		0.7143	0.1429	nan		0.0137	0.7333	0.0202		0.1714	0.0263	0.0964		0	0.1636	nan
0.8125	0.2857	0.6667		0.0312	0.8947	nan		0.8627	0.274	0.62		0.008	0.7037	0.0144		0.6555	0.5544	0.3333		0	0.1071	0.0123
0.7273	0.2151	0.4615		0.3684	0.9688	0.3889		0.5455	0.0556	0.7143		0.0184	0.6977	0.0114		0.9641	0.7489	0.8304		0	0.3684	0.1364
0.6905	0.1429	0.6087		0	0.5825	0.0212		0.8788	0.0769	0.8596		0.0568	0.5541	0.0165		0.9565	0.6964	0.875		0.1319	0.3755	0.2519
0.8462	0.2147	0.4082		0.0333	0.9375	0.3188		0.7407	0.3502	0.9149		0.0152	0.34	0.02		0.1667	0.0156	0.2727		0	0.1379	0.037
0.7325	0.0205	0.5127		0.0526	0.9429	0.3118		0.7143	0.3538	nan		0.0033	0.6	0.0163		0.1463	0	0.0062		0	0.15	nan
0.6437	0.0255	0.5913		0.1417	0.6945	0.0579		0.7647	0.4312	0.632		0.0081	0.6364	0.0236		0.1111	0.0081	0.0122		0	0.1285	nan
0.9	0.0152	1		0	0.9615	nan		0.6667	0.3333	nan		0	0.5208	0		0.1296	0.0169	0.06		0	0.1089	0
0.9556	0.1237	0.6742		0.0476	0.9821	nan		0.5172	0.1646	nan		0.0038	0.5588	0.0136		0.6667	0.0096	0.303		0	0.1282	0.0238
0.8468	0.2475	0.9262		0	0.6538	nan		0.5071	0.0495	0.1845		0.025	0.7143	0.0128		0.4684	0.0996	0.2549		0	0.1046	nan
0.8047	0.0843	0.6699		0.3462	0.925	0.9444		0.3529	0.0407	0.3617		0.0115	0.9655	0.0108		0.125	0.0172	0.0267		0	0.1172	0
0.747	0.0156	0.7778		0	0.7355	0.011		0.7727	0.0708	nan		0.0142	0.7692	0.0079		0.3448	0.1514	0.1		0	0.1304	0.04
0.617	0.0132	nan		0	0.6841	0.0043		0.8125	0.4868	0.7746		0.007	0.72	0.0074		0.3415	0.1455	0.375		0	0.2667	nan
0.7966	0.2553	0.2128		0.0473	0.7857	0.0125		0.6812	0.0279	0.4835		0.289	0.7165	0.1962		0.15	0	0.0385		0	0.1067	nan
0.802	0.2282	0.2052		0.0101	0.8118	0.0042		0.6489	0.324	0.6053		0.0014	0.8043	0.0112		0.8158	0.4	nan		0	0.1477	0
0.8485	0.1649	nan		0.0163	0.9179	0.0149		0.9	0.3913	nan		0.0034	0.4545	0.0182		0.2488	0.0272	0.2698		0	0.1562	nan
1	0.0472	0.8667		0.0056	0.524	0.0193		0.4	0.0353	0.7391		0.0043	0.9	0		0.1	0	0		0	0.2778	0.0833
1	0.3404	nan		0.0121	0.9583	0.0145		0.7297	0.4118	0.7595		0.0083	0.8506	0.0213		0.3929	0.1638	0		0	0.2436	0.0465
0.9667	0.4667	nan		0.0071	0.9773	0.0135		0.4609	0.0177	0.52		0.2179	0.5294	0.4563		0.2293	0.0271	0.0202		0.0423	0.1656	0.0141
0.9041	0.0038	0.9881		0.0085	1	0.0055		0.6575	0.004	0.722		0.0952	0.5741	0.0301		0.3	0	0.4		0.0333	0.1364	nan
0.8525	0.0096	0.9394		0.0124	0.9852	0.0205		0.75	0.0113	0.805		0.0177	0.5263	0.0579		0.3478	0.0357	0		0	0.1471	0.06
0.925	0.0141	nan		0.0174	0.5812	0.0388		0.625	0.0192	0.3871		0.0335	0.4048	0.0214		0.2	0.0299	nan		0.0152	0.1228	nan
0.8077	0	nan		0.0769	0.7467	0.2113		0.8302	0.0475	0.6765		0.1489	0.4925	0.1241		0.431	0.0539	nan		0.3333	0.6296	0.2727
0.7322	0.1592	0.6697		0	0.7	0.0139		0.9091	0.3764	0.7547		0.0171	0.4917	0.015		0.268	0.1056	0.0794		0	0.4167	0
0.7888	0.0175	0.789		0.0366	0.6207	0.0352		0.7647	0.0265	0.6176		0.0155	0.3889	0.0103		0.2632	0.0161	0.1167		0.0517	0.303	0
0.9143	0.0239	0.8649		0.0152	0.6852	0.01		0.6951	0.2817	nan		0.009	0.3394	0.0128		0.8333	0.6963	0.7742		0	0.1707	0.0152
0.9056	0.0315	0.8307		0	0.7568	0.0241		0.6792	0.3388	0.4902		0.0169	0.7255	0.016		0.9507	0.5437	0.7792		0.0972	0.2335	0.0682
1	0.0122	0.7838		0.1395	0.9726	0.4946		0.6327	0.2432	0.3889		0.0078	0.4737	0.0161		0.2936	0.1431	0.1471		0	0.1765	0.0909
0.5185	0.0069	0.5556		0.1515	0.9	0.5227		0.96	0.5	nan		0.0116	0.6522	0.0072		0.8221	0.6821	0.6966		0.08	0.2466	0.1
0.64	0.018	0.4713		0.2963	0.9444	0.5955		0.9	0.1429	nan		0.005	0.4286	0.0131		0.2963	0	nan		0	0.15	0.0388
1	0	0.92		0.2599	1	0.1509		0.7091	0.241	nan		0.0102	0.3667	0.0115		0.5854	0.0635	0.4364		0	0.1714	0
0.7692	0	0.5417		0.2708	0.9444	0.9714		0.7619	0.46	nan		0.0152	0.7692	0.0051		0.3571	0.2536	0.1121		0	0.3429	nan
0.6172	0.0289	0.4722		0.0563	0.6312	0.0108		0.8148	0.3333	0.6863		0.0851	0.7568	0.1064		0.4904	0.3814	0.4531		0.0189	0.127	0.023
0.5403	0.0365	0.4305		0.3784	0.9333	0.3513		0.5647	0.2574	0.4157		0.037	0.3784	0.4286		0.1856	0.0526	0.1235		0.0405	0.625	nan
0.975	0.2565	0.8302		0.3333	0.9717	0.25		0.625	0.2877	nan		0.1383	0.5	0.0734		0.1304	0	0		0	0.1061	0
1	0.2787	nan		0	0.5263	0.0463		0.5926	0.2857	nan		0.0292	0.9048	0.0252		0.5181	0.3464	0		0.0455	0.1667	0.0333
0.6977	0.0412	nan		0	0.5333	0		0.7	0.1019	0.4118		0.0386	1	0.0121		0.25	0	0		0.3017	0.4192	0.3565
0.7857	0.0128	0.9291		0.0535	0.7344	0.0276		0.7586	0.1875	0.381		0.0602	0.9692	0.0172		0.1549	0.0498	0		0.0348	0.1471	0.027
1	0.4231	nan		0.3333	0.9091	nan		0.8387	0.3085	0.8824		0.016	0.6154	0.0136		0.3333	0.0714	0.0667		0	0.1176	nan
1	0.0234	0.8041		0.25	1	nan		0.6444	0.3333	0.5758		0.4	0.7917	nan		0.2857	0.0179	nan		0	0.2778	0.1071
0.8983	0.0189	0.7692		0.037	1	0.1481		0.8511	0.1812	0.6905		0	0.5464	0.0111		0.4054	0.1702	0.1333		0	0.1818	nan
0.9692	0.0111	0.6329		0	0.9787	0.2453		0.5	0	0.4615		0	0.44	0		0.5797	0.1628	0.5		0.0526	0.419	0.0811
1	0.0175	0.56		0.2667	0.9739	0.7727		0.7857	0.0816	nan		0.0195	0.44	0.015		0.2333	0.0875	0.0597		0	0.125	0.2222
1	0.0223	0.5185		0.0152	0.6346	0.0188		0.9118	0.3673	0.8788		0.3137	0.875	nan		0.2727	0.0388	0		0.0312	0.1358	nan
0.6825	0.0071	0.5431		0.0094	0.625	0		0.8	0.0438	0.72		0.0403	0.75	0.0482		0.1379	0	nan		0	0.1272	nan
0.9574	0.1553	0.8205		0	0.6897	nan		0.6923	0.2833	nan		0.0104	0.5385	0.0164		0.16	0.0109	0.0172		0.0465	0.178	nan
0.9753	0.45	0.8846		0.4	0.9054	0.6591		0.3529	0.0455	0.4762		0.0104	0.6875	0.0139		0.1724	0.0217	0.1		0	0.1	0.0152
0.875	0.3164	0.8227		0.3548	0.8862	0.9231		0.6154	0.1597	0.7463		0.0077	0.7941	0.0153		0.3	0	0.0333		0.0357	0.2895	nan
1	0.0062	0.8504		0	0.7872	0.8		0.84	0.4857	nan		0.0166	0.85	0.0078		0.1562	0	0		0.0241	0.1384	0
0.9855	0.011	nan		0.1504	0.6748	0.0561		0.6667	0.3372	0.5455		0.0154	0.3704	0.0108		0.243	0.0852	0.1304		0.0392	0.1702	0.0455
0.9568	0.0262	0.8197		0.0645	0.6608	0.0252		0.4714	0.1316	0.3333		0.0416	0.6579	0.0185		0.4444	0.0714	0.4		0	0.2625	0
0.9538	0.0222	0.9306		0.0581	0.6	0.0971		0.5676	0.097	0.3425		0.0405	0.55	0.0293		0.3486	0.1446	0		0	0.2917	nan
0.9512	0.0159	0.9381		0.0063	0.5103	0.0193		0.7692	0.4167	0.8		0.0556	0.8519	0		0.2647	0.1329	nan		0.0297	0.1463	nan
1	0.014	0.9545		0	0.6243	0.0139		0.9143	0.3977	0.6441		0.2	0.576	0.5339		0.1364	0.0323	0.0328		0	0.4138	nan
1	0.35	0.7451		0.2265	0.8889	0.1938		0.6429	0.1964	0.4857		0.0286	0.3611	0.0223		0.1429	0.0203	0		0	0.1842	0.0588
0.9608	0.3481	1		0.2284	0.9358	0.2088		0.973	0.5	nan		0.3366	0.7879	0.1948		0.973	0.8095	0.9083		0.0075	0.1326	0.0382
0.5595	0.0095	nan		0.2063	0.9681	0.1657		0.7391	0.381	0.3704		0.0181	0.3492	0		0.9895	0.8177	0.9231		0.1193	0.2222	nan
0.8451	0.0154	nan		0.1105	1	0.0687		0.5833	0.2195	0.3448		0.0192	0.5	0.0139		0.9	0.7075	0.8792		0.28	0.6104	0.9774
0.6481	0.0191	nan		0.0496	1	0.1414		0.913	0.5882	nan		0	0.6471	0		0.2174	0	nan		0.0938	0.375	nan
0.7442	0.2	0.75		0.0335	0.9318	0.2011		0.7353	0.2545	0.2903		0	0.6545	0		0.1163	0.0139	0.0323		0.0842	0.2267	0.0278
0.8636	0.0102	0.8256		0.0462	0.9483	0.166		0.641	0.1447	nan		0	0.4857	0		0.1538	0.0259	nan		0.1587	0.3646	0.2147
0.75	0.1797	0.6028		0.025	0.8141	0.0118		0.913	0.6	nan		0.0192	0.64	0.0029		0.4286	0.1	nan		0.0267	0.2428	nan
1	0.2527	0.8939		0.1731	0.7667	nan		0.8182	0.2632	0.6129		0.0094	0.9091	0.008		0.7333	0.3913	nan		0	0.1033	0.0234
1	0.0179	0.9815		0	0.8026	nan		0.6667	0.1455	nan		0.0137	0.4	0.0121		0.1143	0	nan		0.0652	0.375	nan
0.95	0.378	0.9306		0.0169	0.7321	0		0.4881	0.0496	0.491		0.0137	0.7377	0.011		0.2439	0.0581	nan		0	0.1304	nan
0.7067	0.0155	0.5196		0.0217	0.8333	nan		0.6261	0.0428	0.4706		0.01	0.8701	0.0154		0.3571	0.1561	0.4679		0.03	0.133	0.0538
0.7778	0.0066	0.6154		0.449	0.9777	0.4317		0.9688	0.6134	0.8202		0.194	0.7193	0.7091		0.2105	0	0.0192		0	0.1746	0.0714
1	0	nan		0.0769	0.6535	0		0.9375	0.6176	0.8974		0.4091	0.7273	0.8704		0.2407	0.0128	0		0	0.5	nan
0.9273	0.0283	0.9833		0.4245	0.9286	0.0611		0.5625	0.08	0.2083		0.1852	0.551	0.5417		0.1282	0.0086	0.0213		0.14	0.35	nan
0.9848	0.0228	1		0.0938	1	0.0699		0.3333	0.0223	0.2653		0.0588	0.4762	0		0.1515	0.0063	0.1429		0	0.4444	nan
0.973	0.0062	0.7963		0.0455	1	0.144		0.4118	0.0903	0.3529		0.5	0.8	nan		0.4545	0.1515	0.1613		0.0833	0.3121	0.1587
0.7381	0.1982	0.4943		0.3909	0.9355	0.3494		0.9231	0.3835	0.9048		0.2	0.5588	0.2609		0.1739	0.0392	0		0.1389	0.4351	nan
0.664	0.0254	0.6731		0.0201	0.9455	0.0067		0.9302	0.5612	0.8947		0.3	0.963	0.4603		0.1379	0.0267	0.0759		0.0952	0.614	nan
1	0.0129	0.9111		0.0205	0.9381	0.0162		0.8488	0.3659	0.8774		0.3846	0.7344	0.6667		0.1765	0.0541	0		0	0.1488	0.0098
0.907	0.0297	nan		0.014	0.9754	0.0109		0.5366	0.0198	0.5294		0.186	0.5714	nan		0.125	0	0.0441		0.0283	0.1687	nan
0.8649	0.013	nan		0	0.9677	0.0131		0.45	0.0075	nan		0.0096	0.419	0.1154		0.5536	0.2735	nan		0.0395	0.197	0.0222
1	0.0155	nan		0.0147	0.9649	0.0185		0.8214	0.4222	nan		0.0476	0.4524	0.1011		0.1667	0.0294	0.4231		0	0.1462	0
0.7955	0.0149	0.814		0.0083	0.9848	0.0054		0.8824	0.5584	nan		0.2581	0.6	0.2647		0.2273	0.0467	0.098		0	0.1938	0
0.9872	0.0162	nan		0.0064	0.9487	0.0112		0.625	0.0588	0.8125		0.6667	0.9695	0.9138		0.1236	0.0152	0.0256		0	0.1935	0.0476
0.9529	0.0228	0.75		0.0286	0.9652	0.04		0.5417	0.2	nan		0.5417	0.8889	nan		0.3478	0.159	nan		0.0509	0.1701	0.0548
0.8587	0.0042	0.7571		0.0328	0.9799	0.0115		0.8571	0.4857	nan		0.0909	0.5	0.0645		0.5	0.3119	nan		0.1254	0.2331	0.1405
0.8667	0.0127	0.5962		0.3614	0.9698	0.48		0.8507	0.403	0.8103		0.1852	0.5714	nan		0.3958	0.1636	nan		0.0357	0.159	0.0795
1	0.0181	0.9817		0.3377	0.8473	0.2638		0.4125	0.0158	0.2		0.15	0.5	nan		0.2	0.0455	nan		0.022	0.1414	0.0608
0.85	0.0169	0.7667		0.0588	0.9333	0.0476		0.4574	0.1084	0.4891		0.4167	0.8056	0.8		0.1852	0.0396	0.0571		0	0.1104	0.0625
0.7917	0.0376	0.7209		0.027	0.7292	0		0.4146	0.0086	0.7579		0.1364	0.5161	0.0495		0.1923	0.0063	0		0.0278	0.2712	nan
0.7647	0.0073	0.9123		0.0777	0.8425	0.0291		0.883	0.0171	0.635		0.2676	0.6356	0.5507		0.1935	0	nan		0	0.1218	0.1279
0.64	0.0152	0.8667		0.2619	0.8909	0.3016		0.8519	0	nan		0.2353	0.6	0.5294		0.25	0.0522	nan		0	0.1343	0.0357
0.875	0.0376	nan		0.1366	0.8792	0.1564		0.7895	0.4231	nan		0.5	0.85	nan		0.2	0.0404	nan		0	0.1974	0.0179
0.96	0.0293	nan		0.3333	0.9205	0.2308		0.8162	0.4901	nan		0.5625	0.8824	0.2083		0.5208	0.1037	0.3108		0	0.1081	0.0364
0.7625	0.0128	0.8701		0.3878	0.9623	0.7317		0.8333	0.5333	nan		0	0.4333	0.0822		0.3636	0	nan		0	0.1455	0.0526
0.7857	0.0442	0.6866		0.0506	0.9784	0.0065		0.9831	0.5417	0.7231		0.2727	0.6087	nan		0.375	0.1639	0.0769		0	0.1118	nan
0.7344	0.033	0.8438		0.1429	0.8981	nan		1	0.5379	nan		0.3	0.6571	0.2787		0.125	0	0		0.0161	0.1173	0.1239
1	0.0145	0.9667		0.0351	1	0.0444		0.6552	0.3	0.7391		0.1538	0.561	nan		0.2941	0.1667	0.1613		0.05	0.3	0.25
1	0.0138	0.9813		0.1429	1	0.5775		1	0.5714	0.8913		0.2549	0.625	nan		0.2727	0.0321	0.2292		0.0238	0.1584	0.0698
1	0.012	0.9726		0	0.9836	0.4933		0.7778	0.3883	0.3077		0.24	0.6667	nan		0.4565	0.0968	0.1735		0.0952	0.217	nan
1	0.3939	0.9104		0	0.5752	0.2209		0.8596	0.5581	nan		0.0704	0.5806	nan		0.1481	0	nan		0.0373	0.3025	nan
0.9118	0.3333	0.9506		0.1429	0.74	0.2045		0.7373	0.33	0.6696		0.0732	0.383	0		0.1463	0.0154	nan		0.0227	0.1686	0.1341
0.95	0.3571	0.766		0.2584	0.9315	0.3896		0.8919	0.0087	0.8824		0.2979	0.6041	0.5149		0.3137	0.0548	nan		0	0.3103	nan
0.9692	0.3558	1		0.1905	0.9091	0.2736		0.7812	0.0066	0.6154		0.1795	0.5625	0.44		0.1923	0.0155	0.0351		0	0.1275	0.0137
0.9259	0.4194	0.8947		0.0256	0.963	nan		0.75	0.0185	0.9048		0	0.6897	nan		0.1905	0.0615	0.037		0	0.4706	0.1143
0.7879	0.0241	nan		0.1333	0.9892	nan		0.75	0.0144	nan		0.2258	0.6518	0.3		0.2667	0	nan		0.0185	0.1458	0.1111
0.5455	0	nan		0.1637	0.9151	0.1473		0.8868	0.1839	nan		0	0.5122	nan		0.2059	0.0149	0.0366		0	0.11	0.037
0.9388	0.3793	0.4386		0.0718	0.95	0.0675		0.4857	0.0142	0.3846		0.1176	0.4545	nan		0.28	0	0.0217		0.0323	0.1692	nan
0.8182	0.2529	nan		0.0676	0.8851	0.0754		0.5667	0.1221	0.527		0.0328	0.68	nan		0.1905	0	nan		0.0469	0.1688	0.1481
0.6296	0.0195	0.3438		0.1919	0.8675	0.2275		0.314	0.0108	0.1212		0.2581	0.5789	0.3462		0.1364	0.027	nan		0	0.1458	nan
0.7129	0.0173	0.7652		0.036	0.8679	0		1	0.425	0.75		0.1429	0.5238	0		0.1429	0	nan		0.0606	0.381	nan
0.9643	0.0185	nan		0	0.5354	0.0192		0.9322	0.553	0.5556		0.2917	0.625	0.4352		0.125	0.0101	0.0312		0	0.1569	0
1	0.0283	0.902		0.1837	0.8608	nan		0.642	0.3019	0.6571		0.1667	0.6508	0.4286		0.6296	0.3988	0.0495		0.0364	0.2059	nan
0.8611	0.0133	0.6154		0.3684	0.9184	0.2158		1	0.6962	0.6571		0.4516	0.7857	nan		0.1333	0.0052	0.025		0.0196	0.1549	0.0588
0.92	0.0167	0.2812		0	0.5091	0.069		0.6786	0.3462	nan		0.2188	0.5902	0.5106		0.4196	0	0		0.0288	0.4506	0.1358
1	0.0227	0.9149		0.3291	1	0.6875		0.9286	0.1842	0.5938		0.0741	0.6087	0.0074		0.1558	0	0.0349		0	0.125	nan
0.8889	0.0162	0.875		0.3125	0.9	0.6939		0.5915	0.2449	nan		0.0076	0.7547	0.0248		0.5	0.069	nan		0.0118	0.129	0.027
0.949	0.0071	0.9208		0.1852	0.9318	1		0.7037	0.275	0.5111		0.0504	0.5882	0.0686		0.1667	0	nan		0.087	0.3111	0.1852
0.961	0.0192	1		0.3438	0.9853	0.5787		1	0.4737	nan		0.4194	0.8409	0.9643		0.303	0.0784	0.0615		0.0149	0.303	nan
0.875	0.0068	0.4706		0.1609	0.9524	0.3616		0.5234	0.1197	0.4671		0.5	0.8125	nan		0.1429	0	0.0606		0.0222	0.16	0.0577
0.9048	0.0082	0.7143		0.3333	0.9657	0.479		0.6571	0.275	0.5412		0.2885	0.619	nan		0.1944	0	nan		0	0.1364	nan
1	0.0165	1		0.4074	0.9111	0.9388		0.7692	0.4545	0.7714		0.2619	0.6579	0.1515		0.1954	0.0336	0.0282		0.0169	0.3111	0
1	0.0254	nan		0.014	0.5455	0.0155		0.9333	0.5876	0.5893		0.6667	0.9783	0.74		0.1935	0	nan		0	0.2917	nan
1	0.0039	nan		0.434	0.9714	1		0.8	0.1811	0.6988		0.0968	0.407	0.3699		0.125	0	nan		0	0.25	nan
0.967	0.0072	0.9646		0.3279	0.9655	nan		0.5909	0.1944	nan		0.375	0.7143	nan		0.1212	0.0123	0		0	0.1667	0
0.95	0.0193	0.982		0.1698	1	0.4107		0.4921	0.1217	0.4151		0.102	0.4114	0.0227		0.1724	0.0161	nan		0.0385	0.2945	0
0.8085	0.0304	nan		0	1	0.1143		0.55	0.01	0.1795		0.3793	0.8154	nan		0.2963	0.0303	0		0.0076	0.1167	0.021
0.8276	0.0149	0.9878		0.2209	0.7255	0.0452		0.65	0.0118	0.7344		0.2167	0.5455	0.3333		0.1311	0	0.1497		0.0533	0.2279	0.0272
0.95	0.0112	0.973		0.3333	0.98	0.9655		0.6977	0.32	0.67		0.1	0.5517	0.1538		0.2041	0.0208	0.0609		0.0164	0.1888	0.0538
1	0.25	0.7317		0.1026	0.625	0		0.72	0.0086	nan		0.1	0.4848	nan		0.2203	0.0579	0		0	0.1236	0
0.8667	0.0285	0.4128		0.0323	0.5371	0.0355		0.6136	0.0433	0.5862		0.2308	0.6197	0.8462		0.2381	0	nan		0	0.1029	0.0152
1	0.0212	0.4878		0.3421	0.95	0.913		0.9111	0.2051	0.8286		0.2931	0.6167	nan		0.7027	0	0.1538		0.0154	0.1827	0
1	0.2108	0.6316		0.2963	1	0.6		0.5664	0.0695	0.5118		0.3111	0.6612	0.68		0.3385	0.0861	nan		0	0.2985	0.1081
0.6379	0.1	0.3939		0.4155	0.9915	0.4101		0.4184	0.0837	0.3014		0.2338	1	0.5		0.392	0.1591	0.1295		0.15	0.2661	0.2771
0.8902	0.0062	nan		0.1667	1	0.3465		0.9444	0.6441	nan		0.0645	0.9722	0.2308		0.2667	0.1081	0.1842		0.087	0.31	0.0602
0.9268	0.0603	nan		0.2432	1	0.3617		0.8478	0.4038	0.9459		0.0216	0.4205	0.0142		0.2805	0.1524	nan		0.0888	0.3204	0.1095
0.5556	0.0297	0.4706		0.4565	1	0.6111		0.9355	0.4222	0.7826		0.2083	0.5217	nan		0.1098	0	0.0548		0.0881	0.2894	0.1859
1	0.0129	0.8846		0	0.7857	0.2182		0.9519	0.5524	0.7684		0.3077	0.6818	nan		0.1429	0.0387	0.0473		0.1976	0.4408	0.2705
0.9403	0.0927	0.8797		0	0.78	0.2634		0.9878	0.6678	0.8846		0.1	0.6341	0.566		0.5556	0.2478	0.3631		0.0508	0.2095	0
0.9692	0.0056	0.7685		0	0.7184	0.1314		0.61	0.2576	0.5421		0	0.4545	0.1429		0.8983	0.7622	0.8152		0.0396	0.1527	nan
0.9404	0.0228	0.65		0.0281	0.7857	0.1753		0.7717	0.2863	0.6263		0.2812	0.8182	0.5526		0.8689	0.7485	0.8041		0.037	0.1837	0.1333
0.6939	0.0463	0.5366		0.0815	0.9524	0.1712		0.6774	0.1095	0.3889		0.3636	0.8154	0.6538		0.1636	0.0536	nan		0.265	0.4008	nan
1	0	nan		0.1562	0.96	0.0918		0.392	0.0672	0.4737		0.5714	0.875	nan		0.2593	0	nan		0	0.1154	0.0431
0.9375	0.4088	nan		0.0755	0.7619	0.0351		0.8088	0.4054	nan		0.4167	0.725	0.6053		0.2069	0	nan		0.087	0.2092	0.1133
0.9	0.2892	nan		0.0566	0.95	0.2558		0.7692	0.4388	nan		0.0082	0.3689	0.0171		0.2	0	nan		0.0909	0.7619	nan
0.8846	0.0695	nan		0.3913	0.9873	0.4583		0.4301	0.0711	0.4862		0.0721	0.9583	0.0266		0.1967	0.0878	0		0.0095	0.1176	0.1236
0.883	0.0993	nan		0.3333	0.982	0.7069		0.4464	0.0873	0.6094		0.1	0.6	nan		0.3756	0.2696	0		0.0444	0.1622	0.0374
0.9762	0.1534	0.8387		0.4	1	0.8333		0.4091	0.0135	nan		0.3333	0.68	0.3871		0.4231	0.2434	0.0124		0	0.1023	0.0222
0.9149	0.0506	0.8333		0.2059	1	0.3971		0.3333	0.0206	0.5789		0.439	0.8594	0.6176		0.1786	0	0.0244		0.0682	0.375	nan
0.8525	0.0526	nan		0.4219	1	1		0.3953	0.028	0.3333		0.4	0.7097	nan		0.2	0	0.4483		0.0924	0.2564	0.2082
0.9138	0.012	0.8857		0.0175	0.5286	0.0645		0.7381	0.0353	0.5714		0.2143	0.9286	0.2917		0.1429	0.0222	0.0347		0.0233	0.1473	0
0.9688	0.3333	nan		0.0217	1	0.0667		0.4615	0.0364	0.6622		0.1429	0.7812	0.1892		0.125	0	nan		0.1545	0.3768	0.1867
0.9032	0.1667	0.9524		0.1644	0.9597	0.5824		0.9143	0.3429	nan		0.2222	0.65	0.1731		0.28	0	0		0.1081	0.26	nan
1	0.0682	0.6889		0.3333	0.9862	0.7464		0.5769	0.1702	nan		0.303	0.6076	0.6667		0.5424	0.2872	0.3288		0.0658	0.449	nan
0.5556	0.0168	0.5972		0.28	0.9725	0.8448		0.75	0.1545	0.1923		0.6667	1	nan		0.3478	0	nan		0	0.1053	0
0.8378	0.2887	nan		0.0517	0.9091	0		0.9211	0.1225	0.6351		0.0175	0.4744	0.0256		0.1923	0	0.0303		0	0.129	0.0132
1	0.5	nan		0.0423	0.5714	0.1136		0.7273	0.2308	0.725		0.1364	0.6724	nan		0.102	0	nan		0.098	0.6735	nan
0.6452	0.03	0.5161		0.303	1	nan		0.8542	0.543	0.8563		0.0544	0.4419	0.0392		0.1429	0.0225	0.1143		0.0385	0.5362	0.0263
1	0.4737	0.9048		0.2917	0.9688	nan		0.5526	0.2455	0.4923		0.1316	0.4878	0.0217		0.9485	0.7339	0.4138		0.2	0.4837	0.1742
1	0.4252	0.9322		0.1988	0.9714	0.6386		0.3404	0.0109	0.3333		0.0312	0.4902	0		0.1538	0.0281	0.0339		0.2056	0.3696	0.0741
0.6304	0.0929	0.5424		0.1155	0.9464	0.465		0.6522	0	nan		0.0216	0.3939	0.0077		0.9111	0.602	0.5909		0.0185	0.1786	0.08
0.9474	0.2687	0.8333		0.3471	0.9605	0.5328		0.8594	0.0185	nan		0.3333	0.8462	nan		0.2364	0	nan		0.0126	0.1887	nan
0.9394	0.0245	0.9239		0.0129	0.5752	0.0049		0.7679	0.0676	nan		0.6066	0.9118	0.0345		0.7843	0.425	0		0.0139	0.1711	nan
0.5833	0.0517	0.1818		0.5	1	0.6122		0.3409	0.0143	nan		0.0187	0.9	0.0124		0.1463	0	nan		0	0.1429	0.0323
0.6364	0.1111	0.7667		0	0.7179	0.021		0.5714	0.1053	nan		0	0.3704	0.0196		0.4375	0.0287	0.0635		0	0.1444	0.0333
0.8788	0.2143	nan		0.007	0.8403	0.0113		1	0.4222	0.7632		0.0207	0.3647	0.0114		0.3333	0	nan		0.0887	0.3194	0.0763
1	0.45	0.6053		0.2088	0.8097	0.05		0.5	0.0278	nan		0.3226	0.6324	0.6452		0.4091	0.0448	nan		0	0.1039	0
0.78	0.268	nan		0.0769	0.6475	nan		0.4286	0.1129	0.0435		0.2	0.8148	0		0.3529	0.1622	0.12		0	0.1496	0.0833
0.8983	0.2619	0.4286		0	0.9388	0		0.9655	0.4595	0.6852		0.6774	1	nan		0.2927	0.0671	0.1224		0.0357	0.2039	0
0.7111	0.1473	0.5786		0.019	0.6978	0.0409		0.8333	0.4828	nan		0.0534	0.475	0.0267		0.5949	0.3072	0.4957		0	0.28	0.16
0.7195	0.1854	0.5829		0.3118	0.8229	0.2321		0.7949	0.375	0.3429		0.0431	0.3457	0.0563		0.2658	0.073	0.3406		0.0278	0.2632	0.0957
0.75	0.0536	0.3953		0.377	0.9522	0.58		0.56	0.2	0.52		0	0.3548	0		0.5758	0.2826	0.1905		0	0.1395	nan
0.6757	0.0142	0.3761		0.4615	1	0.7117		0.7917	0.4545	nan		0.0089	0.4524	nan		0.1111	0.0089	0		0	0.1014	0.0506
0.6296	0.003	0.5243		0.4219	0.9894	nan		0.7077	0.2235	0.5849		0.0249	0.3529	0.0371		0.675	0.0955	0.3817		0	0.3016	0.0169
0.5959	0.0037	0.4315		0.4643	1	0.7879		0.4583	0.0094	nan		0.0714	0.7955	0		0.4236	0.1377	0.383		0.1282	0.2528	0.1569
0.963	0.4444	1		0.48	1	1		0.6852	0.1486	0.2381		0	0.7192	0.0217		0.5079	0.0888	0.2446		0	0.1018	0.0563
0.96	0.3966	nan		0.2453	0.9167	0.407		0.7727	0.3284	nan		0	0.8667	0.0077		0.4694	0.1955	0.1647		0	0.102	0
0.975	0.3488	nan		0	0.8627	nan		0.5	0.1333	nan		0.0089	0.9189	0		0.3333	0.0385	nan		0	0.1056	nan
0.9459	0.0258	0.9423		0.2895	0.9773	nan		0.7632	0.3774	0.6795		0	1	0.0326		0.12	0	nan		0	0.1045	nan
0.9896	0.0028	1		0.5	1	nan		0.8367	0.4054	0.8302		0.2333	0.5763	0.5882		0.3636	0.1176	nan		0	0.1111	0.1429
0.9615	0.0403	nan		0.0135	0.5657	0.0078		0.7949	0.1552	0.6538		0.0174	0.3765	0.0051		0.1172	0.0058	0.0248		0.1579	0.5111	0.3158
0.9608	0.0174	0.3448		0.5	1	nan		0.7826	0.4694	nan		0.0292	0.6304	0.012		0.1316	0.0303	0.0164		0.0222	0.3667	0.0312
1	0	1		0.0179	0.8049	0.0854		0.7857	0.4444	0.55		0	0.5745	0.0362		0.3478	0.0778	0.0215		0	0.1013	0.0229
1	0	nan		0.4091	0.9867	nan		1	0.4909	0.6279		0.0238	0.812	0.0152		0.3077	0.0506	0.0444		0	0.125	0.0741
1	0.0153	1		0.0455	1	0		0.8065	0.0166	nan		0.0057	0.7115	0		0.2727	0	0		0.35	0.5532	0.5
0.9	0.0244	0.8636		0.3214	0.9778	0.8913		0.9091	0.0229	0.3696		0.2547	0.9296	0.3202		0.6	0.3514	0.3333		0.6761	0.8301	0.8119
1	0.0115	0.9123		0.4481	0.9744	0.5152		0.8571	0.0241	0.75		0.16	0.55	nan		0.2619	0.0986	0.2121		0.0278	0.2143	nan
1	0.0137	0.9639		0.3418	0.9556	0.2441		0.9333	0.0208	0.8696		0.0027	0.65	0.0221		0.3333	0.0645	nan		0	0.1471	nan
0.9286	0.2927	0.5679		0.3212	0.9762	0.1807		0.8	0.0105	0.7941		0.2857	0.8095	0.4583		0.1481	0.0247	0.125		0	0.1212	nan
0.9184	0.017	0.8788		0.3689	0.8916	0.6727		0.931	0.0291	0.9483		0.3571	0.6667	0.4091		0.2105	0.026	0.0385		0	0.1609	nan
0.8462	0.022	0.0118		0.1389	0.9593	0.5098		0.6429	0.0214	0.7917		0.0476	0.359	0.1304		0.1311	0.0152	0		0.1562	0.35	0.3077
1	0.0303	nan		0.0346	0.7075	0		0.9333	0.4792	0.8462		0.2593	0.569	0.3333		0.2192	0.0625	nan		0.0328	0.1912	0
0.8261	0.0139	nan		0.0113	0.9442	0.0098		0.9394	0.6145	0.95		0.0826	0.6396	0.1964		0.2206	0.06	0.1724		0	0.1082	0.0139
0.9643	0.0641	nan		0.0164	0.6338	0.0029		0.6786	0.3588	0.6296		0.0385	0.3714	0.3947		0.2857	0	nan		0.0167	0.175	0.1667
0.9455	0.1701	nan		0.0159	0.8775	0.0072		0.8846	0.2703	0.3696		0	0.6667	0.1091		0.2	0	0		0	0.1429	0.0635
0.6696	0.0277	0.393		0	0.9444	0		0.6286	0.0625	1		0.026	0.5667	0		0.1017	0	nan		0.0563	0.2426	0
0.5969	0.006	0.4402		0.0345	0.9574	0.0118		1	0.6914	0.6957		0.0617	0.7105	0.0822		0.6011	0.4978	0.3276		0.0547	0.1602	0.0482
0.5484	0.0073	0.3121		0.0465	1	0.0566		0.7419	0.255	0.6471		0.2667	0.6818	nan		0.1892	0.0755	nan		0	0.2095	0.0312
0.9808	0.4267	0.7059		0.0259	0.5364	0.0072		0.4348	0.0519	nan		0.0571	0.4483	0.0375		0.2167	0.0261	0.1613		0.0028	0.1081	0.0175
0.7059	0.1496	0.6044		0.0083	0.8523	0.0065		0.8974	0.5955	0.7		0.1892	0.6129	0.0847		0.2	0.0202	0		0	0.2013	0
0.9086	0.3905	0.9121		0.0086	0.9135	0.0096		0.48	0.0263	0.2809		0.2222	0.7286	nan		0.125	0	nan		0	0.186	0.037
0.8337	0.2173	0.6426		0.0082	0.7121	0.0046		0.4935	0.0115	0.4565		0.46	0.9138	nan		0.14	0.0178	0.1		0	0.3077	nan
0.8943	0.2651	0.8779		0.0125	0.5513	0.0158		0.392	0.0187	0.25		0.066	0.4255	0.0536		0.5	0.385	0.5		0	0.2981	0.084
0.8947	0.2691	0.9043		0.4583	1	0.5		0.5	0.0857	nan		0.0137	0.4545	0.2667		0.5	0.2386	0.3182		0.0135	0.119	0.0916
0.9091	0.1667	0.814		0.0194	1	0.0122		0.4878	0.0425	0.4082		0.5806	0.9	0.525		0.375	0.1489	0.0337		0	0.2692	0.0274
0.8207	0.1662	0.7572		0.3913	0.9263	0.3333		0.6296	0.0347	0.5		0.1795	0.5652	nan		0.5714	0.2105	0		0	0.1613	0
0.6799	0.1581	0.6768		0.0543	0.9431	0.0327		0.8571	0.027	nan		0.3846	0.6981	0.2895		0.2444	0.0227	0.0192		0.0345	0.1852	0.04
0.8636	0.2966	nan		0.0276	0.9683	0.0179		0.3929	0.0085	nan		0.4	0.7755	0.2955		0.127	0.0235	0		0	0.2326	nan
0.7143	0.1711	nan		0.0134	0.9692	0.0161		0.5294	0.0192	nan		0.625	0.973	nan		0.1053	0	0		0	0.15	nan
1	0.0348	0.8		0.0065	0.957	0.0076		0.5577	0.0163	0.6316		0.3333	0.6977	0.2308		0.14	0.0074	0.0179		0	0.1154	nan
1	0	nan		0.0267	0.5412	0.0141		0.48	0.019	0.5443		0.3036	0.6119	0.3861		0.1765	0	nan		0.013	0.1364	0
1	0.4625	0.8667		0.0467	0.9551	0.0253		0.4359	0.0093	0.5517		0.6333	0.9508	0.5692		0.3226	0.044	0		0.0204	0.2414	0.027
1	0.4414	0.9322		0	0.7609	nan		0.6552	0.0276	nan		0.0163	0.5086	0.0146		0.1143	0.007	0		0	0.1639	0
1	0.1834	0.8964		0.0242	1	0.0202		0.64	0.0235	nan		0.0181	0.4896	0.0157		0.1429	0	nan		0.0862	0.2222	0.2857
0.9643	0.011	nan		0.0164	0.8857	0.0274		0.7	0.1485	nan		0	0.5694	0.0132		0.129	0.0109	0.0238		0	0.1583	0
1	0.0124	nan		0	0.93	0.3611		0.76	0.0833	nan		0.1212	0.7083	0.1154		0.2397	0.0813	0.3392		0.0137	0.1961	nan
1	0.0141	1		0.0857	0.97	nan		0.65	0.1333	0.6951		0.0847	0.4906	0.1844		0.5111	0.2619	0.0615		0	0.1111	0
1	0.0239	0.8824		0.3	0.9811	0.6207		0.7	0.3125	0.4648		0.1724	0.6774	1		0.1597	0.0543	0.1		0.0247	0.1951	0.0811
0.8525	0.0179	0.9048		0.1274	0.9903	0.3274		0.4533	0.0128	0.4118		0.0508	0.5638	0.0448		0.48	0.1739	nan		0	0.1333	0.04
1	0.0398	1		0.0324	0.9767	0		0.3182	0.0069	0.1944		0.4333	0.7882	0.5217		0.16	0	nan		0.1304	0.3235	nan
0.6176	0.0388	0.82		0.0328	0.9587	0.0146		0.6032	0.2784	0.6522		0	0.4696	0.0109		0.3608	0.0648	nan		0.05	0.3333	0.1045
0.6786	0.033	0.5652		0.0132	0.8805	0.0112		0.8364	0.4839	0.7627		0.1217	0.6562	0		0.4	0.1791	nan		0.0159	0.1426	0.06
0.7059	0.0264	0.6613		0.0153	0.8727	0.0193		0.875	0.5161	0.8095		0.3	0.7455	nan		0.6559	0.1548	nan		0.0213	0.2069	0.0741
0.9272	0.0022	0.9771		0.0213	0.8854	0.0091		0.5	0.0116	0.375		0.0514	0.8636	0.1436		0.2258	0.0959	0.3077		0.4556	0.6224	nan
0.6119	0.0024	nan		0.0169	0.879	nan		0.3333	0.0142	nan		0.1111	0.5833	0.1471		0.1571	0.0065	0.011		0.0377	0.1892	0
0.6667	0	nan		0	1	0		0.8333	0.4188	0.5714		0.0051	0.3784	0.0298		0.1818	0.0074	0.0106		0	0.28	0.0125
0.9111	0.0078	0.9369		0	0.9592	0		0.5455	0.0235	nan		0.0072	0.5526	0.2		0.24	0	nan		0.1071	0.3051	0.1327
1	0.027	0.88		0	0.971	0.0292		0.375	0.0145	nan		0.0215	0.3265	0.3478		0.1481	0	0.3		0	0.1867	0.1592
0.92	0.2091	0.4364		0	0.8795	0.0071		0.7049	0.0178	0.7188		0	0.3438	0.125		0.1429	0.0253	0		0	0.1429	nan
0.6	0.0163	0.1458		0.0204	0.9277	0		0.8977	0.0147	0.8514		0.3448	0.8298	0.8667		0.25	0	nan		0	0.101	0.0244
0.9	0.0162	nan		0.0172	0.9155	0		0.9512	0.0224	0.9333		0.0039	0.3095	0.0149		0.2222	0.0189	0.0606		0.1057	0.2085	0
1	0.5	1		0	0.9688	0.0491		0.8144	0.2327	0.8793		0.0536	0.4706	0.0186		0.1892	0.0187	0.0455		0.0769	0.1862	0.1545
0.6577	0.031	0.6103		0.3258	0.8964	0.7654		0.3913	0.0581	nan		0.0126	0.5238	0.0099		0.1	0	0.0897		0.2037	0.5758	nan
1	0.0534	nan		0.4	0.9867	0.82		0.449	0.0211	nan		0.004	0.4902	0		0.2742	0.0256	0.1979		0.0175	0.1429	0.0476
0.8333	0.0335	0.7304		0	0.9394	0.0208		0.5862	0.0174	nan		0.0154	0.5395	0		0.3871	0.036	0		0.1084	0.3027	0.2182
0.8944	0.0254	0.6459		0	0.9762	0.0175		0.9	0.5902	0.4884		0.016	0.5143	0.0165		0.4848	0.2195	0.2286		0.112	0.2667	0.2176
1	0.2667	nan		0.0185	1	0.0052		0.7222	0.1262	0.5366		0.1111	0.4286	0.3333		0.225	0.069	0.0769		0.0873	0.2039	0.0348
0.95	0.2811	nan		0.0211	1	0.0092		0.561	0.0769	nan		0.5833	0.9474	0.7551		0.3065	0.1163	0		0.0816	0.185	0.0761
0.5739	0.0035	0.5521		0	0.6798	0		0.8929	0.4	nan		0.0746	0.5442	0.4493		0.475	0.1538	nan		0	0.1	0.055
0.9612	0.4286	0.8503		0	0.508	0.0108		0.4559	0.035	0.5686		0.6667	1	nan		0.1333	0	0.1154		0.3767	0.5011	0.748
0.8992	0.1596	0.7456		0	0.5683	0		0.6833	0.0667	0.8085		0	0.6702	0		0.8621	0.0833	nan		0.1146	0.2577	0.2885
0.9589	0.4286	0.6304		0.0492	0.9362	0		0.6897	0.0123	0.7368		0	0.6458	0		0.375	0.1953	0.2785		0	0.1297	0
0.7105	0.1169	nan		0	1	nan		0.9286	0.0324	nan		0	0.7273	0		0.1429	0.0241	0		0.2	0.4286	nan
0.931	0.2447	0.84		0.0164	0.8913	0.0714		0.9556	0.5578	nan		0.0192	0.4035	0.0329		0.1111	0	nan		0.2235	0.5556	nan
0.9362	0.4272	nan		0.012	0.9873	0.0217		0.6857	0.2994	0.5132		0.0113	0.3645	0.0072		0.1	0	0		0.0345	0.2133	nan
0.8276	0.0312	0.7374		0.0039	0.6348	0.0065		0.6667	0.3418	0.5271		0.0208	0.3448	nan		0.1951	0.0091	0.0405		0.1163	0.2622	0
1	0	0.6047		0.0135	0.6695	0.0072		0.6	0.1159	0.5769		0.0429	0.6977	0		0.3069	0.2	0.32		0.0256	0.1765	0.1042
1	0.0026	0.9851		0.0089	0.619	0.0234		0.4444	0.1395	0.775		0.0037	0.55	0.0226		0.8306	0.5866	0.6628		0	0.125	nan
0.8734	0.0036	0.9608		0.0071	0.6097	0.0062		0.7292	0.3115	0.6071		0.3243	0.625	nan		0.463	0.2217	0.232		0.0333	0.1349	0.0256
1	0.0061	0.8919		0	0.7062	0.0213		0.463	0.0206	0.2391		0.4923	0.8158	0.625		0.475	0.2952	nan		0	0.1068	nan
1	0.0297	nan		0.0044	1	0.0239		0.725	0.2903	0.881		0.2857	0.7214	0.549		0.1695	0.0379	0.2553		0	0.1414	0.0286
0.9388	0.0473	0.8571		0.005	0.9781	0.0187		0.6765	0.131	0.7568		0.5769	0.9014	nan		0.5833	0.2083	nan		0.0426	0.2174	0
0.9574	0.1894	0.7696		0.0312	0.9224	0		0.7531	0.207	0.6535		0.0134	0.7843	0.0132		0.3393	0.1134	0.0977		0	0.1176	0.1
1	0.2727	0.9744		0.004	0.8464	0.0102		0.8182	0.2381	nan		0.0244	0.5846	0		0.2632	0.0943	0.0455		0.8452	1	0.7581
0.8228	0.0728	0.8333		0.4286	1	nan		0.8889	0.4154	nan		0.0052	0.62	0.0039		0.125	0	0		0.0357	0.1682	nan
0.631	0.1029	0.5625		0.0435	0.9	nan		0.8684	0.5079	nan		0.1905	0.5	0.1515		0.3478	0	nan		0	0.1515	nan
0.8333	0	nan		0.0204	0.5222	0.0654		0.6154	0.2807	nan		0.1944	0.8261	0.4		0.65	0.04	nan		0.0164	0.2564	nan
1	0.0208	0.8621		0	0.8085	0		0.6071	0.0342	0.6667		0.5625	0.8889	0.6471		0.2386	0.0746	0.0854		0	0.4364	nan
0.9348	0.2852	0.9273		0.0054	0.9143	0.0288		0.6087	0.1176	nan		0.12	0.4627	0		0.1538	0.0058	0		0	0.3394	0.1826
0.5271	0.0084	0.4314		0.0045	0.9785	nan		0.76	0.2982	0.6875		0.2368	0.6721	nan		0.5	0.1111	0.3939		0.0198	0.1752	0.236
0.6462	0.0485	0.5408		0.0104	0.9449	0.0221		0.6818	0.1801	nan		0.5	0.8143	0.7965		0.1333	0	nan		0	0.1154	0.0645
0.5192	0.0188	0.4752		0.0156	0.9248	0.0027		0.7302	0.2381	0.5641		0.3571	0.7742	nan		0.2609	0.0526	0.2414		0	0.1915	0.1111
1	0.4727	nan		0.0128	0.9178	0.0103		0.9062	0.5789	0.4815		0.3077	0.7073	nan		0.4237	0.0946	0.16		0	0.3571	nan
0.9565	0.4335	0.9565		0.023	0.8148	0.0102		0.7826	0.1039	nan		0.0385	0.4872	0.3333		0.5443	0.0702	nan		0	0.1176	0.05
1	0.2917	nan		0.0198	0.9316	0.0325		1	0.2583	0.7222		0.0994	0.7547	0.0903		0.1591	0.0176	0.0476		0	0.3237	0.117
0.9667	0.4412	nan		0.0135	0.8611	0.0051		0.6909	0.3664	0.6562		0.1538	0.7143	0.1758		0.1566	0.0282	0.1317		0.0669	0.2043	nan
0.7474	0.0153	0.7174		0.0084	0.9148	0.0188		0.8333	0.425	0.8333		0.1304	0.5917	0.2778		0.6333	0.4333	0.6734		0.0225	0.1325	0.028
0.9766	0.4728	0.8872		0.0243	0.9761	0.0237		0.7778	0.4318	0.8		0.3	0.7619	nan		0.5152	0.2128	0.4533		0	0.1447	0.0784
0.6667	0.0119	0.8218		0.0217	0.881	0.0541		0.7297	0.3864	nan		0.4	0.7547	0.8214		0.2947	0.1627	0.1644		0	0.2105	0
0.8701	0.1492	0.9242		0	0.9312	0		0.5476	0.1837	nan		0.2368	0.625	nan		0.2206	0.1	0.211		0.0421	0.1667	0
0.6765	0.0141	nan		0.0134	0.9343	0.0391		0.8333	0.1075	0.8958		0.4545	0.7812	0.4595		0.2245	0.0803	0.2985		0	0.2143	nan
0.5455	0	0.3469		0.0035	0.9393	0.0174		0.6163	0.064	0.6019		0.4324	0.7949	nan		0.4222	0.2169	0.3864		0	0.137	0.0172
1	0.5	0.98		0.4	0.96	0.8857		0.9697	0.3889	0.8		0.3824	0.7692	nan		0.3226	0.1399	nan		0	0.1684	nan
0.7308	0.1148	nan		0.0222	0.9333	0.0123		0.9394	0.5541	nan		0.64	0.9796	nan		0.3714	0.0901	nan		0.0238	0.1737	0.07
0.625	0.0357	0.6562		0.0091	0.9631	0		0.561	0.0176	nan		0.2889	0.6875	0.6842		0.5263	0.1134	0.0606		0.4907	0.6352	0.4082
0.7209	0.1151	0.8932		0	0.7455	0		0.6	0.2715	0.6282		0.0476	0.4167	nan		0.5517	0.0465	nan		0.0323	0.406	nan
1	0.1852	nan		0.0171	0.8435	0.029		0.3077	0	0.2308		0.1631	0.5064	0.1429		0.4082	0.0632	nan		0.0612	0.2603	0.0104
0.7711	0.1818	0.7391		0.0092	0.873	0.0136		0.4412	0.0116	0.4403		0.5385	0.8571	0.8333		0.2174	0.0721	nan		0	0.129	0.0361
0.9	0.3377	0.2778		0.0041	0.8875	0.0096		1	0.5606	0.775		0.1548	0.7	0.1064		0.4516	0.1264	0.1304		0.1277	0.3	nan
0.9333	0.3971	0.9		0.0093	0.9351	0.0248		1	0.5556	0.7292		0.1707	0.5818	0.1657		0.4706	0.2021	0.3333		0	0.1455	nan
0.9206	0.1628	0.76		0.0029	0.7125	0.0136		0.5577	0.0046	0.475		0.115	0.7308	0.1239		1	0.5758	0.3		0.4386	0.6677	0.617
0.7075	0.1262	0.7961		0.0192	0.7658	0.0152		0.3429	0	0.0789		0.1622	0.5066	0.1248		0.9286	0.6323	0.8571		0.0588	0.2734	0.5
0.9545	0.24	nan		0.0168	0.7185	0.0129		0.3077	0	0.19		0.2083	0.6571	0.5417		0.5333	0.1364	0.1522		0.0349	0.1444	0.0709
0.9111	0.2991	0.7111		0.0661	0.9737	0.0896		0.9655	0.4091	nan		0.2727	0.6829	0.2727		0.549	0.2759	0.1053		0.033	0.1385	0
0.7459	0.0137	0.8		0.0094	0.9778	0.0037		0.913	0.5598	nan		0.4231	0.7692	0.4186		0.1053	0	0		0.0149	0.1481	0
1	0.0341	0.9663		0.0101	0.9783	0.0319		0.7802	0.3099	0.8952		0.2059	0.5556	0.2174		0.1587	0.0472	0.0204		0	0.2424	0.0886
0.8467	0.2115	0.7889		0.0212	0.9459	0.0218		0.8936	0.5319	0.3636		0.1556	0.7581	nan		0.3243	0.093	0		0	0.1613	0.0323
0.9778	0.439	nan		0.0126	0.9286	0.0123		1	0.6667	nan		0.3333	0.6809	0.3158		0.5161	0.2935	0.2479		0	0.1842	0
1	0.4821	0.9643		0.0109	1	0.0293		0.7097	0.3836	nan		0.3043	0.7429	nan		0.5134	0.2657	0.3667		0	0.1176	0.05
0.6429	0.0405	0.1639		0.0115	0.8654	0.0053		0.6604	0.2407	0.5256		0.4242	0.8667	0.4792		0.5357	0.2	0.3243		0	0.1143	nan
0.7639	0.0115	0.9189		0.0764	0.6812	0.0748		0.6875	0.0313	nan		0.3182	0.6203	nan		0.1983	0	0.25		0.0208	0.1529	0
0.9041	0	0.973		0.0298	0.9256	0.0154		0.76	0.0064	nan		0.4754	0.7917	nan		0.3421	0.125	nan		0	0.1489	0.0169
0.6667	0.0517	nan		0.0048	0.9688	0.0206		1	0.0077	nan		0	0.4103	0.0615		0.3818	0.2222	nan		0.0352	0.1875	0.0267
0.9333	0.2188	nan		0.0033	0.9542	0.0057		0.5238	0.0268	0.5854		0.4634	0.8444	nan		0.1379	0.0211	nan		0	0.1667	0
1	0.4306	nan		0.017	0.9827	0.0124		0.8182	0.5135	nan		0.1648	0.5424	0.2476		0.2979	0.1	nan		0	0.115	0.0175
0.9348	0.3973	nan		0	0.9624	0.0436		0.375	0.013	0.125		0.3696	0.7097	nan		0.2909	0.1205	0		0	0.1961	0.0595
1	0.36	nan		0.0152	0.8387	0.0432		0.8929	0.2889	0.5645		0.0164	0.3962	0		0.2	0.0392	0		0.0625	0.2073	nan
0.8476	0.1463	0.8531		0.0168	0.9211	0		0.589	0.0234	0.4388		0.1429	0.7727	nan		0.1186	0.0145	0.0897		0	0.1429	0
0.814	0.302	0.7273		0.0444	1	nan		0.5926	0.0255	nan		0.1243	0.6129	0.25		0.55	0.2593	nan		0.0308	0.1944	0.02
0.85	0.1351	1		0	0.9778	nan		0.587	0.0219	nan		0.1548	0.8889	0.2632		0.15	0	0.025		0.0145	0.2368	0
1	0.2773	1		0.0573	0.8187	0.0101		0.6087	0.1132	0.1463		0.129	0.6163	0.0649		0.3182	0.0204	0.0612		0.0164	0.2121	nan
0.8873	0.3333	0.9016		0.0303	0.9416	0		0.4298	0.0275	0.3164		0.375	0.7651	0.8571		0.1111	0.0101	0.0225		0	0.1413	0.1556
0.7677	0.0814	nan		0.1358	0.9204	0.1037		0.5641	0.1925	0.52		0.4646	0.8333	0.5584		0.1818	0.0449	0.0519		0.729	0.8846	0.7664
0.7927	0.1343	0.7547		0.0051	0.913	0.004		0.3704	0.0411	0.3704		0.5213	0.8477	0.4762		0.1558	0.0505	nan		0.7404	0.9545	0.8333
0.8734	0.0135	0.2297		0.0126	1	0.0189		1	0.4675	nan		0.1481	0.4878	0.5714		0.2326	0	0		0.0455	0.2419	0.0976
1	0.3766	0.9758		0.0089	0.9643	0.0102		0.7308	0.2778	0.3519		0.1831	0.5116	0.4667		0.1176	0	nan		0.0705	0.25	0.1366
0.8261	0.3051	0.8701		0.0152	1	0.0264		0.4194	0.0323	nan		0.2366	0.5491	0.1327		0.22	0.044	nan		0.0549	0.2059	nan
1	0.2417	0.8906		0.0214	0.9184	0.0098		0.6154	0.3111	0.45		0.0323	0.6944	0.26		0.4143	0.0811	nan		0.1957	0.6691	0.0968
0.8725	0.0219	0.6652		0.0261	0.8649	0.0065		0.5432	0.2344	0.3273		0.4844	0.8575	nan		0.4815	0.0833	nan		0	0.225	nan
1	0.4694	0.8667		0.0189	0.5833	0.0053		0.9074	0.0306	0.6599		0.0092	0.7297	0.0244		0.1566	0.0098	0.0333		0.0588	0.3545	nan
0.8571	0.0199	0.7739		0.0263	1	0.1111		0.6981	0.1522	0.6		0.4348	0.8511	0.9592		0.32	0.0204	nan		0.0899	0.2697	nan
0.9773	0.1457	0.8205		0.2937	1	0.4937		0.439	0.008	0.6667		0.1042	0.4086	0.0332		0.2946	0.0154	0.0848		0	0.1014	0
0.9818	0.3854	nan		0.3913	0.942	0.3684		0.6571	0.0246	nan		0.3929	0.7119	0.4		0.1429	0.0179	0.0337		0	0.1942	0
1	0.4667	nan		0.2593	1	0.3793		1	0.4014	nan		0.5926	0.9444	0.9524		0.1354	0.0344	0.0267		0	0.1154	0.0652
0.9667	0.3043	nan		0.0084	0.5904	0.0235		0.4333	0.0513	0.4516		0.3137	0.6735	nan		0.1053	0	0		0.0164	0.2641	0.1486
1	0.4878	1		0.007	0.5937	0.0149		0.8182	0.4634	nan		0.1696	0.9252	0.2661		0.3333	0.1096	nan		0.2456	0.5172	nan
0.8537	0.0263	0.7229		0.4444	1	0.025		0.5581	0.2	0.44		0.0069	0.7926	0.0032		0.1316	0.0102	nan		0.0517	0.2308	0.0714
0.875	0.0409	1		0.0108	0.5271	0.0062		0.6159	0.2141	0.5676		0.0252	0.75	0.0084		0.2444	0	0.0469		0.0106	0.1504	0.0112
[truncated: 45,012 more rows]
