# Supplementary material for: Paternal DNA methylation is remodeled to maternal levels in rice zygote
Source: Nat Commun. 2023 Oct 18;14:6571. doi: 10.1038/s41467-023-42394-0 (PMC10584822; doi:10.1038/s41467-023-42394-0)
Supplement: Supplementary file 7 — Source data [file 41467_2023_42394_MOESM7_ESM.zip › Supplementary Fig. 5b.xlsx]

## Sheet: Supplementary Fig. 5b
Supplementary Fig. 5b
Egg (ZS) > Sperm (ZS) CG-DMRs				Egg (ZS) < Sperm (ZS) CG-DMRs				Egg (ZS) > Sperm (ZS) CHG-DMRs				Egg (ZS) < Sperm (ZS) CHG-DMRs				Egg (ZS) > Sperm (ZS) CHH-DMRs				Egg (ZS) < Sperm (ZS) CHH-DMRs
ZS-E	ZS-S	ZS-Z		ZS-E	ZS-S	ZS-Z		ZS-E_CHG	ZS-S_CHG	ZS-Z_CHG		ZS-E_CHG	ZS-S_CHG	ZS-Z_CHG		ZS-E_CHH	ZS-S_CHH	ZS-Z_CHH		ZS-E_CHH	ZS-S_CHH	ZS-Z_CHH
0.9828	0.4167	nan		0.5	1	0.25		0.4286	0.0556	0.2609		0.1137	0.439	0.2042		0.2432	0	nan		0.0645	0.4118	0.0769
0.5472	0	0.3488		0.0847	0.6496	0.466		0.8545	0.5333	0.875		0.3333	0.6667	0.5111		0.1545	0.0222	0.1304		0	0.2105	0
0.9375	0.24	1		0.0864	1	0.5155		0.7129	0.16	0.6824		0.283	0.5968	0.381		0.1379	0	0		0.0492	0.2222	0
0.5059	0	0.3523		0.4074	1	0.8095		0.85	0.4444	nan		0.625	1	nan		0.5161	0.2	0		0.0532	0.2308	0
0.9556	0.1695	nan		0.2667	0.925	0.35		0.7927	0.4667	nan		0.5	0.871	nan		0.4848	0.1538	nan		0.0403	0.1525	0.0208
0.9655	0.2537	nan		0.3571	0.9524	0.2381		0.8571	0.3	nan		0.3544	0.6698	0.4096		0.1538	0	0		0.0566	0.2	nan
0.5409	0	0.1941		0.4483	0.9565	0.878		0.8148	0.4706	0.6667		0.3	0.9	nan		0.4667	0.1212	nan		0.0755	0.4231	0.25
0.9643	0.2381	nan		0.4419	0.9474	0.8889		0.56	0.1818	nan		0.369	0.7556	0.5135		0.3462	0	nan		0	0.3043	nan
1	0.5	nan		0.0915	0.6346	0.1765		0.681	0.3611	0.5929		0.4351	0.7857	0.5854		0.2319	0.0394	0		0.0889	0.24	0.1341
0.9872	0.3846	nan		0.1771	0.8667	0.8478		0.7033	0.3977	nan		0.175	0.5926	0.3429		0.1875	0	0		0.0336	0.1724	0.0775
0.9101	0.2874	0.8491		0.4286	0.963	0.875		0.7778	0.4	0.4231		0.1724	0.56	nan		0.5446	0.2812	0.3032		0	0.1538	0.0612
0.9174	0.2323	0.4658		0.3462	0.95	nan		0.5926	0.2857	nan		0.4038	0.7619	nan		0.3289	0.2181	0.2541		0	0.2609	nan
1	0.3485	0.7143		0.4241	0.9672	0.6863		0.8	0.4286	0.3667		0.58	0.8966	0.5366		0.1341	0.0317	0.0274		0.0769	0.3846	nan
0.5687	0.0185	0.2769		0.4262	1	0.6418		1	0.6538	0.8462		0.3548	0.6957	0.4286		0.2727	0	0.0833		0	0.1273	0
0.7255	0.0116	0.6		0.3462	1	nan		0.5952	0.2	nan		0.0641	0.5952	nan		1	0.8696	0.9802		0.0172	0.1538	0.0115
0.5444	0.0192	0.4776		0.4964	1	0.4		0.5778	0.2727	0.6129		0.1026	0.4839	nan		0.5217	0.1905	0.5152		0	0.1	0.0339
0.907	0.3429	0.9429		0.459	0.9722	0.96		0.3846	0.0816	0.25		0.3108	0.625	nan		0.1633	0	0		0.1667	0.2762	nan
1	0.2857	0.9375		0	0.5161	0.0909		0.9048	0.5714	nan		0.5116	0.8261	nan		0.2807	0	nan		0.016	0.1282	0
0.9241	0.4104	0.9643		0.2889	0.9767	0.9639		0.7762	0.4621	0.7568		0.0845	0.7143	0.5455		0.2222	0.0641	nan		0	0.1667	nan
0.6383	0.0253	0.4829		0.0952	0.775	nan		0.44	0	0.1316		0.5424	0.9286	nan		0.3043	0.037	nan		0	0.1	0.0242
0.8913	0.0625	0.4935		0.4918	1	nan		0.6667	0.2	nan		0.5729	0.9048	0.5		0.2	0	0.0088		0.0376	0.1647	0
0.809	0	0.7031		0.144	0.7778	0.1233		0.631	0.2826	nan		0.6533	1	0.386		0.4	0	nan		0	0.1176	nan
0.985	0.4602	0.9275		0.4	1	nan		0.7742	0.2593	nan		0.2778	0.8	0.2353		0.9694	0.8522	0.9794		0.0303	0.1364	0.0672
0.8212	0.3121	0.7475		0	1	nan		0.3438	0.0417	0.2299		0.3402	0.6579	nan		0.1167	0	nan		0	0.1538	0.0455
0.7712	0.2683	nan		0.3878	0.8929	0.4964		0.8	0.4091	nan		0.2381	0.5957	nan		0.7791	0.443	0.2899		0	0.1743	nan
0.9931	0.4643	0.9259		0.219	0.9487	0.4914		0.9783	0.4433	nan		0.2581	0.6333	nan		0.7692	0.3115	nan		0.4	0.5846	0.5319
0.9355	0.3229	0.7292		0.4085	0.9636	0.6579		0.9184	0.5526	0.8857		0.2606	0.6	0.266		0.1228	0	nan		0	0.1186	0.0192
0.7778	0.1374	0.7727		0.0817	0.8144	0.2254		0.7143	0.3636	0.5		0.4	0.7714	nan		0.5455	0.037	nan		0.0412	0.2041	0.0833
0.8987	0.3721	0.8889		0.5	1	0.8718		0.6417	0.1842	0.6949		0.6435	1	0.6667		0.66	0.3333	0.0476		0.0212	0.1443	0.0744
0.9481	0.4091	nan		0.1818	1	nan		0.5368	0.2029	0.619		0.1667	0.5517	nan		0.1143	0	0		0.02	0.4015	0.1771
0.9524	0.1429	nan		0.4615	1	nan		0.5122	0.1569	0.4615		0.5584	0.9184	0.4359		0.1711	0	0.0625		0.0625	0.2358	0.0698
0.8594	0.2222	0.8361		0.0183	0.5714	0.1048		0.7321	0.0952	nan		0.5985	0.9259	nan		0.4444	0.1111	0.2874		0	0.1111	0
0.9524	0.1429	0.9375		0.35	0.8571	0.9286		0.5833	0.102	nan		0.5158	0.9524	0.7761		0.2544	0.0556	0.2151		0	0.2381	nan
1	0.5	nan		0.0618	0.6735	0.1136		0.5625	0.0132	nan		0.1566	0.5185	0.2574		0.101	0	nan		0	0.2308	0.1143
0.7778	0.1538	0.72		0	0.5167	nan		0.5556	0.0385	nan		0.4839	0.875	nan		0.1067	0	0.1333		0.0426	0.1818	0
0.9857	0.2333	0.8621		0.129	0.7368	nan		0.56	0.0494	nan		0.2985	0.6087	nan		0.3929	0.0476	0.1935		0.2957	0.84	0.3404
0.883	0.1111	0.9419		0.3333	0.9464	nan		0.4516	0.0314	nan		0.0667	0.6087	nan		0.2742	0.1596	0.3796		0.1184	0.2202	0.0663
0.9583	0.2105	nan		0.463	1	0.2308		0.878	0.0236	0.4722		0.3333	0.7619	nan		0.6	0.3429	nan		0.021	0.1607	0
0.9556	0.4526	0.8732		0.1449	0.9773	nan		0.6739	0.1111	0.6591		0.4156	0.7576	0.5778		0.8167	0.5441	0.1944		0	0.1463	0
0.9909	0.4271	0.8795		0.1161	0.8	0.1576		0.8542	0.4255	0.6		0.5	0.8	0.4298		0.7895	0.5306	nan		0.4964	0.6417	0.6561
0.8485	0.1959	0.7647		0.0404	0.7265	0.2613		0.9342	0.5778	0.7952		0.4659	0.8571	0.374		0.1667	0	0.0435		0.4249	0.597	0.5281
0.9667	0.3707	0.88		0.1667	1	0.7		0.7143	0.3846	nan		0.3608	0.6667	0.4792		0.6176	0	0.75		0.764	0.884	0.5556
1	0.4925	1		0.4286	1	0.2626		0.6	0.2083	0.5417		0.4752	0.8043	0.6176		0.3737	0.1783	0.2991		0	0.2857	0
0.88	0.3333	nan		0.1912	0.7778	0.7315		0.386	0.0513	0.4324		0.0769	0.4722	nan		0.1344	0.0225	nan		0	0.5238	nan
1	0.1944	nan		0.3252	0.9091	0.619		0.8608	0.5	0.5882		0.2571	0.5897	0.2245		0.2727	0	0.0345		0.3529	0.6275	nan
1	0.5	0.9245		0.4468	1	0.48		0.89	0.4783	0.3571		0.5714	0.9355	0.5946		0.1759	0.0364	0		0.16	0.525	0.0732
0.9505	0.2292	0.7843		0.3333	0.9512	nan		0.7059	0.2368	nan		0.2747	0.8261	0.2043		0.2278	0.0303	0.0182		0.0232	0.1541	0.0068
0.6567	0.1463	nan		0.4118	1	0.7059		0.8049	0.2857	0.4242		0.2846	0.8462	0.5135		0.6222	0.0909	nan		0.0086	0.1412	0.029
0.9221	0.3372	0.8528		0.4375	0.9583	nan		0.7188	0.3611	0.3182		0.3819	0.8167	0.5966		0.2973	0.0435	0.0435		0.022	0.2	0.0455
0.871	0.3611	1		0.1579	1	1		0.84	0.5161	nan		0.6962	1	0.7292		0.4706	0	0.0256		0	0.2169	0.1224
0.9398	0.2836	1		0.3333	0.9355	nan		0.8611	0.3103	nan		0.4891	0.8333	0.3636		0.2368	0.0894	0.0367		0	0.1556	nan
0.9532	0.3036	0.9596		0.4648	1	nan		0.8108	0.3	nan		0.6552	0.96	0.6842		0.4464	0.175	0.1111		0.0104	0.2167	0.0625
0.6848	0.1538	0.6186		0.3333	1	nan		0.7692	0.3725	0.8209		0.127	0.5	0.3659		0.2424	0	nan		0	0.1481	0
0.9709	0.4054	0.8088		0.4522	0.9531	0.55		0.6604	0.2742	0.5833		0.276	0.6154	0.4041		0.8682	0.5694	0.6596		0	0.2857	0
0.9853	0.3452	0.8939		0.1818	1	nan		0.8431	0.4333	nan		0.2147	0.55	0.237		0.2308	0	nan		0.8108	1	0.9167
1	0.2778	nan		0.1789	0.9583	0.4333		0.4186	0	0.4595		0.2917	0.6538	0.4083		0.3333	0.1346	0.0769		0.0295	0.1638	0.1301
0.9351	0.1134	0.8868		0.1	1	1		1	0.6452	nan		0.3206	0.8636	0.5722		0.1333	0	0.0244		0	0.1	0
0.9677	0.2035	0.7368		0.0088	0.5276	0.157		0.8095	0.4	nan		0.6173	0.92	nan		0.887	0.6491	0.3594		0	0.1667	0
1	0.0866	0.45		0.3824	0.8889	nan		0.697	0.2308	nan		0.1538	0.5179	0.2523		0.3396	0.186	0.034		0.0909	0.4762	nan
0.9125	0.3571	0.8163		0.1373	0.6604	0.3585		1	0.4762	nan		0.4	1	0.5821		0.12	0.0172	0.0411		0.1286	0.6842	0.1364
0.6883	0	0.0909		0.1285	0.6863	0.1591		0.5057	0.097	nan		0.1136	0.6429	0.36		0.58	0.3333	0.2571		0.0389	0.1529	0.0947
0.831	0.3243	nan		0.1763	0.7143	0.2328		0.7041	0	0.5769		0.449	0.8043	0.3261		0.1231	0	0		0	0.1176	0
0.8974	0.0714	nan		0.3611	0.8684	0.7586		0.6047	0.0609	nan		0.377	0.7063	0.5355		0.112	0	0.0619		0	0.1229	nan
0.6037	0	0.3821		0.4237	0.949	0.8205		0.8293	0.25	0.8718		0.3295	0.6538	0.4176		0.6522	0.3423	0.887		0.0062	0.148	0.0417
0.6667	0.1647	0.5941		0.4522	0.9649	0.8824		0.697	0.3478	nan		0.1622	0.7931	0.1935		0.7868	0.5417	0.8492		0.0081	0.2414	0.0265
1	0.5	nan		0.2619	1	0.9355		0.6875	0.25	nan		0.2154	0.68	0.5455		0.3556	0.0893	0.4348		0.0179	0.1429	0.0068
0.7551	0.2133	0.7436		0.2632	1	nan		0.6212	0.301	0.5065		0.1597	0.4861	0.2707		0.25	0.0588	0.4333		0.0179	0.125	0
0.8548	0.3095	0.8		0.375	1	nan		0.7701	0.4225	0.6667		0.1391	0.4655	0.2462		0.1129	0	0.0465		0.0906	0.3964	0.043
0.9712	0.1486	1		0.2917	0.8718	nan		0.5743	0.2727	0.3778		0.6667	1	1		0.9375	0.8273	nan		0.0889	0.2781	0.0753
0.8065	0.2963	0.8286		0.3333	0.963	nan		0.7372	0.3846	0.7849		0.4483	0.8169	0.5		0.3027	0.1339	nan		0.038	0.1395	0.015
1	0.5	nan		0.2567	0.8769	0.3657		0.6623	0.2432	0.3103		0.3492	0.6538	0.4727		0.1481	0.0241	0.0647		0.0361	0.2055	0.0986
0.7903	0.28	0.6833		0.0145	0.5763	0.0173		0.5532	0.1231	0.375		0.2	0.5	nan		0.3385	0.2252	0.0236		0	0.1724	nan
0.7396	0.22	0.5085		0.3185	0.8255	0.3092		0.8667	0.5077	0.641		0.5341	0.8545	0.6222		0.3048	0.1282	0.1515		0.0149	0.1818	0.0235
0.9209	0.3333	0.6914		0.2415	0.9524	0.1914		0.8519	0.5135	0.2759		0.1577	0.6094	0.1008		0.136	0	0.5522		0.0103	0.1364	0
0.9337	0.1273	0.9487		0.4545	1	0.7		0.6667	0.32	0.4043		0.1124	0.6316	0.0833		0.2957	0.0339	0.225		0.0965	0.3619	0.0933
0.9639	0	1		0.375	1	nan		0.5495	0.2449	0.557		0.1222	0.6	0.3333		0.1391	0.0233	0.0778		0.2162	0.7143	0.6957
0.9595	0.4	0.9485		0.1622	0.7097	0.2075		0.5455	0.1605	0.4038		0.2593	0.6	nan		0.4655	0.2333	nan		0.0758	0.2857	0
0.9149	0.3226	0.9429		0	0.6667	nan		0.5949	0.1905	0.5116		0.3478	0.84	0.4923		0.7292	0	0.9667		0.0496	0.1538	0.0595
0.8	0.2638	nan		0	0.5294	nan		0.8384	0.5	0.75		0.5	0.84	nan		0.8636	0.3333	nan		0.1136	0.2136	0.1765
1	0.172	nan		0.2571	1	0.7941		0.8593	0.5325	0.6424		0.4067	0.8556	0.5686		0.25	0.0417	0.0893		0.065	0.2727	0
0.8947	0.1229	0.65		0.3636	1	0.507		0.6042	0.1667	0.5102		0.3727	0.7703	0.5393		0.7105	0.425	nan		0.0541	0.5116	0.0597
0.9231	0.1379	0.9412		0.5	1	0.9744		0.8682	0.5556	0.6757		0.2432	0.5778	0.2679		0.6759	0.1786	0.165		0.0256	0.1818	0.0233
0.9048	0.3467	0.88		0.3171	1	0.8235		0.7324	0.4085	0.3898		0.3416	0.8148	0.6364		0.1538	0	nan		0	0.2121	0.0139
0.7959	0.2692	0.6944		0.4394	1	0.7429		0.5	0.0909	0.4727		0.2439	0.625	0.3243		0.4789	0.0213	0.3293		0.0096	0.3	0.0417
1	0.4459	nan		0.314	1	0.8889		0.5455	0.2273	0.4819		0.4375	0.7414	0.3571		0.1842	0	0.2273		0.0323	0.2667	nan
0.5312	0	0.5227		0.4627	1	1		0.5077	0.1205	nan		0.5	0.84	0.4318		0.4815	0.2432	0.1667		0.038	0.1955	0.0471
0.9286	0.4079	0.8777		0.4308	1	0.5		0.4701	0.1481	0.2958		0.5645	0.9273	0.5843		0.2381	0	0.0156		0.0077	0.2	0.0265
0.931	0.15	0.9211		0.3088	0.8684	0.0192		0.4955	0.1951	0.3767		0.619	0.9583	nan		0.7381	0.0513	nan		0.0112	0.1132	nan
0.9091	0.2642	nan		0.1349	0.697	0.144		0.9375	0.6207	nan		0.7	1	nan		0.2182	0.0678	nan		0.0199	0.2805	0.0152
0.9355	0.1628	nan		0.1429	0.9048	nan		0.4385	0.1111	0.4368		0.374	0.6753	0.3462		0.5862	0.2381	0.3636		0.122	0.3025	0.0461
0.9744	0.1171	nan		0.5	1	0.7917		0.6463	0.2759	0.5618		0.3585	0.6667	0.2857		0.6667	0.2917	0.5926		0.1792	0.3056	0.0638
0.9714	0.0276	nan		0.3711	0.95	nan		0.8472	0.4643	nan		0.2857	0.7097	0.64		0.1404	0	0.0682		0.0256	0.16	nan
1	0.2034	0.8947		0.5	1	nan		0.6526	0.3226	0.6275		0.3057	0.7119	0.4861		0.2344	0.0256	0.2432		0.027	0.1786	0.0192
0.9576	0.3714	0.7917		0.3971	1	nan		1	0.6667	0.7037		0.6154	0.9333	nan		0.8165	0.3	0.8105		0	0.1364	nan
0.9485	0.2333	0.8235		0.4	0.9583	nan		0.4667	0.1053	0.6429		0.2727	0.6296	0.4355		0.388	0.2276	0.5222		0.1333	0.325	nan
0.9474	0.4474	nan		0.2857	1	0.5714		0.5833	0.1667	0.386		0.3594	0.7018	0.5556		0.4681	0	0.0667		0	0.3056	0.1379
0.9313	0.3333	0.9195		0.1667	0.7381	0.9048		0.7727	0.375	nan		0.1186	0.5032	0.3354		0.2857	0	nan		0	0.1111	0
0.8333	0.3214	0.7143		0.4	1	nan		0.8778	0.4483	0.8136		0.1461	0.5429	0.1887		0.6214	0.4101	0.2121		0	0.1096	0
1	0.4545	0.1928		0.4167	0.973	0.6154		0.9238	0.5942	0.6866		0.1566	0.4627	0.2255		0.2917	0	0		0.0991	0.3548	0.0485
1	0.2353	nan		0.4568	1	nan		0.6944	0.3333	0.8254		0.5238	0.9355	0.5		0.4103	0.0938	nan		0.0227	0.2143	0.0526
0.8684	0.3333	0.9655		0.1212	0.6667	nan		0.7885	0.4848	0.8261		0.3875	0.7083	0.4333		0.2754	0	0.2683		0	0.1852	0.0204
1	0.2857	nan		0.4231	0.9792	nan		0.7857	0.3667	0.6471		0.2286	0.5789	nan		0.3781	0.1677	0.1587		0	0.25	nan
0.9795	0.4286	0.8889		0.3333	0.9333	nan		0.7576	0.2131	0.6984		0.3846	0.8966	0.36		0.425	0.0667	0.5238		0.0465	0.1639	0
0.988	0.3723	0.9493		0.1596	0.9167	0.0827		0.9362	0.5429	0.7647		0.4783	0.8	0.625		0.1195	0	nan		0	0.1875	0.0118
0.7857	0.2258	0.5738		0.0271	0.5417	0.0585		0.8481	0.4255	0.746		0.55	0.9048	nan		0.1216	0.0123	0		0.0238	0.1429	0
0.9512	0.0909	0.7941		0.1892	1	0.7407		1	0.3333	nan		0.3421	0.7143	nan		0.7677	0.4737	0.1419		0.027	0.1707	0.1818
0.6257	0.1096	0.5567		0.3947	1	nan		0.4839	0.16	0.266		0.2576	0.6061	nan		0.8092	0.6596	0.7546		0.0734	0.2	0
0.9368	0.2948	0.9569		0.0456	0.6667	0.1172		0.75	0.2	0.4		0.375	0.6923	nan		0.2727	0.0417	0.1463		0.0246	0.2131	0.0118
0.9576	0.4375	1		0.4	1	0.7826		0.5	0.2	0.2381		0.1613	0.6296	0		0.1034	0	0.1037		0.0328	0.1429	0.03
0.8478	0.2973	nan		0.3333	1	nan		0.5238	0.1667	0		0.1649	0.5814	0.302		0.165	0.0093	0.288		0.0244	0.1343	0.0153
0.9583	0.4231	nan		0.2258	0.9773	0.1739		1	0.6757	0.84		0.3333	0.7	0.6522		0.8725	0.6818	0.8065		0.0205	0.3333	0
0.871	0.3158	0.8889		0.2955	1	0.129		0.4189	0.0545	0.2742		0.28	0.8519	0.2		0.1719	0.0435	0.093		0	0.3214	0.0469
0.95	0.2593	0.8958		0.4545	1	0.63		0.3628	0.03	0.2714		0.4875	0.8	0.4412		0.1304	0	nan		0.02	0.2917	0
0.8642	0.1404	0.8532		0.381	0.9545	0.5333		0.3784	0.033	0.1818		0.3114	0.7778	0.8267		0.202	0	0.15		0	0.3333	0
1	0.4872	0.9674		0.5	1	0.7619		0.775	0.25	0.3438		0.1758	0.5128	0.3968		0.3059	0	nan		0.0602	0.3333	0.0429
0.5652	0	0.4036		0.4	0.9672	0.7576		0.7333	0.0882	nan		0.4797	0.8395	0.625		0.3524	0	0.4		0.0174	0.1702	nan
1	0.25	nan		0.5	1	0.7059		0.7615	0.4167	0.6026		0.1628	0.4667	0.2051		0.396	0.1408	0.3868		0.078	0.2294	0.1597
0.881	0.0741	nan		0.2857	0.9697	nan		1	0.6875	0.7429		0.5083	0.8857	0.5156		0.2319	0.1127	0.2		0.0563	0.184	0.0741
0.9792	0.4444	0.7222		0.4457	1	nan		0.7917	0.4237	0.4231		0.5506	0.9444	0.4444		0.7692	0.5625	nan		0	0.1059	0.0437
0.7857	0.2632	nan		0.4194	1	0.8611		0.7049	0.3182	0.52		0.3542	0.7	0.4667		0.9103	0.5488	nan		0.0816	0.2222	0.0862
1	0.2381	nan		0.4324	0.9375	nan		0.5714	0.2571	0.5		0.3108	0.7037	0.4483		0.2	0	nan		0.0204	0.1364	0.0676
0.9	0	nan		0.4	1	0.6452		0.7333	0.2143	nan		0.3125	0.8636	0.5682		0.3851	0.0801	0.0921		0	0.1333	0.0169
0.7908	0.2212	0.7296		0.4762	1	0.8857		0.4727	0.0357	nan		0.4836	0.85	0.5909		0.3606	0.072	0.157		0.0769	0.7273	0.0441
0.9286	0.3333	0.925		0.3913	1	0.8462		0.6667	0.2195	0.3214		0.3778	0.6897	0.4286		0.3474	0.1712	nan		0.0112	0.1345	0
0.9128	0.2695	0.7559		0.2791	1	1		0.7826	0.3846	0.3043		0.3182	0.7037	nan		0.287	0.1295	0.1111		0	0.2727	nan
1	0.5	nan		0.4186	0.9388	0.963		0.7885	0.3692	nan		0.3968	0.8333	nan		0.1724	0.0328	nan		0	0.3462	nan
0.9655	0	nan		0.3846	1	0.8036		0.4	0.0714	nan		0.4796	0.8636	0.72		0.1984	0	nan		0.3462	0.875	nan
0.981	0.2899	0.975		0.5	1	nan		0.8265	0.4407	0.6392		0.1263	0.4483	0.3585		0.1702	0.0133	0.0476		0.4627	1	nan
0.9573	0.4167	1		0.4844	1	nan		0.5263	0.1429	1		0.6512	0.9583	nan		0.1364	0.0135	0		0.0092	0.1558	0.0048
0.9844	0.4783	nan		0.1795	1	nan		0.8696	0.5455	0.56		0.3062	0.625	0.4487		0.345	0.213	0.2973		0.2963	0.5075	nan
0.8252	0.1951	0.7248		0.5	1	nan		0.4421	0.1011	0.2475		0.1258	0.4688	0.3966		0.5542	0.4341	0.5839		0.2083	0.8429	nan
0.88	0.069	0.7784		0.5	1	nan		0.4906	0.092	0.4214		0.2807	0.5882	0.3438		0.2757	0.0833	0.191		0.125	0.3279	nan
0.7937	0.2913	0.8		0.199	0.7321	0.2857		0.6098	0.3	nan		0.575	0.9412	nan		0.7814	0.375	0.6604		0	0.1111	0
0.8427	0.2868	0.8462		0.1325	0.9863	0.7347		0.6528	0.2857	0.717		0.4524	0.9	0.4364		0.4704	0.1493	0.3889		0.0595	0.3043	0.1364
1	0.2941	nan		0.202	0.8585	0.3333		0.7984	0.4468	0.4949		0.5	0.8571	0.507		0.1165	0	0.0213		0.0114	0.1212	0.0133
0.7727	0.2477	0.6977		0.3432	0.8656	0.4384		0.4375	0.0909	nan		0.25	0.6154	nan		0.3333	0.1034	nan		0.0465	0.2632	0.0361
0.9091	0.3429	1		0.377	0.9873	0.4057		0.5641	0.2619	0.5259		0.4333	0.7647	0.6353		0.15	0	nan		0	0.2353	0.1273
0.8613	0.3383	0.8788		0.3224	1	0.2874		0.5723	0.2414	0.551		0.3988	0.7444	0.5882		0.7674	0.2414	0.1778		0	0.1593	0.0255
0.8043	0.2373	0.7812		0.4667	1	0.4465		0.9224	0.4366	0.9787		0.2778	0.6076	0.5141		0.2143	0	0.2581		0.094	0.3	0
0.92	0.1379	nan		0.4	1	nan		0.8182	0.4815	nan		0.4444	0.8205	nan		0.3529	0.0208	0.4545		0	0.2121	nan
0.8261	0.32	1		0.3828	0.9649	0.5373		0.5463	0.1759	0.5517		0.3649	0.68	0.3571		0.5962	0.303	nan		0.1591	0.5833	0.1463
0.9167	0	nan		0.3647	0.9333	nan		0.687	0.2593	0.7458		0.5489	0.9833	0.8333		0.4545	0.1455	nan		0.122	0.3443	0.132
0.9375	0.4286	0.9184		0.0256	0.7037	0.0588		0.8133	0.4667	nan		0.1004	0.4825	0.0926		0.9364	0.4937	nan		0.1169	0.2397	0.069
0.72	0.2	0.75		0	0.5	0.1111		0.8438	0.3958	nan		0.2727	0.6667	0.0385		0.7481	0.5	0.75		0.2	0.5101	0.2727
1	0.4706	0.9792		0.1739	0.9118	nan		0.9524	0.4889	0.7241		0.2857	0.6129	nan		0.1091	0	0.0323		0.0087	0.1622	0.0208
0.9493	0.3766	0.9367		0	0.9615	nan		0.7083	0.1071	nan		0.4286	0.7407	0.5357		0.2088	0	0.04		0.0404	0.1711	0.0235
1	0.3725	0.9437		0.1163	0.825	nan		1	0.2	nan		0.5172	0.8182	nan		0.1111	0	0		0.1408	0.3041	0.08
0.9111	0.3521	0.931		0.4333	1	nan		0.9091	0.5556	0.5439		0.1071	0.4127	0.2328		0.6783	0.3077	0.5618		0.0227	0.2143	0
1	0.4615	0.9318		0.2093	0.931	0.271		0.8852	0.56	0.7808		0.4956	0.8636	nan		0.7077	0.5321	0.3387		0.014	0.1628	0.0133
0.7952	0.25	0.5694		0.2293	0.8889	nan		0.7049	0.4	0.5556		0.1017	0.4167	0.0847		0.2353	0.0506	0.0122		0.0207	0.2472	0
0.8966	0.3774	nan		0.5	1	0.4242		0.757	0.374	0.6486		0.5135	0.8571	0.6667		0.4156	0.1607	0.2286		0	0.4	0.1
0.9259	0.2449	nan		0.2941	0.9697	0.9318		0.6579	0.3415	0.8214		0.3409	0.8222	0.6522		0.4188	0.1242	0.256		0	0.1702	0.0536
0.8656	0.2152	0.5922		0.3333	1	nan		0.8182	0.5135	nan		0.4524	0.8182	nan		0.2381	0.0312	nan		0	0.2963	nan
0.9655	0.2727	1		0.5	1	nan		0.617	0.2973	nan		0.2308	0.5581	nan		0.1324	0	0.2727		0.033	0.1802	nan
0.92	0.4167	0.9362		0.1395	0.75	nan		0.9538	0.5926	0.9118		0.2152	0.6552	0.5357		0.1791	0	0.25		0	0.1532	0.119
0.9057	0.3372	1		0.5	1	nan		0.44	0	nan		0.2377	0.5593	0.125		0.1628	0	0.1429		0.0465	0.6667	0.0526
0.9435	0.3774	0.7677		0.5	1	0.7321		0.843	0.4677	nan		0.0157	0.3235	0.0952		0.1351	0	nan		0.009	0.1212	nan
0.9406	0.2975	0.9531		0.3559	1	0.65		0.7857	0.3158	0.7838		0.0143	0.3636	0.0247		0.1846	0	0.1905		0	0.1707	nan
0.9107	0.2871	0.9115		0.3167	1	nan		0.8	0.3415	0.8065		0.5	1	0.6047		0.2462	0.0185	0.2727		0.0485	0.3333	0.0875
0.9831	0.3333	0.9459		0.4898	1	nan		0.7234	0.3684	nan		0.4823	0.8387	0.5263		0.2759	0	nan		0.0283	0.161	0.0462
0.8333	0.3333	0.8701		0.5	1	0.6866		0.8421	0.4783	0.3143		0.3061	0.6071	0.2241		0.25	0.0435	0.5		0.0606	0.25	0.07
0.9565	0.3173	nan		0.4048	1	0.9048		0.8056	0.4706	0.36		0.4815	0.871	0.9231		0.2619	0.0476	0.375		0.0347	0.2445	0.0804
0.9342	0.3204	nan		0.1875	0.7931	nan		0.8293	0.3831	0.6283		0.6078	0.9167	0.8816		0.3333	0.0505	nan		0.0214	0.1719	0.05
0.989	0.4258	0.9825		0.2911	1	0.7018		0.5276	0.1731	0.3521		0.4839	0.8667	nan		0.3299	0.1161	0.2727		0.057	0.2157	0.0116
0.875	0.2955	nan		0.4762	1	nan		0.9091	0.54	nan		0.624	1	0.6364		0.125	0	nan		0	0.1667	nan
0.8286	0	nan		0.2953	0.9318	0.3491		1	0.6667	0.9831		0.4444	0.9048	nan		0.1522	0	nan		0.0294	0.2	0
0.9688	0.4203	nan		0.3333	0.8333	0.84		0.5614	0.2059	0.5588		0.1622	0.5333	nan		0.1158	0	nan		0	0.1481	0.0606
0.958	0.4328	0.87		0.3571	1	nan		0.6552	0.35	nan		0.5	0.8485	0.3966		0.1652	0	0.2267		0	0.1304	0
1	0.4583	0.6598		0.1034	0.7812	0.087		0.8333	0.4444	nan		0.44	0.7969	0.2295		0.14	0	0.1231		0.0411	0.1765	0.1176
0.7538	0.2391	0.9241		0.1923	1	nan		0.5663	0.1468	0.5333		0.1739	0.5	nan		0.3611	0	nan		0.0145	0.2045	0.0455
0.9767	0.3929	nan		0.1401	0.7407	0.019		0.9787	0.6452	1		0.3286	0.7938	0.5135		0.1463	0	0		0	0.1111	0
0.9506	0.4348	0.9365		0.0267	0.6538	0.2667		0.9143	0.6	nan		0.3415	0.8043	nan		0.2667	0	0		0.0185	0.1212	0.0238
0.8723	0.3235	0.7821		0.1667	0.8095	nan		0.9	0.1724	nan		0.275	0.9688	0.2727		0.1364	0	0		0.0919	0.2963	0.3125
0.9482	0.386	0.7655		0	0.5	nan		0.7358	0.4	0.525		0.1649	0.8182	0.0435		0.1371	0.0315	0.0268		0.0366	0.1481	0.0426
0.9048	0.0789	nan		0.4375	0.9714	1		0.7636	0.4167	0.75		0.0769	0.4839	nan		0.8344	0.7172	0.7456		0.0199	0.2619	nan
0.5833	0.0833	nan		0.3091	1	1		0.75	0.2195	nan		0.4444	0.8333	0.8667		0.2828	0.037	0.2222		0.5455	0.875	0.413
1	0.5	nan		0	0.9592	nan		0.7059	0.375	0.4118		0.5517	0.9444	0.2		0.8256	0.3333	nan		0.4375	0.8824	0.7093
0.913	0.3714	0.5065		0.0762	0.8049	0.0451		0.7328	0.24	0.4333		0	0.4348	0.3433		0.7333	0.1852	nan		0.0063	0.2	0
0.9434	0.2121	0.8364		0.1005	0.8235	0.0411		0.5854	0.1458	0.6471		0.3141	0.6269	0.3467		0.125	0	0.0571		0	0.2162	0
0.7955	0.2034	1		0.3333	1	0.6462		0.6667	0.1364	nan		0.4713	0.9545	nan		0.2093	0.0465	0.0189		0.0152	0.209	0.1111
0.963	0.4324	nan		0.4545	1	nan		0.7037	0.3469	nan		0.069	0.5714	0.0175		0.2727	0.0513	0.2192		0	0.25	nan
0.9741	0.433	0.9375		0.1569	0.6667	nan		0.8545	0.5	0.6957		0.3529	0.7619	0.2432		0.6176	0.1596	0.4167		0.1391	0.2437	nan
0.6994	0.1892	0.6604		0.1163	0.9167	0.5946		0.72	0.375	nan		0.5876	0.8947	nan		0.5	0.2653	0.3846		0.0755	0.2576	0.1781
0.9426	0.4386	0.803		0.375	0.9861	0.9341		0.4516	0.1081	0.5726		0.0035	0.6471	0		0.2245	0	0.1667		0.0451	0.2093	0.0408
0.8558	0	nan		0.2268	0.7368	0.3125		0.697	0.3846	0.7407		0.381	0.6897	nan		0.2418	0.0435	0.0732		0.0395	0.2952	0.1124
0.8636	0	nan		0.4773	1	0.8		0.6136	0.0833	nan		0.0733	0.5882	0.1711		0.9655	0.8095	nan		0.0168	0.1915	0.15
0.9091	0.1053	nan		0.3333	0.9355	0.8235		0.6596	0.2	nan		0.4239	0.9091	nan		0.1321	0	0		0.0122	0.16	0
1	0.5	nan		0.3438	0.9429	0.6667		0.6579	0.2162	0.2927		0.4493	0.8478	0.4667		0.1132	0	0.0336		0.0087	0.1852	0.1478
0.92	0.4074	0.7667		0.125	0.8235	0.5625		0.6316	0.325	nan		0.0392	0.4091	nan		0.6389	0.3922	0.1481		0.056	0.2195	0.0504
1	0.451	0.4211		0	0.7	nan		0.7292	0.4255	0.4783		0.4419	0.8	0.48		0.1667	0	0.0769		0.0251	0.1379	0
0.6709	0	0.3148		0.122	0.6429	0		0.6341	0.1935	nan		0.3247	0.7	0.6029		0.25	0.0217	0.0685		0.016	0.1176	0.0238
0.7424	0.0909	0.814		0.1333	0.7826	0.2667		0.6154	0.2857	nan		0.2653	0.6818	0.55		0.28	0	0.4118		0.0368	0.1429	0.0294
0.8447	0.0769	0.7763		0.1667	0.9016	0.4902		0.8529	0.2333	0.2683		0.4257	0.7308	0.3393		0.1974	0.0566	0.27		0.0267	0.1392	0.0656
0.96	0	0.8		0.3571	0.9286	0.283		0.5946	0.25	0.32		0.2647	0.6522	nan		0.3125	0.0645	0.0169		0.1027	0.2449	0.0366
0.9634	0.1642	1		0	0.619	0.875		0.8947	0.3182	0.24		0.3611	0.8182	nan		0.129	0	0		0.0177	0.1935	0.1961
1	0.5	0.9706		0.1905	1	nan		0.8732	0.4643	0.7073		0.2278	0.8929	0.3333		0.1429	0.0106	0.2222		0.0312	0.2133	nan
0.9688	0.4231	nan		0.1842	0.7049	0.381		0.7561	0.4286	nan		0.3333	0.7	nan		0.7812	0.0476	nan		0.0833	0.3333	0.0588
0.7857	0.0426	0.381		0.2	0.9667	0.069		0.913	0.5417	nan		0.5657	0.8929	0.7556		0.4286	0.1333	nan		0.036	0.1389	0.0811
0.8308	0.2955	0.641		0.4583	1	nan		0.7797	0.0682	0.8353		0.1705	0.4706	0.4188		0.3455	0.0857	nan		0	0.114	0.0795
0.8791	0.2258	0.8235		0.4459	0.9518	0.375		0.7143	0.2885	0.8276		0.4364	0.7857	nan		0.1014	0	nan		0.0213	0.1486	0
0.95	0.16	0.8333		0.5	1	nan		0.6538	0.2899	nan		0.0743	0.381	0		0.2941	0.1519	0.5102		0.1575	0.3061	nan
0.7079	0.1959	0.52		0.3043	1	0.52		0.6167	0.3056	0.7692		0.1111	0.5	nan		1	0.1395	nan		0.0424	0.1518	0.06
0.9772	0.4412	0.9444		0.3333	1	nan		0.875	0.5172	nan		0.4359	0.8286	0.88		0.1053	0	0		0.369	0.5824	0.4141
1	0.4211	0.9792		0.4	0.913	0.9565		0.8478	0.2727	0.619		0.3478	1	nan		0.5676	0.1935	nan		0.5077	0.8116	0.6562
0.9185	0.2619	0.9589		0.2615	0.9286	0.3		0.6195	0.3111	0.5366		0	0.4	nan		0.1356	0.0119	0.0361		0.2727	0.7692	nan
0.7361	0.0968	0.6316		0.3556	0.9286	0.5579		0.638	0.2128	0.5588		0.2976	0.6389	0.3977		0.2564	0	nan		0.1538	0.7143	nan
0.8857	0.0333	nan		0.5	1	nan		0.7045	0.3939	nan		0.3258	0.8649	0.6176		0.2039	0.0857	nan		0.0217	0.371	nan
0.8312	0.0741	0.525		0.28	0.8333	0.8056		0.5275	0.2203	0.4286		0.1505	0.5172	0.4173		0.1607	0	0		0.0282	0.14	0.0108
0.8295	0.1493	0.8333		0.3684	1	0.2432		0.6591	0.2667	nan		0.4857	0.8448	nan		0.2271	0.0694	nan		0.0538	0.1651	0.0507
0.8658	0.0833	0.8889		0.2344	0.8696	0.3279		0.6806	0.2685	0.5682		0.3704	0.7188	0.2195		0.1089	0	0		0.0604	0.3103	0.0759
0.9439	0.102	0.9744		0.02	0.5385	0.0625		0.7381	0.275	0.4722		0.3333	0.94	0.5079		0.3214	0.0488	0.0303		0.0133	0.2273	0.0408
0.8649	0.0435	nan		0.1481	0.8571	0.2174		0.8846	0.5	0.7609		0.5368	1	nan		0.1923	0.0411	nan		0.0023	0.1268	0.0235
0.8958	0.36	0.7681		0.2778	1	0.1111		0.9714	0.5152	nan		0	0.4167	0.1154		0.1907	0.0074	0.2237		0.1023	0.21	0.0441
1	0.44	nan		0.1028	0.6915	0.1184		0.9583	0.6279	nan		0.5278	0.8333	0.3529		0.1375	0	0.012		0.0625	0.1974	0
0.6809	0.1379	0.8		0.4512	0.9888	0.9333		0.7823	0.3333	0.5179		0.2742	0.6	nan		0.1379	0	0.0556		0	0.1782	0.1194
0.6163	0.0667	0.6383		0.3636	0.98	0.9524		0.5854	0.2281	0.36		0.2857	0.6	0.3182		0.2706	0.0615	0.6296		0.0905	0.226	0.2342
0.65	0.069	nan		0.4138	1	nan		0.4872	0.1636	0.4479		0.0795	0.425	0.3774		0.3846	0.2128	0.3333		0.041	0.1765	nan
0.902	0.3902	0.5161		0.4286	1	nan		0.6098	0.2857	nan		0.1584	0.6389	0.5306		0.4091	0	nan		0	0.2083	0
0.6719	0.1333	0.45		0.1111	0.9744	nan		0.4615	0.1333	0.1842		0.6129	0.9153	0.8333		0.589	0.194	0.5875		0	0.119	nan
0.5	0	nan		0.4268	1	0.9167		0.7167	0.4103	0.3261		0.5161	0.8261	nan		0.2778	0.1132	nan		0.0083	0.1515	0.0065
1	0.4167	nan		0.2727	1	0.5		1	0.7	0.8974		0.5152	0.8272	0.3623		0.3333	0	0.5217		0.0417	0.4167	nan
1	0.5	nan		0.4	0.9259	0.5854		0.8788	0.4848	nan		0.3571	0.7647	0.6562		0.5573	0.3565	0.2963		0.0556	0.4333	nan
0.8736	0.358	0.8889		0.0741	0.5854	nan		0.875	0.16	0.6552		0.5745	0.9412	0.6528		0.4633	0.274	0.5319		0.0281	0.1538	0
0.9103	0.2893	0.765		0.137	0.72	nan		0.9524	0.62	nan		0.3636	0.6786	nan		0.3333	0.1333	0.0526		0.1778	0.3175	0.4375
0.98	0.36	0.9041		0.0202	0.5909	0.0455		0.7844	0.1161	0.4818		0.5702	0.95	0.8101		0.4043	0.0645	nan		0.0317	0.1477	0.0244
0.6822	0	0.7143		0.5	1	nan		0.6818	0.3448	nan		0.2759	0.6667	nan		0.5318	0.1071	0.4393		0.0611	0.2727	0.0079
0.6812	0.0714	0.0833		0.1398	0.726	0.2339		0.8391	0.5357	0.8421		0.1429	0.5122	0.5417		0.5048	0.3521	0.5952		0.0351	0.1392	nan
1	0.4048	1		0	0.8235	nan		0.9032	0.5556	0.8621		0.1562	0.6	nan		0.729	0.5238	0.85		0.0533	0.2167	0.0303
0.9551	0.427	0.7895		0	0.6111	nan		0.6981	0.3818	0.4333		0.4444	0.8158	0.56		0.1667	0	0		0.1515	0.4483	0.1429
0.8696	0.25	0.3939		0.375	1	nan		0.6909	0.3333	0.4103		0.5366	0.9355	nan		0.4533	0	0.0909		0.0183	0.1333	0
0.7386	0.2077	0.681		0.3451	0.8704	0.3333		0.5581	0.1333	0.6		0.65	0.9667	0.9		0.4872	0.3065	0.3158		0.125	0.4762	nan
0.94	0.3611	0.625		0.0833	0.7576	0.1628		0.7025	0.3659	0.75		0.25	0.7812	nan		0.5588	0.3256	nan		0.3226	0.7586	nan
0.5385	0.0099	0.2308		0.0155	0.807	0.1667		0.7857	0.4222	0.7903		0.5857	0.9	0.6818		0.1739	0.0253	0.1667		0	0.12	0
1	0.08	0.3333		0.5	1	1		0.7324	0.3284	0.6		0.2889	0.6053	nan		0.5114	0.2687	0.4925		0.0426	0.1961	0.0891
0.957	0.3571	0.9231		0.2381	0.9783	nan		0.7805	0.4231	nan		0.3913	0.8519	0.6486		0.4286	0.2346	0.4038		0.0091	0.1481	0.0514
0.9403	0.36	0.9159		0.1739	1	0.575		0.6149	0.2632	nan		0.358	0.8387	0.5085		0.5119	0.3454	0.3756		0.0417	0.1667	0.1765
0.825	0.2917	0.6742		0.5	1	nan		1	0.619	nan		0.2034	0.6154	0.3977		0.438	0.2899	0.2632		0.0519	0.2239	0.1287
0.9118	0.236	0.9077		0.2083	0.8684	nan		0.5907	0.25	0.7623		0.3273	0.675	0.6		0.2667	0.0714	0.1333		0.2045	0.6562	nan
0.8	0.0625	nan		0.25	0.9697	nan		0.913	0.4783	0.9565		0.4127	0.7667	nan		0.3125	0.0968	nan		0.0174	0.1529	0.0261
0.6538	0	0.1765		0.5	1	0.6		0.8814	0.475	0.9643		0.3063	0.6286	0.4026		0.16	0.029	0.028		0	0.1818	nan
0.9535	0.05	nan		0.3774	0.9111	nan		0.9697	0.6667	0.8		0.3021	0.64	nan		0.1227	0	0.0286		0.0638	0.2021	0.0791
0.8594	0.2917	nan		0.4444	1	1		0.8085	0.3556	nan		0.2727	0.7407	0.3125		0.25	0	nan		0	0.2	0.0408
0.8653	0.2993	0.7436		0.3333	1	1		0.8372	0.36	nan		0.6418	1	0.8889		0.541	0.346	0.1546		0.0128	0.1429	nan
1	0.0591	nan		0.1607	1	0.6		0.9565	0.6522	nan		0.1111	0.6129	nan		0.3889	0.0718	0.1194		0	0.1622	0.0571
1	0.0764	nan		0.3333	0.85	nan		0.8229	0.5147	0.8333		0.1522	0.5357	0.2		0.3947	0	0.104		0.0551	0.2093	0.066
1	0.24	1		0.4857	1	0.9722		0.7656	0.3556	0.6824		0.7	1	nan		0.2667	0.06	nan		0.0097	0.1158	0.0202
0.8367	0.2881	0.9048		0.381	0.9048	nan		1	0.6129	nan		0.381	0.7826	0.5849		0.1091	0	0.0328		0.0179	0.119	0.0673
0.9655	0.3611	0.8905		0.25	0.7778	nan		0.9143	0.6111	0.7826		0.5455	0.9268	0.68		0.1	0	nan		0.0217	0.2632	0.1714
1	0.2778	nan		0.3333	1	nan		0.7143	0.25	nan		0.24	0.56	nan		0.15	0	0		0.0526	0.5102	0.0288
0.8644	0.3214	0.7576		0	0.5152	0.0149		0.9057	0.5833	nan		0.1304	0.4667	nan		0.1429	0	0.0333		0	0.1538	0
0.5	0	nan		0.3125	1	0.6615		0.7368	0.3333	0.6889		0.5696	1	0.6667		0.2	0	nan		0.0152	0.125	0
0.7593	0.2569	0.8571		0.3333	0.9636	0.7333		0.6477	0.3235	0.7576		0.46	1	nan		0.1034	0	0.0417		0.5238	0.7667	nan
0.8657	0.2941	0.6481		0.4038	0.9474	0.4792		0.4074	0.098	nan		0.1667	0.5429	0.3125		0.1125	0	0		0	0.15	nan
0.8298	0.1351	0.8191		0.413	0.9394	0.6875		0.6993	0.1667	0.67		0.4074	0.9167	0.5926		0.1642	0	nan		0.024	0.1905	0.0435
0.8293	0.1333	0.9048		0.0619	0.75	nan		0.6449	0.32	0.6		0.1698	0.5926	nan		0.1017	0	nan		0.2911	0.6	0.4457
0.8462	0.2308	0.7568		0.4286	1	0.9333		0.7206	0.3824	0.5507		0.4068	0.7391	0.2857		0.3	0.0357	nan		0	0.1333	0.0566
0.9726	0.3171	0.9091		0.1905	1	0.3125		1	0.6866	0.9804		0.6279	0.973	nan		0.3436	0.1078	0.048		0.0667	0.2162	0.1111
0.8333	0.181	0.8919		0.1097	0.6825	0.175		0.871	0.16	0.2692		0.0872	0.4	0.2195		0.1538	0	0		0.0299	0.1667	0.0211
0.7647	0.1564	0.8983		0.3929	0.9259	nan		0.9048	0.5238	nan		0.0969	0.4138	0.0916		0.3962	0.1622	0.2292		0	0.1017	nan
0.7981	0.2619	0.7176		0.32	1	nan		0.8679	0.475	nan		0.0392	0.6957	0.275		0.2876	0.0198	nan		0.0041	0.194	0.05
0.6731	0.0364	0.3824		0.0833	1	0.5556		0.8571	0.44	1		0.0667	0.5652	nan		0.1364	0	0.04		0	0.1224	0
0.9592	0.2619	1		0.4	1	nan		1	0.6	nan		0.4211	0.7273	0.48		0.3451	0	0.1688		0.0177	0.2444	0.05
0.9012	0.2949	0.9118		0.0303	0.6061	0.0811		0.9412	0.5806	0.3611		0.1667	0.6571	0.3333		0.119	0	0.1667		0.8036	0.9863	nan
0.7917	0.2857	0.7037		0.2756	0.8108	0.5595		0.7614	0.3333	0.5444		0.4848	0.8438	0.2791		0.4167	0.0435	nan		0.45	0.75	0.5
0.7059	0.0189	nan		0.4878	1	0.6279		0.7568	0.2	nan		0.4286	0.7778	nan		0.1381	0.0222	0.0931		0	0.2321	nan
0.9697	0.2083	0.6471		0.3846	1	nan		0.84	0.4375	0.84		0.3781	0.8214	0.2453		0.3571	0	0.3774		0.4247	0.6383	0.037
0.6136	0	nan		0.5	1	0.6111		0.8039	0.3704	0.6667		0.56	0.878	0.6818		0.2115	0	nan		0.7468	0.8652	0.2833
0.5487	0.0342	0.233		0.1136	0.6593	0.4974		0.6923	0.2889	0.6571		0.2419	0.6512	0.5349		0.2903	0.1261	0		0.242	0.5023	0.4406
1	0.3571	0.9315		0	0.9268	1		0.7708	0.2571	nan		0.4796	0.7931	0.7447		0.1282	0	0.098		0.2644	0.4119	0.5341
0.6703	0.16	0.1481		0.3	0.9231	0.4085		0.7083	0.2	0.6364		0.3224	0.6842	0.2752		0.5137	0.2241	0.3429		0.1492	0.3382	0.5
0.9412	0.2857	0.9646		0.2927	1	0.7755		0.8378	0.4667	0.4118		0.1515	0.4545	0.1429		0.7618	0.6183	0.9082		0.0433	0.1897	0.0789
0.9048	0.3333	0.4103		0.1478	0.6522	0.1304		0.4298	0.122	0.1765		0.0828	0.3913	0.1711		0.1818	0	0.0157		0.191	0.3487	0.2443
0.9694	0.381	nan		0.1	0.9216	0.5		0.8837	0.3929	0.8		0.117	0.5333	0.0741		0.16	0	0.0714		0.1044	0.3333	0.0268
0.8228	0.1939	0.541		0.4815	1	nan		0.9	0.4167	nan		0.1532	0.5278	0.2391		0.1833	0.0633	0.175		0.3086	0.6296	0.6875
0.7449	0.2422	0.6023		0.25	1	0.65		0.8293	0.5	0.7347		0.3434	0.6875	0.303		0.1271	0	0.0294		0.0363	0.1667	0.029
0.875	0.3103	0.7931		0.375	1	0.8182		0.7083	0.3784	0.3556		0.1029	0.5854	nan		0.1128	0	0.0363		0.019	0.2051	0.0377
0.6562	0.0667	nan		0.378	1	0.8919		0.7219	0.3269	0.5152		0.1974	0.7727	0.3256		0.1818	0	nan		0.0267	0.1616	0.032
0.7367	0.1615	0.6453		0.4	0.9111	0.0952		0.5556	0.2	nan		0.5414	0.8519	0.5238		0.2295	0.0652	0.0667		0.0231	0.2	0.0219
0.9825	0.2	nan		0.5	1	nan		0.5824	0.2615	0.4		0.2568	0.7561	nan		0.2907	0.0463	0.037		0.0562	0.1801	0.0565
0.9762	0.3929	nan		0	1	0.608		0.8696	0.4595	nan		0.1667	0.8	nan		0.2222	0.1102	0.1237		0	0.1667	nan
0.746	0.0175	0.466		0	1	0.6104		0.9545	0.625	0.8		0.2973	0.7273	0.4		0.3273	0.068	0.0244		0.0539	0.1681	0.0801
0.7338	0.1429	0.65		0.0426	0.8718	nan		0.5775	0.2759	0.5918		0.5	0.8108	0.898		0.305	0.1359	nan		0.0222	0.3857	nan
0.9569	0.0833	0.9194		0.4286	0.9492	0.7419		0.5111	0.1159	nan		0.2593	0.6667	nan		0.2394	0.0556	nan		0	0.1429	nan
0.871	0.3385	0.8261		0.45	1	nan		0.5667	0.2333	nan		0.5	0.8571	nan		0.4286	0.08	0.194		0	0.1042	nan
0.9846	0.3968	0.7662		0.1429	1	nan		0.6471	0.1923	nan		0.4286	0.8	nan		0.2	0.0278	nan		0.0351	0.2093	0.0667
0.5825	0.0516	0.4035		0.4507	1	nan		0.7564	0.4	nan		0.35	0.6875	0.1667		0.2459	0.082	0		0.0692	0.18	0.0282
0.9859	0.4615	0.96		0.3444	0.8889	0.8571		0.9	0.5	0.7536		0.381	0.84	0.1905		0.186	0	0.2973		0.076	0.3559	0.1863
0.7808	0.1053	0.0435		0.3812	1	0.9412		0.8077	0.4769	0.6585		0.3111	0.875	0.4615		0.2286	0.04	nan		0.0275	0.1429	0.1
0.5894	0.0082	0.3419		0.3855	1	0.9737		0.5578	0.1957	0.5446		0.4348	0.8095	nan		0.2027	0.0735	0.2642		0.0798	0.2867	0.0357
0.8214	0.2093	nan		0.3	0.8065	0.25		0.8235	0.4783	0.9259		0.4872	0.8462	nan		0.1776	0.025	0.0323		0.0427	0.2649	nan
0.925	0.3103	0.4667		0.4	0.9583	nan		0.472	0.0959	nan		0.4889	0.9259	nan		0.3	0.1515	nan		0.0208	0.1667	nan
1	0.3243	nan		0.2735	1	0.0656		0.8864	0.3684	nan		0.2276	0.5385	0.2		0.4539	0.2687	0.3692		0.4311	0.9216	nan
0.8315	0.1892	nan		0.2486	0.9804	0.1342		0.6981	0.3784	nan		0.2963	0.75	nan		0.1392	0	0.0204		0.5306	0.7399	0.5645
1	0.0855	0.8276		0.4231	0.9649	nan		0.803	0.5	0.5932		0.5	0.8857	0.3967		0.1765	0.0182	0.0215		0.08	0.28	0
1	0.4247	0.7143		0.3784	1	0.8333		0.5935	0.2575	0.5556		0.6897	1	nan		0.2115	0	nan		0.0732	0.3034	nan
0.9412	0.4134	0.9444		0.0575	0.6579	0.125		0.95	0.6	0.5		0.1818	0.5	0.3733		0.5241	0.4035	0.6		0.0506	0.2667	0.0588
0.9143	0.1867	0.8409		0.2304	0.7424	0.3636		0.7143	0.3725	nan		0.4839	0.8889	nan		0.106	0	0.069		0	0.1154	0
0.8343	0.1197	0.88		0.4886	1	0.6989		0.7237	0.4054	0.7714		0.2708	0.6905	nan		0.2485	0.1354	0.6522		0	0.2667	nan
0.8615	0.2315	0.8571		0	0.7778	nan		0.896	0.5357	0.8077		0.5182	0.8605	0.8571		0.1713	0.0654	0.0785		0.0152	0.1159	0.0138
1	0.48	nan		0.2581	0.96	nan		0.7125	0.3462	0.8333		0.2326	0.8095	0.2889		0.2419	0.087	0.1207		0.0625	0.4314	0.4722
0.9245	0.4133	nan		0.4953	1	nan		0.8095	0.45	0.8462		0.3387	0.7826	nan		0.8496	0.619	nan		0.0261	0.1727	0.0135
0.7952	0.2537	0.697		0.1553	0.678	0.2174		0.8151	0.3571	nan		0.2857	0.8	nan		0.1509	0	0.1429		0	0.129	0.0952
0.9394	0.3455	nan		0.0709	0.6129	0.0227		1	0.5	nan		0.25	0.5588	0.4483		0.29	0.0294	0.3738		0	0.1618	0.0732
0.8	0.2712	0.5238		0.3636	1	nan		0.81	0.35	0.6163		0.5	0.8333	nan		0.442	0.1163	0.625		0	0.28	nan
0.9545	0.4286	nan		0.5	1	nan		0.7333	0.4231	nan		0.6786	1	0.6912		0.1164	0	nan		0	0.1667	0
1	0.3488	0.72		0.4333	0.9394	0.8947		0.3226	0	nan		0.2449	0.5968	nan		0.2917	0	nan		0.0448	0.3023	0.0421
0.9438	0.3429	0.9787		0.2941	0.8571	nan		0.8	0.3704	nan		0.5543	0.88	0.5849		0.2642	0.125	nan		0.1839	0.6364	0.22
0.5522	0.0345	0.56		0.3333	1	nan		0.5714	0.1852	0.8		0.3214	0.6271	0.6		0.2254	0.0278	0		0.0413	0.1759	0.0361
0.8684	0.0556	0.8324		0.32	0.9683	0.9032		0.7375	0.3889	0.5152		0.5	0.9302	0.4314		0.2431	0.0556	0.0519		0.02	0.2	0.0303
0.8696	0.1538	nan		0.5	1	1		0.7727	0.4	0.7714		0.5741	0.9024	nan		0.2222	0.0476	0.2		0.4889	0.7647	0.5
0.9268	0.3711	0.8421		0.4667	0.9677	0.8485		0.475	0.0952	nan		0.6667	0.973	1		0.1846	0.0278	nan		0.1381	0.4759	0.1357
1	0.1905	1		0.4643	0.9677	0.2		0.8056	0.4828	0.7143		0.0741	0.4	0.0625		0.1552	0.0208	0		0.0548	0.2453	0.0938
0.8882	0.0789	0.9174		0	0.6061	0.2581		0.9661	0.4595	0.7705		0.3867	0.7111	0.4773		0.1212	0	0.0182		0.0244	0.5	0.0242
0.9697	0.3939	0.9773		0.3692	0.9032	0.8444		0.5667	0.24	nan		0.1086	0.5882	0.3034		0.3824	0.1695	0.1856		0.0211	0.2909	0
0.9394	0.4	0.6897		0.1319	0.6944	0.33		0.8632	0.5	0.6838		0.07	0.4762	0.2308		0.9521	0.8227	0.9583		0	0.3571	0
1	0.3333	0.3704		0.4167	1	0.8085		0.8559	0.3968	0.8305		0.5143	0.875	0.569		0.2326	0.1081	0.4932		0.0282	0.25	nan
0.8929	0	nan		0	0.55	0.1579		0.9167	0.375	0.2195		0.1509	0.7222	0.3143		0.1905	0	0.0133		0.0746	0.4359	nan
0.875	0.25	nan		0.2537	0.825	0.1429		0.7941	0.4783	0.6136		0.3991	0.7131	0.6034		0.1327	0	0.0278		0.0788	0.3333	0.0833
0.8133	0	0.902		0.3617	0.9375	0.9231		0.4773	0.0849	0.4219		0.5402	0.8519	0.4865		0.2481	0.0303	nan		0.4216	0.6577	0.278
0.9875	0.3478	0.764		0.1408	0.9574	nan		0.8333	0.5077	0.7833		0.5303	0.9535	0.3333		0.6944	0.4722	nan		0.0773	0.2308	0.0259
0.5679	0	0.1282		0.2857	0.8333	0.7188		0.5246	0.1887	0.4179		0.3684	0.6747	0.5238		0.4359	0.125	nan		0.0652	0.425	0.2132
0.9137	0.1895	0.9071		0.4769	1	0.8889		0.7791	0.4386	0.475		0.3056	0.6333	0.5		0.2273	0	nan		0.0473	0.1553	0.1111
0.52	0	nan		0.2245	0.7333	0.5091		0.5229	0.1111	0.4824		0.617	0.9545	0.7097		0.1231	0	0.0308		0	0.4762	0
0.9815	0.375	nan		0.119	0.9118	nan		0.8082	0.3929	0.75		0.3111	0.75	0.4474		0.3429	0.0312	0		0	0.1667	0
0.6562	0.0889	0.3611		0.4722	1	0.7955		0.5652	0.256	0.3605		0.2126	0.5472	0.3788		0.1026	0	0.0513		0.0179	0.1233	0.1379
0.7387	0.0588	0.3958		0.3187	0.9474	0.6364		0.6017	0.2708	0.5238		0.6452	1	0.9583		0.2233	0.1	0.0606		0.0339	0.1453	0.1132
0.898	0.3333	0.8182		0	0.6207	0.2759		0.8043	0.3	0.9167		0.3511	0.6538	0.0526		0.8625	0.6498	0.6288		0.0472	0.2011	0.087
0.975	0.4	0.9286		0.1429	1	nan		0.4655	0.08	nan		0.3061	0.9	0.4706		0.8778	0.6198	0.9375		0.3774	0.6447	0.5701
0.8561	0.2679	0.8632		0.375	1	0.6364		0.7606	0.3594	0.4314		0.3976	0.7391	0.4091		0.9346	0.562	nan		0.2806	0.4757	0.296
0.8806	0.2883	0.7143		0.4865	1	0.6591		0.9677	0.5789	0.7391		0.5385	0.85	nan		1	0.4362	nan		0.0171	0.5	0.025
0.8462	0.2152	0.7436		0.3151	0.8387	0.5094		0.4865	0.1282	0.6071		0.1173	0.6471	0.2361		0.1429	0	nan		0.0282	0.2927	0.0476
1	0.4	0.9322		0.303	0.8243	0.561		0.9394	0.6364	nan		0.2474	0.7273	0.4423		0.3077	0	nan		0.0315	0.2353	0.2857
0.6226	0.0909	0.6829		0.2308	0.8571	nan		0.7576	0.32	0.4103		0.0948	0.5455	0.2063		0.8571	0.2174	nan		0.0683	0.2143	0
0.8454	0.3333	0.7119		0.0571	0.5938	0.0794		0.5962	0.2581	0.4902		0.4746	0.8667	0.5797		0.1452	0.0189	0.1562		0.0138	0.3077	0
0.6947	0.1786	0.6182		0.4783	1	0.619		0.6667	0.3182	nan		0.46	0.8529	0.7379		0.4087	0.2889	0.3056		0.0144	0.1512	0.0533
0.949	0	0.8468		0.4906	1	0.8077		0.5926	0.0714	nan		0.3774	0.6923	0.3962		0.3156	0.1988	0.1886		0.025	0.1667	nan
0.9167	0.3433	nan		0	0.8727	0.4146		0.5632	0.1562	0.5429		0.0825	0.4	0.32		0.1493	0	nan		0	0.1071	0
0.9146	0.2754	0.7568		0.156	0.7095	0.4328		1	0.5	nan		0.1607	0.5	0.2895		0.2689	0.0889	0		0.04	0.1458	0
0.8881	0.266	0.9091		0.3387	0.8852	nan		0.914	0.5333	nan		0	0.4615	nan		0.1895	0.0238	0.1183		0.0144	0.25	nan
0.7802	0.1724	0.8667		0.3207	0.8621	0.4667		0.6765	0.25	nan		0.3548	0.8095	nan		0.2434	0	0.0256		0	0.14	0.0192
0.633	0.0314	0.4018		0.0457	0.7308	0.2697		0.617	0.3158	nan		0.4865	0.9091	nan		0.1545	0.0412	0.4161		0.0357	0.186	0.0833
1	0.4848	0.96		0.4615	0.9643	0.9855		0.7444	0.4337	nan		0.4872	0.8333	nan		0.1395	0	0.4412		0	0.3333	nan
0.6462	0	0.7619		0.4828	1	nan		0.7647	0.4615	0.5333		0.5345	0.8846	nan		0.28	0.0114	nan		0.0263	0.5	0
0.9265	0.1778	nan		0.4091	1	nan		0.9111	0.2973	0.7222		0.2018	0.5714	0.2931		0.7688	0.5321	0.7659		0.0357	0.24	0.04
1	0.5	0.914		0.166	0.7	0.2288		0.629	0.2419	0.4333		0.1622	0.7576	0.4474		0.1379	0	0		0.0398	0.1569	0.0747
1	0.2432	0.6774		0.3056	1	nan		0.7879	0.4054	0.5263		0.1333	0.7241	0.2647		0.1188	0	0		0.0775	0.3494	0.1325
1	0.3333	nan		0.4483	1	nan		0.5926	0.2	nan		0.4868	0.8235	0.5508		0.1667	0	0.029		0	0.2667	0
0.8571	0.2609	nan		0.2857	1	1		0.819	0.4884	0.8732		0.0161	0.3559	nan		0.1304	0	0.05		0.0217	0.1569	0.0851
0.8519	0.1429	0.7538		0.4615	0.9853	nan		0.7547	0.375	0.6809		0.3488	0.9545	0.3268		0.25	0.1274	0.1505		0	0.12	nan
0.9177	0.283	0.9225		0.4615	1	0.6316		0.8824	0.5763	nan		0.34	0.7188	0.2794		0.1522	0	0		0.0374	0.2018	nan
0.7921	0.119	0.775		0.4632	1	0.5806		1	0.6582	0.3833		0.2857	0.6667	0.2903		0.9167	0.813	0.9375		0.0287	0.1923	0.042
1	0.4286	0.697		0.3704	1	nan		0.52	0.04	nan		0.5	0.8222	0.6538		0.5806	0	nan		0.0333	0.2963	nan
1	0.3721	0.6667		0.3169	1	0.2059		0.625	0.2836	0.7159		0.3846	0.7143	0.4062		0.32	0	nan		0.0396	0.2979	0.0595
0.8289	0.3113	0.7315		0.3333	0.9697	nan		0.8	0.5	0.9048		0.6765	1	1		0.3039	0	nan		0.121	0.4688	0.1575
0.6205	0.102	0.3423		0.4462	1	0.7356		0.8718	0.5588	0.7586		0.2727	0.6	0.1724		0.2388	0	nan		0.1351	0.5833	nan
0.9796	0.3929	0.6047		0	0.9722	0.4444		0.5207	0.0741	0.4706		0.5818	0.9032	0.9259		0.1739	0	nan		0.434	0.8108	nan
0.9355	0.4314	0.7292		0	1	0.5532		0.8485	0.5366	0.7442		0.5941	0.9118	0.8026		0.1856	0	nan		0	0.1887	0.0926
0.9231	0.2826	1		0.4706	1	0.8246		0.7203	0.3148	0.5325		0.1616	0.5	nan		0.1282	0.0274	0.013		0.0455	0.2	0
0.77	0.1829	nan		0.4762	1	nan		0.8354	0.5	0.7949		0.4857	0.8	nan		0.1014	0	nan		0	0.1111	0
0.9109	0.2933	0.9394		0.5	1	nan		0.581	0.1538	0.0896		0.3333	0.7273	nan		0.455	0.2995	0.2393		0.0247	0.1333	0.0417
0.9861	0	0.7073		0.2545	1	0.2727		0.973	0.56	0.963		0.2917	0.6316	0.1842		0.1406	0.0222	nan		0.0108	0.1333	0.0088
1	0.4348	nan		0.3721	1	0.9375		0.7742	0.4615	0.5875		0.3766	0.7419	0.5122		0.1984	0.0755	0.0385		0.0116	0.1707	nan
0.9506	0.2469	nan		0.5	1	0.8913		0.7143	0.375	0.8065		0.131	0.5938	0.0732		0.11	0	0.0734		0.0714	0.2444	nan
0.9302	0.0317	nan		0.1293	0.7261	0.1239		0.9111	0.4828	nan		0.1458	0.6909	0.1905		0.2095	0	0.1359		0.2886	0.5556	0.4745
0.9888	0.125	nan		0.3514	0.8966	0.8		0.7143	0.3793	0.7097		0.283	0.9	0.8333		0.9737	0.873	0.9333		0.6777	0.8537	0.8681
0.9091	0.3148	0.6774		0.4015	0.973	0.6857		0.4348	0.0633	0.5909		0.0119	0.359	0.0364		0.7966	0.5714	0.6593		0	0.2308	0.0476
1	0.1361	0.7368		0.3818	1	1		0.9767	0.64	0.9556		0.2917	0.75	nan		0.1364	0	nan		0.0115	0.186	0.0132
0.918	0.2424	0.8864		0.5	1	nan		0.5526	0.2414	0.6296		0.125	0.44	nan		0.3213	0.0857	0.0317		0.037	0.1923	0.0909
0.8421	0.272	0.9762		0.0101	0.7857	0.1961		0.4789	0.1622	0.32		0.2553	0.5926	0.2766		0.3902	0.1594	0.3198		0	0.1818	0
0.8571	0.0655	nan		0.4615	1	nan		0.9462	0.3802	0.9043		0.4815	0.8	nan		0.4483	0.2794	0.5376		0.0367	0.1556	0
0.9423	0.3251	nan		0.4828	1	0.8876		0.6169	0.2857	0.4217		0.5759	0.95	0.5093		0.3333	0.0345	nan		0.0391	0.2051	nan
0.9896	0.1957	0.9114		0.4706	1	nan		0.6792	0.3333	nan		0.1613	0.8261	0.5849		0.4333	0.1899	0.0723		0.0463	0.1947	0.0808
0.9167	0.1719	0.9216		0.2333	1	nan		0.46	0.1429	nan		0.1613	0.5882	nan		0.3247	0.1649	0.1129		0.0351	0.1579	0.0336
1	0.2614	0.8571		0.2308	0.8889	nan		0.4545	0.0833	nan		0.4182	0.75	0.6522		0.1416	0.0345	0.131		0.6866	0.8448	0.6928
0.8469	0.2919	nan		0.0645	0.871	nan		0.8529	0.5294	0.6154		0.0965	0.5217	0.2609		0.2366	0.0444	0.033		0.7199	0.9007	0.7224
0.5476	0.0435	0.1154		0.3182	0.9375	0.6415		0.8904	0.5882	0.8776		0.3608	0.75	0.42		0.2857	0	nan		0.1667	0.2894	0.2566
0.8333	0.0385	nan		0.2188	0.75	0.7308		0.84	0.4545	nan		0.4762	0.8367	0.6667		0.2368	0	0		0	0.2571	0
1	0.5	0.9623		0.0057	0.5935	0.322		0.7645	0.447	0.6316		0.3958	0.7179	0.4211		0.5688	0.4528	0.5802		0.3286	0.5926	0.375
0.9762	0.4384	0.9784		0.3116	0.9524	0.7531		0.7619	0.4286	nan		0.0635	0.84	0.2471		0.8742	0.7331	0.7198		0.0968	0.2388	0.381
0.9474	0.3971	0.908		0.4015	1	0.8929		0.9394	0.6111	nan		0.4262	0.7778	0.5217		0.9817	0.731	0.5857		0.014	0.1287	0.0325
0.6064	0.04	0.619		0.0275	0.5686	0.1		0.7857	0.4286	nan		0.1395	0.5526	0		0.6791	0.4746	0.7059		0	0.2857	nan
0.693	0	0.5843		0.0114	0.5833	0.2857		0.8452	0.5	0.6316		0	0.32	0.4255		0.2394	0.0902	nan		0.2047	0.5333	0.1484
1	0.3333	nan		0.303	1	0.9821		0.8125	0.5	0.8594		0.4493	0.907	0.6696		0.2198	0	0.0263		0.1053	0.5168	nan
0.7222	0.1667	0.7097		0.1327	0.7115	0.2793		0.878	0.4773	nan		0.3043	0.625	nan		0.3534	0.1395	0.0465		0	0.156	nan
0.6422	0	0.7727		0.2553	1	nan		0.9655	0.5938	0.6222		0.4359	0.8077	nan		0.5196	0.3671	0.5652		0.0317	0.375	nan
0.8908	0.3082	0.9792		0.322	1	nan		0.3596	0	0.4194		0.0748	0.4576	0.0788		0.2	0	nan		0.1639	0.3333	nan
0.8152	0.3038	0.8382		0.4722	1	0.9278		0.6154	0.2857	0.5814		0.3725	0.7708	nan		0.1864	0	nan		0.0105	0.1111	0.0641
0.7263	0.0945	0.5942		0.4605	0.9796	0.6184		0.8977	0.3913	0.6667		0.4423	0.75	0.6667		0.5846	0.176	0.1514		0	0.2414	0.3125
0.7558	0.0149	0.8571		0	0.7436	nan		0.8718	0.4848	0.5556		0.0993	0.4091	0.2302		0.4271	0.1257	0.1284		0.0397	0.1699	0.0473
0.7375	0.0065	nan		0.5	1	0.9333		1	0.5652	nan		0.0732	0.525	0.1714		0.2381	0	0		0.4182	0.95	nan
0.6863	0.0066	0.6415		0.1909	0.8333	0.2048		0.6575	0.3571	0.6415		0.1543	0.5467	0.1333		0.6528	0.1574	nan		0	0.1111	0.0156
0.6889	0.0053	0.6296		0.076	0.7333	0.25		0.7778	0.4651	0.7188		0.3462	0.6552	0.3542		0.157	0	nan		0	0.3462	0.0408
0.5532	0.0213	0.4737		0.4253	1	nan		0.8209	0.3846	nan		0.5	0.9524	0.6333		0.2	0.0684	0.0441		0.2069	0.5455	0.1333
0.55	0.0312	0.9583		0.3333	1	0.5		1	0.697	0.8085		0.4412	0.9545	0.6667		0.1556	0	0		0.3821	0.9455	0.6092
0.8333	0.2857	0.7		0	0.9524	0.3421		0.6267	0.3023	nan		0.473	0.8333	0.6875		0.1538	0	0.0357		0.0412	0.1915	0.014
0.6125	0.0811	0.7222		0.3333	0.9697	0.7037		0.6589	0.2907	0.6978		0.1071	0.5	nan		0.5217	0.3077	0.4082		0.1212	0.2837	0
0.96	0.0714	nan		0.5	1	0.6739		0.8509	0.4684	0.6702		0.1603	0.5104	0.3962		0.5474	0	nan		0.0173	0.2212	0.0034
0.9646	0.4171	0.9444		0.488	1	0.8667		0.9545	0.6	nan		0.5	0.8214	nan		0.29	0.1435	0.2393		0.0339	0.1905	nan
0.7647	0.1014	nan		0.44	1	0.4615		0.8619	0.4444	0.8025		0.4359	0.7714	nan		0.6285	0.1855	0.5423		0.011	0.1915	0.1034
0.974	0.2941	0.8788		0.25	0.9783	nan		0.8074	0.1818	0.5833		0.4904	0.9048	0.4624		0.5415	0.2931	0.5345		0.0671	0.1875	0
0.6042	0.1034	nan		0.2143	0.7667	nan		0.7887	0.4194	0.4286		0.1471	0.4737	0.2673		0.6905	0.4444	0.6585		0	0.1081	0.25
1	0.45	nan		0.3077	0.9259	nan		0.5574	0.1458	nan		0.3333	0.78	nan		0.1013	0	nan		0.0488	0.1569	0
0.9048	0.1294	0.8171		0.1429	0.8125	nan		0.7541	0.3548	0.6154		0.5192	0.8519	nan		0.2687	0.0465	0.0667		0.0667	0.2045	0
0.9645	0.2235	0.8739		0.3902	1	0.1667		0.3904	0.0606	0.2778		0.4795	0.8152	0.3559		0.1244	0.0091	0.1127		0.1333	0.2927	0.2941
0.8655	0.2273	0.6972		0.0432	0.8	0.0526		0.6825	0.1875	0.5556		0.5278	0.875	0.7333		0.2222	0.0549	nan		0.115	0.3648	0.1926
0.8699	0.2929	0.8133		0.2581	0.875	0.9744		0.8085	0.2326	0.7353		0.4045	0.7692	0.6026		0.2407	0.0577	nan		0.0345	0.1714	0.0857
0.9348	0.2903	0.875		0.2917	0.9545	0.8571		0.863	0.4906	0.8966		0.3819	0.6875	0.2806		0.1509	0	0.3077		0.0969	0.2656	0.0596
0.8895	0.3086	0.7963		0	0.6923	0.5918		0.7639	0.4167	nan		0.2857	0.7353	nan		0.25	0.0123	0.3116		0.1353	0.4808	0.1192
1	0.3158	0.9118		0	0.9286	nan		0.8837	0.4082	nan		0.4141	0.7869	0.7125		0.2177	0	0.1		0.0137	0.1197	0.0467
1	0.2105	0.871		0.375	0.9595	0.8571		1	0.5	0.7917		0.0566	0.3871	0.2857		0.7131	0.5253	0.3049		0	0.1467	0.0617
0.7176	0.1304	0.6353		0.3429	0.8919	0.25		0.7667	0.3889	0.4		0.0598	0.5	0.1566		0.8873	0.7386	0.9333		0.0733	0.2155	0
0.9677	0.45	nan		0.1844	0.8014	0.3747		0.7135	0.3529	0.6105		0.4597	0.8472	0.4528		0.9885	0.551	0.9268		0.5484	0.7544	0.4783
0.8308	0.2247	nan		0.3636	0.9667	nan		0.8824	0.5789	nan		0.45	0.7619	nan		0.1556	0	0.1053		0.0185	0.1633	0
0.775	0.2609	0.7353		0.1463	0.8654	0.5588		0.8889	0.5778	nan		0.6	0.913	nan		0.1895	0.0213	0.0816		0.0432	0.1905	0.0361
1	0.3913	nan		0.0748	0.6984	0.3791		0.6667	0.3061	0.65		0.5	0.9062	0.1864		0.45	0	0		0.1944	0.5402	0.0128
0.8369	0.3111	0.6406		0.2593	1	nan		0.9167	0.5862	nan		0.2	0.5882	nan		0.2941	0	0.0435		0.1466	0.4571	0.041
0.8537	0.1613	0.7692		0.5	1	nan		0.5775	0.234	0.65		0.28	0.6207	0.2		0.2857	0.0682	0.04		0.1118	0.2473	0.0556
0.76	0.0926	0.3846		0.2679	1	0.6508		0.9655	0.617	nan		0.4727	0.8788	0.5455		0.1882	0.0417	0.0652		0.0552	0.3692	0.0787
0.9773	0.3929	0.9067		0.1304	1	0.5319		0.7857	0.4762	nan		0.2593	0.7931	0.2703		0.1239	0	0.08		0.0996	0.5	0.1429
0.9355	0.3537	0.7		0.3333	1	nan		0.6638	0.2979	0.5952		0.66	1	nan		0.234	0	nan		0.0588	0.3404	0.0408
0.7882	0.1714	0.5849		0.3621	0.9655	nan		0.5966	0.2128	nan		0.3486	0.9667	0.5526		0.3647	0	0		0	0.2727	0.0303
0.9103	0.283	0.8978		0.25	0.9062	nan		0.9459	0.5833	nan		0.3904	0.7647	0.5814		0.2174	0.0286	0		0.3877	0.717	0.2105
0.9265	0.3095	0.8372		0.4191	1	1		0.9756	0.5	nan		0.1887	0.5588	nan		0.7393	0.5608	0.8226		0.0364	0.1957	0.0526
1	0.4	nan		0.3864	0.9524	0.8272		0.5439	0.1071	0.4038		0.6259	0.931	0.9474		0.5	0.2188	nan		0.0315	0.1375	0.0154
0.9241	0.2222	0.8889		0.1597	0.8864	0.3409		0.8923	0.5333	nan		0.1379	0.56	0.093		0.16	0	0.186		0	0.3429	nan
0.8112	0.0417	0.7282		0.0238	0.5909	0.1231		0.5833	0.1905	0.28		0.4231	0.7241	0.52		0.3936	0.1399	0.4242		0.0221	0.1339	0.0036
0.9556	0.1333	0.8261		0.3958	1	nan		0.6795	0.3158	0.8974		0.2581	0.6061	0.2381		0.1429	0.0392	0.0811		0.0057	0.12	0.0196
0.9136	0.3509	0.9516		0.5	1	0.6154		0.4554	0.1553	0.3492		0.2432	0.7333	0.6053		0.4151	0	0.0495		0.0784	0.2857	0.0312
1	0.2667	nan		0.064	0.5938	0.0432		0.8438	0.5294	0.8316		0.64	0.9512	nan		0.1481	0	0.0148		0	0.5692	0.1217
0.9062	0.0859	0.4857		0.5	1	nan		0.5375	0.2157	0.3425		0.3846	0.6905	0.6286		0.1915	0	0		0	0.1379	nan
0.7397	0.2	0.6053		0.4196	1	0.6458		0.8353	0.2	0.7429		0.6966	1	0.8718		0.125	0	0.0417		0	0.1111	0.0161
1	0.3725	nan		0.3158	0.8788	0.3904		0.561	0.075	0.6818		0.2585	0.5672	0.3797		0.2129	0.065	0.0364		0.0274	0.1286	0.1081
1	0.4	nan		0.3628	1	0.3333		0.6154	0.1961	0.2		0.2366	0.6066	0.391		0.1786	0	0		0.0591	0.2692	0.0859
0.9519	0.3714	0.8878		0.3871	1	nan		0.8061	0.3333	0.8372		0.0682	0.4833	0.3269		0.3727	0.0909	nan		0.0806	0.2727	0.0465
1	0.1667	nan		0.3333	1	0.5417		0.7128	0.3462	0.7045		0.6667	0.9697	nan		0.2353	0	nan		0.0811	0.2951	0.1176
1	0.0286	nan		0.4382	1	0.7143		0.5	0.1	0.25		0.3421	0.6667	nan		0.381	0.0167	nan		0	0.1356	0.2619
0.931	0.3077	0.8308		0.2891	0.9221	0.839		0.5922	0.2333	0.4444		0.5172	0.8529	nan		0.1346	0	0.0526		0.2157	0.5	nan
0.9635	0.3478	0.9018		0.2609	0.9	nan		0.6429	0.3137	nan		0.5143	0.8333	nan		0.1887	0.0476	0.0769		0.0061	0.1757	0.0978
0.7879	0.2308	nan		0.2836	0.9571	nan		0.9028	0.5652	1		0.4531	0.8261	0.7447		0.7565	0.5845	0.6705		0	0.2051	0.0513
0.75	0.1	nan		0.359	1	nan		0.9688	0.6176	0.8636		0.2604	0.6316	0.2609		0.8153	0.697	0.8304		0.1264	0.6857	0.2083
0.8784	0.3182	0.4225		0.2619	0.8214	0.5532		0.5459	0.1442	0.3288		0.5846	0.9853	0.6296		0.7679	0.5909	0.8855		0.1887	0.5833	0.2857
0.99	0.4632	1		0.04	0.7273	nan		0.6515	0.2759	0.4375		0.6667	0.9836	0.6765		0.225	0.0299	0.0417		0.125	0.2639	nan
0.973	0.459	nan		0	0.7959	0.5957		0.7619	0.4348	0.7971		0.4671	0.8696	0.7558		0.2258	0.0862	nan		0.0887	0.4531	nan
0.8571	0.2292	0.7761		0.5	1	1		0.9737	0.4595	0.9459		0.4571	0.7949	nan		0.175	0.0357	0.2593		0	0.1071	0
0.8636	0.1591	0.54		0.4815	1	nan		0.8841	0.4706	0.9333		0.4567	0.8214	0.4348		0.585	0.0517	nan		0.0593	0.2022	0.0196
0.7407	0	0.3571		0.3333	1	0.6735		0.4828	0.12	0.5063		0.375	0.7037	nan		0.125	0	0.1591		0.0085	0.1228	0.0176
1	0.5	1		0.4	0.9048	1		0.8077	0.4118	nan		0.4737	0.7761	nan		0.1475	0.0222	0.0784		0.5208	1	nan
0.9118	0.3871	nan		0.4222	0.9661	0.625		1	0.4545	0.7273		0.6667	0.9828	0.9		0.16	0.025	0.125		0.327	0.5	0.1429
0.9825	0.4565	0.9718		0.2609	0.9286	0.8788		0.5556	0.12	0.5303		0.1667	0.4667	0.4074		0.1754	0.025	0.1176		0.2549	0.5385	0.2549
0.7647	0.2439	nan		0.3617	0.9649	nan		0.9677	0.6667	nan		0.3714	0.7778	nan		0.1757	0.0317	0.0417		0.0045	0.2778	0.0333
0.6886	0.0598	0.6788		0.4333	1	0.8833		0.7812	0.4681	0.4359		0.375	0.913	0.4146		0.2632	0.0417	0		0.0488	0.9167	0.2381
0.8899	0.3817	0.9255		0.4	1	0.5385		0.3571	0.0435	0.5		0.4912	0.8382	0.6129		0.125	0	0		0.06	0.3208	0.0385
0.8462	0.0435	0.7059		0.0122	0.5417	0		0.6596	0.2414	0.6234		0.495	1	0.7857		0.2622	0	0		0.0556	0.25	0.0217
0.5385	0	nan		0.3462	0.9655	0.65		0.6786	0.3448	0.4118		0.2619	0.64	0.3256		0.2313	0.0758	0		0.0095	0.1622	0.0357
1	0.5	nan		0.35	1	0.8571		0.45	0.15	0.5238		0.1649	0.5	0.1923		0.1266	0	nan		0.0192	0.1753	0.037
1	0.4762	0.9778		0.1962	0.8611	0.4186		0.5568	0.25	0.4324		0.5735	0.9091	0.4865		0.45	0.0976	0		0.1121	0.359	0.0233
0.974	0.2295	0.9861		0.3149	0.8776	0.5417		0.6341	0.3333	nan		0.1277	0.4706	0.2326		0.5694	0.125	nan		0	0.1212	nan
0.6084	0.0956	0.4409		0.3158	0.9259	0.5455		0.4141	0.1132	0.1667		0.3486	0.6889	0.5362		0.3016	0.0488	0.0732		0	0.16	0.0164
0.9714	0.3721	0.8868		0.1667	1	0.64		0.5646	0.1231	0.6242		0.1027	0.7797	0.0576		0.322	0	0		0	0.1045	0.0179
0.5821	0	0.5333		0.2931	0.8039	nan		0.6726	0.3607	0.5849		0.5283	0.9565	0.5577		0.1	0	0.2766		0.0279	0.1587	0
0.9649	0.4308	nan		0.3542	1	0.8545		0.4054	0.0909	0.0333		0.3895	0.7143	0.4915		0.9854	0.3333	nan		0.0167	0.2143	0.0968
0.8615	0.2836	nan		0.3636	0.9231	0.5161		0.9206	0.614	0.5161		0.4211	0.7266	0.4346		0.5041	0.3523	nan		0.0377	0.3784	0.0353
0.9231	0.2667	nan		0.3768	1	0.6111		0.6087	0.3043	0.7805		0.5079	0.9167	0.7222		0.1905	0	nan		0.114	0.3103	0
1	0.2857	0.8571		0.1	0.6667	nan		0.8202	0.4615	0.8333		0.4684	0.8095	0.619		0.1842	0	nan		0.2477	0.4545	0.0345
1	0.5	0.1707		0	0.6905	0		0.8788	0.4483	nan		0.1681	0.5667	0.3824		0.7614	0.3438	0.64		0	0.1429	0
0.9394	0.4211	nan		0.0125	0.625	nan		0.4571	0.0345	0.3418		0.4286	0.75	0.5946		0.6624	0.3333	nan		0.08	0.3696	0.2143
0.7933	0.2841	0.76		0.1176	1	nan		0.5538	0.075	0.425		0.4185	0.77	0.5106		0.1886	0	0.4174		0.0274	0.24	0.0833
0.9501	0.35	0.9188		0.5	1	0.8125		0.9326	0.561	0.9474		0.2899	0.7097	0.6486		0.1094	0	0.023		0.0709	0.1731	0.1013
0.9352	0.4328	0.8243		0.3846	0.9286	0.6667		0.8298	0.3333	0.9474		0.2754	0.6667	0.3043		0.2041	0	nan		0	0.1818	0.1
0.9732	0.4154	0.9091		0.3077	0.8974	nan		0.6667	0.3429	0.4444		0.1315	0.4638	0.1933		0.1591	0	0		0.1133	0.2159	0.1189
0.7736	0.2321	0.3704		0.0415	0.8	0.0173		0.8846	0.5172	0.9429		0.5	0.8	nan		0.2069	0	0		0.0667	0.5	0.1607
0.913	0.2683	0.8929		0.4062	0.9697	0.7222		1	0.6667	0.9286		0.3929	0.7879	nan		0.1467	0	0		0.0556	0.25	0.0323
0.5	0	0.4054		0.1765	0.9333	0.4359		0.5469	0.2143	0.5		0.2083	0.56	0.3		0.1585	0	0.0164		0.4375	0.7623	nan
0.8406	0.1818	0.7143		0.4237	0.973	0.2041		0.6559	0.2817	0.375		0.2941	0.7143	0.6429		0.2323	0.1236	nan		0.1711	0.5	nan
0.6667	0.0714	0.7391		0.1538	1	nan		0.8667	0.5	nan		0.5195	0.8333	nan		0.1618	0.0588	0.0896		0.0036	0.1343	0.0063
0.5472	0	0.7143		0.129	0.7143	nan		0.913	0.5676	nan		0.2791	0.6667	0.6552		0.1591	0	nan		0.0896	0.3714	nan
0.875	0.3333	0.371		0.2338	0.7692	0.3678		0.8873	0.5862	0.7241		0.3065	0.6216	0.3654		0.2329	0.0769	0.2692		0	0.1549	0
0.9518	0.1111	0.4366		0.3179	0.975	0.8571		0.56	0.1379	0.2542		0.3529	0.6667	nan		0.7879	0.5714	0.5426		0.0588	0.1765	0.0227
0.9655	0.4211	nan		0.4419	1	0.7297		0.6	0.2581	0.5938		0.359	0.8214	0.4545		0.1474	0.0333	0.1129		0.0696	0.5065	0.05
0.8557	0.32	nan		0.1091	0.6667	0.6102		0.5538	0.2381	nan		0.6667	1	0.7111		0.1974	0	0.0303		0	0.1538	0
0.9487	0.2069	0.1631		0.0656	0.5938	0.2738		0.5862	0.1538	nan		0.4	0.9167	0.6286		0.2066	0.019	0.0333		0.1343	0.2821	0.3085
0.8382	0	0.9737		0.2329	0.7407	0.4878		0.6975	0.1098	0.5362		0.0435	0.381	0.1429		0.1897	0.08	0.0678		0.0395	0.2	nan
0.8353	0.2717	0.7863		0.3448	1	1		0.6211	0.3	0.7339		0.4127	0.7619	nan		0.25	0	0.0465		0.0189	0.1383	0.0101
0.9853	0.3	0.8		0.2444	1	0.9306		0.3448	0	nan		0.2828	0.6098	0.3784		0.5172	0	0.2		0.0179	0.2083	0.0119
0.8113	0.2987	0.814		0.4444	1	1		0.4127	0	nan		0.5357	0.9091	0.5833		0.75	0.4	nan		0.0311	0.14	0.02
1	0	nan		0.45	1	nan		0.9583	0.35	nan		0.5	1	0.8824		0.4231	0.1739	nan		0	0.2083	0
0.9792	0.4286	nan		0.3556	1	0.662		0.7568	0.413	0.6897		0.386	0.8947	nan		0.125	0	nan		0.0244	0.1739	0.0238
0.9167	0	nan		0.4412	1	nan		0.8047	0.4655	0.8		0.3971	0.7778	nan		0.1111	0	nan		0.0076	0.16	0
0.9512	0.4	nan		0.0323	1	nan		0.8174	0.5	0.6667		0.25	0.55	0.3667		0.5128	0.1017	0.3544		0.0588	0.2969	0
0.6111	0.1111	0.3056		0.4348	1	nan		0.4906	0.1818	0.0211		0.3953	0.8065	0.5789		0.25	0.0222	nan		0.0244	0.1754	0.0805
0.7048	0.1923	0.6167		0.4615	0.9655	nan		0.8462	0.4655	0.8333		0.5	0.9375	nan		0.134	0.0154	0.0247		0.0246	0.2283	0.0515
0.8889	0.2	0.9516		0.359	0.9706	0.8235		0.527	0.1429	nan		0.2889	1	nan		0.3548	0.0476	nan		0.0818	0.3269	0.2875
1	0.3548	0.963		0	1	0.4815		0.7534	0.3704	0.8462		0.2787	0.6538	0.4348		0.2687	0.1094	0.2609		0	0.1212	0
0.8265	0.2381	0.7692		0.463	1	nan		0.5778	0.2759	0.5714		0.5185	0.9302	0.6889		0.1786	0	0.2692		0.0435	0.25	nan
0.8774	0.3214	0.7449		0	0.5	0		0.3594	0	0		0.1338	0.4444	0.1066		0.9441	0.5152	0.8108		0.0099	0.1333	0.0315
0.6772	0.1148	0.6658		0.2273	0.7333	nan		0.7826	0.3148	0.5		0.3881	0.8	nan		0.9885	0.7727	0.9829		0.1609	0.4182	0.4151
0.9697	0.2188	1		0.1346	0.7179	0.3739		0.8235	0.48	0.6667		0.375	0.7188	0.5		0.5	0	0.5		0	0.1552	0
0.8571	0.2727	nan		0.3721	0.9231	0.85		0.4277	0.1127	0.4797		0.2609	0.75	0.4062		0.6855	0.5185	0.5806		0.0343	0.2	nan
0.9787	0.3333	1		0.1709	0.6923	nan		0.7826	0.3125	nan		0.4138	0.8	0.5254		0.6023	0.4773	0.6293		0.0357	0.2973	0.0654
0.9194	0.3955	0.8571		0.194	0.6957	nan		0.5352	0.1667	0.4146		0.0185	0.5278	nan		0.2957	0.1467	0.3017		0.093	0.3448	0.35
1	0	nan		0.4138	1	nan		0.7719	0.4667	0.6522		0.4375	0.8649	nan		0.5789	0.3725	0.6615		0.1528	0.4364	0.08
0.9206	0.3182	nan		0.4719	1	nan		0.625	0.1923	0.3235		0.2353	0.56	0.2414		0.433	0.1842	0.5306		0.1519	0.3684	nan
0.9318	0.3514	0.4286		0.4883	1	0.4661		0.8958	0.5	0.8919		0.3478	0.6897	nan		1	0.62	0.8689		0	0.1746	nan
0.9758	0.4615	0.95		0.359	0.9167	0.6667		0.9091	0.4706	nan		0.04	0.4545	0.137		0.1615	0.0347	0.0482		0.0044	0.1071	nan
0.9432	0.3	0.949		0.4286	1	nan		0.9273	0.5833	0.7241		0.0656	0.4318	nan		0.1545	0.025	0.2264		0.046	0.3333	0
0.949	0.3836	0.6765		0.25	0.974	0.7879		0.9062	0.5625	0.5676		0.3554	0.8125	0.5444		0.4885	0.2198	0.0215		0.0792	0.2069	0.0208
0.8333	0.1452	nan		0	0.5135	0		0.9603	0.5417	0.8095		0.2245	0.5714	nan		0.2245	0	nan		0	0.1364	0.0225
0.9423	0.3152	0.9275		0	0.5319	nan		0.8795	0.5366	0.64		0.1714	0.625	0		0.2576	0	0		0.5	0.8125	nan
0.9336	0.3962	0.708		0.069	0.7419	0.1117		0.6667	0.3333	nan		0.4876	0.8529	0.5789		0.55	0.359	0.2014		0.4159	0.6712	0.3077
0.6729	0.0049	0.3974		0.3939	0.9474	0.4634		0.7302	0.2647	0.4694		0.1923	0.5111	nan		0.5909	0.2174	nan		0.087	0.5405	nan
0.6941	0.1471	0.5091		0	0.5476	0.7812		0.8	0.413	nan		0.4651	0.8788	0.4725		0.125	0	nan		0	0.3214	0
0.716	0.1568	0.7426		0	0.5	0.7818		0.9429	0.525	0.6327		0.4141	0.931	0.6786		0.1176	0	nan		0.1975	0.5729	0.172
0.8846	0.3836	0.75		0.4	1	nan		0.5923	0.2895	0.5493		0.5167	0.9032	0.9333		0.1463	0	0		0.4815	0.8857	0.2154
0.9306	0.3	0.9167		0.3659	1	0.9683		0.8133	0.3333	0.6818		0.3333	0.7	nan		0.1477	0.029	0		0.1111	0.2812	0.2
0.7429	0.1429	0.5862		0.1224	0.7222	0.3306		0.8696	0.5	nan		0.4423	0.8276	0.4318		0.1538	0.0213	nan		0	0.2698	nan
0.6667	0	nan		0	0.625	nan		1	0.6	nan		0.3922	0.76	nan		0.125	0	nan		0.0024	0.1056	0.0217
0.8614	0.3333	0.7571		0.2806	0.7887	0.5167		0.9091	0.5357	nan		0.3667	0.913	nan		0.2034	0	nan		0.0138	0.1429	0.0204
0.8421	0	nan		0.1806	0.8378	0.4595		0.7746	0.4304	0.7041		0.1957	0.5	0.2381		0.4894	0.0784	nan		0.1592	0.3103	nan
0.6724	0.0435	0.55		0.0417	0.6522	nan		0.6324	0.2464	0.4308		0.3333	0.9231	0.74		0.1579	0	0.037		0.2225	0.4375	0.0793
0.9298	0.3333	0.7931		0.1971	0.8302	0.3173		0.6393	0.0385	nan		0.3333	0.7429	0.5484		0.1562	0	0.2		0.1194	0.2828	0.078
1	0.1852	nan		0.1667	0.8696	nan		0.8448	0.5385	0.561		0.2833	0.6053	0.2708		0.1731	0	0.0513		0.3659	0.5833	0.2857
0.6279	0.022	nan		0.2286	0.7717	0.7872		0.8696	0.4783	nan		0.561	0.9189	0.4737		0.108	0	0.0407		0.5141	0.7826	0.5581
0.8971	0.3333	0.9048		0.4286	1	0.9765		0.7234	0.2115	nan		0.3784	0.6957	nan		0.4052	0.037	0.0137		0	0.1111	0
0.9417	0.3107	0.902		0	0.8333	nan		0.6905	0.3636	nan		0.1301	0.4375	nan		0.1795	0	0.0833		0.2353	0.4857	0.303
0.8774	0.3608	0.95		0.4074	0.9388	0.9074		0.8889	0.5333	0.92		0.5	0.9	nan		0.1579	0	nan		0.0492	0.6129	0.3065
0.7333	0.2278	0.6027		0.1923	0.7619	0.0333		0.9259	0.4483	0.5476		0.6538	0.9836	nan		0.1322	0	0.305		0	0.1176	0.0484
0.7125	0.0968	0.5		0	1	nan		0.9141	0.5946	0.8966		0.375	0.75	0.5		0.1538	0	0.0667		0.0074	0.125	0.02
0.6632	0.0536	0.6299		0.4348	1	1		0.8243	0.3947	0.814		0.26	0.7619	0.5185		0.1111	0	0.0192		0.0345	0.381	0
0.7712	0.1207	0.6387		0.3667	0.98	nan		0.725	0.4054	0.7593		0.3846	0.8667	0.2917		0.18	0	nan		0.09	0.3077	0.08
0.8846	0.3684	0.9273		0.3971	1	0.9375		0.7656	0.2609	nan		0.5541	0.8919	0.7714		0.2	0	0		0.25	0.8611	nan
0.9808	0.3043	1		0.3636	0.9667	0.5926		0.5397	0	0.6562		0.4138	0.825	0.5932		0.1515	0.0308	nan		0.0083	0.1168	0.0293
0.931	0.2222	0.8571		0.2642	0.7931	nan		0.6894	0.0556	0.4478		0.3861	0.7838	0.5652		0.2162	0	0.0513		0.0234	0.1468	0.0136
0.9186	0.3846	0.894		0.4545	1	nan		0.3939	0.0357	0.28		0.2353	0.7407	nan		0.1395	0	nan		0.0278	0.375	0.0345
0.9583	0.2326	nan		0.1231	0.92	0.1471		0.6875	0	nan		0.3333	0.7143	0.75		0.125	0	0.0208		0.0492	0.1528	0.1333
0.8956	0.347	0.7919		0.1905	1	0.9762		0.8065	0.5	0.6		0.3093	0.6667	nan		0.4375	0.1778	0.4727		0.0833	0.2424	0.4
0.8718	0.2111	0.913		0.44	1	1		0.8462	0.4167	nan		0.4247	0.8158	0.6226		0.1176	0	0		0.0563	0.3542	0.0935
0.9688	0.3784	nan		0.5	1	1		0.6875	0.3429	nan		0.0971	0.4578	0.3165		0.3333	0.0351	1		0.1489	0.4868	0.192
0.8939	0.3929	0.9346		0.2083	0.75	0.5556		0.7925	0.4737	0.5714		0.2554	0.6912	0.2165		0.169	0	0		0.1586	0.4	0.2185
0.9	0.2727	0.9821		0	0.7143	0.8148		0.9811	0.6087	0.6		0.1343	0.5301	0.3543		0.1562	0	0.0357		0.0352	0.2063	0
0.9412	0.3191	0.4211		0.3784	0.9592	0.5185		0.5934	0.2308	nan		0.0816	0.5	0.3571		0.2381	0.025	0.0323		0.0621	0.1849	0.02
0.8316	0.0741	0.9833		0.1803	1	0.6222		0.8897	0.3743	0.7812		0.5312	0.8387	0.283		0.1136	0.0133	0		0.0661	0.3378	0.0833
1	0.3333	0.8571		0.4	0.9762	0.9583		0.8814	0.1818	0.75		0.2353	0.6923	nan		0.1461	0.0351	0.125		0.1276	0.325	0.1141
0.96	0.25	nan		0.3913	0.9688	nan		0.9459	0.5714	nan		0.6738	1	0.7		0.2881	0.04	nan		0.0623	0.2188	0.0301
1	0.4583	0.8333		0.35	1	nan		0.7419	0.4419	0.6383		0.4375	0.8235	nan		0.2	0.0381	0.043		0.3237	0.7885	0.1875
0.9722	0.2667	nan		0.0938	0.9767	0.5		0.8621	0.5385	nan		0.1786	0.5517	0.3256		0.1231	0.0154	0		0.1343	0.7167	0.1695
1	0.0333	1		0.3438	0.9231	0.4595		0.625	0.25	nan		0.303	0.62	nan		0.2424	0	nan		0.0526	0.25	nan
0.8904	0.3	1		0.4722	1	0.6667		0.8627	0.5625	0.4468		0.303	0.7308	0.5909		0.5185	0.1778	nan		0.4486	0.9722	0.902
0.9259	0.3651	nan		0.3875	0.9714	0.6053		0.8778	0.4091	0.7391		0.4848	0.8485	0.6721		0.2381	0	0.0345		0.3	1	nan
1	0.3636	nan		0.2063	0.8333	0		0.5941	0.2449	0.4691		0.4444	0.8	0.4		0.1739	0	0.2609		0.0184	0.1261	nan
0.6	0.0706	0.3117		0.32	0.8276	nan		0.7015	0.3462	0.6613		0.3393	0.9333	0.7167		0.1266	0.0179	0.1875		0	0.1707	0.058
0.5246	0	0.0333		0.3115	1	1		0.8649	0.5161	0.5732		0.1294	0.5	0.7391		0.1277	0	nan		0.0466	0.1468	0.0234
0.9167	0.3467	1		0	0.6327	0.0385		0.4149	0.0652	0.2833		0.4262	0.8636	nan		0.1667	0	nan		0.0179	0.1353	0.0295
0.697	0.0879	0.1818		0	0.6591	0		0.9643	0.6296	0.9057		0.3125	0.7727	0.875		0.8898	0.7707	0.8837		0.0326	0.1882	0.0062
0.9583	0.0476	0.9394		0.2174	0.8333	0.6032		0.9247	0.5854	0.7419		0.55	0.9048	nan		0.7143	0.5979	0.51		0.0154	0.2414	0.0353
0.9107	0.3871	nan		0.3333	1	nan		0.8649	0.5484	nan		0.61	0.9348	0.6863		0.425	0	0.026		0.0599	0.1905	0
0.98	0.4762	nan		0.2609	1	nan		0.7206	0.4085	0.6		0.6622	0.973	nan		0.2099	0.0244	0		0.0727	0.5128	nan
0.9804	0.3953	0.9762		0.4375	1	0.8571		0.7143	0.4062	0.6471		0.2206	0.5455	0.3472		0.1111	0	nan		0.5931	0.6972	0.6763
0.6522	0.1429	0.3684		0.35	0.8636	nan		0.8246	0.5185	nan		0.3571	0.75	0.8462		0.102	0	0.0556		0.0968	0.3448	0.0556
1	0.2812	nan		0.0789	0.9333	0		0.8621	0.5376	0.4722		0.5909	1	0.881		0.2	0	nan		0.0297	0.2545	0.0714
0.8873	0.3846	0.8056		0.0897	1	0		0.931	0.5897	nan		0.1891	0.6111	0.2198		0.1395	0	0.0556		0.0198	0.1948	0.0811
1	0.4783	nan		0.0976	1	0.2759		0.8205	0.1667	nan		0	0.6522	0.0769		0.1379	0	0.0941		0.0348	0.25	0.0926
0.8621	0.1096	nan		0.1895	1	0.1746		0.8636	0.5333	0.6944		0.4857	0.8788	0.5833		0.1333	0	0.0952		0	0.1212	nan
1	0.2222	0.6952		0.4872	1	nan		0.7021	0.2364	0.5741		0.3538	0.6981	0.1846		0.1739	0.0364	0.0794		0.0366	0.4337	0.0575
0.9888	0.4407	0.9828		0.4706	1	nan		0.4143	0	nan		0.5	0.9167	0.3273		0.1429	0	0.0217		0.2727	0.6822	0.338
1	0.3846	1		0.2206	0.7654	0.1486		0.4496	0.1151	nan		0.0769	0.5652	nan		0.3084	0.1639	0.5333		0	0.1176	0
0.8571	0	nan		0	0.5588	0.0364		0.6415	0.2727	nan		0.4706	0.8235	nan		0.2174	0.1145	0.0278		0.1587	0.375	0.2388
1	0.4545	nan		0.4583	1	0.8837		0.6389	0.25	0.5094		0.25	0.7105	nan		0.1222	0	0		0.1053	0.3939	nan
0.8939	0.3594	0.8548		0.4865	1	nan		0.7385	0.3214	0.4483		0.2446	0.5625	0.2442		0.3214	0	nan		0.0462	0.2609	0.05
0.9688	0.3214	1		0	0.5	0.0784		0.6957	0.35	nan		0.25	0.7391	nan		0.1386	0	0.1132		0.1	0.3654	0.1791
0.7517	0.2449	nan		0.2705	0.8095	0.418		0.975	0.5833	0.8		0.4483	0.8056	0.8095		0.2182	0	0.1346		0.1158	0.3333	0.0488
1	0.0787	nan		0.4667	1	nan		0.75	0.4333	0.5208		0.2273	0.6296	0.4783		0.5306	0.1212	0.2063		0.0723	0.1846	0.0972
0.9362	0.2083	0.9643		0.4718	1	0.7797		0.493	0	0.6989		0.6522	1	0.8148		0.1933	0	0.0348		0.4167	0.7385	nan
0.9814	0.4808	0.977		0.2308	0.9524	nan		0.617	0.1	0.1905		0.5368	0.9216	nan		0.4731	0.1639	0.0504		0	0.1667	0
0.9762	0.2727	0.84		0.5	1	nan		0.8816	0.5	0.6818		0.307	0.6296	nan		0.2619	0.0476	nan		0.0172	0.3125	0
1	0.2121	0.7246		0.3636	1	nan		0.8667	0.5484	nan		0.383	0.7667	nan		0.1489	0	nan		0.0374	0.1848	0.1089
0.8358	0.3077	nan		0.1343	0.8649	0.6351		0.8958	0.3826	0.5806		0.5161	0.8696	0.6529		0.5167	0.0606	nan		0.0325	0.2377	0.0253
0.6327	0	nan		0.2836	1	0.7778		0.8298	0.5161	0.7368		0.1639	0.5263	0.3333		0.1951	0	nan		0.0411	0.1592	0.0922
0.9889	0.2154	nan		0.3913	1	nan		0.6923	0.3	0.65		0.2162	0.5625	0.7576		0.3125	0	nan		0.0465	0.3274	0.0851
0.8739	0.3695	0.7626		0.4022	0.9067	0.8846		0.8169	0.4828	0.275		0.0778	0.4118	0.1778		0.2338	0	nan		0	0.16	0.0727
0.6667	0.0385	nan		0.4324	0.9701	1		0.6562	0	0.2062		0.42	0.7561	nan		0.1405	0.0312	0.0455		0	0.6944	0.0659
0.9636	0.4571	0.8936		0.2667	0.9259	nan		0.8269	0.44	0.8		0.5556	0.9	nan		0.1167	0	0		0.0429	0.2963	0.0303
0.8205	0.2258	1		0.2632	0.8621	0.7313		0.589	0.25	0.3284		0.2143	0.6056	0.4057		0.1282	0	0		0.1061	0.3684	0.1071
0.9	0.28	0.6744		0.4857	1	0.963		0.6049	0.2273	0.7538		0.6452	0.973	nan		0.3684	0.1385	0.1299		0.0656	0.4038	0.0465
0.9048	0.3714	1		0	0.6923	0.186		0.8889	0.5417	0.5882		0.6102	1	0.9429		0.8534	0.7227	0.8826		0.1416	0.3235	0.0267
0.9048	0	nan		0.1871	0.7188	0.1834		0.7015	0.3214	0.7451		0.5588	1	nan		0.9609	0.7854	0.8178		0.0341	0.2391	0.0612
0.9792	0.425	nan		0.0977	0.6333	nan		0.5467	0.2444	0.6296		0.2745	0.625	0.2903		0.3167	0.1569	0.3596		0.0178	0.1358	0.0523
0.7692	0.1739	nan		0.3333	1	0.913		0.8261	0.4348	nan		0.3555	0.8082	0.4185		0.1143	0	0.0789		0.0256	0.2963	0
0.9923	0.39	0.9162		0.439	1	nan		0.7111	0.375	0.3125		0.2857	0.6207	nan		0.1905	0	0.0455		0.0116	0.1809	0.4286
1	0.359	0.96		0.3103	0.9726	0.7643		0.7685	0	0.4231		0.2167	0.7692	nan		0.1481	0	0		0	0.1905	nan
0.8842	0.35	0.9792		0.0533	0.6765	nan		0.5946	0.16	nan		0.2	0.5897	nan		0.1898	0.0674	0.087		0	0.4	0.2051
0.8837	0.2903	0.7		0.4815	1	0.963		0.7576	0.4074	nan		0.3243	0.8636	0.6364		0.284	0	0.0563		0	0.1429	0.0741
0.7529	0.1791	0.7571		0.4828	1	0.5556		0.9474	0.2857	nan		0.3122	0.7683	0.4103		0.2167	0	0.0256		0.0078	0.1148	0.0193
0.9211	0.4182	0.9405		0.4519	0.9524	0.4945		0.6615	0.2941	nan		0.1642	0.6667	nan		0.2672	0.1398	0.2056		0.0227	0.1333	0.0317
0.9762	0.3167	0.8529		0.3237	1	0.2778		0.5208	0.2121	nan		0.1111	0.5	nan		0.6139	0.285	0.7172		0	0.1429	0.2
0.9322	0.2727	0.5463		0.2667	1	0.6667		0.9508	0.4583	nan		0.2063	0.8627	0.5		0.6592	0.3745	0.6907		0.2906	0.4435	0.1139
0.6038	0	nan		0.25	1	nan		0.9375	0.5806	0.8696		0.4111	0.7826	0.3962		0.7184	0.4231	1		0.0557	0.1714	0.1692
0.8394	0.1125	0.4681		0.1892	1	nan		0.9091	0.6061	0.5455		0.2975	0.6957	0.56		0.2537	0.0408	0		0.1745	0.3733	0.0569
0.7244	0.069	0.5362		0	0.9697	0.8333		0.5957	0.28	0.8444		0.4074	0.8571	nan		0.7805	0.4174	0.85		0.1155	0.5802	0.0323
0.9091	0.02	0.7059		0.3103	0.931	0.7347		0.3953	0	0.42		0.4964	0.8235	0.5899		0.7778	0.5038	0.8718		0.0143	0.1633	nan
1	0.4375	0.973		0.3478	0.9583	nan		0.9048	0.5	0.8333		0.1489	0.4615	0.4		0.2105	0	nan		0.096	0.2771	0.1053
0.9694	0.3953	0.9851		0	0.5	0.2333		0.6667	0.3488	0.4444		0.4449	0.8537	0.6045		0.2566	0.1429	0.0556		0.0615	0.1964	0.0508
0.913	0.4091	nan		0.0391	0.7925	0.0357		0.9143	0.6	0.8478		0.1026	0.4219	0.3063		0.7515	0.1176	0.037		0.0444	0.2143	0.1852
0.9268	0.42	nan		0.5	1	nan		0.9231	0.6087	nan		0.5357	0.9	0.2558		0.1379	0.027	nan		0.1379	0.7143	0.2381
0.7903	0.2609	0.5455		0.1214	0.7273	0.0595		0.7727	0.4643	0.25		0.3864	0.84	nan		0.114	0.0116	0.0196		0	0.2143	nan
0.8587	0.2093	nan		0.26	1	0.197		0.8	0.5	0.3333		0.126	0.4462	0.3582		0.2	0	0.1034		0	0.1111	0
0.6552	0.15	0.381		0.0314	0.675	0.2227		0.5432	0.1803	0.3542		0.1408	0.5946	0.3478		0.3391	0.1008	nan		0.05	0.24	0.0235
0.7781	0.2168	0.5718		0.0455	0.875	nan		0.6866	0.2642	0.5		0.4091	0.72	0.3621		0.1778	0	0		0.1385	0.4536	0.0156
0.5577	0	0.9583		0.2286	1	nan		0.8592	0.5161	nan		0.0833	0.4524	nan		0.1887	0	0.0167		0.1406	0.4444	0
0.5924	0.0333	0.8654		0.0435	0.7119	0.3061		0.75	0.4167	0.4857		0.3429	0.7647	0.3243		0.1311	0	0.0808		0.0662	0.1905	0
0.9109	0.2143	0.7456		0.2714	0.7905	0.1593		0.8276	0.3421	0.4762		0.2037	0.6071	0.3333		0.3265	0.1111	0		0	0.2381	0
0.9255	0.3647	0.918		0.2821	0.8889	0.7037		0.95	0.6	nan		0.4877	0.898	0.6429		0.4427	0.2556	0.4361		0	0.1818	0
0.9737	0.2577	0.7463		0.4231	0.9811	nan		1	0.5667	nan		0.3406	0.9444	0.3182		0.4793	0.2234	0.3563		0.0125	0.1786	nan
0.9412	0.2069	nan		0.2903	1	nan		0.88	0.4286	0.569		0.3478	0.7541	0.5294		0.3035	0.092	0.2406		0.1275	0.2444	0.1087
0.9329	0.3148	nan		0.1411	0.8	0.3333		0.65	0.25	0.48		0.1818	0.4894	0.3958		0.3	0.069	nan		0.0197	0.15	0
1	0.5	0.6471		0	1	0.9672		0.9	0.5333	0.7292		0.44	0.8039	nan		0.1216	0	0		0.0156	0.1343	0.0159
0.8	0.0972	0.6486						0.8148	0.3043	nan		0.1242	0.6203	0.2785		0.1266	0	0.0488		0	0.2857	0
0.9412	0.3553	0.942						0.4118	0.0323	0.5161		0.3243	0.6667	nan		0.175	0	0.1183		0.0103	0.1818	0.0877
0.9527	0.4494	0.875						0.6957	0.0408	0.1379		0.641	0.9722	0.7742		0.2653	0.012	0.122		0.0108	0.1429	0
0.9479	0.359	0.9118						0.6757	0.0121	0.12		0.4098	0.7907	0.5556		0.1181	0.0073	0.0374		0.0323	0.2857	0.0952
0.9	0.3333	nan						0.4894	0.0116	0.0882		0.439	0.74	0.75		0.1727	0.0513	0.0526		0.0435	0.2564	nan
0.6615	0.1034	0.625						0.7593	0.4375	0.9		0.2656	0.6522	0.2609		0.2558	0	nan		0.0132	0.1404	0
0.9836	0.3043	0.98						0.7872	0.4839	0.7429		0.2759	0.7179	nan		0.131	0	0		0.0064	0.1364	0
0.8807	0.375	0.8372						0.9787	0.6667	nan		0.0476	0.8	0.2941		0.1342	0.0204	0.1778		0.0306	0.2222	0.0833
0.7321	0	0.8085						0.9545	0.4	0.2162		0.5882	1	nan		0.1591	0.0317	0.1739		0	0.4545	0.1333
0.6304	0	0.675						0.55	0.1364	0.8222		0.55	0.8966	0.5625		0.2	0	0.2727		0.1611	0.3874	0.2737
0.9691	0.4182	0.9036						0.7	0.1538	nan		0.6129	0.9286	0.5667		0.3333	0.0463	0.3474		0.2061	0.4296	0.2164
0.8	0.1379	nan						0.7303	0.4286	0.6727		0.451	0.7727	0.8		0.3158	0.1473	nan		0.0725	0.2045	0.1216
0.8676	0.35	0.939						0.625	0.2	nan		0.4464	0.7742	0.9286		0.2121	0.013	0		0.0117	0.15	0.0485
0.8	0	0.4697						0.5217	0.1724	0.3636		0.05	0.4	0.28		0.12	0	0.0385		0.0116	0.3784	0.3056
1	0.4944	0.9778						0.4423	0.08	nan		0.2099	0.52	0.1875		0.3636	0.125	nan		0.05	0.3654	0.1495
0.9573	0.3902	0.8315						0.4107	0	nan		0.285	0.6061	0.1525		0.1803	0	0.463		0.0272	0.1503	0.0337
0.9615	0.3	0.614						0.7455	0.4	0.48		0.45	0.7812	nan		0.1111	0	0.0247		0.0643	0.2421	0.0222
0.9091	0.3889	0.8955						0.549	0.1351	nan		0.5682	0.9565	nan		0.4	0.0625	nan		0.0185	0.1538	0.028
0.9136	0.3929	0.4138						0.7309	0.3333	0.5437		0.487	0.8	0.5765		0.4743	0	0.4259		0.0629	0.1759	0.0334
0.8322	0.2444	0.1452						0.3036	0	nan		0.3462	0.8108	nan		0.7135	0.3409	0.5217		0.0877	0.2569	0.05
0.6393	0.0989	0.1111						0.5862	0.2286	nan		0.2258	0.7838	nan		0.4932	0.3422	0.4228		0	0.1	nan
0.629	0.05	0.8						0.8421	0.2857	0.5294		0.5789	0.9167	nan		0.1484	0.0072	0.0098		0.1951	0.3784	0.2273
0.797	0.2432	0.7143						0.5238	0.0357	0.3636		0.4211	0.8621	0.5283		0.2346	0.0286	0		0.044	0.1538	0
0.6182	0.0204	nan						0.5063	0.0625	0.5106		0.0857	0.8065	0.381		0.3667	0.1111	0.037		0.0549	0.2556	0.1154
0.9811	0.1944	nan						0.9107	0.5814	0.8974		0.093	0.5312	0.093		0.1659	0.0611	0.1543		0	0.1029	0
0.8587	0	0.8916						0.6981	0.2417	0.5278		0.3077	0.8235	0.7879		0.1982	0.0884	0.2086		0.0373	0.2872	0.0306
0.8286	0.0357	0.7333						0.6807	0.3372	0.582		0.2432	0.6522	0.2208		0.3557	0.0469	0.1216		0.0355	0.2159	0.0444
0.8491	0.3311	0.7619						0.8315	0.5185	0.8929		0.2976	0.6436	0.5812		0.5833	0.1515	0.2288		0.024	0.125	0
1	0.4839	nan						0.6389	0.2913	0.4667		0.2121	0.5909	0.2162		0.5	0.04	nan		0.068	0.2405	0.0598
0.5857	0	0.5207						0.6667	0.3509	0.3636		0.5	0.807	0.6471		0.2146	0.0286	nan		0.442	0.555	0.6121
0.95	0.3333	0.7059						0.6875	0.1538	0.1739		0.3375	0.6522	0.3333		0.1714	0	nan		0.1442	0.3651	0.3407
1	0.5	0.8125						0.6885	0.3364	0.7442		0.2886	0.6	0.5208		0.1636	0.0141	0.0175		0.0465	0.2381	0
0.7667	0.1719	0.9464						0.6935	0.3934	0.3218		0.4694	0.8529	nan		0.2222	0	nan		0.0248	0.1786	0
0.9529	0.2484	0.6406						0.5955	0.1538	0.6712		0.3793	0.7674	0.9062		0.2362	0.0141	0.0133		0.0566	0.339	0.05
0.9592	0.1433	0.7885						0.8289	0.4828	0.6667		0.25	0.85	nan		0.129	0	nan		0.2959	0.6667	0.0893
0.9083	0.0891	0.6986						0.5342	0.1553	nan		0.2198	0.5227	nan		0.2703	0.0566	0.0312		0.0526	0.3239	nan
1	0.0657	0.7						0.9	0.5455	nan		0.0351	0.5714	nan		0.1207	0	nan		0.2564	0.7818	nan
0.775	0.0961	nan						0.6304	0.1224	nan		0.5	0.8085	0.6061		0.1111	0	0.0811		0.25	0.5909	nan
0.9114	0.1953	0.625						0.7528	0.45	0.5962		0.44	0.875	0.6667		0.1935	0	0		0.0107	0.15	0.0102
0.8047	0.2984	0.9333						0.8471	0.4375	0.6705		0.2955	0.9565	0.5952		0.2308	0.1071	0.1287		0.0403	0.2198	0.0541
0.8315	0.2716	0.5462						0.3065	0	0.1724		0.4667	0.9524	nan		0.4014	0.2651	0.73		0.5673	0.9194	0.4766
0.9528	0.2879	0.9						0.557	0.1429	0.2857		0.4151	0.8929	nan		0.127	0.0159	0.0303		0.1739	0.8537	0.2245
0.9259	0.2857	0.75						0.8312	0.5143	nan		0.0471	0.3636	0.1212		0.1034	0	nan		0	0.2963	nan
0.5921	0.0833	0.5208						0.6364	0.2571	nan		0.1317	0.4483	0.1789		0.2667	0	nan		0.1319	0.2857	0.3077
1	0.5	1						0.8983	0.5385	nan		0.1429	0.45	0.4909		0.7862	0.5238	nan		0.0194	0.2239	0.06
1	0.4615	1						0.3953	0.0909	nan		0.1786	0.619	nan		0.8554	0.5714	0.7209		0.0659	0.2049	0.1319
0.9111	0.28	nan						0.7778	0.4776	0.2903		0.6122	0.913	nan		0.832	0.684	0.6929		0.0177	0.1429	nan
0.746	0.0929	nan						0.5445	0.1935	0.5217		0.4833	0.8205	0.7143		0.2333	0	0.0588		0	0.1111	0.1818
0.9714	0.0714	nan						0.593	0.25	0.5		0.4526	0.8148	0.6196		0.125	0	nan		0.0448	0.4286	0.1818
0.9565	0.4206	0.8473						0.8043	0.3871	nan		0.5833	0.8929	0.6667		0.1039	0	0.0571		0.0625	0.3137	0.0813
0.837	0.3333	nan						0.8913	0.5333	nan		0.306	0.7179	0.5333		0.3576	0.1128	0.0654		0.2857	1	0.5269
0.7222	0.2083	0.6						0.875	0.4167	nan		0.4	0.8	0.493		0.1416	0	0.0543		0.0446	0.2048	0.131
0.5	0	0.3023						0.8621	0.5526	0.8529		0.3636	0.6897	nan		0.4286	0.2637	0.6345		0.1091	0.2881	nan
0.8081	0.2323	0.6825						0.74	0.4167	nan		0.4405	0.7647	nan		0.1	0	nan		0.2	0.5	nan
0.9737	0.1458	0.2941						0.8	0.3125	0.561		0.4286	0.75	nan		0.15	0.0278	nan		0.02	0.1263	0.0485
0.9167	0	nan						0.4375	0.0909	nan		0.569	0.9167	0.5227		0.2	0	0.05		0.0982	0.2127	0.1429
0.8112	0.25	0.522						0.9007	0.5185	0.4925		0.3971	0.7895	nan		0.6234	0.514	0.603		0.04	0.225	0.0513
0.875	0.0278	0.5333						0.6154	0.2941	nan		0.4706	0.9091	nan		0.5	0.2432	0.5584		0.0244	0.1852	0.0784
0.7381	0.1935	nan						0.9836	0.5882	0.8226		0.5	0.8723	0.4048		0.1769	0.0615	0.1		0	0.1176	nan
0.8828	0.3611	0.9643						0.8621	0.5484	0.7179		0.6786	1	0.4828		0.4061	0.2842	0.281		0	0.1	0
0.904	0.3621	1						0.85	0.36	0.84		0.0909	0.7083	0.1905		0.2308	0	0		0.1061	0.2232	0.1268
0.5778	0	nan						0.9636	0.6341	0.5882		0.0571	0.5455	nan		0.3	0.0444	nan		0.0431	0.1914	0.0739
0.9722	0.2273	1						0.8125	0.4524	0.6765		0.5946	0.9167	nan		0.2419	0.0505	0.118		0.0513	0.2857	nan
0.5152	0	0						0.3913	0.04	0.5		0.3793	0.7222	nan		0.2275	0.0978	0.1351		0	0.4884	0.1463
0.95	0.24	nan						0.8	0.381	nan		0.3415	0.6667	0.5366		0.575	0.2391	nan		0.1586	0.2618	0.0366
0.7125	0.1429	0.7831						0.48	0.1538	nan		0.2727	0.7143	0.05		0.1786	0	nan		0.0333	0.1984	0.0683
0.9583	0.4286	0.7143						0.5714	0.2174	0.3137		0.1333	0.5938	nan		0.1667	0	nan		0.2487	0.3626	0.1507
0.99	0.4333	nan						0.6324	0.2759	0.5		0.3881	0.697	0.6071		0.1923	0	0.0312		0.0799	0.2664	0.0757
0.974	0.3588	0.9577						0.8214	0.4815	0.3953		0.3684	0.6875	nan		0.2083	0	nan		0.0122	0.15	0.0263
1	0.5	1						0.781	0.2886	nan		0.3137	0.625	0.4412		0.1744	0.0196	0.2193		0.0183	0.1818	0.0058
0.9211	0.2195	nan						0.8478	0.5	0.6667		0.2941	0.6471	0.1538		0.2174	0	0.1071		0	0.1163	0.0625
1	0.4286	nan						0.7222	0.2692	nan		0.5135	0.9487	0.6897		0.1402	0.0343	0.1519		0.0108	0.125	0.0185
1	0.4138	0.6857						0.8333	0.5333	nan		0.2258	0.5476	nan		0.2143	0.0465	nan		0.2165	0.6462	0.3171
0.641	0	0.0476						0.7549	0.3867	0.6667		0.2	0.55	0.35		0.35	0.0278	nan		0.6133	0.9225	0.7161
0.8145	0.27	0.7288						0.6531	0.25	0.4706		0.619	1	nan		0.36	0.08	nan		0.3816	0.7692	0.4874
0.8966	0.3671	1						0.5918	0.2381	0.1		0.1443	0.5088	0.5429		0.3333	0.0217	nan		0	0.1613	0
0.94	0.3077	0.5909						0.3922	0.0714	0.0874		0.5167	0.9032	nan		0.8951	0.5915	1		0.0794	0.4583	nan
0.9714	0.4615	nan						0.7317	0.4074	0.86		0.2889	0.6216	0.52		0.6	0.05	nan		0.1053	0.537	0
0.9524	0.2529	1						0.6	0.2581	0.5882		0.413	0.7297	0.2857		0.2139	0.0909	0.11		0	0.4	0.2
0.7826	0.1667	0.7381						0.7442	0.3333	0.3333		0.1678	0.6136	0.1944		0.1818	0	nan		0	0.1667	0
0.6886	0.1497	0.5339						0.7826	0.4286	0.5082		0.2449	0.5769	0.3396		0.1395	0.0135	0		0.0361	0.1897	0.1029
0.9514	0.1538	0.9167						0.6957	0.3636	0.589		0.4583	0.8182	0.3962		0.2353	0	nan		0.0213	0.1452	nan
0.9483	0.4324	0.9886						0.8621	0.52	nan		0.5143	0.9048	0.56		0.4333	0.069	nan		0.082	0.2432	nan
0.9655	0.25	0.9107						0.7697	0.3673	0.8207		0.6818	1	0.5357		0.3922	0.1064	0.0588		0.0255	0.2927	0.069
0.95	0.36	0.9111						0.6303	0.3077	0.7429		0.2326	0.625	nan		0.479	0.0244	0.0482		0	0.2593	nan
0.8621	0.1293	0.6355						0.9434	0.36	nan		0.413	0.8571	0.5556		0.1169	0	0		0.0513	0.2857	nan
1	0.1875	0.9048						0.7442	0.3462	nan		0.1346	0.55	0.4375		0.2198	0.1	nan		0.2914	0.4302	0.2365
0.8364	0.1562	nan						0.6957	0.2059	0.6552		0.2714	0.775	0.4321		0.9453	0.7812	0.9767		0.8214	0.9293	0.629
0.8623	0.2927	0.7857						0.5034	0.1719	0.4857		0.375	0.6905	0.3077		0.1221	0	0.1724		0.0926	0.4588	0.2353
0.6774	0.1176	nan						0.75	0.375	nan		0.4923	0.8462	0.2985		0.2857	0.0278	0		0	0.1455	0.1842
0.8571	0.1429	nan						0.3182	0	0.0667		0.2174	0.5417	0.4828		0.1279	0	0		0.1538	0.5636	0.0645
1	0.3333	0.963						0.4474	0.069	nan		0.3008	0.7797	0.4717		0.4516	0	0.0357		0.0419	0.2059	0.1757
1	0.3636	0.95						0.3932	0.082	nan		0.3068	0.6667	0.6222		0.4352	0.1538	nan		0.0638	0.7228	0.1955
0.9655	0.1212	1						0.3696	0.0667	nan		0.6029	0.907	0.6129		0.1182	0	0.0667		0.0231	0.1739	0
0.8034	0.1159	0.3937						0.6087	0.2647	0.5062		0.3659	0.6757	0.5833		0.6623	0.5287	0.7222		0	0.125	0
0.6763	0.1389	0.6						0.7532	0.4074	0.6585		0.2381	0.619	nan		0.2667	0.0769	nan		0	0.125	0
0.6413	0.0896	0.7282						0.7937	0.4444	0.6667		0.3942	0.7015	0.4737		0.2752	0.0385	0.0769		0.1935	0.6667	nan
0.8952	0	0.8318						0.8	0.4615	0.8		0.5482	0.8588	0.7273		0.625	0.125	nan		0.0833	0.2481	0.2381
0.9848	0.4167	nan						0.6829	0.2759	0.4407		0.5714	0.9	0.7347		0.1687	0	0.2125		0.0196	0.1197	nan
0.836	0.161	0.6146						0.8387	0.4118	nan		0.5714	0.9259	nan		0.1622	0	0.1667		0.0518	0.2065	0.0406
0.7611	0.1548	0.6358						0.6863	0.3448	0.4752		0.5152	1	nan		0.193	0	nan		0.1471	0.3571	nan
0.7651	0.175	0.6036						0.605	0.2778	0.5143		0.0739	0.4074	0.292		0.2373	0.1327	0.117		0.0617	0.1974	0.3115
0.8409	0.3307	0.6111						0.8511	0.2222	nan		0.2826	0.5882	0.6667		0.1299	0.0135	nan		0.1169	0.328	0.2333
0.7008	0.1901	0.6224						0.5682	0.24	0.8421		0.6282	0.9545	nan		0.2673	0.0676	0.2018		0.0704	0.2353	nan
0.9508	0.4167	nan						0.8571	0.3478	nan		0.4476	0.7656	0.4474		0.1379	0.0303	0.3778		0.0126	0.1951	0.0287
0.8397	0.1809	0.726						0.5506	0.0854	nan		0.1522	0.6122	0.1628		0.1885	0	0.069		0	0.1333	nan
0.8605	0.1923	0.8286						0.6214	0.2533	nan		0.0638	0.4688	nan		0.1121	0	0.1084		0.0281	0.1429	0.0444
0.8772	0.1765	0.7879						0.9219	0.6	0.8923		0.0571	0.5833	0.3148		0.3333	0	nan		0.2645	0.6765	nan
0.8421	0.2162	0.9296						0.8478	0.2727	0.8704		0.3056	0.625	0.4		0.1974	0.0591	0.26		0.008	0.1096	0.1712
0.974	0.3784	0.1667						0.6131	0.2264	0.5909		0.25	0.6792	0.5341		0.2026	0.0455	0.1503		0.1376	0.4615	nan
0.8214	0.1	nan						0.7812	0.2326	nan		0.0164	0.4062	0.4242		0.3502	0.1063	0.2096		0.013	0.1154	0
0.9844	0.4583	nan						0.6857	0.3043	0.65		0.3529	0.8824	0.4921		0.1333	0.0329	0.2955		0.011	0.1333	0.0476
1	0.1	nan						0.7333	0.3	nan		0.0861	0.4138	0.326		0.2393	0.0714	0.4275		0	0.1515	0
0.92	0	nan						0.5455	0.225	0.52		0	0.5	nan		0.1212	0	0.0408		0	0.1389	0.561
0.9451	0.375	0.9778						0.697	0.3478	0.7333		0.5433	0.9348	0.593		0.2368	0.0244	nan		0	0.2075	0.0235
0.7118	0.194	0.885						0.7	0.2963	0.2368		0.4054	0.7692	0.5		0.2955	0	nan		0.0294	0.2192	0
0.9286	0.2381	0.757						0.5039	0.1212	0.4615		0.5054	0.973	0.7087		0.1364	0	0.075		0.3091	0.6923	nan
0.918	0.3333	0.8286						0.7356	0.3333	0.7258		0.4722	0.8167	0.5253		0.123	0	0.0533		0.38	0.9524	0.2295
0.9423	0.4133	0.9688						0.5943	0.2632	0.4762		0.2562	0.7209	0.6056		0.1481	0	0		0.4133	0.8333	0.5833
0.6667	0.15	0.8333						0.3953	0	nan		0.2838	0.6458	nan		0.1774	0	0.04		0	0.3	0.037
0.9333	0.2838	0.7969						0.9412	0.5	0.7708		0.2917	0.6125	0.5833		0.2326	0.1132	nan		0	0.1429	0.0115
1	0.4643	nan						0.8641	0.5593	0.8413		0.3204	0.6508	0.6237		0.1667	0.0222	0.0769		0	0.1429	nan
0.9167	0.2027	nan						0.76	0.35	nan		0.5714	0.9811	nan		1	0.716	0.8591		0	0.1759	0
0.9748	0.1399	nan						0.9143	0.2	0.2727		0.5758	0.9184	0.7736		0.1494	0	0.04		0	0.125	nan
0.94	0.0376	nan						0.7391	0.4	nan		0.6275	1	0.4231		0.132	0.0063	0.0567		0.0079	0.1129	0.0492
0.8621	0.1	nan						0.7381	0.3243	0.6174		0.6438	0.9655	0.7273		0.3504	0.1549	0.0324		0.022	0.1389	0.0169
0.9653	0.4444	0.9118						0.5	0.0833	0.1364		0.5258	0.9	0.75		0.5523	0.3137	0.6667		0.0163	0.1176	0.0168
0.7949	0.12	0.6538						0.7068	0.2692	0.5246		0.4516	0.8095	nan		0.8226	0.7043	0.7743		0.0405	0.1667	0.0374
0.9146	0	nan						0.8976	0.5522	0.9268		0.2364	0.6	0.3696		0.6052	0.3252	0.6373		0	0.1818	nan
0.7568	0.0833	0.4348						0.3913	0.0625	0.5111		0.4722	0.7872	nan		0.1053	0	0		0.0789	0.2321	0.0808
0.7963	0.2768	nan						0.7361	0.425	0.8475		0.3202	0.7083	0.4588		0.1538	0	0		0.0833	0.2857	0.2222
0.9333	0.381	nan						0.62	0.16	0.65		0.3929	0.7111	0.5424		0.1228	0.0206	0.0522		0	0.3922	0.0125
0.9444	0.125	0.8649						0.6061	0.2581	0.7667		0.4412	0.9118	0.5944		0.175	0	0		0.0211	0.1781	nan
1	0	0.9688						0.8113	0.3333	0.7246		0.3182	0.64	nan		0.1565	0.038	0		0.1695	0.3725	0.1069
0.8545	0.225	0.641						0.8367	0.52	nan		0.0204	0.375	nan		0.2481	0.1369	0.0966		0	0.1132	0.1389
0.9831	0.0444	1						0.5455	0.1429	0.4375		0.371	0.7586	0.6552		0.2	0	nan		0	0.1429	0
0.9688	0.275	0.7838						0.5862	0.1081	0.2245		0.5909	0.8929	nan		0.1494	0.0297	0.0396		0.0326	0.375	0.0714
0.899	0.3387	0.8966						0.637	0.3333	0.6373		0.1957	0.619	0.5833		0.1774	0	0.1333		0.0179	0.1316	0.1538
1	0.3333	nan						0.4091	0.0816	0.1562		0.4082	0.7083	0.6098		0.1903	0	0.012		0.02	0.2745	nan
0.9815	0.4444	0.7925						0.9344	0.619	0.8649		0.3537	0.697	0.4324		0.125	0	0		0.1	0.3182	0.0566
0.9912	0.1892	0.8931						0.4259	0.125	nan		0.6897	1	nan		0.5449	0.4297	0.1709		0.0367	0.1905	0.0769
0.9541	0.4514	0.9178						0.8571	0.4878	0.6346		0.5238	0.8333	0.5857		0.1207	0	0		0.0455	0.2778	0.0556
0.8841	0.3492	0.8438						0.8227	0.4697	0.9744		0.2754	0.6957	0.1481		0.1046	0	0.0236		0.0113	0.17	0.045
0.6098	0.0833	nan						0.7	0.2703	nan		0.3824	0.6857	0.4909		0.4813	0.3495	0.4628		0.0138	0.1935	0.0435
1	0.2	nan						0.9524	0.4375	nan		0.25	0.8718	0.5		0.1667	0.041	0.1507		0.5135	0.7895	0.7547
0.8125	0.2857	0.8537						0.6721	0.3607	0.6769		0.4409	0.8462	0.4528		0.6222	0.0714	0.6429		0.5586	0.8077	0.7778
0.9548	0.4222	0.9294						0.6316	0.1379	0.5814		0.4898	0.9524	nan		0.5685	0.3094	0.1771		0.1622	0.4902	0.3333
0.8816	0.0135	nan						0.5714	0.1724	nan		0.1429	0.75	nan		0.1622	0	0		0.0328	0.3804	0.1469
0.8472	0.3333	1						0.9	0.4762	0.9375		0.05	0.4222	0.1231		0.1837	0	nan		0.0192	0.1705	0.033
0.7486	0.2476	0.2061						0.4536	0.0588	0.1324		0.5278	0.84	nan		0.2169	0.069	0.1626		0	0.16	nan
0.5877	0	nan						0.5538	0.1905	0.6383		0.5	0.9643	nan		0.1364	0	0.0426		0.0297	0.28	0.0068
0.8961	0.3095	0.8966						0.5536	0.1429	0.4082		0.1692	0.4762	0.3171		0.2029	0	0.0111		0.0727	0.75	0.0833
0.9123	0.3889	0.8955						0.5669	0.25	0.5125		0.0622	0.3707	0.1616		0.42	0	nan		0.0242	0.2292	0.0588
0.9747	0.45	0.9636						0.8704	0.5667	0.7573		0.3383	0.7241	0.6701		0.5455	0	nan		0.0615	0.4324	0.0182
1	0.4898	0.7595						0.8454	0.5143	0.8235		0.6429	0.95	0.8095		0.3571	0	0.0635		0.0231	0.129	0.0231
1	0.4745	0.8						0.6538	0.2609	0.7586		0.3265	0.6364	0.3438		0.55	0.3016	nan		0.0286	0.2195	0
0.9091	0.2162	nan						0.8684	0.5	0.641		0.3313	0.6364	0.4		0.1221	0	0		0.0333	0.1957	0.0481
0.973	0.3594	1						0.3934	0.0364	0.3036		0.2313	0.6571	0.4571		0.8554	0.7245	nan		0.0222	0.2	0.12
0.7403	0.1389	nan						0.4286	0.0732	0.5882		0.6786	0.9808	0.4228		0.381	0.1528	0.3504		0.0976	0.3763	0.0189
0.7129	0.187	0.7134						0.4567	0.119	0.3667		0.6944	1	nan		0.2302	0.0661	0.09		0.0054	0.1646	0
0.6838	0.125	0.6461						0.8788	0.2973	nan		0.5111	0.8214	nan		0.2576	0.087	0		0.027	0.4	nan
0.7286	0.1429	0.6667						0.8947	0.3636	0.7317		0.4211	0.8	nan		0.4146	0	nan		0.0333	0.25	nan
0.9556	0.3913	0.881						0.7273	0.32	0.7344		0.4262	0.8621	0.3333		0.4386	0.1412	0.4844		0.0303	0.1373	0.0893
1	0.3438	0.9722						0.641	0.3333	0.08		0.4127	0.7222	0.2179		0.1631	0	0.0337		0.0204	0.2273	0.0833
0.875	0.0625	nan						0.4286	0	0.2667		0.1837	0.619	nan		0.124	0.012	0.1376		0	0.1333	0
0.7838	0.2222	0.8						0.7581	0.3235	0.6316		0.17	0.7083	0.486		0.1667	0	nan		0.0145	0.119	0
0.94	0.2353	nan						0.6818	0.2683	nan		0.119	0.5	0.3214		0.2865	0.1558	0.641		0.0219	0.2083	0.0909
0.913	0.2911	0.9506						0.5865	0.25	0.2632		0.398	0.85	0.2857		0.4375	0	0.027		0.08	0.3333	0.0263
0.95	0.2987	0.8023						0.7595	0.4524	0.625		0.386	0.75	nan		0.2278	0	nan		0.015	0.1795	0.037
0.995	0.2785	0.9318						0.5714	0.0435	nan		0.1845	0.6452	nan		0.1164	0	0.0701		0.0479	0.1504	0.0317
0.9286	0.1667	0.875						0.7317	0.3846	nan		0	0.8	0		0.2162	0	nan		0.0541	0.1552	0
0.925	0.25	0.9103						0.6786	0.3714	0.8182		0.0556	0.5238	nan		0.1875	0.087	0.09		0.0377	0.2222	0.1875
0.9744	0.2558	0.8571						0.7586	0.0815	nan		0.28	0.5909	nan		0.2063	0.0294	nan		0.0058	0.1688	0.0263
1	0.5	nan						0.8571	0.2208	0.6774		0.033	0.4186	0.2		0.1782	0	0.0192		0.0196	0.2923	0.225
0.7945	0	0.675						0.8786	0.2287	0.6034		0.6	0.9091	0.72		0.1884	0.0286	nan		0.1574	0.3172	0.0833
0.9516	0.4327	0.9547						0.9259	0.4783	0.5417		0.3878	0.8077	nan		0.7871	0.4368	0.7767		0.1029	0.2411	0.2232
1	0.1	nan						0.871	0.5	0.7429		0.1783	0.6	0.3712		0.6923	0.456	0.9141		0	0.129	0
0.907	0.2381	nan						0.6829	0.3721	nan		0.4576	0.8529	nan		0.2326	0	0.0667		0.0508	0.1915	0.0769
1	0.0667	nan						0.7875	0.4186	0.6098		0.04	0.7	nan		0.732	0.4545	nan		0	0.2742	0
0.98	0.36	0.6						0.8095	0.3438	nan		0	0.6897	0.6667		0.1538	0.0217	nan		0.3779	0.7282	nan
0.883	0.2564	0.8136						0.825	0.52	0.7885		0.1304	0.6087	nan		0.1591	0	0		0.4741	0.9467	nan
0.8571	0.3056	0.7543						0.9688	0.6071	0.8701		0.5882	1	0.5		0.2143	0	0		0.0481	0.1791	0.0698
0.9532	0.4	0.8321						0.8889	0.4348	nan		0.0319	0.52	0.0144		0.2778	0	0.1884		0.0297	0.1726	0.026
0.7857	0	nan						0.8528	0.4706	0.875		0.41	0.95	0.5479		0.1429	0.0149	nan		0	0.1081	0.1429
1	0.2121	0.9231						0.825	0.4857	nan		0.5882	0.8966	0.7188		0.15	0	nan		0.0419	0.1735	0.0283
0.9062	0.2692	0.6207						0.5882	0.16	0.3913		0.4688	0.85	nan		0.2	0.0179	nan		0.0582	0.2458	0
0.7661	0.1951	0.8063						1	0.6	0.7826		0.55	0.8537	0.4603		0.1383	0	0.012		0.026	0.2143	0
0.736	0.1483	0.7323						0.6615	0.3023	0.4923		0.191	0.75	0.1359		0.1194	0	0		0.0511	0.1625	0.1
0.9615	0.4583	1						0.9286	0.5714	nan		0.3077	0.7586	0.439		0.1212	0	0		0.0513	0.3333	0.0526
0.85	0.3226	1						0.716	0.4054	0.6154		0.4035	1	0.625		0.1573	0	0.0833		0.0428	0.1745	0.044
0.6506	0.1429	0.7674						0.9286	0.5455	nan		0.3939	0.7333	nan		0.1053	0	0.2		0.5647	1	0.5158
0.6667	0.1538	0.4615						0.8571	0.1905	0.2609		0.2793	0.6761	0.3214		0.2409	0.0814	0.2347		0.1071	0.3333	0.0588
0.6008	0.0096	0.4051						0.8333	0.5217	nan		0	0.3	0.0429		0.6532	0.5	0.4872		0.1053	0.5111	0.0746
0.5822	0.0214	0.2958						0.9385	0.6071	nan		0.4	0.7241	nan		0.1287	0	0.125		0	0.2	0
0.8976	0.3607	nan						0.7714	0.4545	0.6216		0.15	0.4762	nan		0.2247	0	0.0182		0.4035	0.8015	0.2798
1	0.4853	0.8214						0.7209	0.4054	nan		0.6143	1	nan		0.2609	0	0.011		0.6263	1	0.5205
0.5278	0	0.2874						1	0.68	0.9048		0.58	0.9	0.8052		0.2979	0.1053	nan		0	0.1034	0.0435
0.8679	0.197	0.6903						0.9355	0.6111	nan		0.3784	0.7667	nan		0.2788	0	0.2118		0.3077	0.7407	0.0455
0.8	0.1404	0.4923						0.78	0.4545	0.65		0.1304	0.65	nan		0.9783	0.8553	0.9583		0.0732	0.3333	0
0.8472	0.3143	0.6327						0.8611	0.5185	nan		0.5	1	0.9062		0.1991	0.0964	0.2393		0.0479	0.2073	0.0408
0.8125	0.1277	0.4032						0.8831	0.4286	0.8229		0.1067	0.4651	0.0202		0.3569	0.1507	0.5057		0.0417	0.3191	nan
0.913	0.3778	nan						0.828	0.4828	0.6316		0.1139	0.534	0.0631		0.2173	0.0497	0.0656		0	0.1639	0.1197
0.9213	0.3218	1						0.9714	0.5938	0.6667		0.3182	0.6486	0.5556		0.5088	0.3415	nan		0.075	0.2222	nan
0.9222	0.1587	0.8919						0.8947	0.4884	nan		0	0.3478	0		0.9167	0.4286	nan		0.0143	0.2533	0.0222
0.8553	0.2273	0.9315						0.7531	0.4324	0.7838		0.3247	0.7391	0.5909		0.9079	0.6667	0.7541		0.0044	0.1277	0
0.9459	0.0541	0.9057						0.9508	0.6136	0.9429		0.1319	0.5909	0.3091		0.2203	0.0455	0.4625		0.3784	0.6042	0.3156
0.8736	0	0.8537						0.6139	0.2468	nan		0.0913	0.5417	0.1827		0.92	0.7877	nan		0.6541	0.8941	0.6851
0.9554	0	0.8551						0.9091	0.5667	0.75		0.2017	0.6143	0.3545		0.1884	0.0662	0.1932		0.5901	0.94	0.9615
0.75	0.0417	nan						0.9024	0.5556	0.9		0.2162	0.5862	0.303		0.1667	0	nan		0.0105	0.125	0.08
1	0.0385	nan						0.8	0.3529	nan		0.3553	0.873	nan		0.2111	0.05	0		0.0721	0.2661	0.0385
0.6923	0.1538	0.7129						0.6087	0.2162	0.4151		0.0563	0.43	0.0789		0.8025	0.3333	0.7		0.1613	0.2654	0.0917
0.5604	0	0.54						0.9455	0.5652	0.8182		0.2118	0.5976	0.2344		0.7146	0.2925	0.2898		0.2555	0.4444	0.2292
0.9385	0.4348	nan						0.5	0.0275	0.2171		0.2427	0.5455	0.3226		0.1111	0	0		0.0175	0.1714	nan
0.9545	0.3929	0.5833						0.6306	0.1419	0.1475		0	0.3871	0		0.1495	0.0154	0.0143		0	0.1765	0
0.9872	0.2614	0.7273						0.9231	0.5833	0.88		0.4756	0.8723	nan		0.16	0	nan		0.0182	0.2	nan
0.8528	0.3475	0.6842						0.7879	0.3846	0.2759		0.5893	1	0.6078		0.16	0.0385	nan		0	0.1429	0.0606
0.8602	0.2958	nan						0.6667	0.359	0.4286		0.1649	0.6923	0.3269		0.8378	0.4444	nan		0.0263	0.1304	0.1053
0.9259	0.3571	nan						0.84	0.35	nan		0.2574	0.5588	0.6038		0.7598	0.587	0.6941		0.0244	0.1429	0.0286
1	0.48	0.6327						0.7391	0.4247	nan		0.3774	0.7273	0.2188		0.2679	0	nan		0	0.1622	0.0571
0.8545	0	0.6633						0.6129	0.2083	nan		0.3043	0.6364	nan		0.102	0	0.0446		0	0.1026	0.0481
0.7429	0.1765	0.6136						0.7647	0.2439	0.7576		0.4902	0.8333	0.4507		0.1176	0.0116	0.0688		0.0426	0.2353	nan
1	0.25	nan						0.7692	0.44	nan		0.0435	0.3448	nan		0.1364	0	nan		0.0345	0.2083	nan
0.9726	0.4103	1						0.5	0.1667	nan		0.3846	0.8	0.4894		0.2477	0.0385	0		0.1688	0.3052	0.0969
0.9865	0.4146	nan						0.5778	0.25	nan		0.5846	1	0.4444		0.1746	0	0.0263		0.0317	0.1481	0.0103
0.9385	0.42	0.8636						0.5714	0.1852	0.2258		0.36	0.75	nan		0.3125	0.0769	nan		0	0.125	0.0476
0.7449	0.1948	nan						0.5763	0.2553	0.4648		0.5122	0.8571	0.7037		0.6571	0.2857	0.7347		0.25	0.64	nan
0.8072	0.1515	0.8298						0.7869	0.4839	0.4697		0.1973	0.5435	0.1913		0.136	0.0233	0.1364		0	0.2424	0.0625
0.8705	0.3562	0.9278						1	0.6053	nan		0.5	0.9	nan		0.2245	0.0263	0.0172		0.2333	0.4444	0.2581
0.9434	0.3962	nan						0.7692	0.3111	0.5		0.2222	0.625	nan		0.2391	0	0.2059		0.0381	0.1961	0.0588
0.875	0.2326	0.8899						0.7059	0.3269	0.3125		0.6508	1	0.5455		0.1288	0.0115	0.0282		0.0326	0.1475	0.0154
0.9082	0.4	0.496						0.4103	0.0256	0.2791		0.3264	0.6786	0.1765		0.1447	0	0.1429		0.061	0.2035	0.0833
1	0.4141	0.9783						0.6158	0.2862	0.5964		0.4404	0.7686	0.526		0.7436	0.4792	nan		0.0408	0.4444	0
0.9915	0.2018	0.9839						0.8095	0.4286	0.8438		0.3243	0.6562	nan		0.871	0.3333	nan		0	0.1923	0
0.96	0.2476	1						0.8571	0.5455	0.7342		0.3409	0.8065	0.7826		0.4382	0.1379	0.2857		0.0123	0.25	0
0.9333	0.3056	0.7564						0.6792	0.3333	nan		0.4903	0.9091	0.3543		0.3409	0.1333	nan		0.4583	0.8571	nan
0.8953	0.1392	0.9333						0.5758	0.25	nan		0.2292	0.7	nan		0.4286	0	0		0.2778	0.525	0.3966
0.6486	0	0.7647						0.6544	0.3043	0.6423		0.3218	0.7593	0.5714		0.268	0.0827	0		0.374	0.6645	0.4241
0.9637	0.2793	0.8429						0.9592	0.5	nan		0.5556	0.8636	0.6667		0.2091	0	nan		0.1	0.9286	0.625
0.9474	0.1864	0.9444						0.7692	0.36	nan		0.1181	0.4848	0.4938		0.2192	0	0.05		0.0108	0.1111	0.125
0.9378	0.3559	0.9398						0.8387	0.4118	0.8384		0.1799	0.6264	0.2453		0.2069	0	nan		0.1136	0.6364	0.1818
0.8621	0.3448	nan						0.8065	0.2787	nan		0.1042	0.6471	0.0759		0.3636	0.1446	0		0.051	0.413	0.0674
0.963	0.0458	nan						0.617	0.2381	0.76		0.2326	0.5714	nan		0.3125	0.0417	nan		0.271	0.4454	0.2941
0.9714	0.129	0.7						0.6	0.2	nan		0.2346	0.5373	0.2636		0.1132	0	0.075		0.1389	0.3636	nan
1	0.4528	1						0.5556	0.2	0.5		0.3731	0.84	0.4865		0.1983	0.0465	0		0.0185	0.1935	nan
0.871	0.1965	0.6667						0.7447	0.3704	0.6719		0.1122	0.4571	0.1395		0.2976	0.1721	nan		0	0.2414	nan
0.9714	0.28	nan						0.7353	0.3333	nan		0.5455	0.875	nan		0.8182	0.5455	0.25		0.04	0.2868	nan
0.6071	0.0303	0.4973						0.8571	0.5405	0.9118		0.1795	0.4839	nan		0.1176	0	nan		0.0309	0.1646	0.0204
0.5833	0.0417	nan						0.7925	0.3684	0.6341		0.3981	0.7059	0.4167		0.4167	0.1167	nan		0.21	0.5714	nan
0.6339	0.0678	0.3649						0.835	0.33	0.7951		0.6667	1	nan		0.168	0	0		0	0.1379	0.0227
0.8971	0.125	0.6949						0.9091	0.45	0.6667		0.2449	0.5556	0.5		0.5738	0.3103	0.1905		0	0.125	0.0426
0.9227	0.3475	0.7846						0.8796	0.3725	0.5106		0.427	0.8	nan		0.7064	0.5557	0.5972		0	0.15	nan
0.8036	0.2424	nan						0.7759	0.2759	0.3871		0.3881	0.8133	0.6763		0.6776	0.5616	0.764		0	0.1143	nan
0.9615	0.3968	nan						0.85	0.5161	0.7288		0.25	0.6	0.8571		0.3226	0.0909	nan		0.3763	0.5833	0.3662
0.8939	0.3333	0.2105						0.4561	0.05	0.4706		0.2676	0.65	0.3571		0.3385	0.1064	0.101		0.0063	0.1321	0.1031
0.541	0	nan						0.7222	0.2917	nan		0.2581	0.6154	nan		0.1	0	0		0.1163	0.2419	0.1493
0.8939	0.1667	1						0.9236	0.6	nan		0.2188	0.9	nan		0.2102	0	0.0678		0	0.2558	nan
0.8205	0.2333	0.625						0.9565	0.36	0.4839		0.2571	0.6429	nan		0.2073	0	nan		0	0.125	0.027
0.6692	0.1216	0.719						0.8462	0.32	nan		0.4464	0.8	0.3372		0.1053	0	0.0139		0.2206	0.6136	0.6163
0.7922	0.0372	0.5882						0.6207	0.2609	0.5		0.5728	0.8873	0.6462		0.2121	0.0488	nan		0.033	0.2069	0.2078
0.9444	0.4286	0.8571						0.5155	0.1667	nan		0.2532	0.56	0.5922		0.4113	0.0833	0.5111		0	0.1026	nan
0.9563	0.3636	0.8925						0.7586	0.4545	0.6316		0.4202	0.8222	0.7442		0.2982	0.069	nan		0	0.1739	0.0161
0.9554	0.35	0.9655						0.7317	0.2	nan		0.2308	1	nan		0.254	0	nan		0.027	0.25	0.1026
0.5167	0	0.3415						0.7917	0.25	nan		0.497	0.8868	0.6613		0.2541	0.0513	nan		0.0495	0.1957	0.1007
0.9927	0.4314	0.8974						0.7692	0.4231	0.6667		0.2468	0.6667	0.7865		0.2152	0.1067	0.18		0.0672	0.1737	0.0607
0.9636	0.4065	0.8511						0.6406	0.3099	0.26		0.046	0.6105	0.2135		0.1613	0	nan		0.0625	0.2526	0.1263
0.9659	0.45	0.9167						0.3673	0	0.2941		0.2287	0.5316	0.2023		0.2108	0.044	0.1613		0	0.1429	nan
1	0.2963	0.9355						0.6172	0.0235	0.3446		0.2202	0.525	0.1784		0.2154	0.0392	nan		0.0103	0.1167	0
0.9444	0.0133	nan						0.948	0.52	0.7966		0.5789	0.9259	nan		0.6313	0.4531	0.4082		0.054	0.175	0.0798
0.7941	0.2325	0.875						0.8519	0.5484	nan		0.34	0.7692	0.5385		0.5141	0.0882	nan		0.0729	0.2817	0.0233
1	0.3571	nan						0.8636	0.3939	nan		0.4915	0.8095	nan		0.1864	0.0455	nan		0.0332	0.1791	0.0283
0.8269	0	nan						0.3034	0	0.2063		0.4331	0.7895	0.5823		0.15	0	0		0.0833	0.1884	0.0611
0.9147	0.2769	nan						1	0.6667	nan		0.4556	0.7898	0.6236		0.2083	0.0238	0.0235		0.0256	0.1282	0
0.7391	0.2222	nan						0.8286	0.3659	0.5821		0.5556	0.9091	nan		0.4211	0.2326	0.7273		0.0335	0.1895	0.0074
0.8889	0.169	nan						0.322	0	0.2568		0.4653	0.7941	0.5143		0.4667	0.0769	0.0455		0.0717	0.2752	0.0479
0.9762	0.4068	1						0.8083	0.4651	0.8293		0.5	0.8	0.7714		0.3333	0.0816	nan		0.102	0.2679	0.0471
0.9833	0.2952	0.95						0.7419	0.3333	0.5263		0.3231	0.9167	nan		0.2222	0.0164	nan		0.024	0.2403	0.0684
0.9781	0.3651	0.7083						0.9	0.2317	0.6102		0.1366	0.5217	0.1515		0.2632	0.0588	0.1429		0.0345	0.1818	0.0632
0.8438	0.2381	nan						0.5333	0.2273	nan		0.2989	0.7727	0.4714		0.6856	0.4286	0.6923		0.0686	0.232	0.0599
0.9216	0.4118	0.854						0.3556	0.0357	0.3462		0.25	0.6184	nan		0.9453	0.72	0.9565		0	0.2391	nan
0.8087	0.3069	0.8476						0.7273	0.3143	nan		0.3415	0.7368	0.3235		0.1336	0.0081	nan		0.026	0.1392	0.0187
0.9468	0.3636	0.9268						0.8983	0.4167	0.825		0.2857	0.6222	0.3333		0.1944	0	nan		0.4713	0.8065	0.5972
0.9655	0.4545	0.7708						0.8641	0.3478	0.7778		0.0909	0.575	0.4035		0.1311	0	0.3571		0.3928	0.5656	0.6377
0.9935	0.2838	0.8485						0.8909	0.2979	0.7755		0.1266	0.5	0.2157		0.5143	0	0.0476		0.2613	0.4828	0.4762
0.9647	0.2133	0.6667						0.6474	0.2987	0.5333		0.4751	0.8036	0.6269		0.1126	0	0.0286		0.098	0.2737	0.0912
0.875	0.2326	1						0.5789	0.2615	0.2793		0.4218	0.7606	0.6897		0.1795	0	0		0.0625	0.2941	0.0286
0.7217	0.165	0.7544						0.5588	0.1333	nan		0.1491	0.619	0.2143		0.2	0.0392	nan		0.1184	0.3803	0.028
0.8958	0.371	nan						0.3529	0.0517	0.4815		0.375	0.7358	0.4386		0.2222	0	nan		0.0455	0.1716	0.0469
0.7037	0.0714	nan						0.8776	0.5102	0.5109		0.3704	0.6889	0.4667		0.1398	0	0.2128		0.0946	0.2222	0.0952
0.6703	0	0.2357						0.6333	0.0278	nan		0.3404	0.6774	0.3784		0.2	0	nan		0.2368	0.5	0.5714
0.7273	0.0833	0.1795						0.4797	0.11	0.2609		0.3636	0.9268	0.6102		0.25	0.037	0.4048		0.1176	0.2615	0.0917
1	0.2667	1						0.8717	0.5714	0.6949		0.381	0.7297	0.8077		0.2815	0	0.3506		0.0252	0.1667	0.1449
0.8519	0.0417	nan						0.392	0.0577	0.339		0.1538	0.5517	0.3023		0.381	0	0.0526		0.119	0.4744	0.1458
0.8857	0.1207	0.9524						0.7483	0.4182	0.6731		0.2105	0.8065	0.3962		0.1299	0	0		0.0606	0.7115	0.0597
0.7978	0	0.5694						0.7722	0.0661	nan		0.1739	0.5	0.3043		0.4493	0.1707	0.198		0.068	0.35	0.5248
1	0.2991	0.9048						0.725	0.2647	0.6667		0.5366	0.881	nan		0.7143	0.2449	nan		0	0.1429	0
0.9524	0.2571	0.9286						0.7836	0.0817	0.8523		0.2807	0.7619	0.4762		0.7826	0	0.0286		0	0.1071	0
0.9024	0.3239	1						0.7339	0.0995	0.6885		0.5625	0.92	0.7917		0.2192	0.0707	0.2919		0.3571	0.625	nan
0.9444	0.3704	nan						0.8163	0.0712	0.8235		0.4242	0.8276	nan		0.3333	0	nan		0.0482	0.6364	nan
0.6988	0.125	0.3125						0.5	0.0186	nan		0.4583	0.8182	0.3571		0.2143	0.0408	0		0.28	1	nan
1	0.4	nan						0.5077	0.1852	nan		0.2083	1	0.3333		0.3396	0.0714	0.5		0.0488	0.2551	nan
1	0.25	nan						0.7794	0.2459	0.3333		0.2286	0.5652	0.5857		0.9468	0.7406	0.8869		0.0886	0.5833	nan
0.9062	0.3846	0.9545						0.8718	0.3333	nan		0.4167	0.8387	0.6667		0.1111	0	0.0149		0.0238	0.3056	0.24
0.8645	0.2973	0.7317						0.4839	0.1111	0.2333		0.3	0.6	nan		0.125	0	0		0.2293	0.4317	0.1615
0.8667	0.2381	nan						0.7674	0.45	0.6579		0.2391	0.6667	0.6452		0.781	0.3652	0.8396		0.0643	0.1739	0.0851
0.6774	0.1311	nan						0.6875	0	nan		0.5862	0.9024	0.725		0.1383	0	0.0542		0.0098	0.1346	0
0.9615	0.4231	nan						0.8	0.2131	nan		0.378	0.75	0.1591		0.25	0	0.3043		0.3976	0.5763	nan
0.7613	0.0877	0.6808						0.9219	0.619	nan		0.3736	0.7179	nan		0.4091	0.1947	nan		0.0196	0.1732	0.0413
0.88	0.3333	nan						0.8333	0.3913	0.4		0.1314	0.5429	0.3333		0.2174	0	0.3125		0.0431	0.1825	0.0366
0.9815	0.3103	nan						0.3065	0	0.2333		0.4458	0.75	0.6495		0.1636	0	nan		0.1468	0.3158	0.4571
0.8434	0.2727	0.8						0.5672	0.25	0.0606		0	0.3333	0.1538		0.1262	0.0235	0.0192		0.1696	0.3217	0.4423
1	0.5	1						0.5397	0.1935	nan		0.4056	0.8108	0.5217		0.4038	0.0476	nan		0.2407	0.4264	0.378
0.945	0.3652	0.9815						0.7045	0.375	0.3906		0.25	0.5833	0.6038		0.2824	0.04	0		0.071	0.1923	0.1842
0.9375	0.2326	1						0.8095	0.2963	0.5194		0.2881	0.6106	nan		0.2	0	0.0455		0.4048	0.6429	nan
0.9046	0.2893	0.9633						0.9804	0.6	nan		0.5	0.8214	0.6538		0.1707	0	0.0533		0.1086	0.2225	0.1264
0.7293	0.0741	nan						0.86	0.4881	0.44		0.1101	0.5775	0.3072		0.8727	0.5364	0.3757		0.5439	0.8485	nan
0.8085	0.1875	0.6324						0.7699	0.4693	nan		0.25	0.92	nan		0.8065	0.5348	0.4218		0.0583	0.1607	0.0366
0.5647	0.0609	0.349						0.7708	0.1111	0.7188		0.4583	0.7931	0.2667		0.2609	0	0		0.0591	0.1652	0.0179
0.9423	0	0.7778						0.4044	0.04	0.5146		0.2885	0.7692	0.56		0.8235	0.6937	0.791		0.0347	0.3333	0
0.8824	0.3	0.82						0.625	0.2051	0.4306		0.3313	0.6957	0.2714		0.1228	0.0115	nan		0.0303	0.1875	nan
0.8385	0.3333	0.8596						0.6	0.1667	nan		0.5714	1	0.8611		0.7297	0.4727	0.9649		0.2456	0.7273	0
0.8875	0.3441	0.9375						0.7554	0.4343	0.8509		0.2456	0.5882	0.65		0.381	0	0.381		0.0273	0.1538	0.0312
0.7593	0.0995	0.8649						0.8833	0.569	0.5556		0.1053	0.4615	0.1538		0.2727	0.0274	0.1429		0.0303	0.8056	nan
0.7778	0.2	nan						0.8529	0.5333	nan		0.32	0.625	0.6		0.1304	0.0217	nan		0.0625	0.2045	nan
1	0.5	1						0.6275	0.2211	0.4643		0.4808	0.8148	nan		0.1304	0.03	0.0469		0	0.25	0.0976
0.9655	0.411	1						0.3647	0.0192	0.3279		0.549	0.9	nan		0.3243	0.0408	0.1154		0.0192	0.5185	nan
0.7959	0.1739	0.7222						0.6613	0.2245	0.2		0.6173	0.9412	0.8182		0.2323	0.1053	0.087		0.0699	0.4583	0.0556
0.9102	0.3333	0.8276						0.743	0.4333	nan		0.1264	0.4468	0.2308		0.4167	0.1111	nan		0.1489	0.4516	0.1076
1	0.4722	nan						0.7667	0.3214	nan		0.2342	0.75	0.3		0.1287	0.0221	nan		0.1034	0.2338	0.097
0.8571	0.2069	nan						0.9259	0.5	0.8333		0.2	0.5	nan		0.5442	0.4208	0.6481		0.0359	0.1856	0.1151
0.7671	0.2383	0.6623						0.7336	0.4286	0.6825		0.6341	0.9643	0.871		0.1944	0	nan		0	0.1481	0
1	0.3478	nan						0.7778	0.375	nan		0.359	0.6857	0.625		0.1304	0	nan		0.0254	0.1778	0.0235
0.9565	0.2051	nan						0.8	0.3659	0.625		0.4955	0.8397	0.6047		0.1186	0	nan		0	0.1515	0.0064
0.6463	0.02	0.46						0.4286	0	0.3103		0.0959	0.5062	nan		0.1818	0.0339	nan		0.0263	0.1558	0.0625
0.7248	0.2045	0.4902						0.3721	0.069	0.5814		0	0.3824	nan		0.6733	0.2222	nan		0.0316	0.1923	0.0506
0.8079	0.2687	0.7789						0.7222	0.3684	0.5897		0.1011	0.4156	0.2344		0.25	0	0.1778		0.0234	0.1515	0.0104
0.8698	0.1759	0.7905						0.6739	0.2941	nan		0.3803	0.6977	nan		0.4138	0.1628	0.3333		0	0.4222	nan
1	0.5	0.7586						0.8	0.5	nan		0	0.3846	0.0488		0.1948	0	0.0435		0.2069	1	nan
0.9419	0.3465	0.85						0.6348	0.1935	0.8857		0.4304	0.7667	nan		0.2281	0.0698	0.0846		0.0737	0.2143	0.1711
0.9756	0.3514	nan						1	0.6522	0.6923		0.0981	0.4375	0.1827		0.4131	0.1905	nan		0.0526	0.3382	0.069
0.95	0.3509	nan						0.6	0.3	nan		0.2679	0.619	nan		0.3034	0.1429	0.0581		0.007	0.1458	0.0423
0.9524	0.3333	0.95						0.7308	0.3529	0.5435		0.2963	0.8246	0.5083		1	0.6667	nan		0	0.3226	nan
0.9522	0.3491	0.9623						0.8636	0.45	nan		0.2051	0.5366	nan		0.1053	0	0.0822		0	0.2069	nan
0.8667	0.3125	0.9139						0.9677	0.5667	0.871		0.0136	0.3478	0.056		0.5484	0.25	nan		0.0312	0.25	0.025
1	0.2941	nan						0.75	0.2	0.15		0.0285	0.3509	0.0726		0.3333	0.1587	0.1964		0	0.1111	0.093
0.5789	0	0.4353						0.7692	0.2857	nan		0.3333	0.6389	0.2708		0.3529	0.087	nan		0.0459	0.2034	0.2093
1	0.2857	0.5306						0.7593	0.2	nan		0.2923	0.5952	0.3939		0.2795	0.1759	0.061		0.0265	0.1481	0.0465
0.8333	0.3051	0.4286						0.8727	0.4634	nan		0.0238	0.52	0.0667		0.3704	0	0.0741		0.0577	0.2034	0.0714
0.9583	0.0361	0.3087						0.4676	0.1	0.2475		0.098	0.6111	0.5556		0.1682	0.0247	0		0.2194	0.5366	0.2875
0.9393	0.0098	0.3474						0.3654	0	nan		0.6944	1	0.825		0.2195	0	0.0455		0	0.1458	0.0274
0.9455	0	0.4431						0.7568	0.4091	0.1579		0.2188	0.5283	0.1532		0.1469	0	0.0269		0	0.2222	nan
0.6013	0.0267	0.2923						0.4211	0.0948	0.3441		0.2422	0.6061	0.4603		0.1121	0	0		0	0.2	0
0.7403	0.2	0.489						0.4397	0.125	0.4253		0.1515	0.5429	0.2222		0.6402	0.3333	nan		0	0.1935	nan
1	0.4286	0.9275						0.6429	0.3235	0.5		0.5254	0.8421	nan		0.1018	0	0.0259		0	0.1034	0
0.9714	0.3784	0.9863						0.766	0.3091	nan		0.5	0.8378	0.6897		0.275	0	0		0.0274	0.1364	0.04
0.9474	0	nan						0.6897	0.359	nan		0.2609	0.85	nan		0.1149	0	0.0345		0.0484	0.1833	0.0645
0.9722	0	nan						0.9796	0.6667	nan		0.1098	0.5	0.2593		0.7045	0.4	0.7273		0.0403	0.3016	0.0238
0.9091	0.3226	0.9545						0.5435	0.1084	0.3611		0.3139	0.6757	0.3158		0.6	0.3243	0.6667		0	0.1607	nan
0.8158	0.2222	0.8667						0.6794	0.1375	0.5106		0.0465	0.381	0.0938		0.5	0	nan		0.0238	0.2162	0.0847
1	0.2667	1						0.7706	0.4561	0.6964		0.2222	0.6364	nan		0.6567	0.5462	0.7354		0.2963	0.6098	nan
0.7692	0.25	nan						0.7817	0.375	nan		0.0784	0.381	nan		0.7742	0.5263	0.7353		0.0231	0.1593	0.0659
0.8941	0.3478	0.5714						0.8431	0.4	nan		0.4167	0.7353	0.5625		0.6337	0.4151	0.2195		0	0.1667	nan
0.9524	0.25	nan						0.8095	0.3667	0.7742		0.1823	0.506	0.425		0.5921	0.4068	nan		0.044	0.3165	nan
0.9344	0.3611	0.8689						0.7576	0.3333	nan		0.0645	0.48	0.1786		0.34	0	0.1667		0	0.1667	0.0164
0.9818	0	nan						0.3571	0	0.1111		0.0543	0.6061	0.1463		0.1333	0	nan		0.0615	0.1667	0.0732
1	0.0714	nan						0.4	0	nan		0.0331	0.4839	0		0.1918	0	0.0577		0.0568	0.2308	0.1562
0.8779	0.1818	0.7885						1	0.5778	nan		0.1941	0.6083	0.3484		0.3065	0.1429	0		0.0736	0.1793	0.0747
0.9434	0.175	0.8333						0.746	0.2727	0.098		0.1765	0.7143	0.2208		0.3947	0.0722	0.341		0.5201	0.7452	0.4609
0.8557	0	0.7391						0.9	0.5417	0.8182		0.1143	0.475	nan		0.1129	0	0.0938		0.2785	0.4048	0.2588
0.8478	0	0.963						0.7463	0.4	0.7679		0.5248	0.8333	nan		0.2222	0	0		0.1097	0.2566	0.1034
0.9821	0.4426	0.9783						0.7931	0.4898	nan		0.4493	0.8929	0.25		0.9315	0.8291	0.9459		0.2721	0.5303	0.0723
1	0.3571	0.7083						0.6818	0.3438	0.7358		0.0909	0.6129	nan		0.2051	0	nan		0.0263	0.1607	nan
0.9733	0.1429	0.9333						0.9118	0.4615	nan		0.1892	0.5667	0.4231		0.1176	0	nan		0.1017	0.3607	0.0588
0.9221	0.371	0.9919						0.6531	0.3333	0.3214		0.1333	0.48	0.3143		0.4667	0	0.2273		0.0244	0.1967	0.0789
0.962	0.4306	0.9054						0.6328	0.3302	0.2885		0.493	0.8684	0.6562		0.3429	0.0476	0.1053		0.006	0.125	0
0.88	0.3364	0.92						0.4474	0.119	0.3506		0.0901	0.4215	0.1663		0.3125	0.0476	nan		0.0375	0.186	0.0426
0.9382	0.2212	0.9811						0.625	0.0833	0.4444		0.5926	0.9286	nan		0.6215	0.4651	0.5		0.0432	0.4571	nan
0.8704	0.1779	0.9524						0.9524	0.6316	nan		0.313	0.7109	0.4032		0.1404	0.0278	0.025		0	0.1538	0.0556
0.8286	0.3103	0.7714						0.8889	0.5	0.9552		0.3978	0.7	0.5577		0.1098	0	0.178		0.1786	0.7143	nan
0.9592	0.4478	0.9138						0.5172	0.2	nan		0.5329	0.8966	0.7069		0.1623	0	0.0938		0.0517	0.2449	0.0506
0.6912	0.1724	0.4698						0.8617	0.5185	0.8111		0.6667	1	nan		0.3659	0.1127	0.2432		0.012	0.1163	0.0556
0.6892	0.1786	0.5806						0.7667	0.4286	0.5		0.5833	0.9	nan		0.2165	0.0473	0.1528		0.0938	0.38	0.1882
0.9054	0.3793	nan						0.6923	0.3043	0.48		0.4118	0.7714	nan		0.4167	0.2059	0		0.1077	0.3014	0.1494
1	0.2812	0.907						0.7778	0	0.5082		0.44	0.7917	0.5455		0.2067	0.0481	0.0552		0.2299	0.5616	0.1638
0.9859	0.3929	nan						0.6042	0.303	nan		0.3333	0.6667	nan		0.1628	0.0441	0.0337		0.025	0.1797	0.0526
0.7613	0.1391	0.6718						0.8358	0.4384	0.6		0.6071	0.9412	nan		0.1389	0	0.0192		0.0455	0.2133	nan
0.5312	0	nan						0.6983	0.2759	nan		0.0857	0.5094	0.2778		0.1538	0	nan		0.0639	0.2069	0.0492
0.8966	0.2778	0.6695						0.8633	0.5435	0.8925		0.3333	0.7917	0.3103		0.5309	0.037	0.0273		0.0115	0.4878	0.0328
0.7989	0	0.88						0.6869	0.2857	0.5568		0.0117	0.3883	0.0164		0.1765	0.0278	0.087		0.0304	0.1538	0.0169
0.9589	0.2063	0.8462						0.4333	0.1304	nan		0.4	0.75	0.5926		0.1239	0	nan		0.0139	0.1321	0
0.8202	0.2179	0.375						0.6879	0.3667	0.5041		0.2785	0.7273	nan		0.287	0	nan		0.0548	0.2069	nan
0.9061	0.177	0.9643						0.9302	0.5909	nan		0.1176	0.5625	0.4706		0.4149	0	nan		0	0.2143	0.3158
0.9916	0.1739	0.9816						0.76	0.3846	nan		0.15	0.5849	0.3429		0.2697	0	0.6897		0	0.4167	0
0.8968	0.2436	0.9681						0.7523	0.2909	0.7619		0.2857	0.7143	nan		0.2453	0	nan		0.0982	0.2024	0.0464
0.8158	0.1905	nan						0.7805	0.4091	0.4118		0.6019	0.9048	0.375		0.1182	0.0112	0.1803		0.0404	0.1443	0.1905
1	0.1714	0.9304						0.8816	0.4194	0.7333		0.1124	0.4194	0.25		0.1705	0	0.0159		0.0192	0.1636	nan
0.9189	0.3023	0.8056						0.7273	0.3636	nan		0.6364	0.9429	0.76		0.3846	0.069	nan		0	0.12	nan
0.875	0.2381	nan						0.7377	0.3636	0.575		0.4091	0.7879	nan		0.5134	0.3415	0.3704		0.0222	0.1304	0
0.9565	0.4231	0.907						0.8059	0.4352	0.6645		0.55	0.931	nan		0.1184	0.0135	0		0	0.16	nan
0.98	0.4516	0.9785						0.5625	0.24	0.2609		0.2927	0.5952	nan		0.3168	0	nan		0.0039	0.1649	nan
0.8861	0.3333	nan						0.4634	0.1333	0.2308		0.0361	0.3939	0.1316		0.134	0	0.0267		0.0145	0.4286	nan
0.8329	0.2602	0.7143						0.8333	0.3448	nan		0.377	0.7407	nan		0.5862	0.2578	0.374		0.025	0.4762	0.1067
0.6078	0.0889	nan						0.8977	0.5909	0.2857		0.1815	0.6392	0.4308		0.3718	0.2069	0.2277		0.2836	0.5	0.3194
0.937	0.2182	0.8316						0.5234	0.2152	0.4861		0.0729	0.4727	0.325		0.9239	0.8108	nan		0.1412	0.3434	0.1053
0.9915	0.4865	nan						0.6967	0.1042	0.4828		0.4412	0.7451	nan		0.5321	0.359	nan		0.0781	0.2092	0.1111
0.894	0.3404	0.6887						0.6667	0.1525	0.5094		0.2701	0.625	0.5233		0.2727	0.0886	0.0577		0.012	0.1143	0
0.9123	0.2683	0.8261						0.7857	0.4483	nan		0.08	0.5	0.7647		0.1818	0	0.0253		0.0308	0.1333	0
0.9863	0.4762	0.9153						0.9623	0.6061	0.9298		0.2571	0.7647	0.6122		0.25	0.0612	0.1667		0.0142	0.1429	0.0492
0.6176	0	0.1429						0.5	0.0385	0.5432		0.45	0.8065	nan		0.2239	0	0.1842		0	0.2273	nan
1	0.2418	nan						0.9216	0.4286	0.9565		0.4714	0.82	nan		0.2667	0	nan		0	0.1538	0
0.9574	0.2837	0.9434						0.8889	0.575	0.7241		0.26	0.5895	0.3396		0.973	0.7222	nan		0.0417	0.1458	0.0915
0.9429	0.2811	0.9605						0.5447	0.0385	nan		0.35	0.9524	0.6585		0.1799	0.0608	0.1856		0	0.2571	0.1589
0.9351	0.2264	0.9744						0.5213	0.0952	0.3469		0.4375	0.9524	0.617		0.12	0	0		0.0303	0.1613	0.0504
0.9485	0.2292	0.5143						0.375	0.0645	0.3269		0.2041	0.5556	0.1702		0.955	0.7033	0.8974		0.5	0.6322	0.3125
0.7569	0.1538	0.5104						0.625	0.2222	0.7179		0.0408	0.3448	nan		0.128	0	0.1622		0.0051	0.1538	0.0392
0.8889	0.3333	0.9615						0.4752	0.1163	0.5		0.0952	0.4348	0.1096		0.2421	0	0.378		0.0328	0.2821	0
0.9394	0.4186	nan						0.5208	0.2075	nan		0.4918	0.7971	0.5		0.3198	0.202	0.0696		0.0109	0.1176	0.0074
0.9077	0.2308	0.8851						0.4939	0.0142	0.4308		0.1141	0.5541	0.6058		0.14	0.0274	0.1154		0.0204	0.3514	0.0833
1	0	nan						0.799	0.3289	0.5235		0.1324	0.5862	nan		0.3793	0.1341	nan		0.0619	0.2059	nan
0.9544	0.3647	0.8442						0.9178	0.3712	0.6238		0.3158	0.7209	0.4865		0.1466	0.0256	0.0152		0	0.1412	0
0.5977	0.0269	0.3546						0.7829	0.2824	0.52		0.4327	0.7711	0.5669		0.1481	0	0.375		0	0.1562	0
0.8671	0.3261	0.5089						0.5065	0.1667	0.4857		0.1455	0.4468	0.0833		0.1912	0	0.4706		0.0199	0.2055	0.0388
0.8562	0.2593	0.9213						0.4156	0.082	0.2979		0.2626	0.6222	0.125		0.2037	0	nan		0.0287	0.16	0.0682
0.6	0.1	nan						0.7842	0.3425	nan		0.4368	0.7391	0.5833		0.3714	0.0563	0.4444		0.0263	0.1458	0.0217
0.9821	0.3375	0.7692						0.5294	0.1786	nan		0.1808	0.4925	0.2014		0.4623	0	0.2651		0.0398	0.38	0
0.8676	0.2562	0.8214						0.8667	0.4	0.7455		0.2722	0.575	0.5052		0.2593	0.0213	0.1974		0.06	0.25	0.028
0.7515	0.1269	0.7714						0.5714	0.2388	0.3488		0.1053	0.4303	0.2188		0.5	0.0536	0.037		0.0345	0.2295	nan
0.6667	0.1022	0.1719						0.5385	0.0588	nan		0.1304	0.5476	0.1593		0.112	0.011	0.1069		0.0129	0.1395	0.032
0.5091	0	0.1304						0.5238	0.2222	0.1087		0.2444	0.6286	0.5517		0.1727	0.029	0.2346		0.1111	0.3559	0.1471
0.9048	0.4	1						0.759	0.3966	0.5676		0.383	0.7	0.314		0.1045	0	0.0364		0.0455	0.3333	0
0.6316	0.12	0.3485						0.7667	0.4603	0.4737		0.2093	0.5263	0.5		0.3061	0	0		0.1143	0.4	0.0303
0.8605	0.1587	0.9231						0.6846	0.3611	0.8033		0.166	0.4948	0.3636		0.2443	0.1124	nan		0.05	0.4	nan
0.95	0.3125	0.8864						0.5865	0.25	0		0.4048	0.75	0.4167		0.3409	0.0294	0.0952		0.1004	0.2206	0.2074
0.8158	0.1356	0.3309						0.8533	0.5417	0.7234		0.3506	0.7727	0.8438		0.2407	0.0714	0.5366		0.082	0.1838	0.0645
0.9643	0.3793	0.9286						0.8804	0.5574	0.4737		0.4583	0.8649	0.6604		0.3905	0.2754	0.1908		0	0.1458	0.14
0.9035	0.3947	0.7174						0.7872	0.3929	nan		0.2308	0.8182	0.3293		0.4286	0.3022	0.3401		0	0.1429	nan
0.9451	0.2692	nan						0.8081	0.4737	0.6667		0.2126	0.8846	0.2887		0.2727	0	nan		0.1899	0.8043	0.4667
0.9922	0.35	0.9863						0.5714	0.1724	nan		0.1194	0.68	0.1928		0.7154	0.4494	0.2059		0.0551	0.875	0.0833
0.8816	0.25	0.7895						0.8596	0.4583	nan		0.3478	0.6486	nan		0.925	0.4947	nan		0.0588	0.4324	nan
0.8545	0.2981	0.7536						0.5263	0.2	0.3636		0.1538	0.64	nan		0.3333	0.0667	0		0.05	0.4	0.7143
0.8108	0.2265	nan						0.84	0.5	nan		0.5	0.8182	nan		0.3415	0.0102	0.6286		0.0891	0.2379	0.0412
0.7637	0.0174	0.4054						0.555	0.229	0.8378		0.0938	0.5227	0.5405		0.3971	0.125	nan		0.1288	0.2391	0.1036
0.9524	0	nan						0.8687	0.2857	0.5692		0.5446	0.8824	0.56		0.2231	0	0.1473		0.0204	0.369	0
0.8132	0.2222	0.7097						0.4153	0.1	0.4091		0.18	0.5	0		0.2045	0	0.2388		0.0428	0.1611	0.0301
0.9853	0.4225	0.9551						0.8977	0.5909	0.8049		0.0435	0.569	nan		0.2452	0.1023	0.1026		0.0167	0.2727	0.175
0.7681	0	nan						0.789	0.0396	0.5286		0.2222	0.5366	0.4231		0.3415	0	0.0167		0.3865	0.5975	0.1104
0.8322	0.2275	0.8333						0.5745	0.0545	nan		0.4946	0.8	0.2619		0.5648	0.2128	nan		0	0.1667	nan
0.9286	0.36	nan						0.9388	0.5185	nan		0.3962	0.7857	0.6087		0.9831	0.5833	0.5714		0.107	0.2424	0.0211
0.9195	0.4154	0.7812						0.8306	0.3571	0.7159		0.4167	0.8837	nan		0.7303	0.1648	0.2418		0.0397	0.1667	0.0536
0.95	0.2679	0.975						0.9014	0.4348	0.85		0.4583	0.7619	nan		0.1197	0	0		0.36	0.5714	nan
0.9149	0.3733	nan						0.85	0.2581	0.8125		0.125	0.5294	0.3043		0.2593	0	nan		0.1307	0.3906	nan
0.5714	0	nan						0.725	0.4103	nan		0.2527	0.7895	0.463		0.3281	0.125	nan		0	0.1212	0.0641
1	0.5	nan						0.8571	0.5312	nan		0.1561	0.6706	0.1954		0.3448	0.1346	nan		0	0.1111	nan
1	0.24	nan						0.8333	0.3649	nan		0.2086	0.8488	0.2074		0.1556	0	0.1176		0.0536	0.2734	0.0548
0.7833	0.2727	0.6491						0.88	0.3077	nan		0.3243	0.6585	0.3173		0.1205	0	0.1111		0.0508	0.2833	0
0.8037	0.2642	0.8356						0.7411	0.3273	0.7411		0.3939	0.8696	nan		0.1443	0.0282	0.1855		0.0227	0.1287	0.021
0.7143	0	0.9286						0.8462	0.4516	nan		0	0.45	nan		0.1132	0	0.0303		0.0166	0.1635	0.027
0.8099	0.2667	0.6705						0.625	0.15	nan		0.1389	0.4643	nan		0.1007	0	0.0127		0.0752	0.2471	0.1373
0.8867	0.3802	0.7245						0.8718	0.4516	0.6129		0.1071	0.4211	nan		0.1733	0	0		0.2414	0.5556	nan
0.9176	0.1613	1						0.8852	0.5	0.5862		0	0.3793	nan		0.6887	0.3462	0.7037		0.023	0.1591	0.0591
0.886	0	0.8929						0.7612	0.1017	nan		0.467	0.8824	0.5323		0.129	0	0.215		0.6964	1	nan
0.7714	0	0.5333						0.9231	0.5714	nan		0.4681	0.7917	0.3462		0.2581	0	0.037		0.0814	0.2963	0
0.8806	0.3636	0.98						0.5833	0.1379	nan		0.25	0.6667	0.25		0.5085	0	0.037		0.432	0.6223	0.4524
0.9639	0.4615	1						0.4186	0.0426	0.4412		0.3205	0.6846	0.4194		0.2139	0.0938	0.2385		0.4559	0.7759	0.4928
0.9357	0.3158	0.942						0.7959	0.3929	0.6		0.5731	0.875	0.3238		0.2957	0.1848	0.25		0.0538	0.1746	0.0709
0.8495	0.3333	0.9286						0.8077	0.28	nan		0.4286	0.7556	0.7838		0.473	0.2619	0.4037		0.6448	0.7976	0.6817
0.7541	0.229	0.5625						0.7429	0.4375	nan		0	0.3846	0.022		0.1583	0	nan		0.1598	0.2787	0
0.9394	0.3529	0.8852						0.358	0.05	nan		0.3793	0.7143	nan		0.1207	0	0.0328		0.2229	0.3584	0.2022
0.9189	0.1765	0.9844						0.6125	0.24	0.5		0.6957	1	nan		0.1739	0	nan		0.0616	0.4141	nan
0.9048	0.3704	0.5789						0.4921	0	0.6299		0.0833	0.6	nan		0.1213	0	0.2302		0.1088	0.3952	0.0809
0.9767	0.1604	nan						1	0.5312	0.8		0.5664	0.8706	0.775		0.5839	0.3958	0.425		0.0659	0.188	0.1255
1	0.1333	1						0.5833	0.0556	0.5349		0.4639	0.8276	0.6129		0.1647	0	0.0122		0	0.2	0.02
1	0.0493	1						0.4423	0.1304	0.4474		0.4643	0.88	nan		0.1136	0	0.0345		0	0.1182	nan
0.9615	0.0213	0.8846						0.6778	0.3143	0.1154		0.5897	1	nan		0.1395	0	0.0161		0	0.1373	0
0.902	0.2763	0.8687						0.75	0.32	0.5714		0.4124	0.7714	0.3333		0.157	0	nan		0.1926	0.3542	0.1888
0.9524	0.3824	nan						0.5409	0.1449	0.434		0.5476	0.913	0.6222		0.5726	0.2121	0.6761		0.0916	0.2553	0.0988
0.7031	0.0645	0.7333						0.8226	0.2903	0.7045		0.5455	0.88	0.7419		0.957	0.7845	0.936		0	0.1154	0.038
0.8261	0.3226	nan						0.625	0.3	0.4667		0.1957	0.619	0.2		0.8229	0.5385	0.6554		0	0.1489	0.0989
0.9048	0.3533	0.9206						0.7857	0.4091	0.6		0.5111	0.84	0.4881		0.623	0.2769	0.4304		0.0677	0.1739	0
0.7529	0.2097	0.5526						0.8095	0.4706	0.7442		0.241	0.569	0.4524		0.2353	0.0233	0.1		0.069	0.1839	0.1227
0.7117	0.1088	0.6771						0.8571	0.5526	0.3871		0.4583	0.8182	nan		0.28	0	nan		0	0.1111	0
0.9507	0.3111	0.9421						0.3846	0.0688	0.3204		0.1004	0.5	0.2717		0.9645	0.8444	0.9788		0	0.1212	0.0769
0.9318	0.25	nan						0.7143	0.2222	nan		0.1818	0.5217	nan		0.1786	0.0469	0.1724		0	0.2222	nan
0.9551	0.3767	0.6909						0.7176	0.4167	0.6		0.4848	0.8529	0.3448		0.1455	0	0.0811		0.1218	0.5242	0.2745
1	0.3659	nan						0.7857	0.4103	0.4762		0.3846	0.75	0.4545		0.2688	0.1042	0.3444		0.3	0.8571	nan
0.9773	0.3478	0.8889						0.5	0.1429	nan		0.5849	0.9048	0.5		0.4294	0.1304	nan		0.4737	0.7812	nan
0.8267	0.1714	nan						0.7727	0.2917	nan		0.2041	0.6957	0.0392		0.2738	0.0317	0.0227		0.0676	0.1742	0.0601
1	0.4	0.9459						0.7333	0.3571	0.75		0.5676	1	0.7		0.1111	0	0.0556		0.0335	0.1795	0
0.9545	0.2759	0.5714						0.8182	0.2703	nan		0.3852	0.7222	0.2568		0.9444	0.6444	0.6364		0.0291	0.1778	0
0.9435	0.25	0.7033						0.4338	0.1111	0.5341		0.1915	0.6829	0.8491		0.1416	0.0263	0.0133		0.058	0.2979	nan
0.9242	0.2727	0.8542						0.5174	0.1667	0.4658		0.4	0.7632	0.7931		0.4307	0.2308	0.3714		0.0301	0.1887	nan
0.7647	0.1045	0.4717						0.8683	0.5623	0.8034		0.1304	0.6522	nan		0.2619	0.0351	0		0.0175	0.1316	0.0281
0.9459	0.3333	0.7097						0.419	0.1163	0.1765		0.4453	0.7541	0.6364		0.2326	0	nan		0	0.303	0
0.9231	0.28	1						0.8033	0.3704	nan		0.2381	0.5614	0.381		0.1354	0	0.04		0	0.2917	0.0317
0.8696	0.0294	nan						0.6667	0.3125	0.5538		0.1324	0.4615	0.242		0.5657	0.0714	nan		0.1834	0.2892	0.184
0.9545	0.402	nan						0.8103	0.4062	0.5417		0.1585	0.5	0.5094		1	0.0667	nan		0.0267	0.1538	nan
0.8491	0.0455	0.9873						0.641	0.32	0.6618		0.2881	0.7778	0.4857		0.1169	0	0.0962		0.0241	0.1538	0
0.9451	0.4043	0.9655						0.9636	0.55	nan		0.1308	0.4362	0.26		0.184	0.0196	0.0659		0	0.2222	nan
0.8202	0	0.3056						1	0.6867	nan		0.0863	0.4206	0.1417		0.1364	0	0.2083		0.0776	0.2222	0.2353
0.8161	0.2812	nan						0.7768	0.4681	0.64		0.3889	0.7857	0.7727		0.2784	0.1429	0.3125		0.037	0.24	0.1148
0.9263	0.0857	0.3409						0.6711	0.2581	0.72		0.257	0.5968	0.2418		0.5543	0.3571	0.2222		0.1224	0.3333	0.1845
0.8333	0	nan						0.7473	0.4	0.6667		0.1635	0.5655	0.3628		0.5677	0.3981	0.756		0.0382	0.16	0
0.6441	0.05	nan						0.9286	0.619	0.8571		0.1385	0.6145	0.3086		0.1414	0.0336	0.32		0.0235	0.1304	nan
1	0.4	nan						0.4512	0.0149	0.6078		0.1309	0.6234	0.3278		0.6744	0.08	nan		0.0476	0.5	nan
0.5542	0	nan						0.775	0.4	nan		0.0859	0.3929	0.1311		0.1744	0	nan		0.0099	0.1124	0.0172
0.9722	0.2692	nan						1	0.7	nan		0.0384	0.4	0.0502		0.2857	0	nan		0	0.2222	0
0.9091	0.1786	nan						0.9773	0.6667	0.6957		0.1316	0.5	0.0851		0.1346	0.0137	nan		0.0212	0.1299	0
0.9556	0.28	nan						0.6809	0.3462	nan		0.3165	0.6429	0.5319		0.2149	0	0.0825		0.012	0.1538	0.0317
1	0.32	nan						0.6406	0.275	0.7255		0.2987	0.6	0.3548		0.125	0	0.1071		0.0543	0.2045	0.1143
0.5667	0.0134	nan						0.3953	0	nan		0.5432	0.8636	0.1458		0.1897	0.0444	0.0789		0.0583	0.2571	0.0114
0.8148	0.3099	nan						0.7736	0.4545	nan		0.137	0.7067	0.359		0.2182	0	nan		0.0635	0.2692	nan
1	0.3333	nan						0.7907	0.4262	nan		0.4459	0.8333	0.8462		0.1286	0	0		0.0381	0.1739	0.0786
0.9583	0.3333	nan						0.4571	0	0.0593		0.569	0.9394	0.7		0.875	0.6591	nan		0.1728	0.36	0.0732
0.7083	0.1875	nan						0.6444	0.2388	0.2727		0.0707	0.4103	0.0455		0.7971	0.3235	0.5938		0	0.1739	0.0526
0.8512	0.2581	0.7051						0.5079	0.1637	nan		0.3614	0.7391	0.5556		0.2794	0.1502	0.3107		0.0588	0.1615	0.0906
0.9231	0.2	0.9615						0.6316	0.2558	nan		0.2601	0.6842	0.3542		0.31	0.1525	0.1143		0.0139	0.1392	0.0741
0.9167	0.2609	0.96						0.9111	0.5962	0.8208		0.3803	0.7391	0.431		0.2432	0.0282	0.0441		0.0092	0.1146	0
0.9259	0	0.72						1	0.5	nan		0.1319	0.8378	0.3107		0.1583	0	0.1068		0.0225	0.125	0
0.9797	0.3521	0.8961						0.717	0.3571	nan		0.4655	0.8571	0.7419		0.2399	0.075	0.2371		0.0784	0.2857	nan
0.9062	0.2885	0.9012						1	0.6296	nan		0.4035	0.875	nan		0.1556	0	0.2233		0.0189	0.2593	0.0286
0.8732	0.3214	1						0.7	0.2195	1		0.2159	0.54	nan		0.4	0.0652	nan		0	0.1667	nan
0.8167	0.225	0.7292						1	0.4412	nan		0.1333	0.5	0.3409		0.5128	0	nan		0.0625	0.3048	0.0415
0.92	0.3273	0.9412						0.7857	0.3077	nan		0.6392	0.9783	0.8837		0.209	0	nan		0	0.1346	nan
0.98	0.4336	0.8646						0.9286	0.6032	nan		0.38	0.9167	0.8333		0.2303	0.0787	0.1724		0	0.2963	0
0.785	0.2325	0.6736						0.8429	0.5	0.8955		0.3729	0.9355	0.6667		0.4084	0.2857	0.304		0.0513	0.25	0.0926
0.8796	0.1361	0.8613						0.5833	0.2708	0.4259		0.5833	0.9167	nan		0.4928	0.2794	0.2041		0.0307	0.1429	0.0337
0.8313	0	nan						0.8621	0.2727	0.913		0.1818	0.6034	0.1813		0.6591	0.3333	nan		0	0.1351	0.0488
0.8548	0	0.5319						0.6216	0.2059	nan		0.048	0.5122	0.1		0.1944	0	0.0513		0.037	0.1923	0.0513
0.9859	0.422	nan						0.5208	0.2	nan		0.4038	0.8846	nan		0.6316	0.2522	nan		0	0.1724	0.0476
0.6842	0.1519	0.9333						0.6462	0.3	0.381		0.1886	0.4906	0.3774		0.52	0.3256	nan		0	0.1667	0.1143
0.9351	0.1594	0.9857						0.8199	0.4444	0.8074		0.45	1	1		0.4412	0.0078	0		0.0116	0.1259	0.1349
0.9888	0.347	0.992						0.8259	0.4545	0.84		0.2111	0.8627	nan		0.3349	0	nan		0.028	0.2273	0.2286
0.8095	0.3043	nan						0.8246	0.2941	0.3333		0.1549	0.4727	0.4098		0.3563	0	0.1831		0	0.1481	0.0286
0.7212	0.0133	nan						0.8324	0.4906	0.859		0.3507	0.8	0.3208		0.1277	0	0		0.0401	0.1818	0.043
0.7703	0	nan						0.6955	0.2756	0.659		0.3019	0.6061	nan		0.3	0	nan		0.0157	0.1818	0
0.8977	0.381	nan						0.7419	0.44	0.7419		0.0769	0.5	nan		0.1236	0	0.2273		0.0465	0.1724	0
0.8077	0.15	0.9062						0.8409	0.4118	nan		0.2516	0.7447	nan		0.5824	0.375	nan		0	0.1852	nan
0.85	0.0465	nan						0.6732	0.3333	0.6074		0.4643	0.96	0.6667		1	0.8592	0.8718		0	0.5	0.3443
0.9429	0.2162	nan						0.8644	0.4286	0.8333		0.5287	0.8367	0.7761		0.1278	0.0213	0.0204		0.0296	0.2458	0.1282
0.9157	0.3803	0.8378						0.9394	0.5556	nan		0.3654	0.7429	0.1111		0.1	0	0.0727		0.01	0.1111	0.029
0.625	0	0.5781						0.5909	0.25	0.4583		0.551	0.9677	0.9697		0.1481	0	0		0.0482	0.2536	0.0449
0.8031	0.097	1						0.8862	0.5429	0.7536		0.5474	0.8511	0.6667		0.5312	0	0.3333		0.0268	0.1552	0
0.9211	0.303	0.9167						0.8393	0.3714	0.5676		0.4889	0.8056	0.2903		0.32	0	nan		0	0.2667	0.0833
1	0.32	0.931						0.5253	0.1546	0.3804		0.2825	0.5862	0.4157		0.8383	0.7118	0.8182		0	0.1204	0.0244
0.7333	0.2083	0.8947						0.6	0.1698	0.3571		0.1897	0.5333	nan		0.7613	0.5666	0.7824		0	0.2	0
0.9701	0.3978	0.7353						0.4571	0.069	0.3243		0.0727	0.6034	0.0654		0.1765	0	0		0	0.1	nan
0.8224	0.05	nan						0.9444	0.5128	0.8286		0.0833	0.4	0.3478		0.25	0.0238	nan		0	0.1789	0.0171
0.814	0.3	0.8837						0.8511	0.5435	0.9091		0.2011	0.5227	0.2923		0.2581	0.0385	nan		0	0.1163	0.0265
0.6737	0.1364	0.8333						0.3879	0	0.25		0.3043	0.6667	nan		0.297	0	nan		0.1979	0.4138	0.3176
0.6818	0.069	0.2						0.3099	0	0.3229		0.1559	0.4808	0.3762		0.7973	0.5862	0.875		0	0.1333	0
1	0.4935	0.8983						0.9333	0.561	nan		0.5714	1	nan		0.2069	0	0.048		0.0238	0.1522	0.0517
0.8041	0.1481	0.7812						0.4479	0.0843	0.2647		0.6296	0.9583	nan		0.5952	0.1892	0.6875		0.0303	0.2292	nan
0.9833	0.375	0.931						0.6475	0.2553	0.7073		0.2027	0.5128	nan		0.3043	0	0.1691		0.0099	0.1831	0
0.925	0.3514	0.9146						1	0.6923	nan		0.3387	0.7188	nan		0.2131	0	nan		0	0.8182	nan
0.8743	0.3731	0.8772						0.7059	0.3448	0.7297		0.5556	0.973	0.4091		0.2321	0	0.24		0	0.1364	nan
0.9333	0.4173	0.9314						0.5942	0.2414	0.375		0.2979	0.7241	nan		0.2727	0.0417	0.3333		0.0227	0.2632	0
0.8462	0.0952	0.9643						0.9091	0.5873	nan		0.4727	0.875	0.5417		0.9482	0.7374	1		0.025	0.22	0.0455
0.9358	0.4235	0.8462						0.7255	0.3846	0.7958		0.25	0.8571	nan		0.926	0.5182	0.9802		0.0651	0.4286	0.013
0.74	0.2353	0.6145						0.7164	0.1562	0.6707		0.2979	0.6	nan		0.1125	0	nan		0.0104	0.1277	nan
0.6087	0.0777	0.5053						0.7049	0.2857	0.58		0.1971	0.6087	0.1655		0.2133	0.0175	nan		0.0275	0.1692	0.0606
0.7647	0.2581	0.811						1	0.6667	nan		0.4576	0.8929	0.4713		0.15	0	nan		0.0119	0.129	0.0208
0.798	0.1379	0.8023						0.4847	0.125	0.5763		0.2031	0.5278	0.5522		0.1538	0.0132	0.1034		0.1453	0.3554	0.0795
0.8098	0.2601	0.6832						0.9429	0.6296	nan		0.0478	0.3659	0.023		0.2364	0	0		0.0541	0.1551	0.1042
0.6061	0.0952	0.4175						0.9649	0.56	nan		0.0325	0.3469	0.0393		0.119	0	nan		0.103	0.2348	0.0931
0.9062	0.3462	nan						0.95	0.5217	nan		0.3594	0.7917	0		0.3036	0	nan		0.1368	0.2881	0.0926
0.8261	0.3019	0.831						0.8485	0.4762	nan		0.2821	0.7059	0.5085		0.7926	0.5278	0.8235		0.05	0.1778	0.0857
0.8955	0.2429	0.8696						0.6458	0.2	0.2105		0.366	0.8519	0.5376		0.8139	0.6565	0.7745		0.0205	0.1475	0.0135
0.964	0.3824	0.8652						0.6286	0.2075	0.5208		0.3095	0.7273	0.6364		0.7995	0.6376	0.5097		0	0.1905	0
0.9785	0	0.9294						0.8095	0.3462	nan		0.5273	0.8286	nan		0.2333	0.1102	0		0.1143	0.4242	nan
0.9508	0.35	0.9643						0.5631	0.2308	0.2593		0.3774	0.8077	nan		0.3636	0	nan		0.1	0.4074	nan
0.8122	0.1889	0.9231						0.5938	0.0952	nan		0.2619	0.7037	0.4773		0.125	0	nan		0	0.3182	0.0357
0.9	0	nan						0.7778	0.4043	0.74		0.4228	0.7333	0.4928		0.641	0	nan		0	0.2	0.0833
0.6434	0.1333	0.3333						0.7273	0.3704	nan		0.6098	0.9231	0.9048		0.1842	0.0205	0.2409		0.0513	0.2391	0.0278
0.7015	0.1622	0.75						0.6075	0.1413	nan		0.5148	0.8929	0.7174		0.2917	0.0222	nan		0.1609	0.7059	nan
0.886	0.3313	0.8067						0.7193	0.3448	nan		0.4579	0.7931	0.6136		0.4301	0.1011	0.5079		0.2389	0.4681	0.1429
0.9351	0.3375	0.7941						0.6	0.2174	0.4762		0.3333	0.7	0.4138		0.1522	0	nan		0.4402	0.7073	0.4308
0.875	0.1449	0.8947						0.4545	0.1	nan		0.5556	0.8571	nan		0.2055	0.0606	0.2222		0.4503	0.807	0.4912
0.7391	0.1961	0.4257						0.895	0.4512	0.8846		0.5672	0.9048	0.8235		0.5538	0.4155	nan		0.1091	0.2741	0.1395
1	0	nan						0.7077	0.2571	0.225		0.4054	0.7091	0.85		0.3433	0.1579	0.2752		0	0.1778	0.2439
0.9167	0	nan						0.5769	0.1304	0.2941		0.549	0.8889	nan		0.1967	0	0		0.0236	0.21	0.0526
1	0.4783	0.8701						0.6286	0.2778	nan		0.6304	1	0.8462		0.4664	0.352	0.1951		0.0579	0.2845	0.0691
0.9794	0.3509	0.8873						0.7105	0.3	nan		0.0278	0.475	0.125		0.1948	0.0588	0.0169		0.0075	0.1386	0
1	0.3333	0.76						0.7381	0.0968	0.5333		0.2045	0.7727	nan		0.1282	0.0145	0.2212		0.0133	0.1389	0
1	0.15	nan						0.3796	0.069	nan		0.2424	0.5542	0.4667		0.195	0	0		0.0338	0.1667	0.0345
1	0.4423	0.9737						0.8293	0.2727	0.7857		0.281	0.5957	0.3111		0.4076	0.2212	0.1618		0.0329	0.2	0.0435
0.9808	0.4483	1						0.9222	0.6	0.7907		0.4082	0.7547	nan		0.3889	0	nan		0.6023	0.7917	0.4275
0.7423	0.1053	0.6364						0.7895	0.3265	0.5714		0.4043	0.8125	0.6786		0.5417	0.1556	nan		0.0693	0.2759	0
0.6727	0.0357	0.6774						0.895	0.3692	0.7561		0.2449	0.8	0.6216		0.4286	0.1471	nan		0.0211	0.2759	nan
0.912	0.3962	0.8621						0.9655	0.6479	0.75		0.1395	0.5789	nan		0.1071	0	0.05		0.0759	0.1875	0.0301
0.8961	0.2198	0.5652						0.648	0.1389	0.4545		0.2456	0.5682	0.1818		0.1527	0.0171	0.1368		0	0.1346	0.1132
0.9873	0.3333	0.9385						0.5962	0.2857	0.7273		0.5319	0.8696	0.7143		0.1562	0.0187	0.0412		0.3969	0.5507	0.2286
0.9649	0.366	0.6729						0.9487	0.6452	nan		0.0685	0.4118	nan		0.9459	0.7143	0.3333		0	0.1081	0
0.8167	0.2609	0.8043						0.5	0.1026	nan		0.3065	0.697	0.0444		0.3939	0.1	0.4545		0.0088	0.1102	0.0213
0.9153	0.25	nan						0.8611	0.4333	0.56		0	0.3333	nan		0.3315	0.1404	0.1984		0.0299	0.1714	0.0735
0.9434	0.2568	nan						0.6809	0.3636	0.4328		0.5938	1	nan		0.1321	0.0161	0.0705		0.0796	0.2857	0.0083
0.9808	0.2	nan						1	0.5667	nan		0.2903	0.6176	nan		0.233	0.0345	nan		0.0484	0.2222	0.0488
0.9862	0.3496	0.9398						0.75	0.2857	nan		0.3065	0.65	0.3404		0.1429	0	0.0263		0.2632	0.4545	0.3008
0.9421	0.3333	0.8						0.5185	0.1081	nan		0.0718	0.5067	0.2074		0.2609	0.0167	0		0.0365	0.2	0.087
0.8667	0.0708	1						0.5745	0.2174	0.5769		0.1326	0.5	0.2857		0.2812	0.1657	0.3117		0.5987	0.7255	0.2927
0.9861	0.2258	0.9574						0.6538	0.1	nan		0.1729	0.5588	0.0468		0.5478	0.4007	0.5475		0.7381	0.9057	0.7115
0.8605	0.1333	0.7447						0.8547	0.3067	0.7636		0.5254	0.9655	0.6545		0.1992	0.0704	0.1927		0.6296	0.8438	0.3871
0.8971	0.3276	0.72						0.7376	0.2857	0.7013		0.36	0.8235	nan		0.2524	0.0588	0.2577		0.1043	0.6	nan
0.8958	0.3191	0.8727						0.5306	0.1613	0.3088		0.2716	0.6129	0.5735		0.1626	0.0526	0.0488		0.0341	0.1538	nan
0.5545	0	0.5217						0.8148	0.2857	nan		0.5	0.913	nan		0.1429	0	nan		0.675	1	nan
0.9245	0.0714	0.8889						0.7866	0.4469	0.8358		0.6102	0.9231	0.4667		0.2581	0	nan		0.086	0.3231	0
0.9681	0.3	0.8833						0.9811	0.6087	nan		0.5211	0.8387	0.9111		0.4538	0.0889	0.5556		0.1045	0.55	0.1481
0.9808	0.25	0.9263						0.7727	0.369	0.7		0.2784	0.7857	nan		0.1287	0.0143	0		0.075	0.5	nan
0.9306	0.1419	0.8396						0.8804	0.55	0.5588		0.013	0.4167	nan		0.1606	0.0513	0.0244		0.08	0.3472	0.0508
0.8788	0.0429	0.6593						0.7553	0.4	0.6379		0.381	0.7143	0.2917		0.1724	0	0		0.0331	0.1572	0
0.9545	0.0863	0.6571						0.9041	0.5385	0.7969		0.1724	0.4848	0.2593		0.1099	0	0		0.0307	0.2295	0.0338
0.9216	0.3737	0.7222						0.7059	0.3939	nan		0.44	0.75	0.6		0.1014	0	0.0942		0.0286	0.1458	0.125
0.8936	0.3158	0.7895						0.7576	0.4483	nan		0.42	0.7297	nan		0.1993	0.05	0.2158		0.0097	0.129	0.0667
0.683	0.1523	0.7037						0.7542	0.3902	0.6637		0.5306	0.9318	0.8261		0.1786	0	0		0.0123	0.2083	0.02
0.7986	0.1402	0.9221						0.4516	0.0562	0.236		0.48	0.8261	0.5238		0.1156	0	0.0145		0.2474	0.4821	nan
0.6596	0.1184	nan						0.8485	0.5	nan		0	0.3	0		0.2609	0	0.1714		0.0707	0.2286	0.0189
0.8966	0.25	0.7358						0.6667	0.2885	0.7042		0.6016	0.9032	0.8019		0.3623	0.1471	0.2632		0.0508	0.1938	0.0546
0.5243	0.0123	0.2079						0.7551	0.3295	nan		0.4286	0.75	0.6774		0.2989	0.012	nan		0.196	0.4426	0.0706
0.8444	0.2652	0.7833						0.75	0.4186	0.6857		0.037	0.5455	0.2885		0.463	0	nan		0	0.2051	0.0667
0.9263	0.2418	0.7683						0.6847	0.2529	0.434		0.4091	0.7347	0.4615		0.4	0.08	0.3571		0.0163	0.172	0.0282
0.9545	0.3704	0.74						0.5161	0.1667	0.236		0.4839	1	nan		0.35	0.129	0.4103		0.0619	0.225	0.1136
0.9841	0.4118	0.8194						0.6667	0.3182	0.3478		0.3271	0.6667	0.5143		0.234	0.0333	nan		0.119	0.3855	nan
1	0.3947	0.8						0.6852	0.1212	0.8		0.5179	0.8571	0.6444		0.1319	0.0303	nan		0.02	0.6019	nan
0.9744	0.3871	1						0.6724	0.35	nan		0.5106	1	nan		0.1791	0	0		0.0757	0.1783	0.0976
0.8814	0.2414	1						0.8667	0.3333	0.6897		0.047	0.4138	0.0614		0.1429	0	0		0	0.1633	0.025
0.9167	0.1458	nan						0.9512	0.4464	0.6364		0.6882	1	0.6406		0.6889	0.25	nan		0.0385	0.2143	0.0506
0.9412	0.3077	0.9062						0.7115	0.25	nan		0.24	0.6667	0.5203		0.5	0.1915	nan		0.0566	0.1818	0.0569
0.7222	0.0476	0.2558						0.7059	0.381	0.5517		0.5263	0.8372	0.6027		0.4336	0.1467	0.3913		0.1027	0.3158	0.0432
0.9459	0.3881	0.8784						0.9688	0.5833	0.5758		0.381	0.8214	0.6		0.3448	0.0131	0.015		0	0.1905	0.0161
0.8649	0.1538	nan						0.963	0.6364	nan		0.57	0.8767	nan		0.5556	0.087	nan		0.0566	0.2381	nan
0.9805	0.4793	0.9747						0.792	0.48	0.5648		0.4286	0.7778	0.75		0.3553	0.1111	nan		0.0952	0.3043	nan
1	0.1	nan						0.7167	0.25	0.3704		0.2396	0.7	0.5077		0.232	0.0789	0.1176		0	0.1364	0.1143
0.8936	0.037	nan						0.3962	0.0417	0.1918		0	0.3953	nan		0.14	0.04	0		0.0286	0.381	nan
0.7812	0.087	0.7812						0.3373	0.0217	0.1765		0.3846	0.88	0.3455		0.5419	0.3889	0.194		0	0.4583	0.5849
0.8519	0.3276	0.9706						0.6667	0.1628	0.225		0.4186	0.7273	nan		0.2	0.0667	0.0938		0.0213	0.18	0.0294
0.7031	0.0714	0.6133						0.7778	0.1308	0.75		0.3951	1	0.4366		0.2222	0	nan		0	0.2857	nan
0.8725	0.3523	0.8254						0.5873	0.0144	0.5167		0.3068	0.6657	0.5894		0.5676	0	nan		0	0.24	0.0114
0.9302	0.3333	0.9405						0.7885	0.3455	0.6053		0.3672	0.7551	0.4737		0.248	0	0.2283		0.0192	0.2071	0.0606
0.8364	0.1429	nan						0.9153	0.6	0.7551		0.1739	0.6538	0.3571		0.2198	0.0825	0.1538		0.0413	0.1752	0.0727
0.9583	0	nan						0.5935	0.28	0.3069		0.4126	0.7619	0.5333		0.3333	0	0.5082		0.0318	0.3214	0.0562
0.8182	0.1923	0.0811						0.6667	0.3443	0.6552		0.2318	0.8293	0.5385		0.7163	0.4032	0.7143		0.028	0.1333	0
0.5833	0.0645	0.303						0.5253	0.1111	0.4412		0.5	0.9	0.5732		0.2222	0	0		0	0.2174	0.0196
1	0.2264	nan						0.5926	0.2308	nan		0.1304	0.7273	nan		0.2923	0.04	0.1887		0.0116	0.3134	0
0.9273	0.2268	nan						0.4667	0.1	nan		0.3958	0.7	0.3273		0.1538	0.0426	0.0526		0	0.12	0
0.8095	0.125	nan						0.5641	0.2143	nan		0.1029	0.4231	0.2182		0.5944	0.4348	0.4694		0.0385	0.1509	0.0137
0.8023	0.0833	0.4167						0.7317	0.3	0.4189		0.4844	0.8	0.4694		0.1197	0	0.0224		0.0375	0.1452	0
0.8077	0	0.5517						0.8085	0.4815	0.3621		0.1757	0.4909	0.2039		0.1951	0.0385	0.163		0.0222	0.1667	0.069
0.9256	0.3529	0.869						0.5667	0.1467	0.4815		0.6176	0.9571	nan		0.4051	0.2184	nan		0.0095	0.25	0.0517
0.6667	0.1224	0.3545						1	0.5789	nan		0.6203	1	0.6042		0.125	0	0.0323		0.0192	0.1538	nan
0.7818	0.2	0.7903						0.5769	0.2414	0.4872		0.2923	0.6667	0.4474		0.1076	0	0.1013		0.0177	0.125	0.0226
0.9032	0.3933	0.8116						0.9032	0.561	nan		0.2857	0.8	0.5		0.3304	0.1261	0.0935		0.0078	0.2308	0.0833
1	0.4915	0.7619						0.55	0.2222	nan		0.5281	0.9	0.5		0.1	0	0.2791		0.027	0.1333	0.0455
0.9677	0.4336	0.7755						0.6306	0.1098	0.3077		0	0.3235	0.0833		0.3455	0.1304	nan		0.0625	0.1711	0.0345
0.7222	0.0294	0.0769						0.6	0.2549	0.4444		0.4286	0.9	0.625		0.1529	0.0204	0.0316		0.0168	0.5238	0
0.5558	0.0317	nan						0.9	0.4815	0.8611		0.2273	0.6	nan		0.4308	0.06	nan		0.048	0.5606	0.1714
0.9605	0.4	0.9423						0.8788	0.3043	0.7037		0.32	0.76	nan		0.3036	0	0		0.0439	0.1447	0.0354
0.9412	0.4054	0.9818						0.6	0.175	0.32		0.2195	0.5405	nan		0.1267	0	0.0746		0.0319	0.2857	0.0455
0.9759	0.3913	nan						0.8723	0.3	0.8776		0.4737	0.8636	nan		0.8	0.1875	nan		0.0206	0.1552	0.125
0.9583	0.4286	nan						0.9	0.5909	nan		0.6512	0.9583	0.8378		0.6496	0.2	0.8041		0.05	0.2167	0.026
0.9518	0.4474	nan						0.5385	0.0943	0.1707		0.3571	0.7217	0.4867		0.3529	0	nan		0	0.19	0.0874
0.9	0.2773	0.8598						0.8776	0.5385	nan		0.3083	0.6154	0.4074		0.1212	0.02	0.0784		0.1034	0.3143	0.0707
0.9662	0.4407	0.8909						0.7123	0.2638	0.5148		0.5959	1	0.6571		0.1188	0	0.0735		0	0.2381	nan
0.9487	0.3077	0.8921						0.56	0.2459	0.475		0.1235	0.551	0.283		0.1695	0	0.3968		0.0879	0.3086	0.1111
0.7216	0.16	0.7719						0.5588	0.2143	nan		0.1667	0.5909	0.1143		0.3333	0	nan		0	0.875	nan
0.6753	0.0889	0.3799						0.9	0.541	0.7321		0.5208	0.8519	0.8		0.1136	0	0.0222		0.0893	0.25	0
0.9189	0.3143	nan						0.9714	0.5	nan		0.65	1	0.9091		0.1138	0.0112	nan		0	0.1207	0.0682
0.903	0.3396	0.9672						0.5472	0.2083	nan		0.5897	0.9149	nan		0.1	0	0.0351		0	0.1176	nan
0.9942	0.4655	0.9611						0.4902	0.0303	0.2609		0.377	0.8	0.5833		0.2222	0	nan		0	0.1667	0
0.8984	0.3621	0.7654						0.6364	0.2353	nan		0.205	0.648	0.3187		0.1765	0	0.1143		0	0.1613	0.0579
0.7937	0.1985	0.6533						0.7143	0.1724	0.8765		0.278	0.6286	0.1875		0.3818	0.1081	0.0476		0.012	0.1667	0.0506
0.7931	0.25	0.3279						0.8654	0.5152	0.8929		0.4	0.8276	0.6522		0.25	0.0455	0.0882		0.2258	0.4783	nan
0.7886	0.2222	0.5047						0.8158	0.3333	0.8571		0.3944	0.7	0.7045		0.1364	0	0		0.0435	0.3333	0
0.6182	0	0.3721						0.4667	0.1364	nan		0.4364	0.7717	0.6429		0.1071	0	nan		0.0709	0.1711	nan
0.8676	0.0541	0.9153						0.9429	0.5417	nan		0.3456	0.7363	nan		0.6327	0.1818	nan		0.0261	0.25	0
0.7917	0.2051	1						0.9167	0.5556	0.7241		0.4259	0.7818	0.4851		0.25	0	0.069		0.3121	0.4737	nan
1	0.3889	nan						0.9324	0.4783	0.8387		0.5541	0.8889	nan		0.3261	0.0417	nan		0.0328	0.2895	nan
0.944	0.4074	0.6667						0.8	0.4167	nan		0.1724	0.619	0.0952		0.1026	0	nan		0	0.3	0
0.9048	0.2381	0.9688						0.5167	0.1984	0.4615		0.5429	0.8929	nan		0.2075	0.0286	0.0308		0	0.375	0.0213
0.8214	0.2667	0.75						0.878	0.48	nan		0.1808	0.5714	0.2609		0.3171	0.1148	nan		0.0623	0.3182	0.1828
0.9494	0.3529	0.9706						0.9263	0.56	0.8846		0.2913	0.6	0.2368		0.7961	0.5645	nan		0.0685	0.3208	0.1007
0.9405	0.2	0.9394						0.7727	0.2778	0.625		0.2955	0.5957	0.6195		0.16	0	0		0	0.1034	0.0476
0.7174	0.1667	0.6441						0.6746	0.3636	0.56		0.25	0.6744	0.4118		0.8148	0.1	0.4762		0.0056	0.1176	0.0215
0.8684	0.1538	0.4857						0.5932	0.2381	0.5		0.1304	0.45	0.3043		0.2687	0	0.0674		0.0286	0.2917	0.0723
0.9355	0.4286	0.7391						0.7467	0.4314	nan		0.434	0.9216	nan		0.2119	0.037	0		0	0.1	0.0339
0.7484	0.2222	0.5278						0.7069	0.3333	0.4889		0.1667	0.4762	0.65		0.2154	0.0513	nan		0	0.1	0
0.7759	0.2	0.8235						0.7727	0.3548	nan		0.5574	0.8846	nan		0.1782	0.022	0.15		0.0299	0.1333	0
0.8971	0.3333	0.9464						1	0.6667	nan		0.1698	0.4783	0.3617		0.1	0	nan		0	0.1	0.0282
0.9554	0.2609	0.7041						0.6667	0.2308	nan		0.569	0.9344	nan		0.156	0.0244	0.0465		0.0227	0.1667	0
0.9692	0.3333	0.5625						0.7206	0.2759	nan		0.5854	1	0.2917		0.1481	0.0282	nan		0.5217	0.75	0.3519
0.5	0	0.3						0.6216	0.1562	nan		0.2941	0.8788	0.6429		0.15	0	nan		0.0377	0.1893	nan
0.7294	0.1944	0.7907						0.9123	0.4839	0.6286		0.6	0.9545	nan		0.1261	0.0174	0.0112		0	0.1333	0
1	0.4118	nan						0.5294	0.1739	0.5		0.5161	0.931	0.4579		0.1739	0	0.1364		0.0185	0.1282	0.1182
0.8654	0.2319	0.6591						0.8889	0.5278	nan		0.12	0.7321	0.6548		0.1882	0.0233	nan		0.0995	0.3115	0.0612
0.9447	0.384	0.9483						0.71	0.4	0.45		0.2917	1	nan		0.1667	0	nan		0.2312	0.3463	0.2222
0.8879	0.2459	0.8571						0.597	0.2917	0.4444		0.2	0.7625	0.7636		0.1279	0	0.0468		0.0582	0.2521	0.0476
1	0.4815	1						0.4048	0.037	nan		0.0408	0.3889	0.0312		0.8876	0.7793	0.8842		0.0223	0.1714	0.0255
0.8866	0.3333	0.9111						0.5493	0.2353	0.4412		0.4118	0.7761	0.4583		0.1591	0	nan		0.0725	0.1875	0.0513
0.5	0	nan						0.76	0.4348	nan		0.05	0.5135	nan		0.1835	0.0417	0.25		0.0469	0.2462	0.0127
0.9286	0.4219	0.7143						0.7865	0.3636	0.5909		0.6	0.9259	0.5806		0.3553	0.1765	0.2462		0.0552	0.1556	0.0758
1	0.4643	nan						0.9123	0.5172	0.8462		0.1176	0.4419	0.2184		0.3014	0.0976	0.2714		0.0769	0.2	0.0339
0.8333	0.08	0.8293						0.6911	0.3636	0.6129		0.4412	0.76	0.4156		0.1304	0	0.0417		0.037	0.2742	nan
0.907	0.186	0.8871						0.6275	0.2	nan		0.2121	0.5455	0.4625		1	0.7885	0.9778		0.0441	0.1852	0
0.9	0.3429	0.96						0.7528	0.3443	0.6977		0.1579	0.5741	0.3333		0.6154	0.4478	0.4824		0	0.1111	0.0179
1	0.3404	0.8036						0.8182	0.4043	0.9259		0.4831	0.88	0.814		0.1856	0	0.05		0.029	0.1525	0.0328
0.6825	0.1739	nan						0.4773	0.1667	nan		0.4	0.7895	nan		0.275	0	nan		0	0.1029	0.0588
0.6618	0	0.2683						0.9143	0.5	0.5455		0.08	0.4286	nan		0.8498	0.5819	0.6263		0.0899	0.3279	0.1494
1	0.5	nan						0.7234	0.381	nan		0	0.4615	0.4595		0.914	0.6824	0.5862		0.1714	0.5833	0.1842
0.9355	0.1833	0.931						0.7723	0.4143	0.6618		0.2083	0.5429	nan		0.9483	0.6849	nan		0.0472	0.2	0.0729
0.8253	0.307	0.568						0.7449	0.2055	0.5833		0.6882	1	0.7083		0.2571	0.0488	0.1		0.0251	0.1513	0.0436
0.9178	0	nan						0.7619	0.2903	nan		0.6533	0.9677	0.875		0.6	0.1905	0.25		0.0986	0.54	0.1126
0.6406	0.1111	nan						0.8036	0.3793	0.973		0.4737	0.8333	nan		0.5362	0.3656	nan		0.0938	0.2771	0.04
0.732	0.2319	0.4524						0.6905	0.381	0.4872		0.2917	0.619	nan		0.1778	0	0.125		0.1031	0.2661	0.0758
1	0.25	0.9167						0.5278	0.1481	0.5909		0.5	0.9091	nan		0.375	0.0667	nan		0.0784	0.1989	0.0987
1	0.48	nan						0.9167	0.4867	nan		0.4595	0.8065	0.75		0.3714	0.1379	0.5075		0.0437	0.1484	0.007
0.5642	0.0469	0.2917						0.6923	0.0833	0.3971		0.087	0.8333	nan		0.2338	0.1268	0.0952		0.0328	0.2143	0
0.9623	0.4138	1						0.4902	0.0476	0.1791		0.1603	0.6632	0.2754		0.375	0	nan		0.0196	0.1455	0.0314
0.6294	0.0312	0.3061						0.5	0.2	nan		0.1695	0.5217	0.3038		0.1068	0	0.2716		0.0571	0.371	0.04
0.7681	0.0889	0.5758						0.8493	0.4848	0.6207		0.3701	0.7432	0.4746		0.1773	0.0404	0.1074		0.0706	0.25	nan
0.7205	0.2158	0.6642						0.8085	0.3462	nan		0.4464	0.8095	nan		0.1117	0	0		0.0333	0.2812	0.0065
0.9833	0.1852	nan						0.4068	0	0.3191		0.1846	0.5049	0.4615		0.1193	0	0.2857		0.0758	0.3182	0
1	0.2917	nan						0.9	0.6	0.6818		0.5102	0.8696	0.5152		0.9062	0.6154	nan		0.1667	0.5625	nan
0.8333	0.3038	0.6336						0.871	0.1364	nan		0.2736	0.5897	0.56		0.6957	0.1667	nan		0.0152	0.1899	0.0548
0.9459	0.4444	nan						0.75	0.3443	0.6207		0.3667	0.6957	0.6667		0.1554	0.0225	0.0889		0.0253	0.1356	nan
0.8154	0.2973	0.75						0.7262	0.3143	nan		0.186	0.56	0.4444		0.75	0.4141	0.0833		0.6754	0.8545	nan
0.963	0.375	0.1739						0.6389	0.16	nan		0.5862	0.9302	0.45		0.1875	0	nan		0	0.1	0
0.9448	0.3548	0.8238						0.6667	0.25	0.48		0.4643	0.8	0.5385		0.2713	0.0105	0.1408		0.0127	0.1505	0.0305
0.6279	0	0.4247						0.7083	0.2857	nan		0.5122	0.8172	0.6964		0.2121	0	nan		0	0.1575	0.0192
0.7016	0.1806	0.5833						0.4214	0.0303	0.2838		0.0769	0.5918	nan		0.1404	0	0.1379		0.375	0.7368	0.1429
0.9623	0.3922	1						0.9432	0.5682	0.8049		0.3667	0.6774	0.3333		0.1429	0.0135	0		0.0547	0.1805	nan
0.9621	0.4247	0.9237						1	0.5625	0.6486		0.3864	0.75	0.75		0.1071	0	0		0	0.16	0
0.9149	0.2407	0.8333						0.7091	0.2353	nan		0.4	0.7857	0.25		0.4493	0.1835	0.2121		0.0377	0.1552	0.0652
0.9638	0.4432	1						0.665	0.1905	0.4167		0.4474	0.7568	nan		0.1818	0	nan		0.3016	0.5175	nan
0.9529	0.4	nan						0.875	0.5	0.5745		0.3077	0.75	0.3778		0.2564	0	0		0.1136	0.246	0.1
0.744	0.2101	0.3527						1	0.5833	0.95		0.1613	0.5	nan		0.1784	0	0.1869		0.1361	0.3837	0.1237
0.8947	0.0323	0.6346						0.7528	0.4265	0.75		0.1867	0.5	nan		0.1613	0.0145	0.1322		0.1089	0.3144	0.1667
0.7941	0	0.4737						0.9333	0.62	nan		0.4348	0.7727	0.6207		0.1735	0.0377	0.0735		0.2397	0.4167	0.3878
0.9574	0.1579	1						1	0.6486	nan		0.451	0.8246	0.5949		0.3636	0	0.0811		0.25	0.7059	0.1905
0.7778	0.1167	0.8082						0.5625	0.1111	0		0.2604	0.6	nan		0.3973	0.1765	nan		0.0833	0.4242	nan
1	0.1019	0.9385						0.7692	0.3243	0.8611		0.4728	0.8177	0.4656		0.4412	0.0889	nan		0	0.1429	0.0435
0.9474	0.0826	0.4884						1	0.7	1		0.1818	0.6923	0.3		0.1923	0	0.0549		0.2427	0.8205	nan
0.9744	0.377	0.6552						0.9149	0.4211	0.5229		0.48	0.8636	nan		0.1573	0.0506	0		0.6829	0.8894	0.617
0.9615	0.175	nan						0.4839	0	nan		0.2679	0.5806	nan		0.2407	0.0714	nan		0	0.1176	0
0.9405	0.2436	0.7917						0.4921	0.1176	nan		0.25	0.6296	0.4821		0.3692	0	0.2422		0.082	0.5135	nan
0.7969	0.2619	0.7831						0.9	0.4839	nan		0.2372	0.6207	0.2121		0.125	0	0.0349		0.0064	0.3167	nan
0.9273	0	0.9667						0.96	0.5217	0.7391		0.2368	0.8056	nan		0.5736	0.4604	0.6491		0.012	0.2759	0
0.7534	0	0.6809						0.4177	0	nan		0.2	0.7	nan		0.2143	0	nan		0	0.1731	0.0294
0.8438	0.1818	0.5926						0.7164	0.3958	0.3913		0.45	0.8056	nan		0.5385	0.2308	0.0556		0	0.1714	0.0417
0.881	0.375	0.913						0.8387	0.5278	0.8		0.5088	0.8148	0.5273		0.125	0.0169	0.0526		0.0156	0.125	nan
0.8298	0.2791	0.6857						0.7	0.3014	0.6522		0.3064	0.6579	0.2967		0.5	0.25	0.2222		0.0762	0.2	0.1117
0.9556	0.4359	nan						0.3906	0	nan		0.4336	0.7742	0.3191		0.3408	0.0933	0.0227		0.0356	0.2183	0.0536
0.8567	0.1613	0.5806						0.9259	0.3	nan		0.6211	0.9545	0.6364		0.2222	0	0		0	0.1852	nan
1	0.375	nan						0.4286	0.1071	nan		0.4079	0.7273	0.5		0.1827	0	0.1226		0	0.1071	0.0208
0.7674	0.2462	0.878						0.3684	0.0435	nan		0.3542	0.8519	0.4237		0.121	0.0204	0.0889		0	0.1412	nan
0.5888	0	0.0517						1	0.6857	nan		0.5184	0.9615	0.8232		0.1582	0	0.2037		0.0351	0.1875	0.0274
0.8037	0.0776	0.1481						0.7368	0.325	0.625		0.5417	1	nan		0.1016	0	nan		0.0844	0.2233	0.058
0.8473	0.2	0.3						0.5605	0.2545	0.6441		0.3636	0.7273	nan		0.1818	0	0.0476		0	0.1111	nan
1	0.3	nan						0.7907	0.2	0.5769		0.0721	0.3971	0.0732		0.1429	0	nan		0.739	0.9219	0.7798
0.9348	0.4091	0.9643						0.5517	0.1277	nan		0.0968	0.4091	nan		0.1746	0	0.0571		0	0.1429	0
0.7714	0.1607	nan						0.697	0.3	0.4043		0.1132	0.4375	0.2188		0.8235	0.6207	nan		0.0112	0.125	0
1	0.4762	nan						0.5672	0.1443	0.2658		0.037	0.5455	0.093		0.2174	0	0		0	0.1905	0.0172
0.7111	0.1958	0.5887						0.6905	0.3684	0.7		0.52	0.8333	nan		0.2308	0	0		0.0833	0.6667	nan
0.6848	0.1707	0.551						0.6667	0.2308	0.4568		0.4828	0.8	0.6		0.1222	0	0.0267		0.2971	0.6792	0.1119
0.9219	0.2105	0.4815						0.5484	0.2105	0.1667		0.5224	0.9286	nan		0.2059	0.0282	0.0333		0.2271	0.4354	0.1242
0.9181	0.4	0.4948						0.7692	0.4667	nan		0.0294	0.3333	nan		0.5082	0.125	nan		0.2067	0.3685	0.2087
0.9846	0.2955	0.8837						0.5758	0.1429	nan		0.2778	0.6875	0.3714		0.7513	0.6436	0.6525		0.1277	0.2356	0.0947
0.7887	0.1746	0.5532						0.6556	0.2898	0.5529		0.3529	0.6618	0.4576		0.2308	0	0.1		0.3878	0.5638	0.4293
1	0.3529	0.9841						0.875	0.3889	0.6716		0.3636	0.6829	0.6355		0.1321	0	0.025		0.3436	0.5682	0.3962
0.9773	0.2941	0.8732						0.7091	0.3333	nan		0.4	0.7391	0.1667		0.1087	0	0		0.004	0.1047	0.0091
0.8571	0.3012	0.75						0.8438	0.4	0.8136		0.5769	0.9167	0.5385		0.1957	0	nan		0.0568	0.1932	0.0202
0.7958	0	0.8142						0.5252	0.1556	0.4103		0.3651	0.8	0.4211		0.1471	0	nan		0.6719	0.9268	0.9512
0.9478	0.25	0.9672						1	0.697	0.7843		0.3429	0.7	0.3333		0.1616	0.0556	0.0611		0.5969	0.8462	0.8882
0.9474	0.4	nan						0.6418	0.1923	0.5405		0.3279	0.9619	0.3317		0.16	0.0198	0.0727		0	0.125	0
0.6024	0.069	0.3095						0.7273	0.2593	nan		0.5714	0.8902	0.7956		0.2353	0.0526	nan		0	0.15	nan
0.9091	0.3333	nan						0.6923	0.3529	0.5333		0.6667	1	nan		0.2258	0	nan		0.0561	0.1667	0.1013
1	0.3548	0.9375						0.8082	0.4457	0.68		0.36	0.9048	nan		0.1591	0	nan		0.0449	0.1533	0.0294
1	0.2222	nan						0.8621	0.3846	nan		0.4868	0.8864	nan		0.5905	0.45	0.3282		0.0526	0.32	0.1613
0.9706	0.087	nan						0.6923	0.3684	0.7294		0.3043	0.6154	nan		0.26	0	0.4318		0.0635	0.1923	0.3077
0.9044	0.3745	0.9765						0.6744	0.25	0.3478		0.607	0.9508	0.7452		0.2143	0	0.0323		0	0.1	nan
0.8554	0.0952	0.7209						0.7938	0.4286	0.5902		0.3333	0.7241	0.3111		0.2	0.0706	0		0	0.2812	nan
0.9091	0.3208	0.625						0.4	0	nan		0.0714	0.7	0.7188		0.5813	0.28	0.4848		0.0238	0.2286	0.033
0.7431	0.2093	0.6406						0.9766	0.5878	0.7462		0.3636	0.9545	nan		0.4296	0.1538	0.2889		0.0152	0.1389	0.0082
0.9773	0.4576	0.9722						0.9471	0.5672	0.7222		0	0.3056	0		1	0.814	0.25		0	0.15	0.0833
0.9767	0.381	nan						0.831	0.4946	0.8571		0.2778	0.5938	0.5588		0.3667	0.1429	0.05		0.1064	0.3056	0.3247
1	0.3235	0.8182						0.463	0.1154	0.55		0.4419	0.9333	0.6538		0.6176	0.2692	nan		0.0169	0.3077	nan
0.92	0.3617	1						0.5283	0.16	nan		0.4054	0.8125	0.1818		0.3382	0.1651	0.0645		0.0182	0.24	0.1912
0.9605	0.3577	0.9806						0.7015	0.3659	nan		0.3826	0.7222	0.2716		0.8951	0.7342	0.7288		0.0459	0.196	0.1615
0.9873	0.4416	0.9444						0.9153	0.5926	nan		0.2609	0.85	0.3846		0.2956	0.1141	nan		0.0563	0.2289	0.0596
0.9529	0.2353	0.9048						0.9286	0.6176	0.8261		0.6667	1	nan		0.2413	0.0429	nan		0.075	0.4265	0.0256
1	0.4286	nan						0.6176	0.1515	0.5667		0.1707	0.6116	0.4706		0.1354	0	0.066		0	0.1136	0
0.698	0.0351	0.587						0.96	0.6167	0.6842		0.573	0.9773	nan		1	0.6818	nan		0.0323	0.1627	0.0357
0.558	0.0413	0.457						0.8837	0.5172	nan		0.4667	0.92	nan		0.1528	0	0.0886		0.0233	0.1429	0
0.7235	0.1176	0.6961						0.8919	0.3333	nan		0.3491	0.661	0.2444		0.2213	0.0957	0.1659		0.0418	0.2414	0.0421
0.7838	0	0.3235						0.5741	0.1714	nan		0.0769	0.7647	0.2		0.1215	0	0.1299		0.0156	0.1739	0
0.9773	0.4167	0.8519						1	0.5517	nan		0.3404	0.7059	0.5581		0.1143	0	0.0182		0	0.1266	0.0395
0.9556	0.4	0.907						0.5699	0.25	0.3929		0.5294	0.9429	0.7826		0.1023	0	0		0.1165	0.3621	0.0645
0.8548	0.3333	0.5952						0.8208	0.4688	0.617		0.2812	0.7143	0.1212		0.1591	0	nan		0.0274	0.2419	0
0.7065	0.0758	0.4646						0.963	0.6207	nan		0.561	0.9048	nan		1	0.6857	0.84		0.0676	0.3171	0.0233
0.9787	0.0909	nan						0.7843	0.439	nan		0.6154	0.9545	0.6727		0.5408	0.2083	0.2895		0.0348	0.1471	0.0773
1	0.1875	nan						0.7812	0.4643	nan		0.25	0.5849	0.3294		0.2703	0.0444	0.0204		0	0.225	nan
1	0.4222	nan						0.8155	0.2535	0.803		0.3529	0.7778	nan		0.7341	0.54	0.8169		0.0316	0.2381	0.0667
1	0.2041	0.9744						0.8153	0.3758	0.8364		0.1333	0.4839	nan		0.6951	0.4859	0.8077		0.375	0.6939	0.4478
0.811	0.1294	0.3506						0.9492	0.5455	0.8966		0.3137	0.963	0.2903		0.569	0.35	0.2933		0.5656	0.8571	0.5072
0.9231	0.1786	0.6364						0.536	0.2321	0.4583		0.1071	0.45	nan		0.2927	0	0		0.1127	0.4697	0.097
0.5	0	nan						0.6393	0.2222	0.5965		0.1304	0.6393	nan		0.1707	0	0.05		0.0565	0.2647	0.0263
0.8018	0.2667	0.7937						0.7125	0.2727	0.8438		0.2708	0.9143	0.3725		0.1833	0	0.1613		0.1388	0.3081	0.1322
0.5268	0.0103	0.3509						0.5505	0.2222	0.25		0.1125	0.7794	0.2233		0.6698	0.1667	0.225		0.2398	0.5573	nan
1	0.298	0.9444						0.75	0.3636	nan		0.1607	0.4667	nan		0.3077	0.1	0.1		0.1538	0.3958	nan
0.9756	0.2139	0.9143						0.7667	0.2045	nan		0.5263	0.9167	nan		0.1321	0	0.0179		0.0284	0.2	0.2111
0.8889	0.0882	nan						0.4314	0.087	0.2889		0.3434	0.6452	0.2917		0.1098	0	0		0.0157	0.1505	0.0318
0.7925	0.0854	nan						0.9362	0.5833	0.5758		0.4091	0.75	nan		0.7143	0.2812	nan		0	0.6111	0.1429
0.6271	0	0.7767						0.7045	0.2121	0.4706		0.383	0.7	nan		0.5333	0.24	0.1311		0.0061	0.1411	0.0395
0.7083	0.0769	nan						0.8421	0.4222	0.6463		0.1026	0.8438	0.1071		0.125	0	0		0.032	0.1667	0.1333
0.8824	0.2051	0.95						0.7241	0.3922	0.4872		0.1266	0.5179	0.2562		0.275	0	0		0.2424	0.5385	0.1163
0.9714	0.4706	0.9231						1	0.587	nan		0.16	0.5152	nan		0.1364	0	0		0	0.2683	nan
0.9643	0.4	0.9041						0.7407	0.3333	nan		0.5714	0.875	0.5714		0.1494	0	0.0935		0.0089	0.1111	0
0.9194	0.3243	nan						0.9459	0.625	0.9412		0.0725	0.5294	0.3043		0.2991	0.0952	0.0476		0.6296	0.9545	nan
1	0.4615	nan						0.6538	0.2418	0.5278		0.5357	0.9048	nan		0.4113	0.0571	0.4375		0.7907	0.9706	1
0.9048	0.175	nan						0.8929	0.5833	0.7826		0.1552	0.4783	0.15		0.3243	0	0.1296		0	0.35	0.04
0.8387	0.3333	nan						0.7143	0.3548	0.8		0.0357	0.5405	nan		0.1268	0	0.0303		0.0058	0.1901	0.05
0.5333	0	nan						0.8421	0.5	0.4865		0.125	0.4828	nan		0.6742	0	0		0	0.1	0.0208
1	0.4792	nan						0.4	0.0698	0.2821		0.4592	0.7742	nan		0.3882	0.0806	0.205		0	0.2667	nan
0.8739	0.2941	0.6667						0.641	0.1852	0.5909		0.1552	0.4583	nan		0.2143	0.0345	0.6		0.0323	0.25	nan
0.9286	0.05	0.8636						0.4872	0.1622	0.3704		0.15	0.45	nan		0.8143	0.6667	0.5068		0.0408	0.2	nan
0.6495	0	0.53						0.5	0.1667	0.4082		0.3333	0.6786	nan		0.9528	0.8514	1		0	0.2105	0.1538
0.7465	0.2414	nan						0.7358	0.3191	0.7742		0.407	0.75	0.4127		0.2917	0.1354	0.1301		0	0.125	nan
0.9748	0	0.9412						0.7534	0.3	nan		0.0816	0.4783	0.12		0.6456	0.0656	0.6952		0.0247	0.2162	0
0.9655	0	0.8158						0.4157	0	nan		0.1412	0.5957	0.5846		0.17	0	0		0.0165	0.1636	0
0.7709	0.1667	0.7795						0.6964	0.3529	0.55		0.1594	0.5862	0.3243		0.7647	0.1364	nan		0.093	0.3382	0.4
0.6296	0	0.6324						0.971	0.5143	1		0.168	0.5616	0.4459		0.4706	0.2553	0.4667		0.1304	0.3478	nan
0.9583	0.2188	0.6087						0.5745	0.1983	0.3333		0.338	0.6667	nan		0.1138	0	0.0435		0	0.1	0
0.9821	0.4524	1						0.4545	0.1385	nan		0.229	0.5714	0.3785		0.275	0.0476	0.2321		0.084	0.2727	0.0735
0.7909	0.1581	0.6901						0.8675	0.4444	0.6275		0.0323	0.4937	nan		0.1165	0	0.123		0	0.1458	0.0139
0.9836	0.3929	nan						0.8235	0.5	nan		0.0429	0.6076	0.0476		0.6	0	0		0	0.1905	nan
								0.9067	0.5636	0.5455		0.1124	0.5088	0.3409		1	0.7	0.973		0.1176	0.4242	nan
								0.8431	0.5	nan		0.6078	0.9211	nan		0.1413	0.0149	0.0217		0	0.15	0
								1	0.5882	nan		0.4118	0.7308	0.4857		0.1383	0	nan		0.2089	0.6667	0.46
								0.43	0	0.2973		0.45	0.7797	0.4225		0.5	0.1429	nan		0	0.1304	0
								0.9688	0.6129	nan		0.3394	0.8182	0.48		0.127	0	nan		0.0241	0.1429	0
								0.9167	0.4091	nan		0.4211	0.7313	0.66		0.5588	0.2222	nan		0.3137	0.5806	0.5745
								0.8913	0.5667	0.8158		0.2391	0.75	0.3962		0.1449	0.0244	0.0089		0.0286	0.1591	0.0233
								0.6447	0.301	0.5424		0.1724	0.7692	nan		0.1084	0	0.0087		0	0.1698	0.0263
								0.7442	0.375	nan		0.1942	0.5143	0.3889		0.2706	0.1	nan		0.0178	0.1316	0.0522
								0.7297	0.3333	nan		0.3962	0.8	0.3878		0.2022	0	0.028		0.0286	0.1758	0.0169
								0.6863	0.3704	0.8286		0.022	0.4167	0.0811		0.125	0	0.1538		0.1518	0.5205	0.4921
								0.9225	0.5667	0.9		0.3095	0.9348	nan		0.1818	0	nan		0.3091	0.76	nan
								0.931	0.359	nan		0.3125	0.7105	0.2857		0.1608	0.0294	0.1469		0.2123	0.3778	0.05
								0.7667	0.0762	0.4248		0.2222	0.5909	nan		0.5238	0	nan		0.0255	0.1618	0.0625
								0.7787	0.4286	0.74		0.4828	0.7917	nan		0.16	0	0		0	0.1373	nan
								0.9143	0.5238	0.8409		0.2656	0.6087	nan		0.1975	0	nan		0	0.1111	0
								0.8095	0.381	0.8214		0.5	0.84	0.84		0.1077	0	nan		0.0541	0.2903	0.2857
								0.4118	0.1081	0.0519		0.341	0.8511	0.5135		0.3205	0.1429	0.5726		0.1957	0.4068	0.4889
								0.913	0.4643	nan		0.4048	0.7273	nan		0.1533	0.0179	0.375		0.0101	0.2407	0.125
								0.8621	0.5455	nan		0	0.6	0.5455		0.6471	0.4127	nan		0.0163	0.129	0.0282
								0.8431	0.4167	nan		0.5417	0.88	0.6154		0.3125	0	0.15		0	0.125	nan
								0.9072	0.4423	0.875		0.5	0.9038	0.6812		0.1867	0.0196	nan		0	0.25	0.0526
								0.7442	0.25	nan		0.473	0.8095	0.6667		0.186	0	nan		0.0216	0.2439	0
								0.7797	0.4737	0.75		0.4	0.8889	0.5932		0.8235	0.3667	nan		0	0.25	nan
								0.65	0.2391	nan		0.5455	0.9	nan		0.4524	0.12	nan		0.0541	0.2871	0.1136
								0.8105	0.5	1		0.3816	0.7812	nan		0.125	0	0		0.039	0.1509	0.0341
								0.9259	0.6	0.8571		0.4643	0.8966	0.2667		0.1852	0	nan		0	0.25	0.0909
								0.8148	0.3448	nan		0.186	0.6923	nan		0.2703	0.0357	0.3043		0.0603	0.1905	0.0909
								0.8	0.5	0.4783		0.2902	0.7872	0.4625		0.2317	0.098	0.6125		0	0.1667	nan
								0.7308	0.3939	0.6		0.5341	1	0.7647		0.1238	0.0123	0.1084		0.0588	0.2963	nan
								0.7222	0.36	0.8182		0.5877	0.9167	0.6792		0.4889	0.2222	0.6078		0.075	0.525	nan
								0.7887	0.4583	0.8519		0.5897	0.9762	0.7188		0.8014	0.6061	0.6731		0.05	0.4483	nan
								0.8361	0.5185	0.5258		0.4815	0.7857	0.6441		0.5442	0.3455	0.4579		0.7442	0.9623	nan
								0.8107	0.4828	0.678		0.4565	0.8462	nan		0.3649	0.1356	nan		0.0408	0.2564	0.0758
								0.6644	0.1818	0.4894		0.5435	0.86	nan		0.6077	0.375	0.2857		0.0253	0.4	0.0351
								0.5902	0.1667	nan		0	0.4286	nan		0.6947	0.374	nan		0.0274	0.2043	0.0542
								0.8387	0.4286	0.726		0.5	0.96	0.6818		0.4561	0.2059	nan		0	0.169	0
								0.5882	0.25	nan		0.206	0.5847	0.3608		0.1905	0	0.1119		0.0275	0.1429	0
								0.8571	0.5455	nan		0.194	0.5122	0.3594		0.1845	0	0.0462		0.0435	0.3333	nan
								0.972	0.4386	0.8505		0.1635	0.5192	0.431		0.1	0	0.0133		0.5766	0.8333	0.6182
								0.5625	0.2222	0.1786		0.14	0.4524	0.3667		0.4828	0.2143	0.7333		0	0.1538	nan
								0.9109	0.55	0.7639		0.0857	0.3973	0.1856		0.5112	0.3769	0.4258		0.0323	0.2143	nan
								0.4524	0.125	0.3333		0.1593	0.8333	0.5		0.3936	0.0673	0.4393		0.0706	0.1875	nan
								0.9231	0.5745	0.9375		0.2843	0.6214	0.4678		0.3469	0.0807	0.471		0.6879	0.8961	0.7712
								0.6939	0.3714	nan		0.2588	0.6136	0.4909		0.1429	0	0.0541		0.1032	0.247	0.0989
								0.8889	0.5625	nan		0.4533	0.8431	0.6308		0.1269	0.0221	0		0.0159	0.2169	0
								0.5556	0.2432	nan		0.2841	0.7333	0.5556		0.3562	0.0909	0.3214		0.0118	0.1754	0
								0.8333	0.5278	0.8966		0.62	0.9231	0.6744		0.1875	0.0577	0.1277		0.2253	0.5444	0.2785
								0.47	0.1212	0.5172		0.35	0.6596	0.5467		0.1642	0	0.2727		0	0.1641	0.0231
								0.9615	0.625	nan		0.3514	0.7333	0.5789		0.3021	0.1575	0.2727		0.0731	0.2131	0.0853
								0.4375	0.0606	nan		0.2805	0.6389	0.1507		0.1957	0	nan		0.0495	0.2174	nan
								0.8654	0.381	0.6061		0.15	0.7931	nan		0.1591	0.0202	0		0.0698	0.3793	0.0725
								0.9538	0.6071	0.8824		0.4355	0.7561	0.4		0.4527	0.3011	0.0921		0.0404	0.2517	0.0196
								0.4429	0.125	0.3111		0.4706	0.7917	0.3469		0.6	0.2459	nan		0.0588	0.2941	0
								0.9	0.561	0.5345		0.1212	0.4259	0.4559		0.1306	0	0.0123		0	0.4	nan
								0.7143	0.3947	nan		0.2083	0.7083	nan		0.1174	0.013	0.0531		0	0.1667	0
								0.6842	0.3673	0.7164		0.36	0.7097	nan		0.1818	0	0.2353		0.0725	0.2254	0.1146
								0.6047	0.2222	0.56		0.1709	0.6129	0.2083		0.1538	0.0196	0.0315		0.0405	0.1739	0.0275
								0.9167	0.6154	0.5965		0.3529	0.6744	nan		0.1205	0	nan		0.037	0.28	0
								0.4762	0.125	0.3421		0.5833	0.9333	0.7705		0.1515	0	nan		0.0058	0.2	0.029
								0.6538	0.2778	0.7288		0.4483	0.8095	0.7		0.2756	0.1343	0.186		0	0.1458	0
								0.775	0.4048	nan		0.4082	0.8462	nan		0.337	0.0556	0.3125		0	0.1786	0.0206
								0.7528	0.4286	nan		0.625	0.9259	nan		0.1875	0.0102	0.1098		0.0306	0.2308	0.0101
								0.7638	0.4286	0.77		0.5728	0.9118	0.8226		0.3659	0.087	0.2		0.0351	0.1538	0
								0.8824	0.4769	nan		0.3182	0.9286	nan		0.1047	0	nan		0	0.15	0.0244
								0.9211	0.2571	0.8293		0.3772	0.7234	0.6269		0.12	0	0.0351		0.0588	0.2051	0
								0.8776	0.5439	0.8286		0.3947	0.7333	0.5172		0.5586	0.3158	0.4124		0.0109	0.1333	0.039
								0.8182	0.45	0.9583		0.5393	0.8667	0.6184		0.9262	0.8211	0.9462		0.0297	0.1385	0.026
								0.5156	0	0.4545		0.381	0.9259	0.5526		0.2562	0.1111	0.1953		0.0515	0.1712	0.1136
								0.76	0.1304	nan		0.1538	0.5143	0.122		0.8874	0.6894	0.4286		0.0435	0.1789	nan
								0.5904	0.2564	0.5417		0.4878	0.8	0.4545		0.4802	0.2739	0.3948		0.0417	0.4167	0
								0.4286	0.0678	0.1915		0.3448	0.7333	nan		0.1829	0.075	0.0814		0.0242	0.2667	0.1233
								0.731	0.25	0.5125		0.037	0.6897	nan		0.1326	0.0117	0.1486		0.0242	0.2825	0.067
								0.9444	0.5676	0.8696		0.4194	0.7391	0.75		0.5263	0.2078	0.3846		0.0093	0.3429	0.1977
								0.7125	0.2688	0.5287		0.22	0.7407	0.2381		0.5439	0.0156	0.3974		0.0211	0.2241	0
								0.7931	0.4167	0.7215		0.5167	0.8605	0.5758		0.6972	0.3824	0.8701		0	0.1	nan
								0.814	0.4839	0.9643		0.15	0.4865	nan		0.4338	0.2763	0.4523		0.0553	0.2162	0.0633
								0.8409	0.4348	0.8378		0.2073	0.7538	0.4071		0.1274	0	0.0385		0.0581	0.2051	0.066
								0.9487	0.2381	nan		0.6129	0.9423	0.7595		0.8041	0.4286	0.6404		0.15	0.4038	0.5435
								0.4167	0	nan		0.1786	0.5333	nan		0.2643	0.0652	0.1839		0.251	0.6121	0.3951
								0.8209	0.4412	nan		0	0.5532	nan		0.1122	0	0.0678		0.1299	0.4737	0.4078
								0.8387	0.4444	nan		0.1789	0.5385	nan		0.6452	0.1014	0.6		0	0.1562	0.0148
								0.8294	0.3085	0.8384		0.4808	0.8077	nan		0.6667	0.5039	0.6888		0.0144	0.1818	0.0338
								0.9167	0.6111	nan		0.375	0.7	nan		0.3475	0.0625	0.5		0.0161	0.3235	0.0526
								0.7826	0.25	nan		0.3509	0.6909	0.5397		0.1095	0.0041	0.0078		0.0063	0.1111	0.0333
								0.8276	0.38	0.8298		0.3846	0.802	0.5102		0.1475	0	0		0.0272	0.1864	0.011
								0.5952	0.1017	0.562		0.6133	0.9403	0.6545		0.3855	0	nan		0.0229	0.125	0.0222
								0.6774	0.3333	0.125		0.4808	0.8621	0.8068		0.2708	0.1282	0.2143		0.0345	0.2581	0
								0.7353	0.4091	nan		0.4677	0.8182	0.3871		0.4545	0.025	0.2346		0.0435	0.2083	nan
								0.8116	0.3929	nan		0.1111	0.5333	0.3684		0.1765	0.0714	0.2329		0	0.1143	nan
								0.4386	0.1333	0.28		0.5152	0.8333	0.8205		0.1562	0.0098	nan		0	0.2963	0
								0.8919	0.5862	nan		0.5208	0.8214	nan		0.2617	0.0357	0.1397		0.0368	0.4412	nan
								0.875	0.55	0.6575		0.1	0.6585	0.1864		0.1915	0	0.0833		0.0105	0.1481	0.0286
								0.4407	0	0.5574		0.6071	0.931	nan		0.2206	0	0.1098		0.039	0.6226	nan
								0.4773	0	0.4615		0.5	0.9167	0.6667		0.1058	0	0		0.0357	0.1528	nan
								0.4811	0.0286	0.4364		0.2372	0.56	0.1512		0.2566	0.027	0		0.0171	0.2593	0.0976
								0.7576	0.2857	0.5909		0.5	0.9487	nan		0.1351	0.0303	0.1		0	0.1064	0.0274
								0.8049	0.4643	0.7241		0.2036	0.5686	0.3293		0.2973	0.0714	nan		0.0255	0.3478	0.1053
								0.5667	0.1795	0.2222		0.1281	0.6296	0.1494		0.9444	0.8286	0.8889		0	0.2381	nan
								0.6393	0.2222	nan		0.1905	0.76	0.4375		0.7	0.1667	nan		0.0556	0.2414	0.0617
								0.6757	0.3158	0.4583		0.5783	0.881	0.3373		0.2426	0.0435	0.1207		0.3019	0.6296	0.4222
								0.6735	0.2459	0.64		0.5758	0.931	nan		0.322	0.0804	0.0339		0.0227	0.1915	nan
								0.7778	0.3846	nan		0.3288	0.697	0.5806		0.2375	0	nan		0.014	0.1719	0
								0.5238	0.2143	0.1389		0.4898	0.8286	nan		0.1333	0	0		0.2917	0.6486	nan
								0.5238	0.2235	nan		0.5543	0.8551	nan		0.3784	0	0.9375		0	0.1067	nan
								1	0.625	nan		0.3952	0.7027	0.4648		0.1111	0	0		0	0.1558	nan
								0.7746	0.4394	0.3836		0.3966	0.7692	nan		0.5595	0	nan		0.036	0.1373	0.024
								0.7857	0.48	0.825		0.3021	0.931	nan		0.3719	0.1556	0.4675		0.0328	0.2707	0.2432
								0.9024	0.5625	0.4848		0.2647	0.7667	0.4048		0.3391	0.1892	0.3506		0	0.4048	0.24
								0.6942	0.3793	0.4853		0.3774	0.6829	0.5238		0.1071	0	0		0.0943	0.641	0.2727
								0.9571	0.4474	0.8485		0.6286	1	nan		0.1414	0.0268	0.0644		0	0.2683	0
								0.6588	0.3514	0.3488		0.2	0.6286	nan		0.6977	0.3469	nan		0.01	0.2778	0.0141
								1	0.3548	1		0.0418	0.7391	0.0145		0.1096	0	0.0133		0.0667	0.3333	0.0625
								0.6	0.2439	0.3387		0.0629	0.4528	0.1321		0.8883	0.7719	0.6445		0.0233	0.1628	0
								0.3857	0.0847	0.2326		0.3103	0.7	nan		0.1241	0	0.0072		0.418	1	0.5225
								0.875	0.131	nan		0.1601	0.5909	0.3333		0.1705	0	0		0.2098	0.3833	0.3458
								0.6644	0.3544	0.5714		0.1795	0.52	0.1858		0.7021	0.4722	0.2424		0.138	0.2637	0.213
								0.6404	0	0.5161		0.18	0.7	0.3226		0.2895	0	0.04		0.1259	0.4505	0.0444
								0.7524	0.3607	0.629		0.1739	0.913	0.46		0.3962	0	nan		0.027	0.1333	0.025
								0.7216	0.3636	nan		0.0469	0.45	0.1951		0.2338	0	nan		0	0.2174	nan
								0.908	0.6032	0.7079		0.3788	0.8214	0.449		0.2273	0	nan		0	0.2432	0
								0.8308	0.3	0.7		0.6265	0.9667	0.7609		0.6506	0.1667	0.4783		0.0588	0.5	nan
								0.5778	0.1939	0.2869		0.6724	1	0.8732		1	0.7292	0.625		0.1613	0.5522	0.5714
								0.7143	0.3922	0.4677		0.3659	0.7407	0.3222		0.2658	0.1575	nan		0	0.2321	0.3548
								0.8605	0.5455	0.7		0.3946	0.7921	0.8298		0.2372	0.023	0.1029		0.1154	0.4049	nan
								0.5054	0.2051	0.6471		0.0312	0.3333	nan		0.4667	0.0741	nan		0	0.1905	nan
								0.85	0.5122	0.7		0.397	0.7143	0.433		0.3651	0.0584	0.2585		0.6053	0.8929	0.5586
								0.8857	0.3793	0.7143		0.2663	0.5667	0.2619		0.4046	0.0588	0.3796		0.0714	0.3333	nan
								0.764	0.25	nan		0.16	0.5	nan		0.25	0.0182	0		0	0.1429	0.0364
								0.6129	0.2083	0.4333		0.3864	0.9565	0.5942		0.2927	0.0333	0.1515		0.0153	0.2381	0.1765
								0.6889	0.3	0.6897		0.3243	1	0.4808		0.1261	0	0.069		0.0123	0.225	0.1667
								0.5574	0.1449	0.3571		0.2344	0.7105	0.6957		0.1343	0.0087	0.0539		0	0.1176	nan
								0.8116	0.5	nan		0.4255	0.8519	0.2759		0.3761	0.1525	0.56		0	0.1212	0.0286
								0.977	0.4	0.7308		0.1714	0.5	0.1311		0.1053	0	0.1127		0.1322	0.2475	0.013
								0.8431	0.5385	0.6596		0.069	0.5	0.2418		0.3531	0.0943	0.1594		0.0263	0.1765	nan
								0.4848	0.1429	nan		0.1781	0.5357	0.2338		0.7879	0.4043	nan		0	0.1389	0.093
								0.7333	0.4	0.7826		0.32	0.6875	nan		0.2593	0.0286	0.5714		0.0187	0.1833	0.033
								0.8095	0.3125	0.4483		0.4286	0.8846	nan		0.4585	0.0982	0.4561		0.2297	0.4267	0.1081
								0.7526	0.303	0.6757		0.4	0.7429	nan		0.5848	0.4712	0.5114		0.1261	0.272	0.122
								0.7674	0.4286	nan		0.6852	1	0.4833		0.9462	0.8191	0.8		0.0441	0.2329	0.04
								0.8763	0.4865	nan		0.4091	0.72	nan		0.5238	0.0588	nan		0.03	0.1605	0.04
								0.4123	0.1077	nan		0.3125	0.6774	0.6667		0.125	0	nan		0.0436	0.2028	0.0231
								0.914	0.6136	0.5714		0.5278	0.8542	nan		0.2683	0.0556	nan		0.0099	0.125	0.0133
								0.8148	0.5	0.8113		0.6981	1	0.7237		0.275	0.08	nan		0.0064	0.1304	0.0385
								0.5517	0.2143	nan		0.5082	0.8261	nan		0.1429	0	nan		0.0294	0.1905	0.1154
								0.95	0.6087	0.8889		0.4342	0.96	0.4853		0.82	0.3864	nan		0.0714	0.2676	0.0294
								0.8235	0.375	0.5588		0.2791	0.6471	nan		0.3636	0.0625	nan		0.0482	0.3333	0.0154
								0.8306	0.5263	0.6338		0.093	0.4	nan		0.2857	0.1163	0.2544		0.0187	0.1212	0.0714
								0.7794	0.4	0.8364		0.1066	0.4143	0.3363		0.9533	0.7683	0.9667		0.0204	0.1216	0.0206
								0.9697	0.5652	0.6667		0.4111	0.7692	0.5849		1	0.725	0.9136		0.0312	0.1857	0
								0.9444	0.52	nan		0.4677	0.8077	nan		0.2857	0	nan		0	0.1029	0.0435
								0.3529	0.0385	nan		0.1628	0.5625	0.619		0.1875	0	nan		0	0.1154	0.0152
								0.5222	0.1333	0.303		0.3714	0.74	0.283		0.1356	0	0.1951		0.0863	0.2353	0.1043
								0.4253	0.0682	0.3704		0.697	1	0.697		0.2164	0.0846	0.2581		0.0303	0.35	0.3478
								0.7414	0	0.6		0.3778	0.7027	0.4821		0.1429	0.0211	nan		0	0.125	nan
								0.7603	0.3947	0.5122		0.1742	0.5	0.2252		0.8529	0.4756	0.4898		0	0.125	0.0241
								0.8772	0.5652	nan		0.2812	0.8077	nan		0.2512	0.0972	0.1633		0	0.1739	0.087
								0.3065	0	nan		0.1089	0.4615	0.1042		0.75	0.3077	nan		0	0.3846	nan
								0.9167	0.2692	nan		0.413	0.7273	0.6429		0.8125	0.4286	nan		0	0.1373	0.0233
								0.5352	0	nan		0.5	0.8261	0.6923		0.2759	0	0.2727		0.0645	0.3	0.1165
								0.5385	0.0909	nan		0.4318	1	nan		0.1413	0.0164	0.0676		0	0.2083	nan
								0.678	0.3333	nan		0.2756	0.6667	0.537		0.129	0	nan		0	0.4	0.3061
								0.45	0.1429	0.5094		0.3939	0.7119	0.7188		0.1429	0	0.2		0	0.125	0.02
								0.6218	0.3085	0.2759		0.1308	0.4348	0.2069		0.1685	0	0.2029		0	0.2414	nan
								0.8434	0.5	0.7654		0.4694	0.8636	nan		0.3587	0.1216	0.5152		0.2901	0.4021	0.2506
								0.7407	0.3125	0.6034		0.3656	0.72	nan		0.7143	0.0244	0.2245		0.0539	0.193	0.0346
								0.55	0.1364	nan		0.3493	0.6812	0.5		0.2113	0	nan		0.022	0.1233	0.0339
								0.5294	0.2115	0.5385		0.0329	0.4	0.3226		0.2091	0	nan		0	0.1538	0
								0.96	0.5217	nan		0.5789	0.88	0.5185		0.6517	0.4694	0.66		0.0263	0.3333	0.375
								0.6712	0.3077	0.697		0.4444	0.8333	nan		1	0.766	0.9722		0.0339	0.2333	0.1897
								0.5333	0	0.1212		0.5932	0.9167	nan		0.1212	0	0		0.0284	0.1698	0.0465
								0.9706	0.5263	0.8		0.0333	0.3889	0.2667		0.8148	0.2727	nan		0.0339	0.1538	0.5862
								0.9722	0.5357	nan		0.5938	1	nan		0.3269	0.0588	0.5357		0.0569	0.2424	0.0122
								0.7582	0.4138	nan		0	0.3333	nan		0.5	0.25	0.5283		0.0377	0.2083	nan
								0.8571	0.4333	0.76		0.2368	0.913	0.6667		0.2	0	0.1458		0.0675	0.1772	nan
								0.6715	0.1625	0.3711		0.2812	0.5854	nan		0.3279	0.0862	0.3019		0.0143	0.1538	nan
								0.5577	0.1613	nan		0.3333	0.7333	0.2449		0.8062	0	0.3651		0.0596	0.1628	0.0663
								0.7419	0	nan		0.4	0.7917	0.8519		0.1644	0	nan		0.0427	0.1462	0.0703
								0.7333	0.0714	0.5862		0.617	0.9189	0.36		0.1633	0	0		0.0306	0.1364	nan
								0.9677	0.6522	nan		0.4706	0.7955	0.1111		0.2386	0	0.1646		0.0909	0.209	0.1765
								0.3846	0.0455	0.1667		0.5	0.8333	0.5778		0.1003	0	0.0215		0	0.3377	0.0597
								0.7674	0.25	nan		0.0444	0.4583	nan		0.2857	0	nan		0.0078	0.4	nan
								0.669	0.3043	0.4636		0.4419	0.7826	nan		0.476	0.3514	0.3467		0.0214	0.1803	0.0667
								0.8024	0.4872	0.8148		0.0116	0.3261	0.0941		0.4106	0.2279	0.4065		0	0.1429	0
								0.8611	0.4	0.6842		0.4595	0.8065	0.6543		0.5	0.3	0.3902		0	0.1277	0.0805
								0.9333	0.44	0.7931		0.3214	0.6977	nan		0.1696	0	0.5094		0	0.1	0
								0.6977	0.303	0.8043		0.2826	0.6667	nan		0.6462	0.4237	0.4571		0	0.2308	nan
								0.6977	0.3902	0.5616		0.4805	0.8182	0.459		0.1976	0.033	0.3494		0.0752	0.2137	0.037
								0.5769	0.1429	0.4		0.4211	0.88	nan		0.2188	0.0526	0		0.055	0.2096	0.0231
								0.8889	0.5588	nan		0.2105	0.6667	0.2115		0.1633	0	nan		0	0.1429	0
								0.8254	0.4595	0.5		0.3333	0.7551	0.5185		0.1351	0.0133	nan		0.0408	0.2	nan
								0.6321	0.3077	nan		0.1266	0.5417	nan		0.2701	0.0556	nan		0.0351	0.1631	0
								0.5596	0.04	0.3393		0.4127	0.7586	nan		0.5789	0.0111	nan		0.0127	0.1333	nan
								0.6786	0.28	0.4615		0.0959	0.5625	0.3158		0.1091	0	nan		0	0.1591	0
								0.4681	0.1562	0.4839		0.163	0.4878	0.3261		0.2921	0.125	nan		0.0196	0.175	nan
								0.7188	0.2593	0.56		0.0745	0.375	0.1698		0.1818	0	nan		0	0.1739	0
								0.7576	0.3415	nan		0.3791	0.7414	0.6269		0.6154	0	0.0633		0.1087	0.3478	nan
								0.6187	0.2857	0.4558		0.3656	0.7333	nan		0.2727	0.04	0		0.011	0.1594	0.037
								0.6647	0.0867	0.5		0.1667	0.963	0.2		0.3077	0.04	nan		0.0104	0.125	0.0417
								0.322	0.0154	nan		0.1607	0.7143	0.6341		0.1191	0	0.0149		0	0.1556	0.0541
								0.5368	0.1942	0.5962		0.5641	0.95	nan		0.2632	0.0208	0.2051		0.05	0.1905	nan
								0.3908	0.0535	0.3182		0.2955	0.6296	0.325		0.1167	0.0164	0.0796		0.0714	0.5	0.0556
								0.6092	0.225	0.54		0.5351	0.8529	0.3649		0.3333	0.1538	nan		0	0.1	0.0333
								0.5385	0.2237	0.5079		0.1923	0.5312	nan		0.8462	0.3143	0.5319		0.0261	0.1356	0
								0.8049	0.5	nan		0.1304	0.64	0.5349		0.1674	0	0.301		0	0.129	0.0889
								0.963	0.4902	nan		0.4516	0.8182	0.4815		0.52	0	nan		0	0.1096	0
								0.8302	0.4828	0.4773		0.2381	0.5833	nan		0.2907	0.0532	0.128		0.0484	0.15	0.0408
								0.7838	0.4242	nan		0.0382	0.45	0.0633		0.5273	0.3125	0.561		0.1497	0.3922	0.2299
								0.8033	0.4737	0.7333		0.2448	0.5952	0.3885		0.4167	0.125	0.6429		0.2904	0.4522	0.0993
								0.6522	0.3333	nan		0.5538	0.875	0.8642		0.1882	0.0274	0.4103		0.7679	0.8974	nan
								0.5972	0.1304	0.0278		0.54	0.85	0.5217		0.4074	0.1136	0.1579		0.4394	0.6503	nan
								0.9103	0.6066	0.8421		0.5411	0.9429	0.6667		0.2083	0.0426	0.0217		0.0282	0.1538	0.0426
								0.9231	0.6129	0.6863		0.4737	0.7937	0.7619		0.1605	0.0388	0.0253		0.7872	0.902	0.6327
								0.8298	0.4571	nan		0.2985	0.625	0.3667		0.1375	0.0179	0.377		0.7396	0.9279	0.6236
								0.875	0.45	0.4583		0.4924	0.8667	0.6735		0.3279	0.0758	0.2326		0.7171	0.8724	0.5838
								0.4706	0.06	0.2		0.4722	0.8	0.6341		0.1769	0.0588	0.0519		0.6919	0.8606	0.5369
								0.5556	0.25	0.6757		0.5278	0.9216	0.75		0.6667	0.2917	0		0.7957	0.9398	0.4519
								0.4311	0	0.3279		0.4068	0.7455	0.7143		0.1624	0.0273	0.1311		0.0377	0.625	nan
								0.5328	0.0656	0.3019		0.6264	0.9828	nan		0.2857	0.0606	nan		0.0404	0.3129	0.0632
								0.6458	0.1974	0.625		0.4909	0.8163	0.4762		0.2015	0.025	0.2439		0.087	0.2963	0.0648
								0.7586	0.1	nan		0.1972	0.6129	0.3827		0.2875	0.0119	0.0098		0.1058	0.4167	0.1358
								0.9259	0.5806	nan		0.1389	0.4853	0.3478		0.2267	0	0.0851		0.0217	0.1233	0.0635
								0.7778	0.0667	nan		0.5484	1	nan		0.1333	0	nan		0	0.1667	0.06
								1	0.6538	nan		0.4545	0.8235	nan		0.2826	0.0333	nan		0.0435	0.2	0.0256
								0.5404	0.1667	0.5921		0.3857	0.9677	0.3226		0.5385	0.2778	nan		0	0.1724	nan
								0.6667	0.3529	0.4		0.2727	0.6111	0.3		0.1429	0	nan		0.029	0.1667	0
								0.5	0.0455	0.7586		0.5882	0.9565	nan		0.9615	0.6071	0.85		0.0706	0.2941	0.1356
								0.6304	0.3	nan		0.5273	0.8333	nan		0.3065	0.1176	0.2907		0	1	nan
								0.8913	0.5	0.814		0.5217	0.8485	0.6216		0.1699	0.0603	0.1522		0.237	0.7899	0.193
								0.8929	0.5417	nan		0.0952	0.5102	0.2593		0.5702	0.1846	0.2449		0.1548	0.5806	0.0652
								0.4988	0.1885	0.5		0.4831	0.8	0.5		0.7222	0	nan		0.0785	0.2652	0.0659
								0.4578	0.1229	0.3862		0.413	0.7429	nan		0.2083	0	0		0.1078	0.2088	0.0651
								0.6444	0.2917	nan		0.385	0.6863	0.4951		0.5014	0.2394	0.7532		0.0395	0.4878	nan
								0.6121	0.2162	0.4545		0.5233	0.8387	0.5833		0.63	0.4945	0.8519		0.06	0.7273	nan
								0.5185	0.2105	0.2766		0.175	0.5	nan		0.1961	0	0.0909		0.1475	0.3438	0.3143
								0.8199	0.4146	nan		0.6935	1	nan		0.2411	0	0.3208		0.0549	0.2069	0.0952
								0.5467	0.2083	0.3465		0.5841	0.9677	0.8958		0.5427	0.1915	0.2973		0.0617	0.3333	nan
								0.6604	0.2632	0.4638		0.6471	1	nan		0.3333	0	0.04		0	0.1379	0.027
								0.6538	0.1	0.625		0.45	0.7619	nan		0.4138	0.2037	0.0375		0.0354	0.1515	0
								0.5172	0.0833	0.5238		0.3571	0.7368	nan		0.1667	0	0.0172		0	0.1333	0
								0.3857	0	0.6897		0.5873	0.8889	0.7073		0.3706	0.2289	nan		0.0444	0.2286	0.069
								0.9625	0.6094	0.9114		0.2701	0.6316	0.5091		0.5306	0.1444	0.3333		0	0.1333	0.0204
								0.8486	0.3739	0.8079		0.5147	0.85	0.65		0.1023	0	0.0357		0.2857	0.8571	nan
								0.8085	0.2667	0.6571		0.4306	0.8235	0.4681		0.625	0.4219	0.5325		0.0306	0.25	0.0196
								0.5862	0.0308	nan		0.234	0.641	0.4906		0.1709	0	0.0194		0	0.2258	0
								0.7719	0.4583	0.4035		0.2258	0.6889	0.75		0.1212	0	0		0	0.125	nan
								0.8333	0.3953	nan		0.4444	0.8519	0.4524		0.5714	0.3	nan		0.0367	0.2075	0.0741
								0.6765	0.25	nan		0.3412	0.8148	0.3133		0.2805	0.0811	nan		0.1991	0.4158	0.2622
								0.9524	0.5	0.7826		0.6515	0.9773	0.575		0.6098	0.1739	nan		0.5057	0.8542	0.6
								0.9057	0.3	0.6863		0.4857	0.875	nan		0.2809	0.1087	nan		0.0784	0.3704	nan
								0.9259	0.4762	nan		0.3939	0.8	nan		0.1931	0.0792	0.129		0	0.1905	nan
								0.6842	0.1875	0.4444		0.6346	0.9697	0.8864		0.5373	0.4286	0.4234		0	0.2381	nan
								0.7143	0.3929	0.2667		0.2849	0.6174	0.3529		0.4386	0.0263	0.2286		0	0.619	0.0571
								1	0.65	nan		0.6	1	1		0.34	0.1772	0.4062		0	0.2857	0.1351
								0.8049	0.4074	0.5		0.4483	0.8125	0.4872		0.2963	0.1417	0.0174		0.0243	0.3294	0.1194
								0.8701	0.5278	nan		0.3539	0.7436	0.6575		0.1036	0	0		0.2595	0.9804	0.6667
								0.5932	0.0976	nan		0.4393	0.9167	nan		0.4286	0.0485	nan		0.0511	0.1964	0.0259
								0.7307	0.3104	0.6178		0.1552	0.6	nan		0.4444	0.018	nan		0.011	0.2353	0.0163
								0.4634	0.0909	0.3462		0.2667	0.6957	0.325		0.25	0	0		0.1882	0.3667	0.0312
								0.68	0.2885	0.2936		0.6329	0.9508	0.6351		0.1429	0	0		0.4103	0.5909	0.3
								0.8827	0.5435	0.963		0.3134	0.7857	nan		0.1969	0	0.1774		0.4953	0.668	0.6285
								0.9159	0.6071	0.9728		0.4021	0.8718	nan		0.1736	0	0.0091		0.0157	0.3846	0.1127
								0.8696	0.5238	0.5455		0.2038	0.633	0.3412		0.1522	0	nan		0.0476	0.2353	nan
								0.7347	0.3929	0.7667		0.1481	0.5526	0.4		0.3889	0.0435	0.1395		0.0339	0.6667	nan
								0.4318	0.1176	nan		0.5806	0.9	0.6923		0.3731	0	nan		0.0122	0.1489	0
								0.7385	0.2778	0.6364		0.1828	0.5556	0.2595		0.4	0.0408	nan		0	0.1087	0
								0.8706	0.3571	0.6944		0.3438	0.931	0.5769		0.4023	0.1562	0.0663		0.0952	0.303	0.2093
								0.6875	0.2963	nan		0.3889	0.8261	nan		0.1881	0.0125	0.125		0.0636	0.2308	0.0074
								0.6667	0.2857	0.8936		0.2963	0.8889	0.8222		0.2381	0.0323	nan		0.0537	0.1543	0.0724
								0.6047	0.3	nan		0.1739	0.7619	nan		0.1724	0	0		0.0311	0.3627	0.1043
								0.9	0.5417	0.6818		0.3	0.6296	nan		0.1429	0.0172	0.1538		0.0172	0.1385	0.0213
								0.7419	0.44	nan		0.1208	0.519	0.1496		0.1667	0	0		0.0714	0.624	nan
								0.9141	0.6029	nan		0.5	0.9032	0.3273		0.2333	0	0.1905		0.3	0.9874	nan
								0.6712	0.3214	0.5521		0.4681	0.8571	0.697		0.1333	0	nan		0.0506	0.503	nan
								0.8627	0.5122	0.6667		0.5	0.8	0		0.1818	0	0		0	0.4103	nan
								0.5769	0.1034	0.5		0.3043	0.6667	0.4412		0.2667	0.0714	0.3942		0.3165	0.5127	0.54
								0.9737	0.6	nan		0.2109	0.5714	0.5085		0.5909	0.0833	nan		0	0.1591	nan
								0.5	0.1818	0.3485		0.2258	0.75	0.6375		0.1667	0	nan		0.0208	0.1667	0
								0.8806	0.5676	0.7722		0.449	0.7838	nan		0.2979	0	0		0.0182	0.1591	0.0288
								0.3538	0	0.4419		0.4949	0.8261	0.913		0.1351	0	0.0465		0.1013	0.24	0.097
								0.8171	0.3	nan		0.6111	0.9231	0.8312		0.169	0	nan		0.3962	0.6122	nan
								0.86	0.5455	0.6364		0.0769	0.4	0.1071		0.1151	0	nan		0.0757	0.1905	0.3793
								0.4898	0.1212	nan		0.6349	1	0.4706		0.5357	0.3962	0.5077		0.2693	0.3814	0.2051
								0.638	0.3171	0.6557		0.4	0.9583	0.6		0.4046	0.1333	nan		0.0222	0.125	0.032
								0.5385	0.2083	0.4571		0.375	0.7368	0.551		0.441	0.3034	0.5686		0	0.1176	nan
								0.4677	0.1233	0.3333		0.6735	1	0.4651		0.1064	0	0.0148		0.0615	0.224	0.03
								0.6729	0.371	0.8611		0	0.3182	nan		0.1096	0	0		0.0558	0.1837	0.1406
								0.4878	0.1667	0.2982		0.4057	0.7561	nan		0.16	0	nan		0.0217	0.5125	0.1339
								0.96	0.45	nan		0.4474	0.7917	nan		0.1509	0	0.3696		0.0085	0.2012	0.0221
								0.6923	0.2917	nan		0.3056	0.6176	0.38		0.2453	0.04	0.1778		0.0062	0.186	0.12
								0.4792	0.1667	0.1739		0.2	0.5926	0.5		0.1667	0	nan		0.0398	0.1882	0.0429
								0.717	0.381	0.5556		0.425	0.8065	nan		0.4324	0.15	0.3898		0.0563	0.2308	0.0226
								0.8987	0.5238	0.6941		0.2615	0.6667	0.45		0.845	0.6391	0.5741		0	0.1111	nan
								0.5333	0.2174	nan		0.56	0.9375	0.6792		0.3909	0.273	0.2		0.0667	0.3077	nan
								0.7463	0.4	0.8028		0.234	0.8519	0.5476		0.2017	0.0612	0.2903		0.0532	0.2787	nan
								0.5843	0.125	0.3125		0.5385	0.8548	0.4909		0.1132	0	0.0545		0.0417	0.4255	nan
								0.5	0.1379	0.3721		0.0847	0.4762	nan		0.1148	0.0045	0.2045		0.0349	0.3478	0.0556
								0.7778	0.4	0.5238		0.5849	0.9167	nan		0.2471	0.0151	0.2203		0	0.16	nan
								0.75	0.4167	0.4722		0.5205	1	0.7451		0.127	0.0063	0		0	0.28	0.1698
								0.9016	0.6	nan		0.68	1	nan		0.1432	0.0263	0.1364		0.0411	0.2917	0
								0.88	0.5484	nan		0.1034	0.4828	nan		0.1053	0	0		0	0.1143	0
								0.7059	0.2826	nan		0.2708	0.8036	0.7419		0.3333	0.0571	nan		0	0.1212	0.027
								0.7021	0.3824	0.6538		0.3878	0.7797	0.5128		0.1429	0	0.0484		0.0068	0.2692	0.0538
								0.5918	0.1707	nan		0.5957	0.9697	0.5556		0.4262	0.2885	0.5229		0	0.125	0
								0.6279	0.3	0.5217		0.2564	0.6389	nan		0.1096	0	0.0851		0.0738	0.2727	nan
								0.7303	0.4194	0.5893		0.6818	1	0.6471		0.1485	0.0336	nan		0.1027	0.3163	0.0769
								0.72	0.4085	0.4643		0.3333	1	0.3934		0.1892	0.0342	0.026		0.0243	0.1716	0.0299
								0.5333	0.1739	nan		0.3143	0.9643	0.35		0.5588	0.1429	0.1875		0	0.1731	nan
								0.5273	0.1739	0.5		0.1379	0.5116	0.2558		0.2871	0.1207	nan		0.046	0.1974	0.1212
								0.6389	0.3182	0.5758		0.4054	0.8286	0.8636		0.7986	0.2889	0.3359		0.1026	0.2778	0.1296
								0.8154	0.5	0.7885		0.1026	0.5094	nan		0.3935	0.2037	0.1111		0	0.1087	0
								0.717	0.2903	nan		0.1628	0.4706	nan		0.1562	0.0312	nan		0.0149	0.2741	nan
								0.6543	0.1842	0.2099		0.12	0.475	nan		0.2222	0	0.0141		0.0209	0.1994	0.0558
								0.9583	0.5238	nan		0.4242	0.75	0.7561		0.7407	0.1304	nan		0.0444	0.2857	0
								0.8611	0.5484	0.9677		0.6	0.9091	nan		0.9231	0.4	nan		0.04	0.1452	0.0538
								0.913	0.5283	0.8788		0.5487	0.8611	0.8644		0.1905	0	nan		0.0296	0.1475	0.0808
								0.9	0.5526	0.3846		0.5741	0.92	0.3617		0.1899	0.0179	nan		0	0.1087	0.0565
								0.8387	0.4412	0.8113		0.4528	0.7556	0.8302		0.386	0	0.175		0.0522	0.1757	0.0368
								0.5116	0.125	nan		0	0.3636	0.12		0.4453	0.037	nan		0	0.125	0
								0.8876	0.5862	0.871		0.3383	0.661	0.3305		0.1172	0	0.2143		0.1935	0.5556	nan
								0.802	0.5	0.6842		0.36	0.7704	0.5		0.2424	0.0541	nan		0.0933	0.2903	0.1143
								0.9661	0.6316	1		0.6857	1	nan		0.1277	0	nan		0.0075	0.1522	0.1053
								0.875	0.44	nan		0.5312	0.9259	nan		0.1186	0	0.025		0.0169	0.2373	0.037
								0.7879	0.4286	nan		0.6333	0.9362	nan		0.7317	0	nan		0.0233	0.3	0.0833
								0.4009	0.0536	0.2643		0.507	0.9024	0.7586		0.1875	0	0		0.0116	0.2468	0.125
								0.7407	0.4286	nan		0.5614	0.9167	0.7		0.5	0.2571	0.625		0.007	0.1653	0.125
								0.918	0.5909	0.7436		0.5402	0.8696	0.7101		0.4203	0.1765	0.0167		0	0.122	0.0482
								0.8519	0.3103	0.5833		0.3651	0.75	0.4857		0.3548	0.0833	nan		0	0.1333	0.0229
								0.875	0.5	nan		0.4595	0.7647	nan		0.1212	0	0.0476		0	0.1282	0.0455
								0.4161	0.0889	0.4677		0.2245	0.619	nan		0.1092	0	0.026		0.1081	0.2179	0.056
								0.4085	0.0566	0.4783		0.069	0.5429	0.7879		0.3731	0.0714	0.3556		0.0233	0.1538	nan
								0.5977	0.1667	0.4366		0.2182	0.56	0.4667		0.2308	0	0.0213		0	0.3333	nan
								0.8551	0.5366	nan		0.06	0.4528	0.2609		0.2132	0.0645	0.1241		0.0102	0.1538	0
								0.8696	0.5	0.475		0.4595	0.8049	nan		0.5625	0.0143	nan		0	0.1389	0.0341
								0.8364	0.3667	0.7609		0.1667	0.5714	0.3333		0.2432	0	nan		0	0.1282	0.0476
								0.5455	0.0952	0.5091		0.5667	0.913	nan		0.1176	0	0.1026		0	0.2241	nan
								0.6812	0.3448	0.4545		0.235	0.5714	0.6761		0.8824	0.6707	0.2174		0.0677	0.2143	0
								0.9512	0.4697	nan		0.1316	0.4444	nan		0.945	0.798	nan		0.0074	0.1176	0.0132
								0.463	0.1111	nan		0.2167	0.8824	0.5673		0.7112	0.4824	0.8333		0.0086	0.122	0.027
								0.5287	0.1364	0.5385		0.5948	0.9012	1		0.1325	0	0		0.0169	0.2	0.0408
								0.7778	0.1429	0.25		0.5802	0.9167	nan		0.2596	0.0792	0		0.4444	0.6208	0.4946
								0.8444	0.5349	0.4167		0.3947	0.697	0.2593		0.2348	0.0256	nan		0.306	0.5	0.4206
								0.8319	0.463	0.725		0.0721	0.5424	0.1081		0.1705	0.037	0.0909		0.0051	0.1905	0
								0.6164	0.2794	0.5119		0.2174	0.7143	nan		0.4286	0.2245	0.2143		0.6113	0.7874	0.7341
								0.9412	0.5588	nan		0.2333	0.5417	nan		0.2143	0.0667	nan		0.1756	0.5865	0.3155
								0.9153	0.3824	0.9444		0.4878	0.8158	nan		0.25	0.0784	0.3		0.3655	0.9952	0.6414
								0.6866	0.2277	nan		0.381	0.7778	0.7419		0.1741	0.0613	0.2222		0.1575	0.6569	0.1584
								0.9592	0.6522	nan		0.2909	0.625	nan		0.1212	0	0		0.1943	0.3586	0.394
								0.8544	0.3265	0.7818		0.0682	0.4074	0.1915		0.3784	0.0667	0.0536		0.0453	0.1553	0.1111
								0.6581	0.3538	0.4928		0.4286	0.878	0.619		0.3253	0.1573	0.6154		0.0395	0.1625	0.0649
								0.8209	0.45	0.7447		0.1818	0.9706	nan		0.26	0	0.037		0.1	0.439	0.0826
								0.64	0.2857	0.4786		0.35	0.8108	0.5625		0.1301	0.0233	0.086		0.0446	0.163	0.0825
								0.32	0	0.1864		0.2963	0.875	0.5789		0.5536	0.28	nan		0.1238	0.4862	0.2013
								0.8316	0	0.4082		0.4792	0.8	nan		0.2143	0	nan		0.1667	0.4179	0.2805
								0.8293	0.5	nan		0.4474	0.7778	nan		0.2308	0	nan		0.0323	0.2708	0.4255
								0.45	0.0833	nan		0.186	0.55	0.2619		1	0.7525	1		0.0988	0.3019	0.0645
								0.3	0	0.3333		0.3409	0.8	nan		1	0.8837	nan		0.1558	0.3243	0.1667
								0.4247	0.1176	0.3962		0.3134	0.7778	0.5769		0.1	0	nan		0.0352	0.1667	0.0741
								0.6557	0.1724	nan		0.5217	0.8727	0.6833		0.1984	0.0746	0.0548		0.0673	0.2375	0.12
								0.6118	0.2785	0.3636		0.4324	0.7407	nan		0.1681	0.0312	0.2041		0.2535	0.9062	nan
								0.4808	0.0435	0.5522		0.5625	0.875	0.7959		0.1395	0	nan		0.2524	0.4342	0.2034
								0.7879	0.3235	nan		0.1311	0.5372	0.1722		0.1333	0	0.0333		0.0444	0.1724	0.1096
								0.6706	0.3182	0.4419		0.0804	0.7083	0.0726		0.3294	0.0952	0.2206		0	0.4286	0
								0.6957	0.3043	0.7105		0.0924	0.6111	0.0615		0.7447	0.386	0.2326		0	0.3548	0
								0.6667	0.3279	0.6066		0.045	0.4754	0.0742		0.2051	0.0357	0.1712		0	0.2	nan
								0.6087	0.2368	0.8545		0.5946	0.9062	nan		0.1277	0	0.0476		0.01	0.1231	0
								0.5667	0.2	nan		0.4369	0.8764	0.7069		0.3077	0.1633	0.2941		0.1304	0.2645	0.1624
								0.8049	0.4778	0.7111		0.2151	0.5472	0.1915		0.2444	0	0.0588		0.0339	0.2128	0.05
								0.9273	0.6061	0.4681		0.0769	0.381	nan		0.1778	0	nan		0	0.1094	0.0172
								0.5231	0.1887	0.4667		0.381	0.7667	0.4792		0.8083	0.3529	nan		0.2987	0.5634	0.1261
								1	0.6667	0.75		0.2928	0.6	0.396		0.5625	0.0145	0.0806		0.2791	0.6832	0.2979
								0.7095	0.3023	0.686		0.2333	0.7692	nan		0.1189	0.0185	0.0679		0	0.1	0
								0.7	0.3333	0.7419		0.3143	0.9	nan		0.1655	0.0294	0		0.0224	0.1789	0.0374
								0.439	0.1298	0.2778		0.0711	0.64	0.3017		0.1481	0	0.2973		0.1091	0.5147	0
								0.8165	0.3571	0.6667		0.3333	0.8621	0.7143		0.1103	0	0		0.0053	0.122	0
								0.5635	0.1699	0.3905		0.1429	0.4828	0.425		0.1667	0	nan		0.0156	0.1316	0.029
								0.8585	0.3904	0.5121		0.3103	0.6667	0.4038		0.1615	0.0392	0.0426		0.0097	0.1515	0
								0.6024	0.2235	0.6		0.3514	0.6923	0.3051		0.2907	0.0893	0.0952		0.3058	0.5267	0.4461
								0.6207	0.3103	0.7458		0.3333	0.8333	0.625		0.5046	0.1852	nan		0.4167	0.6164	0.5429
								0.5714	0.2381	nan		0.3684	0.9286	0.3333		0.3182	0.1212	nan		0	0.35	nan
								0.4286	0.1212	nan		0.4848	0.8421	0.5156		0.2121	0	0.1622		0.0472	0.1494	0.0351
								0.3191	0.0115	0.3714		0.2857	0.6275	0.5556		0.4167	0	0.1667		0.0667	0.1951	0.0682
								0.8696	0.3913	nan		0.3256	0.6667	0.2414		0.3178	0	0.2333		0.0574	0.1574	0.1959
								0.7031	0.2727	nan		0.5667	1	0.6957		0.5263	0.3667	0		0	0.1282	0
								0.4474	0.0606	0.475		0.4386	0.7742	nan		0.1711	0	0		0	0.2553	0
								0.85	0.2	nan		0.3601	0.7164	0.505		0.4815	0.1618	nan		0.0145	0.1935	0.0217
								1	0.439	0.7647		0.3429	0.7714	nan		0.3113	0.1277	0.0222		0.0588	0.4	0.1707
								0.4434	0.0556	0.2917		0.4353	0.7692	0.1837		0.2308	0	nan		0.2525	0.4902	0.0714
								0.5	0.0735	0.3043		0.1925	0.6	0.1217		0.2222	0.0408	nan		0.0097	0.125	0.0887
								0.6571	0.15	0.2564		0.0351	0.3462	0.0571		0.1193	0	0		0	0.1905	0.0822
								0.8319	0.5283	0.52		0.6	0.9	0.8099		0.1524	0.0405	0.0952		0.0405	0.5769	0.0844
								0.6981	0.2889	0.5714		0.1379	0.4808	0.25		0.1031	0	nan		0.8911	1	0.9898
								0.7619	0.4516	nan		0.4848	0.7931	nan		0.9531	0.8085	0.9189		0.6491	1	nan
								0.875	0.5526	nan		0.2353	0.72	0.3929		0.8725	0.4545	0.9626		0.2727	0.6716	nan
								0.6667	0.3462	0.4167		0.3684	0.7619	0.7941		0.1667	0	0.2174		0.0323	0.3333	0.1228
								0.6552	0.2162	0.4133		0.0131	0.9	0.1897		0.3659	0	nan		0.0066	0.2143	0.0339
								0.7105	0.2	nan		0.5273	0.8571	0.5405		0.1364	0	0.125		0.0685	0.2114	0.0345
								0.6667	0.2581	0.58		0.2588	0.6226	0.1538		0.2472	0	0		0.0089	0.1184	0.0694
								0.5161	0.1481	nan		0.2239	0.5854	0.4756		0.6818	0.3265	nan		0.1524	0.2895	0.4333
								0.875	0.1714	0.7273		0.169	0.4762	nan		0.1852	0	nan		0	0.3333	0.0588
								0.5662	0.1613	0.4815		0.5	0.875	0.4462		0.1222	0	0.0682		0.0304	0.1538	0.0297
								0.8333	0.4889	0.6333		0.4706	0.9	nan		0.3099	0.05	nan		0.025	0.3289	0.1707
								0.7168	0.3333	0.6471		0.3722	0.675	0.4621		0.1481	0	nan		0.0385	0.325	0.1385
								0.5455	0.1379	nan		0.32	0.6957	0.2		0.8	0.5	nan		0	0.16	nan
								0.6471	0.2979	0.3571		0.3333	0.6667	nan		0.1837	0	nan		0.2241	0.7	nan
								0.56	0.186	nan		0.0679	0.5185	0.219		0.2342	0	0.0438		0.3805	0.6667	nan
								0.75	0.0667	nan		0.5385	0.9	nan		0.4346	0.3069	0.326		0.2667	0.434	0.5366
								0.68	0.087	nan		0.1818	0.5208	0.4		0.1014	0	0		0.1661	0.3077	0.4857
								0.7	0.3333	0.6667		0.5	0.8077	nan		0.4043	0.1714	nan		0.0076	0.1731	0.0227
								0.8462	0.5238	nan		0.4694	0.8	0.6333		0.7149	0.514	0.6803		0.0312	0.1739	0.0347
								0.9032	0.5882	0.88		0.5	0.8261	0.766		0.7455	0.5	0.725		0	0.1143	0
								0.9231	0.3846	0.6667		0.3784	0.6889	nan		0.22	0	0.5172		0.0179	0.1739	nan
								0.8235	0.2222	0.75		0.1111	0.45	0.1053		0.1538	0.013	0.0746		0.0428	0.1609	0.0808
								0.8365	0.4787	0.6154		0.6944	1	0.5862		0.4286	0.1429	nan		0.0071	0.6279	nan
								0.65	0.25	0.7321		0.1456	0.6176	0.4419		0.358	0.2289	0.1481		0.0519	0.3	nan
								0.6638	0.2388	0.3822		0.1966	0.6829	0.5462		0.6039	0.2174	0.3378		0	0.2069	0.0192
								0.9388	0.6	0.6395		0.2778	0.67	0.3333		0.1724	0.0241	0.0513		0.0476	0.1757	0.0483
								0.6271	0.1053	0.3478		0.375	0.6757	0.3409		0.4706	0.2069	nan		0.037	0.3103	0
								0.7009	0.3696	0.8014		0.4658	0.9474	0.175		0.8033	0.6349	0.6818		0	0.1047	0.1786
								0.8519	0.5294	nan		0.3333	0.8065	0.2286		0.2606	0	0.0309		0	0.2609	0.1731
								0.625	0.2857	0.375		0	0.9167	nan		0.8824	0.5	0.623		0.0644	0.1667	0.0625
								0.6557	0.3235	0.661		0.2895	0.625	0.3882		0.5556	0.3137	nan		0	0.1282	0
								0.3617	0.0385	0.1515		0.473	0.875	0.48		0.1429	0	0		0.0211	0.1724	0
								1	0.619	0.9184		0.3577	0.6667	0.5106		0.3137	0.0348	0.0442		0	0.5	nan
								0.814	0.4194	0.2258		0.1525	0.5	0.3611		0.473	0.1053	0.2727		0.1905	0.5949	nan
								0.7684	0.1429	0.5135		0.3478	0.6667	nan		0.7	0.32	nan		0.0156	0.2963	nan
								0.5417	0.1905	0.4		0.6667	1	0.8182		0.2108	0	nan		0.5789	0.753	0.3103
								0.961	0.5185	nan		0.5888	1	0.55		0.1207	0	0.1		0.6096	0.8582	0.3511
								0.9744	0.3077	nan		0.4091	0.8	nan		0.6364	0.4189	0.7917		0	0.1071	nan
								0.9	0.5	0.5176		0.04	0.4	0.3333		0.3333	0.087	0.1667		0.0526	0.2381	0.038
								0.8588	0.35	0.4		0.6883	1	0.7579		0.2857	0	nan		0.0128	0.2093	nan
								0.7792	0.4783	0.4074		0.3111	0.7045	nan		0.1522	0	0.0455		0	0.1224	0
								0.7692	0.3182	nan		0.6508	0.973	0.9		0.1724	0	0		0.0791	0.2	0.06
								0.5926	0.25	0.1404		0.3158	0.6667	0.4615		0.1869	0	0.2466		0	0.1538	nan
								0.6571	0.25	0.1875		0.3077	1	0.2162		0.1154	0	0.1869		0.6034	0.8378	0.1538
								0.7206	0.3478	0.7045		0.4242	0.7576	nan		0.1667	0	0		0.0153	0.1818	0.0083
								0.5	0.1304	0.5217		0.4	0.8438	nan		0.4625	0.2661	0.0702		0.0745	0.4688	0.0602
								0.5915	0.2857	nan		0.2083	0.6667	0.5263		0.1491	0.0192	0.025		0.0667	0.5	0
								0.5246	0.1944	0.48		0.5	0.9	0.92		0.1667	0	nan		0.4984	0.7961	0.6667
								0.3889	0.0625	0.3875		0.3125	0.6333	0.4643		0.1678	0.0526	0.035		0.1356	0.8261	nan
								0.561	0.0753	0.4141		0.1522	0.7333	nan		0.2903	0.0222	nan		0.0533	0.1667	0
								0.9394	0.6364	nan		0.5636	0.88	0.5349		0.3226	0	0.0741		0	0.1667	0.0145
								0.7333	0.1414	0.2353		0.0357	0.4348	nan		0.125	0	0		0.0671	0.2143	nan
								0.7887	0.427	nan		0.4568	0.814	0.3448		0.1406	0	0		0.0113	0.2581	0.0516
								0.7212	0.3673	0.6864		0.4186	0.7209	0.2258		0.2188	0	0.0488		0.1646	0.35	0.0862
								0.92	0.5517	0.3333		0.2069	0.6923	nan		0.2803	0.0662	0.0093		0.0143	0.129	0.0561
								0.84	0.3158	nan		0.2838	0.64	0.4583		0.1978	0.0612	0.0084		0.3889	0.6667	nan
								0.6238	0.2941	0.5918		0.4066	0.7455	0.4194		0.6216	0	nan		0.0332	0.1515	0.1818
								0.4211	0.087	0.2727		0.2308	0.8	nan		0.9789	0.8776	0.897		0	0.1333	nan
								0.6102	0.1646	0.5357		0	0.3571	0.3469		0.1	0	0		0	0.2857	0.0345
								0.8519	0.4286	0.7179		0.3765	0.6857	0.3077		0.5616	0.2895	0.47		0.0796	0.2553	0.0605
								0.52	0.0465	0.4306		0.6591	1	0.7321		0.7415	0.3429	0.7891		0.0729	0.2045	0.1753
								0.7206	0.3333	0.7429		0.1429	0.6329	0.4167		0.375	0	0.1636		0.087	0.3256	0.1489
								0.6769	0.3111	0.4211		0.6809	1	nan		0.4286	0.1724	0.1273		0.029	0.2143	0.1111
								0.4526	0.1193	0.2386		0.4878	0.8649	nan		0.1702	0.0244	nan		0.0645	0.3253	0.0677
								0.6979	0.3846	nan		0	0.6296	nan		0.2778	0	0		0	0.1899	nan
								0.6174	0.12	0.5111		0.3194	0.8	0.4262		0.1778	0	nan		0	0.3152	nan
								0.7935	0.386	0.8137		0.0811	0.5312	nan		0.1875	0	nan		0.0127	0.16	0.0588
								0.8571	0.4167	0.3103		0.3846	0.8261	nan		0.2721	0.0702	0.1211		0.0952	0.3529	nan
								0.8594	0.5357	0.7429		0.4552	0.9	0.3896		0.2188	0.0714	0.2		0.012	0.1716	0.129
								0.5942	0.0286	0.8889		0.619	1	0.35		0.7451	0.4643	0.6429		0.0096	0.125	0.0278
								0.7368	0.2737	0.7937		0.6667	1	0.7586		0.2667	0.1466	0.1485		0.0233	0.1406	0.0163
								0.5	0.175	0.3684		0.3077	0.7742	nan		0.3898	0.1096	0.0952		0.0057	0.1111	0.025
								0.5513	0.2286	0.2667		0.2057	0.8724	0.3975		0.1275	0.0222	0.0248		0.0515	0.2464	0
								0.6615	0.2297	0.7209		0.5102	0.8596	0.1373		0.1341	0	0.0125		0	0.1404	nan
								0.8085	0.5	nan		0.5748	0.98	0.873		0.1579	0	nan		0	0.1071	0.04
								0.7568	0.3913	0.6111		0.4684	0.8889	0.7538		0.4575	0.2711	0.4052		0.0344	0.1545	0.1028
								0.5	0.0462	0.1717		0.1667	0.5278	0.2692		0.314	0.1504	0.1832		0.0247	0.1351	nan
								0.6122	0.1778	0.3171		0.5238	0.8611	0.7442		0.2083	0	nan		0.0076	0.1739	0.0683
								0.8286	0.4348	nan		0.459	0.875	nan		0.1974	0	0.0889		0.005	0.2	0.0648
								0.6452	0.3111	nan		0.4507	0.8936	0.7		0.6322	0.3626	0.3833		0.0064	0.1692	0
								0.6374	0.2951	0.25		0.4112	0.8039	0.3866		0.9423	0.1667	0.9839		0.0183	0.2286	0.0548
								0.4026	0.0909	0.2778		0.5352	0.9333	0.5122		0.1464	0.0405	0.1961		0	0.1111	nan
								0.5467	0.1739	nan		0.2705	0.8113	0.2581		0.1325	0.0247	0.037		0.0893	0.2031	0.1562
								0.8421	0.375	0.7959		0.2128	0.625	nan		0.1452	0	0.1579		0.0566	0.3056	nan
								0.6049	0.2845	0.7742		0.3239	0.7778	0.65		0.1481	0	nan		0	0.2727	nan
								0.7703	0.3846	nan		0.439	0.8286	0.5556		0.2368	0	0.0161		0.0172	0.25	nan
								0.697	0.3636	nan		0.4808	0.8	nan		0.1651	0	0		0	0.1818	0.0455
								0.7069	0.2338	nan		0.2065	0.5714	0.2784		0.331	0.0943	0.1282		0.0189	0.1667	0.0571
								0.662	0.3043	0.3676		0.4286	0.75	nan		0.2794	0.0444	0		0.2579	0.3632	0.4164
								0.7826	0.45	0.5455		0.1016	0.4608	0.2741		0.9437	0.5568	0.5745		0.182	0.3548	0.2558
								0.7632	0.1837	nan		0.56	0.9062	nan		1	0.7647	0.4286		0.1887	0.5743	0.1351
								0.6164	0.0909	0.5862		0.6129	0.9167	nan		0.2176	0.0476	0.0534		0.1534	0.527	0.2979
								0.6429	0.2414	0.64		0.2973	0.65	nan		0.3116	0.2063	0.2039		0.0476	0.1923	0.0312
								0.4337	0.1026	0.137		0.0815	0.4681	0.2569		0.3317	0.1477	0.1838		0.0435	0.24	0.12
								0.6393	0.2603	0.3699		0.4286	0.75	0.5312		1	0.6667	nan		0.5775	0.7786	0.625
								0.3333	0.0303	0.2647		0.466	0.8065	0.4833		0.1231	0	0.0227		0.2692	0.5577	nan
								0.4118	0.0769	nan		0.3846	0.7302	0.5714		0.7799	0.5985	0.5538		0.296	0.4706	0.5833
								0.6301	0.2286	0.6747		0.2024	0.6316	0.1594		0.8234	0.5714	0.6725		0.0403	0.619	nan
								0.5128	0	0.2		0.6452	0.9565	0.6329		0.1513	0.0133	0.031		0.1296	0.3279	0.25
								0.9412	0.6061	0.8519		0.2979	0.6364	0.3846		0.1327	0.0208	0.0444		0.1284	0.285	0.1181
								0.3793	0	0.55		0.4231	0.7556	0.3256		0.2415	0	0.1288		0.0706	0.2111	0.1502
								0.6857	0.359	0.4725		0.3099	0.775	0.6857		0.1356	0	nan		0.1701	0.3277	0.2755
								0.6286	0.1846	0.4		0.2151	0.7209	nan		0.5556	0.2381	nan		0.0089	0.1107	0.0194
								0.6056	0.2419	0.3167		0.614	0.9286	0.2951		0.44	0.08	nan		0.0288	0.16	0.0087
								0.7857	0.1875	0.6522		0.2353	0.5535	nan		0.1176	0	0		0.3704	0.6909	0.1311
								0.9737	0.6667	0.5455		0.0943	0.4267	0.2342		0.1562	0	0.1681		0	0.25	nan
								0.9079	0.5823	0.7769		0.039	0.3514	0.2697		0.1538	0.0351	0.0357		0.0131	0.1875	0.0515
								0.8514	0.5132	0.7295		0.2882	0.6842	0.3977		0.4815	0.0323	0.0698		0	0.1154	0.0294
								0.68	0.3725	0.5854		0.2464	0.8065	0.4444		0.1392	0	0.025		0	0.1111	0.1429
								0.9118	0.5947	0.7937		0.325	0.75	0.5952		0.1356	0	nan		0.0118	0.1304	0
								0.5226	0.2083	0.4958		0.5111	1	nan		0.1	0	nan		0.0394	0.1635	0.1795
								0.8438	0.4815	0.4815		0.1159	0.4878	0.2745		0.4419	0.2286	0.375		0.0435	0.179	0.0657
								0.7667	0.2927	0.7971		0.2571	0.5714	nan		0.1154	0	nan		0.0268	0.1818	0.0449
								0.8846	0.5588	nan		0.3022	0.6102	0.5874		0.2381	0	nan		0	0.1765	0.0217
								0.68	0.3421	0.6324		0.3909	0.8333	0.4706		0.1042	0	0.0312		0.0175	0.1667	0
								0.8519	0.4667	0.6857		0.1182	0.5135	0.0423		0.1446	0	0.0364		0.0143	0.1304	0.0405
								0.8654	0.5625	nan		0.5	0.9	0.3768		0.125	0	nan		0.0377	0.1705	0.0577
								0.4737	0.1667	nan		0.2885	0.6111	0.381		0.3389	0.1333	0.3714		0	0.1562	0.1087
								0.3478	0	0.3714		0.5714	1	0.5		0.2087	0.0385	nan		0	0.1556	0.1212
								0.5278	0.1	nan		0.4412	0.75	0.5714		0.1064	0	0.0893		0.0137	0.125	0
								0.5824	0.2656	0.5732		0.0902	0.4348	0.3361		0.2241	0	nan		0	0.1154	0.0286
								0.5395	0.2194	0.3125		0.3492	0.8	0.6333		0.1538	0	nan		0.0868	0.2585	0
								0.8511	0.5385	nan		0.5073	0.8113	0.4641		0.1864	0	nan		0.0097	0.1111	nan
								0.878	0.5312	0.7843		0.1538	0.5789	nan		0.24	0.0312	nan		0	0.2083	0
								0.3729	0.0727	0.2778		0.2414	0.68	0.4118		0.5	0.016	nan		0	0.2083	0
								0.7	0.1923	0.3846		0.2857	0.8125	nan		0.6531	0.32	0.4375		0	0.1538	nan
								0.8889	0.5667	0.8077		0.339	0.7273	nan		0.1111	0	0.0312		0	0.1111	0
								0.68	0.35	nan		0.375	0.8378	0.7333		0.1687	0.023	0.0357		0.0875	0.2167	0.062
								0.8615	0.32	0.5833		0.0732	0.4483	0.2333		0.1868	0.0227	0		0	0.2595	nan
								1	0.58	0.8696		0.3846	0.72	0.186		0.1287	0	0		0	0.2143	0.0104
								0.9429	0.619	nan		0.2059	0.5102	nan		0.4604	0.2951	0.2409		0.0215	0.1216	0.0357
								0.95	0.6154	nan		0.0267	0.3472	0.0465		0.9333	0.7143	0.8581		0.32	0.6257	0.3793
								0.8103	0.44	0.6379		0.2748	0.6861	0.4		0.3765	0.2043	0.2411		0.2365	0.4544	0.2317
								0.5984	0.2941	0.5059		0.1333	0.6522	nan		0.7922	0.5378	0.4752		0.108	0.2355	0.0977
								0.4605	0.1389	0.5217		0.6	0.9	nan		0.3333	0.0556	nan		0.0949	0.3095	0.1156
								0.4516	0.0909	0.3333		0.403	0.7143	0.4688		0.1605	0	nan		0	0.1071	0.0208
								0.6691	0.2593	0.679		0.4419	0.8158	0.6087		0.2909	0.0345	0.1739		0.0276	0.1513	0.0205
								0.8	0.2222	0.8413		0.3558	0.8	0.4412		0.1129	0	nan		0.0404	0.1875	0
								0.7789	0.3659	0.3913		0.4872	0.8846	nan		0.5968	0.2542	nan		0.0667	0.3333	0.0175
								0.692	0.2511	0.5782		0.5741	0.8846	0.3519		0.2759	0.0333	0.2424		0	0.2683	0.0952
								0.8936	0.4167	nan		0.0167	0.3383	0.1779		0.2258	0.1083	0.3929		0.2197	0.3235	nan
								0.5672	0.2308	nan		0	0.3137	0.2647		0.1136	0	0.0141		0.0877	0.4118	0.2667
								0.9667	0.5128	nan		0.4242	0.8095	nan		0.1389	0	nan		0.096	0.375	0.012
								0.8909	0.5682	0.8679		0.4091	0.8182	nan		0.5797	0.4054	0.3571		0.176	0.5161	0.094
								0.5055	0.1875	nan		0.25	0.5909	0.3871		0.3714	0	0.4286		0.1037	0.3151	0.1159
								0.4566	0.1528	0.2222		0.2368	0.6538	nan		0.2368	0	0.1143		0.0435	0.1579	nan
								0.3889	0.0606	0.5		0.1404	0.68	0.3		0.1414	0	0.0101		0	0.5833	nan
								0.62	0.2273	0.5484		0.3822	0.6887	0.4272		0.1579	0	0		0	0.1296	0.0373
								0.6379	0.1971	0.4322		0.2308	0.7273	0.2846		0.3797	0.1806	0.2476		0.0143	0.3529	0.0457
								0.5766	0.1325	0.4848		0.1555	0.5789	0.2893		0.5584	0.403	0.6524		0.0222	0.2301	0.0667
								0.6727	0.1304	0.475		0.6144	0.9155	0.625		0.2727	0.0789	nan		0	0.2667	nan
								0.8	0.2895	0.4848		0.3053	0.6176	0.5132		0.177	0	0.0435		0.0519	0.5	0.0167
								0.8191	0.4828	0.7174		0.4747	0.8113	nan		0.3971	0.1714	0.2353		0.0488	0.2	0.1053
								0.6094	0.28	0.537		0.4747	0.871	0.7176		0.3867	0.2453	0.1408		0.0124	0.1455	0.0281
								0.7429	0.3	0.7391		0.075	0.5	0.371		0.96	0.3333	0.625		0	0.1111	0
								0.9259	0.3571	0.6707		0.3438	0.8095	nan		0.1864	0	0.0217		0.4552	0.843	0.7543
								0.4717	0.0541	0.284		0.2984	0.6458	0.3554		0.2549	0.0741	nan		0.3085	0.7368	0.7594
								0.6164	0.0476	0.5		0.6912	1	0.7419		0.1257	0	0		0.3391	0.581	0.6971
								0.4918	0.14	0.2687		0.4505	0.7826	0.4906		0.1833	0.0792	0.0702		0.2769	0.4643	0.7345
								0.6042	0.1707	0.2609		0	0.3043	0.1628		0.3863	0.2652	0.3333		0.0413	0.2314	0.0431
[truncated: 81,498 more rows]
