# Supplementary material for: Paternal DNA methylation is remodeled to maternal levels in rice zygote
Source: Nat Commun. 2023 Oct 18;14:6571. doi: 10.1038/s41467-023-42394-0 (PMC10584822; doi:10.1038/s41467-023-42394-0)
Supplement: Supplementary file 7 — Source data [file 41467_2023_42394_MOESM7_ESM.zip › Supplementary Fig. 6a.xlsx]

## Sheet: Supplementary Fig. 6a
Supplementary Fig. 6a
Egg (ZS) > Sperm (MH) CG-DMRs							Egg (ZS) < Sperm (MH) CG-DMRs							Egg (ZS) > Sperm (MH) CHG-DMRs							Egg (ZS) < Sperm (MH) CHG-DMRs
ZS-E	MH-S	MH-E	MH-Z	MH_seedling	MH_Panicle		ZS-E	MH-S	MH-E	MH-Z	MH_seedling	MH_Panicle		ZS-E_CHG	MH-S_CHG	MH-E_CHG	MH-Z_CHG	MH_seedling_CHG	MH_Panicle_CHG		ZS-E_CHG	MH-S_CHG	MH-E_CHG	MH-Z_CHG	MH_seedling_CHG	MH_Panicle_CHG
0.8429	0.012	0.6044	nan	0	0.0189		0.0028	1	0.92	nan	1	0.88		0.549	0.1233	nan	0.5833	0.3704	0.6316		0.0769	0.4286	nan	nan	nan	nan
1	0.0125	nan	nan	nan	0.0139		0.0139	1	nan	0.9091	0.9552	0.9524		0.4	0.0411	nan	nan	0.1304	0.2653		0	0.6333	0.0833	nan	0.1493	0.2222
0.8226	0.0145	nan	nan	0	0		0.018	0.6441	nan	0.8361	0.6642	0.7034		0.8288	0.437	0.9651	nan	nan	0.7385		0.0225	0.4773	0.0625	0.0921	0.041	0.0964
0.7007	0.0169	0.5152	0.2564	0.012	0.0175		0.0032	0.5273	nan	0.7714	0.5215	0.5724		0.5161	0.1852	nan	nan	nan	nan		0.0723	0.4237	0.1538	0.2738	0.2632	0.25
0.9259	0.4	nan	nan	0.9639	0.8871		0.2763	0.8974	nan	nan	0.8411	0.931		0.697	0.3636	0.4872	0.6849	0.2535	0.4608		0.2105	0.5455	nan	nan	0.7826	0.7143
0.9099	0.2885	nan	0.9444	0.6364	0.8837		0	0.9623	nan	1	0.9783	nan		0.9043	0.4571	nan	nan	0.7273	0.8679		0.14	0.4933	nan	nan	nan	0.7273
0.9444	0.2834	nan	0.9231	0.7051	0.8854		0.0112	1	nan	nan	0.9459	nan		0.3488	0	nan	nan	0	0		0.0198	0.5357	nan	nan	0.7551	0.8462
0.96	0.279	nan	0.9633	0.8261	0.9362		0.0046	0.975	1	0.971	nan	0.9889		0.7143	0.2045	nan	0.2344	0.4343	0.5152		0.1138	0.8133	0.7344	0.6395	0.54	0.6279
0.8113	0.0252	0.0241	0.0552	0.0256	0.1045		0.0032	0.9265	nan	nan	1	0.9524		0.561	0.0976	nan	0.2976	0.1154	0.3524		0.3143	0.6935	nan	0.6341	0.6406	nan
0.9398	0.0215	0.0235	0.0062	0.012	0.0143		0.0049	0.9365	nan	nan	0.9744	0.9697		0.6804	0.3153	nan	0.7647	0.5244	0.4737		0.3984	0.7051	nan	0.5686	0.5227	nan
0.8919	0.016	0.0318	0.0142	0	0		0.1463	0.9667	nan	nan	0.9615	0.9434		0.8	0.4752	0.6596	0.6552	nan	nan		0.1364	0.6	nan	nan	nan	0.5455
0.9667	0.0314	0.0211	0.0079	0	0		0.0096	0.5634	nan	nan	0.2113	0.5714		0.8649	0.5373	0.5833	0.5263	nan	nan		0.0213	0.3774	nan	nan	0.4038	0.4186
1	0.0148	0.0034	0.0229	0.0388	0		0.0086	0.9733	0.9863	0.9639	0.9861	1		0.7143	0.3627	0.3077	0.475	nan	nan		0.1667	0.6875	nan	nan	0.5763	0.7987
0.9636	0.0157	0.0034	0.0107	0.0142	0		0.0086	0.9818	1	0.9871	0.9483	1		0.896	0.4368	nan	0.697	0.5517	0.6957		0.52	0.9565	nan	nan	0.8415	0.803
0.8302	0.0504	0.0194	0.0234	0.0552	0.069		0.0094	0.9515	0.9613	0.9512	0.9318	nan		0.55	0.2439	0.5	0.3846	nan	nan		0.1892	0.8636	0.9032	0.7561	0.4667	0.6286
0.8478	0.0563	0.0339	0.0213	0	nan		0.0223	0.9483	0.9863	0.9848	1	nan		0.7333	0.32	0.8966	nan	0.6857	0.8165		0.1071	0.4615	nan	nan	nan	nan
1	0.122	nan	nan	0.95	0.9528		0.0083	0.9585	0.9867	0.971	1	nan		0.3488	0	0	0.0106	0	0		0.4231	0.8462	0.3	0.6667	0.7333	0.7143
0.9043	0.0281	0.0171	0.0159	0	0.0123		0.0045	0.9333	nan	nan	nan	nan		0.4286	0.0166	nan	nan	0.0168	0		0.45	0.9231	nan	nan	nan	nan
0.9223	0.0126	0.0432	0.0117	0	0		0.0093	0.9186	nan	nan	0.9535	1		0.8519	0.0202	nan	nan	0.0129	0		0.1607	0.566	nan	0.7051	0.0714	0.5256
0.9825	0.0229	0.0099	0.0077	0	0		0.0073	1	nan	nan	nan	0.9545		0.3913	0.0886	nan	0.5909	0	0.1064		0.233	0.7419	0.0685	0.3077	0.7945	0.878
0.9054	0.0332	0.0053	0.0066	0	0		0.0063	0.9851	nan	nan	1	0.9831		0.5579	0.0598	0.4439	0.457	0.3125	0.1552		0.2026	0.8769	0.1452	0.1519	0.8409	0.8636
0.9474	0.0201	0.0134	0.0169	0	0.0116		0.0105	0.9091	nan	nan	1	0.9444		0.7785	0.0246	0.3763	0.5149	0.2885	0.3231		0.1808	0.8118	0.145	0.1667	0.7447	0.7778
0.9141	0.0213	0.0202	0.0121	0	0		0.0049	0.8718	nan	nan	1	0.9811		0.8267	0.3947	0.75	nan	0.4632	0.4815		0.0117	0.4048	nan	nan	0.5849	0.6562
0.6967	0.0062	0.011	0.0052	0	0		0.0168	1	nan	nan	1	0.9818		0.8866	0.5	nan	nan	0.51	0.4375		0	0.48	nan	nan	0.5926	0.7143
0.8571	0.0106	0.0023	0.0071	0	0		0.0016	0.9722	nan	0.8438	0.96	0.8974		0.9301	0.3125	nan	0.875	0.4048	0.5909		0.1064	1	0.9733	nan	0.8788	0.9197
0.9207	0.0286	0.0084	0.0169	0	0.0149		0.0147	0.9828	nan	0.9643	0.9412	0.9508		0.9257	0.2162	0.9062	0.8158	0.3708	0.5714		0.0033	0.8148	nan	0.6923	0.6548	0.6456
0.9167	0.0083	0.0056	0.0309	nan	nan		0.0249	0.9595	0.9024	0.9118	0.9783	0.9794		0.8364	0.0125	0.7778	0.8043	0.3471	0.3431		0	0.425	nan	nan	0.2258	0.4091
0.734	0.0247	0.0106	0.0174	0	nan		0.0094	0.9585	0.7937	0.9333	0.9355	0.9529		0.8535	0	0.7377	0.9	0.5231	0.5		0.1763	0.7183	0.2647	0.3269	0.7619	nan
0.9211	0.0056	0.023	0	0	0.0299		0.0118	0.9588	0.962	0.911	0.9143	0.9647		0.4824	0.0212	0.4398	0.3511	0	nan		0.1019	0.6228	0.2478	0.2511	0.4634	nan
0.5714	0.0567	0.0311	0.0286	0	0.0098		0.4419	0.9655	nan	nan	0.9545	0.7869		0.5223	0.0265	0.5257	0.5125	0	0		0.0385	0.6	0.32	0.3333	0.5876	0.5143
0.5455	0.0195	0.0164	0.0131	0	0		0.3761	0.9684	0.9655	0.9833	0.9041	0.9219		0.3475	0.003	0.1587	0.1226	0.0088	0.0156		0.2661	0.5753	0.5741	0.4833	0.5385	0.6616
0.5255	0.0172	0.0103	0.017	0	0		0.0045	0.9732	0.9259	0.9701	0.9429	0.9861		0.625	0.2727	nan	nan	0.7188	0.6667		0.0549	0.4022	0.3063	nan	0.1731	0.1212
0.5417	0.0149	0.0306	0.0171	0	0		0.0268	0.6633	0.5776	0.5143	nan	nan		0.9286	0.625	nan	nan	0.9062	0.6024		0.4792	0.8636	nan	nan	nan	nan
0.84	0.03	0	0	0	0.0086		0	0.5	nan	0.907	0.9667	0.9778		0.6	0.2273	nan	0.3	nan	nan		0.57	0.9206	0.5814	nan	nan	nan
0.9118	0.3191	nan	0.9459	0.7586	1		0.3529	1	nan	nan	0.9481	1		0.6136	0.2941	nan	nan	0.589	0.6567		0.28	0.6078	nan	0.6	nan	nan
0.9861	0.2987	nan	0.9649	0.7931	0.9919		0.4369	0.9375	0.0333	0.3188	0.9848	1		0.5968	0.0385	0	0.0222	0.0125	0		0	0.5728	0.6364	nan	0.4605	0.8889
0.6854	0.0157	0.0256	0	0	0.025		0	0.7391	nan	nan	0.81	nan		0.5932	0.0207	0.0128	0.0515	0	0		0.0137	0.7955	0.9792	nan	0.7209	0.9091
0.8515	0.0118	0.0427	0.0476	0.0077	0.0408		0.0084	0.96	nan	0.5294	0.9861	1		0.7439	0.25	0.5098	0.7222	0.4286	0.28		0.5455	0.9091	0.9146	0.9355	0.9043	0.9487
0.8615	0.0129	0.015	0.0163	0	0.037		0.005	0.9878	nan	0.8611	0.9623	0.95		0.8421	0.4583	nan	nan	0.5652	0.675		0.0345	0.6939	nan	0.6111	nan	0.3488
0.7222	0.0195	0	0.0108	0	0.009		0.0113	1	nan	nan	1	0.9643		0.6383	0.2424	nan	0.45	0.5333	0.5		0.1651	0.61	nan	nan	0.3542	0.375
0.8381	0	0	0.0165	0.0139	0		0.0092	0.9787	nan	0.9545	0.9655	0.9785		0.4604	0.0147	0.5979	0.4877	0	0		0	0.3836	nan	0.5833	0.0104	0.1905
0.8788	0.2	0.7353	nan	0.2692	0.6296		0.008	0.9615	0.9493	0.8819	0.9818	0.9792		0.4762	0.0238	nan	nan	0.0138	0.1127		0.0163	0.3286	nan	0.7742	0.1475	0.3955
0.918	0.0382	0.0207	0.0368	0	0		0.0049	0.9667	0.9583	0.9875	0.9867	1		0.8696	0.3448	0.6154	nan	0.2465	0.2162		0.0087	0.5399	0.759	0.8142	0.3889	0.4744
1	0.0126	0.0047	0.025	0	nan		0	0.75	nan	nan	0.7532	1		0.6364	0.1724	nan	0.4074	0.1132	0.4194		0	0.3625	0.2917	0.2941	0.1667	0.3375
0.9111	0.3171	nan	nan	0.4094	0.8947		0.0265	0.641	nan	nan	0.774	0.9487		0.6545	0.2812	nan	0.4167	0.5614	0.4783		0.0774	0.8182	0.5882	nan	0.3704	0.4512
0.9331	0.1233	0.0124	0.0324	0.1399	0.3684		0.0279	0.8296	nan	0.7593	0.8571	0.9429		0.8438	0.4688	nan	nan	0.75	0.8085		0.311	0.7925	nan	nan	0.549	0.4138
0.96	0.0064	nan	0.0493	0.0476	0.0208		0.3387	0.9545	1	0.1852	0.9569	0.9815		0.95	0.4545	nan	nan	0.85	0.7826		0.0826	0.6	nan	0.7391	0.5212	0.656
0.9074	0	0	0.0606	0	nan		0	1	0.9649	1	0.9907	0.9706		0.7674	0.3387	nan	0.7	0.6304	0.4353		0.125	0.5	nan	nan	0.413	0.4783
0.9571	0.0345	0.5806	0.4872	0.1346	0.1084		0	1	1	0.4516	0.9438	1		0.6087	0.0123	0.4561	0.8333	0	0.0154		0.1145	0.6667	nan	nan	0.6623	0.7619
1	0.023	0.029	0.0045	0	0		0.2932	0.993	0.5	0.1981	nan	0.8667		0.4844	0.0112	0.625	nan	0	0		0.2115	0.6	nan	0.6667	0.6909	0.8049
0.9394	0.0216	0.0085	0.015	0	0		0.3082	0.8371	0.3475	0.2651	nan	nan		0.5641	0.0189	nan	nan	0	0.0217		0.0165	0.6762	nan	0.5588	0.5488	0.5357
0.8788	0.016	0.0132	0.0126	0	0		0.0306	0.6012	0.7632	0.7132	0.3478	0.3824		0.6786	0.0087	0.625	nan	0	0		0.0026	0.6278	0.8533	0.8644	0.4237	0.7368
0.863	0.0159	0.0107	0.0158	0	0.0143		0.0226	0.8889	1	1	0.9369	0.9275		0.5	0.0069	nan	nan	nan	0		0.0123	0.4889	nan	nan	0.3469	0.4048
0.9655	0.0115	0.0099	0.012	0	0.0256		0.0168	0.9577	0.9588	0.6379	0.983	0.9828		0.3704	0.0165	nan	nan	nan	nan		0.0315	0.434	nan	nan	0.4167	0.443
0.8846	0.0145	0.0112	0.0074	nan	0		0.0065	1	nan	nan	0.8986	0.9565		0.6098	0.0421	nan	nan	nan	nan		0.1058	0.5852	nan	nan	nan	nan
0.8824	0.0189	0.0145	0.0157	0	0		0	0.9583	nan	nan	0.9167	0.9785		0.6912	0.3896	nan	0.8481	nan	0.3438		0.0119	0.6019	1	0.5536	0.3191	0.5647
0.8269	0.0134	0.0156	0.0122	0	0		0.1408	0.9615	0	nan	nan	1		0.6304	0.072	nan	0.4054	0.0727	0.1159		0.0222	0.3556	nan	nan	0.5	0.5437
0.7835	0.0127	0.7627	0.8155	0	0.2609		0.2857	0.9688	nan	0.807	nan	0.9808		0.4906	0.0842	nan	0.25	0.1642	0.2766		0.5431	0.8793	nan	0.48	0.7903	nan
0.7514	0.1424	0.3246	0.4266	0.0704	0.1795		0.3571	0.9048	nan	0.3396	0.9787	0.9875		0.7917	0.0105	nan	0.6296	0	nan		0.0224	0.6	nan	0.5556	0.68	0.5741
0.9483	0.3234	0.9796	nan	0.6026	0.8022		0.0756	0.7143	nan	nan	0.898	0.9556		0.6098	0.0559	nan	nan	0	nan		0.011	0.5111	0.64	0.6333	0.7647	0.7564
0.7714	0.0476	0.0465	0.0488	0	0		0.37	1	0.975	0.8214	0.8696	0.9487		0.3636	0.0128	nan	0.3226	0	0.025		0.0111	0.8791	0.9333	0.8214	0.9524	0.8776
0.8929	0.0216	0.0321	0.0362	0.0096	0.0172		0.0076	0.6765	0.2391	0.0755	0.3146	nan		0.6389	0.2738	0.5246	0.5476	nan	0.4762		0.1333	0.6133	0.7159	nan	0.5152	nan
0.8824	0.0238	0.0182	0.0097	nan	0.009		0.0196	0.6538	0	nan	0.7561	0.7692		0.6735	0.215	nan	nan	nan	nan		0.0441	0.72	nan	0.5946	0.5562	0.5161
0.8	0.0173	0.018	0.0119	nan	0		0.1488	0.7716	0.9545	0.8661	0.7286	0.9652		0.4949	0.1423	nan	0.4444	0.3279	0.3636		0.0101	0.3103	nan	nan	0.4878	0.6711
0.8571	0.0287	0.0329	0.0111	nan	0		0.0092	0.5535	1	1	0.8783	1		0.881	0.5161	0.9512	nan	0.3977	0.7143		0.0087	0.375	0.36	nan	0.4103	0.4138
0.7386	0.0158	0.0093	0.0078	nan	0		0.0214	0.8261	1	0.8788	0.9423	0.9813		0.4653	0.1294	0.3529	0.4068	0.1385	0.475		0.0191	0.6429	nan	nan	0.617	nan
1	0.0132	0.0104	0.0096	nan	0.0141		0.0105	0.8649	nan	nan	0.9583	0.9859		0.7922	0.4891	nan	nan	0.5439	nan		0.2917	0.7857	nan	nan	0.2692	nan
0.8571	0.0189	0.0148	0.0187	nan	0		0.0075	0.9545	nan	nan	0.9535	1		0.6038	0.3	nan	0.5577	0.5319	0.5143		0.1888	0.668	0.748	0.6369	0.2747	0.3571
1	0.0141	0.0101	0.0217	0	0.0177		0	0.9123	nan	nan	0.9796	0.9818		0.8095	0.3846	nan	nan	0.7273	0.6377		0.0968	0.4651	nan	nan	0.2292	0.3529
0.9833	0.0168	0.0126	0.0061	0	0.0047		0.0129	0.623	1	0.7931	0.922	0.9918		0.9107	0.5284	0.9062	0.7647	0.7955	0.75		0.4107	0.7966	0.6304	0.6333	0.3269	0.5
0.8953	0.023	0.0145	0.0148	0	0		0.35	0.9529	1	0.9	0.963	nan		0.5189	0.2168	0.3115	0.24	nan	nan		0.1562	0.5745	nan	0.3115	0.5476	0.7708
0.7917	0.0488	nan	0.0746	0.2036	0.2903		0.0341	0.8148	nan	0.0101	0.6033	0.5479		0.5119	0.2	0.2593	0.4571	nan	nan		0.0027	0.8696	0.5946	0.5926	0.5743	0.5385
0.7209	0.1538	0.4103	0.1111	0.2941	0.449		0.0159	0.7606	nan	nan	0.7941	0.9828		0.475	0.1622	0.2917	nan	nan	nan		0	0.3143	nan	nan	0.7907	0.8023
0.9744	0.2761	0.9545	0.5	0.3133	0.7671		0.0144	0.7143	0.9565	0.8654	0.8023	0.7027		0.8889	0.4545	nan	nan	0.6596	0.7843		0.2424	0.5455	nan	0.4091	nan	0.7812
0.9028	0.0194	0.0054	0.0104	0	0.016		0.0115	1	nan	nan	nan	0.9333		0.7959	0.4677	nan	nan	0.6471	0.641		0.3929	0.7	nan	nan	nan	0.675
0.9333	0.0127	0.0362	0.0128	0	0.0081		0.0192	0.9157	nan	1	0.9747	1		0.625	0.2283	nan	0	0	0.0164		0.3	0.6557	0.759	0.8333	0.7436	0.871
0.6	0.0641	nan	nan	0	0.0222		0.0096	0.9608	nan	0.825	0.967	1		0.4648	0.0625	nan	nan	nan	nan		0.0117	0.407	0.7333	0.5517	0.4516	0.3509
0.7628	0.0522	0.0076	0.0152	0	0		0.0109	1	1	0.7778	0.9362	1		0.8235	0.4667	nan	nan	0.8846	0.6591		0.0112	0.7126	nan	0.8235	nan	nan
0.63	0.0131	0.0061	0.0158	0	0		0.0089	0.9474	1	0.9487	nan	0.963		0.7	0.3148	nan	nan	0.5357	0.4815		0.0066	0.7386	0.8889	0.5932	nan	nan
0.65	0.0906	0.1706	0.1884	0.0517	0.0909		0.0139	0.9535	nan	0.9032	nan	0.9		0.4247	0.0191	0.7241	0.6286	0	0.0118		0.0048	0.4615	0.6111	nan	0.5484	0.5556
0.9767	0.0684	0.3029	0.262	0.0152	0.0392		0.0152	1	nan	0.9733	nan	1		0.4423	0.0268	0.65	0.4516	0	0.0233		0.0112	0.5789	0.5116	nan	0.6944	0.7419
0.9524	0.0134	0.0198	0.0259	0	0		0.1375	1	nan	0.75	0.9667	0.9153		0.78	0.0156	nan	0.7097	0.0109	0.0053		0.2917	0.8571	nan	nan	0.5926	nan
1	0.0114	0.0168	0.0092	0	0		0	1	1	1	1	0.8525		0.6176	0.0352	nan	0.381	0	nan		0.0323	0.6452	nan	0.55	nan	nan
0.9818	0.0491	0.0161	0.01	0	0		0.0167	0.9655	nan	0.6667	0.9773	0.9561		0.6984	0.0082	nan	0.6154	0	0.0084		0.0096	0.3103	nan	0.4667	nan	nan
0.9423	0.0142	0.0155	0.0109	0	0.0068		0.0158	0.9762	nan	nan	0.9722	0.8919		0.8929	0.4902	nan	nan	0.878	0.5217		0.0112	0.3151	0.2	0.0571	nan	nan
0.9344	0.0262	0.0124	0.0231	0.0088	0.0146		0.0105	0.9718	nan	nan	0.9362	0.9818		0.75	0.2899	0.8222	nan	0.1143	0.1167		0.0138	0.5437	0.3898	0.2424	0.3721	0.1515
0.6667	0.0279	0.0112	0.0144	0.006	0		0.0034	1	0.96	nan	1	1		0.3944	0.0101	nan	nan	0	nan		0.0062	0.3191	0.2875	0.1351	nan	0.2857
1	0.0039	0.0144	0.0146	0	0		0.0085	0.9434	nan	nan	0.9383	0.987		0.7083	0.0133	nan	0.5676	0	0		0.0054	0.3111	nan	0.1385	0.4286	0.76
0.9444	0.0199	0.0031	0.0192	0	0.0167		0.0106	0.9583	nan	nan	0.925	0.9483		0.3659	0.0087	nan	0.4878	0	0.0244		0.0048	0.5745	nan	nan	nan	0.4359
0.9754	0.012	0.0176	0.0072	0	0		0.1369	1	nan	nan	nan	1		0.7941	0.0261	nan	nan	0	0		0.0162	0.6471	nan	nan	0.4848	0.6825
0.9697	0.0178	0.0081	0.0143	0	0		0.0169	0.88	0.9286	nan	nan	1		0.8551	0.0083	nan	nan	nan	nan		0.0138	0.6087	nan	nan	0.55	0.6562
0.9899	0.0441	0.0137	0.0279	0.0106	0		0.0102	1	0.7969	0.9643	1	0.9767		0.8276	0.0116	nan	nan	nan	nan		0.0095	0.3684	nan	0.6579	0.3333	0.3676
0.7849	0.2778	0.6964	nan	0.2844	0.5231		0.0488	0.8639	0.871	0.8125	0.9	0.8588		0.5577	0.0128	0.6333	nan	nan	nan		0.0101	0.6333	nan	nan	nan	0.5294
0.8475	0.0231	0	0	0	0.0216		0	0.7355	0	0.011	0.7196	0.7723		0.5156	0.0059	nan	nan	nan	nan		0.0118	0.375	nan	nan	nan	0.2824
0.8571	0.0122	0	0.0103	0.0065	0.0115		0.3529	1	nan	nan	0.9754	1		0.697	0.3033	nan	nan	0.5952	0.4655		0.5	0.8378	0.9524	0.8	0.9032	0.8718
0.9167	0.0234	0	0.0233	0.0132	0		0.4	1	nan	nan	0.9872	nan		0.4387	0.0236	nan	nan	nan	nan		0.0136	0.3761	nan	0.7107	0.4815	0.7719
0.7333	0	0	nan	0.0394	0		0.0104	0.809	0.8678	0.9314	0.7033	0.875		0.4444	0.1373	nan	nan	nan	nan		0.0181	0.5646	0.7059	nan	0.6324	0.7
0.9725	0.0466	0.0528	0.0433	0.5	0.2687		0.0117	0.7737	0.541	0.5	0.3012	0.7534		0.5965	0.0517	0.8333	nan	nan	nan		0	0.5877	0.4103	0.3043	0.4118	0.2763
1	0.0468	0.1031	0.0907	0.4857	0.098		0.4286	1	nan	nan	0.9778	0.9554		0.72	0.3902	nan	nan	0.5254	0.4921		0.0178	0.5833	nan	0.5294	0.6364	0.6136
0.9545	0.375	0.9136	0.7879	0.9545	0.9778		0.3462	1	nan	nan	0.9344	0.8953		0.6	0.2277	0.4048	0.5	0.4925	0.4333		0	0.451	nan	1	nan	nan
0.8857	0	nan	0	0	0.0282		0.005	0.6619	0.1646	0.3928	0.1739	0.5789		0.8607	0.4211	0.7	0.6506	0.6176	nan		0.0353	0.3832	0.6486	0.6216	0.5106	0.7391
0.8	0.0559	0.1429	0.1899	0.0256	0.0385		0.003	0.5812	0.0174	0.0388	0.2289	0.5882		0.8529	0.1905	0.5263	0.2857	nan	0.5		0.0138	0.3609	nan	nan	nan	0.5758
1	0.0128	0.0151	0.0017	0	0.0069		0	0.7222	nan	nan	0.8295	0.9432		0.8545	0.5	nan	nan	0.58	0.6667		0.0145	0.3505	nan	nan	nan	0.5192
0.9804	0.0154	0.1731	0.1423	0	0.0332		0.0108	0.8571	nan	nan	0.9189	0.9839		0.6957	0.3621	0.8	nan	0.4127	0.6667		0.2222	0.5385	0.5217	0.625	0.3125	0.5
0.9485	0.0154	0.0443	0.0313	0	0.0625		0.0833	0.7736	nan	nan	0.3553	0.4762		0.7568	0.2619	nan	0.7447	nan	nan		0.0183	0.4409	nan	nan	0.4937	0.75
0.9865	0.0065	0.0263	0.0111	0	0.0476		0.4662	1	nan	nan	0.8605	0.9688		0.9383	0.6338	0.8	0.8788	0.7111	0.8525		0.2353	0.537	nan	nan	0.4884	0.5758
0.8478	0.0974	0.1189	0.0961	0	0.0926		0.2151	1	nan	nan	0.9861	0.9714		0.4773	0.114	0.2857	0.1667	0.1031	0.1769		0.0081	0.5735	0.8333	0.3393	0.2525	0.525
0.8842	0.0296	0.4609	0.2892	0.0357	0.0816		0.166	1	nan	nan	0.9505	nan		0.4915	0.0025	0.0194	0.0448	0	0		0.05	0.6842	nan	nan	0.7083	0.75
0.8219	0.0286	0.0075	0.0361	0	0.027		0.1807	0.9592	nan	nan	0.9684	nan		0.7188	0.0588	0.0741	nan	0	0.0161		0.0173	0.6216	0.8333	0.8039	0.6442	0.7727
0.8772	0.2244	0.2209	nan	0.2955	0.1719		0.0909	1	nan	nan	1	1		0.8387	0.0339	0	0.0571	0.0192	0.0331		0	0.6429	nan	0.697	0.6282	0.7547
0.7097	0.1562	nan	nan	1	1		0	0.9259	nan	nan	0.9875	1		0.5135	0.1961	nan	nan	nan	nan		0	0.88	1	nan	0.8462	0.9048
0.9419	0.0141	0.0742	0.1081	0	nan		0	0.9324	nan	nan	0.9765	1		0.4928	0.124	nan	nan	0.3333	nan		0	0.9333	0.8611	0.8448	0.3824	0.5926
0.9182	0.0257	0.1831	0.1335	0	nan		0	0.7	0	0.0139	0.974	0.9065		0.7663	0.4211	0.4833	0.4706	0.7416	0.6339		0.0175	0.5	0.8036	0.7561	0.3765	0.5303
0.9489	0.0173	0.076	0.0401	0	nan		0.0808	0.6207	0.0366	0.0352	0.8868	0.9688		0.8214	0.2558	0.6897	0.8387	0.4952	0.4609		0.0345	0.6494	nan	nan	0.3875	0.4429
0.8596	0.0129	0.0079	0.0198	0	nan		0.0169	0.6852	0.0152	0.01	0.9903	0.931		0.5938	0.1746	0.5	nan	0.1013	0.2952		0.0173	0.4659	0.6327	0.6	0.443	0.5467
0.8772	0.0204	0.0308	0.0261	0	0		0.1944	0.7568	0	0.0241	0.9886	0.9861		0.4211	0	nan	0.2812	0.2353	0.05		0.0075	0.7959	0.6304	0.5217	nan	0.8131
0.8333	0.0222	0.0319	0.0192	0	0.0213		0.0645	0.8723	nan	nan	0.7937	0.925		0.5246	0.0767	0.4366	0.3243	0.236	0.25		0.0055	0.3333	0.425	0.4571	nan	0.6286
0.7027	0.0204	0.0106	0.0143	0.0116	0		0.012	1	nan	nan	0.9796	nan		0.4762	0.1724	nan	nan	nan	nan		0.005	0.8974	0.7529	0.88	0.75	0.75
0.5455	0.0186	0.0154	0.0073	0	0		0.0107	0.9836	0.9615	0.9643	nan	nan		0.4286	0.0333	nan	0.5385	0.0238	0.18		0.0012	0.5315	0.54	0.5921	0.2083	0.481
0.9744	0.0201	0.0128	0.0043	0	0.0081		0.0059	0.9744	1	0.8609	nan	nan		0.8333	0.3333	0.7353	0.75	0.6203	0.7308		0.0215	0.6864	0.6914	0.75	0.5135	0.7703
0.9583	0.0078	0.0163	0.014	0	0.0111		0.0159	0.9638	0.9444	0.8636	nan	nan		0.3919	0.01	0.0301	0.044	0	0.025		0.0076	0.5455	nan	0.7869	nan	0.7674
0.9375	0.0155	0.0027	0.0058	0	0.0123		0.0305	0.7857	0.3947	nan	0.0154	0.1774		0.7791	0.1515	nan	0.8462	0.2973	0.3182		0.0131	0.605	0.68	0.7654	nan	0.5965
1	0.0257	0.0105	0.0179	0	0.0094		0.0143	0.8333	0.7955	0.9545	0.131	0.3307		0.3902	0.0541	nan	nan	0.2069	0.1667		0.013	0.4464	nan	0.6098	0.5	nan
1	0.0107	0.0264	0.0344	nan	nan		0.0157	0.8889	nan	0.8462	0.6866	0.8125		0.5229	0.0686	0.4286	0.3455	0.325	0.2344		0.0049	0.4648	nan	0.7049	0.4884	0.675
0.8649	0.0171	0.0342	0.0371	nan	nan		0.0069	1	1	0.7879	0.7701	0.9212		0.8082	0.2299	0.5577	0.3462	0.2692	0.2812		0.0077	0.4861	0.6552	0.68	0.5536	0.6863
0.7033	0.0125	0.0079	0.0127	nan	0		0.0105	0.96	1	nan	0.939	0.9159		0.3906	0.0667	0.2247	0.1053	0.1159	0.1771		0.0097	0.4375	0.4941	0.3824	0.439	0.5106
0.8557	0.0094	0	0	0.055	0		0.0129	0.9651	0.9535	0.8958	0.8788	0.956		0.4444	0.0609	0.2035	0.4884	0.1635	0.1974		0.0039	0.3398	0.1579	0.1667	nan	0.3276
0.9268	0.0087	0	0	0	0		0.0179	0.9655	0.873	0.75	0.8041	0.8378		0.4848	0.0789	0.0976	0.4857	0.0702	0.1442		0	0.4894	0.5938	0.6842	nan	0.3725
0.9689	0	0.0182	0.0435	0.0108	0		0	0.7241	nan	0.7143	0.5345	0.64		0.5652	0.0455	0.0714	0.2174	nan	nan		0.0088	0.8143	0.9	0.5606	0.5733	nan
0.8218	0.0174	0.0274	0.058	0	nan		0.0031	1	nan	nan	0.9	1		0.875	0	nan	nan	0.0123	0		0.0994	0.7903	0.2708	0.1132	0.48	nan
0.95	0.2069	nan	nan	0.0374	nan		0.0635	0.725	1	1	0.9864	0.8491		0.7941	0.3438	0.8947	nan	0.9365	0.9322		0.0214	0.6391	0.9595	0.8105	0.9189	0.8276
0.9415	0.0196	0.0057	0.0139	0	0		0	0.8958	nan	nan	0.9451	0.8636		0.8353	0.2756	0.9333	0.6404	0.3939	0.7647		0.1616	0.6452	nan	nan	0.3846	0.4722
1	0.022	0.0081	0.0133	0.011	0		0	0.8919	1	1	0.964	0.9104		0.9062	0.5086	1	0.963	0.6508	nan		0.0382	0.4048	nan	nan	0.3462	0.4603
0.95	0.0174	0.013	0.0114	0.0247	0.0082		0.0255	0.9449	1	0.8214	0.8971	0.9014		0.8077	0.497	0.6226	0.6974	0.7674	0.6607		0.0387	0.5357	nan	nan	0.4	0.4937
0.8824	0.0205	0.0171	0.0145	0	0		0.0073	0.9764	1	0.9101	0.9231	0.9333		0.4419	0.1346	nan	0.2727	0.2368	0.2791		0.0156	0.619	nan	nan	0.1034	0.1333
1	0.012	0.0043	0.028	0	0		0	0.5678	nan	nan	0.7619	0.68		0.6897	0	0.3333	0.1774	0.0179	nan		0.013	0.6071	nan	nan	0.0299	0.0777
0.8667	0.009	0.0133	0.0184	0	0		0.0145	0.9545	0.7126	0.5741	0.9881	nan		0.6562	0.3208	nan	nan	0.3	0.2889		0.0109	0.4167	nan	nan	0	0.0476
0.925	0.0195	0.0151	0.02	0.0083	0.0131		0.0576	1	0.2599	0.1509	0.9167	nan		0.3964	0.0411	0.0204	0.0213	0	0		0.0105	0.4835	0.7391	0.5682	0	0.0106
0.58	0.0244	0.0128	0.0285	0	0		0.0088	0.95	nan	0.9048	1	1		0.5814	0.0145	0.015	0.0199	0.01	0.0075		0.02	0.3768	0.3478	nan	0.1833	0.1644
0.7379	0.0182	0.0828	0.0183	0.0753	0.1071		0.0079	0.9275	nan	0.8571	0.9672	0.9677		0.5822	0.2308	0.2373	nan	nan	nan		0.0176	0.4231	0.2727	nan	0.1364	0.5556
0.956	0.0059	0.0698	0.039	0	0		0.0155	0.8333	nan	nan	0.9701	0.9878		0.4885	0.1257	0.4322	0.3399	0.1458	0.383		0.0274	0.3684	nan	nan	0.2525	0.3846
1	0.0256	0	0.013	0.0052	0		0.0041	1	nan	0.6286	0.973	0.9863		0.633	0.1638	0.504	0.4231	0.1964	0.3673		0.0169	0.6437	nan	nan	0.1376	0.2791
0.8	0.0164	0.0077	0.0239	0	0		0.0108	0.98	nan	0.7895	0.9828	0.971		0.85	0.5294	nan	nan	0.803	0.8929		0	0.8333	0.4167	0.1935	0.3826	0.5263
0.7143	0.0138	0.0071	0.0157	0	0.009		0.0065	1	0.9615	0.8468	0.9615	0.9744		0.4615	0.037	0.1622	nan	0.0286	0.0192		0.0069	0.7357	0.8667	0.8846	0.8167	0.8155
0.96	0.0116	0.0073	0.0058	0	0.0104		0.0119	1	1	0.942	1	1		0.5789	0.2174	0.5185	nan	0.5373	0.5385		0.0088	0.312	0.3333	0.32	0.25	0.3902
0.9048	0.0081	0.0178	0.0224	0	0		0.0081	0.8384	0.9894	0.9727	0.925	1		0.5872	0.2745	nan	nan	0.4118	0.466		0.0087	0.6022	0.6667	0.5532	0.75	0.7019
0.6981	0.0184	0.017	0.0066	0	0.0134		0.0284	0.9412	0.6667	0.6607	0.9014	0.84		0.7143	0.3542	nan	0.8387	nan	nan		0.009	0.9062	0.7778	0.8235	0.72	0.8143
0.9815	0.0123	0.0133	0.0066	0	0.0142		0.0104	0.7826	0.6667	nan	0.8889	0.7612		0.7358	0.4286	nan	nan	0.5676	0.5741		0.0064	0.9048	0.9024	0.7308	nan	0.8103
0.9875	0.0179	0.0075	0.0128	0	0		0.0118	0.78	0.717	nan	0.6212	0.6771		0.5854	0.2476	nan	0.5263	0.4423	0.449		0.0065	0.7667	nan	nan	nan	nan
0.92	0.0168	0.0101	0.0195	0	0		0.0158	0.5926	0.7816	0.7081	0.7386	0.7293		0.8529	0.5106	nan	nan	0.2128	0.85		0.0304	0.5094	0.4884	0.72	0.8542	0.7083
0.9565	0.0104	0.0351	0.0131	0.0083	0.0093		0.0091	0.5856	0.6176	0.7086	0.7831	0.6479		0.6212	0.1975	nan	nan	0.5732	nan		0.1975	0.6901	0.8235	0.7105	0.8718	0.8889
1	0.0085	0.0038	0.0181	0.0179	0.0093		0.3839	0.9615	nan	nan	0.7458	0.9545		0.5273	0.1905	0.1944	nan	0.5897	nan		0.1929	0.5942	0.9259	0.7193	0.8	0.7843
1	0.0062	0.0174	0.0172	0	0.0179		0.3023	0.9831	nan	nan	0.7736	nan		0.9444	0.5769	0.8929	nan	0.5932	0.5385		0.1852	0.52	0.5676	nan	0.5278	0.4528
1	0.0183	0.0083	0.0163	0.0132	0		0	0.9655	nan	nan	0.9625	0.96		0.6145	0.2098	0.7736	nan	0.2549	nan		0.1016	0.5	0.46	0.3625	nan	nan
1	0.0146	0.012	0.0115	0	0.0128		0.0183	0.942	1	0.7805	0.9684	0.9728		0.505	0.1481	nan	0.6809	0.3333	0.4265		0	0.75	0.2069	0	0.32	nan
0.9804	0.0301	0.0105	0.0042	0	0		0.0106	0.9216	0.9643	0.7755	0.9684	0.9804		0.4098	0.0761	nan	nan	nan	nan		0.0484	0.7391	0.48	0.037	0.75	nan
0.8056	0.0117	0.0152	0.0106	0	0		0.0136	1	nan	nan	0.9565	0.9545		0.6154	0.2	nan	nan	0.3455	0.3235		0.6622	0.9667	0.963	0.8519	0.8785	0.8785
0.9904	0.0084	0.0162	0.0171	0	0.0091		0	0.7879	nan	nan	0.6932	0.7556		0.8974	0.2419	0.7679	nan	nan	0.623		0	0.5	nan	nan	0.6667	nan
0.9901	0.0066	0.0191	0.0178	0	0.0105		0	0.8095	nan	nan	0.6647	0.7167		0.8364	0.5077	nan	nan	0.5349	0.7538		0.0043	0.3662	nan	nan	0.4571	nan
1	0.0032	0.0292	0.0118	0	0		0.0079	0.7068	nan	0.7966	0.9651	nan		0.864	0.5556	0.7547	0.75	0.7403	0.7832		0.0117	0.4124	nan	nan	0.4237	nan
0.8929	0.0165	0.0087	0.026	0	0.0122		0.0076	0.9375	nan	0.7935	1	0.9688		0.5	0.0857	nan	nan	0.1515	0.2045		0	0.3556	nan	nan	nan	nan
1	0.0087	0.0238	0.0161	0.0577	nan		0.0077	0.9518	nan	0.7534	0.9434	1		0.5433	0.2286	0.5789	0.697	0.3689	0.6602		0.2283	0.6571	nan	nan	nan	0.5
0.9747	0.2426	0.4395	0.3204	0.0672	0.1831		0.0047	0.9697	nan	0.8	0.9394	1		0.7266	0.1081	nan	0.8511	0.6	0.7677		0	0.3714	nan	nan	0.42	nan
0.9333	0.0381	0.1477	0.0193	0.0089	0		0.0189	0.9333	nan	0.9459	0.9643	0.9848		0.7073	0.2727	nan	0.3898	0.3137	nan		0.4257	0.8435	nan	0.7903	0.7143	0.814
0.9111	0.0058	0.0222	0.0102	0.0217	0		0.0048	0.8657	0.8605	0.8491	0.9316	0.8736		0.8	0.3514	nan	nan	0.587	0.6047		0.0066	0.5455	0.5556	nan	0.9302	0.7091
0.634	0.016	0.0112	0.0218	0.0073	0		0.0493	0.8857	nan	0.7308	0.7416	0.8323		0.6162	0.3012	nan	nan	0.35	0.3514		0.0063	0.8636	0.6429	nan	0.6479	0.5738
0.5957	0.0153	0.0209	0.0233	0	0.0139		0.0219	1	nan	0.8095	0.971	1		0.4086	0.0893	0.2759	0.3529	0.3243	0.3492		0.0125	0.7636	0.7931	0.6667	0.725	0.6047
0.7941	0.0185	0.0059	0.0282	0	0		0.0194	0.9123	nan	nan	nan	nan		0.6087	0.1646	0.75	nan	nan	0.4583		0.0052	0.6167	nan	0.6757	0.75	0.7179
0.7826	0.0256	0.0158	0.021	0	0		0.0149	0.9184	nan	nan	nan	nan		0.8095	0.4691	nan	nan	nan	0.5882		0.1573	0.6377	nan	0.9355	0.8654	0.8529
0.9714	0.0109	0.0124	0.032	0	0		0.1836	0.9259	nan	0.9574	0.9535	1		0.6118	0.2164	0.7018	0.6629	nan	0.5472		0.5	0.9231	nan	0.975	0.9744	0.9118
0.6818	0.0205	0.01	0.0169	0.0299	0		0.0152	0.75	0.0127	0.0033	0.6632	0.7979		0.6981	0.383	0.7561	0.6724	nan	0.7013		0.1111	0.4872	0.2105	nan	nan	0.2273
0.656	0.0198	0.021	0.0103	0.0064	0.008		0.0155	0.9416	0	0.027	0.4902	0.8351		0.7	0.3125	nan	nan	nan	0.6747		0	0.6782	nan	nan	0.4737	0.6491
0.75	0.0129	0.0149	0.0072	0.0079	0.0093		0.0067	0.5905	0.0161	0.0143	0.3919	0.5		0.561	0.2	nan	nan	nan	0.381		0.0032	0.6807	nan	nan	0.4035	0.678
0.5185	0	nan	0.6667	0.0894	0.0299		0.0028	0.8608	0.4257	0.4545	0.9466	0.9205		0.7619	0.34	0.6585	0.76	0.4	0.7164		0.5	0.825	0.9341	0.8966	0.7619	0.7263
1	0.0227	0.0052	0.0214	0.0105	0.0077		0.4242	0.9333	nan	nan	0.9524	1		0.3582	0.0333	nan	nan	0.018	nan		0.0269	0.5091	nan	nan	0.4054	0.2706
0.931	0.2516	0.913	nan	0	0.1294		0.32	0.9474	nan	nan	0.9651	0.9857		0.6404	0.3121	0.7191	0.8305	0.3043	nan		0.0122	0.6022	nan	0.8261	0.4268	0.3678
1	0.0177	0.0789	0	0	0		0.4545	1	nan	nan	0.9302	0.9655		0.8214	0.0952	0.3659	0.3667	0.0484	nan		0.0034	0.7273	nan	0.6667	0.3968	0.4468
0.6897	0.0246	0.0167	0.0136	0	0.0182		0	0.8205	nan	nan	0.8929	0.9375		0.4184	0.0305	0.2981	0.4571	0.1061	0.129		0.0175	0.5926	nan	0.75	0.4474	0.5152
0.6	0.0188	0.0162	0.0197	0	0		0	0.8913	0	0.0526	0.8276	0.8716		0.7255	0	nan	nan	0	nan		0.0123	0.4386	0.451	0.5556	0.4688	0.383
0.9016	0.0222	0.0176	0.0198	0	0.0099		0	0.8636	nan	0	0.7467	0.8308		0.8346	0.515	nan	0.8118	nan	0.5814		0	0.4079	0.5833	0.5676	0.3636	nan
0.9524	0.0198	0.0203	0.0262	0	0.0081		0	0.7241	nan	nan	0.7463	0.8871		0.7872	0.42	0.7922	nan	nan	nan		0.381	0.7101	0.6129	0.5952	nan	nan
0.95	0.3101	0.4074	0.3928	0.1852	0.4323		0.1167	0.6222	nan	0.1731	0.1182	0.1279		0.9049	0.5623	0.5797	0.8691	0.5385	nan		0.3481	0.6984	0.7527	0.5493	0.4828	nan
0.6126	0.0505	1	nan	0	0		0.0111	0.9908	0.0144	0.0249	0.9221	0.9709		0.4815	0.129	nan	nan	0.2182	nan		0.3529	0.75	0.9286	nan	0.5455	0.4872
0.6158	0.0301	0.7871	0.8132	0.2619	0.2763		0	0.913	0.0067	0.025	0.9574	nan		0.5238	0.1481	nan	0.3077	0.3261	0.3125		0.2203	0.5556	0.6462	0.7347	0.2	nan
0.8462	0.2511	0.8421	0.8077	0.3564	0.451		0.0107	0.953	0.0671	0.0048	0.956	0.9615		0.3421	0.0087	0.021	0.0112	0	0		0.0175	0.6905	nan	nan	0.6296	0.7941
0.5509	0.0132	0.7305	0.8836	0.02	0.013		0.006	0.9606	0.0121	0.0113	0.9576	1		0.3718	0.04	0.4815	0.4118	0.1176	0.25		0.2281	0.5694	nan	0.5625	0.5	0.5429
0.5253	0.0112	0.0168	0.0127	0	0		0.0097	0.9606	0.0223	0.0057	0.9722	0.9577		0.7333	0.2148	0.3721	0.4	0.3409	nan		0.5	0.9338	nan	0.7526	0.7391	nan
0.9355	0.2051	nan	nan	0.825	nan		0.0128	0.9324	0.0142	0.0112	0.97	0.9143		0.3566	0.0302	0.1124	0.1304	nan	nan		0.125	0.525	0.5075	0.5208	nan	nan
0.892	0.3372	0.9912	0.8387	0.6195	0.7738		0.0102	0.8851	0	0.0185	0.8529	0.8608		0.6557	0.1096	0.2979	0.4286	nan	0.4571		0.0571	0.4872	0.4222	0.4194	nan	0.5556
0.5709	0.04	0.023	nan	0	0		0.0074	0.8897	0	0.0108	0.8085	0.9333		0.9057	0.0195	nan	nan	0.2453	0.069		0	0.4167	nan	nan	0.5132	0.6812
0.5528	0.0036	0.0769	nan	0	0.0238		0.0106	0.5457	0.0203	0	0.6207	0.7444		0.7596	0.0238	0.619	0.6122	0.0053	0		0.0163	0.6452	nan	0.4384	0.4885	0.6196
0.9583	0.0429	0	0.0175	0	0.0132		0.0826	0.673	0.7583	0.7133	0.3869	0.5426		0.7766	0	nan	0.8065	0	0		0.0074	0.3543	nan	nan	0.3708	0.4839
0.9487	0.0074	nan	0	0.0172	0		0.0023	1	0.0124	0.0169	0.8269	1		0.4028	0.01	nan	nan	0	0.0172		0	0.7846	0.9211	nan	0.75	0.8947
0.9877	0.0063	0.0222	0	0.0067	0.01		0.0106	0.9579	0.029	0.0108	0.9565	0.9545		0.5641	0.013	nan	0.2857	0.0119	nan		0.0123	0.8676	nan	nan	0.8077	0.8588
0.9855	0.0408	0	0.04	0	0.0909		0.0045	0.973	0	0.0143	nan	nan		0.7625	0.0127	0.4194	0.4231	0	0.011		0.0096	0.7188	nan	nan	0.6	0.8068
0.8938	0.3686	0.8983	0.8676	0.4132	0.4286		0.0132	0.9818	0.0175	0.014	0.8472	0.8571		0.6562	0.2011	0.2464	0.2407	nan	0.2667		0.0391	0.8871	nan	1	0.8824	0.9146
0.9512	0.0084	0.9067	0.589	0	0		0.0166	0.9561	0.0215	0.0209	0.8889	0.8571		0.9844	0.6667	0.6591	0.7619	0.5909	0.7674		0	0.7857	0.9714	1	0.3553	0.6584
0.9636	0.0187	0.7864	0.7792	0.0069	0.0061		0.2069	0.8983	nan	0.3333	0.9506	0.7674		0.8684	0.5	0.5636	0.175	0.6951	0.4853		0.0242	0.6667	nan	nan	0.3061	0.5577
0.8889	0.0167	0.9773	nan	0.0071	0		0.381	0.9048	0.8718	nan	0.9779	0.8594		0.3333	0.012	0.0049	0.006	0.0092	0		0.0035	0.6545	0.9231	0.8868	0.2455	0.5824
0.7879	0.0106	nan	nan	0	nan		0	0.8571	nan	0.8923	0.6087	0.6397		0.6262	0.2857	nan	nan	0.4043	nan		0.003	0.4839	nan	nan	0.2653	0.3908
0.9184	0.0106	0.4839	nan	0.0164	nan		0.0199	0.9309	0.9726	0.8381	0.973	0.9355		0.8707	0.5677	0.8974	0.7857	nan	0.7333		0.0224	0.8243	nan	nan	0.3919	0.7195
1	0.0181	nan	nan	0	0		0.0315	0.5667	0.596	0.3759	0.6273	0.3694		0.7692	0.4	nan	nan	0.6842	0.6531		0.0354	0.35	nan	nan	0.339	0.5278
1	0.0179	nan	nan	0	0.0164		0.0041	0.6689	0.7703	0.752	0.7164	0.6237		0.7714	0.0566	nan	nan	0	nan		0	0.5208	nan	0.44	nan	0.6389
1	0.0142	nan	nan	0	0.007		0.2715	0.7913	nan	nan	0.8923	0.8265		0.7879	0.4118	nan	nan	0.5469	0.6406		0.0075	0.8444	nan	nan	nan	0.8049
1	0.0196	nan	0.1944	0	0		0.0117	0.6591	0.9577	nan	0.9391	nan		0.6842	0	nan	nan	0.6727	0.5676		0	0.5405	0.8519	0.4762	0.686	0.5802
0.9444	0.0082	1	0.6271	0	0.0484		0.0107	0.5561	0.8793	0.5882	0.8111	0.7931		0.95	0.5467	nan	0.8788	0.75	0.75		0.0069	0.8182	0.8889	0.6333	0.6238	0.6795
0.9178	0.0187	1	0.6629	0	0		0.003	0.8264	0.9207	0.9097	0.9026	0.9034		0.8922	0.4012	0.9091	0.9452	0.4142	0.6892		0.0462	0.7143	nan	nan	0.8235	nan
0.963	0.0082	1	0.7895	0	nan		0.0122	0.796	0.3373	0.3478	0.8602	0.9259		0.7778	0.4375	nan	0.5	0.4946	0.6036		0.1038	0.7788	1	0.9841	0.9118	0.9459
1	0.0227	0.8861	0.8533	0.0159	0		0.0129	0.5261	0.0336	0	0.7361	0.6129		0.3611	0	nan	nan	0.0057	0		0.2424	0.7429	nan	nan	0.9792	nan
0.9474	0.01	1	0.9565	0.0154	0		0.0083	0.9429	nan	0.9348	0.8548	0.9403		0.7907	0	nan	nan	0.0294	0		0	0.561	0.6875	0.5476	0.4571	nan
1	0.0168	1	0.9688	0	0.0172		0.0175	0.9467	nan	nan	0.8906	0.9863		0.3764	0	nan	0.1136	0	0		0	0.4681	0.7576	0.5952	0.5	nan
1	0.0226	nan	0.8	0	0.0145		0.2092	0.8444	nan	0.7857	0.9643	nan		0.4483	0.0526	nan	0.1304	0.0159	0.0833		0.0166	0.4833	0.4167	0.5082	0.2571	nan
0.96	0.073	nan	0.6316	0.0374	0.1626		0.1246	1	nan	0.9077	0.9535	0.9643		0.75	0.0208	nan	0	0.0769	0		0.0166	0.7407	nan	0.7465	nan	nan
0.8529	0.0944	nan	nan	nan	nan		0.0938	0.9619	nan	0.8372	1	0.9394		0.6981	0.2083	nan	nan	0.1731	0.4231		0.013	0.6912	nan	0.6338	nan	nan
1	0.4625	nan	nan	0.922	nan		0.2029	1	nan	0.9149	0.9829	nan		0.7059	0.0075	0.0048	0.0102	nan	nan		0	0.3793	nan	nan	0.1	0.3103
1	0.4245	nan	nan	0.8495	nan		0.3899	0.9355	nan	nan	0.9492	nan		0.563	0.1193	0.5732	0.3243	nan	nan		0	0.3	nan	0.3929	0.4138	0.3953
1	0	nan	nan	0	nan		0.2112	0.8954	0.9677	0.7429	0.93	0.9701		0.8852	0.4851	0.8824	0.6857	0.4464	nan		0.0088	0.4262	nan	0.2593	0.6	0.475
1	0.0123	0.9	nan	0	0.0476		0	0.9231	nan	nan	0.8276	0.7273		0.806	0.3955	nan	nan	nan	nan		0	0.4211	nan	0.7083	0.6792	0.686
1	0.1389	nan	nan	0.2955	0.2647		0.085	0.9219	0.619	0.625	0.94	0.9744		0.7783	0.4518	nan	0.7867	0.6406	0.775		0	0.7324	nan	0.5556	0.7105	0.6983
0.8584	0.0139	0.0104	0.0185	0	0		0.1599	0.9716	0.92	0.9079	0.8987	0.9875		0.8545	0.5543	0.6824	0.9118	0.7895	nan		0.6556	1	nan	nan	0.7059	0.8421
0.7846	0.0117	0.0265	0.0217	0	0		0.0087	0.625	0.6829	0.6042	0.6849	0.7816		0.5455	0.2381	nan	nan	0.3786	0.5238		0	0.3452	0.2881	0.2615	0.2568	0.2051
0.7333	0.0136	0.0114	0.0106	0	0		0.0129	0.5931	0.605	0.4461	0.7067	0.8312		0.5085	0.0275	0.025	0.0288	0	0.0208		0.0625	0.3913	nan	nan	0.5859	0.6531
1	0.0159	0.0199	0.0098	0	0		0.0129	0.5577	0.0795	0.0111	0.0682	0.3662		0.85	0.0038	0.0727	0.0722	0.0789	nan		0	0.3908	nan	0.6818	0.1111	0.5385
0.75	0.035	0.0294	0.0057	0	0		0.0062	0.6201	0.0703	0.0164	0.3768	0.8273		0.8667	0.4632	nan	nan	nan	nan		0.2449	0.7969	0.8983	1	0.8219	0.6571
0.9286	0.0213	0.0069	0.0141	0.0048	0		0.24	0.9565	nan	nan	0.9655	1		0.88	0.4533	nan	nan	0.2549	0.6765		0	0.7778	nan	0.8	0.6667	0.7083
0.8438	0.0476	nan	nan	0.6173	0.4815		0.0127	0.75	nan	nan	0.981	0.9286		0.9091	0.5	0.95	0.9524	0.5244	0.7865		0.0054	0.5294	nan	0.3871	0.7981	0.6154
0.8293	0.0919	0.0229	0.0393	0	0.0098		0.0162	0.9444	nan	0.2083	0.8209	0.6667		0.5714	0.013	0.0167	0.0047	0.04	0		0.0133	0.7273	nan	nan	0.7778	0.8261
0.8824	0.0642	0.0142	0.0126	0	0		0.4857	1	nan	nan	0.9709	0.9032		0.3191	0.0124	0.0128	0.0057	0	0		0	0.9286	nan	nan	0.8571	0.8958
0.7857	0.0186	0.0147	0.0147	0	0		0.0072	0.9304	nan	0.9762	0.9605	0.9844		0.6286	0.0019	0.0094	0.0147	0.0185	nan		0.014	0.4894	0.3939	0.3288	0.2353	nan
0.9714	0.0266	0.0107	0.0089	0	0		0.0217	0.973	nan	nan	0.961	0.9737		0.8947	0.0053	0.0068	0.0018	nan	nan		0.0325	0.4179	nan	0.4576	0.3793	nan
0.9667	0.0081	0.0092	0.0098	0	0		0.3846	0.9667	1	0.6311	0.8797	0.9914		0.5217	0.0211	0.0156	0.013	nan	nan		0.4688	0.8571	0.9091	0.6792	0.8039	0.8722
0.6731	0.016	0.0159	0.0104	0	0		0	0.6066	0.5909	nan	0.9794	1		0.3704	0.0108	0.0122	0.0065	nan	nan		0.0214	0.3226	nan	nan	0.275	0.6596
0.7037	0.0122	0.0148	0.0093	0	0		0.0055	0.599	0.7578	0.8452	0.3043	0.4138		0.6885	0.0125	0.0132	0.0033	nan	nan		0.0061	0.4	0.7188	0.5196	0.4355	0.5441
0.5263	0.0166	0.0177	0.0144	0	0		0.0194	0.7113	0.408	0.2853	0.4409	0.5562		0.4459	0.0107	0.0364	0.02	nan	nan		0.0435	0.6207	nan	0.65	0.7556	0.7083
0.96	0.0109	0.0193	0.0117	0.0192	0.0097		0.0054	0.75	0.6604	0.9167	0.8254	0.8125		0.6	0.0253	0.0208	0.0236	nan	nan		0.0323	0.4694	0.6667	nan	0.5325	0.6222
1	0.0137	0.0138	0.0094	0	0.0075		0.0097	0.9331	0.7683	nan	0.4048	0.75		0.625	0.0152	0.0162	0.0094	0	nan		0.0091	0.7045	0.5526	0.6552	0.3	0.625
0.9091	0.0063	0.0063	0.0223	0	0.0211		0.3394	0.9094	0.9878	0.9291	0.7059	0.8488		0.7188	0.3333	nan	nan	0.5286	0.6545		0.0028	0.4839	0.6875	0.7333	0.4038	0.4938
0.7246	0.1602	0.1185	0.1121	0.3929	0.234		0	0.5263	nan	nan	0.7033	0.6163		0.8523	0.4928	0.7222	0.5821	0.5588	0.6579		0.0037	0.4	nan	0.9048	0.6471	0.75
0.8525	0.0125	0.0101	0.0121	0.0141	0		0.0069	0.8108	nan	nan	0.4433	0.5532		0.7342	0.4261	0.5591	nan	0.14	0.3953		0.0052	0.6795	0.9778	nan	0.4286	0.6866
0.6322	0.0079	0.0224	0.0176	0.0161	0		0.0294	0.6061	nan	nan	0.72	0.7812		0.875	0.2462	nan	nan	nan	nan		0.0079	0.5	0.8148	nan	0.5	0.6628
0.9583	0.0242	0.0173	0.0217	0	0		0.0103	0.6944	0.451	0.7765	nan	0.6538		0.8421	0.0196	nan	nan	0	nan		0	0.44	0.7353	nan	0.1538	nan
0.8958	0.013	0.0118	0.0315	0.0147	0.0169		0.0109	0.5437	nan	nan	0.9167	0.7656		0.6667	0.2727	nan	0.2553	0.3407	0.3188		0.0029	0.6757	0.8	nan	0.3421	nan
0.75	0.1662	0.3503	0.2872	0.3464	0.3		0.3753	0.8902	0.9892	1	0.9343	0.9667		0.5517	0.0714	nan	nan	0.0845	0.0959		0.0074	0.84	0.8889	nan	0.6923	nan
0.8643	0.1188	0.656	0.9	0.6768	0.9583		0.0254	0.9574	nan	nan	0.9545	nan		0.8133	0.2951	nan	nan	0.3286	0.2951		0	0.383	0.5	nan	0.2927	nan
0.5263	0.0127	nan	nan	0	0		0	0.8261	0.9394	0.9	0.8737	0.8723		0.6384	0.2927	0.9714	0.3188	0.3212	0.1782		0.4048	0.7973	0.4615	0.6875	0.6552	nan
0.9444	0.4355	nan	0.8214	nan	0.675		0	0.7742	1	nan	0.9355	nan		0.6127	0.3107	0.619	nan	0.2	nan		0.0476	0.3803	0.0476	0.3421	nan	nan
1	0.0243	0	0.0226	0	0		0.0145	0.6937	0.9846	0.9111	0.9114	0.9245		0.5299	0.0609	0.3699	0.6111	0.1316	0.2069		0.1124	0.5	nan	0.7317	nan	nan
0.9101	0.0142	0.0142	0	0	0		0.1139	0.8571	nan	0	0.6791	0.8913		0.65	0.1538	nan	nan	0.8699	0.8		0.1905	0.6386	0.7436	nan	nan	nan
0.9737	0.0106	0.0205	0.0242	0	0		0.0494	0.9355	nan	0.7586	0.7983	nan		0.4483	0.0179	nan	nan	0.1391	0.1923		0.4138	0.8333	nan	nan	0.6129	nan
0.9464	0.0149	0.0118	0.0146	0	0		0.0373	0.8315	1	1	0.8092	nan		0.5641	0.2571	nan	nan	0.4819	0.5424		0.4483	0.7895	0.8	nan	0.4138	0.6343
0.9403	0.0287	0.0515	0.0081	0	0		0	1	nan	0.931	0.9048	nan		0.7857	0.3846	nan	nan	nan	nan		0.5417	0.8485	nan	nan	0.5238	0.8023
0.9878	0.0057	0.3279	0.4065	0	0.0172		0	0.7704	0.9773	0.9615	0.2185	0.4038		0.9724	0.6	1	0.8605	0.8909	nan		0.016	0.5909	0.0357	0.0864	0.1981	0.5
0.825	0.0258	0.7037	0.7553	0.0198	0		0.0106	0.8364	0.7374	0.8824	0.7021	0.8593		0.8333	0.325	nan	nan	nan	nan		0.0649	0.7429	nan	nan	0.3906	0.5385
0.75	0.2243	nan	nan	0.0667	0.1846		0.0136	0.7333	0.4783	0.6508	0.913	0.9048		0.6471	0.2396	0.2857	0.1607	0.4054	0.3276		0	0.4355	0.7805	nan	0.4455	0.519
0.9344	0.2231	0.9875	0.8978	0.3421	nan		0.0105	0.6176	nan	0.7529	0.6667	0.8675		0.7917	0.4783	0.6	0.1818	nan	0.3438		0.0157	0.9167	nan	0.7241	0.766	0.6809
0.9683	0.2853	1	0.9735	0.0652	0.3182		0	0.7867	nan	nan	0.5625	0.7656		0.7581	0.42	nan	nan	nan	nan		0.0252	0.5932	nan	0.8333	0.3182	0.5
0.84	0.0277	1	nan	0.0088	0.0125		0.0055	1	nan	nan	0.9158	0.9057		0.5805	0.2258	0.5426	0.3721	0.3061	nan		0.0059	0.6	nan	nan	0.4426	0.5652
0.9634	0.0045	0.8333	0.9259	0	0		0.0066	0.9219	1	0.9444	0.8993	0.927		0.8462	0.5435	nan	0.5769	0.4603	0.6		0.0111	0.6364	nan	nan	0.55	0.7097
0.8889	0	nan	nan	0	nan		0.0101	1	1	1	0.964	0.9899		0.7778	0.1419	nan	nan	0.1507	0.233		0.0211	0.8243	nan	nan	0.8667	0.7297
0.6316	0.0172	0	nan	0.9706	0.9512		0.0116	0.92	0.9659	1	0.9595	0.9855		0.7167	0.2152	nan	nan	0.1977	0.4407		0.0273	0.5	nan	nan	nan	nan
0.9259	0.0227	0.0093	0.0181	nan	nan		0.0072	0.9806	0.9661	0.9639	0.9697	0.9552		0.6881	0.2235	nan	0.6061	0.047	0.2484		0.0172	0.4051	nan	nan	nan	nan
0.9744	0.0181	0.0228	0.0106	0	0		0.0098	0.951	0.9375	1	1	0.9545		0.7818	0.1702	nan	nan	0.0333	0.4245		0.0027	0.5229	0.9444	0.7209	0.7	0.6974
1	0.0057	0.0306	0.0153	0	nan		0.0169	0.995	0.9817	0.963	0.9333	0.8974		0.75	0.0714	nan	nan	0	0		0.0085	0.3842	0.7759	0.5714	0.2676	0.4756
0.9545	0.0169	0.0273	0.0068	0	0		0.0101	0.9184	1	0.9381	0.9153	0.9744		0.6604	0.0143	nan	nan	0	0		0.075	0.4179	0.4	0.1176	0.069	0.2667
1	0.0092	0.0137	0.0098	0	0		0.0613	0.945	0.9865	0.9663	0.9231	0.9855		0.7527	0.3551	nan	nan	0.4444	nan		0.6154	0.9268	nan	0.4643	nan	0.7209
1	0.0133	0.0069	0.0211	0.0122	0		0.3019	0.9275	0.9524	0.9385	0.8279	0.9672		0.8	0.3636	nan	nan	0.5	0.5455		0.0125	0.449	nan	nan	0.3571	0.2222
0.9737	0.0207	0.0081	0.0087	0	0		0.0104	1	1	nan	0.9091	0.9429		0.7674	0.3824	nan	nan	0.4425	0.6702		0.2566	0.5645	0.6774	0.5526	0.6429	nan
0.9074	0.0269	0.0156	0.0029	0.0067	0		0.4194	1	nan	0.875	0.9467	0.9205		0.3778	0.0296	nan	0.3793	0.0361	0		0.0063	0.5	nan	nan	nan	0.2727
0.9412	0.0185	0.013	0.0101	0.0125	0		0.0298	1	nan	nan	0.9762	nan		0.9608	0.4865	nan	0.8387	0.5932	0.7448		0.0149	0.3846	0.0316	0.0409	0.24	0.1429
0.973	0.0129	0.0109	0.0168	0	0.0045		0.0097	0.9856	1	0.7419	0.9639	0.9737		0.9221	0.5926	0.8966	0.9143	nan	nan		0.2593	0.85	nan	0.9524	0.9355	0.7377
0.8791	0.0162	0.0101	0.0113	0	0		0.0124	0.985	nan	0.9429	0.8833	1		0.7412	0.3023	0.375	0.3714	0.3654	nan		0.5	0.8478	0.8545	nan	0.7385	0.8056
0.8696	0.0296	0.0226	0.0061	0	nan		0.0134	0.9538	nan	0.9394	0.9825	1		0.5735	0.2267	nan	0.2456	0.4286	0.25		0.6087	0.9245	0.9091	0.9688	0.8667	0.9625
0.9545	0.0189	0.0048	0.0091	nan	nan		0.009	0.9722	nan	0.6923	0.9592	0.9057		0.7333	0.3333	nan	0.7742	nan	0.6932		0.1905	0.75	nan	nan	0.6838	0.886
0.9189	0.0119	0.0022	0.0278	0	0		0	0.8526	nan	nan	0.8764	0.9		0.6139	0.18	nan	nan	0.2258	0.6234		0.4286	0.7656	0.9362	nan	0.7143	0.7614
0.8313	0.0186	0.0098	0.031	0.0154	0.0104		0.0191	0.9231	0.902	0.9794	0.9301	0.9225		0.6923	0.3913	0.6923	0.7778	0.6552	0.7073		0.4571	0.8333	0.9677	nan	0.7328	0.8219
0.7902	0.0082	0.0232	0.0181	0	0		0.1981	0.8197	0.9286	nan	0.56	0.6466		0.6986	0.2075	nan	0.6818	nan	0.6571		0.3043	0.8462	nan	nan	0.7895	0.7742
0.7143	0.0473	0.0217	0	0	0		0.0107	0.9941	0.9239	0.8788	0.9421	0.8476		0.5882	0.2878	0.7255	0.7647	0.0885	0.3889		0.0193	0.3889	nan	0.0732	0.0926	nan
0.8889	0.1395	nan	nan	0.0127	0.0533		0.0076	0.9708	0.8767	0.8321	0.8797	0.9485		0.581	0.1825	0.3256	0.6333	0.0902	0.2105		0	0.3111	nan	nan	0.1238	0.2431
0.6923	0.0312	nan	nan	0	nan		0.0155	0.9785	0.9844	0.7159	0.8857	0.9888		0.3333	0.0189	nan	nan	0.0373	0.0617		0.0113	0.35	nan	0.2571	nan	nan
0.9612	0.0082	nan	nan	0	0		0.0053	0.9756	0.9745	0.9341	0.9113	1		0.8421	0.4286	nan	nan	0.8598	0.9038		0.0067	0.6154	nan	0.6667	nan	0.6667
0.8123	0.0139	1	0.9012	0	0.0109		0.0625	1	nan	nan	0.9607	0.9916		0.92	0.4318	nan	nan	0.6042	0.7021		0.0108	0.5152	nan	0.6471	nan	0.3125
0.8624	0.0229	1	0.7846	0	0		0	1	nan	nan	0.9219	0.9661		0.5806	0.0632	nan	nan	0.3636	0.5455		0.0056	0.5714	nan	0.6552	0.375	0.3913
0.9906	0.0093	0.8636	0.7385	0	nan		0.0112	1	nan	nan	0.8704	0.8571		0.6763	0.3106	0.86	0.7458	0.5161	0.4222		0.5217	0.9722	nan	nan	0.9286	0.9048
0.9821	0.0221	0.9487	0.6667	0	0		0.0091	0.9592	nan	nan	0.9787	0.9149		0.9208	0.5379	0.8929	0.8036	0.4474	0.5682		0.6078	1	nan	0.6897	0.7812	0.6571
1	0.015	0.8667	nan	0.0135	nan		0.0089	0.9057	1	nan	0.9714	0.9773		0.7368	0.3509	nan	nan	0.3103	nan		0.1	0.4792	nan	nan	nan	nan
0.8	0.1742	0.7959	0.9	0.2097	0.4898		0.0149	0.9815	1	nan	0.925	0.9697		0.6774	0.2727	0.6667	0.6364	0.4694	0.5571		0.0746	0.4889	0.8214	0.9062	0.3831	0.4965
0.7778	0.2698	0.8594	0.7333	0.4545	0.7886		0.0087	0.9867	1	nan	0.96	nan		0.8125	0.4717	nan	nan	0.3659	0.5391		0.45	0.9355	0.92	0.8056	0.6571	0.8036
0.7016	0.1392	0.5556	0.4444	0.0695	0.0814		0.0162	0.9506	0.9767	0.9722	nan	1		1	0.6667	nan	nan	nan	nan		0.1304	0.4706	0.4583	nan	0.3178	0.175
0.9805	0.0234	0.0335	0.0117	0	0		0.0143	0.9535	nan	nan	nan	nan		0.7234	0.3788	nan	nan	nan	0.7143		0.283	0.7931	nan	nan	0.5238	0.5
0.9634	0.0926	0.0123	0.0293	nan	0.0111		0.0055	0.9467	0.8929	0.8333	0.9118	1		0.4286	0.1149	nan	0.575	0.2	0.4		0.5357	0.9024	nan	0.7838	0.8333	0.8158
0.9002	0.1046	0.0141	0.0417	0	0		0.0417	0.9556	nan	nan	0.7846	0.9273		0.72	0.2581	nan	0.8636	0.6	nan		0.0107	0.5303	nan	0.6512	0.3864	0.7818
0.9481	0.0509	0.0133	0.0183	0	0.0245		0.2542	0.9118	nan	nan	0.6857	0.9608		0.6774	0.3571	nan	0.8095	nan	nan		0.0049	0.4444	nan	nan	0.28	0.5806
1	0.0067	0.0779	0	0	0.071		0.0221	1	nan	0.9565	0.925	0.8971		0.56	0.2093	nan	nan	0.2558	0.4521		0.024	0.4762	nan	0.3158	0.4762	0.6731
0.8387	0.1667	nan	nan	0	0		0.0098	0.8519	nan	1	0.9139	0.954		0.8478	0.4528	nan	nan	0.5526	0.6154		0.018	0.35	nan	0.2812	nan	0.6071
0.9149	0.1333	nan	0.8537	0.4754	0.913		0.0073	0.9692	nan	1	0.9005	1		0.5424	0.1702	0.5417	0.5556	nan	nan		0.0139	0.5	nan	nan	nan	0.4848
0.9638	0.186	1	0.8471	0.6172	0.9773		0.0078	0.9394	nan	nan	0.9281	1		0.4828	0.0163	0.0331	0.0059	0	0		0.0103	0.6752	0.8364	0.7021	0.697	nan
0.9125	0.3507	0.9451	0.9162	0.9609	0.8855		0.0081	0.7667	0.2222	nan	0.6364	0.7705		0.4302	0.01	0.0067	0.0068	0	0		0.0245	0.5423	0.8174	0.637	0.5135	0.6875
1	0.1228	0.0167	0.0102	0.875	0.6917		0.1807	0.9398	nan	nan	0.9074	0.9153		0.7742	0.0328	0.0128	0.0171	0	0		0.0113	0.65	0.8286	0.7887	0.5556	0.5441
0.9529	0.362	0.7778	0.9672	0.9609	0.9434		0.091	0.9366	nan	0.9605	0.9576	0.964		0.6299	0.3286	nan	0.6842	0.6232	0.4634		0.011	0.3607	nan	nan	0.4	0.375
1	0.2483	nan	nan	0.8354	0.4928		0.0424	0.8226	nan	nan	0.9589	0.9247		0.4261	0.0128	0.0054	0.0128	0.0106	nan		0.4865	0.8649	nan	nan	0.2941	0.5238
0.744	0.0969	0.0197	0.0311	0	0		0.0094	0.7021	0.1839	0.0301	0.9134	0.8905		0.7083	0.0225	0	0	0	nan		0.4643	0.8649	nan	nan	0.7465	0.7391
0.7294	0.1966	0.5957	0.5476	0.7368	nan		0	0.5094	0.0885	0.0498	0.8839	0.9323		0.8715	0.569	nan	0.6797	0.878	nan		0.52	1	nan	nan	0.8158	0.8966
0.9155	0.0345	nan	0.597	0.9865	1		0.0093	0.7576	0.0466	0.1167	0.9556	0.959		0.906	0.5395	nan	0.1613	0.3636	nan		0.006	0.375	nan	0.6613	0.3333	0.7627
0.507	0	nan	nan	0	0		0.01	0.8529	0.0395	0.061	0.9474	0.962		0.7143	0.1786	nan	0.2727	0.2474	0.3333		0.0323	0.5417	nan	0.4355	0.1538	0.54
1	0.0102	0.019	0.0294	0.0163	0		0.0159	0.9298	0.085	0.0195	0.8875	0.9412		0.6667	0.3469	nan	nan	0.4323	0.587		0.005	0.3084	nan	nan	0.1733	0.4306
0.9091	0.2821	nan	nan	0.35	0.6795		0.0166	1	0.1137	0.0473	0.875	0.9726		0.8361	0.4561	0.5417	0.6744	0.4173	0.5535		0.0181	0.3833	0.2766	0.72	nan	nan
0.8686	0.3226	nan	nan	0.4895	0.3832		0.0149	1	0.2092	0.0698	0.8776	0.9833		0.7742	0.3537	0.6452	nan	0.381	0.7222		0.0077	0.5152	0.2759	0.2895	0.4386	0.7123
0.9574	0.2381	nan	nan	0.9062	0.7647		0.0244	0.9429	nan	0.92	0.8824	nan		0.8293	0.5227	nan	0.68	nan	0.7872		0.0035	0.4324	nan	nan	0.2581	0.5161
0.9667	0.3333	nan	nan	0.9773	0.9828		0.0204	0.9775	nan	nan	0.9559	0.9778		0.9333	0.5102	nan	nan	0.587	0.7143		0.0234	0.5517	nan	0.15	0.4359	0.58
1	0.0192	nan	nan	0.0161	0		0.0083	0.9237	nan	nan	0.8491	0.9455		0.7302	0.4153	0.9206	0.8551	0.7551	0.7778		0.4479	0.8169	0.3548	nan	nan	nan
1	0.0237	nan	nan	0	0		0.0119	0.9278	0.931	0.9023	0.9556	0.9545		0.8	0.4103	nan	0.6486	0.48	0.4444		0.1414	0.8261	0.9643	0.3125	0.7018	0.7059
0.8958	0.0073	nan	nan	nan	0		0.0088	0.9577	0.9459	0.9231	0.942	0.9829		0.5614	0.0245	0.028	0.0253	0.0303	0		0.1626	0.6593	nan	nan	0.4321	0.5455
1	0.0199	0.8	0.186	nan	0.0106		0.0167	0.975	nan	nan	0.9565	0.9565		0.4479	0.0202	0.0369	0.0455	0	0		0.2692	0.5714	nan	nan	nan	nan
0.9846	0.0188	nan	0.3167	0.0167	0.0235		0.0175	1	nan	nan	0.9754	0.982		0.4868	0.0098	0.0255	0.007	0	0		0.1667	1	nan	nan	0.4138	0.5417
0.9141	0.0131	1	0.5217	0	0		0.0138	0.9412	0.0073	0.2463	0.9412	0.9667		0.9661	0.3846	nan	nan	nan	0.6727		0.4762	0.7857	nan	nan	0.5934	0.7727
0.9444	0.022	nan	nan	nan	nan		0.0107	0.9828	0.0037	0.1975	0.9057	1		0.8916	0.411	0.9326	0.8857	0.375	nan		0.32	0.7273	nan	0.3636	0.5854	0.6154
0.7217	0.0541	0.0444	0.037	0.0116	0		0.0139	0.9737	0.1748	0.4	0.9643	nan		0.8971	0.5725	0.9121	0.85	0.62	0.5098		0.6	0.95	nan	nan	0.6552	0.898
0.9615	0.2951	nan	nan	0.9787	1		0.0141	0.9259	nan	nan	0.9245	0.9811		0.973	0.6628	nan	0.85	0.6667	0.8105		0.6111	0.92	0.7419	0.617	0.7059	0.9286
0.9896	0.4489	nan	1	0.9898	0.9774		0	0.9474	nan	nan	0.9653	0.9796		0.5938	0.2703	0.2857	0.5116	0.2821	0.28		0.5	0.8143	nan	nan	0.734	0.8837
1	0.4607	nan	nan	0.9667	0.9559		0.0109	0.5514	0.7671	0.5	0.7544	0.7133		0.5838	0.1555	0.2521	0.5728	0.3243	0.3286		0.0309	0.5143	nan	nan	0.5	nan
1	0.4966	nan	nan	1	0.9756		0.0358	0.8639	0.7973	0.6569	0.6944	0.9451		0.4747	0.0621	0.1149	0.1811	0.1375	0.1852		0.0104	0.7966	nan	nan	0.686	nan
0.8193	0.1071	0.5745	0.7391	0.8142	0.7973		0.0618	0.928	0.9623	0.894	0.8526	0.9494		0.5904	0.0494	0.1778	0.1033	0.1538	0.1099		0.0189	0.3258	0.1887	0.1111	0.5424	0.551
0.9405	0.1729	1	nan	0.9241	0.9348		0.406	0.9639	0.9474	0.9589	0.9219	0.9182		0.3769	0.0173	0.0289	0.0318	0	0		0.0194	0.381	nan	0.0417	0.4878	0.8
0.5484	0	nan	0.4583	nan	nan		0.04	0.6053	nan	nan	0.2086	0.5333		0.6269	0.0873	nan	nan	0.4915	nan		0	0.4	nan	nan	0.4773	nan
0.5736	0.0221	0.3309	0.39	0.3457	0.4545		0	0.5833	nan	nan	0.7734	0.6705		0.7436	0.2955	nan	nan	0.75	0.5273		0.4444	0.7778	nan	nan	0.4746	0.7059
0.9773	0.3129	0.9464	nan	0.7419	0.5345		0	0.8696	nan	nan	0.9098	0.936		0.6757	0.1875	0.2826	nan	nan	0.3636		0	0.4615	nan	nan	0.5519	0.6714
0.9688	0.4	nan	nan	0.9596	1		0.1346	0.7051	0.9097	0.8177	0.5161	0.6947		0.5556	0.24	nan	nan	nan	nan		0.0435	0.4231	nan	nan	0.6738	0.7732
0.5691	0.0314	0.7692	0.75	0	0.0138		0.1826	0.7973	0.5745	0.5667	0.7439	0.6698		0.725	0.42	nan	nan	0.4872	0.4667		0.2841	0.6129	nan	nan	nan	0.625
0.8	0.0064	nan	0.8	0	0		0	0.7917	nan	nan	0.8712	0.9655		0.6452	0.2877	nan	nan	nan	0.0952		0	0.3714	nan	0.7742	0.4828	0.5745
0.7955	0.0233	nan	nan	0	0		0.1373	0.9661	0.9091	0.9348	0.9483	0.9306		0.4565	0	0.16	nan	0.0909	0.2745		0.3548	0.7826	0	0.0128	nan	nan
1	0.0189	nan	0.918	0	0		0.0167	0.9429	nan	nan	0.85	0.878		0.6875	0.2955	0.7619	nan	0.1935	0.5		0.2333	0.7821	nan	nan	nan	0.5652
0.9712	0.0145	0.92	0.9	0	0		0.013	1	nan	1	0.819	0.9432		0.4789	0.0909	0.5652	0.5833	0.2308	0.1731		0.1073	0.5424	nan	nan	nan	0.4286
0.944	0.0187	1	1	0	0		0.016	1	1	0.9615	0.8855	0.9655		0.6186	0.3005	0.375	nan	0.1351	nan		0.1191	0.6712	nan	nan	nan	0.5
0.8397	0.0139	nan	0.9828	0.0147	0		0.2146	1	1	0.9592	0.8994	0.9831		0.6849	0.2969	nan	0.375	0.4688	0.6328		0.1233	0.9545	nan	nan	nan	nan
0.7794	0.0163	0.0194	0.0091	0	0		0.04	0.561	nan	nan	0.8588	0.6515		0.9351	0.457	nan	nan	0.5	nan		0.0121	0.34	nan	nan	nan	nan
0.9259	0.0176	0.0197	0.0062	0	0		0.0353	0.8448	nan	nan	0.2933	0.6111		0.6263	0.1573	nan	0.439	0.325	nan		0.0153	0.5844	nan	0.4	nan	0.5278
0.56	0.0151	0	0.0093	0	0		0.0156	0.5395	0.0125	0.0213	0.3383	0.5079		0.9394	0.5652	0.9118	0.6	0.68	0.9231		0.0625	0.3977	0.0735	0.2527	0.2692	0.5172
0.9062	0.0297	0.0071	0.0192	0	0		0.0901	0.8364	nan	nan	0.8942	0.9674		0.4737	0	0.0645	nan	0.013	0		0.0194	0.4384	0.0727	0.0437	0.7143	0.881
0.9	0.09	0.0476	0.035	0	0.0588		0.0128	1	0.9762	nan	0.8454	0.9865		0.9524	0.4853	nan	nan	0.4423	0.6207		0.1375	0.5909	0.2273	0.1304	0.4364	0.3929
0.6977	0.0248	nan	0.1091	0	0		0.0095	1	1	nan	0.9213	0.9767		0.9286	0.5733	nan	0.6786	0.6667	0.8857		0.5556	0.9091	0.7826	nan	nan	nan
0.6271	0.0245	nan	0.2439	0	0		0.0087	0.963	nan	nan	0.9444	0.9792		0.7119	0.2917	nan	nan	0.3871	0.3143		0.1818	0.5	nan	0.8966	0.3214	0.5676
0.8533	0.0191	nan	0.7843	0	0		0.0055	0.9753	0.9667	nan	0.9074	1		0.9286	0.5161	nan	0.675	0.6988	0.8814		0.3494	0.7576	nan	0.0645	nan	0.6047
0.75	0.0147	nan	nan	0	0		0.0061	0.9764	1	0.8043	0.92	0.9853		0.7442	0.439	nan	nan	nan	0.7308		0.6154	0.9273	nan	0.8	0.7579	0.7826
0.9231	0.3636	0.8	nan	0.6533	0.4754		0.0079	0.9583	0.9118	nan	0.9035	0.9635		0.4615	0.0213	nan	nan	0.0141	0.0549		0.4231	0.8571	nan	nan	nan	nan
0.8904	0.3444	0.5818	0.3604	0.494	0.6		0	0.9265	nan	nan	0.9189	0.9231		0.9333	0.5652	0.9625	0.9726	0.0903	0.5607		0.5172	0.8571	nan	nan	0.44	0.56
0.9667	0.0061	0.0455	0.0315	0.0161	0.0231		0.0087	0.9811	nan	0.8095	0.9481	0.9043		0.82	0.5098	nan	nan	0.6824	0.6596		0.0516	0.7917	0.1104	0.1006	0.5364	0.7353
0.9429	0.035	0.0145	0	0	0		0.0134	0.9877	0.9487	0.9531	0.9846	0.958		0.8036	0.5	0.9737	0.6833	0.5238	0.5526		0.1284	0.5161	nan	nan	0.6667	0.7167
0.8567	0.0156	0	0	0	0.023		0.017	1	1	0.8667	0.9524	0.9851		0.7589	0.0126	0.0158	0.011	0	nan		0.1205	0.5676	0.9375	0.6282	0.5283	0.6458
1	0.4038	0.9787	nan	0.8922	0.9867		0.0079	1	0.9839	0.8488	0.8854	0.949		0.8586	0.0223	0.0424	0.015	0	nan		0.1908	0.6286	nan	0.7561	0.7455	0.7738
0.9718	0.0634	0.6667	0.0806	0	0		0.0081	0.9412	nan	nan	0.9692	1		0.8299	0.0161	0	0.0031	0	nan		0.2405	0.7727	nan	nan	0.6744	0.7679
0.9429	0.0168	nan	0.0556	0	0		0.3426	0.875	0.2632	0.25	0.9574	0.97		0.9	0.4568	nan	nan	0.4875	0.5301		0.3462	0.7097	nan	0.2727	0.6456	0.7738
0.7461	0.1102	0.5663	0.5041	0.1037	0.0127		0.3314	0.9302	0.2031	0.3326	0.9516	1		0.6825	0.25	nan	nan	0.2692	0.4231		0.4425	0.7917	nan	0.5932	0.7531	nan
0.5998	0.0073	0.7184	0.6345	0.0081	0		0.0301	0.8824	nan	0.8649	0.6197	0.8857		0.6875	0.28	nan	nan	0.3125	nan		0.5877	0.9615	0.963	0.9524	0.8214	0.8966
0.8882	0.1494	0.0778	0.0211	0.2286	0.1951		0	0.6	nan	nan	0.0941	0.1429		0.463	0.1339	nan	nan	nan	0.25		0.2459	0.5652	0.4839	nan	nan	0.2174
0.6209	0.0301	0.0035	0.0224	0	0.0172		0.0175	0.7692	nan	0.5	0.123	0.6047		0.6341	0.2414	nan	nan	0.225	nan		0.4815	0.8156	0.9388	0.8962	0.8397	0.8841
0.9848	0.0909	0	nan	0.0155	0.0109		0.0075	0.83	1	0.8448	0.87	0.973		0.6607	0.2593	nan	nan	0.5	nan		0	0.5417	0.8649	nan	0.4031	0.5946
0.86	0.1221	0.1183	0.0526	0.4265	0.7273		0.1082	0.6928	0.8511	0.7903	0.8364	0.8462		0.7317	0.4151	nan	nan	0.5217	nan		0.2059	0.5172	nan	nan	nan	0.5
0.85	0.2472	0.0862	0.0541	0.4074	0.5647		0	0.6667	0.0119	0.0227	0.8163	0.875		0.5946	0.1583	0.6923	0.5806	nan	nan		0.1154	0.4583	nan	nan	nan	nan
0.6098	0.0806	0	0	0.9559	1		0.2363	0.7434	0	0	0.9194	0.8462		0.8788	0.098	0.5862	0.5823	nan	0.1739		0.1871	0.6351	0.7812	0.7931	0.5862	nan
0.9333	0.3615	0.9655	0.9615	0.8435	1		0.0094	1	0.9839	0.8889	1	0.9091		0.46	0.0192	nan	0.2727	nan	nan		0.1602	0.6154	nan	nan	nan	nan
1	0	nan	nan	0	0		0.0108	0.9931	0.9888	0.6176	0.947	0.967		0.3511	0.0323	0.3056	0.4884	0.119	nan		0.2667	0.5849	0.6757	0.4375	0.4685	0.8696
1	0	nan	nan	0	0		0.4545	1	1	0.8298	0.9	0.9804		0.4304	0.0476	0.2647	nan	0.1964	nan		0.1593	0.6456	nan	0.7647	0.7013	0.6741
0.9524	0.0169	nan	nan	0.0122	0.0204		0.1395	0.7292	nan	nan	0.6122	0.7273		0.907	0.5833	0.7188	nan	0.4935	0.561		0.3483	0.7662	nan	nan	0.72	0.9231
0.9848	0.0287	0.8125	nan	0.04	0.0395		0.4667	1	nan	nan	1	1		0.9286	0.625	0.8961	0.5238	0.7586	0.7765		0.0051	0.85	nan	nan	0.5833	nan
0.9667	0.0312	nan	nan	0	0.1136		0.0138	0.6429	nan	nan	0.9639	0.873		0.64	0.12	nan	nan	0.5147	0.6744		0.0184	0.3226	nan	nan	0.2889	nan
0.9934	0.0242	0.9663	0.9792	0	0		0	0.7802	nan	nan	0.9487	1		0.96	0.5581	nan	0.7222	0.4375	0.7195		0.0081	0.5	nan	0.5	0.5806	0.4
0.9167	0.3846	nan	0.5556	0.9595	nan		0.5	1	nan	0.537	0.9583	0.973		0.8727	0.3883	0.7812	nan	0.68	0.6719		0.013	0.5275	nan	0.5254	nan	0.3636
0.984	0.3333	nan	0.8909	0.9316	0.9672		0.0096	0.9409	0	0.0282	0.9609	0.9655		0.7887	0.47	0.7432	0.8302	0.4762	0.7931		0.4882	0.8113	nan	nan	0.4487	0.6538
0.7059	0.2059	nan	nan	0.6377	0.4694		0.0225	0.9098	nan	nan	nan	0.8049		0.3913	0.0154	0	0	0.0182	0		0.1739	0.5128	nan	nan	0.3704	0.375
0.7105	0.1969	nan	0.0758	0.0408	0.1395		0.005	0.9841	nan	nan	nan	0.975		0.4	0.0769	nan	0.1944	0.2759	0.2169		0.4333	0.75	nan	0.2581	0.5517	0.7414
0.9759	0.0222	nan	0.087	0.0116	0		0.0208	0.9444	nan	nan	0.9474	0.9		0.7826	0.35	nan	nan	nan	0.7419		0.1152	0.6207	nan	nan	0.507	0.5595
0.875	0.0068	0.1403	0.0136	0.0791	0.0048		0.018	0.8269	nan	nan	0.4069	0.8022		0.9259	0.5714	0.8036	0.7941	0.6296	0.6349		0.281	0.6102	nan	0.6471	0.6829	0.7619
0.9833	0.0121	0.027	0.009	0	0		0.1436	0.7385	0.7978	0.7533	0.5882	0.6434		0.84	0.375	nan	nan	0.58	0.7255		0.35	0.7564	0.6707	0.5333	0.3729	0.5455
0.9655	0.0175	0.0182	0.0109	0.005	0.0088		0.0235	0.8583	nan	nan	0.8818	0.9528		0.9245	0.4915	nan	nan	0.6842	0.8		0.2336	0.5446	nan	nan	0.2143	0.241
0.9167	0.4062	nan	0.625	0.9314	0.8793		0.1228	0.6874	0.2788	0.2453	0.449	0.6757		0.8095	0.4957	0.6974	0.7627	0.6226	0.5806		0.3333	0.8261	nan	nan	0.55	0.8873
1	0.359	nan	0.75	0.9766	nan		0.1656	0.8145	0.3245	0.3393	0.4035	0.7286		0.6765	0.2941	0.575	nan	0.5833	0.5294		0	0.6579	nan	nan	0.25	0.5652
0.7647	0.096	0.0159	0	0.0227	0.0127		0.192	0.8919	0.7619	0.7596	nan	nan		0.9524	0.5217	nan	nan	nan	0.5		0.2846	0.6016	0.746	nan	0.3226	0.3571
0.8644	0	nan	nan	0	0.02		0.2321	1	nan	0.6667	1	1		0.6667	0.2593	0.4545	0.7812	0.4667	0.6042		0.2	0.803	0.1685	nan	0.8	nan
0.8667	0.3425	nan	nan	1	1		0.0144	1	nan	nan	0.9583	0.9808		0.3708	0.043	0.3043	0.2667	0.0652	0.1667		0.1462	0.8	0.3016	0.177	0.6098	nan
0.769	0.0168	0.7586	0.5981	0.1128	0.0202		0.0177	0.9583	nan	nan	0.9474	0.95		0.4729	0.1315	0.2794	0.403	0.1667	0.1714		0.2453	0.7333	0.283	0.3273	0.7105	nan
0.9806	0.3275	nan	0.92	0.82	0.6825		0.4091	0.9375	nan	nan	0.875	0.9778		0.6047	0.2857	nan	nan	0.4	0.4615		0.169	0.8718	0.6098	0.44	nan	nan
0.9615	0.0049	0.9479	0.9608	0.0061	0.0191		0.4167	1	1	0.9773	0.9831	0.9775		0.5122	0.1786	0.28	nan	nan	0.3333		0.2167	0.7744	nan	0.2857	0.4717	nan
0.9825	0.0169	1	1	0	0.0111		0.0112	0.6409	0.0404	0.0235	0.6015	0.6442		0.6078	0.2388	nan	nan	nan	nan		0.475	0.8544	0.7436	0.8519	0.8636	0.9091
0.9333	0.0229	nan	nan	0	0.0104		0.1099	0.6383	nan	nan	0.5139	nan		0.8	0.4667	0.8333	nan	nan	0.4286		0.4444	0.8246	nan	0.7931	0.6579	0.8957
0.95	0.0667	0.0101	0.0222	0	0.0147		0.2166	0.7923	0.9636	0.963	0.8659	0.9211		0.7727	0.2667	0.5	0.6538	nan	0.6286		0.0345	0.4314	nan	0.3103	0.391	0.2472
0.7588	0.0156	0.008	0.013	0.0082	0		0.0168	0.9683	nan	nan	0.918	0.9855		0.7744	0.3712	0.8636	0.8557	0.7358	0.8806		0	0.6897	0.6607	nan	0.55	nan
0.8123	0.0185	0.0107	0.0146	0.0091	0		0.0125	1	nan	nan	0.9559	0.7778		0.9783	0.5814	0.9355	0.9333	0.7875	0.9649		0.2857	0.7	nan	nan	0.5405	0.7403
0.7763	0.0217	0.0023	0.0173	0	0		0.012	0.9643	nan	nan	0.9684	nan		0.3596	0.051	nan	nan	0.2143	0.16		0	0.3281	0.7619	nan	0.3509	0.4154
0.725	0.0161	0.0088	0.0154	0	0.0096		0.0134	1	0.131	0.0303	0.9787	nan		0.8434	0.4583	nan	nan	0.5362	0.593		0	0.5985	0.6147	0.7403	0.3286	0.5769
0.8085	0.0227	0.012	0.013	0	0		0.013	0.9659	0.1301	0.0628	0.9804	nan		0.913	0.5556	0.881	nan	0.7905	0.8649		0.025	0.5417	0.5667	0.4667	0.7576	nan
0.9355	0.4048	0.6842	nan	0.3051	0.7059		0.0138	0.9921	0.1223	0.109	0.9606	nan		0.9667	0.5	nan	nan	0.7449	0.88		0.3	0.6818	nan	nan	0.6889	nan
0.8144	0.303	nan	0.9286	0.84	0.8706		0.0134	0.9844	0.0754	0.1149	0.9793	nan		0.8977	0.5357	nan	nan	0.8333	0.7111		0.0882	0.4097	0.5652	0.7258	0.3636	0.4783
0.9688	0.4439	0.9524	0.7879	0.9912	0.9732		0.0119	0.9661	0.0359	0.0362	0.9722	nan		0.7353	0.1429	nan	0.2727	0.2679	0.25		0.3619	0.7	nan	0.7308	0.4792	0.6047
0.9846	0.2462	1	0.8205	0.8981	0.9145		0.0123	0.9787	0.0847	0.0392	0.9512	nan		0.8382	0.4758	0.8824	0.9412	0.7692	0.6481		0.4405	0.7576	nan	0.8644	0.6176	0.8065
0.7857	0	nan	nan	0.0345	0.0323		0.0053	0.9858	0.3123	0.0542	0.9775	nan		0.6777	0.3604	nan	0.1636	0.45	0.3676		0.0233	0.4054	nan	nan	0.7727	0.5417
0.9574	0.2128	nan	0.2	0.0143	0.1429		0.0055	0.9316	0.9623	nan	0.9813	1		0.8154	0.3947	0.8462	nan	nan	0.6727		0.3725	0.78	nan	nan	nan	0.7667
0.9412	0.3604	1	nan	0.3636	0.6667		0.0113	0.7294	0.0196	0.0045	0.663	nan		0.4194	0.0625	nan	nan	0.1094	0.2		0.25	0.6082	0.4	nan	0.3701	0.3404
0.7045	0	1	nan	0	0		0	0.9545	nan	nan	0.4779	0.84		0.8	0.1379	nan	0.4091	0.4	0.5075		0.0363	0.6	nan	0.5116	0.5152	nan
0.9655	0.44	nan	0.8065	nan	nan		0.0693	0.5957	0.0254	0.0573	0.7765	nan		0.619	0.1395	nan	nan	0.3125	0.56		0.0289	0.4	nan	0.087	nan	nan
1	0.13	nan	1	0.8161	0.641		0	0.9518	0	0.0308	0.9062	0.9709		0.8529	0.5217	nan	nan	0.525	nan		0.401	0.7453	0.8462	0.8785	nan	0.7111
1	0.0694	nan	nan	0.7016	0.4176		0	0.9123	0.0645	0.0256	0.9091	0.9342		0.5091	0.0649	nan	nan	0.3559	0.4468		0.1709	0.6167	nan	0.5965	0.5	0.6765
0.931	0.2367	0.2935	0.1611	0.261	0.1422		0.0462	0.7925	nan	0.0435	0.1685	0.2936		0.3824	0.0227	0.0117	0.0258	0	nan		0.1351	0.6271	nan	0.4286	0.7826	nan
0.9773	0.3478	nan	nan	0.8571	0.881		0	0.6	0	0	0.72	0.7705		0.4375	0.0588	0.4286	nan	0.2923	0.3095		0.4524	0.8723	0.9394	nan	0.8276	nan
0.8065	0	nan	nan	0.0231	0.04		0.0111	0.8706	nan	0.0213	0.9315	0.9167		0.4464	0.1	nan	nan	0.4444	0.3714		0.5992	0.9678	0.9518	0.8696	0.8875	0.8947
0.9227	0.3783	0.9219	0.9277	0.4463	0.4266		0	0.8222	nan	nan	0.9143	0.9111		0.5536	0.1852	nan	nan	0.1392	0.2344		0.56	0.9091	nan	nan	0.5882	0.8261
0.7568	0.1636	nan	nan	0.0513	0.0095		0.0109	0.65	0	0.0152	0.9783	0.9444		0.6875	0.2222	nan	nan	0.42	0.3846		0.44	0.8846	0.5909	0.72	nan	0.6833
0.8523	0.3408	0.9074	0.8542	0.3958	0.3939		0.005	0.6753	0	0	0.9028	0.9241		0.728	0.3624	0.6977	0.6944	0.5469	nan		0.0429	0.45	nan	nan	0.5789	0.7887
0.9737	0.3333	nan	nan	0.5538	nan		0.0129	0.7105	0.0319	0.0033	0.9077	0.9904		0.6774	0.3636	nan	nan	0.4167	0.5714		0.2333	0.55	nan	0.5	0.6216	0.4595
0.6556	0.0353	0.0147	0.292	0	0.0179		0.0794	1	0.1831	0.0952	0.9355	0.9273		0.7381	0.381	nan	nan	0.2308	0.5738		0.5652	0.875	nan	nan	0.725	0.8382
0.9551	0	0	0.027	0	0		0.3	1	nan	nan	0.93	0.9612		0.4815	0	nan	nan	0.0244	nan		0.0081	0.4958	nan	0.6429	0.6818	0.4512
0.8281	0.2105	0.0741	0.0179	0.0876	0.0727		0.0088	0.8889	0.0287	0.007	0.875	0.8		0.8966	0.5	nan	nan	0.7971	0.8354		0.0087	0.3818	0.7857	0.8913	0.4464	nan
0.9663	0	0.0053	0.01	0.0144	0.0137		0.0111	0.5789	0.0042	0.025	0.6977	0.6901		0.4	0.0185	nan	nan	0	nan		0.0314	0.5909	nan	nan	0.85	0.95
1	0.4615	1	0.9778	0.963	1		0.0097	0.8571	0.0084	0.0132	0.8503	0.8866		0.3718	0.0064	0.0068	0.0123	0	0		0.0151	0.5238	nan	0.4	0.1905	0.625
1	0	nan	nan	0	0.0682		0.0148	0.9375	0.0405	0.0182	0.9661	0.9123		0.4848	0.0099	0.0078	0	0	0		0.0128	0.8529	0.7143	nan	0.9048	0.9667
1	0.0476	nan	0.9677	0	0.0256		0.0144	0.6429	0.0148	0	0.0925	0.3371		0.7133	0.377	0.6322	0.5714	0.8305	0.6049		0.0109	0.9167	nan	nan	0.6923	0.8235
0.8718	0.0198	0.0112	0.0074	0.0094	0		0.3077	0.814	nan	0.7708	0.9412	0.9844		0.9773	0.3165	nan	0.6923	0.4118	nan		0.0111	0.8077	nan	0.614	0.6098	nan
0.8754	0.0087	0.0162	0.0068	0.0123	0.0065		0.0851	1	nan	nan	0.9752	1		0.8116	0.48	nan	0.7045	0.3182	nan		0.0245	0.5405	nan	0.6786	0.8077	nan
0.8725	0.0118	0.0127	0.0064	nan	nan		0.0427	1	0.0232	0.0112	0.9889	0.9189		0.913	0.5758	0.9688	nan	0.844	0.9793		0.1034	0.5636	0.1579	nan	0.3452	0.4222
0.8941	0.0128	0.0161	0.0102	0	0.0059		0.0264	1	0.0249	0.0207	0.9839	0.963		0.9737	0.6667	nan	nan	0.8243	0.8689		0.2443	0.5876	0.1413	0.0968	0.3091	0.1395
0.8696	0.0166	0.0121	0.0109	0	0		0.017	1	0.0128	0.0184	0.9877	1		0.9545	0.6078	0.9583	0.9667	0.7703	0.8923		0.0769	0.5455	nan	nan	0.5152	0.5455
0.8393	0.0103	0.0192	0.0103	0.0123	0.0076		0.0212	0.9468	0.0317	0.0306	1	0.9167		0.9296	0.5968	nan	nan	0.7347	nan		0.3846	0.7692	nan	nan	0.6727	0.9608
0.8738	0.0189	0.0136	0.0158	0	0		0.0182	0.984	0.0272	0.0115	0.9432	0.9908		0.8932	0.3864	nan	0.7258	0.8958	0.8571		0.5	0.8387	nan	nan	0.5464	0.7778
1	0.0104	0.0137	0.0246	0	0.0074		0.0146	1	0.0205	0.0191	0.9623	0.9889		0.6471	0.3182	0.7105	nan	0.4359	0.5843		0.4783	0.84	0.8246	0.7049	0.5882	0.7419
0.7901	0	0.5495	nan	0	0		0.0111	0.9901	0.0182	0.0098	0.9189	0.9643		0.6667	0.24	nan	0.7344	0.5542	0.8468		0.1852	0.5385	nan	nan	nan	0.6429
0.5908	0.0063	0.0129	0.018	0	0		0.0078	0.9908	0.0162	0.0119	0.9885	0.9811		0.9697	0.6667	0.8889	0.64	0.7794	0.8235		0.0198	0.4091	0.6875	nan	nan	0.6024
0.8	0.0227	0.8214	nan	0.0183	0.0157		0.0243	0.9655	0.0193	0.0085	0.9859	0.96		0.8667	0.5161	nan	nan	0.5	0.5753		0.0104	0.4625	nan	nan	0.3514	0.4048
0.6803	0.1683	0.1582	0.2872	0.9769	0.9583		0.013	0.7075	0.7571	0.8416	0.5574	0.7439		0.8182	0.4	nan	nan	nan	0.5769		0.0058	0.4359	nan	nan	0.48	0.4468
0.9899	0.0163	0	0	0.0113	0.0108		0.4167	0.9756	nan	nan	0.9437	0.9583		0.6667	0.1892	nan	nan	nan	nan		0.003	0.3333	nan	0.697	0.1754	0.4615
0.8953	0	0	nan	0	0.0441		0	0.5366	nan	nan	0.21	0.4776		0.8203	0.5027	0.8947	0.7679	0.5455	0.6818		0.0025	0.5031	0.6667	nan	0.3396	0.5152
0.9474	0.0102	0.018	0.0134	0.0244	0		0	0.569	0.8676	0.9077	0.5429	0.5352		0.8571	0.4286	nan	nan	0.5714	0.6596		0.0025	0.5	nan	nan	0.4444	0.5333
0.9675	0.018	0.0137	0.0175	0	0		0.0845	0.938	nan	0	0.9315	0.9455		0.7349	0.3646	nan	nan	0.381	0.3472		0.0115	0.375	nan	nan	nan	nan
0.9894	0.014	0.0135	0.0251	nan	nan		0.0172	0.9307	0.0128	0	0.9444	0.9706		0.7143	0.393	0.7273	0.7391	0.2623	0.3977		0.016	0.3621	0.2547	0.1824	0.2931	0.3247
1	0.0184	0.0258	0.0155	nan	nan		0	0.9286	0.0333	0	0.8316	0.9775		0.7887	0.439	nan	0.7381	0.6667	0.7448		0.016	0.6111	0.9143	nan	0.5696	0.6875
0.9531	0.0235	0.0302	0.0063	nan	0		0.0478	0.6708	0.9899	0.86	0.8704	0.9663		0.8783	0.5055	nan	0.8056	0.7636	0.8889		0.0177	0.7551	0.6452	0.6	0.4186	0.5833
0.8851	0.0296	0.0276	0.0178	nan	0		0.0148	0.5168	0.2111	0.1371	0.2192	0.2807		0.8496	0.537	nan	nan	nan	0.4872		0.0133	0.6769	0.8103	0.5122	nan	nan
0.8857	0.0194	0.0404	0.0583	nan	0		0.0154	0.7125	0.7027	0.605	0.5135	0.8519		0.303	0.0015	0.0209	0.007	0	0.0357		0.0098	0.3642	0.488	0.3483	nan	nan
0.7833	0.0143	0.0495	0.0641	0	0.0125		0.0565	0.7193	0.8528	0.6488	nan	nan		0.8511	0.4222	nan	0.7	0.4219	0.44		0.0179	0.5849	nan	nan	nan	nan
0.8966	0.0263	nan	nan	0.9688	0.9851		0.0558	0.8276	0.7416	0.6146	nan	nan		0.7955	0.4737	0.7619	0.6286	0.7164	0.7636		0	0.6692	nan	0.5893	0.2857	nan
0.9868	0.0417	nan	nan	0.9718	1		0.0168	0.7672	0.9209	0.7442	0.9	0.9767		0.9545	0.3448	nan	nan	0.4353	0.675		0.3947	0.6977	nan	nan	nan	nan
0.6429	0	1	0.6346	0.9681	0.9425		0.026	0.7041	0.7994	0.8	0.8305	0.8525		0.9388	0.6322	1	0.9138	0.7174	0.9286		0.0076	0.4012	0.6566	0.6547	0.0909	0.6286
0.8475	0.0048	nan	nan	0	0.0241		0.0273	0.5882	0.3873	0.1765	0.8571	0.8986		0.6296	0.2553	nan	0.5532	nan	nan		0.0189	0.629	0.5984	nan	nan	nan
0.9844	0.0277	0.4014	0.0305	0.0091	0		0.0101	0.5613	0.0268	0.0131	0.734	0.8972		0.5897	0.2593	nan	nan	0.2273	0.5104		0.1176	0.6589	0.6364	nan	0.625	nan
0.9538	0.0034	0.0272	0.0073	0.0059	0.0055		0.0171	0.5547	0.029	0.0219	0.66	0.7411		0.5082	0.1714	nan	0.463	0.25	0.5		0.0291	0.3662	0.2034	0.22	0.3143	0.2308
0.8857	0.0149	0.0181	0.0208	0	0		0.0071	0.6756	0.0149	0.0103	0.7297	0.7938		0.6	0.2871	nan	nan	0.3971	0.5694		0.0147	0.6	0.72	0.6452	0.4082	0.4828
1	0.0157	0.009	0.0515	0	0		0.007	0.6451	0.0055	0.0128	0.3091	0.5314		0.7931	0.4194	nan	nan	0.4118	0.675		0.0108	0.4194	nan	nan	0.2593	nan
0.9646	0.0362	0.8528	0.7751	0	0.0069		0	0.9577	nan	nan	0.9483	0.9412		0.48	0.1609	0.1	0.4615	0.0268	0		0.0121	0.3312	0.5714	0.5161	0.4643	0.5
0.9455	0.2621	0.9474	0.751	0.3143	0.2523		0.0213	0.9535	0.0115	0.0224	1	nan		0.4545	0	0.2143	0.1852	0.358	0.4		0	0.5319	nan	nan	0.6613	nan
0.7955	0.0082	0.0092	0.0068	0	0.0175		0.0108	0.9521	0.003	0.008	0.907	0.9636		0.4792	0.1304	nan	nan	0.319	0.3902		0.0101	0.4848	nan	nan	0.5714	nan
0.8565	0.008	0.0071	0.0146	0	0		0.0086	0.9788	0.0078	0.0085	0.9158	1		0.7606	0.4561	0.6591	nan	nan	0.6618		0.0074	0.4324	0.6061	0.7561	0.4154	nan
0.7368	0.0769	nan	nan	0.6944	nan		0.0126	0.9691	0.0224	0.018	0.8784	1		0.7887	0.3871	0.7632	nan	0.6136	0.7222		0.0082	0.7206	nan	0.4923	0.6875	0.4688
0.9677	0.0625	0.1	0	0.0088	0		0.0058	0.9172	0.0288	0.0175	nan	nan		0.5804	0.125	0.6038	0.4595	0.697	0.6364		0.0106	0.7121	nan	0.3617	0.7547	0.5667
0.9712	0.0114	0	0.0119	0.0064	0		0.0171	0.8889	0.0892	0.1169	nan	nan		0.4	0.069	nan	nan	0.42	0.5263		0.0135	0.6032	nan	0.5185	0.5484	0.5172
0.7812	0.0321	0.0209	0.0267	0.0196	0.0081		0.0121	0.881	0.0174	0.0163	0.9444	0.8095		0.7742	0.4667	nan	nan	0.5781	0.7451		0.0124	0.6839	0.6852	0.7358	0.8846	0.5672
0.8374	0.0104	0.0118	0.0183	0.0337	0.0077		0.0133	0.8213	0.012	0.0085	0.9318	nan		0.8056	0.4762	0.7857	nan	0.6988	0.7925		0.0084	0.3629	0.6038	nan	nan	0.3333
0.8851	0.035	0	0.0108	0	nan		0.0015	0.721	0.0073	0.0063	nan	nan		0.6383	0.3239	0.6825	0.6154	0.5208	0.5217		0.0014	0.6931	0.7838	0.65	nan	0.4444
0.8849	0.006	0.0124	0.0159	0.0112	0.0132		0.0909	0.6452	nan	nan	0.1102	0.4054		0.9	0.4848	nan	nan	0.9636	0.9492		0.0149	0.5	0.4792	0.4815	nan	0.4483
0.9185	0.0121	0.0225	0.0201	0	0		0.0247	0.9219	0.9	nan	0.9545	0.9867		0.9388	0.5517	nan	nan	0.7206	0.7547		0.0083	0.6238	0.9167	nan	nan	0.5312
0.9286	0.0169	0.0211	0.0141	0	0		0.0279	0.8966	nan	nan	0.825	0.913		0.734	0.3973	0.725	0.7895	0.5472	0.5556		0	0.44	nan	0.6061	0.5152	0.5909
0.9231	0.0309	0.0064	0.0197	0	0.0076		0.015	0.8242	nan	nan	0.904	0.9091		0.5694	0.2353	0.72	nan	0.5588	0.45		0.2642	0.6754	0.8507	nan	0.6275	0.725
0.9444	0.0204	0.0164	0.006	0	0.0225		0.2449	1	nan	0.5	0.916	0.9784		0.5574	0.1299	nan	nan	nan	0.3913		0.0066	0.5529	0.6842	0.4528	0.5476	0.4
1	0.0312	0.0145	0.0339	0	0		0.0278	0.9065	0	0.0146	0.963	0.9231		1	0.5098	nan	nan	nan	0.5		0.0194	0.5605	0.7024	0.6	0.425	0.5962
0.7647	0.0198	nan	0.0351	0	0		0	0.8387	nan	nan	0.92	0.9762		0.7802	0.4545	nan	0.7412	0.5676	0.55		0.0186	0.7917	0.98	0.8065	0.8077	0.8235
0.9885	0.0185	0.016	0.0193	0.0076	0		0.2645	0.9221	0.5798	0.5755	0.9333	0.9032		0.7097	0.0195	0.0213	0.0431	0.0123	0.013		0.0256	0.5312	nan	0.2759	0.46	0.3333
1	0.0202	0.0045	0.013	0	0		0.4561	0.9583	0.8769	0.8837	0.9369	1		0.6923	0.1338	0.1176	0.1932	0.0595	0.0349		0.2833	0.7727	nan	nan	0.5833	0.7419
0.973	0.0087	0.0075	0.0139	0.0089	0		0.0113	0.9873	0.9459	0.9216	0.9583	1		0.625	0.1154	nan	0.4667	0.5366	0.5357		0.0083	0.403	nan	0.8163	0.4159	0.575
0.9412	0.0161	0.0124	0.0222	0	0.009		0.0031	1	nan	0.8108	1	nan		0.8056	0.381	nan	nan	0.6842	0.5		0.4114	0.8129	0.8182	0.859	nan	nan
1	0.0111	0.0081	0.0154	0	0.0076		0.012	0.9821	0.9785	0.9101	1	1		0.7541	0.3333	0.875	nan	nan	nan		0.1337	0.6993	0.3636	0.7368	0.5526	nan
0.973	0.0122	0.0108	0.0054	0	0.0079		0.0123	0.982	nan	0.6809	0.9286	0.9767		0.3904	0.0082	nan	0.6885	nan	0.0625		0.6379	1	0.7451	nan	0.6944	0.6216
0.9643	0.012	0.0154	0.0214	0.0082	0		0.0069	0.986	1	0.8182	nan	0.9767		0.5625	0.0969	0.675	0.8971	0.0702	0.0192		0.4528	0.8182	nan	nan	0.6333	nan
0.7241	0.0176	0.0061	0.0111	0	0.01		0.0015	0.9508	0.9474	0.8125	1	0.9722		0.6825	0.1133	nan	0.871	0.0667	nan		0.5455	0.8485	nan	nan	0.6071	0.7288
0.5714	0.0138	0.01	0.0174	0	0		0.0086	0.986	0.962	0.8242	0.9464	0.9848		0.8085	0.2342	0.7333	0.8636	0.4444	0.4737		0.5897	0.931	nan	nan	0.8478	0.875
0.9241	0.0169	0.0115	0.0145	0	0.0105		0.0095	0.9766	0.9528	0.8414	0.878	0.9579		0.5447	0.2235	0.9718	0.9429	0.4831	0.4535		0.0276	0.7692	0.0137	nan	0.7609	0.809
0.875	0.0183	0.0055	0.0045	0	0		0.004	0.9569	0.9865	0.871	0.9706	0.9647		0.7639	0.437	nan	0.8485	0.4	0.7143		0.011	0.8889	0	0.0278	0.8974	0.9388
0.9583	0.0203	0.0502	0.0307	0	0		0.0156	0.9431	0.8889	0.8434	0.9826	0.9912		0.8824	0.4792	nan	0.7083	0.5761	0.593		0.0106	0.4	0	0	0.6111	0.791
0.9024	0.0293	0.0094	0.0093	0.013	0.0179		0.0324	0.7667	nan	nan	0.9362	0.9744		0.9615	0.4898	nan	nan	0.7556	0.7586		0.0174	0.6267	0.023	0.0114	0.725	0.7789
0.8182	0.0111	0.0196	0.0056	0	0.0179		0.0156	0.9621	0	0.0268	nan	nan		0.6053	0.2519	nan	0.6897	0.4583	0.5789		0.0091	0.8955	0	0	0.875	0.8916
0.9365	0.0141	0.0239	0.0257	0	0		0.0049	0.9661	0	0	nan	1		0.5882	0.2826	0.5833	0.5238	0.6418	0.4143		0.0148	0.8531	0.0207	0.0174	0.8065	0.8022
0.9643	0.0308	0.0141	0.0109	0	0.0093		0.0076	0.9359	0.0077	0.0047	0.9767	0.9268		0.4944	0.1698	0.7778	0.7465	0.5185	0.4538		0.01	0.4892	0.0213	0.0062	0.5385	0.7867
0.8289	0.0171	0.0169	0.0183	0	0		0.0127	0.9546	0.0312	0.0284	0.9286	0.9744		0.7426	0.1744	nan	nan	0.6087	0.6279		0.014	0.6118	0.0166	0.0169	nan	0.88
0.7708	0.0086	0.0024	0.0055	0	0		0.207	0.7666	0.2844	0.3206	0.6596	0.6		0.7419	0.3704	0.8182	nan	0.3125	0.449		0.0127	0.5769	0	0.0079	nan	0.725
0.7836	0.0149	0.0111	0.0048	0	0.0116		0.0055	0.825	0.0235	0.0102	1	1		0.6774	0.3214	nan	nan	0.5658	0.75		0.0346	0.63	nan	0	nan	nan
0.9241	0.0151	0.0051	0.0131	0	0		0.007	1	0.0106	0.0132	nan	0.9851		0.8571	0.4286	nan	nan	0.7905	0.8288		0.0106	0.7089	nan	nan	0.6552	nan
0.9678	0.0259	0.0116	0.0123	0	0.0116		0.0099	0.9697	0.0162	0.0195	nan	0.9783		1	0.4286	nan	nan	0.7333	nan		0.0115	0.3906	0.0051	0.0108	0.6667	0.6538
0.9771	0.021	0.0124	0.016	0	0.0076		0.0138	0.9643	0.0146	0.0127	0.94	0.9054		0.9	0.5714	nan	nan	0.4783	0.84		0.0052	0.7284	0.0137	0.0171	0.75	0.7129
0.8356	0.017	0.0044	0.0192	0	0		0.0135	1	0.0083	0.0066	nan	0.973		0.625	0.0635	nan	nan	0.325	0.3636		0	0.6667	0	0.0361	nan	nan
0.749	0.0171	0.0152	0.0227	0.007	0.005		0.0084	1	0.0111	0.0213	0.9778	1		0.8293	0.2	nan	nan	0.3833	0.5319		0.0094	0.7653	0.0142	0.0094	0.5217	0.4889
0.7561	0.0081	0.0106	0.0173	0	0		0.0214	1	0.0221	0.009	1	0.9184		0.6667	0.2258	0.7917	nan	0.1373	0.5		0.0099	0.8077	0	0.0149	0.6585	0.871
0.9649	0.0093	0.0041	0.0264	0	0.0093		0.0106	0.9466	0.017	0.0235	0.9559	nan		0.8421	0.4375	nan	0.697	0.8361	0.6716		0.4286	0.8485	nan	nan	0.4842	0.8514
0.96	0.014	0.0324	0.0081	0	0.0095		0.0164	0.9708	0.016	0.023	0.9348	nan		0.4848	0	nan	nan	0.0333	0.1034		0.2979	0.74	0.3929	0.2857	0.7288	0.6667
0.8929	0.0158	0.0025	0.0052	nan	nan		0.0049	0.9643	0.0097	0.0245	0.9189	1		0.8431	0.5185	nan	nan	0.619	0.7126		0.1087	0.5465	nan	0.1228	nan	0.7143
0.9245	0.0175	0.0233	0.0127	0.0114	0.0174		0.0106	0.9839	0.007	0.0158	0.8929	1		0.9189	0.4222	0.7273	0.963	0.3571	0.8077		0.1082	0.4717	0.069	0.029	0.1154	0.2273
0.9487	0.014	0.0149	0.0129	0	0		0.0057	0.9146	0.0129	0.0125	0.9032	1		0.6514	0.3167	nan	nan	0.4286	0.5556		0.0047	0.5581	0	0.0102	nan	0.55
0.907	0.0106	0.0153	0.0169	0	0.0078		0.0102	0.9767	0.0125	0.0141	0.9661	0.9844		0.7794	0.4308	0.5873	nan	nan	0.4754		0.0036	0.4167	0.0298	0.0079	0.4231	0.5517
0.9206	0.0197	0.0139	0.0187	0	0.0123		0.0038	1	0.0137	0.0194	0.9423	1		0.6981	0.3846	nan	0.475	nan	nan		0.0097	0.425	0.0141	0.0113	0.037	nan
0.6889	0.012	0	0.0602	0.0065	0		0.0194	0.9333	0.0047	0.0141	0.9583	nan		0.6981	0.377	nan	0.5385	0.5143	0.6525		0.0057	0.5	0.0116	0.0199	0.1935	0.5
0.6167	0.0258	0.0109	0	0	nan		0.0109	0.9755	0.0062	0.0072	1	1		0.5439	0.0877	0.7778	0.3696	0.0333	0.0667		0.0096	0.4688	0.018	0.0061	nan	0.2857
0.5977	0.0893	nan	nan	nan	0.9688		0.0028	0.9727	0.0206	0.0274	0.9643	0.9737		0.9615	0.6341	nan	nan	0.24	0.3023		0.0308	0.5909	0.0169	0.0081	nan	nan
0.9286	0.2844	0.9783	0.9595	0.825	0.8529		0.0172	0.9848	0.0351	0.0147	1	0.9714		0.6293	0.2656	nan	0.875	0.1471	0.1842		0	0.4091	0.018	0.0146	0.2604	0.4828
0.9091	0.0103	0.0059	0.0317	0.0112	0.0283		0.008	1	0.0112	0.0452	0.9524	0.9833		0.6154	0.1778	nan	0.0769	nan	nan		0.0455	0.4107	0.0976	0.0556	0.2584	0.4308
1	0.0185	0.0064	0	0.0192	0		0.0288	1	0.0153	0.1333	0.8	0.8623		0.407	0.0986	0.3143	0.1282	0.1944	0.1818		0.037	0.4	nan	nan	nan	nan
1	0.0301	0.0434	0.0103	0	0.0216		0.2915	0.9451	0.4242	0.3522	0.7937	0.9643		0.6031	0.2911	0.7191	nan	nan	0.25		0.0129	0.7037	nan	nan	0.8182	0.7579
1	0.0077	0.0183	0.005	0.0077	0		0.0296	0.9242	0	0	0.9322	0.95		0.6	0.2321	nan	0.5172	0.4231	0.5161		0.0052	0.5333	nan	nan	0.76	0.6923
0.959	0.0034	0.0253	0.0335	0	0.0147		0.0385	0.9333	0.0265	0.0262	0.8833	0.913		0.9783	0.6752	0.9875	0.925	0.6286	0.6936		0.007	0.7568	nan	nan	0.6667	0.6667
0.8986	0.0123	0.0381	0.025	0	0		0.0062	0.9667	0.0073	0.0237	0.8571	0.9565		0.9677	0.4815	nan	nan	0.8681	0.8025		0.0113	0.5882	nan	nan	0.7333	0.6415
0.8511	0.016	0.0406	0	0.0063	0.0168		0.0054	0.9565	0	0.0146	0.8125	1		0.8507	0.4337	0.7347	0.74	0.4204	0.7742		0.0033	0.7059	nan	nan	0.8	0.6136
1	0.4805	0.6667	0.5065	0.9286	0.9776		0.0176	0.9652	0.0258	0.0015	0.9342	0.9911		0.9688	0.6667	1	nan	0.6724	nan		0.5946	0.9	nan	0.8333	0.8533	0.7788
0.8254	0.2755	nan	nan	0.9733	0.981		0.2063	0.9524	0.003	0.018	0.9577	0.8868		0.7647	0.0388	0.6389	0.6786	0.0847	0.1837		0.0108	0.88	0.022	0.0295	0.8298	0.7213
0.8438	0.2308	nan	nan	0.95	0.9688		0.375	1	nan	nan	0.8632	0.9725		0.7375	0.1034	nan	0.8444	nan	0.4545		0.0039	0.4382	0.0164	0.0212	nan	0.3846
0.5351	0.0065	0.3204	0.4459	0	0.0145		0.1791	1	0.8571	0.7619	0.9184	0.9804		0.4545	0.1019	0.32	0.45	0.0566	0.1429		0.0072	0.8545	0.0118	0.0086	nan	0.8367
0.5412	0.036	0.55	0.663	0.0625	0.0984		0.0783	0.617	0	0	0.8718	0.8462		0.4554	0.0426	0.439	0.2771	0.0577	0.1184		0.0053	0.7586	0.0164	0	nan	0.6087
1	0.4624	nan	nan	0.92	0.9877		0.0079	0.6129	0	0.0213	0.9333	0.9355		0.4857	0.1579	nan	nan	nan	nan		0.0069	0.7059	0.0118	0.0146	nan	0.7273
0.8829	0.3804	nan	nan	0.9528	0.982		0.0121	0.5985	0	0	0.9111	0.913		0.8095	0.4839	nan	nan	0.36	0.6739		0.0045	0.8611	0	0	nan	0.6571
0.9765	0.1364	nan	nan	0.8704	0.9747		0.015	0.7018	0	0	0.8913	1		0.7885	0.3226	nan	0.8182	0.7073	0.7067		0.002	0.4545	0.0146	0.0072	0.6905	0.7
0.88	0.1904	0.3696	0.4649	0.0189	0.0633		0	1	nan	nan	0.9459	1		0.6	0.098	nan	0.3448	nan	0.3571		0.0027	0.6522	0.015	0.0209	nan	0.8082
0.8073	0.254	0.2399	0.2368	0.1228	0.1235		0.0098	0.7083	nan	nan	0.7778	0.7654		0.898	0.4194	nan	0.8421	0.6024	0.6806		0.0022	0.6486	0	0.02	0.8621	0.7
0.8108	0.0124	0.0168	0.0084	0.0274	0		0.0334	0.6212	0.005	0.0813	0.9921	0.9889		0.5031	0.1023	0.0571	0.3433	0.2165	0.4024		0.0042	0.913	0.0366	0.0602	0.9545	0.9143
0.5847	0.0146	0.009	0.0046	0	0		0.09	0.875	nan	0	0.9836	0.9785		0.6667	0.1393	0	0.2875	0.1905	0.619		0.0105	0.3548	nan	nan	0.5893	0.4516
0.9729	0.0129	nan	nan	0	nan		0.0072	0.5302	0.8588	0.939	0.9333	0.9535		0.5	0.0561	0	0.1364	0.1455	nan		0.0016	0.625	0.0276	0.0072	0.549	nan
0.9591	0.0227	nan	0.0204	0	nan		0.0193	0.8182	nan	nan	nan	nan		0.5128	0.0416	0.0189	0.0251	nan	nan		0.0104	0.4286	0.0047	0.0066	0.4457	nan
0.9433	0.0052	0.0126	0.0263	0	nan		0	0.973	nan	nan	nan	nan		0.561	0.1818	nan	nan	nan	0.2903		0.0055	0.6038	0.0175	0.0223	nan	0.7826
0.9576	0.0108	0.0171	0	0	0		0.0097	0.9681	0.7986	0.6186	nan	0.8807		0.6154	0.1053	nan	nan	nan	nan		0.6875	1	nan	nan	0.6935	0.6837
0.97	0.0146	0	0.0154	0	nan		0.0129	0.945	0.973	1	nan	0.9506		0.7029	0.3064	0.7374	0.8545	0.4805	0.4932		0.619	0.9565	nan	nan	nan	nan
0.8571	0.3462	nan	nan	1	1		0.0108	0.9646	0.7544	0.8701	0.9839	0.92		0.8961	0.3519	nan	nan	0.5778	0.6727		0.3793	0.72	nan	nan	0.7778	0.8108
0.9268	0.0323	0.0588	0.0541	0.1806	0.3333		0.009	0.9431	0.8065	0.9661	1	0.9524		0.9118	0.5752	0.8286	0.9206	0.5833	0.7282		0.6522	0.963	nan	nan	0.9167	0.9714
0.7821	0.0108	nan	nan	0	0.0147		0.0025	0.8805	0.9787	0.9091	0.931	1		1	0.6623	nan	0.9028	0.7321	0.7962		0.0148	0.5854	0.0195	0.0023	0.16	0.6512
0.8105	0.0187	nan	nan	0	0		0.0251	0.8056	0.9186	0.9247	0.9796	0.9545		0.875	0.3488	nan	0.6579	0.5686	0.6667		0.0052	0.4615	0	0.0222	0.2258	nan
0.9296	0.0242	0.8077	1	0.0714	0.039		0.1043	0.8148	nan	nan	0.3881	0.4651		0.5455	0.1214	0.3958	nan	0.5769	0.5833		0.0119	0.6562	0.0183	0.0161	0.6667	0.7273
0.9524	0.018	0.8667	0.971	0.0147	0		0	0.6739	0	0.0339	0.8961	0.875		0.6941	0.1385	0.4167	0.4429	0.3059	0.375		0.0045	0.44	0.0319	0	0.1385	nan
1	0.0131	0.8125	1	0	0.0132		0	0.7143	nan	nan	0.8	0.9709		0.5745	0.2243	0.5	0.4112	0.2246	0.2807		0.0217	0.3778	0.0189	0.0238	0.1613	nan
0.9327	0.0209	0.8701	0.9077	0	0		0.0154	1	0	0.0286	0.9385	0.9524		0.9787	0.5769	nan	0.8043	0.7302	0.8436		0.0243	0.8462	0.0286	nan	0.4857	0.8974
1	0.0206	0.9643	0.9036	0	0		0.0171	0.5213	0.2292	0.2174	0.4107	0.3333		0.8667	0.4935	nan	0.8333	0.6471	0.4954		0.0065	0.7875	nan	nan	nan	0.75
1	0.0194	0.9783	0.9059	0	0		0.1311	0.6463	0.2692	0.2979	0.5652	0.6545		0.8333	0.5046	0.6452	0.4103	0.5	0.3704		0.0111	0.4956	0.29	0.1694	nan	0.6452
0.9565	0.0183	nan	0.8	0	0		0.0093	0.8571	0.0125	0.0053	0.7712	0.883		0.9412	0.0088	0	0.0172	0.0392	0.0272		0.0109	0.5055	0.1027	0.0675	0.6667	nan
0.9773	0.0258	0.019	0.0125	0.0149	0		0.0222	0.9636	0.0167	0.0157	0.9286	0.8909		0.6515	0.0075	0.0286	0.0204	0.0301	0.0135		0	0.3016	0.0088	0.0286	nan	nan
0.9698	0.0138	0.0124	0.0173	0	0		0	1	0	0	0.9605	0.9565		0.9459	0.5648	nan	0.8406	0.75	0.8025		0.0061	0.713	0.0152	0.0123	0.5152	0.6349
0.9615	0.0256	0.0233	0.0127	nan	nan		0.1815	0.8313	0.71	0.7674	0.9196	0.8968		0.8193	0.3475	0.8085	0.589	0.5357	0.7284		0.0151	0.6395	nan	0.4762	0.3529	0.5952
0.9113	0.0101	0.012	0.0495	0	0		0.0171	1	nan	nan	0.9535	1		0.7812	0.433	nan	0.5	0.4157	0.5224		0.0059	0.4062	0	0	0.3	0.381
0.9936	0.0144	0.0186	0.0167	0.0079	0		0.0086	0.963	0.0126	0.0086	0.8434	1		0.9024	0.4783	0.7143	0.7234	0.6446	0.7232		0.0451	0.3488	0.4688	0.5119	0.3782	0.5276
1	0.0601	0.0248	0.0252	0	0		0.012	1	0.0127	0.0101	1	1		0.8889	0.5833	nan	nan	0.4865	0.6894		0.5	0.8478	nan	nan	0.625	0.7607
0.9836	0.0247	0.0074	0.0194	0.0059	0.0235		0.013	0.9565	0.0088	0.0061	0.9245	1		0.701	0.255	0.5586	0.472	0.3952	nan		0.0635	0.371	nan	nan	0.3182	0.2326
0.9774	0.022	0.0143	0.039	0	0		0.0116	1	0.021	0.0128	1	1		0.8488	0.4318	0.7576	nan	0.4545	nan		0.5714	0.9091	nan	nan	0.8261	0.8779
0.75	0	0	0	0	0.0105		0.0111	0.9405	0.0332	0.0036	0.9655	1		0.6917	0.0138	nan	0.0259	0.0179	nan		0.1368	0.5	nan	0.3958	0.2478	0.425
1	0.0396	0.6	nan	0	0.019		0.0061	0.961	0.0135	0.018	0.9219	1		0.5065	0.0159	nan	0	0	nan		0.3509	0.673	0.4474	0.5413	0.35	0.4167
0.9545	0.0166	nan	nan	0.0076	0.0068		0.0414	0.6757	0.1111	0.0182	nan	0.9737		0.4118	0.0093	0.0053	0.025	nan	nan		0.3846	0.7684	0.5856	0.6908	0.5882	0.4521
0.7407	0.1633	0.6364	0.5526	0.9875	0.9915		0.0041	0.7211	0.8667	nan	0.2333	0.5507		0.6296	0.2561	0.9565	0.5816	0.5737	0.6186		0.2353	0.5429	nan	0.2973	0.4848	0.4194
1	0	nan	0	0.0095	0.0476		0.0046	0.9021	0.9111	1	0.8163	0.9273		0.8	0.0082	0.0072	0.0089	nan	nan		0.4179	0.8105	0.619	0.4627	0.2924	0.3613
0.9535	0.4426	nan	0.9355	0.9452	0.976		0.0024	0.8971	nan	0.8333	0.9024	0.9333		0.9574	0.0143	0.0238	0.0135	0	0.0092		0.3982	0.7193	0.6383	0	0.6067	0.7379
0.9429	0.32	1	nan	0.9467	0.931		0.0358	0.95	nan	nan	0.8776	0.9677		0.7273	0.0145	0.0067	0.0258	0	0.0127		0.1639	0.5	nan	0.1026	nan	nan
0.9338	0.0227	0	0	0	nan		0	0.5837	0.5622	0.5888	0.3068	0.5338		0.537	0.0303	0.0303	0.0077	0	nan		0	0.4921	0.0288	0.0909	0.386	nan
0.9718	0.0238	0.018	0	0	0		0.3824	0.9375	0.9863	0.7759	0.7273	0.9024		1	0.5333	nan	nan	0.6145	0.8182		0.0079	0.6322	0.0091	0.0114	0.6032	0.7838
0.9242	0.057	0	0.0328	0	nan		0.1444	0.9444	nan	nan	0.7797	0.8649		0.9167	0.3085	nan	0.4182	0.3063	0.5694		0.0087	0.809	nan	nan	0.7391	0.8667
0.9916	0	0.0227	0	0	0		0	0.7045	0	0.0533	0.7065	0.75		0.8333	0.4752	nan	0.75	0.5333	0.4091		0.0372	0.8067	nan	nan	0.7857	0.8333
0.9265	0.0203	0	0.03	0	0		0.2145	0.9355	0.9192	0.8833	0.975	nan		0.8	0.3788	nan	nan	0.6053	0.5517		0.5833	0.9091	nan	0.5652	0.9143	0.8286
0.9226	0.0083	0.0038	0.0124	0	0.0054		0.3598	0.9508	1	0.9667	0.9583	nan		0.9773	0.2963	nan	nan	0.686	0.7867		0.4054	1	nan	nan	0.7059	nan
0.9533	0.0154	0.0234	0.0201	0	0.0073		0.2189	0.9077	0.92	0.8776	nan	nan		0.5556	0.17	0.6604	nan	0.2683	0.5357		0.4321	0.8148	nan	nan	0.4643	0.619
0.8919	0.0152	0.028	0.0103	0.0149	0		0.1522	0.9677	nan	0.8472	nan	0.9756		0.8816	0.575	nan	0.6047	0.8033	0.8283		0.0186	0.422	0.6705	0.6235	0.5366	0.6353
0.5764	0.0104	0.1575	nan	0	0		0.4041	0.991	0.9091	0.9722	nan	0.9773		0.6875	0.0595	0.1181	0.1121	0.2143	0.1923		0.6389	0.9565	0.9	nan	0.6818	0.7403
0.9835	0.411	nan	1	0.9706	nan		0.0103	0.75	nan	nan	0.9667	0.9549		0.3571	0.0152	0.0529	0.0058	0	0		0.2857	0.7941	nan	nan	0.5309	0.6848
0.9175	0.3901	0.8732	0.7586	0.0857	0.1358		0.0137	0.8308	0.9375	nan	0.96	0.969		0.4918	0.0163	0.0101	0.0098	0	0		0.3	0.6341	nan	0.4386	0.7561	0.6739
0.5714	0.0176	0.8987	0.7964	0.0333	0.0063		0.0044	0.7857	0.9556	nan	0.9545	0.9184		0.5439	0.0123	0	0.0167	0	nan		0	0.7826	nan	0.5152	0.6667	0.7451
0.9314	0.0407	0.7229	0.6765	0.5091	0.2794		0.0183	0.6579	nan	nan	0.9848	0.9688		0.3495	0.0468	nan	0.7822	nan	0.2414		0.6154	0.9565	nan	0.25	0.918	0.875
0.949	0.3833	1	0.9167	0.56	0.6792		0.0515	0.5833	nan	0.9231	0.8729	0.9344		0.3929	0	0.4865	nan	0.0385	0.0345		0	0.3276	nan	nan	0.2361	nan
0.6979	0.0237	0.8785	0.7879	0.5165	0.3316		0.0394	0.6125	nan	nan	0.2115	0.475		0.377	0.0286	0.5116	nan	0.0106	0.0172		0.0208	0.3846	0.6735	nan	0.5	0.5632
0.8523	0.201	0.8333	nan	0.7937	0.6071		0.0259	0.9778	1	0.7195	0.8673	0.8216		0.8889	0.3448	0.7692	0.5625	0.4304	0.8509		0.0068	0.7143	nan	nan	0.6	0.7879
0.8941	0.0208	0.1613	0.0909	0.0175	0.0435		0.0308	0.7931	nan	nan	0.9524	0.9818		0.8636	0.4912	0.5714	nan	0.5382	0.604		0.0612	0.88	nan	nan	0.6538	0.5714
1	0.5	0.9545	nan	0.92	0.9363		0.0309	0.6905	nan	nan	0.9592	0.9589		0.9394	0.5946	nan	nan	0.7308	0.6964		0.0267	1	nan	nan	0.8125	0.6905
0.95	0.32	nan	1	0.9204	0.9569		0.0208	0.7917	nan	nan	0.9559	0.9727		0.4375	0.0072	0.0351	0	0	nan		0.0153	0.8125	0.0083	0.0199	0.8	0.8293
1	0.25	nan	0.2128	0.0211	0.2093		0.0254	0.9636	0.5814	0.4286	1	0.9583		0.8644	0.3117	0.9032	0.6949	0.4815	0.6962		0.0068	0.34	0.0068	0.0094	0.4906	0.2941
1	0.3529	0.1273	0.1613	0.0071	0.0833		0.0263	0.9195	nan	0.8333	nan	0.7143		0.7917	0.4462	nan	nan	0.7121	0.6972		0.0085	0.6667	0.0164	0.0098	0.5156	0.6905
0.9744	0.0189	0.0085	0.0146	0.0112	0		0.0522	1	nan	0.6984	nan	0.72		0.8125	0.44	nan	nan	0.6094	0.9048		0.2432	0.5949	nan	0.5	0.5833	0.5312
0.9231	0.0101	0.0082	0.0155	0	nan		0.4091	0.9804	nan	nan	0.975	0.92		0.408	0.0062	0.0028	0.0348	0	0		0.475	0.8	nan	nan	nan	0.8605
0.7556	0.0401	0.0122	0.0813	nan	nan		0.3689	1	nan	nan	0.9841	0.9889		0.963	0.0118	0.0173	0.0058	0	0.0127		0.2889	0.6757	0.619	0.6875	0.6364	0.5652
0.9828	0.0108	0.0126	0.0042	nan	nan		0.3846	1	nan	nan	1	1		0.7273	0.013	0.0104	0.0246	0	0		0.0526	0.3696	nan	nan	0.1099	nan
0.9764	0.0303	0.0185	0.008	nan	nan		0.0404	0.8372	nan	0.7778	0.7521	0.8404		0.6087	0.0138	0.0165	0.0091	0	0.0125		0.0097	0.3841	0.1042	0.3968	0.339	0.4706
0.9485	0.0178	0.0504	0.0233	nan	nan		0.2911	0.9333	nan	0.9474	0.9231	0.9926		0.4	0.0064	0.015	0.0233	0	0		0	0.3438	nan	nan	0.0938	nan
0.9832	0.0077	0	0	nan	nan		0.226	0.9856	0.9921	0.9521	0.9469	1		0.7231	0.017	0.0213	0.0242	0	0		0.0164	0.4045	0.7333	0.5882	0.2439	0.42
0.7083	0	0.7222	0.5333	0	0		0.1951	0.9888	1	0.894	1	0.9744		0.3778	0.0132	0	0.0612	0	0		0.0015	0.3404	nan	nan	nan	0.2308
0.8587	0.0243	0.9149	0.95	0	0.0316		0.3089	0.9454	0.9315	0.8739	0.9888	1		0.6087	0.03	0.0233	0	0.0101	0		0.0113	0.3158	0.3	0.6364	0.1014	0.2264
0.5967	0.0089	0.461	0.564	nan	0.0149		0.4079	0.9565	0.8913	0.9388	1	nan		0.7917	0.0251	0.0111	nan	0.0417	nan		0.0042	0.4589	0.675	0.5825	0.5357	0.3333
0.5192	0	0.069	0	0.0135	0		0.1511	0.9484	0.9744	0.9815	nan	nan		0.7315	0.3622	0.2987	0.494	0.1744	0.322		0	0.6333	nan	nan	0.7885	0.7458
0.8969	0.0162	0.8333	0.8625	0.0046	0.0065		0.0939	0.9664	0.9054	0.869	nan	nan		0.736	0.0964	0.386	0.2329	0.0233	0.3		0.0071	0.4783	nan	nan	nan	0.6522
0.9688	0.0698	0.8	0.9143	0.1491	0.0918		0.0379	0.9735	0.3889	0.653	1	1		0.5833	0.2517	nan	0.35	0.0339	0.2609		0.0559	0.4648	nan	nan	0.6404	0.4444
0.8704	0.0157	0.0179	0.0093	0.0137	0		0.0279	0.9444	0.3623	0.5758	0.9062	0.9667		0.8728	0.1474	0.9422	0.7914	0.4559	0.5342		0.6667	0.9762	nan	0.619	0.8831	0.8958
0.9208	0.0205	0.0198	0.0172	0.0115	0		0.0481	0.96	0.4526	0.5541	0.9429	0.902		0.9512	0.0685	0.0233	0.1529	0	0.0769		0.3544	0.75	nan	0.0417	0.71	0.875
0.875	0.0117	0.0174	0.0078	0	0		0.36	1	nan	nan	0.91	1		0.8367	0.0094	0.0769	0.0519	0	0		0.0351	0.8	0.08	nan	0.7761	0.8769
0.9664	0.0342	0.0092	0.0075	0	0		0.0029	0.8095	nan	nan	0.8962	0.9388		0.7843	0.0751	0.1047	0.029	0.0204	0.1892		0.0125	0.6452	0.0667	0	0.7956	0.9494
0.9565	0.0137	0.0088	0.0304	0	0.0132		0.0556	0.5714	0	0	0.4964	0.7625		0.697	0.0422	0.175	0.0737	0	0.1471		0	0.7273	nan	0.0263	0.6731	0.9231
1	0.0168	0.0108	0.0189	0	0		0.0078	0.9355	0.0182	0.0476	0.9167	0.9538		0.6596	0.0816	0.0644	0.0314	0	0.0986		0.44	0.7576	nan	0.5	0.3889	0.725
0.9615	0.0186	0.0138	0.0178	0	0		0.0118	1	nan	nan	0.9524	0.9589		0.8333	0.3182	nan	nan	0.1518	0.3286		0.1437	0.5385	0.3768	0.4419	0.6	0.434
1	0.0173	0.0199	0.0291	nan	0		0.0335	0.7778	0.0286	0.0159	0.959	0.95		0.4167	0.0152	0.0118	0.0136	0	0		0.0384	0.6667	0.2791	0.5091	0.5772	0.5625
0.9583	0.016	0.0132	0.0051	nan	0		0.013	0.6512	0	0.0217	0.7887	0.9111		0.8889	0.5119	nan	nan	0.4783	0.7527		0.0275	0.9	0.8095	0.5	0.8421	0.7018
0.9057	0.1304	nan	nan	0.9726	0.902		0.037	0.6118	0	0	0.3361	0.4643		0.6786	0.314	nan	nan	0.4706	0.5		0.0244	0.4009	0.65	0.537	0.4035	0.5366
1	0.3636	nan	nan	1	1		0.01	0.9268	0.9412	0.3068	0.971	0.9318		0.824	0.3448	0.9375	0.64	0.9062	0.9459		0.0452	0.4776	0.0168	0.037	0.7925	0.5714
1	0.4872	nan	nan	0.9712	1		0.0125	0.9677	nan	nan	nan	0.9216		0.4731	0.1333	nan	0.4857	0.5036	0.5781		0.0058	0.3517	0.0075	nan	0.1194	nan
1	0.1846	1	nan	0.9759	1		0.0392	0.974	0.9565	nan	0.9792	1		0.5357	0.2	nan	0.225	0.1635	nan		0.3889	0.7083	0.5738	0.3077	nan	nan
1	0.2769	1	0.9167	0.9612	nan		0	0.9683	0.9355	nan	0.973	0.973		0.5128	0.0131	0.006	0	nan	0		0.018	0.3939	0.0216	0.0077	0.2769	0.2273
0.7627	0.2034	nan	nan	0.7692	1		0.0174	0.9231	0.0078	0.0811	0.9843	0.9669		0.8148	0.025	0.0127	0.0242	0	nan		0.3571	0.8333	0.6024	0.7283	nan	0.8333
0.8935	0.1039	nan	nan	0.9779	0.9773		0.0122	0.8765	0	0.0238	0.9451	1		0.987	0.0342	0.0137	0.0122	0.0106	0		0.1231	0.4524	nan	nan	0.1333	nan
0.9124	0.0886	nan	nan	0.9898	0.9823		0.0077	0.8	0.0214	0.0193	0.94	0.9787		0.84	0.0209	0.0533	0.0478	nan	0.0465		0.0265	0.3934	nan	0	0	0.0769
0.7143	0.0988	0	0.04	0	0		0.0088	0.6269	0.0052	0.0153	0.7431	0.8741		0.725	0.0977	0.0165	0.0582	nan	0.0435		0.5111	0.92	0.9655	0.4286	0.8837	0.9273
0.8529	0	nan	0.3864	0	0		0.01	0.5208	nan	0.05	0.5255	0.8673		0.4839	0.0577	0.0327	0.0312	nan	0		0.0455	0.6957	nan	nan	0.2609	0.6239
0.9528	0.0024	0.9375	0.8429	0	0.0116		0	0.9452	0	0.0231	0.7483	0.9091		0.7593	0.1868	0.2368	0.1257	nan	nan		0.6	0.9118	0.6066	0.0345	0.8837	nan
1	0.0132	nan	0.9535	0.022	0.0101		0.0158	0.9118	0.0303	0	0.8729	0.8684		0.7313	0.1808	0.15	0.1119	0.3636	0.1429		0.5862	0.9524	nan	nan	0.8333	0.8906
0.9706	0.0493	nan	nan	0.0182	0.0526		0	0.6667	nan	nan	0.3333	nan		0.669	0.0196	0.0131	0.0061	0.0227	0		0.1622	0.5455	nan	nan	0.5	0.5179
0.9661	0.0483	nan	nan	0.0667	0.0575		0.035	0.7673	0.8667	0.9	0.35	0.7292		0.6891	0.0118	0.0056	0.0073	0	0.0248		0.0154	0.9	0.0187	0.0124	0.5902	0.575
0.9714	0.0361	0.9524	0.8205	0.0543	0.0661		0.0188	0.5938	0.7037	0.6481	0.48	0.6571		0.5269	0.0249	0.0134	0.009	0	0		0.5312	0.8529	nan	nan	0.9104	0.8732
0.7333	0.1842	0.6818	nan	0.5135	0.7596		0.0486	0.5492	0.5565	0.4199	0.2857	0.2689		0.6389	0.0057	0.007	0.0128	0	0		0.1507	0.7094	nan	nan	0.5484	0.4571
0.9091	0	nan	nan	0.9756	1		0.0495	0.5897	0.5909	0.5278	0.72	0.5357		0.9688	0.6429	nan	nan	0.6972	0.9091		0.0169	0.4783	0.3939	0.4444	0.3878	nan
0.9583	0.1795	nan	nan	0.8947	1		0.0063	0.6585	0.0065	0	0.875	0.8571		0.36	0.0139	0.0173	0.0043	0	0		0.0085	0.3455	0.4222	0.2105	0.6579	nan
0.9799	0.0902	0.6957	0.8611	0.2195	nan		0.0077	0.7733	0.0129	0.0084	0.9608	nan		0.4255	0.0094	0.0109	0.0106	0	0		0.017	0.4	0.3034	0.2439	0.7037	nan
0.8462	0.2963	0.9643	nan	0.7821	0.7927		0.014	0.8783	0.0027	0.0102	0.9615	0.9524		0.72	0.0114	0.0153	0.0085	0	0		0.0131	0.5517	nan	0.5	0.3647	0.3788
0.5152	0	nan	nan	0.0045	0		0.0075	0.9587	0.0018	0.0167	0.9688	0.9623		0.7778	0.003	0.0089	0.0016	0	0		0.0152	0.4583	nan	nan	0.3594	0.4286
1	0.1111	nan	0	0.9667	0.9649		0.0076	0.9691	0.0082	0.0185	1	0.9674		0.4182	0.0684	0.3939	0.2903	0.0658	0.0783		0.0042	0.4375	nan	nan	0.4878	0.5833
0.8519	0.2439	nan	0.0625	0.9313	0.9692		0.013	0.9775	0.0086	0.0131	0.9821	0.9398		0.6061	0.072	0.0955	0.1818	0.0574	0.0744		0.3375	0.7941	nan	0.963	nan	0.84
1	0.5	nan	nan	0.9762	1		0.0099	0.8351	0.0231	0.0149	0.9474	1		0.8636	0.0596	0.1474	0.1912	0.0481	0.0417		0.5	0.8767	nan	nan	0.7917	0.7349
1	0.0702	0.0308	0.0238	0.0073	0		0.0123	0.7216	0.7857	0.744	0.8182	0.5542		0.6981	0.3333	0.7297	0.4667	0.5286	0.4412		0.383	0.8	nan	nan	nan	nan
0.95	0.3704	nan	0.8636	0.549	nan		0.4331	0.9512	1	1	0.8395	0.9767		0.7143	0.3617	0.4667	nan	0.4348	0.5976		0.3256	0.6486	nan	0.3333	nan	nan
0.8621	0.24	nan	0.875	0.0198	nan		0.0067	0.9423	0.9643	nan	0.9216	0.8942		0.3488	0.0211	nan	0.0303	0.0177	0.0333		0.5455	0.8846	0.9545	nan	0.6273	0.7606
0.9079	0	nan	0.04	0	0.1625		0.0066	0.8984	0.9667	1	0.9367	0.8803		0.5429	0.2427	0.6364	nan	0.0714	0.2857		0.0067	0.4914	nan	0.4494	0.3684	0.5
0.965	0.009	nan	nan	nan	nan		0.0458	0.9589	1	nan	0.8351	0.8803		0.4462	0.0242	0.6346	0.3469	nan	0.0109		0.0058	0.4878	0.7692	0.6351	0.2593	0.4722
0.9009	0.0308	1	0.9861	0.0105	0		0.2895	0.9149	1	0.8955	nan	nan		0.4358	0.0141	0.3736	0.101	nan	0.0086		0	0.4458	nan	nan	0.1765	0.7595
0.812	0.0352	0.7	0.913	0	0		0	0.5932	nan	0.5952	0.9902	1		0.32	0.0167	0.0548	0.0094	nan	0		0	0.7955	0.0714	0	0.7826	0.7286
0.7742	0.0087	nan	0.8082	0	0		0	0.5625	nan	0.5588	1	1		0.7037	0.0249	0.0049	0.0185	nan	nan		0.0206	0.7458	nan	0	0.7706	0.7551
0.9412	0.0122	nan	0.6667	0	0.0526		0.013	0.8148	nan	nan	0.949	1		0.8	0.0043	0	0	nan	nan		0	0.7192	0	0.0217	0.7059	0.9149
1	0.021	nan	nan	0	0.0069		0.0237	0.9734	1	nan	0.9545	0.9302		0.9024	0.0025	0.0182	0.007	nan	nan		0	0.8667	0	0.0077	0.871	0.8447
1	0.0123	nan	nan	0	0		0.0102	0.974	0.9615	0.9365	0.9506	0.9432		0.8592	0.0193	0	0.0142	0	nan		0.0072	0.9189	0.0089	0	0.8654	0.8462
0.75	0.0156	nan	0.8718	0	0		0.0099	0.8943	0.8667	0.8113	0.9073	0.9808		0.6761	0.0273	0.0195	0	0	nan		0.0138	1	0	0.0326	0.7907	0.8028
0.973	0.0099	nan	0.3333	0	0.0098		0.0793	0.8902	nan	nan	0.9636	0.9103		0.7143	0.0214	0.0091	0.0104	0	nan		0.011	0.3765	0.0174	0.0051	0.325	0.4627
0.8958	0.0164	nan	nan	0	0		0.3333	0.9792	nan	nan	0.9596	0.75		0.7156	0.0333	0.0085	0.0132	0	0		0.0262	0.6304	0.0292	0.012	0.6842	0.4595
0.8413	0.0197	nan	0.5	0.0051	0.0101		0.0543	0.6	0.6897	0.0337	0.64	0.6581		0.8966	0.3333	nan	nan	0.7652	0.7935		0.0095	0.5745	0	0.0362	0.5526	0.38
0.7751	0.0158	0.9348	0.9688	0	0		0.0303	0.6221	nan	nan	0.376	0.4237		0.8	0.3333	nan	nan	0.8824	0.8681		0.0016	0.812	0.0238	0.0152	0.7353	0.6125
0.8438	0.0298	0.8776	nan	0.0172	0.0208		0	0.963	nan	nan	0.8906	0.8718		0.8462	0.5385	nan	0.6154	0.6415	0.561		0.0183	0.7115	0.0057	0	0.6923	0.6667
0.717	0.0119	nan	nan	0	0		0	0.8667	nan	nan	0.8765	0.9683		0.3718	0.0259	nan	nan	0.1642	0.3333		0.0043	0.3451	nan	nan	0.5429	0.6512
0.9762	0.2152	1	0.875	0.0648	0.135		0.0303	0.7879	nan	nan	0.9474	1		0.9481	0.6111	0.8696	nan	0.8491	0.9625		0.0132	0.5	0.9643	0.7647	0.6604	0.8391
0.963	0.1126	0.9744	0.6986	0.0327	0.0373		0.3816	0.9636	0.2203	0.0617	0.9747	1		0.5238	0.0149	0.0182	0	0.0159	nan		0.106	0.4394	nan	nan	nan	nan
0.9692	0.0832	nan	0.9355	0.0076	0.0161		0.4483	0.9636	nan	nan	0.9747	0.9872		0.3818	0.075	nan	0.375	0.2093	0.439		0.2078	0.65	0.0027	0.0221	0.4375	0.5625
1	0.0413	nan	0.9608	0.0128	0.0083		0.0149	0.6552	nan	nan	0.6053	nan		0.4333	0.0133	0.0042	0.0116	0	0		0.6491	1	nan	1	0.9545	0.8636
0.8043	0	0.7692	0.8293	0	0.025		0.014	0.6053	nan	1	0.7576	nan		0.42	0.0256	0.0037	0.0128	0	0		0.4444	0.7632	nan	0.6333	nan	0.8261
0.633	0.0066	nan	nan	0	0		0.0203	0.5625	0.8772	nan	0.5714	0.7273		0.8305	0.4079	0.7241	0.8378	0.5088	nan		0.2535	0.6129	nan	nan	0.5556	0.4828
0.8793	0.023	nan	nan	0.0063	0.0124		0.0116	0.8718	0.825	0.5068	0.4737	0.5312		0.8056	0.48	0.8507	0.8043	0.6327	0.58		0.5135	0.8913	0.8085	nan	0.7955	0.7895
1	0.0246	1	nan	0	0.0127		0.2789	0.9688	1	1	0.9906	0.9848		0.7692	0.2523	nan	0.2289	nan	0.3478		0.3559	0.6667	0.3571	0.4091	nan	nan
0.9388	0.0097	nan	1	0.0065	0		0.1258	0.9259	0.9062	nan	nan	nan		0.913	0.4828	nan	nan	0.6098	0.7		0.2	0.6341	nan	nan	nan	0.1639
0.9863	0.0141	1	0.9649	0	0.0357		0.0823	0.9862	0.9	0.8676	0.9605	nan		0.6364	0.0214	0	0.0127	0	0		0.4656	0.7969	nan	0.4884	nan	0.65
0.9556	0.0124	0.9839	0.8125	0.0125	0		0.0929	1	0.9355	0.8986	1	nan		0.6374	0.0111	0.0059	0.0075	0	0		0.4471	0.8	nan	0.3438	nan	0.5714
0.9065	0.0242	1	0.7551	nan	0		0.0545	0.8571	nan	nan	nan	nan		0.8095	0	0.0165	0.0173	nan	0		0.5	0.9167	nan	nan	0.9434	0.9778
0.9688	0.024	nan	0.9286	nan	nan		0.2553	0.9714	nan	0.6552	0.9778	0.9583		0.5814	0.0217	0	0.0057	nan	nan		0.0345	0.4632	nan	0.8462	0.7531	0.7551
0.9881	0.0108	1	1	nan	nan		0.193	0.8085	nan	1	0.8533	0.7		0.9167	0.0067	0.0157	0.0201	0	0		0.2969	0.6667	nan	nan	0.6429	0.8077
0.802	0.0175	0.9048	0.7576	nan	0		0.0112	0.6881	nan	nan	0.7436	0.8732		0.765	0.0116	0.0079	0.0156	0	0.0069		0.1233	0.5	nan	nan	nan	0.5135
0.9387	0.0216	0.9677	0.8788	nan	0		0.0263	0.697	1	nan	0.5455	0.8714		0.7619	0.4167	0.9	0.8816	0.717	0.7375		0.5556	1	nan	nan	0.7024	0.9107
0.8571	0.0112	0.9899	0.8904	0	0		0.0183	0.834	nan	0.0037	0.875	0.9367		0.5775	0.1549	nan	nan	0.2093	0.3774		0.0444	0.6667	0	0.1091	0.1038	0.2174
0.9091	0.0114	nan	nan	0	nan		0.0088	0.8625	0.0049	0.0147	0.9298	0.8767		0.697	0.1429	nan	nan	0.5	0.5		0.0632	0.5667	0.026	0	0.3256	0.3929
1	0.014	nan	nan	0	nan		0.024	0.7613	0.0146	0.0332	0.7037	0.6625		0.7931	0.4419	0.7222	0.5789	nan	0.3235		0.2819	0.7105	0.0617	0.0822	0.4259	0.7143
0.8205	0.0155	nan	nan	0	nan		0.313	0.8955	0.7917	nan	nan	nan		0.4141	0.0561	0.3462	0.1084	0.0714	0.0968		0.1463	0.4828	nan	nan	nan	nan
1	0.0183	1	nan	0	0		0	0.5366	0.9583	0.9608	0.8909	0.908		0.6726	0.3693	0.7826	0.5405	0.4545	0.593		0.2449	0.6129	0.1892	0.0847	0.619	0.4865
1	0.0207	0.9672	nan	0	0		0.195	1	0.9	0.7671	0.9841	nan		0.5721	0.25	0.35	0.4423	0.3125	0.5		0	0.5217	nan	nan	0.3462	0.3333
0.9429	0.0364	nan	0.0814	0.0548	nan		0.0349	1	nan	0.7436	0.9577	0.9524		0.5556	0.0435	nan	nan	0.0274	0.2128		0.0059	0.6825	nan	0.6133	0.5349	0.6867
0.9643	0.2667	nan	nan	0.4026	0.2593		0.1481	0.8889	0.6522	0.7283	0.9294	0.9756		0.6727	0.3621	nan	nan	nan	nan		0	0.7286	0.2222	nan	0.4318	0.6087
0.8947	0.0513	nan	nan	0.4483	nan		0.4	0.9811	nan	0.68	0.969	0.8088		0.9268	0.6087	nan	nan	0.6207	0.623		0.0128	0.4321	0.2766	0.32	0.3125	0.4615
0.5593	0	nan	0.0588	0.0095	0.0189		0.0769	0.6087	nan	nan	0.6512	0.931		0.4054	0.0128	0.0189	0	nan	nan		0.0062	0.5	0.48	0.5167	0.5345	0.5
0.7065	0.0286	0.013	0	0	0		0.0224	0.9242	nan	nan	0.9643	0.8939		0.5	0.0275	0.0278	0.0216	0	0		0.0091	0.6667	0.8438	0.7458	0.6744	0.6667
0.9167	0.1667	nan	nan	0.8824	0.9434		0.1306	0.9896	0.9831	nan	0.9041	0.9744		0.3906	0	0.0189	0	0	0.0238		0.0106	0.55	nan	nan	0.5345	nan
0.898	0.3538	1	0.75	0.9078	0.9038		0	0.7949	0.9677	0.5161	0.68	0.8986		0.4388	0.0709	0.2	0.0959	0.0541	0.0303		0.5789	0.8889	0.931	nan	0.807	0.9545
0.9787	0.2119	nan	nan	0.7949	0.7143		0	0.8482	0.9706	nan	0.8367	0.9434		0.5143	0.1667	nan	nan	nan	nan		0.004	0.4021	nan	0.6304	nan	0.5312
1	0.2222	nan	nan	0.7826	nan		0.027	0.7647	nan	0.7097	0.9672	0.9449		0.4286	0.0833	nan	nan	nan	nan		0.0124	0.3636	nan	nan	nan	0.3478
1	0.4435	nan	0.9394	0.8293	nan		0	0.9268	nan	nan	0.8878	0.9701		0.8793	0.4634	nan	nan	0.4706	0.7333		0.0196	0.7426	0.8588	0.6421	nan	0.6635
1	0.1128	1	0.9245	0.7978	0.7895		0	0.9677	nan	nan	0.8248	0.8021		0.9565	0.6452	nan	nan	0.8611	0.9		0.0128	0.6401	0.79	0.7788	nan	0.6061
0.6667	0.0412	0.64	0.6857	0.0187	0		0.0978	0.6024	0.0104	0	0	0.2778		0.7529	0.3571	0.493	0.2353	0.2651	0.4949		0.0083	0.8803	0.8041	0.9504	nan	0.7429
0.7111	0.0381	0.0246	0.0209	0	nan		0.0159	0.9375	0.7838	nan	0.7133	nan		0.6	0.0092	0.0291	0.0087	0	nan		0.0078	0.4754	0.2273	0.68	0.3721	0.4386
0.8482	0.0117	0.0089	0.0139	0	0		0.283	1	nan	nan	0.881	nan		0.8475	0.0169	0.032	0.0424	0.013	nan		0.0073	0.3871	0.8065	0.8929	0.561	0.5778
0.9906	0.343	0.297	0.1777	0	0.0718		0.02	0.527	0.6667	0.5066	0.1518	0.2821		0.4867	0.1453	0.7209	nan	0.3077	0.3725		0.5192	0.8654	0.8421	nan	0.6512	0.7
0.9704	0.0161	0.0133	0.0257	0	0		0.0191	0.9744	nan	1	0.9683	0.954		0.8219	0.5152	nan	0.5682	0.675	0.459		0.1714	0.625	nan	nan	0.6479	0.6957
0.5397	0.0114	0.0294	0.0016	0	0		0.0016	0.9451	nan	0.7949	0.9153	0.9333		0.6978	0.3596	0.8226	0.6765	0.5385	nan		0.4054	0.8333	nan	nan	0.9298	0.8108
0.5443	0.0158	0.0083	0.0296	0	0		0.009	1	0.9804	0.8947	1	0.9648		0.7152	0.214	0.7069	0.5532	0.6364	nan		0	0.3636	nan	nan	0.5698	0.4762
0.7931	0.0125	0	0.0067	0	0		0.0205	1	nan	nan	0.9559	0.9861		0.5566	0.0268	0.022	nan	0.0652	nan		0.5	0.8065	nan	nan	0.7826	0.8741
1	0.2623	nan	0.96	0.4768	0.3846		0.0039	0.9167	nan	nan	0.8971	1		0.44	0.0392	nan	nan	0	0		0.2535	0.8605	0.6512	0.4737	nan	0.6
0.9181	0.3239	0.9545	nan	0.614	0.5669		0.1401	0.8966	1	0.9375	0.9633	0.9692		0.8049	0.4754	0.6154	0.5417	0.5983	0.5773		0.0621	0.4074	0.3243	nan	nan	nan
0.9333	0.375	0.5714	nan	0.277	0.875		0.4652	0.9868	nan	0.931	nan	nan		0.5075	0.0652	0.4444	0.4348	0.2188	0.193		0.25	0.6333	0.4865	nan	nan	nan
0.9574	0.0666	nan	nan	0.0189	0		0.4924	1	nan	0.875	0.9722	nan		0.4861	0.1325	nan	0.5435	nan	nan		0.0222	0.7714	nan	nan	nan	0.8889
0.9901	0.0266	nan	nan	0	0.0104		0.0405	1	nan	1	0.8036	0.9756		0.4861	0.0916	nan	0.5676	nan	nan		0.2712	0.5714	0.5238	nan	0.3548	0.4432
0.9722	0.0139	nan	nan	0	0		0	0.9024	nan	0.9583	0.9041	0.9306		0.5294	0.1299	0.6087	0.6375	0.0303	0.0641		0.0029	0.3158	nan	nan	nan	0.4722
0.8095	0.0167	nan	nan	0.0141	0.0063		0.0154	0.6463	nan	0.96	0.9479	0.9912		0.4311	0.0612	0.7667	0.5957	0.037	0.0278		0.0057	0.4355	nan	0.5156	0.4697	0.3867
0.8	0.0123	0.8571	0.625	0.005	0.0148		0	0.8165	0.9076	0.4409	0.9778	0.9286		0.6923	0.1333	nan	0.52	0.2874	0.4412		0	0.5484	nan	nan	nan	0.75
0.6591	0.0158	nan	nan	0	0		0	0.6429	0.7273	0.4348	0.9211	1		0.6939	0.35	0.68	0.5	0.5	nan		0.0465	0.4821	nan	nan	nan	0.7255
0.9792	0.0112	nan	0.9394	0	0.0046		0.0061	0.8935	0.9652	0.9407	0.9	0.9091		0.6636	0.3238	nan	nan	0.1375	0.3378		0.02	0.5588	nan	nan	0.9252	0.9241
0.9672	0	nan	nan	0	0		0.0086	0.9523	0.8947	0.9551	0.8487	0.8312		0.3529	0.0484	nan	nan	0.1923	0.2424		0.0066	0.3453	nan	0.8611	0.5102	0.3704
1	0.0117	nan	0.9167	0.0073	0		0.0038	0.9495	0.9798	0.9857	0.9059	0.8947		0.5696	0.2581	nan	nan	0.439	0.3226		0.1098	0.4815	0.7647	0.6471	0.5392	0.2542
0.6923	0.0224	0.6512	0.4615	0	0		0.0828	0.6114	0.05	0.038	0.0286	0.1429		0.7586	0.4054	nan	0.4286	nan	nan		0.5741	0.9032	nan	0.6552	0.8966	0.8493
0.7526	0.0057	0.6889	0.6714	0	0		0.0068	0.989	1	0.9753	nan	0.9744		0.8088	0.4286	0.8305	0.75	0.6923	0.6765		0.2912	0.8333	nan	0.7857	0.8864	0.7971
0.9254	0.0125	0.5333	0.1772	0	0.0123		0.0101	0.9506	1	0.7333	0.8718	1		0.9767	0.2857	nan	0.3714	0.3333	0.3659		0.0583	0.9677	0.92	nan	0.8846	0.9412
0.5238	0.0095	0.4	0.2593	0.0225	0.0714		0.0106	0.975	0.9583	0.6667	1	0.9787		0.6974	0	nan	0	0.122	0.2121		0.1447	0.4607	0.6415	0.3774	0.4624	0.6667
0.6531	0.0377	nan	0.6897	0	0		0.0154	0.98	0.9524	nan	0.963	1		0.4444	0.0145	0.0207	0.015	nan	nan		0.3109	0.6184	0.8542	0.6415	0.7297	0.75
0.6652	0.0354	0.6071	0.4967	0	0.0043		0.0093	1	0.9512	1	0.9583	0.9881		0.6441	0.0041	0.0083	0.0068	nan	nan		0.1017	0.4545	0.0137	0.2667	0.0918	0.3023
0.9669	0.0055	0.0195	0.0052	0.0063	0.0123		0.009	0.9651	0.9444	nan	0.8	0.8889		0.4571	0.0145	0.0062	0.0189	nan	nan		0.4605	0.859	0.8095	nan	nan	nan
0.8246	0.0264	0	0.0166	0	0.0282		0.0093	1	0.931	1	0.9787	0.8814		0.5538	0	0.004	0.0157	nan	nan		0.625	0.9302	0.9672	nan	0.8281	0.9167
0.7176	0.0192	nan	nan	nan	nan		0.0054	0.9701	0.96	0.9216	0.8261	0.9872		0.6304	0.0215	0.0076	0.0115	0	nan		0.2714	0.8763	0.6949	0.8235	0.75	0.65
0.8194	0.0362	0.9452	0.5968	0	0		0.0091	0.9605	0.9697	0.84	0.9783	0.9231		0.7297	0.0067	0.0252	0.0132	0	nan		0.0041	0.6518	nan	nan	nan	0.6389
0.8852	0.0357	0.8889	0.7258	0	0		0.0097	0.9333	0.9706	1	0.9848	0.9808		0.6944	0.3269	nan	nan	0.4375	0.5333		0.0074	0.3659	nan	nan	nan	0.3704
0.9588	0.0165	0.9481	0.5741	0	0		0.0031	0.9897	nan	nan	0.9342	0.8837		0.6538	0.2857	nan	nan	0.2564	0.3971		0.375	0.6981	0.3846	0.2895	0.4839	0.5789
0.9318	0.0255	0.9583	0.6906	0	0		0	1	nan	nan	0.9362	nan		0.8333	0.0288	nan	nan	0	0.0948		0.0425	0.7879	0.8667	nan	nan	nan
0.8025	0.0218	nan	1	0	0		0.0194	0.9672	0.0188	0.0028	0.7674	1		0.88	0.1045	nan	nan	0.0099	0.1386		0	0.7	0.8214	nan	0.6863	0.4444
0.675	0.0184	nan	nan	0	0.0133		0.0074	0.9424	0.0107	0.0175	0.8421	0.9733		0.4444	0	nan	0	0.0164	0.0694		0.0074	0.7037	0.5938	0.3488	0.6296	0.5273
0.7143	0.0174	nan	nan	0	0.0097		0.0069	0.9481	0.2561	0.3135	0.9333	0.95		0.7879	0.234	nan	0.475	0.45	0.4545		0.3556	0.6765	nan	0.5714	0.623	0.2973
0.5476	0.0181	nan	nan	0	0.0059		0.0191	0.942	0.015	0.0136	0.8963	0.9851		0.7714	0.0758	0.4932	nan	0.0957	0.3187		0.3643	0.6977	0.3333	0.2308	0.2268	0.4444
0.6098	0.0211	nan	nan	0	0		0.0126	1	0.0216	0.0154	0.9385	1		0.8644	0.1061	1	0.9474	0.3108	0.3846		0.0462	0.3544	0.8222	0.5758	0.5636	0.5312
0.7609	0.0245	nan	nan	0	0		0.0132	0.9795	0.0253	0.022	0.9521	0.9881		0.9217	0.3333	0.8814	0.8077	0.8152	0.7742		0.035	0.5147	0.9245	0.6796	0.6667	0.5
0.9167	0.0115	nan	nan	0	0		0.2609	1	nan	0.9286	nan	0.9804		0.8036	0.375	0.7241	0.7653	0.7586	0.5814		0.0069	0.3214	0.5312	0.4078	0.6026	0.6333
0.9583	0.3493	0.95	0.8571	0.5	0.5229		0	0.8182	nan	1	nan	1		0.662	0.2653	0.3243	0.5	0.3684	0.3243		0.3008	0.7517	nan	nan	0.5094	nan
0.9459	0.3724	1	0.8462	0.9333	1		0.0092	0.6627	nan	0.977	0.717	0.8974		0.6882	0.1734	0.4167	nan	0.3148	0.2326		0.0034	0.5086	0.0163	0.0146	nan	0.2708
0.9808	0.2835	nan	nan	0.913	0.973		0.0125	0.7358	nan	1	nan	0.9259		0.7353	0.3992	0.6286	0.5294	0.4058	0.4286		0.0218	0.4896	0.0181	0.0157	nan	nan
0.78	0.0196	nan	nan	0.0588	0		0	0.6629	nan	1	0.9254	0.9		0.64	0.3103	nan	nan	0.3818	0.5405		0.0518	0.5694	0	0.0132	nan	nan
0.6389	0.0265	nan	nan	0.0532	0		0	0.9767	nan	nan	0.8547	0.9927		0.8978	0.4974	0.7581	0.7123	0.4	0.4423		0.1111	0.5556	nan	nan	0.1622	0.4706
0.7907	0.0147	nan	nan	0.0091	0.0073		0.0178	0.9175	nan	nan	0.9437	0.9153		0.973	0.5556	nan	0.96	0.8298	0.9231		0	0.36	nan	0	0.5546	0.6479
0.7778	0.014	nan	nan	0.0667	0.0068		0.0091	0.54	0.8286	0.7037	0.4043	0.52		0.4255	0.0035	0.0373	0.0741	0	0		0.5641	0.8846	0.6	nan	0.7	0.5593
0.9348	0.0167	1	0.8889	0	0.0082		0.0566	0.7556	nan	0.2593	0.7664	0.8818		0.5882	0.0222	nan	0.3214	0.0732	0.2093		0.2766	0.766	nan	nan	0.4912	0.2597
0.9167	0.0208	1	0.8684	0	0		0.0309	0.8333	0.9608	nan	0.9101	0.9057		0.5294	0	0.4082	0.1277	0.0071	0.1023		0.4366	0.7593	nan	0.3529	0.4468	0.5429
0.8767	0.0172	0.8841	0.8954	0	0.0054		0.0044	0.8187	0.9533	0.9365	0.877	0.9012		0.527	0.0132	nan	nan	0	0.025		0.4583	0.8261	nan	nan	0.5591	0.8923
0.9767	0.0094	0.9722	1	0	0		0.4118	1	nan	nan	0.8696	0.9853		0.3939	0	nan	0.5238	0.0263	0.14		0.625	0.95	nan	nan	nan	0.8866
0.7846	0.0281	nan	0.2917	nan	nan		0.3	1	nan	nan	0.9302	1		0.4667	0.069	nan	nan	0.0137	0.0588		0	0.4557	nan	0.0476	0	0
0.8333	0.0346	0.8387	nan	0	nan		0.04	0.7273	nan	nan	0.9231	nan		0.3561	0.0038	0.0181	0.0276	0	0		0.0059	0.3451	nan	nan	nan	0.375
0.8387	0.054	nan	nan	0	0		0	0.7895	nan	nan	0.9176	nan		0.7391	0.4359	nan	0.3559	nan	nan		0.1364	0.5385	nan	nan	nan	nan
0.8372	0.0437	nan	nan	0.0062	0.0303		0	0.5903	0.0128	0	0.685	0.4486		0.7213	0.3205	0.3874	nan	nan	nan		0.5152	0.9412	0.9545	nan	0.8889	0.9701
0.619	0.0233	nan	nan	0	0.0127		0.009	0.7872	0.0145	0	0.7097	0.8548		0.5107	0.1843	0.4621	0.4595	0.2051	0.3061		0.2222	0.7273	nan	nan	0.795	0.9024
0.9714	0.0108	nan	nan	0	0.0274		0.0221	0.9804	0.0065	0.0102	0.9111	0.9286		0.64	0.34	nan	nan	nan	0.5806		0.0072	0.4706	0.0536	0.0186	0.52	0.5088
0.9778	0.0154	nan	nan	0	0.0101		0.0053	1	0.0146	0.0304	0.9783	0.9857		0.9796	0.6667	1	nan	0.8077	0.8		0.0138	0.5238	0.0126	0.0099	nan	0.4062
0.6923	0.0099	nan	nan	0	0.0115		0.022	0.96	0.01	0.0074	0.9412	1		0.7308	0.2083	nan	nan	0.129	nan		0.0294	0.4902	0.004	0	0.3784	0.2424
0.913	0.0243	1	nan	0	0.0211		0.011	0.9645	0.0103	0.0085	0.9424	nan		0.4557	0.1356	0.2444	0.1	nan	0.1831		0.0091	0.5395	0.0154	0	nan	0.6667
0.9697	0.1445	nan	1	0.1324	0.2308		0.0118	0.9804	0.0274	0.0365	0.9455	nan		0.5487	0.1333	nan	0.4773	nan	nan		0.1613	0.5	nan	0.4643	0.2078	0.3143
0.5	0	0.0444	nan	0.0164	0.0462		0.0455	0.907	0.025	0.0152	0.9697	nan		0.5833	0.0714	nan	0.2727	0.0272	0.1379		0.0169	0.7636	nan	nan	0.9054	0.6933
0.8955	0.3455	nan	nan	0.7561	0.6049		0.1485	0.9286	0.9216	0.9286	0.9167	0.9808		0.6667	0.1905	nan	0.6	0.3333	0.4615		0	0.8594	nan	nan	0.7957	0.7619
0.5654	0.0395	nan	nan	nan	0.0909		0.0215	0.9867	1	0.9524	0.925	1		0.5469	0.2114	0.4348	0.3725	0.3649	0.1379		0.1188	0.775	nan	0.8571	0.8235	0.7581
0.9717	0.0225	0.8286	0.5682	0.0175	0		0.0143	1	1	0.6562	0.9355	0.9804		0.6559	0.2014	0.3	0.3529	0.3421	0.2121		0.0144	0.6702	0	0	0.307	nan
0.8844	0.0177	0.5904	0.641	0	0.0171		0.0227	0.96	nan	nan	0.9167	0.9756		0.6043	0.2088	0.6049	0.5197	0.3529	0.4062		0.0253	0.6458	0	0	0.2911	nan
0.9672	0.0034	0.0597	0.029	0	0		0.0155	0.9459	nan	1	0.9273	1		0.6835	0.2889	0.56	nan	0.1846	0.5982		0.0452	0.7273	0	0	0.5208	0.697
1	0.0251	0.0543	0.0219	0	0.027		0.0104	0.9803	1	1	0.9783	0.9489		0.8788	0.4667	nan	nan	0.2826	0.605		0.4762	0.8378	nan	0.451	0.5873	0.5868
0.7542	0.0059	0.0177	0.0144	0	0.0164		0.1667	1	nan	nan	0.9478	0.9919		0.9796	0.6038	0.9655	nan	0.4655	0.781		0.2059	0.7381	nan	0.0392	0.1714	0.3721
0.967	0.018	0.0054	0.0219	0	0		0.3704	0.9836	nan	nan	0.9222	1		0.8902	0.4076	0.8516	0.8723	0.5	0.5235		0.0133	0.4035	0.0192	0.0329	0.26	0.2439
0.975	0.0197	0.0115	0.0109	0	0		0.4098	0.9677	nan	nan	0.9577	0.9286		0.9697	0.0684	nan	0.0583	0.0588	0.1404		0.0097	0.3645	0.0113	0.0072	0.5862	0.5
0.9828	0.0193	0.0269	0.014	0	0.0069		0.5	1	nan	0.875	0.959	0.987		0.6353	0.2439	nan	0.64	0.4667	0.4524		0.0476	0.5893	nan	nan	0.1528	0.7161
1	0.0124	0.0167	0.0161	0	0.018		0.2353	1	nan	nan	0.972	0.9857		0.551	0.0714	nan	nan	nan	0.2143		0.0124	0.55	0.0037	0.0226	nan	nan
0.9516	0.0157	0.017	0.0097	0	0		0.2804	0.9791	0.9697	0.9694	nan	nan		0.7143	0.325	nan	0.2414	0.4035	0.5254		0.4074	0.7222	nan	0.5278	0.6579	0.6792
0.9545	0.0231	0.0249	0.0251	0.0149	0		0.1773	0.972	1	0.9118	nan	1		0.9211	0.3793	0.6286	nan	0.5581	0.5577		0.0084	0.3167	0.4681	0.4533	0.5135	0.3523
1	0.2	1	0.9655	0.609	0.9213		0.0321	0.908	0.9615	0.6957	0.9655	0.9853		0.7931	0.4737	nan	nan	0.4138	0.5588		0.022	0.5667	nan	0.3	0.6364	0.3684
0.8519	0.2368	nan	nan	0.9123	1		0	1	nan	nan	0.9653	0.9917		0.5806	0.16	0.7857	nan	0.6053	0.4667		0.0052	0.4074	nan	0.4348	nan	0.3462
0.7389	0.2226	nan	nan	0.4388	nan		0.0088	0.9709	nan	0.8056	0.9701	0.9474		0.3088	0	0.0625	0.0551	0.0198	0		0.0068	0.3143	nan	nan	nan	nan
0.6327	0	nan	nan	0	0		0.0061	0.9127	0.9692	1	0.9508	1		0.8571	0.4681	0.7419	nan	0.5652	0.8276		0.0183	0.4194	nan	0.0952	0.45	0.3182
0.9318	0.0283	0.0197	0.0105	0	0		0.0088	0.9636	1	0.9667	0.955	0.9847		0.8622	0.5429	0.8241	0.7571	0.7732	0.925		0.0093	0.4609	0.4107	0.3146	0.3929	0.2344
0.85	0.0131	0.0103	0.0157	0.0194	0		0.0086	1	nan	nan	0.9767	0.9512		0.56	0.2037	nan	nan	0.1702	0.2895		0	0.5	nan	0.5	nan	nan
0.9429	0.0256	0.0093	0.0082	0.0109	0.0164		0.0048	0.9691	nan	nan	0.9452	0.9643		0.9254	0.6154	nan	0.9211	0.8378	0.7606		0.0041	0.5469	0.6338	0.3111	0.7368	0.6818
0.85	0.0274	0	0.007	0	nan		0.0182	1	0.9643	0.9574	0.9726	0.9038		0.9136	0.5238	0.9167	0.6071	0.7674	0.7818		0.0019	0.68	0.7308	0.24	0.84	0.7692
0.875	0.0141	0.0188	0.0131	0	0.0114		0.0145	0.9771	0.9865	0.96	0.9608	0.8824		0.8182	0.0202	0.036	0.0275	0	0.0167		0.0179	0.9286	nan	nan	0.8529	0.5833
0.6842	0	0	0.0417	0.0175	0		0.104	0.8661	0.9697	0.5938	0.3678	0.8125		0.7273	0.3571	nan	nan	0.3659	0.55		0.0098	0.4762	nan	0.0714	0.7903	0.4941
0.7708	0.0385	0	nan	0.0141	0		0.4578	0.9832	0.9815	0.8345	0.9655	0.9821		0.6061	0.1923	nan	0.3548	0.28	nan		0.0048	0.8158	0.4923	0.625	0.6	0.4643
0.9512	0.0104	0	0.0321	0	0.0169		0.0112	0.9508	1	0.9608	0.9369	1		0.6222	0.3056	nan	nan	0.5588	0.7234		0.5	0.8519	nan	nan	0.7447	0.8108
1	0.0148	0.0074	0.018	0.014	0.0111		0.1643	0.7246	1	0.9773	0.9789	0.8966		0.6712	0.3594	0.52	0.2414	0.6667	0.5326		0.3125	0.7143	nan	0.359	0.4819	0.5852
0.9429	0.0317	0.0143	0.0095	0	0		0.0919	0.8613	1	0.9857	1	0.9878		1	0.5789	nan	0.5333	0.7419	0.6604		0.3563	0.7986	nan	0.4026	nan	0.661
1	0.0355	0.0374	0.0209	0	0		0.1782	0.9647	nan	1	0.95	0.9273		0.6415	0.3091	nan	nan	nan	nan		0	0.303	nan	nan	0.0388	0.1524
0.8889	0.1667	nan	0.4118	0.4267	0.7921		0.2288	0.9608	0.8462	0.9615	0.9149	0.8923		0.6818	0.2558	nan	nan	0.3958	0.3514		0	0.3651	nan	nan	0.0948	0.2737
0.6316	0.0889	nan	0.3704	0.5941	nan		0.2232	0.8974	0.8356	0.9853	0.9506	0.9659		0.5862	0.1667	nan	0.1538	0.2319	0.194		0.0058	0.7843	0.0134	0.0132	0.8778	0.901
0.9265	0.0196	nan	0.6086	nan	nan		0	0.8136	nan	0.381	0.9667	0.9455		0.8148	0.2147	0.4706	0.5938	0.1014	0.0465		0.0028	0.5846	0.0244	0	nan	0.7083
0.7419	0.1395	nan	nan	0.0978	0.1562		0.0833	0.8357	nan	nan	1	1		0.6364	0.1188	nan	nan	nan	nan		0.0051	0.62	0.0052	0.0039	0.5769	0.6923
0.9048	0.0252	0.024	0.0179	0.1811	0.0616		0.0171	0.9587	nan	1	0.9861	1		0.6889	0.3209	0.8393	0.6786	nan	0.4894		0.6957	1	nan	nan	0.7179	0.9206
1	0.0058	0.0382	0.0091	0.0065	0.0056		0.0548	0.9259	nan	nan	nan	nan		0.5395	0.2222	nan	nan	nan	0.3333		0.0056	0.56	nan	0.3158	0.339	0.3
1	0.0141	0.0175	0.0154	0.0047	0		0	0.9545	nan	nan	0.8923	0.973		0.9091	0.2909	nan	nan	0.3111	0.525		0.0121	0.7143	nan	nan	0.7949	0.6533
0.6271	0.0099	0.9167	nan	0	0.0111		0.0155	0.9245	nan	nan	1	1		0.7931	0.29	nan	nan	0.216	0.3846		0.1064	0.7632	nan	0.8056	0.5797	0.7263
0.6333	0.0218	nan	0.8636	0	0		0.0167	0.9828	0.9459	nan	nan	0.9091		0.72	0.2024	nan	0.72	0.383	0.4865		0.0317	0.4769	0.7297	0.5	0.3214	0.7969
0.5714	0.0241	nan	nan	0	0.006		0.0069	0.9554	0.9318	0.8571	0.9487	0.9565		0.8249	0.3734	0.6893	0.5778	0.4316	0.5926		0.0049	0.4211	0.4286	0.381	0.252	0.375
1	0.0123	0.0504	0.1022	0	0.0102		0.0124	0.9561	0.9667	0.8974	0.9655	0.9278		0.5	0.1429	0.4762	0.7955	0.0777	0.2716		0.5556	0.8889	nan	nan	0.7353	nan
0.9672	0.0212	0.0116	0.0207	0	0		0.0151	0.9149	nan	0.902	0.9412	0.8889		0.908	0.5043	0.7317	0.6508	nan	0.7347		0.5263	0.9474	0.9655	0.8571	0.7778	0.9277
1	0.0092	0.0017	0.0134	0	0.0076		0.0132	1	nan	0.8696	0.9643	0.9425		0.8269	0.5031	0.8644	0.8026	nan	0.6452		0.0112	0.7812	nan	0.6154	0.4699	0.7368
0.9701	0.0267	0.0086	0.0088	0	0		0.0327	0.9048	0.5769	1	0.8804	0.9663		0.8	0.5	nan	nan	0.5161	nan		0.0126	0.7656	0.8384	0.9238	0.7949	0.8955
1	0.0157	0.014	0.0093	0	0		0.0555	0.7753	0.7857	1	0.9612	0.9857		0.5833	0.1429	nan	0.0833	0.8364	0.8246		0	0.6036	nan	0.6627	0.5116	0.6098
0.9665	0.0092	0.0398	0.0231	0.0058	0.0183		0.0772	0.7867	0.9286	0.76	0.987	1		0.614	0.0096	0.4359	0.5946	0.1236	0.169		0	0.494	nan	nan	0.5376	0.8955
0.9545	0.0158	nan	0.89	0.011	0.0097		0.1444	0.8451	0.6667	0.6071	0.9485	0.9815		0.8485	0.1667	nan	nan	0.0469	0.1463		0.1277	0.4545	nan	nan	0.4167	0.5797
0.9333	0.2214	nan	0.8793	0.1408	0.3478		0	0.9434	nan	nan	0.9398	0.9796		0.9355	0.0833	nan	0.8889	0.0337	nan		0.0103	0.4783	0.8444	0.7714	0.4947	0.5593
0.7381	0.1094	0.807	0.7174	0.4286	0.2759		0	0.9643	nan	nan	0.9535	0.973		0.7317	0.1014	nan	0.6538	0	0		0.0098	0.5152	0.7714	0.8511	0.6757	0.6275
0.6176	0.0135	nan	nan	0.0805	0.1667		0.0263	0.9839	nan	0.6364	0.9636	0.9828		0.8174	0.0407	0.7547	0.6905	0	0.0076		0.0089	0.6098	nan	nan	nan	nan
0.5976	0.0073	nan	0.3333	0	0		0.2734	1	nan	nan	nan	0.9792		0.7302	0.0082	0.5417	0.5577	0.0104	0.0149		0.0192	0.3636	nan	nan	nan	0.506
0.7586	0.0231	nan	nan	0	0		0.0395	0.9512	0.75	1	0.9886	0.988		0.6986	0.2	0.3333	0.6316	0	0		0	0.3714	0.25	0.4423	0.0392	0.1714
1	0.0254	nan	nan	0	0		0.0373	0.9737	0.9737	0.9615	0.9083	0.9583		0.7463	0.3158	nan	0.8333	0.5	0.6533		0.5	0.9048	1	nan	0.8413	0.9606
0.9423	0.0427	1	nan	0.0333	0		0.0524	1	1	0.8723	0.9627	0.9912		0.7164	0.3947	nan	0.6667	0.8636	0.6383		0	0.3007	0.2961	0.2378	0.0488	0.1915
1	0.0179	nan	nan	nan	nan		0.0797	0.8804	0.7826	0.8462	0.9612	0.9872		0.7778	0.3	nan	nan	0.7227	0.75		0.3636	0.8261	nan	nan	0.3151	0.6111
0.9053	0.0249	0.9545	0.8923	nan	nan		0.0727	0.9315	1	0.7237	0.9837	0.9796		0.4545	0.0526	nan	nan	0.3021	nan		0.3333	0.6984	nan	nan	0.3617	nan
0.9847	0.0199	1	0.9821	0	0		0.13	0.9659	1	0.8214	0.9612	1		0.8824	0.5085	nan	nan	0.5854	0.7812		0.4054	0.7826	0.7586	0.6842	0.6452	0.7895
0.9654	0.0138	0.9671	0.9735	0	0		0.06	1	0.9796	0.5532	0.9286	0.9827		0.5192	0.2051	0.3115	0.1077	0.2737	0.2879		0	0.863	nan	nan	0.8621	0.8113
0.9177	0.0378	0.9041	0.8993	nan	nan		0.0106	0.9367	0.9718	0.6585	0.9765	0.967		0.4	0.0558	0.25	0.2469	0.1143	nan		0.5593	0.8667	nan	0.5	nan	nan
0.7727	0	0.0667	nan	0	0		0.0119	0.9551	0.8305	0.5312	0.9901	0.96		0.6688	0.013	0.0098	0.0155	0.0179	0		0.4634	0.8	nan	0.6275	nan	nan
0.8455	0.014	0	0	0	0.0061		0.0083	0.9872	0.9231	0.4643	0.9724	1		0.4923	0.0088	0	0.0079	0	0		0.5274	0.859	nan	nan	0.7959	0.9605
0.9623	0.1545	0.125	0.1364	0	0.0758		0.0127	0.9091	0.95	0.7931	0.9669	0.9603		0.4828	0.0085	0.0267	0.0137	nan	nan		0.0058	0.4041	0.5417	0.6905	0.4787	nan
0.9803	0.4135	0.5437	0.6364	0.5	0.6939		0.0048	1	0.8947	0.9423	0.9675	0.9583		0.9143	0.5	nan	nan	0.9239	0.8833		0.0057	0.6981	0.7959	nan	0.7907	0.7209
0.6964	0.1207	nan	nan	0.4186	0.3529		0.0169	1	0.9434	nan	0.9038	0.9754		0.8837	0.5	nan	nan	0.6458	0.7549		0.093	0.4545	nan	0.2353	0.027	0.2656
0.902	0.0344	0.9028	0.844	0	0.0263		0.0335	1	0.9875	0.9722	0.8803	0.9691		0.6735	0.3542	nan	0.625	0.425	0.7143		0.2766	0.8696	nan	0.6207	nan	nan
0.8974	0.0268	nan	nan	0.0196	0		0.0139	1	1	nan	0.9394	0.9677		0.6667	0.0054	0.0131	0.0127	0	0		0	0.7931	nan	nan	0.6076	0.8889
0.96	0.16	nan	0.8696	0.0052	0.0781		0.1698	0.9923	1	0.9423	0.9587	0.9011		0.3594	0	nan	nan	0	0		0	0.8056	nan	0.9167	0.7844	0.8846
0.95	0.005	0.6111	0.6264	0.0577	0		0.2348	0.9489	0.9583	1	0.9811	0.9091		0.617	0.2195	nan	0.5714	0.1471	0.2222		0.0095	0.7547	nan	0.766	0.875	nan
0.9783	0.3559	nan	0.8095	0.8151	0.7115		0.011	1	nan	nan	0.9565	0.939		0.9286	0.6061	nan	0.8438	0.7368	nan		0	0.7308	nan	0.8636	0.8929	nan
0.9315	0.2708	0	0	0.9054	0.8056		0.5	1	nan	nan	0.7875	0.8984		0.9	0.589	0.8514	0.7317	0.65	0.7556		0.4068	0.8293	0.7045	0.8182	0.6818	0.86
0.9714	0.2364	0.05	0	0.7903	0.7353		0.5	1	nan	nan	0.8958	0.9407		0.5411	0.1985	0.875	0.6957	0.3793	0.4255		0.5833	0.9259	0.9615	0.6154	0.8472	0.9669
0.9612	0.0231	nan	nan	0.069	0.0429		0.1592	0.8333	0.9565	0.9722	0.9726	0.9524		0.7179	0.25	nan	0.2381	0.6757	0.5532		0.1852	0.5385	nan	nan	0.3243	0.3333
0.9231	0.02	nan	nan	0	0.0189		0.4766	0.9767	0.9615	nan	0.8636	1		0.7647	0.3056	nan	0.7407	nan	nan		0.3488	0.7419	nan	nan	0.4359	nan
0.9194	0.2642	nan	nan	0.5699	0.9091		0.0083	0.9688	nan	nan	0.9467	0.9863		0.6562	0.2493	0.5	0.6842	nan	nan		0.3711	0.7368	0.8182	0.8438	0.3061	0.6905
1	0.3333	nan	nan	0.9583	0.9388		0.0244	0.9065	1	0.9767	0.925	0.9756		0.5368	0.2217	0.6316	0.7727	nan	nan		0.1417	0.5417	0.8095	0.7792	0.2043	0.5455
1	0.1905	nan	nan	0.8881	0.9764		0.0057	0.9854	0.9231	0.9048	0.9412	0.9508		0.6434	0.1918	0.3485	0.1386	0.0875	0.0779		0.4105	0.7742	0.3571	nan	0.3625	0.4535
0.8902	0.2941	nan	nan	0.9579	0.9811		0.0451	0.9241	nan	0.8679	0.9583	1		0.8258	0.2414	0.1714	0.2	0.2326	0.1061		0.2797	0.7073	0.3077	nan	0.2222	0.3905
0.8489	0.2609	nan	0.6786	0.9267	1		0.0236	0.9747	0.956	nan	0.9328	0.9792		0.5694	0.1311	nan	0.3714	0.1905	0.1667		0.1342	0.5303	nan	0.5714	nan	0.5172
0.9167	0	nan	nan	0	nan		0.039	0.8182	1	nan	0.9167	0.9346		0.8571	0.0173	0.0145	0.0227	0	0		0.0642	0.3824	nan	0.129	0.425	nan
0.7885	0	0.027	nan	0.0028	0		0.0216	1	0.9649	0.9875	0.9845	0.9815		0.8812	0.54	0.963	0.4203	0.6176	0.5686		0.2917	0.8	nan	nan	nan	0.6977
0.8462	0.0175	nan	nan	0	0		0.0133	1	0.9718	0.8454	0.9686	1		0.8302	0.4574	nan	0.873	0.6964	0.6667		0.0234	0.3659	nan	nan	0.2955	0.4444
0.9672	0.1862	nan	nan	0.48	0.4755		0.0084	1	0.9259	nan	0.904	1		0.5694	0.2616	0.8615	0.7576	0.5493	0.4458		0.3204	0.7261	0.6984	0.4048	0.1395	0.5763
0.8571	0.1524	nan	nan	0.2213	0.3214		0.011	0.942	0.9569	0.9099	0.9722	0.9733		0.379	0.0151	0.0176	0.0086	0	0		0.3673	0.8065	nan	0.5	0.5357	0.5714
0.963	0.1381	nan	nan	0.1455	0.1111		0.0066	0.9221	0.9245	0.9242	0.95	0.9677		0.8095	0.0435	nan	nan	0.4125	0.6		0.3833	0.8235	nan	0.9778	0.8387	0.8438
0.963	0.141	nan	nan	0.1117	0.2368		0.0138	0.9405	0.9744	0.8947	0.9362	1		0.8889	0.5636	0.6923	0.8065	0.4878	0.2727		0.5769	0.8889	1	nan	0.7619	0.8923
0.9688	0.0396	nan	nan	0.0513	0.1324		0.0191	0.9583	0.9593	0.8873	0.9583	0.9459		0.9167	0.4412	nan	nan	0.4754	0.8961		0.3256	0.8929	0.9	nan	0.88	0.8
0.9643	0.0055	nan	nan	0.0128	0.0633		0.0134	0.984	0.8367	0.9551	0.9048	0.9825		0.625	0.3109	nan	0.4545	0.4773	0.7727		0.5	0.8235	nan	nan	0.7692	0.871
0.9394	0.1538	0.8667	nan	0.1935	0.2453		0	1	0.8182	nan	0.9425	1		0.7636	0.3797	nan	0.569	0.52	nan		0.0096	0.5385	nan	nan	0.3898	nan
0.5082	0	nan	nan	0.8421	nan		0	0.96	0.4355	nan	0.9545	1		0.6197	0.0086	0.0424	0	0	0.025		0.0164	0.4722	0.4444	nan	0.2083	nan
0.9684	0.2699	0.9429	0.9403	0.5333	nan		0.2571	0.9836	0.7418	0.7763	0.8108	0.9367		0.9545	0.6452	0.8481	0.8769	nan	0.48		0.022	0.3646	nan	0.6429	0.5432	0.8316
0.9298	0.0585	0.9619	0.9223	0.2278	nan		0.0171	0.9821	nan	0.6	0.8868	nan		0.9318	0.625	nan	nan	0.881	0.8983		0.0132	0.4872	0.0385	0.3333	0.3171	0.4333
0.9718	0.0145	1	1	0	0		0.0124	1	0.9688	0.9444	0.8654	nan		0.7778	0.1273	nan	nan	0.0147	0.3091		0.0675	0.6087	nan	0.1053	0.5455	nan
0.8677	0.017	0.9397	0.875	0	0		0.0094	1	nan	nan	1	nan		0.6907	0.3646	0.6744	0.5	0.3429	nan		0.0848	0.7547	0.0994	0.0903	0.7209	nan
0.6122	0.026	nan	0.5122	0.0067	0		0.0086	1	nan	nan	0.9756	nan		0.5152	0.0714	0.0256	0	0.0248	0.1101		0.1411	0.7143	0.1538	0.1758	nan	nan
0.7234	0.1469	0.7432	0.5294	0.6562	0.5039		0.02	1	nan	0.7451	nan	1		0.396	0.0859	0.4844	0.4231	0	nan		0.5	0.8125	nan	nan	0.8684	0.8276
0.5526	0.008	0	0.0154	0	0		0.0051	0.6667	nan	0.6129	0.9375	1		0.4706	0.1595	0.6829	0.6795	0.0938	0.0638		0.5455	0.9032	nan	nan	0.7297	0.8276
0.7692	0	nan	0.4138	0	nan		0.0165	0.8846	1	0.9091	0.816	0.9814		0.7778	0.4568	0.6923	0.701	0.3621	0.4808		0.3205	0.6667	nan	0.8	0.7547	0.6731
0.9213	0.0485	0.9355	0.9359	0.0842	nan		0.0132	0.9074	1	0.8125	0.878	0.9815		0.6769	0.2356	0.0548	0.3026	nan	0.12		0.0142	0.5917	0.1304	0.2778	0.449	0.4571
0.6917	0.0401	0.6508	0.6164	0	nan		0.0201	0.9859	1	0.7667	0.8868	1		0.5476	0.1273	0.1818	0.119	nan	0.1111		0	0.7619	0.3	nan	nan	nan
1	0.4909	nan	0.4898	0.8561	1		0.2698	1	nan	nan	1	0.9722		0.5536	0.0862	0.0507	0.0887	nan	0.0476		0.0134	0.3722	0.1809	0.3312	0.2078	nan
0.7174	0.2	nan	0.7419	0.8621	nan		0	1	0.5686	0.6538	nan	0.9841		0.4444	0.0314	0.0357	0.0058	0.0167	nan		0.2727	0.7857	nan	nan	nan	0.1034
0.875	0.2143	nan	0.6964	0.8714	1		0.0058	0.9487	0.6716	0.6047	nan	0.9697		0.65	0.0108	0.0162	0.0227	0	0		0.0109	0.6957	nan	nan	0.5278	0.5
1	0	0	nan	0	0.0125		0.0142	0.6854	0.7707	0.8699	0.9444	0.9542		0.4615	0.0225	0.0041	0.0357	0	0		0.0061	0.45	nan	nan	0.5366	0.4359
0.913	0.0178	nan	nan	0	0.0227		0.0114	0.598	0.7267	0.8621	0.9762	0.9727		0.5366	0.02	0.0158	0.0151	0	0		0.481	0.9355	nan	0.6333	0.7273	0.8438
1	0.0205	nan	nan	0	0		0.0148	0.7919	0.9333	0.8951	1	0.9902		0.4124	0.0216	0.0065	0.0216	0	0		0.0087	0.5479	0.3171	0.4097	0.4314	0.5816
0.7426	0.0163	nan	nan	0.0132	0.0112		0.0163	0.9598	0.9693	0.892	0.9333	0.9868		0.4167	0.01	0.0059	0.0068	0	0		0.0495	0.68	nan	nan	0.4423	nan
0.8276	0.0282	0.8621	nan	0	0.0133		0.0115	0.9896	0.9766	0.9346	nan	0.973		0.6061	0.0106	0.0845	0.0206	0	0		0.0068	0.7436	nan	nan	0.7925	0.8308
1	0.0147	0.9865	nan	0	0.0211		0.0126	0.9808	0.9271	0.9474	0.9103	0.9667		0.6543	0.011	0.1357	0.049	0	0.0141		0.0075	0.8049	nan	nan	0.5844	0.7436
0.7241	0.0219	0.8659	0.8667	0	0.0213		0.003	1	nan	nan	nan	nan		0.7723	0.3426	nan	0.7949	0.7733	nan		0.2414	0.65	nan	0.4286	nan	0.4815
0.8571	0.0189	1	0.6286	0	0		0.0208	0.7451	nan	nan	1	nan		0.7317	0.386	nan	0.4118	0.3636	0.2969		0.25	0.7692	0.3824	nan	0.1143	0.4426
0.6719	0.1178	0.32	0.5051	0.0756	0.1185		0.3333	0.9091	0.9624	0.9468	0.978	0.8333		1	0.4474	nan	nan	0.6714	0.7255		0.0082	0.6364	nan	nan	0.8148	nan
0.831	0.0036	0.8235	0.7681	0	0		0.0345	1	nan	nan	0.985	0.9722		0.9259	0.4872	0.3913	nan	0.4308	0.4444		0.0164	0.66	nan	nan	0.5926	0.5789
0.95	0.3333	nan	nan	0.9	1		0.0041	0.9301	0.9888	0.9412	0.9241	1		0.5714	0.0683	0.0976	0.0976	0.1148	0.1089		0.0066	0.6122	nan	nan	nan	0.641
0.9286	0.0192	nan	nan	0.8396	0.9479		0	0.9136	0.9483	0.9286	0.8788	0.9661		0.5	0.0293	0.0364	0.0267	0	0.0565		0.0119	0.7216	0.5932	nan	0.675	0.8246
0.9073	0.2825	0.9504	0.8261	0.6306	0.6419		0.01	0.8701	0.9524	nan	0.7174	0.8		0.3492	0.0134	0.0141	0.0269	0	0		0.0074	0.5882	0.4194	nan	0.6444	0.6222
0.9333	0.4	nan	0.6709	0.8235	0.9608		0.0184	0.5798	0.7848	0.7353	0.4902	0.7		0.8776	0.5172	0.875	nan	0.72	0.6296		0.0088	0.3333	nan	nan	0.4828	0.55
0.9516	0.0185	0.9726	nan	0	nan		0.017	0.6225	0.9545	0.7604	0.5143	0.8167		0.7027	0.3636	0.8649	0.6176	nan	nan		0.0106	0.6166	0.6731	nan	0.5634	0.7722
0.9379	0.0222	0.9854	0.8819	0	0		0.0157	0.939	0.0215	0	0.8615	0.9592		0.9524	0.52	nan	nan	0.8286	0.9038		0.0119	0.3387	0.5806	nan	0.2439	0.5143
0.8879	0.0124	0.8741	0.7326	0	0		0.3493	0.8866	nan	0.9057	0.9474	0.9608		0.963	0.5229	0.7174	nan	nan	0.9219		0.0256	0.6316	nan	nan	nan	0.4783
0.9681	0.0267	0.9762	0.9651	0	0		0.2053	1	nan	0.4054	0.9823	1		0.8594	0.5257	0.6	nan	nan	0.807		0.1146	0.5645	nan	0.6154	0.186	0.25
0.8746	0.0136	0.9137	nan	0	nan		0.2454	0.881	1	0.9815	0.9732	1		0.6879	0.2979	nan	0.8636	0.8611	0.7358		0.4732	0.8889	nan	0.8879	nan	nan
0.6953	0.0108	0.7895	nan	0	0.0139		0.1531	1	nan	0.6481	0.9833	0.9828		0.6232	0.3103	nan	0.3889	0.4921	nan		0.4697	0.9796	0.64	nan	0.4154	0.549
0.8828	0.0218	nan	0.875	0	0		0.2484	0.975	nan	0.975	0.947	1		0.9667	0.1538	nan	nan	0.7143	0.6		0.3492	0.6538	nan	nan	0.4516	0.4118
0.619	0	nan	nan	0	0		0	0.8049	nan	0.8485	nan	0.9559		0.9273	0.4043	0.7619	nan	0.6	nan		0.0164	0.6098	0.3258	0.3485	0.5169	0.4848
0.8382	0.01	0.913	nan	0	0.0127		0	0.8148	nan	1	nan	0.9583		0.8023	0.4658	nan	0.4909	0.5645	0.6042		0.1752	0.5294	0.3333	nan	0.3077	nan
0.8615	0.2812	0.3947	0.0357	0.36	nan		0	1	nan	nan	0.8942	0.9667		0.75	0.0476	nan	nan	0.8333	0.7063		0.4412	0.7695	0.8108	0.8188	0.6105	0.6961
0.9275	0.075	nan	0	0.2188	nan		0.0176	1	nan	0.9535	0.9796	nan		0.6019	0.2273	0.6471	nan	0.4535	0.5135		0.5055	0.9151	nan	nan	0.6552	0.72
0.8383	0.0143	0.2245	0.3707	0.3068	0.1938		0.0155	1	nan	0.7857	nan	1		0.764	0.4276	0.5657	0.6465	0.2707	0.2571		0.0066	0.3824	nan	0.141	0.2903	0.1364
0.7627	0.0788	0.1313	0.0875	0.0319	0.0628		0.3273	1	nan	0.9155	0.9649	0.9804		0.8333	0.4412	nan	nan	0.5116	0.4375		0.0036	0.5	nan	0.3889	0.5294	0.2973
0.7093	0.0156	0.0119	0.0206	0	0		0.0622	0.991	nan	0.7294	0.98	0.9792		0.7864	0.2549	nan	0.8462	nan	nan		0.0182	0.7455	0.8214	0.6923	0.75	0.5758
0.9606	0.0135	0.0145	0.0093	0	0		0.0039	0.936	nan	0.9643	0.9531	0.9818		0.7778	0.4615	0.7	0.3571	0.7403	0.7383		0.2022	0.5217	0.75	nan	0.4247	nan
0.9556	0.0162	0.0131	0.0094	0	0		0.0254	0.6842	nan	nan	nan	0.9211		0.7302	0.1034	0.5714	0.7037	0.5556	0.5652		0.0078	0.7234	nan	0.92	0.5217	0.7761
0.9444	0.0109	0.0091	0.0048	0.0083	0		0.0176	0.8319	0.9833	0.8049	0.9483	0.9737		0.9403	0.3651	0.2174	nan	0.4648	0.4634		0.0086	0.3421	nan	0.3529	0.35	0.4286
0.95	0.0109	0.0047	0.003	0.012	0		0.0109	0.9894	0.9605	0.7222	0.95	nan		0.6633	0.1333	0.5	0.45	0.2727	0.2845		0	0.38	nan	0.5	0.38	0.4118
0.7429	0.0082	0.8347	nan	0.0128	0.0238		0.0125	0.97	0.9667	0.8519	0.982	nan		0.7838	0.0556	0.1111	0.1268	0.0759	0.0303		0.0263	0.5952	nan	nan	0.5797	0.5593
0.6495	0.0784	0.1758	0.0822	0.0909	0.0385		0.0104	0.9455	nan	1	0.881	nan		0.45	0.0159	nan	nan	0	0.0233		0.0286	0.4	nan	nan	0.224	0.3692
0.7228	0.1932	0.6667	0.3542	0.2954	0.2558		0.011	0.9797	1	0.9028	0.9205	nan		0.4038	0.0909	nan	0.6	0.4189	0.3265		0.29	0.7222	0.7895	nan	0.55	0.7091
0.825	0.2589	0.2558	0.2692	0.3494	0.6232		0.0162	0.9897	0.9231	0.9773	0.95	nan		0.7838	0.4667	nan	nan	0.732	0.6824		0.0079	0.686	0.5821	0.6154	0.4403	0.6774
0.7465	0.0759	0	0.0397	0.0101	0		0.0068	0.9697	1	1	0.8723	nan		0.8676	0.377	nan	nan	0.7286	0.8816		0.0143	0.8545	0.8222	0.7179	0.7606	0.7922
0.913	0.0143	nan	0	0.0172	0.0323		0.0041	0.9615	0.9649	0.9275	0.9667	0.9394		0.9	0.25	nan	0.875	0.7286	0.7787		0.0026	0.68	nan	0.3333	0.56	0.5745
0.7015	0.1569	0.2414	0.0263	0.3517	0.3725		0.0141	0.975	nan	nan	0.9767	nan		0.65	0.2917	nan	nan	0.6087	0.771		0.1881	0.5	nan	0.6905	0.3519	0.7391
0.8618	0.0376	nan	0.9355	0.0196	0		0.0078	0.9877	nan	nan	0.8372	nan		0.76	0.4545	nan	nan	nan	nan		0.0929	0.5593	nan	nan	0.2885	0.6379
0.9655	0.3137	0.875	0.9394	0.7845	0.876		0.1579	1	nan	nan	0.9859	1		0.7941	0.4048	nan	nan	0.4907	0.5714		0.5172	0.8571	nan	nan	0.8108	0.7692
0.7709	0.1197	0.4159	0.2953	0.445	0.7189		0.3953	0.9737	nan	1	0.9709	0.9483		0.7284	0.3644	nan	0.3667	0.3103	0.5422		0.0057	0.5	nan	nan	nan	nan
1	0.5	nan	nan	0.6053	nan		0.0384	0.9697	0.9412	0.8525	0.9561	0.93		0.7391	0.2933	nan	nan	0.575	0.551		0.0088	0.4744	0.8824	0.5333	0.7667	0.9355
0.7917	0	nan	nan	0.0164	nan		0.0091	1	nan	1	1	nan		0.8537	0.5	nan	nan	0.8806	0.9912		0.008	0.7273	nan	nan	0.8101	0.7333
0.6296	0.129	0.5	nan	0.2552	0.5065		0.0055	0.8485	nan	0.7407	nan	nan		0.6304	0.3077	nan	0.8113	0.413	0.6481		0.0154	0.4211	nan	nan	0.4667	0.5
0.7869	0.1413	0.7624	0.7593	0.593	0.5161		0.0214	0.875	nan	0.9057	nan	nan		0.4032	0.0449	0.2353	0.3478	0.1154	0.2647		0.0202	0.8769	0.9259	nan	nan	0.9195
0.5926	0.0237	0.537	0.5652	0	0.0238		0.0107	0.9219	1	0.6897	nan	nan		0.7955	0.3565	nan	0.5057	0.5375	0.6234		0.616	0.92	nan	nan	0.5278	0.6316
0.8564	0.2288	0.0319	0.0316	0.2927	0.3243		0.0171	0.991	0.9868	0.9449	nan	nan		0.8313	0.5156	nan	nan	0.8	0.825		0.36	0.9143	nan	0.3478	nan	nan
0.5854	0.0292	nan	0.0732	0	0		0.0105	0.9822	1	0.8833	nan	1		1	0.6952	nan	0.6	0.6585	0.7677		0.0769	0.5385	nan	0.931	0.5	0.7561
0.6842	0.0316	nan	0	0	0		0.4762	1	0.878	0.7538	0.9623	0.9365		0.55	0.1667	nan	nan	0.3667	0.6897		0.5417	0.9615	nan	nan	0.7982	0.9481
1	0	nan	nan	0	0		0.0132	0.8966	nan	nan	0.5536	0.8462		0.5588	0.152	0.2167	0.4301	0.2456	0.3333		0.5366	0.86	1	0.8824	0.6847	0.9024
0.9091	0.3084	nan	0.25	0.4694	0.4938		0.012	0.8642	nan	0.4211	0.2877	0.6923		0.4792	0.1313	nan	0.36	0.1522	0.2581		0.1042	0.6774	nan	nan	0.6667	0.5532
0.8519	0.0133	0	nan	0.0128	0.0227		0	0.9306	1	0.9667	0.875	0.8571		0.8649	0.5541	0.8636	0.7302	0.411	0.6071		0.1429	0.5417	nan	nan	0.2958	0.5769
0.913	0	nan	nan	0	0.0208		0.0417	0.9744	nan	nan	0.6974	0.8889		0.5443	0.1176	nan	0.6226	0.4268	0.5625		0.0209	0.4	nan	nan	0.3396	0.4783
0.716	0.1767	0.4655	0.4681	0.4435	0.1538		0.0093	0.9322	nan	0	0.4588	0.6774		0.9091	0.6071	nan	nan	0.5652	0.8103		0.3612	0.7	0.1548	0.1064	0.6792	0.725
0.75	0.181	0.6818	0.44	0.3548	0.3772		0.0174	0.9813	0.0229	0.0089	0.9186	0.9703		0.9048	0.5	nan	nan	0.6269	0.8462		0.1533	0.5818	0.1707	0.1657	0.7538	0.7143
0.8389	0.0308	0.3187	0.3193	0.3077	0.1628		0.2	1	nan	nan	nan	nan		0.7	0.3235	0.144	0.1884	0.8519	0.875		0.0909	0.7308	0.115	0.1239	0.6889	0.5769
0.9571	0.2822	nan	nan	0.4158	0.3936		0.0133	0.885	0.9925	0.9656	0.95	0.9038		0.8472	0.5	nan	nan	0.5574	0.6769		0.0686	0.5066	0.1622	0.1248	0.7132	0.8871
0.6567	0	0	0.0488	0.029	nan		0.0093	0.9032	0.9471	0.9426	0.9405	0.8846		0.8985	0.5565	0.9385	0.8462	0.6923	0.7632		0.5484	0.8667	nan	0.8	0.775	0.8564
0.8923	0.2883	nan	nan	0.3	0.3226		0.0076	0.943	0.9565	0.9076	1	0.8736		0.7586	0.4348	nan	nan	0.6316	nan		0.1818	0.4821	0.6034	0.3973	nan	nan
0.9394	0.0893	nan	nan	0.1509	0.2456		0.0047	0.975	nan	0.9592	0.9767	0.942		0.7531	0.4129	0.7963	0.7442	0.413	nan		0.2692	0.5806	nan	nan	0.4828	0.6176
0.9333	0.3333	nan	1	0.8496	1		0.0099	0.9786	0.9839	0.8226	0.9286	0.9348		0.4667	0.098	0.5472	0.2549	0.3537	0.4239		0.3179	0.6336	nan	0.2917	0.3594	0.6567
1	0.3103	nan	nan	0.8333	1		0.0066	0.9735	0.9293	0.9565	0.9429	0.9764		0.7333	0.3276	nan	nan	nan	0.4681		0.4097	0.7344	nan	0.8667	0.8205	0.7317
0.8148	0.2371	nan	nan	0	0.0635		0	0.9876	1	0.9643	0.9508	0.9867		0.6444	0.1864	0.8571	nan	0.5132	0.8205		0	0.8889	nan	0.9722	0.92	0.8667
0.875	0.0174	nan	nan	0	0		0	0.6829	nan	nan	0.8788	0.98		1	0.6909	nan	0.9367	0.8176	0.9775		0.5823	0.9048	nan	0.913	0.5455	0.5679
0.7593	0.2389	nan	nan	0.975	0.9643		0.0517	1	nan	nan	0.7816	nan		0.7105	0.0833	nan	nan	0.3333	nan		0	0.5789	nan	0.6066	0.4314	0.6329
0.9079	0.4	0.9862	0.9118	0.8615	0.9487		0	0.7273	0.5652	1	0.7768	0.8983		0.617	0.2963	nan	nan	nan	nan		0.55	1	nan	nan	0.8284	0.7273
0.8964	0.0157	0.0144	0.0044	0	0		0.2333	0.9677	1	nan	0.9134	0.9608		0.8835	0.5795	nan	nan	0.86	0.8		0.6038	0.9792	0.907	0.9167	0.8588	0.9677
0.7952	0.0146	0.0069	0.008	0	0		0.0147	0.9844	1	nan	0.964	0.9884		0.4231	0	nan	nan	0.2917	nan		0.48	0.8	nan	nan	0.7556	0.475
0.8427	0.0223	0.0216	0.0122	0	0.0182		0.0089	0.9589	1	0.9583	0.973	0.8286		0.4348	0.0476	nan	nan	0.2857	nan		0.42	0.8333	nan	nan	0.6964	0.6744
0.9706	0.0137	0.0119	0.0125	0	0.0128		0.0127	0.9254	0.9661	0.5645	nan	0.7561		0.8101	0.2787	0.3333	0.5833	0.4651	0.34		0.6042	0.9681	nan	nan	0.9583	0.8269
0.9839	0.0136	0.0174	0.0138	0.0179	0		0.0162	0.8663	0.987	0.918	nan	0.9643		0.8353	0.4878	nan	0.7808	0.7778	0.9062		0	0.5714	nan	nan	0.88	nan
1	0.0258	0.0053	0.0192	0	nan		0.0017	0.9419	0.8191	0.8028	1	1		0.5385	0.234	0.2121	0.1304	nan	nan		0	0.587	nan	nan	0.5161	nan
0.8571	0.0278	0.0228	0.0168	0.0217	nan		0.0113	0.8714	0.8158	nan	0.9259	nan		0.6286	0.3235	nan	nan	nan	0.2759		0.0053	0.3846	0.1538	0.0536	0.8788	0.7872
0.7049	0.0249	0.0185	0.0223	0	0		0.0034	0.8485	nan	nan	nan	nan		0.62	0.2697	nan	0.0952	nan	0.4722		0.2692	0.6	nan	nan	0.6406	0.6667
0.9643	0.0149	0.0039	0.0111	0	0.0417		0.0033	0.8364	0.8507	nan	0.8737	0.8378		0.9286	0.4	nan	0.9167	0.7556	0.5217		0.4808	0.7931	1	0.6765	0.6667	0.77
0.7674	0.0102	0.0168	0.0118	0.0145	0		0.0081	0.8952	0.9739	nan	0.9403	0.7574		0.6875	0.3659	nan	nan	0.3906	0.7895		0.4848	0.7879	nan	nan	0.6591	0.6429
0.9714	0.0119	0.0217	0.0094	0	0		0.0082	0.6894	0.7664	0.7951	0.8478	0.8875		0.828	0.4894	nan	0.7065	nan	0.5532		0.3462	0.6765	nan	nan	0.6809	nan
0.7692	0.0173	0.0481	0.0124	nan	0.0238		0.0141	0.8908	0.9091	0.9543	0.92	0.9286		0.7391	0.4167	nan	0.2308	0.1379	0.4444		0.5949	0.913	nan	nan	0.6933	0.7321
0.7879	0.0128	0.013	0.0048	nan	0		0.008	0.9317	0.8684	0.9512	0.9677	nan		0.6458	0.2647	nan	0.4023	0.2553	0.5714		0.4138	0.7581	0.1556	nan	0.5051	0.5902
0.8684	0.0214	0.0061	0.0273	nan	0		0.0108	0.982	nan	1	0.9474	nan		0.7273	0.2222	nan	0.2812	nan	0.7053		0.5172	0.9778	nan	nan	0.7077	0.7263
0.88	0.0093	0	0.0217	0	0		0.0057	0.962	nan	1	1	nan		0.9565	0.5	nan	0.2553	nan	0.7586		0.0694	0.4746	0.4286	nan	0.2195	0.3056
0.9551	0.0171	0.0233	0.0149	0	0		0.0098	0.9362	nan	nan	0.9811	1		0.6622	0.3553	nan	0.6271	0.4307	0.5528		0	0.4259	nan	nan	0.3261	0.4043
0.912	0.0303	0.0102	0.0164	0	0		0.0072	0.9206	0.9583	nan	0.96	1		0.4	0.0769	nan	nan	0.6596	nan		0.6667	1	0.85	0.6731	0.9032	0.9244
0.8636	0.0294	0.0169	0.0144	0	0.0189		0.0088	0.838	1	0.8333	0.9815	1		0.8261	0.4783	nan	nan	0.7162	0.7333		0.2821	0.5833	nan	nan	nan	0.6296
0.7885	0.0121	0.0121	0.0121	0	0		0.0098	0.9524	0.8966	1	0.9487	1		0.6136	0.2941	nan	nan	0.5652	0.6875		0.2571	0.8	nan	nan	nan	nan
1	0.0024	0.0085	0.0088	0	0		0.0035	1	nan	nan	0.8493	0.9		0.8298	0.4	nan	nan	0.7568	0.7568		0.5306	0.963	0.9302	0.8214	0.8772	0.9286
0.9765	0.0093	0.0385	0	0	0		0.1966	0.7135	0.1158	0.0347	0.7345	0.7436		0.8	0.3714	nan	nan	0.5217	0.625		0.0357	0.3778	nan	nan	0.087	0.5918
0.8889	0.0227	0.0039	0.0207	nan	0		0.0435	0.6711	nan	nan	0.6667	0.6418		0.9811	0.5556	0.8889	nan	0.625	0.6964		0.1212	0.4839	nan	0.7692	0.3333	0.487
1	0.0097	0.0068	0.016	0	0		0.2915	0.9636	0.8209	0.971	0.9545	0.9635		0.7794	0.4318	0.6557	0.7368	0.4915	0.6316		0.0872	0.8	0.8718	0.7143	0.3357	0.6296
0.907	0.0185	0.1196	0.2886	0.6905	nan		0.0118	0.9286	nan	1	0.9355	0.9689		0.9062	0.6	nan	0.8727	0.7662	0.8333		0.5	0.8438	nan	nan	0.5	0.8
1	0.0294	0.0204	0.1822	0.8108	nan		0.2808	0.9665	nan	1	0.8636	0.9706		0.4219	0.1053	0.2903	0.25	0.0909	0.1562		0	0.7568	nan	nan	0.8559	0.7353
0.8214	0.0253	nan	0.1832	1	nan		0.011	0.9744	nan	0.5172	0.9583	0.9079		0.7736	0.2959	nan	nan	0.4574	0.5645		0.3158	0.8214	nan	nan	0.6143	0.6311
0.9773	0.01	0.0106	0.0252	0	0.0079		0.1058	0.9878	0.869	0.9592	0.9494	0.9286		0.5455	0.2273	nan	0.5897	0.2615	0.4803		0.5761	0.9	nan	nan	0.7419	nan
0.8769	0.0091	0.0165	0.0062	0	0.0063		0.3274	0.9874	0.8049	0.9048	0.9823	0.9067		0.7234	0.3071	nan	nan	0.8033	nan		0.4828	0.8148	nan	nan	0.6098	0.6818
0.6718	0.0119	0.0312	0.0171	nan	nan		0.4242	1	nan	nan	0.9833	0.9595		1	0.68	nan	0.7647	0.6538	0.878		0.6667	1	nan	nan	0.7265	0.8627
0.9584	0.0191	0.0069	0.0483	0	0		0.2161	1	nan	0.4545	0.9839	0.8897		0.8254	0.2927	0.88	nan	0.6711	nan		0.3537	0.7308	nan	nan	0.5634	0.8056
0.952	0.0141	0.014	0.018	0.0078	0		0.1571	0.931	nan	0.3548	0.9737	0.9186		0.9706	0.6216	nan	0.6471	0.8056	0.9487		0.5972	0.9486	0.9701	0.92	nan	0.8421
0.8911	0.0275	0.0224	0.0182	0	0.0095		0.4436	0.9655	0.9091	0.5455	0.8972	0.9877		0.7551	0.4	nan	nan	0.6273	0.8451		0.4054	0.8194	nan	nan	0.2586	0.7174
0.9274	0.0057	0.017	0.0332	nan	0		0	0.7188	nan	1	0.9159	0.8689		0.4628	0.0354	nan	nan	0.0588	0.3448		0.6	0.9091	nan	nan	0.6804	0.8282
0.9237	0.0054	0.0066	0.0123	nan	0.0152		0.2283	0.9745	0.9464	0.9177	0.9565	1		0.5952	0.2639	0.5833	nan	0.1618	0.5		0.6047	0.9524	nan	0.75	0.6753	0.8361
0.911	0.0094	0.0145	0.0198	0	0		0.1597	0.9512	0.9652	0.9231	0.9643	0.9898		0.7821	0.3958	0.9	nan	nan	0.6522		0.1512	0.6279	0.5455	0.6429	0.2342	0.6667
0.9486	0.021	0.0157	0.0027	0	0.0092		0.277	0.9697	nan	0.871	nan	0.9762		0.4146	0.1071	nan	nan	0.5	nan		0.4091	0.7671	0.8372	0.9213	0.5046	0.8941
0.8819	0.0187	0.0097	0.0213	0	0		0.4	1	nan	nan	1	1		1	0.5946	nan	nan	0.8394	0.9388		0.1774	0.6912	nan	0.5139	0.2872	0.75
0.9001	0.0268	0.0168	0.0082	0	0		0.2917	1	nan	nan	nan	0.9773		0.913	0.6071	0.9231	0.8571	0.7442	0.7879		0.4091	0.7381	0.9661	0.8235	nan	nan
0.7785	0.0211	0.0058	0.0136	0	0		0.34	0.942	nan	0.8966	0.9851	1		0.7	0.3243	nan	nan	nan	0.3793		0.3429	0.7812	nan	0.7037	0.764	0.8286
0.6897	0.0217	0.0311	0.0054	0	0.0208		0	0.957	nan	nan	0.9467	0.9714		0.7808	0.4806	nan	nan	nan	nan		0.0191	0.3471	nan	0.2931	nan	nan
0.636	0.0181	0.0144	0.0118	0	0.0078		0.1863	1	nan	nan	0.9762	0.9636		0.7734	0.0312	nan	0.1638	0	nan		0	0.7619	nan	nan	0.5521	0.7857
0.8676	0.0182	0.0099	0.0128	0	0		0.2687	1	nan	nan	0.9655	1		0.9329	0.0516	0.8382	0.7177	0	nan		0.0391	0.5128	nan	nan	0.6744	0.6053
0.9506	0.0141	0	0	0	0		0.0043	0.9388	nan	0.9412	0.8489	0.9423		0.904	0.0264	0.2062	0.3605	0.0333	nan		0.0135	0.4348	nan	nan	0.2188	0.3611
0.9438	0.0031	0	0.0073	0	0		0.0175	0.9535	0.9167	1	0.9145	1		0.8354	0.017	0.3333	0.3497	0.0169	nan		0.0294	0.4068	nan	0.2083	0.6176	0.7353
0.8671	0	nan	nan	0	0		0.0131	0.9123	nan	nan	0.7945	0.9762		0.8627	0.0562	0.1261	0.2308	0.0233	nan		0.0448	0.3571	nan	0.2727	0.3571	0.4
0.9474	0.0507	nan	nan	0.018	0.0333		0.0093	0.9773	nan	nan	0.8868	0.9756		0.6279	0.1038	0.1613	0.425	0.0294	nan		0.55	0.8714	0.7833	nan	0.5185	0.7467
0.9766	0.0176	nan	nan	0	0.0189		0.0616	1	nan	nan	0.9767	0.8077		0.6881	0.0248	nan	nan	0.0484	0.0227		0.5152	0.8667	0.4242	0.4792	nan	0.4444
0.9706	0.009	0	nan	0	0		0.0018	1	nan	nan	0.9796	0.8235		0.6471	0.2642	nan	0.25	0.3241	0.5833		0.1957	0.5	nan	nan	0.5246	nan
0.956	0.0089	0.0086	0.0268	0.0175	0		0.3333	0.9153	nan	0.9268	0.9388	0.9887		0.7419	0.4386	nan	0.9535	0.7951	0.8403		0.3407	0.8621	nan	nan	nan	0.6579
0.96	0.1222	0.0385	0.087	0.119	0.2923		0.2927	0.9115	0.7667	0.8148	0.7986	0.8361		0.9565	0.6333	0.9744	nan	0.8148	0.8133		0.5485	0.8905	0.6667	0.4364	0.6875	0.4583
0.8271	0.0191	0.0104	0.037	0.0224	0.0323		0.0192	0.8077	0.5294	0.5189	0.1268	0.3448		0.6	0.2	0.4076	0.1071	0.614	0.5614		0.0085	0.963	nan	0.6622	0.8723	nan
0.6937	0.0169	0	0	0.0402	0		0.0255	0.5597	0.9923	0.8529	0.1471	0.2977		0.8182	0.2727	1	0.5714	0.6706	0.7564		0.0183	0.6579	nan	0.6569	0.5775	0.6857
0.8571	0.2333	nan	nan	0.8835	0.6897		0.0643	0.9225	0.9058	0.9076	0.6831	0.7784		0.748	0.2148	0.68	0.7255	0.4902	0.4074		0.0057	0.4556	0.7368	0.6667	0.5789	0.5652
0.9825	0	0.0357	0.0638	0	0		0.2763	0.9519	0.9091	0.9216	0.62	0.7636		0.9167	0.4966	nan	0.9216	0.6935	nan		0.0083	0.3429	nan	nan	nan	nan
0.997	0.0176	0.0265	0.0153	0	0		0.2188	0.9895	0.975	0.7867	0.8036	1		0.5091	0.14	0.2143	0.1892	0.4194	0.2857		0.193	0.5	nan	nan	nan	nan
0.8316	0.0277	0.0146	0.0081	0.0339	0.0282		0.0882	1	nan	0.7073	0.8276	1		0.4583	0.0407	0	0	0.0106	0.0147		0.4333	0.7818	nan	nan	0.4688	nan
0.8382	0.0124	0.0199	0.0258	0.04	0		0.0556	0.9825	0.9167	0.6905	0.9667	1		0.7895	0.4074	0.9	0.4	0.2818	0.5903		0.1154	0.48	nan	0.4286	nan	0.5417
0.9667	0.0161	0.0254	0.0177	0	0		0.3333	0.8367	0.7093	0.8333	1	0.967		0.8778	0.4524	nan	0.7619	nan	nan		0.4	0.8077	nan	nan	0.4432	0.7361
1	0.0142	0.0174	0.0157	0.0127	0		0.2689	0.9184	nan	0.8621	0.9647	0.8158		1	0.6731	nan	nan	0.5417	0.825		0.0259	0.4583	nan	nan	0.6	0.5648
0.942	0.0228	0.0118	0.012	0	0.0099		0.1569	0.9194	nan	nan	0.9821	0.871		0.7368	0.3889	nan	0.7069	0.5	0.7422		0	0.6216	nan	nan	0.1538	0.2432
0.9254	0.3045	0.1533	0.1601	0.0897	0.3684		0.002	0.9753	0.9655	0.96	0.9649	0.9111		0.5941	0.136	0.4471	0.5758	0.3231	0.35		0.4348	0.7581	nan	nan	nan	nan
1	0.3463	0.0136	0.0285	0.1481	0.2982		0.007	1	0.9676	1	0.9937	0.9213		0.596	0.2526	0.4571	0.6364	0.4118	nan		0.0305	0.5758	nan	nan	nan	nan
0.9661	0.3413	0.0819	0.0335	0.3882	0.5106		0.0538	0.9276	0.5299	0.7162	0.3684	0.7429		0.4149	0.0857	nan	0.4259	0.2439	0.1613		0.0471	0.8605	nan	0	0.75	nan
0.6923	0.0141	nan	nan	0.0625	0.2895		0.0149	0.7037	0.4468	nan	0.1071	0.463		0.6212	0.0093	0.0122	0.0084	nan	nan		0.0596	0.6286	nan	0.2609	0.6129	0.5526
0.8689	0.3304	0.831	0.9	0.4615	0.6377		0.0113	0.9535	0	0	0.9663	0.9828		0.8276	0.44	nan	0.44	nan	0.6296		0.1429	0.5	nan	nan	0.2913	0.431
0.96	0.377	nan	nan	0.82	0.7333		0.0212	0.9718	0.0084	0	0.9912	0.9529		0.8649	0.5556	nan	nan	0.6949	nan		0.6042	0.9167	nan	nan	0.9082	0.8545
0.9348	0	nan	nan	0.1833	0.0877		0	1	nan	0.0294	0.9359	0.9268		0.819	0.5155	0.641	0.625	0.5882	0.5588		0.4146	0.7727	nan	nan	0.7524	0.7927
0.6522	0	nan	nan	0	nan		0.015	0.9643	nan	nan	0.9512	0.9348		0.802	0.4887	0.75	0.6486	nan	0.4444		0.5278	0.8889	0.9464	0.9623	0.6384	0.9091
0.7736	0.2178	0.3667	0.1921	0.0655	0.3333		0.01	0.9907	1	nan	0.9407	0.9394		0.6154	0.2683	nan	nan	0.1383	nan		0.2979	0.6053	nan	nan	0.6977	0.5455
0.8143	0.0162	0.0065	0.0353	0.0147	0.0882		0.0078	1	nan	nan	0.95	0.9138		0.627	0.0558	0.717	0.7833	0.0935	0.3519		0.0097	0.5	nan	nan	0.1728	0.3187
0.8788	0.0159	nan	nan	0.0102	0		0.0156	0.9429	nan	nan	0.9556	0.95		0.6737	0.1053	0.3226	0.5368	0.0519	0.3409		0.049	0.9	1	nan	0.6222	0.7759
0.9825	0.0328	0.0179	0	0	nan		0.018	1	nan	nan	nan	0.8857		0.6667	0.3191	0.303	nan	0.5593	0.5818		0.0109	0.6122	0.6818	0.7193	0.6786	0.7683
0.9363	0.038	0	0.0217	0	0		0.0096	0.9783	0.9571	0.75	0.9655	0.8542		0.9	0.3239	0.2745	nan	0.6176	0.5443		0	0.6545	nan	nan	0.7708	0.6765
0.9559	0.0128	0	0.0139	0	0.0226		0.01	0.98	0.8421	nan	nan	nan		0.5179	0.1429	nan	nan	0.4	nan		0	0.6173	0.7838	0.663	0.5273	0.7049
0.9615	0.0402	0	0	0	0		0.0117	0.9333	nan	nan	0.8182	nan		0.7193	0.0545	0.4286	0.1935	0	0.1364		0.0114	0.5525	0.5161	0.5897	0.5	0.6267
0.9618	0.0132	0.0134	0.0427	0	0		0.0162	0.9841	1	0.6716	0.9592	0.9697		0.9091	0.5517	nan	0.8333	0.5621	0.6133		0	0.5238	nan	nan	0.2381	0.2857
0.9732	0.0403	0.0066	0.0114	nan	0		0.0122	0.9767	nan	nan	0.9675	0.8769		0.7949	0.4848	nan	nan	0.5185	0.74		0	0.58	nan	nan	0.3818	0.5567
0.9516	0.0145	0.0105	0.0625	nan	nan		0	0.9412	nan	nan	0.9737	0.9831		0.6531	0.3125	0.7679	0.1852	0.7941	nan		0	0.3571	nan	nan	0.4634	nan
0.6552	0.125	nan	nan	0	0		0.0111	0.9756	nan	nan	0.9474	0.9352		0.5577	0.2523	0.3714	0.2833	0.1724	0.2564		0.0049	0.3951	nan	0.6957	0.3558	0.6023
0.7037	0.0548	nan	nan	0.0083	0.0538		0.0151	1	nan	nan	1	0.8806		0.5974	0.28	0.5	0.34	0.4595	0.525		0	0.3906	nan	nan	0.1698	0.3385
1	0.4667	nan	nan	0.9833	0.9821		0.0104	0.9643	nan	0.8235	1	0.956		0.6364	0.2982	nan	nan	0.4	0.5301		0.0194	0.6	nan	nan	0.4262	0.5208
0.871	0.1219	0	0.0078	0.5169	0.3146		0.0139	0.9512	nan	nan	0.9259	0.9545		0.6207	0.3	0.9167	0.4808	0.6036	0.6667		0.0207	0.4935	nan	nan	0.4022	0.3951
0.9565	0.3278	nan	nan	0.8396	1		0.0068	0.9474	1	0.8052	0.9114	0.9677		0.6804	0.3636	nan	0.8684	0.6129	0.6731		0.0952	0.4773	nan	nan	0.25	0.3061
0.9412	0.0221	0	0.007	0	0.0303		0.0054	0.9694	0.7188	0.7419	0.95	0.9174		0.9	0.2353	nan	1	0.7065	0.7027		0.4545	1	nan	nan	0.8065	0.6667
0.9474	0.0124	0.0197	0	nan	0		0.0057	0.6383	0.4444	0.4085	0.2419	0.3733		0.5714	0.2273	nan	nan	nan	nan		0.0045	0.3957	0.4932	0.5811	0.1212	0.5114
0.8696	0.0268	0.0079	0.0114	0	0		0.0556	0.9583	nan	nan	0.8736	nan		0.973	0.619	nan	nan	0.7679	0.7407		0.0144	0.5161	nan	nan	0.08	nan
0.7064	0.0442	0	0.0317	0	0.0217		0.5	1	nan	nan	nan	1		0.4496	0.1223	nan	0.265	0.4186	nan		0.0104	0.6218	0.5984	0.5098	0.4595	0.32
0.8316	0.2571	0.9104	0.7115	0.283	0.4138		0.0148	0.9104	1	0.8636	0.8197	0.8553		1	0.6087	nan	nan	0.6667	nan		0.0152	0.6533	0.6378	0.5508	0.5421	0.5532
0.7671	0.0164	0.0821	0.0239	0.0296	0.0103		0.3333	1	nan	0.1951	0.979	0.8923		0.7857	0.4828	0.6765	0.6512	0.471	0.6892		0.0065	0.8642	0.9315	0.8163	0.6463	0.8298
0.8362	0.0667	0.6129	0.7037	0.1974	0.16		0.0067	0.6473	0.0365	0	0.8725	0.9444		0.5714	0.2273	nan	0.5405	0.4792	0.6111		0.0188	0.7725	0.8491	0.7654	0.6747	0.75
0.7123	0.0174	0	0	0.0132	0		0.4286	0.9836	nan	nan	0.1605	0.4		0.8731	0.5496	0.7179	nan	nan	nan		0.0104	0.85	nan	nan	nan	0.8718
0.5536	0.0095	nan	0	0	0		0.0145	0.5328	0.6957	0.5135	0.5395	0.4909		0.7761	0.4643	nan	nan	nan	0.7407		0.28	0.6047	nan	0.5758	nan	0.7209
0.7056	0	nan	nan	0.011	0		0.1515	0.9231	0.7143	nan	0.9231	nan		0.8387	0.4348	nan	nan	0.6364	nan		0.3686	0.6886	0.6339	0.7028	0.5156	nan
1	0.4038	nan	nan	0.578	0.9643		0.4286	0.9355	1	0.9778	0.9747	1		0.791	0.4512	0.5385	0.5312	nan	nan		0.2282	0.647	nan	nan	0.4286	nan
0.9375	0.2576	nan	0.8095	0.267	0.2083		0.0045	0.9394	0.8254	0.7123	0.9456	0.9902		0.7333	0.2857	nan	nan	nan	0.4783		0	0.4122	0.6415	0.5455	0.0328	0.0323
0.9538	0.4262	0.9114	nan	0.5098	0.9556		0.1163	1	nan	nan	0.9717	nan		0.8113	0.5	nan	0.5556	0.619	0.6757		0.505	0.8298	0.6522	0.6296	0.7826	0.6438
0.9429	0.0972	nan	0	0	0.0357		0.0364	0.5714	nan	nan	0.8364	0.8227		0.8938	0.3028	0.7105	0.64	0.6094	0.5926		0.0032	0.8421	0.9365	0.9467	0.8352	0.7059
0.7733	0.0214	0.0244	0.0093	0.0075	0		0.3222	0.84	1	nan	0.9211	0.9279		0.9048	0.4583	0.8333	nan	0.5588	0.5075		0.0018	0.6613	nan	0.7	0.6571	0.6102
0.9808	0.0343	0	0.0135	0	0.0133		0.011	0.5173	0.4055	0.3295	0	0.1122		0.493	0.1852	0.4151	nan	nan	nan		0.0115	0.7419	nan	nan	nan	nan
0.6486	0	0.0112	0	0	0		0.0137	0.9047	0.955	0.9675	0.8808	0.8134		0.5926	0.04	nan	nan	0.241	0.3086		0.3977	0.7424	nan	0.2581	0.4872	nan
0.6143	0	0.0405	nan	0	0		0.2273	0.9012	nan	nan	0.7634	0.95		0.6897	0.3043	nan	nan	0.575	0.5833		0.0063	0.52	nan	nan	0.3889	0.3684
0.9885	0.0224	0	0.0071	0	0		0.375	1	0.9104	0.8864	0.9444	0.9778		0.6463	0.3333	0.5714	0.2295	0.7321	0.6988		0.0095	0.381	nan	nan	nan	0.5263
0.8024	0.0089	0.0099	0.0068	0.0092	0.0101		0.4186	0.9583	nan	nan	0.9425	nan		0.9848	0.64	nan	0.4262	0.8421	0.7568		0.6364	0.95	nan	nan	0.7719	nan
0.7857	0.009	0	0.011	0	0		0	0.9756	nan	nan	0.9167	1		0.7308	0.4186	nan	nan	0.4412	0.5517		0.0481	0.4074	nan	nan	nan	nan
0.7079	0.0404	0.004	0.019	0	0		0.0013	0.9905	0.0113	0.0126	1	0.9759		0.85	0.4615	nan	0.75	0.6034	0.8125		0.0762	0.4286	nan	nan	nan	nan
0.9717	0.0196	0.0208	0.0064	0	0.0152		0.0154	0.9048	0.0315	0.0213	nan	1		0.4722	0	nan	0.4286	0.8841	0.9375		0.0242	0.5	nan	nan	0.5455	nan
0.9714	0.0052	0.0152	0.023	0	0.027		0.2268	0.8444	0.0357	0.022	0.8269	0.94		0.4	0.0638	nan	nan	0.2182	nan		0.2093	0.5319	nan	nan	0.6341	nan
0.5641	0.0147	0.0211	0.0162	0	0		0.0593	0.9434	0	0.0316	0.8364	0.9672		0.9831	0.6071	0.9048	0.5833	0.7273	0.9452		0.0503	0.6667	nan	nan	0.7656	0.6545
0.9756	0.0139	0.0276	0.0061	0	0		0.012	0.8611	0.0151	0.0141	0.9639	0.9701		0.8871	0.5217	nan	0.5625	0.7885	0.7778		0.0057	0.6769	nan	nan	nan	nan
0.8	0.0151	0.0392	0	0	0.0074		0.0078	0.9722	0.0085	0	0.9219	0.9916		0.5938	0.15	nan	nan	0.4074	0.5714		0.0091	0.6364	nan	nan	0.619	nan
0.9565	0.2917	1	nan	0.4423	0.3889		0.0051	1	0.0152	0.0057	0.925	0.9848		0.8958	0.1915	0.6279	0.2973	0.6923	0.7089		0.0349	0.4167	nan	0.5312	0.6	nan
0.9118	0.3403	0.2623	0.1452	0.5059	0.4		0.0101	0.9796	nan	0.0103	0.8837	1		0.7879	0.2174	nan	nan	0.375	0.5385		0.0088	0.5306	nan	nan	0.4889	nan
0.7333	0.0441	0	0	0	0		0.0335	1	0.0067	0.0154	0.96	0.9655		0.58	0.2553	nan	0.8571	nan	nan		0.0625	0.68	nan	nan	0.5312	0.6579
0.9683	0.0377	0	0.1064	0.1161	0.05		0.0129	0.9434	0.0429	0.0074	1	0.9412		0.8312	0.3208	0.6429	0.7857	0.8442	0.5467		0.1156	0.7109	0.7468	0.8182	0.6809	0.5181
0.9906	0.0079	0	0.0169	0	0.0144		0.0085	0.9712	0.0036	0.0251	0.9815	0.9574		0.8034	0.4831	nan	nan	0.5758	0.5862		0.2847	0.8542	0.9833	0.913	0.5684	0.746
0.988	0.0092	0.0025	0.01	0	0.0127		0.0219	0.9302	0.0134	0.02	1	0.95		0.6842	0.3455	nan	nan	0.8158	0.7797		0.0042	0.3269	nan	0.1316	0.3182	0.2414
1	0.0242	0.0129	0.0162	0	0		0.0174	0.9783	0.0259	0.0079	0.9756	0.8932		0.9505	0.5765	0.8491	0.92	0.5248	0.6461		0.0064	0.4194	nan	nan	0.5797	0.617
0.8	0.0147	0.0233	0.006	0	0		0.0108	0.9655	0.0176	0.0203	nan	0.9753		0.3441	0.0103	nan	nan	0.125	0.1389		0.0098	0.6471	nan	0.875	0.746	0.6316
0.9608	0.1033	0.0137	0.0057	0.0085	0.0085		0.0145	0.7377	0.0034	0.012	0.9565	0.9744		0.6562	0.3273	nan	nan	nan	0.5909		0.0098	0.4444	nan	nan	0.4881	0.686
0.9275	0.0125	0.0082	0	0	0		0.0164	0.5294	0.021	0	0.9811	0.9231		0.8814	0.5588	0.7872	0.8409	0.4667	nan		0.5854	0.9286	1	nan	nan	nan
0.8	0.0198	0.0347	0.0885	0	0.0079		0.0074	0.5833	0.0032	0.0091	0.9615	0.9914		0.5385	0	0.5797	0.8095	0.438	0.3438		0.0107	0.4878	0.4706	0.2963	0.4815	0.5283
0.9505	0.0107	0.0134	0.011	0	0.0056		0.0088	0.975	nan	nan	0.9508	0.9375		0.4902	0.1892	0.3438	nan	0.2857	nan		0.0137	0.3495	0.3333	0.1341	0.24	0.2468
0.8538	0.0116	0.0148	0.0183	0.0175	0.0145		0	0.9091	nan	nan	0.916	0.9231		0.5316	0.093	0.3158	nan	0.4286	nan		0.2994	0.6379	0.7931	0.8378	0.6279	0.7045
0.9828	0.018	0.3447	0.3672	0.0142	0.0508		0.0077	0.9545	nan	nan	0.7431	0.8235		0.8387	0.52	nan	nan	nan	nan		0.3125	0.8537	nan	nan	0.9167	0.951
0.9643	0.0128	0.0422	0.087	0	0.013		0.0761	1	0.1714	0.4263	0.9286	1		0.6825	0.3011	0.7059	0.6974	0.4615	nan		0.5122	0.902	nan	nan	0.7049	0.9032
1	0.0068	0.0494	0.1203	0	0.0071		0.0104	0.5833	0.0104	0.0209	0.78	0.8991		0.7931	0.3667	0.85	nan	0.4828	0.4795		0.1896	0.5435	nan	0.7838	0.5081	0.7088
1	0.014	0.0166	0.0121	0.0076	0.0065		0.0064	0.7333	0.019	0.0115	0.7333	0.9449		0.6667	0.1429	nan	nan	0.4286	0.4194		0.641	0.9574	0.9118	0.6818	0.8182	0.8136
0.6111	0.0269	0.0143	0.0133	0	0.0085		0.0068	1	0.0742	0.0399	0.6333	0.9669		0.641	0.1538	nan	nan	0.5417	0.25		0.6154	0.9524	nan	nan	0.7975	0.9397
1	0.0182	0.0076	0.0138	0	0		0.0091	0.9677	0.0147	0.0237	0.6667	0.95		0.8378	0.1905	nan	0.5818	0.451	0.5625		0.5	0.8	1	0.8929	0.6989	0.6951
0.7273	0.015	0.0085	0.0062	nan	0		0.0162	0.9355	0.0214	0.011	0.963	0.9615		0.75	0.1481	nan	nan	0.0441	0.0426		0.4382	0.7838	nan	nan	0.68	0.6989
0.8333	0.0163	0.0993	0.0168	0	0.0275		0.0128	0.9821	0.0069	0.0138	0.9706	0.9272		0.6154	0.1026	nan	nan	0.4857	0.5		0.015	0.3962	0.0164	0	0.1905	0.1905
1	0.0083	0.0502	0.0297	0	0		0.0098	0.9444	0.0051	0.006	nan	0.9792		0.875	0.4706	nan	nan	0.5385	nan		0.026	0.6667	nan	nan	0.4419	nan
0.973	0.0296	0.1	0.0581	0	0.0071		0.0381	0.9621	0.0165	0.0359	nan	1		0.75	0.3654	0.72	0.7143	0.42	0.5075		0.0625	0.4375	nan	nan	0.3056	0.6071
0.7248	0.0864	0.0192	0.0667	0.033	0.0294		0.1227	0.9724	0.2382	0.2874	1	1		0.5789	0.2609	0.2	nan	0.5385	nan		0.0755	0.5588	nan	nan	nan	0.7419
0.9583	0.0133	0.0901	0.06	0	0		0.0081	0.523	0.0153	0.0172	0.8496	1		0.6716	0.2857	nan	0.5882	nan	0.7826		0.0395	0.52	nan	0.4891	0.3019	0.3659
0.8846	0.0058	0.0547	0.053	nan	nan		0.0064	0.5404	0.022	0.0071	0.7143	0.9318		0.8913	0.3333	nan	nan	0.6557	0.8367		0.0625	0.4643	nan	nan	0.5	0.2308
0.9595	0.0138	0.1254	0.0881	0	0.0071		0.0088	0.6836	0.0112	0.0111	0.605	0.9043		0.4889	0.1034	nan	nan	0.8667	0.7797		0.3875	0.6939	nan	0.5273	0.4839	0.6415
0.9333	0.0274	0.0785	0.0661	0	0.0283		0.3891	0.9091	nan	nan	0.9032	0.9855		0.6364	0.2286	nan	nan	0.4267	0.473		0.4545	0.7812	nan	0.6818	0.58	0.6667
0.9741	0.0206	0.0556	0.0676	0	0.0139		0.3868	0.9592	nan	nan	0.9859	0.9744		0.8841	0.5504	nan	0.8173	0.9091	0.9104		0.0293	0.7	nan	nan	0.75	0.7612
0.8133	0.0305	nan	nan	0	0.3049		0.1526	0.9535	nan	nan	nan	nan		0.7883	0.375	nan	0.775	0.7917	0.8817		0.009	0.6207	nan	0.3636	0.625	0.5595
0.8545	0.0282	0.0093	0.0033	0	0		0.0931	0.9882	nan	0.8947	0.89	0.9649		0.7273	0.4091	nan	nan	0.7347	0.5238		0	0.381	1	nan	0.5	0.6286
0.7963	0.0131	0.2994	0.228	0	0.0088		0.1322	0.9091	0.963	0.8824	0.7865	0.913		0.8095	0.4364	nan	nan	0.5161	0.6207		0	0.4561	nan	0.9062	0.4679	0.6117
0.9583	0.0273	0.0217	0.0117	0	0.0119		0.2028	0.9005	0.7826	0.5385	nan	nan		0.9643	0.3382	nan	0.7333	0.4324	0.3077		0.3313	0.6761	0.541	0.3953	0.7692	0.55
0.8864	0.0291	0.016	0.0184	0	0.012		0.0198	0.8043	nan	0.0244	0.6508	0.617		0.3539	0	0.032	0.0127	0	nan		0.2313	0.7292	0.569	0.3036	nan	0.7292
0.9605	0.0345	nan	nan	0.0862	0.0125		0.0066	0.947	0.0021	0.0088	0.9739	0.9881		0.8257	0.5037	0.6197	0.6349	0.5789	0.8333		0.4062	0.7347	nan	nan	0.8654	0.8714
0.9655	0.0476	0.0278	0.0476	0.4054	0.5089		0.0128	0.9662	0.012	0.008	0.8163	0.8913		0.8088	0.4583	0.5532	nan	0.4242	nan		0	0.3008	nan	nan	0.1591	0.3028
0.7714	0.0274	nan	nan	0.0135	nan		0.009	0.993	0.0121	0.03	0.931	0.8378		0.7115	0.25	nan	0.6	0.6915	0.8072		0	0.6341	0.7049	0.614	0.4343	0.5975
0.9733	0.4	1	0.9783	0.4265	0.6458		0.0088	0.9611	0.0049	0	0.9787	nan		0.9524	0.5676	nan	0.8542	nan	nan		0.0278	0.5889	0.6667	0.5472	0.3115	0.5254
0.7907	0.0294	nan	nan	0	0		0.0093	0.9016	0.0498	0.0354	0.9391	nan		0.7833	0.4722	nan	0.6176	0.6977	0.7188		0.0165	0.617	nan	nan	0.6809	0.7125
0.9483	0.2154	0.875	nan	0.2979	0.2529		0	0.9167	0.0333	0	0.8833	nan		0.5143	0.15	nan	0.4884	nan	0.5682		0	0.8889	0.1548	0.2632	nan	0.4
0.9767	0.0624	0.9846	nan	0.1165	0.1037		0.5	1	nan	0.5238	0.9492	0.8269		0.8276	0.4	nan	0.7083	nan	0.8148		0.5862	0.8936	nan	0.9394	0.8286	0.8793
0.6533	0.0125	0.6667	nan	0	0.0208		0.4773	1	nan	nan	0.9579	0.925		0.9189	0.4255	0.8438	nan	0.6047	0.6129		0.5	0.8125	nan	0.8846	0.2474	0.5205
0.9208	0.37	0.9138	1	0.5333	0.3864		0.2703	0.9457	nan	nan	0.974	0.9459		0.75	0.4118	nan	0.2766	0.7632	0.6061		0.0199	0.3968	0.434	nan	0.2907	0.5294
0.8077	0.1135	0.2537	0.4776	0.0137	0.0241		0.4167	1	nan	nan	nan	nan		0.7619	0.4545	0.9143	0.6818	0.4651	nan		0.0155	0.416	0.6744	nan	0.4122	0.6333
0.7907	0.0181	nan	nan	0	0		0.4109	1	nan	0.3396	0.9545	nan		0.4925	0.0235	0	0.0185	0	0		0.4286	0.9545	0.7872	0.1481	0.7349	0.8659
0.9792	0.0291	nan	1	0	0.0109		0.472	1	0	0.2446	0.9756	0.9508		0.6667	0.0034	0.0417	0	0	0		0.5556	0.875	nan	nan	0.7073	0.8113
0.9787	0.0126	1	0.9762	0	0.0101		0.2335	0.9355	nan	nan	0.8629	0.9554		0.72	0.0158	0.0163	0.0181	0	0		0.026	0.8522	nan	nan	0.519	0.8701
0.88	0.0159	nan	nan	0	0		0.1457	1	nan	nan	0.8248	0.8361		0.8767	0.012	0.0192	0.0167	0.0164	0		0.0181	0.695	nan	nan	0.6712	0.7778
0.7838	0.0147	nan	0.8	0	0		0.0038	0.8919	0.4906	0.7778	0.9135	0.8803		0.9328	0.0086	0.0169	0.0304	0.0164	0		0.0134	0.8889	nan	nan	0.766	0.8085
0.9655	0.0192	nan	nan	0	0		0.0043	0.84	0.8788	nan	0.9441	1		0.6	0.0042	0	0.0194	0	0		0.0258	0.4141	nan	0.4667	0.3263	0.5147
0.7391	0.0155	nan	nan	0	0		0.0279	0.9101	0.962	0.9304	0.9434	0.9559		0.5833	0	0	0.0455	0	0		0.5111	0.8621	nan	nan	0.5686	0.35
0.6	0.0162	nan	nan	0	0		0.0075	0.88	0.026	0.0293	0.8649	0.9583		0.7685	0.3333	1	0.5455	0.3544	0.5285		0.0028	0.56	nan	nan	nan	0.25
0.8194	0.0177	0.3333	0.8333	0	0		0.0117	0.9329	0.0031	0.0182	0.9167	nan		0.55	0.25	nan	nan	nan	0.2909		0.2177	0.5962	0.6333	0.2	0.4762	0.425
0.75	0.0102	0.4688	nan	0	0		0.0097	0.956	0.9863	0.9683	0.9265	0.9118		0.7576	0.4138	nan	nan	0.3673	0.5152		0.1333	0.466	nan	0.2424	0.4262	0.7368
0.537	0.0085	nan	nan	0	0		0	0.5259	0	nan	0.101	0.4107		0.5946	0.1562	nan	nan	0.1897	0.1356		0.5	0.8298	0.6	0.5094	0.6543	0.7778
0.8286	0.0166	nan	nan	0.0078	0		0.0984	1	0.0244	nan	nan	nan		0.5	0.1081	0.3148	0.3393	0.2192	0.3696		0.4375	0.75	nan	0.1	0.44	0.5417
0.8182	0.0165	nan	nan	0	nan		0.0472	0.95	0	nan	0.9615	nan		0.8721	0.5294	nan	0.7273	nan	nan		0.1379	0.5217	nan	0.3636	0.6591	0.6167
0.7387	0.0148	1	0.9722	0.0137	0		0.0082	0.8276	0.0192	0.0255	0.8214	nan		0.6364	0.2821	nan	nan	nan	0.5122		0.0089	0.3993	0.6214	0.4766	0.3333	0.4706
0.663	0.0194	nan	0.7727	0.0118	0		0.0127	0.9167	0	0.0259	0.8182	nan		0.8148	0.375	nan	nan	0.5283	0.6981		0.0218	0.5299	0.6087	0.4348	0.46	0.6508
0.9382	0.0111	0.9653	0.9839	0	0.0171		0.0109	0.9647	0.0182	0.0141	0.8043	1		0.3239	0.0127	nan	0.2571	0.2326	0.1778		0.0162	0.8688	0.7564	0.8488	0.7215	0.9186
1	0.0178	nan	nan	0.0101	0		0.0129	0.9551	0.0098	0.0116	0.8043	0.9545		0.9206	0.4896	0.9828	nan	0.4828	0.4386		0.0084	0.7031	nan	0.6	0.4565	0.5844
1	0.0238	nan	nan	0	0		0.0217	0.8205	0	0.051	0.8539	0.88		0.9474	0.5161	nan	0.9167	0.8369	0.8611		0	0.3673	nan	0.4211	0.3023	0.5128
1	0.0413	nan	0.9697	0	0		0.0066	0.5833	nan	0.5	0.9573	1		0.8734	0.5254	0.625	0.6154	0.5952	0.7067		0.0138	0.6667	0.8235	0.8491	0.6596	0.7593
1	0.0183	0.973	0.9726	0	0		0.0048	0.7143	0.871	0.4444	0.9074	0.85		0.775	0.4306	nan	nan	0.7308	0.7105		0.0071	0.3605	0.5397	0.587	0.4706	0.4706
0.9043	0.0204	nan	0.8485	0	0		0.0167	0.8667	nan	0.6364	0.8788	0.75		0.5455	0	nan	nan	0	0.0909		0.0244	0.6092	0.74	nan	0.6538	nan
0.9194	0.0191	nan	nan	0	nan		0.0106	0.8261	0.8333	0.8261	0.8911	0.8571		0.5873	0.2571	nan	nan	0.3019	0.8261		0.0294	0.6349	0.6098	0.4107	0.8772	0.7857
0.6481	0.011	nan	0.8	0	nan		0.0163	0.9667	1	nan	0.9643	nan		0.8571	0.4918	0.7097	0.9143	0.358	0.597		0.4828	0.8276	nan	0.5833	0.5882	0.6615
0.944	0.1185	0.2381	0.4444	0.1961	0.283		0.015	0.9677	nan	nan	0.9877	nan		0.3654	0	nan	0	0.0141	0		0.6129	0.9545	nan	nan	0.7	nan
0.938	0.3021	0.156	0.1632	0.1404	0.3038		0	0.6863	0.6458	0.8723	0.9221	1		0.7293	0.287	nan	nan	nan	0.7955		0.4074	1	nan	nan	0.7805	0.6176
0.8526	0.0186	0.0194	0.0157	0	0.0381		0.0117	0.5556	0.6354	0.8077	0.8808	0.9745		0.7647	0.4583	nan	nan	0.6	0.6512		0.4545	0.7742	nan	nan	0.7561	nan
0.5775	0.0201	0.775	0.7838	0	0.0385		0.0159	1	1	0.8333	0.963	1		1	0.6552	nan	nan	0.9106	0.9272		0.0331	0.3478	nan	0.0909	0.6471	nan
0.9589	0.0155	nan	0.8085	0.5714	0.4722		0.0275	1	nan	0.8519	0.9554	0.9886		0.8182	0.5	0.8929	nan	nan	0.8529		0.0184	0.6154	0.3333	0.0823	nan	0.5
0.6802	0.0187	0.3172	0.1808	0.1923	0.3182		0.0268	0.9649	nan	0.6735	0.9552	0.9917		0.3333	0.0155	0.0156	0.0079	0	0.0122		0.0021	0.7297	0.0092	0.0244	0.7164	0.8696
0.5498	0.0126	0.0165	0.0059	0.0111	0.007		0.2708	0.9524	nan	0.8681	0.9618	0.9845		0.3367	0.0221	0.0205	0.0203	0	0		0.0968	0.4167	nan	nan	0.4762	nan
0.9335	0.02	0.0109	0.0298	0	0		0.3438	0.9706	nan	0.2917	1	1		0.7568	0.0186	0.0225	0	0	nan		0.375	0.7917	0.5909	0.1905	0.7619	0.4286
0.9319	0.0216	0.0237	0.0105	0	0		0	0.7021	nan	nan	0.6126	0.5478		0.9375	0.0123	0	0.0122	0	0		0.5682	0.9767	nan	0.9412	nan	0.8824
0.9206	0.0212	0	0.0122	0	0		0.1526	0.7814	0.954	0.869	0.7941	0.8767		0.7812	0.0141	0.0028	0.0201	0	0		0.0371	0.3496	0.3607	0.3333	0.25	nan
0.9767	0.016	0	0.0388	0	nan		0.0481	0.6121	0.7568	0.5973	0.4833	0.5		1	0.0216	0	0.0019	0	0.0253		0.0112	0.5714	0.8936	0.5	0.7885	0.6744
0.9394	0.0176	0.0118	0	0	0		0.0153	0.6667	0.9589	0.8466	0.5361	0.5781		0.8667	0.0084	0.0026	0.0094	0	0.0312		0.5	0.8276	nan	0.7812	0.6582	0.7961
0.8947	0.0172	0.0061	0.0074	0.0068	0.0119		0.0153	0.8786	0.9841	0.9245	0.9114	0.9073		0.9286	0.0209	0.0068	0.019	0.0127	0.043		0.0333	0.4571	0.5263	nan	0.1458	0.2885
0.9776	0.0067	0.0078	0.0076	0	0		0.0256	0.9485	0.7414	0.7614	0.9412	0.9423		0.7034	0.0113	0	0.0214	0	0		0	0.4146	nan	nan	nan	nan
0.9286	0.0882	0.2075	0.3585	0.5	0.4444		0.1054	0.9	1	0.6	0.6061	0.9583		0.9048	0.3088	nan	nan	0.7632	0.7273		0.6441	1	nan	nan	0.3962	0.5676
0.9143	0.0674	0.0727	0.1304	0.3077	0.3469		0.4859	1	0.8485	0.6957	0.8254	0.9861		0.6129	0.0746	nan	nan	0.5333	0.3898		0.5	0.825	nan	0.5167	0.6066	0.6111
0.8571	0.0266	0	0.0321	0.0065	0.013		0.2979	1	nan	0.8	0.9524	nan		0.9545	0.6327	0.9032	nan	0.9342	0.8571		0.5	0.9032	nan	nan	nan	nan
0.5556	0.0246	0.9114	0.9518	0	0.0566		0	0.8627	nan	nan	0.7955	0.8276		0.9167	0.4054	1	0.94	0.8602	0.8438		0.3226	0.6316	nan	nan	0.3913	0.4103
0.6207	0.0217	0.0104	0.0086	0	0		0.0308	0.5806	1	nan	0.8043	0.963		0.987	0.686	0.75	0.4571	0.8462	0.8615		0	0.3086	0.5	nan	0.2051	nan
0.9091	0.0274	0	0	0	0.0455		0	0.975	nan	nan	0.9322	0.9868		0.7209	0.3333	nan	nan	0.75	0.5522		0.0175	0.3896	0.6829	0.5745	nan	nan
0.9565	0.0273	0	0.0083	0.1471	0		0.4583	0.9859	nan	nan	0.9775	0.9756		0.6667	0.3162	nan	0.5349	0.56	0.5893		0.0063	0.3727	0.3659	0.6591	nan	nan
1	0.375	0.3644	0.1778	0.5641	0.5		0	0.928	nan	nan	0.9828	0.9516		0.8795	0.5658	0.697	0.7273	0.6957	0.6557		0.0075	0.7381	0.6883	0.6471	nan	nan
0.936	0.0025	0.0051	0.0157	0	0		0	0.8889	nan	nan	0.9556	0.9806		0.6364	0.28	nan	0.6	0.3846	0.4898		0.0074	0.4175	0.4267	0.4915	nan	nan
0.9416	0.0088	0.0171	0.0121	0	0.0063		0.0049	0.8	0.8333	nan	0.9565	1		0.7051	0.3587	nan	nan	nan	nan		0.002	0.4762	nan	nan	nan	0.6667
0.8577	0.0054	0.0081	0.0061	0	0.0074		0.0132	0.8353	1	nan	0.9385	0.9663		0.3824	0.0231	0.0113	0.0116	0	0.013		0.011	0.7333	0.8077	nan	nan	nan
0.9362	0.0141	0.012	0.0038	0.0059	0.0112		0.0056	0.9592	1	1	0.9146	0.9889		0.4182	0.0222	0.0125	0.0127	0	0		0.0357	0.5581	0.9048	nan	nan	nan
0.7619	0.0064	0	0.0606	0	0		0.0082	0.9107	nan	0.8767	0.9189	1		0.5	0	0.0909	0.0615	0.0182	0.0092		0.2766	0.6182	nan	nan	0.5111	nan
0.8313	0.0333	0	0	0	0		0.062	1	0.8974	0.9512	0.9348	0.973		0.7234	0.3301	nan	nan	0.7407	0.6029		0.3333	0.8879	0.9062	0.8644	0.8154	0.8103
0.7407	0	0	0	0.0116	nan		0.0244	0.5806	0.011	0.0179	0.9783	0.9639		0.7083	0.2973	nan	nan	0.4405	0.4884		0.008	0.7742	nan	nan	0.5806	nan
0.8683	0.0105	0	0.0202	0.0136	0		0.0143	1	0.0247	0.0935	0.9722	0.9663		0.5692	0.2174	nan	nan	0.4032	0.5397		0.0164	0.5934	0.3733	0.2553	0.5714	0.4074
0.8212	0.0086	0.0147	0	0	0		0.1417	0.9481	1	0.9014	0.9474	0.8986		0.6552	0.2558	nan	nan	0.4691	0.3333		0.1118	0.7926	0.0069	0.0032	0.8961	nan
0.8029	0.0177	0	0	0	0		0.093	0.9545	1	0.9273	0.9697	0.92		0.3438	0	nan	nan	0.0227	0.012		0.0361	0.75	0.0252	0.0084	0.8571	nan
0.9379	0	0.0213	0	0.0104	0.0253		0.0464	1	1	0.8272	0.875	0.9375		0.7045	0.1875	nan	nan	0.4167	0.5479		0.0317	0.641	0.02	0.0076	0.8	nan
0.9412	0	nan	nan	0	0		0.0066	1	0.7083	0.3464	0.9367	0.9479		0.7907	0.4583	0.6047	nan	nan	nan		0.1667	0.5952	0.25	nan	0.1176	0.4783
0.9643	0.0216	0.0128	0	0	0		0.0101	0.9153	0.3149	0.1506	0.9444	0.959		0.8605	0.4918	0.5789	0.5122	0.6744	0.4808		0.0144	0.4853	0.4364	0.3679	0.2449	0.5938
0.9552	0.0065	0	0	0	0		0.0115	0.9615	nan	nan	1	0.98		0.7619	0.4483	0.6383	0.622	0.5632	0.7619		0.254	0.6087	nan	0.2292	0.1724	0.1912
0.9944	0.0168	0	0.0138	0	0		0.0198	0.9278	0.9474	0.9074	0.9714	1		0.95	0.4762	nan	nan	0.8403	0.88		0.3333	0.6897	0.7273	0.625	0.5352	0.5926
0.8022	0.0136	0.0201	0.0096	0	0		0.0139	0.8193	0.9412	0.9583	0.9608	nan		0.7093	0.3167	0.9143	nan	nan	0.5476		0.2644	0.5699	0.6562	nan	nan	0.7246
0.913	0.0435	0.0385	nan	nan	nan		0.0115	0.6129	nan	nan	0.2857	nan		0.7111	0.2264	nan	0.45	0.575	0.5091		0.1034	0.7188	nan	nan	nan	0.8605
0.9685	0.033	0.0095	0	nan	0		0.0236	0.8881	1	nan	0.931	nan		0.5899	0.1525	0.1429	0.2955	0.2195	0.2895		0.1828	0.6341	0.5758	nan	nan	0.5577
0.9206	0.0204	0.0278	0.0389	nan	nan		0.0244	0.8271	0.65	nan	0.597	0.6406		0.5556	0.1739	nan	0.6875	nan	0.2593		0.0069	0.3333	0	0.0213	0.1081	0.3025
0.9271	0.0164	0.0353	0.0139	nan	nan		0.008	0.9098	0.942	0.9167	0.9708	0.9565		0.3556	0	0.1111	nan	0	0.0143		0.0688	0.5373	0.0981	0.052	0.6667	nan
0.6873	0.0302	0.0074	0.0031	nan	nan		0.0155	0.8819	0.9524	0.8125	0.963	nan		0.7105	0.1957	0	0	nan	0.9706		0.0357	0.625	0.0462	0.0344	0.9016	nan
1	0	nan	nan	nan	nan		0.0112	0.9011	1	nan	0.977	nan		0.5432	0.1958	nan	nan	0.1636	0.3182		0.0052	0.8276	0.005	0.0151	0.814	0.8148
0.6416	0.0108	0.1538	0.1395	nan	nan		0.0077	0.9545	0.9737	nan	0.9767	nan		0.6866	0.32	0.6	0.5789	0.5211	0.5952		0.0127	1	0.0102	0.0143	0.8571	0.9286
0.7391	0.1072	0.1661	0.1117	0.2963	0.0263		0.0125	0.9487	0.7879	nan	0.971	nan		0.84	0.375	nan	nan	0.6429	nan		0.0396	0.8333	0	0	0.7241	0.7692
0.5628	0.013	0.0172	0.0374	nan	0.0233		0.0054	0.9647	0.7222	0.6333	0.9888	0.9744		0.75	0.4286	nan	nan	0.5769	0.5714		0.25	0.74	0.1278	0.2418	0.6957	0.8929
1	0	0	0.0154	0	0		0.0072	0.9531	0.7949	nan	0.9538	1		0.5769	0.2105	0.3864	0.4839	0.2857	0.4615		0.0189	0.3333	0.0256	0.0143	0.5143	0.5789
0.975	0	0.013	0.0216	0.0067	0.0142		0	0.8889	nan	nan	0.9248	0.9769		0.4853	0.1849	0.1754	nan	0.125	0.1667		0.0139	0.623	0.0135	0.0076	0.7805	0.9032
1	0.3824	1	1	0.951	0.8929		0.2698	0.9306	nan	nan	0.9385	0.9762		0.4861	0.0588	0.0727	0.0909	0.3188	0.1618		0	0.8286	0.0165	0.0085	0.7714	0.8182
1	0.4769	nan	0.8974	0.9337	0.9863		0.0127	0.8529	nan	nan	0.963	0.9789		0.5714	0.168	0.8333	0.68	nan	0.68		0.0109	0.7097	0.0268	0.0059	0.7083	nan
1	0.1176	nan	0.8333	0.982	0.9891		0.0353	1	nan	nan	0.9091	0.9913		0.7246	0.3922	nan	nan	0.4533	0.5978		0.0134	0.6389	0.0094	0.0093	0.5455	nan
0.8819	0.25	nan	nan	0.9652	nan		0.0095	0.9655	nan	nan	0.975	0.96		0.6061	0.0563	nan	0.2069	0.1667	0.375		0.0081	0.5465	0.0138	0.0094	0.5686	0.5556
0.9394	0.4308	nan	1	0.2432	0.6237		0.011	0.9706	nan	nan	nan	0.9794		0.8276	0.4231	0.8333	nan	nan	0.6486		0.0252	0.4474	0.0223	0.0161	0.6667	0.459
0.8667	0.0825	0.975	0.9254	0.5949	nan		0.0358	0.975	nan	nan	nan	0.9756		0.5391	0.2059	0.9048	nan	0.7656	0.625		0.0121	0.65	0.034	0.0248	0.6979	0.7193
0.6769	0.0146	0.9765	nan	0.25	0.6296		0.0126	1	nan	nan	nan	0.9643		0.7037	0.3846	nan	nan	nan	0.2973		0.1429	0.619	nan	nan	0.5882	0.6449
0.975	0.0119	0.1067	0.168	0.1867	0.0541		0.0118	1	nan	0.9259	nan	0.9615		0.64	0.2222	nan	0.2857	0.243	0.3232		0.0375	0.5	0.5253	0.3111	0.125	0.1678
0.9714	0.0246	0.1111	0.2527	0.3269	0.1026		0.251	1	nan	nan	nan	1		0.6341	0.2388	nan	0.6154	0.4918	0.5294		0.0195	0.4427	0.3091	0.3276	0.0101	0
0.9118	0.274	0.165	0.266	0.8136	0.5593		0.125	0.7176	nan	0.0333	0.9545	1		0.8393	0.5357	0.6094	0.0833	0.6562	0.8232		0.4286	0.7549	0.9024	0.9298	0.8286	0.8846
1	0.458	0.9787	nan	0.9915	1		0.3333	1	nan	nan	1	nan		0.7969	0.0556	0.025	0.0135	0.0545	0		0.3667	0.6914	0.7838	0.8889	0.5161	nan
1	0.4694	0	0	0.1069	0.2617		0.005	0.9633	0.0091	0.0085	0.9571	0.9524		0.4792	0.0822	0.0857	nan	0.058	nan		0.5946	0.9643	nan	nan	0.5946	0.5949
0.9535	0	0.0909	0.0694	0.0139	0.0156		0.0046	1	0.023	0.0137	0.9796	0.9048		0.5	0.0444	nan	0.05	0.1719	nan		0.1842	0.5208	0.3448	0.5	0.7414	0.6768
0.766	0.0435	0.5	nan	0.6721	0.5479		0.001	1	0.0092	0.0066	0.9831	0.9756		0.7447	0.2105	0.3158	nan	0.4571	0.4194		0.0833	0.6232	nan	nan	nan	nan
0.9625	0.2643	0.0513	0.051	0.0441	0.0947		0.0102	0.963	0	0.0161	1	1		0.678	0.32	0.6667	nan	0.1429	0.3438		0.0348	0.434	0.7727	0.64	0.439	nan
1	0.0313	0.0099	0	0	0.025		0.0104	1	0.0099	0.0081	0.99	0.9815		0.8571	0.4286	nan	0.8286	nan	0.6522		0	0.4237	0.3784	0.4143	0.3462	nan
0.9281	0.2866	0.9054	nan	0.5254	0.5288		0.0097	1	0.0097	0.0056	0.9385	1		0.75	0.3636	nan	nan	0.8333	0.7959		0.1154	0.4574	nan	nan	nan	0.575
0.8387	0.0133	nan	nan	0.254	0.3077		0.0089	1	0.0131	0.0129	0.9417	0.9535		0.697	0.3784	nan	nan	0.4286	0.4118		0.1098	0.4571	0.25	0.1364	0.0548	0.3158
0.7083	0.0286	nan	nan	0	0		0.0079	0.8636	0.0195	0.0113	0.9804	0.9722		0.6916	0.1667	0.4744	0.6667	0.4902	0.1803		0.3556	0.8276	nan	nan	0.5854	0.8718
0.7921	0.2182	0.4258	0.2737	0.2328	0.6957		0.0129	0.9259	0.0153	0.0105	0.8919	1		1	0.619	nan	nan	0.7386	0.8532		0.5882	0.9778	nan	nan	0.9796	0.9861
0.8308	0	nan	0	0	0		0.0058	0.873	0.0214	0.004	0.9494	nan		0.7576	0	0.32	0.5098	0.0909	0.2558		0.4	0.8529	nan	nan	0.7558	0.7986
0.84	0	nan	nan	0	0		0.0059	0.9091	0.0146	0.0174	0.9701	nan		0.65	0.25	nan	nan	nan	nan		0.4444	0.9643	0.6415	nan	0.7	0.6914
0.7368	0.1076	0.1917	0.1229	0.1778	0.7944		0.0103	1	0.0167	0.0149	0.949	1		0.45	0	nan	nan	0	0.0488		0.5682	0.9138	nan	nan	0.8286	0.8908
0.55	0.0377	nan	0.0147	0.0066	0.01		0.0113	0.8824	0.0162	0.0141	0.9643	nan		0.5789	0.0328	nan	0	0	0.0424		0.0118	0.8351	0.9	nan	0.8889	nan
0.9159	0.3103	nan	0.069	0.8667	0.9697		0.0128	0.9375	0.0237	0.0153	1	nan		0.7805	0.2333	nan	0.6364	0.3814	0.4756		0.0115	0.6545	nan	nan	nan	nan
0.8947	0.0117	0.0137	0.015	0.0085	0		0.0149	0.9872	0.0099	0.0299	1	1		1	0.6486	nan	nan	0.7778	0.8511		0.0079	0.4041	0.0345	0.0067	0.3404	0.2381
0.9556	0.0217	0.0404	0.0367	0.0061	0		0.0046	0.9722	0.045	0.0136	0.9155	nan		0.68	0.049	0.3529	0.42	0.0182	0		0.02	0.3429	0.065	0.0224	0.5714	0.6304
0.8871	0.0116	0.0135	0.0283	0	0.0083		0.0054	0.9702	0.0143	0.0066	0.9636	nan		0.78	0.0234	0.7857	0.75	0	nan		0.0143	0.3611	0.005	0.0047	0.5366	nan
0.8833	0.0172	0.0119	0.0086	0.0105	0		0.0149	0.9892	0.0142	0.0207	0.95	nan		0.7561	0	0.8	0.3784	0.0106	nan		0.005	0.3521	0.0034	0.0241	0.8052	0.9565
0.9	0.0438	0.0227	0.021	0	0		0.0107	0.9651	0.0089	0.0213	0.9701	0.9583		0.5652	0.0069	0.0189	0.0172	0.0089	0.0085		0.0075	0.55	0.0222	0.0094	0.7021	0.6875
0.9375	0.0213	nan	nan	1	0.9898		0.0087	0.9474	0.0231	0.005	0.9699	0.9831		0.6809	0.25	0.8095	0.2941	0.551	0.5577		0.0067	0.8537	0.0124	0.0035	0.7391	0.7474
0.6286	0.0183	0	0	0.0081	0.04		0.0381	0.6092	0.0162	0.0063	0.25	nan		0.5167	0.202	0.4615	0.2778	0.1813	0.1556		0.0108	0.5132	0.0147	0.0134	nan	0.75
0.875	0	nan	nan	0.956	1		0.3441	0.9265	0.4028	0.4839	0.8958	0.9773		0.8429	0.3	0.3659	0.5439	0.65	0.6471		0.0204	0.7783	0.0093	0.0358	nan	0.9583
0.8551	0.0094	0.0107	0.0145	0.0108	0		0.3126	0.9405	0.9783	0.9405	nan	nan		0.7742	0.3636	nan	nan	0.5323	nan		0.0302	0.6367	0.0278	0.0433	nan	0.7073
0.7545	0.0135	0.0134	0.0043	0	0.0428		0.0415	0.78	nan	0.9524	0.9792	1		0.4118	0	nan	nan	0.0539	0.0606		0.0167	0.8066	0.0144	0.0166	0.7308	0.8333
0.9808	0.029	0.24	0.2593	0	0.0133		0	0.8113	0	0.0526	0.963	0.982		0.8966	0.45	nan	nan	nan	nan		0.0102	0.7807	0.0248	0.0088	nan	nan
0.9823	0.3181	0.5556	0.5018	0.1361	0.3274		0.0354	1	0	0.0385	0.985	0.9589		0.575	0.225	0.963	0.8276	0.5	0.5319		0.011	0.4118	nan	nan	nan	0.4727
0.9592	0.4091	0.0226	0.0086	0.1782	0.4158		0.014	0.6571	0	0.0571	0.9683	1		0.6049	0.1324	nan	0.35	0.1591	0.3934		0.0077	0.7532	nan	0.625	0.6615	0.8431
0.6501	0.0843	0.0161	0.0163	0.4455	0.4747		0.0254	0.8431	0	0.0171	0.9767	1		0.4011	0.0814	nan	0.1111	0.0729	0.1053		0.019	0.8667	0.8846	0.807	nan	nan
0.7143	0.1885	0.8	0.3143	1	1		0.2917	1	nan	nan	0.9902	0.9697		0.5645	0.0645	nan	0	0	nan		0.0166	0.6719	0.6829	0.625	nan	nan
0.7391	0.1957	nan	nan	0.7805	1		0.442	0.9583	0.3333	0.2051	0.8846	0.9835		0.6438	0.0902	0.3026	0.4157	0.041	0.475		0.0117	0.5294	0.6522	0.4314	nan	0.4815
0.6275	0.0833	nan	nan	0.9242	1		0	0.6557	nan	nan	1	0.9922		0.843	0.1222	0.7183	0.6393	0.0924	0.069		0.0087	0.5	nan	nan	0.6852	0.55
0.6885	0.0833	0.4186	nan	0.0241	0.0857		0	1	nan	0.0217	0.9652	1		0.8421	0.0353	nan	nan	0.0081	0.0423		0.0112	0.4262	0.0581	0.0909	0.6092	0.3394
0.9146	0.3179	0.7157	0.564	0.0714	0.1494		0.0429	0.9747	0.0333	nan	0.9011	0.8621		1	0.6	nan	nan	0.7333	0.8929		0.0081	0.4685	nan	0.506	0.6491	0.5542
0.8875	0.1822	0.04	0.09	0.2326	nan		0	1	0	0	0.8571	0.8909		0.8605	0.5538	nan	nan	0.675	0.6042		0.0086	0.5128	nan	0.2895	0.6579	0.5676
0.6304	0.0058	0.0099	0.0125	0.0288	0.0405		0.0333	0.5769	nan	nan	0.9265	nan		0.8232	0.503	0.6889	0.7255	0.62	0.5		0.0095	0.5	nan	nan	0.5667	0.5217
0.5625	0.0296	0.0365	0	0	nan		0.1507	0.7584	0.975	0.9136	0.8947	0.96		0.9333	0	nan	nan	0.0082	0.0238		0.0073	0.6901	0.8421	0.6761	0.75	0.7632
0.9474	0.1441	0.1456	0.2155	0.2482	0.3263		0.0129	0.9048	0.0312	0	0.9667	0.9574		0.5714	0.2222	nan	nan	0.3789	0.2532		0.0152	0.5802	0.6087	0.4062	0.3721	0.5556
0.9591	0.2589	0.4528	0.5492	0.4795	nan		0.012	0.9417	0.0151	0.0128	0.8761	0.9765		0.8	0.4783	nan	nan	0.7714	0.6444		0.0109	0.5094	0.8261	0.629	0.8925	0.625
0.95	0	0	0.0889	0.0098	0		0.0028	0.9474	0	0	0.8816	0.9811		0.7647	0	nan	nan	0	0.0133		0.0128	0.6869	0.7581	0.75	0.8125	0.7962
1	0.4393	nan	nan	0.9091	nan		0.0467	0.9674	nan	0.7808	0.907	0.9189		0.875	0.2429	0.85	nan	0.4909	0.5921		0.25	0.9167	nan	0.4725	0.9048	0.803
1	0.3462	0.9583	nan	0.7826	nan		0.068	0.5817	0.4815	0.4966	0.1562	0.35		0.92	0.2936	0.9487	nan	0.8657	0.8052		0.3077	0.6452	nan	0.3043	0.6216	0.6154
0.9259	0.0225	0.0312	0.0196	0.0054	0.0171		0.0204	0.8185	0.6608	0.7143	0.6346	0.7844		0.8298	0.3333	nan	nan	0.5926	nan		0	0.381	0.1111	nan	0.4444	0.1212
0.5263	0	0.0656	nan	0	0.0088		0	0.5973	0.8769	0.7864	0.5797	0.6897		0.7329	0.022	nan	0.625	0	0		0.0864	0.4857	0.2927	nan	0.2037	0.2727
0.6047	0.0156	nan	nan	0.9474	0.9744		0.0128	0.7077	0.7536	0.7778	0.6778	0.8431		0.4333	0.0435	0	0.0667	0.0613	0.0112		0.0081	0.5797	0.6591	nan	0.6346	0.6333
0.62	0.0328	nan	nan	0.913	0.989		0.0053	0.5099	0.0336	0.042	0.3217	0.7143		0.8261	0.5	nan	nan	nan	0.7143		0.0226	0.4167	0.3	0.4324	0.4545	0.6
0.885	0.0786	0.1348	0.1693	0.1913	0.1373		0.4559	0.9714	nan	nan	0.9667	0.9706		0.8397	0.5312	0.6875	nan	0.8559	0.73		0.0164	0.4205	0.4483	nan	0.3544	0.4444
0.694	0.0186	0.0327	0.0129	0.2336	0.0636		0.0083	0.8069	nan	0.8367	0.9516	0.9806		0.8182	0.4848	nan	nan	0.5667	0.6852		0.6	0.908	0.8971	0.8077	0.8522	0.8788
0.9758	0.4607	0.9888	0.7941	0.8542	0.9839		0.025	0.8923	nan	nan	0.9038	0.9298		0.4143	0	0.0833	nan	0	0		0.3333	0.7273	nan	0.2692	0.55	0.5769
0.72	0.0226	0.0119	0.0128	0.0152	0.0172		0.0067	0.9926	0.2778	0	0.9108	0.9423		0.4353	0.0143	0.1711	0.1932	0.0928	0.1228		0.4909	0.8667	nan	0.8056	nan	nan
0.7561	0.0244	0	0	0	0		0.0241	0.9818	nan	nan	0.942	0.9856		0.5478	0.0633	0.1379	0.0763	0.022	0		0	0.6585	nan	0.4595	0.5625	0.5556
0.76	0.0811	nan	nan	0	0		0.2581	0.9565	nan	nan	0.947	0.9182		0.6703	0.0111	0.0339	0.008	0	0.0112		0.0171	0.8438	nan	0.9048	0.8571	0.6875
0.9412	0.0345	0	0	0	0.0161		0.463	1	nan	0.5517	0.9394	0.9592		0.4628	0.0173	0.0565	0.0124	0.0096	0.0072		0.011	0.7143	nan	0.7255	0.9038	0.816
1	0	0.0247	0.0097	0	0.0125		0.3803	0.9783	nan	nan	0.9067	1		0.4057	0.0532	nan	nan	0	0		0.0136	0.75	nan	0.6522	0.7879	0.803
0.9568	0.0586	0.9138	0.7481	0.0606	0.1188		0.3667	0.9394	nan	nan	0.9697	1		0.3883	0.0488	0.1091	0.1358	0.0408	0.0385		0.0089	0.6	nan	0.4717	0.6071	0.7778
0.8	0.0176	0.24	0.1313	0	0.0385		0.0262	0.5672	0.0094	0.0125	0.5842	0.619		0.5088	0.1887	nan	0.6591	0.1509	nan		0.0074	0.4694	0.9	nan	0.7568	0.8824
0.6779	0.0839	0.0404	0.1238	0.0192	0.0333		0	0.8889	0.9375	0.7353	0.9868	1		0.7399	0.3841	0.59	0.5676	0.6429	0.7089		0.0094	0.7647	0.9388	0.6957	0.88	0.75
0.6753	0.0211	0.0245	0.0321	0.0093	0.0094		0	0.973	1	0.9677	0.8636	0.9783		0.8857	0.3929	nan	nan	0.7	0.5439		0.0084	0.7738	0.9608	0.6562	0.878	0.9403
0.7545	0.0032	0.75	0.4176	0.0377	0		0.027	0.6087	1	nan	0.9412	nan		0.7143	0.3043	nan	nan	nan	0.56		0.0082	0.7792	nan	nan	0.7778	nan
0.9158	0.0561	nan	0.5185	0.0455	0		0.037	0.9571	0.0113	0.0114	0.9451	0.9415		0.7785	0.305	nan	nan	0.7517	0.8347		0.1724	0.5217	nan	0.119	0.5161	0.5962
0.85	0.0069	0.0159	0.0346	0.022	0		0.2707	0.9623	0.931	0.7778	0.9828	nan		0.8642	0.1951	nan	nan	0.7031	0.9402		0.46	0.7931	nan	nan	nan	0.5172
0.5474	0.0178	0.0268	0.0099	0	0.0134		0.1392	0.9524	0.8788	0.5926	0.9417	nan		0.7143	0.3333	nan	nan	0.5357	0.7353		0.1455	0.7083	0.1429	0.0625	nan	nan
0.8585	0.1053	0	0	0.0161	0.0323		0.1078	0.938	0.8974	0.7273	0.9606	nan		0.6872	0.2151	nan	0.5156	0.3077	nan		0.4423	0.8571	nan	0.2963	0.32	0.4762
0.9118	0.1667	0.7391	nan	0.1852	0.2436		0.0261	0.9124	0.8462	0.7614	0.9836	1		0.8446	0.4191	0.8182	0.6727	0.3846	0.7857		0.3578	0.75	nan	nan	0.6825	0.7255
1	0.0142	0.0103	0.0123	0.0083	0.0154		0.0119	0.7407	nan	nan	0.8283	0.8036		0.5405	0.1333	nan	nan	0.1786	0.26		0.0146	0.5769	nan	0.4902	0.4211	0.6076
0.9197	0.2015	nan	nan	0.0225	0.0581		0.4167	0.9639	nan	nan	1	0.96		0.5	0.1574	0	0	nan	0.4286		0.0054	0.7812	nan	0.75	nan	0.6829
0.9662	0.0031	nan	nan	0	nan		0.0133	0.8358	0.8871	0.8305	0.4038	0.8367		0.5439	0.2183	0.0152	0.0062	0.5667	0.3793		0.14	0.8205	nan	nan	0.5738	0.6667
0.7458	0.0526	0	0	0	0.0667		0.2082	0.9046	0.9899	0.8915	nan	0.8488		0.4537	0.0029	0.7805	0.7475	0	nan		0.1304	0.5	nan	0	0.4359	0.5102
1	0.1351	nan	0.6774	0.9091	1		0.0561	0.8622	0.9146	0.931	0.4889	0.8		0.622	0.0207	0.726	0.7674	0	nan		0.5	1	nan	nan	0.8824	0.9321
0.8056	0.0351	nan	0.0421	0	0		0.0061	0.5476	0.6889	0.7086	0.32	0.44		0.6691	0.012	0.4737	0.5	0	nan		0.1986	0.7647	nan	nan	0.6667	nan
0.9538	0.0222	nan	nan	0.0076	0		0	0.7674	0.413	nan	0.4318	0.5735		0.3488	0.0052	nan	nan	nan	0		0.1783	0.7895	nan	0.7778	0.4141	0.7246
0.9394	0.4048	nan	nan	0.9462	0.9785		0.1667	0.8727	nan	0.2625	0.803	nan		0.44	0.0181	nan	nan	0	0		0.1198	0.5946	nan	nan	0.3889	0.5714
0.95	0.35	nan	nan	0.9077	1		0.3571	1	nan	0.1136	0.9466	1		0.7097	0.009	nan	nan	0	0		0.1156	0.6732	0.8235	0.6234	0.5	0.6277
0.9623	0.4348	nan	nan	0.9048	0.9794		0	0.8462	nan	nan	0.9844	1		0.931	0.5294	0.9623	nan	0.8485	0.9416		0.0229	0.7391	nan	nan	0.7073	0.8276
0.6135	0.1121	0.3235	0.2596	0	0.0484		0.1571	0.8824	0.9032	nan	0.9474	0.8646		0.8	0.3125	0.8125	nan	0.6364	0.8952		0.0344	0.6897	0.8611	0.7143	0.6269	0.6923
0.9689	0.2985	1	0.9138	0.9342	0.9739		0.0045	1	0.0048	0.027	0.8701	1		0.36	0	0.4	nan	0.0928	0.2925		0.0697	0.5593	nan	nan	0.5085	0.7586
0.6967	0.0455	0.7273	0.4615	0.3067	0.3421		0.0066	0.9565	0.0183	0.0141	nan	nan		0.8684	0.5143	nan	0.7308	0.6163	0.6187		0.1329	0.7667	0.9375	0.75	0.7	0.7254
0.9683	0.0323	nan	0.025	0	0		0.0143	0.9798	0.0135	0.026	0.9792	0.9778		0.8261	0.0157	nan	0.2121	0	0.0083		0.0438	0.7895	nan	nan	0.5085	0.6282
0.5912	0.0031	0.0117	0	0	0		0.0162	0.8605	0.024	0	0.9718	0.95		0.4478	0.1187	nan	0.0968	0.1538	nan		0.0558	0.871	nan	nan	0.6207	0.7195
0.927	0.4085	1	0.814	0.6125	0.4426		0.0077	0.5509	0.1371	0.1203	0.12	0.3077		0.561	0.25	nan	nan	0.3585	0.52		0.0629	0.6769	0.4667	0.5349	0.557	0.6909
0.595	0.089	0.6667	0.6047	0.0694	nan		0.0208	0.891	0.0117	0.0239	0.9794	1		0.6987	0.3929	nan	0.569	0.5224	0.6176		0.1107	0.8	nan	nan	0.5526	nan
0.7754	0.2029	0.0244	nan	0	nan		0.0073	0.9483	0.0389	0.0172	0.9573	0.9894		0.7297	0.0299	0.6667	0.7059	0	0		0.0905	0.7241	0.7805	nan	0.7925	0.8137
0.925	0.069	nan	nan	0.1507	nan		0.0034	1	0.0066	0.0105	0.913	1		0.6385	0.0159	nan	0.75	0	0		0.094	0.8023	0.8182	nan	0.6667	0.8438
0.9706	0.3171	nan	0.7879	0.7126	0.7966		0.009	0.9828	0.0128	0.0244	1	0.9826		0.5465	0.0102	0.5349	nan	0	nan		0.108	0.553	0.7143	0.36	0.593	0.5943
0.8846	0.3846	nan	nan	0.899	0.9762		0.0057	0.8983	0.0153	0.0341	0.9483	0.9028		0.5954	0.016	0.3824	nan	0	nan		0.0886	0.7179	0.3889	nan	0.0886	0.1395
0.8065	0.0206	nan	0.6429	0.0215	0.2941		0.0128	0.9429	0.2919	0.1961	0.9241	0.9571		0.7143	0.0299	0.8197	nan	0	0		0.5	0.95	nan	0.4375	0.6957	0.6667
0.9464	0.1538	0.4127	0.3158	0.881	0.9792		0.0097	1	0.0272	0.0268	0.9231	0.9457		0.7321	0.3784	nan	nan	nan	0.8696		0.0174	0.6962	nan	0.4839	0.7692	nan
0.8837	0.0751	nan	nan	0.1356	0.2157		0.4333	1	nan	nan	0.962	0.9528		0.6923	0.2105	nan	0.2333	nan	0.4643		0.0026	0.7101	nan	nan	nan	0.8
0.9524	0.3667	0.0556	0.0482	0.2522	0.6889		0.0276	0.9412	0.0088	0.018	0.9192	1		0.6735	0.2759	nan	nan	nan	nan		0.0054	0.4074	nan	nan	nan	0.7812
0.986	0.2471	0.8553	0.8861	0.3729	0.463		0.0013	0.9315	nan	0.9697	1	0.9732		0.9	0.5714	nan	nan	nan	0.6667		0.5625	0.8919	0.6667	0.3333	nan	nan
0.975	0.25	nan	nan	0.8525	0.932		0.0118	0.9765	nan	nan	0.9512	0.8961		0.4545	0.0252	nan	nan	0.2564	0.3846		0.2857	0.6034	nan	0.3778	0.3939	nan
0.9773	0.0588	nan	nan	0.3154	0.037		0.0093	0.9341	nan	nan	0.9667	0.9677		0.6538	0.3421	nan	nan	nan	nan		0.3286	0.72	nan	nan	0.5333	0.8333
0.9818	0.2121	nan	nan	0.9402	0.9792		0.0081	0.9565	1	nan	1	0.9888		0.5357	0.1562	nan	nan	nan	nan		0.1226	0.4706	nan	nan	0.52	0.5435
0.9535	0.2955	nan	0.9355	0.9487	1		0.0078	0.7656	1	0.7	0.8861	0.9146		0.5278	0.1667	nan	nan	0.1324	0.1613		0.0303	0.84	0.8286	0.5556	0.6129	0.8222
0.9091	0.25	0.619	0.5	0.9383	0.8403		0.0079	0.5714	nan	nan	0.75	0.787		0.86	0.5472	nan	0.8261	0.7	0.6286		0.0069	0.8	nan	nan	0.6852	0.7407
0.9683	0.2115	nan	0.8571	0.8429	nan		0.25	1	nan	0.8205	0.9242	0.8696		0.76	0.4407	nan	nan	0.4722	0.6182		0.1852	0.5424	0.6429	nan	0.6316	0.6667
0.9627	0.0368	0.9	0.5833	0.071	0.0112		0.0098	0.561	0.3846	0.4091	0.8687	0.8367		0.9091	0.2973	nan	nan	0.6364	0.619		0.1603	0.481	0.5581	0.4767	nan	0.5455
0.6111	0.0136	nan	nan	0	nan		0.0069	0.9333	nan	0.6591	0.9451	0.962		0.7627	0.4574	0.7143	0.6071	nan	nan		0.203	0.6351	0.7045	0.7273	0.4388	0.6706
0.7898	0.0285	0.945	0.9286	0.0407	0.1957		0.0115	1	nan	nan	0.807	0.9618		0.9872	0.1416	1	0.9592	0.0366	0.2222		0.2373	0.5714	nan	0.7167	nan	nan
0.8436	0.0063	0.9333	0.8118	0	0.0068		0.0144	0.9394	0.9661	1	0.9241	0.9773		0.8333	0.0311	0.6923	0.6098	0	0.0222		0.5783	1	nan	nan	0.875	1
0.7679	0.0238	0.6974	0.6858	0.0248	0.0187		0.0123	0.9677	nan	1	0.9412	1		0.873	0.0619	0.7143	0.7917	0.0202	0.0588		0.0761	0.6	nan	nan	0.9841	0.96
1	0.0711	nan	nan	0	0.0308		0.0407	0.6829	0.8	0.7241	0.5345	0.7755		0.622	0.0083	0.6562	0.7143	0	0.0063		0.0059	0.5	0.0127	0.0301	nan	nan
0.8182	0.026	nan	nan	0.1795	0.2308		0.2878	0.9646	nan	nan	0.9535	0.9884		0.6905	0.0126	0.7692	nan	0	0		0.0093	0.5055	0.0042	0.0043	0.5833	0.4815
1	0.0329	0.9118	0.95	0.005	0		0	0.7885	nan	nan	0.9	0.9259		0.6923	0.3457	0.3333	nan	0.4118	0.42		0.0201	0.6957	0.0051	0.0306	0.4348	0.4528
0.9455	0.0051	nan	0.9459	0.0125	nan		0.0086	0.6005	0.0173	0.0079	0.8438	0.8676		0.4333	0.0455	nan	nan	0.0408	0.0769		0.0083	0.7324	0.0087	0.0136	0.8261	nan
0.9602	0.0124	0.9551	0.8833	0.0154	0.0132		0.0209	0.7014	0.0375	0.0295	nan	0.8198		0.4902	0.1692	nan	nan	0.4074	0.3846		0.0056	0.52	0.0052	0.0114	0.525	0.5217
0.7021	0	nan	nan	0.0889	0		0.0246	0.5825	0.0184	0.0146	nan	0.6465		0.7674	0.4412	nan	0.4167	0.7273	nan		0.0172	0.3542	0.016	0.0136	0.4769	0.451
0.6667	0.1538	0.2162	0.2955	0.9318	1		0.0143	0.6856	0.0378	0.0254	0.4419	0.5556		0.4737	0.0223	nan	nan	0	0		0.4138	0.7273	nan	0.4524	0.5667	0.8028
1	0.0119	nan	0.8571	0	0		0.0176	0.7861	0.1434	0.0994	0.5741	0.7949		0.3575	0.0096	nan	nan	0.0385	nan		0.0177	0.5333	nan	0	0.1452	0.3662
0.9583	0.008	nan	1	0	0		0.0167	0.6853	0.2568	0.2098	0.455	0.6579		0.7681	0.4667	0.7073	nan	0.8561	0.8111		0.0211	0.3438	0.0137	nan	0.3739	0.2451
0.5333	0.014	nan	nan	0.0086	0.0091		0.3951	1	nan	nan	nan	1		0.619	0.25	nan	nan	0.4625	0.6341		0.0161	0.4149	0	0	0.5772	0.8204
0.8537	0.0231	nan	nan	0	0		0.0076	0.6059	nan	0.0114	0.2716	nan		0.8889	0.4545	nan	nan	0.869	0.8		0.0185	0.7429	0	0	0.8158	0.8779
0.9524	0.0241	nan	0.9718	0	0.033		0	0.5161	nan	nan	0.9576	0.961		0.9385	0.6163	nan	1	0.7344	0.6667		0.012	0.5952	0.0393	0.0089	0.6667	0.6645
0.9318	0.0096	0.9333	1	0	0		0.1071	0.9231	nan	nan	0.9238	0.9216		0.625	0.0729	0.23	0.2627	0.1298	0.2069		0	0.7698	0.0124	0.0042	0.7	0.8
0.9757	0.0196	0.9703	0.9263	nan	nan		0	0.6429	0.6818	0.5	0.7091	0.5		0.3139	0.0132	0	0.0588	0.0189	0		0.0087	0.6604	0.0137	0.0047	0.7414	0.7786
0.9643	0.0201	nan	0.88	0	0.0145		0.0901	0.734	0.8276	0.6203	0.3391	0.46		0.8205	0	0	nan	0	0		0.0081	0.7685	0.0247	0.0184	0.7458	0.7833
0.9474	0.0201	nan	0.9667	0	0.0111		0	0.6667	nan	nan	0.809	0.8625		0.5455	0.0135	0.0049	0.0063	0	0		0.0067	0.9219	0	0.0177	0.8889	0.8783
0.9275	0.0089	nan	0.8451	0	0.0061		0.1488	1	0.1125	0	0.9545	nan		0.5429	0.0094	0.0476	0.0156	0	0		0.0418	0.8846	0.028	0.0143	0.8776	0.8391
1	0.0189	nan	nan	0	0.008		0.2076	0.9429	0.1008	0.0103	0.9574	nan		0.8493	0.0187	0.037	0.068	0	0.0357		0.0179	0.9528	0.0051	0.0394	0.9529	0.8974
0.7925	0.2727	nan	0.3333	0.4183	0.4359		0.0198	0.7333	0.5714	0.5417	0.7714	0.8043		0.6719	0.007	0.0233	0.0552	0	0		0.0058	0.7632	0.0183	0.011	0.6979	0.7865
0.5345	0.0227	0	nan	0	0.0189		0.0208	0.9259	0.0432	0.0064	0.6415	nan		0.7838	0.0043	0.0137	0.0336	0	0		0	0.5969	0.0171	0.0081	0.6463	0.7647
0.9435	0.0047	nan	nan	0	0		0.0307	0.9333	0.0052	0.0065	0.8137	0.9184		0.4906	0.0187	0.0151	0.0038	0	0		0.002	0.7805	0	0.02	0.83	0.9537
0.6522	0.008	nan	nan	0	0		0.0283	0.8942	0.0227	0.0485	0.8605	0.9435		0.6098	0.0102	0.0202	0.0169	0	nan		0.015	0.6706	0	0.0055	0.7652	0.8788
0.7402	0.007	0.8814	0.75	0.3529	0.4333		0.004	0.9231	nan	0.0208	0.9508	0.9485		0.5625	0.022	0.0224	0.0105	0	nan		0.0088	0.7143	0	0.037	0.8554	0.98
0.908	0.0154	nan	0.7746	0	0		0.0239	0.9488	0.1585	0.2	0.885	0.9574		0.8054	0.3554	0.6	0.7536	0.5455	0.6364		0.0272	0.8222	0.0571	nan	0.8904	0.8462
0.7368	0.0169	nan	0.7869	0	0		0.141	0.661	0.6176	nan	0.541	nan		0.6667	0.3514	0.8367	nan	0.5469	0.5		0.0097	0.8088	0	0.0208	0.7292	0.8605
0.8611	0.0116	nan	0.6613	0.0345	0		0.3466	0.9762	0.5	0.0612	0.9583	0.9551		0.7302	0.3455	nan	nan	0.3	0.6875		0.103	0.7966	0.115	nan	0.678	0.9167
0.9459	0.0181	nan	nan	0	0		0.1524	0.9783	1	0.1667	0.9722	0.8652		0.4211	0.0113	0.0566	nan	0	0.012		0.0055	0.871	0.0882	0.2676	0.7757	0.8273
0.8444	0.0219	nan	nan	nan	nan		0.0976	1	0.973	0.4062	0.9573	0.8644		0.8475	0.0118	0.1053	nan	0.0128	0.1364		0.3056	0.7297	nan	nan	0.338	0.6196
0.9595	0.02	nan	nan	nan	nan		0	1	0.3373	0.3784	0.9091	0.9733		0.6429	0.0538	0.2083	nan	0.0814	0.1692		0.0725	0.92	0	0	0.6522	0.9245
0.9773	0.0387	0.9048	nan	nan	nan		0	0.9306	1	0.974	0.9506	0.9565		0.5615	0.1338	nan	0.2115	0.0536	0.2371		0	0.7344	0.0233	0.0122	0.7717	0.875
1	0.0136	nan	nan	nan	0		0.0421	0.9184	0.9286	nan	0.9306	0.9811		0.4706	0.0081	nan	nan	0.0142	0.0323		0.0449	0.7805	nan	0	0.4824	0.8113
0.7397	0.0108	0.0536	nan	0.0278	0		0.0311	0.9397	nan	0.4737	0.9936	0.9811		0.7159	0.1136	nan	nan	0.0148	0.0135		0	0.359	nan	nan	0.3958	0.52
0.7378	0.011	0.0165	0.0073	0	0		0.2814	0.9899	1	0.3902	0.9412	0.9804		0.4651	0.1064	nan	nan	0.1	0.2581		0.0238	0.625	0.0183	0.0112	0.6667	0.7077
0.6706	0.0141	0.0136	0.013	0.0048	0.0139		0	0.7077	nan	nan	0.9589	0.9398		0.7188	0.2419	nan	nan	0.3333	0.4507		0.0038	0.7619	0.0084	0	0.6538	0.6173
0.9608	0.0189	0	0	0	0		0.3234	0.9211	nan	nan	0.9825	0.9828		0.5484	0.197	0.6207	nan	nan	0.2549		0.0133	0.3951	0.0039	0.0061	0.9394	0.75
0.9227	0.0215	0.0202	0.0169	0.0049	0.0054		0.0465	0.7407	nan	nan	0.7881	0.925		0.7179	0.3673	nan	0.5833	nan	0.5333		0.0224	0.6731	0.0093	0.0279	nan	0.8684
0.916	0.0356	0	0.0284	0	0		0.0069	0.8298	0.0175	0.0138	0.973	nan		0.8413	0.5278	nan	nan	0.6667	nan		0	0.7037	0.0114	0.0038	nan	0.8333
0.8429	0.0357	0	nan	0	0.0123		0.0191	0.7087	0.0099	0.0125	0.9767	nan		0.8916	0.0357	0	0	0	0.0069		0.0129	0.52	0.019	0.0092	0.7949	0.7292
0.7429	0.0232	0.0106	0.0197	0	0.0233		0.1087	0.6087	nan	nan	0.9818	0.9592		0.8793	0.0256	0	0	0	0		0	0.6842	0	0.0081	0.8974	0.85
0.5275	0.0176	0.0127	0.0212	0	0		0	0.6	nan	nan	0.9756	0.8636		0.9167	0.0517	0.0541	0	0	0		0.1522	0.6077	0.025	0.0198	0.5537	0.4318
0.7419	0.0135	0.0348	0	0.0063	0		0	1	nan	nan	0.9661	0.825		0.7193	0	0	0.0125	0.0075	0.0065		0.069	0.4528	nan	nan	0.5846	0.5
0.5942	0.0185	0.0111	0	0	0		0.4167	1	0.7	0.4583	0.9571	0.9875		0.6757	0	0.0103	0.0118	0.0065	0		0.0224	0.6129	0.303	0.6909	0.4098	0.625
0.6979	0.0326	0.7113	0.4833	0.051	0.2877		0.4545	0.9863	0.6	nan	nan	0.9565		0.64	0.006	nan	0	0.0084	0.0108		0.0606	0.5283	0.403	0.4211	0.4737	0.4085
0.803	0.0182	nan	1	0	0		0.1842	0.9375	nan	nan	0.9167	0.9767		0.8889	0.0317	0	0.0213	0	0.0062		0.3704	0.7045	nan	0.2093	nan	nan
0.9595	0.0174	nan	0.9756	0.0276	0.0667		0.0299	0.6667	0	0.0816	0.7295	0.9792		0.8846	0.0043	0	0	0	0		0.2144	0.5769	nan	nan	0.4885	0.6449
0.8996	0.3351	0.073	0.0675	0.625	0.9429		0.0142	0.9545	0	0.0225	0.9247	nan		0.8791	0.0435	0	0	0	0		0.0947	0.5484	nan	nan	0.3585	0.3515
0.6804	0.0556	0	0	0.4815	nan		0.4462	1	nan	nan	0.9701	0.8472		0.8718	0.012	nan	0	0.0111	nan		0.0465	0.4231	nan	nan	0.5652	0.32
1	0.0517	0.9592	1	0	0		0.4505	1	0.4444	nan	0.9825	0.8875		0.6765	0.0101	0.0209	0.0182	0.0095	0		0	0.6078	nan	nan	0.6441	0.7027
1	0.0238	0.9872	0.9621	0	0		0	0.6533	0.7826	0.9815	0.8367	0.8315		0.9459	0.0235	0.0077	0.0167	0	0		0.0412	0.4651	nan	nan	0.459	0.4286
0.9659	0.0184	1	0.9661	0	0		0.3043	0.9273	nan	nan	0.8788	1		0.5769	0.0181	0.0176	0.0186	0	0.0101		0	0.4524	nan	nan	0.4375	0.6129
0.9667	0.0154	nan	1	0	0		0.375	0.9259	nan	nan	0.8963	0.9314		0.7778	0.0034	0	0	0	0.0125		0.3659	0.7102	0.8989	0.8684	0.5397	0.7609
1	0.0103	nan	0.95	0	0.01		0.4259	0.975	nan	0.9333	0.8955	0.9829		0.7903	0.0057	0	0	0	0.0059		0.5556	0.9831	nan	0.9483	0.8302	0.7969
1	0.0203	nan	0.9057	0	0		0.009	0.651	0.0094	0.0097	0.1875	0.4182		0.7442	0.0213	0.0645	0.05	0	0		0.0053	0.4231	nan	nan	nan	nan
0.9535	0.0055	nan	1	0.0238	0.009		0.0182	0.7313	0.0107	0.0193	0.4688	0.7867		0.5312	0.0127	0	nan	0	0		0.0103	0.525	nan	nan	nan	nan
0.6	0.0168	nan	nan	0	0		0.0112	0.8654	0.0074	0.0114	nan	0.8868		0.75	0	0	nan	0	0		0.0128	0.6039	0.7	0.3333	0.513	0.494
0.7698	0.0328	0.0163	0.0018	0.0253	0.0583		0.0113	1	0.0461	0.049	0.9359	0.873		0.8378	0.018	0	0.0667	0	0.0189		0.0071	0.7216	0.7826	0.5439	0.7083	0.7308
0.9583	0	nan	nan	0.0116	0.0526		0.0255	0.9467	0.0111	0.0135	0.9565	0.9643		0.9369	0.0203	0.0238	0.0076	0	0		0.0023	0.5602	nan	nan	0.6316	0.7027
1	0	nan	nan	0	nan		0.0108	0.9643	0.0157	0.0089	0.9804	0.9318		0.7945	0.0076	0.0215	0.0068	0	0		0.0028	0.6056	nan	nan	0.2727	0.4054
0.9867	0.4595	0.8889	0.92	0.7273	0.9444		0.012	0.9677	0.0049	0.0093	0.98	0.9067		0.89	0.0294	0.018	0.0044	0	0		0.0082	0.4286	nan	0.5741	0.6056	0.4865
0.967	0.4437	0.6396	0.3667	0.2733	0.4792		0.0136	0.8909	0.0965	0.141	0.9605	0.9727		0.8529	0	0	0.0385	0	nan		0.0074	0.4242	nan	0.913	nan	0.6
0.9853	0.0299	0	0.04	0	0.0435		0.1294	0.9302	0.1637	0.1339	0.9531	0.96		0.9167	0.0139	nan	0	0	0.0244		0.0833	0.4733	0.0495	0	0.0577	nan
0.5614	0.0248	0.0093	0.0054	0.01	0		0.0191	0.9848	0.0203	0.0193	0.9712	0.9817		0.7872	0.0556	0	nan	0	0		0.3462	0.7568	nan	nan	nan	0.8182
0.8659	0.0106	0.0068	0.0616	0	nan		0.023	1	0.0353	0.0206	0.9828	0.9882		0.9225	0.0248	0	0.0625	0	0		0.3671	0.9	0.3415	nan	0.4815	0.5926
0.8488	0	0.0144	0	0.014	0.0069		0.0302	1	0.0225	0.0148	1	0.9254		0.75	0.0057	0	nan	0	nan		0.3711	0.7736	nan	nan	0.6667	0.6842
0.8214	0.0304	0.0408	0	0.0114	0.0105		0.3445	1	0.3761	0.2822	1	0.9231		0.8571	0.0333	nan	nan	0.6932	0.5769		0.3939	0.6949	nan	nan	0.6415	0.726
0.9766	0.0072	0.9841	0.9739	0	0.0208		0.4566	1	0.6459	0.5941	nan	0.9273		0.8085	0.5	nan	nan	nan	0.6909		0.3077	0.7509	nan	0.8875	nan	nan
0.9245	0.0106	0.9106	0.9744	0.0081	0		0.0184	0.6095	0.8947	nan	0.4162	0.4694		0.76	0.3	nan	nan	nan	nan		0.054	0.3566	0.3721	nan	0.431	nan
0.875	0.0109	0.7742	nan	0	0.0164		0.0225	1	0.0089	0.0319	0.9762	0.9767		0.7037	0.0265	nan	nan	0.0139	nan		0.3684	0.7143	nan	nan	nan	nan
1	0.0179	0.7273	nan	0	0.0175		0.0196	0.95	0.009	0.0116	0.9231	0.9505		0.5455	0.1111	nan	nan	0.0185	0.1078		0.4694	0.7917	0.9512	nan	nan	nan
1	0.0187	nan	0.7627	0	0		0.0105	0.9792	0.0192	0.0144	0.9535	0.9138		0.4717	0.0784	nan	nan	0.0116	0.0119		0.5263	0.8784	nan	nan	0.7286	0.8033
0.8333	0.025	nan	0.68	0	0		0.0232	0.9241	0.0255	0.0212	0.8952	0.9926		0.9149	0.42	nan	nan	0.617	0.6966		0.0341	0.6316	nan	nan	0.4048	0.5882
0.7959	0.0119	nan	nan	0	nan		0.0141	0.9868	0.0174	0.0075	0.8846	0.9828		0.6667	0.1698	nan	nan	0.4643	0.3151		0.026	0.3714	nan	nan	0.5263	0.4444
0.9524	0.0309	nan	nan	0	nan		0.0082	0.9541	0.0213	0.0133	0.9474	0.9828		0.7416	0.3348	nan	nan	0.4035	0.5692		0.0177	0.4348	nan	nan	nan	0.5833
1	0.5	1	nan	0.9748	1		0	0.9655	0	0	0.8254	0.9667		0.8214	0.4505	nan	0.6	0.5441	0.8409		0.019	0.5581	nan	nan	nan	0.4643
0.8889	0.3043	0.9143	0.875	0.57	nan		0.027	1	0	0.0204	0.9429	1		0.5912	0.2538	0.2455	0.3627	0.2157	0.359		0.0119	0.68	nan	nan	nan	0.4865
0.8095	0.0682	nan	nan	0.8293	0.8293		0.4459	1	nan	0.8571	0.9851	0.95		0.6522	0.2955	nan	nan	0	0.2115		0.0174	0.54	nan	nan	nan	0.5854
0.9583	0.4474	nan	nan	0.8289	nan		0.2353	0.9231	nan	nan	nan	nan		0.8182	0.5128	0.8293	nan	0.6667	0.6667		0.0017	0.375	nan	0.6667	nan	0.4333
0.6723	0.0296	0.7292	0.7179	0.0069	0.0057		0.1062	0.9873	nan	nan	1	0.9825		0.7234	0.4167	nan	0.5263	0.6486	0.875		0.0072	0.4216	0.4324	0.6863	0.5098	0.5106
0.6667	0.0182	nan	nan	0	0		0.1176	0.9451	nan	nan	0.9231	1		1	0.6923	nan	0.6512	nan	0.8718		0.0139	0.6732	0.8514	0.8103	nan	0.4348
0.8657	0.11	0.68	0.5625	0.1818	0.2833		0.3448	1	nan	nan	0.9658	0.9815		0.4234	0.1152	0.1717	0.1475	0	0.1667		0.0027	0.3182	nan	nan	nan	0.4
0.989	0.0747	nan	0.9756	0.0098	0		0.1959	1	nan	nan	0.9905	1		0.7353	0.4348	nan	nan	0.8333	0.9773		0.0022	0.5446	nan	nan	nan	0.4082
0.885	0.0181	0.0062	0.021	0	0.0088		0.2316	0.9355	nan	0.625	0.9487	1		0.5625	0.1905	nan	nan	nan	0.6111		0.0148	0.5333	0.3846	0.5789	0.3696	0.4872
0.9189	0.003	0.0141	0.0223	0	0		0.0067	0.9778	1	nan	0.9077	0.7273		0.7692	0.4615	nan	nan	nan	0.7895		0.2139	0.6	nan	nan	0.5565	0.5
0.8454	0.049	0.0069	0.0107	0.0364	0.086		0.2059	0.7273	nan	nan	0.7612	0.9138		0.6571	0.3158	0.8333	0.5116	0.5652	0.7344		0.0132	0.56	0.5172	nan	0.1351	nan
0.8639	0.3184	0.0169	0.0134	0.0538	0.4106		0.0185	0.6612	0.03	0	0.5366	0.625		0.825	0.5208	nan	0.4	0.4211	0.519		0.0123	0.3864	0.28	0.5059	0.2059	0.191
0.8681	0	0.9444	0.9756	0.0235	0.5846		0.0209	0.9796	nan	nan	0.9149	0.871		0.7872	0.3846	nan	0.5484	0.4884	0.6579		0.0104	0.3765	nan	0.7284	nan	0.2442
0.8673	0.0118	0.0199	0.0059	0.0252	0.0124		0.0111	0.9919	1	0.7121	0.8247	0.8571		0.6667	0.1667	nan	nan	0.6348	0.8929		0.0111	0.383	0.641	nan	nan	0.2979
1	0.013	0.0365	0.0769	0.0111	0.0079		0.0061	1	1	0.8171	0.9889	nan		0.4194	0	nan	nan	0.0128	nan		0.0971	0.432	0.0143	0.0179	0.4831	0.411
0.7143	0	nan	0.6818	0	nan		0.0111	1	0.8667	0.95	0.9904	0.8		0.6333	0.1875	nan	0.1228	nan	nan		0.0408	0.6491	0.4444	nan	nan	nan
0.6222	0.0189	nan	nan	0.0098	nan		0.0088	0.95	nan	0.8333	0.9833	0.92		0.96	0.2273	nan	0.9062	0.4828	0.48		0	0.4688	0.2286	nan	nan	nan
0.8966	0.145	0.0074	0.0105	0.0721	0.1752		0.0117	1	nan	0.1351	0.9741	1		0.7037	0.375	nan	0.2273	0.7273	0.5085		0.1351	0.5185	0.2381	nan	0.4242	0.4706
0.9511	0.0074	0.0051	0.0109	0.0083	0.0118		0.0247	1	nan	0.8152	0.9636	0.9925		0.75	0.3523	0.4615	0.6	0.3032	0.5469		0.4078	0.7254	nan	0.6441	nan	0.6418
0.541	0	nan	0.5652	0.0294	0.1379		0.1429	0.7742	nan	nan	1	0.9659		0.6795	0.0259	0.0227	0.0312	nan	nan		0.3182	0.7353	nan	nan	0.66	0.6129
0.9778	0.0117	nan	nan	0	0		0.097	0.6429	nan	nan	0.9896	0.9082		0.8824	0.0146	0.0107	0.0124	0	0		0.2424	0.6216	nan	1	0.7333	0.9184
0.6627	0.0426	nan	0.5	0	0		0.3043	0.931	nan	nan	0.9259	1		0.6538	0	nan	0	0	0		0.0106	0.6364	nan	nan	0.3	0.7143
0.5893	0.0091	0.6857	nan	0.0041	0.007		0.3333	0.9167	nan	nan	0.9881	0.9794		0.9286	0.0084	0	0	0.0127	0		0.1333	0.9583	nan	nan	0.88	0.8525
0.7447	0.0111	0.75	0.7746	0	0		0.0208	0.8966	0.0321	0.0808	0.9412	0.9583		0.449	0.0147	0.0231	0.0187	nan	nan		0.0077	0.6988	0.8289	0.7681	0.7949	0.8039
1	0.3725	nan	1	0.9023	0.9137		0.0045	0.5312	0	0.007	0.927	0.9818		0.6714	0.0255	0.0039	0.0223	0.0139	nan		0	1	nan	nan	nan	nan
0.8299	0.1468	0.8491	0.6744	0.6406	0.7065		0.0962	0.8667	nan	nan	0.973	0.9231		0.75	0	nan	nan	0	0		0	0.8571	nan	nan	nan	nan
0.9701	0.122	nan	nan	0.3916	0.5046		0.1034	0.7049	nan	nan	0.875	1		0.6939	0.2424	0	0.0037	0.4348	nan		0.0233	0.8235	nan	nan	0.7937	nan
0.5753	0.0292	0.5	0.4194	0.0224	0.0235		0.0097	0.629	nan	0.9545	0.7857	0.92		0.7303	0.3571	0.7619	0.5484	0.7232	0.8358		0.0153	0.5357	nan	nan	0.8909	nan
1	0	0.9333	nan	0.0449	0		0.0133	0.6552	nan	1	0.9677	0.9583		0.855	0.4717	0.9091	0.7091	nan	nan		0.2581	0.6308	nan	nan	0.7021	0.5098
0.5909	0.0132	nan	0	0.0878	0.186		0.0069	0.9016	nan	1	0.9643	1		0.7805	0.3171	nan	nan	0.619	0.5824		0.3333	0.6438	nan	nan	0.7108	0.75
0.9	0.4	nan	0.8627	0.7722	0.9783		0.0108	0.748	0.8095	0.8039	nan	0.9643		0.6235	0	nan	nan	0.5789	nan		0	0.4737	nan	nan	0.6585	nan
0.9375	0.275	nan	0.5172	0.675	0.58		0.0179	0.9559	1	0.8095	0.9744	1		0.4214	0	nan	nan	0.45	nan		0.0092	0.4585	0.6562	0.4542	0.3714	0.5405
0.5417	0	nan	0.7273	0.1034	0.4231		0.0397	0.9375	1	nan	0.9051	0.9825		0.7727	0.339	0.6857	0.7778	0.68	0.7556		0.0035	0.3077	0.3571	nan	0.1667	0.1
0.9	0.341	0.9286	0.8361	0.863	0.961		0	0.8974	1	nan	0.3303	0.9		0.7255	0.0549	nan	nan	0.0976	0.3529		0.2857	0.6364	nan	nan	0.5467	0.7586
0.8857	0.2903	nan	1	0.9681	0.9612		0.4848	1	nan	nan	0.9474	0.9464		0.88	0.4648	nan	nan	0.7193	0.8491		0.0088	0.5263	1	0.8049	0.7011	0.5071
0.825	0.2353	nan	nan	0.9765	0.9596		0.0395	0.619	nan	nan	0.8617	nan		0.8667	0.4898	0.4912	nan	nan	0.6471		0.5417	0.8929	nan	nan	0.76	0.8056
0.6161	0.0253	0.0153	0.0183	0.007	0		0.0096	0.7656	nan	0.7073	0.7483	0.766		0.8909	0.0176	0.8475	0.7826	0	0.0345		0.5357	0.8667	nan	nan	0.8	0.7333
0.6518	0.0163	0.0184	0.0323	0.0063	0		0.0536	0.5641	nan	0.2963	0.4225	nan		0.6625	0	0.5294	0.6744	0	0		0.1102	0.757	nan	0.7231	0.4815	nan
0.5086	0.0074	0.033	0.0112	0	0.0135		0.2632	0.8333	nan	0.9155	0.9394	0.9809		0.875	0.03	nan	nan	0	nan		0.3143	0.7949	0.5909	0.5082	0.6061	0.6462
0.6515	0.0033	0.0075	0	0.0125	0.0169		0.2137	1	nan	nan	0.9691	0.9224		0.7937	0.0602	nan	nan	0.023	0.0882		0.3889	0.7788	nan	nan	0.7045	0.75
0.7706	0.0307	0.0286	0	0	nan		0.2328	0.8306	0.8148	nan	0.9213	0.8654		0.9167	0.3542	nan	0.4	0.5357	nan		0.0718	0.7899	0.75	nan	0.6786	0.8957
0.825	0.0304	0.0206	0.0221	0	0		0.1792	0.7407	nan	nan	0.9677	0.9434		0.9506	0.4928	0.8734	nan	nan	nan		0.0415	0.4095	0.3137	0.3137	0.6207	0.6327
0.8889	0	0.1111	nan	0.0123	0.0392		0.1153	0.7209	nan	0.5217	1	0.9875		0.9432	0.6364	0.619	0.5417	0.4878	nan		0.0406	0.3818	0.0659	0.2	0.6122	0.6441
0.8202	0.0222	0.625	0.75	0.0189	0		0.0077	0.8311	0.9381	0.9444	0.8649	0.935		0.7451	0.3404	0.4722	nan	0.3971	0.5747		0.0069	0.3279	0.3636	0.0488	0.4412	0.75
1	0.0081	0.0368	0.0743	0.0237	0		0.4444	1	nan	nan	0.98	1		0.6471	0.3196	0.451	0.0968	0.6076	0.6324		0.0242	0.4762	nan	0.1667	0.6265	0.7625
0.8571	0.0645	nan	nan	0	0.0909		0.006	0.8046	0.1795	0.3867	0.46	0.4889		0.5606	0.2	nan	nan	nan	nan		0.4872	0.8621	nan	nan	0.84	0.8069
0.9061	0.3856	0.9521	0.8356	0.75	0.8672		0.44	1	nan	nan	0.871	0.9167		0.4786	0.1429	nan	nan	0.2963	nan		0.0238	0.5893	0.9091	nan	0.7234	0.6279
0.9916	0.4448	0.9697	0.9082	0.7143	0.875		0.0064	1	nan	0.913	0.9103	0.9247		0.8	0.3659	nan	nan	0.5135	0.3548		0.023	0.6458	nan	nan	0.5472	nan
0.7692	0.0388	nan	nan	0	0		0	1	nan	0.8545	0.9095	0.9949		0.7746	0.3968	nan	nan	0.597	0.6506		0.2838	0.7606	nan	nan	0.7407	0.7843
0.7718	0.0273	nan	0.0156	0	0		0.0396	0.7644	0.0132	0.0058	0.7556	0.8833		0.5862	0.2424	nan	nan	0.4571	0.6923		0.2391	0.6176	nan	nan	0.6389	0.6071
0.7532	0.0556	nan	0.0118	0	0		0.28	0.9474	0.9722	0.6429	0.9833	0.9783		0.7183	0.0122	nan	nan	nan	nan		0.3585	0.7097	nan	nan	nan	nan
0.5455	0.0132	nan	nan	0.0129	0.0155		0.012	0.9762	0.7805	0.717	0.9135	0.9474		0.6304	0.0095	nan	nan	nan	nan		0.2295	0.5806	0.4571	nan	0.4737	0.4737
0.5122	0	nan	nan	0	0		0	1	nan	nan	0.9752	0.8571		0.5862	0.0049	nan	nan	nan	0		0.3256	0.8182	0.6522	0.25	0.6512	0.6731
1	0	nan	nan	0.46	nan		0.0203	1	1	0.7353	0.9652	0.9804		0.68	0.0116	nan	nan	nan	0		0.0052	0.6464	nan	nan	0.3333	0.4565
0.9825	0.0354	0.0085	0.0375	0.3262	0.1912		0.0105	0.9524	nan	nan	nan	0.977		0.5417	0.0252	nan	nan	0.037	0		0.0066	0.7784	0.686	0.7333	0.5312	0.6667
0.9556	0.3	nan	nan	0.9496	0.9211		0.0571	1	nan	nan	1	1		0.5208	0.0059	0.0286	0	0	0		0.018	0.5725	0.7656	0.7843	0.3784	nan
0.8598	0.0172	1	0.9551	0.1835	0.0533		0.0091	0.9167	nan	nan	0.9855	0.9903		0.4419	0	0.0278	0.0833	0	0		0.3516	0.7246	nan	nan	nan	0.55
0.9527	0.009	nan	0.9024	0.1594	0		0.003	0.9542	0.9813	0.8986	0.9242	1		0.8689	0.0465	0.8542	0.8	0.0141	0.0149		0.48	0.8889	nan	0.8529	0.6667	0.8065
0.988	0	nan	nan	0.0139	0.0185		0.0405	0.9435	0.9813	0.881	0.9118	0.9474		0.88	0.1902	0.8421	0.7556	0	0.1373		0	0.5	nan	nan	0.6667	0.7419
0.8776	0.2476	nan	nan	0.52	0.8276		0.0369	0.95	0.9592	0.9133	0.9062	0.9359		0.7455	0.2336	0.7353	0.65	0.1163	0.3699		0.5	0.878	0.95	0.88	0.8346	0.7786
0.784	0.0217	0.0109	0.0103	0	0		0.0039	0.9888	1	0.9524	0.9464	1		0.8462	0.4583	0.8696	nan	0.4833	0.6429		0.0133	0.7917	0.8333	0.4889	0.7551	nan
0.7	0.008	0.0105	0.0225	0	0.0157		0.0174	0.9348	0.6304	0.9149	0.9661	0.9659		0.4694	0.1667	nan	0.2059	0.3279	0.4366		0.0117	0.7273	nan	nan	0.7609	0.8533
0.8714	0.0173	0.0131	0.0103	0	0.0071		0.0095	0.9091	0.6667	0.8372	0.9908	0.9845		0.5833	0.2541	0.2667	0.1356	0.3529	nan		0.012	0.6364	nan	nan	0.5278	0.5333
1	0.0092	0.0057	0.017	0	0		0.0107	1	0.8077	0.6429	0.8587	1		0.7857	0.0297	0.0309	0.0409	0	0		0	0.4375	nan	0.4194	0.3238	0.3553
0.9857	0.0164	0.0029	0.0205	0	0		0.0187	1	0.4286	0.9565	0.8913	0.9571		0.4478	0.0312	0.0287	0.0189	0	0		0.0093	0.5704	0.6822	0.7867	0.4167	0.4884
0.9692	0.0277	0.0173	0.0114	0.0114	0		0	0.9825	nan	nan	0.9565	1		0.582	0.2308	0.5541	0.6182	0.3871	0.3448		0.0112	0.4615	nan	0.5	0.4464	0.4286
0.9623	0.0323	0.0163	0.0261	0	0.0167		0.0385	0.7045	nan	0.7632	0.8917	0.8		0.7297	0.4118	0.7714	0.7308	0.7797	0.8068		0.0117	0.6562	0.8269	0.6176	0.6615	0.5686
0.8778	0.0078	0.0201	0.0075	0	nan		0.1938	0.9524	nan	nan	0.967	0.8		0.8387	0.3699	0.8857	nan	0.8947	0.8938		0.0103	0.3869	0.303	0.6	0.4576	0.4789
0.8916	0.0285	0.0471	0.0213	0	nan		0.194	0.931	nan	nan	0.9706	0.7308		1	0.7	nan	nan	0.8211	0.9394		0.5128	0.8462	nan	nan	0.725	0.7568
0.8214	0.0515	0.0428	0.0132	0	nan		0.3333	1	nan	nan	0.9375	0.8333		0.5753	0.1176	0.3636	0.4839	0.4211	0.375		0.0219	0.4021	0.3913	0.4595	0.1961	0.4583
0.9289	0.018	0.0105	0.0268	0.0263	0		0.0151	0.9692	0.0211	0.0142	0.9844	0.9714		0.963	0.6	nan	nan	0.7333	0.9205		0.0226	0.4847	0.5455	0.7115	0.5644	0.5167
0.8889	0.0126	0.0165	0.0175	0	nan		0	0.9929	nan	0.0107	0.9821	nan		0.7467	0.4151	nan	nan	0.5132	0.7411		0.4412	0.8095	0.7778	nan	0.7544	0.75
0.9804	0.0408	0.0299	0.0102	nan	nan		0.025	0.9522	0.8319	0.7458	0.8931	0.9521		0.6279	0.2273	nan	nan	0.4545	0.6429		0.1429	0.5263	0.2188	nan	0.4314	0.449
0.5424	0	0	nan	0	0.022		0.0514	0.977	0.8718	0.7778	0.9286	1		0.8219	0.5161	nan	nan	0.5319	0.6364		0.2581	0.8	nan	nan	0.65	0.8205
0.8333	0	nan	0	0.0088	0.0145		0.1736	0.9623	1	nan	0.8026	1		0.5506	0.2273	nan	nan	0.3684	0.2727		0.6538	0.9773	nan	0.9394	0.8551	1
0.9357	0.3725	nan	0.5686	0.9623	0.9836		0.0167	0.8889	nan	nan	0.9412	0.95		0.5818	0.194	nan	0.3	0.2804	0.4214		0.375	0.9118	nan	nan	0.7273	0.8571
1	0.2577	0.8	0.8235	0.9902	0.9813		0.0116	1	nan	nan	0.9754	1		0.5116	0.1368	0.3714	0.3714	0.1375	0.3898		0.6087	0.9107	nan	0.7241	nan	0.7755
0.6757	0.0174	nan	0.0208	0	0		0.0092	0.974	0.9535	0.8992	0.9828	0.9868		0.6129	0.02	0.0219	0.0245	0	0		0.7	1	nan	nan	0.9239	0.969
0.8091	0.2147	nan	0.7719	0.3265	0.7895		0.0087	1	nan	0.9481	1	0.9306		0.6111	0.0209	0.008	0	0	0		0.0952	0.5333	nan	nan	0.4308	0.6964
0.9565	0.3548	nan	nan	0.6757	0.7692		0	0.9355	nan	nan	0.9455	0.9885		0.6977	0.0084	0.0202	0	nan	nan		0.6071	1	0.7838	0.6522	0.859	0.8776
0.7692	0.122	0.0488	nan	0.3333	0.1667		0.0114	1	1	0.9508	0.963	1		0.4167	0.0154	0.0049	0.0178	0	0		0.1294	0.529	0.8333	0.8947	0.6742	0.9111
1	0.3553	0.026	0.0222	0.907	0.9036		0.0107	0.8586	0.9429	0.9252	0.9412	0.9767		0.8824	0	0.0246	0.0243	nan	nan		0.4777	0.8455	nan	nan	0.7805	nan
0.98	0.3098	nan	nan	0.9839	0.8734		0.0115	0.6115	1	0.8833	0.9778	1		0.5909	0.0203	0.0435	0.0177	0	nan		0.0049	0.7045	nan	nan	0.6714	nan
0.8979	0.3943	nan	nan	0.9203	0.8897		0.0103	0.5638	nan	0.8205	0.9492	0.9783		0.6421	0.0244	0.0178	0.0127	0.0123	0		0.0046	0.7647	nan	nan	0.9138	nan
0.9024	0.0176	nan	nan	0.0078	0.0119		0.0055	0.7414	0.8936	0.7347	0.9615	0.9633		0.5269	0.0113	0.0088	0.0303	0	0		0.0117	0.6222	nan	nan	0.7767	0.6698
0.9259	0.0163	nan	nan	0	0		0.0112	0.9362	1	0.6829	0.9242	0.9333		0.5852	0.0064	0.004	0.0207	0	0		0.008	0.8667	nan	nan	0.7045	0.7353
0.8333	0.0209	nan	nan	0	0.0123		0.0162	0.934	0.9833	0.7978	0.94	0.9559		0.5161	0.0061	0.0192	0.0033	0	0		0.0067	0.5143	nan	nan	0.5588	0.7391
0.9394	0.0255	nan	nan	0	0		0.0102	0.9762	0.9796	0.8776	0.9524	0.9383		0.4583	0.0062	0.0109	0	0	0		0.0044	0.8012	0.6667	0.8304	0.8933	0.8043
0.8582	0.0175	0.0073	0.0174	0	0		0.012	0.9698	0.9778	0.8734	0.9841	0.9483		0.5714	0.012	0.0116	0.0093	0	0		0.0161	0.6777	0.7978	0.8205	0.8462	nan
0.7262	0.0121	0.0054	0.0131	0	0.0075		0.36	0.8723	nan	nan	0.9848	0.9759		0.7807	0.0233	0.0058	0.0264	0	0		0.621	0.96	0.8333	0.8431	0.625	0.8154
0.8837	0.3419	nan	0.713	0.5	nan		0.5	1	nan	0.871	0.8602	0.9821		0.9358	0.0212	0.0208	0.0032	0	0		0.2533	0.6591	nan	nan	0.5	0.75
0.9474	0.1905	nan	0.4909	0.6928	nan		0.0552	0.9744	0.823	0.8387	0.9804	0.9803		0.4889	0.0195	0.0294	0.0089	0	0		0.619	0.92	nan	0.4375	0.7349	0.9677
0.88	0.0111	0.038	0	0.0056	0.0187		0.0385	1	nan	0.875	0.96	0.9595		0.4688	0.012	0.1224	0.0217	0	0		0.02	0.6667	nan	nan	0.8333	0.8333
0.597	0.0253	nan	nan	0	nan		0.0706	1	nan	0.8519	0.9703	0.9748		0.878	0.3099	nan	0.5131	nan	nan		0.0061	0.5833	nan	0.9187	0.7768	0.8133
0.8529	0.275	nan	nan	0.3182	0.4603		0.4189	0.9429	nan	nan	0.9412	1		0.3846	0.011	0.0089	0.0146	0.0075	0		0.0094	0.375	nan	nan	0.1299	nan
0.9111	0.1081	0.0388	0.0312	0.1047	0.0455		0.0159	0.5455	0.7105	0.8364	0.2394	0.3243		0.7222	0.0249	0.0035	0.0083	nan	0		0.0407	0.5942	nan	0.7619	0.5085	nan
0.8969	0.016	0.0082	0.0198	0	0.0085		0.494	1	0.907	0.4314	0.9855	0.9306		0.6909	0.0345	0.0121	0.012	nan	0		0.3125	0.8361	0.6364	nan	0.7391	0.8475
0.8452	0.0142	0.0197	0.0152	0	0.0137		0.0206	1	1	0.8684	1	1		0.8564	0.4444	nan	nan	0.1967	nan		0.0061	0.8592	nan	0.9167	0.8611	nan
0.9193	0.0118	0.0164	0.0103	0	0.0106		0.0207	0.9362	0.9355	0.6047	0.9604	1		0.6071	0.1567	0.9867	0.84	0.125	nan		0.0147	0.6296	nan	nan	0.7083	0.6613
0.9059	0.0111	0.0112	0.01	0	0		0.0054	1	1	0.88	0.9718	0.8293		0.92	0.6	nan	nan	0.7321	0.7931		0.0171	0.8966	nan	0.6667	0.7821	0.95
0.8612	0.0167	0.0181	0.0021	0	0		0.0109	1	0.963	0.8393	0.9405	0.7981		0.9091	0.4444	0.7273	nan	0.5955	0.75		0.0084	0.617	nan	nan	nan	0.4889
0.8606	0.0218	0.0103	0.0073	0	0		0.0179	1	0.9672	0.7162	0.9767	0.8254		0.5303	0.1834	0.55	0.5278	0.0128	0.0543		0.0143	0.7719	nan	nan	nan	0.6757
0.9189	0.0297	0.0231	0.005	nan	nan		0.0083	1	1	0.8293	0.962	0.8837		0.7879	0.3913	nan	nan	0.3548	0.6176		0.0068	0.5556	nan	nan	0.6667	0.6216
0.9055	0.0105	0.0171	0.018	0	0		0.0045	1	1	1	0.9726	0.9333		1	0.6667	nan	nan	0.8889	nan		0.0082	0.8267	nan	nan	0.8	0.8125
0.803	0.0275	0	0.0224	0	nan		0.0149	1	nan	nan	0.9506	nan		0.52	0.0086	0.0061	0.0135	0	nan		0.025	0.5263	nan	nan	0.72	nan
0.6055	0.0133	0	0	0	0		0.0185	1	nan	nan	0.9691	nan		0.8333	0.0123	0.0252	0.0058	0	0		0.0645	0.4667	nan	nan	0.6667	nan
0.5574	0.0072	0.0057	0.024	0	0.0748		0	0.8667	nan	0.9787	0.9863	0.9286		0.5806	0.017	0.0126	0.0097	nan	0		0.0103	0.6154	nan	0.5484	nan	0.52
0.7286	0.0138	0.0198	0.0292	0.0222	0.0952		0.3226	0.9444	nan	nan	0.9577	nan		0.6111	0.011	0.0105	0.0125	0.037	0		0.0038	0.5444	0.7778	0.4889	0.6486	0.5472
0.8329	0.0168	0.0066	0.0184	0.0774	0.184		0.0196	1	nan	nan	0.9362	1		0.5625	0.0123	0.0101	0.0025	0	0		0.5254	0.9302	0.9737	nan	0.5352	0.9057
0.6238	0.0088	0.0207	0	0	0.05		0.0102	0.8795	0.9796	0.9211	0.4271	0.8571		0.4286	0.0168	0	nan	0.0152	nan		0.6136	0.92	nan	nan	0.8974	0.9605
0.931	0	0.7027	0.7	0.4018	0.3448		0.1687	0.9623	0.0522	0.0476	0.9459	nan		0.7143	0.05	nan	nan	0.1935	0.1848		0.0615	0.8261	nan	nan	0.8125	0.8913
0.8667	0.1493	nan	0.8462	0.1509	0.6154		0.2764	1	nan	0.0678	0.9636	nan		0.6875	0.3333	nan	0.4667	0.5	0.3797		0.0211	0.5455	nan	nan	0.7029	0.7857
0.7248	0.0468	0.3193	0.3272	0.1	nan		0	0.7	0	nan	0.4155	0.3659		0.6857	0.2459	nan	nan	0.2958	0.6154		0.011	0.3743	0.8718	0.898	0.7072	0.5926
0.8482	0.0352	0.3893	0.4444	0	0		0.0541	0.9592	0.0455	0.0753	nan	nan		0.9324	0.3465	nan	0.7609	0.5088	0.9		0.2391	0.6765	nan	0.9512	0.8654	0.9787
0.875	0.0373	0.7843	0.5946	nan	0.0086		0.0415	0.9143	0.0169	0.06	nan	nan		0.7288	0.2836	nan	0.4615	nan	0.7105		0.1875	0.5833	nan	0.8298	0.6047	0.7174
0.7805	0.0208	nan	nan	nan	0.0086		0.0464	0.7778	0.0206	nan	nan	nan		0.5417	0.1667	nan	nan	0.3781	0.7029		0.0079	0.4268	nan	0.4792	nan	nan
0.5333	0.0185	nan	nan	0	0.0055		0.27	0.9405	0.026	0.4463	0.9545	nan		0.9	0.5682	0.9048	0.9615	0.717	0.7222		0.0069	0.6292	0.8378	0.8421	0.6022	0.7619
0.9737	0.0155	nan	0.9	0	0.0172		0.2689	0.8453	0.2385	0.2628	nan	nan		0.7308	0.3864	nan	nan	nan	0.8519		0.0105	0.4762	nan	nan	0.7083	nan
0.8676	0.0231	nan	0.8276	0	0.0076		0.0038	0.6209	0.6506	0.7652	0.9292	0.9375		0.8475	0	nan	0.5484	0.7045	0.918		0.0031	0.5	nan	nan	0.5244	0.587
1	0.0137	nan	nan	0	0		0.0357	0.7059	nan	0.9333	0.9333	0.9722		0.4282	0.0977	0.0542	0.0214	0.0455	0.0698		0.0086	0.4242	0.7241	nan	0.4681	0.8065
0.6613	0.0362	nan	nan	0.0119	0.0156		0.0203	0.631	0.8974	0.6794	0.8667	0.806		0.8	0.449	nan	0.8372	0.8182	nan		0.0097	0.44	nan	nan	nan	0.625
0.85	0.2822	0.8	nan	0.7007	0.596		0.1795	0.8254	0.9286	0.8333	0.7692	0.8333		0.7833	0.4265	0.6629	nan	nan	0.4667		0.0129	0.3824	nan	nan	nan	0.5
0.6615	0.0513	0.8846	nan	0	0.0128		0.425	0.961	1	0.9574	0.9818	nan		0.9434	0.6383	nan	nan	nan	0.7241		0.0179	0.6238	nan	nan	0.4545	0.5625
0.5936	0.0092	0.6075	0.423	0.0109	0		0.4512	0.9655	1	0.9434	nan	1		0.95	0.48	nan	0.7273	0.7778	0.9894		0.0183	0.6882	nan	0.9655	0.6739	nan
0.814	0.0064	0.7552	0.6781	0.0085	0		0.0388	0.9796	0.8421	0.9574	0.9841	1		0.6875	0.36	nan	0.0364	0.234	nan		0.0905	0.5152	0.8485	0.7083	0.5714	nan
0.8753	0.0068	0.8204	0.7908	0	0		0	0.9759	1	0.9643	0.9615	0.9762		0.7576	0	nan	nan	0	0		0.4062	0.8235	nan	nan	0.8163	0.8286
0.9618	0.0378	0.8859	0.7766	0	0.0083		0	0.68	0.0476	0.1034	0.5714	0.5139		0.8182	0.45	nan	nan	nan	0.913		0.4828	0.8765	0.9231	nan	0.8571	0.678
0.9861	0.016	0.9398	1	0	0		0.0435	0.8158	nan	0.0909	0.6173	0.9811		0.7778	0.3929	nan	nan	0.7818	0.7632		0.3077	0.8824	nan	nan	0.5185	0.7073
1	0.0111	nan	nan	0	nan		0	0.8947	0.0312	nan	0.5758	nan		0.9	0.4138	nan	0.9032	0.8898	0.8056		0.2188	0.56	nan	nan	0.5217	0.5294
0.9837	0.0078	1	0.9286	0	0.0233		0.3636	0.9677	1	0.9143	0.9831	nan		0.8704	0.4848	1	nan	0.8167	0.7589		0.0313	0.5833	nan	0.4062	0.5385	0.5581
0.9535	0.0095	nan	nan	0	nan		0	0.9167	nan	nan	0.8068	nan		0.6774	0.1724	nan	nan	0.3559	0.4429		0.0111	0.6875	0.7778	nan	0.6667	0.6418
0.9603	0.0196	0.9535	0.8294	0	0		0.0388	0.8583	0.9672	0.8644	0.8	0.9138		0.6236	0.1087	nan	nan	0.2597	0.359		0.014	0.5217	nan	nan	0.3696	0.4103
0.9823	0.0195	0.9672	0.8947	0	0		0	0.7657	1	0.8346	0.8365	0.7725		0.4384	0.0429	nan	nan	0.0625	nan		0.0263	0.7143	nan	0.8684	0.7727	0.7333
0.9655	0.0135	1	0.7821	0	nan		0	0.9383	0.7679	0.537	0.9735	0.95		0.3056	0.0021	0.6154	nan	0	0		0.0045	0.75	nan	0.6154	0.64	0.5417
0.75	0.0176	nan	nan	0	0		0	0.9107	nan	0.86	0.9688	nan		0.7273	0.0652	nan	nan	0.008	0.1618		0.0077	0.6522	nan	0.4545	nan	nan
0.9412	0.0162	1	1	0	0		0.0066	0.7517	nan	0.6974	nan	nan		1	0.0244	nan	1	0.0118	0.0435		0.016	0.8596	nan	0.8125	0.7586	0.7321
0.9744	0.0052	nan	nan	0.0099	0		0	0.8284	nan	0.8367	nan	nan		0.5484	0.0069	0.8261	nan	0	0		0.008	0.4065	nan	nan	0.15	0.4091
1	0.0155	0.9909	1	0.0055	0.0238		0.0138	0.8275	0.92	0.8329	0.9775	0.9153		0.7568	0.005	0.8077	0.4828	0.0194	0		0	0.4462	nan	0.7188	0.6	nan
0.963	0.0303	0.9608	0.9524	0	0		0.0094	0.7427	nan	0.7176	nan	0.9375		0.913	0.0224	nan	nan	0	0		0.0024	0.6129	nan	nan	0.7647	nan
0.7418	0.0212	nan	nan	0	0.0303		0.0162	0.6944	nan	nan	nan	nan		0.7143	0.0078	nan	0.6	0	nan		0.0045	0.7083	nan	nan	0.8857	nan
0.8444	0.3299	0.8065	0.8696	0.8492	0.7565		0.0121	0.9333	1	0.8519	0.9833	nan		0.7188	0.012	nan	nan	0	nan		0.0084	0.5802	nan	nan	0.6538	nan
0.937	0.4121	0.8933	0.8462	0.7182	0.6917		0.0041	1	nan	0.6571	0.954	nan		0.5128	0.0135	0.7727	nan	0	nan		0.0086	0.7458	nan	nan	0.7381	0.85
0.9915	0.4769	nan	nan	0.7069	0.8281		0.031	1	1	1	0.9	1		0.7778	0.2903	nan	nan	0.2407	0.4643		0.0123	0.7021	nan	nan	nan	nan
0.8293	0.2941	nan	nan	nan	nan		0.0096	0.9787	1	1	0.8621	0.9808		0.8438	0.5152	nan	0.6667	0.5333	0.6486		0.0202	0.4878	nan	0.7073	0.5625	0.5
0.8381	0.2258	0.2027	0.1683	0.64	0.7217		0.01	0.975	nan	0.9038	0.9692	0.9759		0.8182	0.4634	nan	0.4474	0.6867	0.7176		0.0079	0.7167	0.975	0.9	0.6596	0.7119
1	0.0618	nan	1	0	0.0233		0.013	0.9891	0.9667	0.875	0.9346	0.9844		0.4464	0.1333	nan	nan	0.1765	nan		0.0187	0.3889	0.7	nan	0.6471	0.3333
0.8421	0.0456	nan	1	0	0.0571		0.0282	0.9118	1	0.95	0.9848	0.8214		0.9412	0.6154	nan	nan	0.4359	0.6974		0.0031	0.3095	0.4625	0.4667	nan	0.2692
0.9524	0.0225	nan	nan	0	0		0.4592	1	0.2923	0.2787	0.9756	0.9718		0.8125	0.2857	nan	0.7045	0.5429	0.3846		0.006	0.4078	0.4123	0.2824	0.2308	0.2195
0.9808	0.024	1	nan	0	0.0087		0.375	0.973	0.9167	0.9429	0.9565	0.975		0.6739	0.2826	nan	0.6163	0.4118	0.3824		0.0121	0.4	0.3009	0.3281	0.1765	0.2532
0.9038	0.0108	0.9524	0.6	0	0.0139		0.4293	0.9725	1	0.9429	0.9756	0.9535		0.8621	0.4	nan	nan	0.4242	0.4889		0.0188	0.5938	nan	0.7333	0.4677	0.6981
0.9697	0.0109	0.84	0.5	0	0		0.0119	0.8454	0.9683	1	0.7376	0.7273		0.4706	0.1552	nan	nan	nan	nan		0.0059	0.4231	nan	0.5484	0.3725	0.5294
0.8864	0.0117	0.7333	nan	0	0		0.045	0.6296	0.4286	0.7879	0.5451	0.7632		0.9487	0.3548	nan	0.7586	nan	0.8958		0.0166	0.525	nan	nan	0.5556	0.5169
0.9409	0.015	0.9286	0.9098	0	0		0.1905	0.8125	nan	nan	0.956	0.92		0.6774	0.3235	0.6087	nan	0.5143	0.6304		0.0182	0.4694	nan	nan	0.3684	0.5312
0.9474	0.0069	nan	1	0	0		0.0267	0.5405	0.24	nan	0.7228	0.7907		0.6818	0.2419	nan	0.8182	0.5625	nan		0.0185	0.4048	nan	nan	nan	0.375
0.9722	0.0304	nan	1	0	0.0123		0.0323	0.6452	nan	0.0175	0.5726	0.8608		0.8889	0.5217	nan	nan	0.6	0.4364		0.0123	0.5072	0.7838	nan	0.3864	0.6216
0.9178	0.028	nan	0.9259	0	0		0.0043	0.7257	0.887	0.9014	0.5385	0.7879		0.4154	0.069	nan	0.0667	0.2449	nan		0.0012	0.6186	0.7846	0.7674	0.3708	0.6585
0.7286	0.0108	0.6944	0.75	0	0.0213		0.0162	0.9518	0.963	0.9931	0.9765	0.9649		0.5823	0.2703	0.6406	0.6796	0.6386	0.5833		0.0047	0.3971	nan	0.4828	0.3125	0.2453
0.9688	0.0135	0.9861	0.9439	0	0		0.0092	0.9677	0.9388	0.9419	0.9545	nan		0.8205	0.25	nan	nan	0.3274	0.5		0.0114	0.3194	nan	0.4912	0.0638	0.3889
0.9432	0.0072	0.9107	0.9278	0	0.0167		0.0136	0.9804	0.8214	0.8361	0.9355	nan		0.9	0.475	nan	nan	0.6333	0.697		0.5395	0.8478	nan	nan	0.6585	0.5373
0.6387	0.0262	nan	0.8644	0.0192	0.013		0.0176	0.9453	0.9545	0.9271	0.9818	nan		0.8308	0.4545	0.8462	0.8125	0.8154	0.8267		0.0687	0.439	nan	nan	nan	nan
0.9722	0.0023	nan	0.7059	0.0143	0		0.0218	0.9488	0.9432	0.9823	0.9623	1		0.8963	0.4857	nan	0.7826	0.7639	0.7797		0.0273	0.4202	nan	nan	nan	0.4348
0.9706	0.0295	nan	0.931	0	0.0172		0.0103	0.9346	0.9268	0.8488	1	1		0.5179	0.1667	0.5455	nan	0.5714	0.3415		0.0574	0.4043	nan	nan	nan	0.375
0.7547	0.0175	0.7317	0.7	0	0		0.0028	0.9405	0.9206	0.8739	0.9756	0.98		0.3667	0.0272	nan	nan	0	0		0.0889	0.5088	0.3103	0.6207	nan	nan
0.5862	0.0107	0	nan	0.3265	0.2022		0.0049	0.9625	0.9605	0.7864	0.9655	nan		0.6607	0.0183	nan	0.9583	0	0		0.0263	0.3836	0.5455	0.6136	nan	nan
0.8281	0.2241	0.6643	0.3588	0.1797	0.2453		0.007	0.9803	0.9281	0.8767	0.9767	nan		0.6522	0.0074	nan	nan	0	nan		0.0125	0.6739	0.5968	0.7477	nan	nan
0.776	0.0318	0.2423	0.0449	0.0204	0.1111		0.0089	0.9705	0.9231	0.9657	0.9655	1		0.7627	0.4578	0.6486	nan	nan	0.5733		0.0286	0.5375	0.5556	0.6032	nan	nan
0.5395	0.0184	0	0	0.2781	0.2131		0.004	0.9371	0.9474	0.9286	0.9412	nan		0.5888	0.2736	nan	0.629	0.2881	0.6337		0	0.354	nan	0.52	nan	0.4211
0.9268	0.1923	nan	0.9286	0.211	nan		0.0075	0.6716	nan	nan	0.6818	nan		0.8222	0.3871	nan	nan	0.386	0.5488		0.0081	0.4792	nan	nan	0.184	0.4234
0.9123	0	nan	0.5217	0	0		0.0062	0.8633	0.8378	0.9394	0.8824	nan		0.4571	0.1463	nan	nan	0.187	0.2647		0.0105	0.6216	nan	nan	0.4906	0.6429
0.9231	0.02	0.9048	nan	0.9559	0.9922		0.0037	0.8478	0.8897	0.9775	0.8833	0.9688		0.5366	0.1503	nan	0.4776	0.2464	0.08		0.3333	0.7857	nan	nan	0.6579	0.7297
0.9303	0.1547	0.3373	0.33	0.5429	0.2264		0.0101	0.6129	nan	nan	0.9643	nan		0.7712	0.4257	0.625	0.6024	0.6418	0.5833		0.32	0.6429	nan	nan	0.5357	0.6809
0.7978	0.0207	0.5972	0.6491	0	0.0286		0.0099	0.7529	0.7925	0.9515	0.9355	1		0.5	0.0069	nan	nan	0	0		0	0.4146	0.3636	nan	0.4364	0.4028
1	0.0079	1	0.9474	0.5857	0.3778		0.0113	0.9667	0.6512	0.8429	0.975	0.9048		0.3684	0.0038	nan	0.25	0	nan		0.0112	0.5349	0.3617	nan	0.4103	0.3864
0.9032	0.0273	nan	nan	0	0.1395		0.0146	0.7013	0.8542	0.8182	0.8444	0.9114		0.6438	0.0226	nan	0.3889	0.0465	nan		0.0122	0.5556	nan	nan	0.5238	nan
0.5443	0.0038	0.6429	0.585	0.02	nan		0	0.7267	0.0244	0.0517	0.7802	0.6735		0.76	0.3929	nan	nan	0.4167	0.4286		0.0112	0.4703	0.8261	0.7404	0.2692	0.3214
0.6386	0.0397	nan	0.4909	0	0.0282		0.0109	0.8302	1	nan	0.9587	0.9817		0.8289	0.4507	0.6316	0.5584	0.6923	0.2857		0.0095	0.3169	0.7049	0.6282	0.1395	0.2667
0.9444	0.3	nan	0.9189	0.9398	0.9746		0.0068	0.8914	0.9306	0.8451	0.9348	0.9898		0.5366	0.0548	nan	0.4815	0.0058	0		0.0082	0.4415	0.7903	0.7593	0.5	0.48
0.7778	0.006	0.6286	0.5862	0	0		0.0137	0.9195	0.9831	0.7556	0.9434	0.9655		0.8095	0.1667	0.0153	0.0119	0.697	0.45		0.0126	0.3523	0.8854	0.7833	0.2586	0.3651
0.8857	0.0147	0.8929	0.8788	0	0		0.0025	0.7235	0.7952	0.4563	0.8933	0.7547		0.7143	0.3714	0.0462	0.0279	0.7679	0.3571		0.6431	0.9531	0.8858	0.8153	0.8077	0.9365
0.7805	0.0062	0.7317	0.5873	0	0.0068		0.0106	0.8769	0.8955	0.8367	0.9307	0.9815		0.8571	0.193	0.8	0.7667	0.79	0.8624		0.0055	0.6415	0.7273	nan	nan	nan
0.925	0	nan	0.5556	1	0.9815		0.0173	1	nan	1	0.9778	0.9464		0.6818	0.28	nan	nan	0.4516	0.7188		0.0068	0.7447	0.8462	0.7167	0.6883	1
0.9167	0.1231	0.0667	0.0392	0.539	0.4787		0.014	0.9286	1	1	0.9759	0.9681		0.4211	0.0081	0.0159	0.0064	0	0.026		0.0049	0.9524	nan	nan	0.6145	0.6829
0.8686	0.25	0.9167	nan	0.4348	0.3684		0.0083	0.8226	nan	1	0.9608	0.9485		0.7105	0.0072	0.0082	0.003	0	0		0.0279	0.65	nan	nan	nan	nan
0.967	0.0234	0.0126	0.0209	0	0.0213		0.0325	0.976	0.8667	0.803	0.8866	0.9213		0.6879	0.019	0.0097	0.0293	0	0		0.0022	0.6818	0.6091	0.7	nan	0.6304
0.7541	0.0649	0.0385	0.0693	nan	0		0.0063	0.8346	0.6289	0.683	0.65	0.7115		0.5972	0.0211	0.0132	0.0078	0	0		0.4	0.7581	0.95	nan	0.7955	0.9389
0.6771	0.0231	0.02	0.0199	nan	0		0	0.9125	nan	0.9688	0.907	1		0.7083	0.0075	0.0133	0	0.0312	nan		0.0019	0.3465	0.5366	0.2044	nan	nan
0.7653	0.0148	0.0076	0.0056	0	0		0	1	nan	nan	0.9833	0.9655		0.3246	0.0117	0	0.0043	0	0		0.0116	0.3543	0.4688	0.084	nan	0.5849
0.5246	0.0212	0.0174	0.0089	0	0.0075		0.0085	0.9811	1	0.9815	0.9722	0.9712		0.7313	0.4189	nan	0.6316	0.4643	0.5714		0.0244	0.5	nan	0	nan	0.1569
0.85	0.0179	0.024	0.0125	0	0.0043		0.0245	0.9749	0.9792	0.9468	0.9595	0.9759		0.94	0.6	nan	nan	0.6786	0.7797		0.3571	0.7358	0.7667	nan	0.8667	0.5823
1	0.0145	0.0108	0.0089	0	0		0.3478	0.8718	nan	0.5	0.9268	0.9739		0.6364	0.0063	0.023	0.04	0	nan		0	0.3571	nan	nan	0.1652	0.2097
1	0.0081	0.0282	0.0093	0	0.0071		0.0044	0.9231	nan	1	0.9659	0.9577		0.6421	0.2344	0.6053	nan	0.625	0.7241		0.3667	0.6774	0.4054	0.625	0.7941	0.7805
1	0.014	0.0079	0.0375	0	0.01		0	0.9259	nan	nan	0.9011	0.9054		0.9394	0.619	nan	nan	0.7692	0.8293		0.0048	0.8519	nan	0.7419	0.7	0.8873
1	0.0526	0.0351	0.0141	0	0.0273		0.0266	0.9455	0.9333	0.9608	0.9485	0.9398		0.8393	0.1351	0.1613	0.2609	0.125	0.2586		0.0048	0.5714	0.6909	0.6429	0.6017	0.75
0.9591	0.0299	0	0.0129	0	0		0.0162	0.96	0.9643	0.9658	0.975	1		0.75	0	0.0339	0.0137	0.0147	0		0.0194	0.5	nan	nan	0.56	0.5333
0.9548	0.014	0.0279	0.009	0	0.0185		0.0145	0.8915	0.967	0.9889	0.973	0.9846		0.6923	0.0106	0	0	0.0227	0		0.0168	0.7143	nan	nan	0.7647	0.7556
0.9785	0.026	0.0347	0.0202	0	0		0.007	0.9342	0.99	0.9671	0.9313	0.936		0.4906	0.0219	0	0.0102	0	0		0.0261	0.9762	1	1	0.9062	0.85
0.973	0.0553	0.0431	0.0525	0	0		0.0083	0.9368	0.9459	0.8958	0.9417	0.9481		0.8864	0.0063	0.0099	0.0187	0	0		0.0145	0.8857	0.9394	nan	0.8244	0.95
0.9908	0.0278	0.0099	0.0201	0	0		0.0106	0.9504	1	0.9667	0.9737	0.9292		0.3611	0.0372	0.0027	0.0143	0	0		0.0762	0.9231	nan	nan	0.8879	0.9308
0.9947	0.0194	0.0074	0.0404	0	0		0.0106	0.978	1	0.975	0.987	0.9286		0.3902	0.0129	0.0735	0.1014	0.0175	0.2206		0	0.675	nan	nan	0.837	0.7079
0.8824	0.1607	0.0769	nan	0.1798	nan		0.0229	0.9669	1	0.9811	0.9506	0.9281		0.9135	0.0372	0.9231	nan	0.032	0.0093		0.0129	0.5111	nan	nan	0.6421	0.4561
0.5539	0.0115	0.4122	0.4332	0.0566	0.0096		0.0128	0.9034	nan	0.9474	0.9904	0.9074		0.8421	0.0909	0.9024	nan	0.0612	0.0101		0.4643	0.952	nan	nan	0.8286	0.84
0.9333	0.1373	0.9459	0.6923	0.3786	0.1864		0.0091	0.8634	nan	nan	0.7671	0.8049		0.7031	0.0116	0.7021	nan	0.0177	0.0195		0.0018	0.3871	0.4839	nan	0.2128	0.3333
0.8448	0.25	nan	nan	0.4179	0.1014		0.0079	0.9507	1	0.9636	0.9176	0.9387		0.9478	0.5444	0.9167	0.88	0.6923	0.5714		0.006	0.8	nan	nan	0.6744	0.697
0.9898	0.3824	1	0.92	0.9655	0.9153		0.0136	0.8571	0.9268	0.9516	0.9101	0.9355		0.8686	0.3878	0.8	0.6311	0.3766	0.4535		0	0.6557	nan	nan	nan	nan
0.9549	0.0243	0	0.0086	0	0		0.0084	0.9683	0.9375	0.75	0.9302	0.9		0.7368	0.4211	nan	0.5833	0.7143	0.6136		0	0.5484	nan	nan	nan	nan
0.9235	0.0195	0.0242	0.0169	0	0.0308		0.005	0.8927	0.9627	0.7477	0.9115	0.8986		0.5605	0.2479	0.5667	0.7195	0.2278	0.5075		0	0.4167	nan	nan	nan	0.6667
0.8882	0.0119	0.0044	0	0	0.0139		0.0181	0.9326	0.9573	0.7831	0.9425	0.9619		0.3826	0.0759	0.3158	0.4167	0.039	0.28		0.0028	0.4375	nan	nan	nan	0.6034
0.9797	0.022	0.004	0.0207	0	0		0.0066	0.9122	nan	0.9175	0.96	0.9667		0.4577	0.0315	0.1395	0.3333	0	0.1808		0	0.7407	nan	nan	nan	nan
0.8636	0.0064	0	0.0101	0	0		0.0102	0.7157	0.7863	0.4171	0.6552	0.713		0.3193	0.0174	0	0.0105	0	nan		0.0108	0.3333	0	0.4167	nan	0.6154
0.9697	0	1	nan	0.7273	0.8649		0.0084	0.9558	0.9589	0.926	0.8598	0.8963		0.5588	0.02	nan	0.0769	0	nan		0.0018	0.61	nan	nan	nan	nan
0.6181	0.0116	0.0714	0.0185	0.0087	0.0789		0.017	0.9293	0.973	0.8427	0.8246	0.875		0.7333	0.4	nan	0.7368	0.6538	0.6047		0.0142	0.7143	nan	nan	0.4118	nan
0.9714	0.2	nan	nan	0.5204	0.6875		0.0217	0.9134	1	0.8442	0.8784	0.975		0.8667	0.383	nan	0.7143	0.8276	nan		0.009	0.8438	nan	nan	0.76	nan
0.8438	0	0	nan	0	0		0.003	0.9451	0.9692	0.9592	0.8632	0.9444		0.7907	0.0203	0.0122	0.0087	0	0		0.0125	0.8409	nan	0.5254	0.7241	nan
0.9474	0.0179	0	0	0	0.0064		0.0118	0.962	0.9841	0.9158	1	0.9431		0.8605	0.0162	0.0085	0.0108	0	0.0137		0.0147	0.6579	nan	nan	0.6207	0.7727
0.85	0.0571	nan	nan	0.2722	0.1408		0.0279	0.9062	nan	0.7531	0.8986	0.9474		0.6304	0.0078	0.0142	0.0094	0	0		0.0143	0.825	nan	nan	0.7794	0.7551
1	0.44	nan	nan	0.9677	0.9861		0.0068	0.8357	nan	0.7079	nan	0.8313		0.4646	0.1531	0.1	0.1026	0.1452	0.3673		0.011	0.8824	nan	nan	0.6129	0.8043
0.8511	0.1744	0.25	nan	0.4043	0.3774		0.0117	0.6131	nan	0.5752	nan	0.6495		0.6714	0.3333	nan	0.413	0.6296	0.5526		0.0054	0.3832	0.6444	0.4211	0.5814	0.4667
0.5805	0.0241	0.0282	0	0.0063	0.0316		0.0139	0.6369	0.4455	0.3841	0.8358	0.8286		0.8413	0.4382	nan	0.4821	0.4419	0.5217		0.1143	0.717	nan	0.5455	nan	0.4595
0.9	0.0385	nan	nan	0.0078	0.0135		0.0104	0.8228	0.8866	0.7037	0.7714	0.8205		0.5769	0.2	nan	nan	0.7561	0.6829		0.069	0.8056	0.9444	0.5333	0.5902	nan
0.8958	0.0446	0.8909	nan	0	0.0213		0.0096	0.7158	nan	nan	0.6986	0.6591		0.507	0.0442	0.0365	0	0.02	nan		0.1458	0.5091	0.4444	0.8235	0.4423	nan
0.7521	0.0133	0.25	0.087	0.0198	0.0476		0.0127	0.7303	0.507	0.56	0.2819	0.6		0.7447	0	0.061	0	0	nan		0.087	0.4138	nan	nan	0.3023	0.3974
1	0.463	nan	0.7073	0.963	0.9798		0.0082	0.9259	nan	0.8077	0.8759	0.8554		0.8	0.04	0.0286	0	0	nan		0.1084	0.4135	0.4231	0.5079	0.4091	0.3793
0.5625	0	nan	nan	0.0133	0.1818		0.0109	0.9167	0.68	0.9143	0.8737	0.8378		0.7941	0.018	0	0.0562	0	0		0.0163	0.4929	nan	nan	0.1746	nan
0.7	0.1	0.6301	0.1688	0.85	0.9632		0.0093	0.85	0.9082	0.9098	0.9322	0.835		0.6832	0.0129	0	0.0173	0	0		0.0069	0.3417	nan	nan	0.2833	nan
0.5385	0	0.5957	0.2105	0.9245	0.9714		0.0099	0.9579	0.9355	0.8989	0.8852	0.9882		0.5	0.1975	nan	nan	0.3548	nan		0.0234	0.7059	nan	0.8846	nan	0.8421
0.9351	0.0208	0.0213	0	0	nan		0.0103	0.9649	1	0.9767	0.931	0.9323		0.6444	0.3226	0.8095	0.7727	0.3465	0.64		0.0143	0.6626	0.8042	0.7745	nan	nan
0.952	0.0182	0.0042	0.009	0	nan		0.058	1	0.9836	nan	0.9779	0.9841		0.6523	0.2834	0.1643	0.4175	0.1081	0.697		0.3793	0.7895	1	nan	0.8214	0.8364
0.8718	0.0146	0.0131	0.015	nan	0		0.069	1	0.4746	0.7576	0.9636	0.9833		0.375	0.0638	0.1379	nan	0.0263	0		0.2171	0.5559	0.6121	0.6235	0.5926	0.5
0.9672	0.0166	0.0274	0.0182	nan	0		0.3333	1	nan	nan	0.9062	1		1	0.5652	nan	nan	0.8	0.8378		0.0117	0.5	nan	0.7778	0.4091	nan
0.9688	0.0112	0.0177	0.0168	nan	0.0238		0.1667	0.9048	0.4444	nan	0.9649	0.9899		0.7955	0.35	nan	0.8056	0.6667	nan		0.0126	0.4769	nan	nan	0.2353	0.5217
0.8696	0.0154	0.0193	0.018	nan	0		0	0.9615	nan	nan	0.9333	0.9804		0.8889	0.4571	0.625	nan	0.5114	0.3667		0.0032	0.4828	nan	nan	nan	0.6087
1	0.0173	0.0124	0.0116	0.0083	0		0.04	0.8636	nan	nan	0.9508	0.9895		0.9634	0.5897	nan	1	0.7206	0.925		0.6429	0.9583	0.8205	nan	0.5897	nan
1	0.0121	0.0131	0.008	0	0.0185		0.3158	0.8222	nan	nan	0.8966	0.96		0.5926	0.037	nan	nan	0.2321	nan		0.32	0.88	nan	nan	0.6067	0.7692
0.9691	0.02	0.0171	0.0097	0.008	0.0455		0.0476	1	nan	nan	1	0.9506		0.4324	0.125	nan	nan	0.45	0.3947		0.0155	0.3594	0.8478	0.6316	0.3387	0.6607
0.8488	0.0106	0.0159	0.0179	0.0083	0		0.0086	0.5477	0.9339	0.75	0.7545	0.6425		0.975	0.2333	nan	nan	0.433	nan		0.0159	0.5652	nan	nan	0.0909	nan
1	0.0158	0.0147	0.0187	0	0.0111		0.0111	0.6485	nan	0.8103	0.7778	0.7615		1	0.5217	nan	nan	nan	nan		0.0051	0.3696	nan	0.5957	0.2941	0.6346
0.9205	0.0187	0.0138	0.0124	0	0		0.013	0.6829	1	0.9143	0.875	0.7358		0.5152	0.1875	nan	nan	0.4792	0.375		0.0034	0.4865	0.2889	0.4194	0.1818	0.3243
0.9235	0.0216	0.0124	0.0236	0.0152	0.0192		0.0112	0.7267	1	0.875	0.8551	0.7471		0.5063	0.125	nan	nan	0.4	0.3053		0.1714	0.6145	0.8077	nan	0.5	0.6452
0.9387	0.0337	0.0064	0.0157	0.0227	0		0.0063	0.906	nan	0.2857	0.974	0.9759		0.3103	0	0.16	nan	0.0437	0.2326		0.0935	0.8295	nan	nan	0.7222	0.6271
0.822	0.0244	0	nan	0	nan		0.0141	0.9	nan	0.2414	0.94	0.9612		0.5769	0.0714	nan	0.5	0.4233	0.7872		0	0.3881	nan	nan	0.449	0.4364
0.8889	0.2069	0.7692	nan	0.75	0.9804		0.0102	0.9167	nan	0.3	0.9593	0.928		0.5484	0.2101	nan	0.2353	0.4419	0.4545		0.027	0.4054	0.2188	0.0702	0.5926	0.7931
0.9636	0.4392	1	0.6667	0.9603	0.9867		0.0128	1	0.4167	0.9524	0.9709	1		0.6504	0.1667	nan	0.4167	0.4286	0.2857		0.0406	0.3548	0.1228	0.1622	0.7143	0.96
0.9394	0.0714	nan	nan	0.9565	0.9589		0.0117	0.931	1	0.6949	0.8545	0.9697		0.6176	0.28	nan	nan	0.3571	0.3793		0.0262	0.3409	0.3721	0.2685	0.7282	0.8085
0.6076	0.0921	nan	nan	0.9615	1		0.0149	0.9565	0.898	0.5862	0.9714	0.9211		0.7708	0.3784	nan	0.8043	nan	0.68		0.0383	0.697	nan	0.5667	0.6042	0.55
0.9726	0.3889	nan	1	0.9292	0.9621		0.1116	0.8542	0.9783	0.7037	0.96	1		0.4474	0.1304	nan	nan	0.1951	0.4891		0.1008	0.6017	nan	0.7333	0.575	0.6765
0.6855	0	0.0156	0	0	0.0375		0.0275	0.8701	0.8125	0.7273	0.9545	0.9241		0.8958	0.4	nan	nan	0.411	0.5513		0.0185	0.4412	nan	nan	0.375	0.5278
0.8182	0	nan	nan	0	0.0204		0.1046	0.963	1	0.9083	0.9189	0.8778		0.6047	0.012	0.5897	0.4167	0	0		0.0073	0.5312	0.6111	0.5481	0.4381	0.7019
0.6667	0.0862	0.9474	0.8519	0.2233	0.3636		0.0381	0.8878	1	1	0.903	0.9469		0.9077	0.0382	0.88	nan	0	0.0172		0.0089	0.5185	0.76	0.6364	0.619	0.6618
0.6061	0.0833	nan	nan	0.0354	0.0312		0	1	nan	nan	0.9286	0.9873		0.7959	0.4167	nan	0.0385	nan	0.5278		0.0115	0.395	nan	0.3551	0.22	0.439
0.7181	0.0016	0.2043	0.1564	0	0.0152		0.2969	0.9444	nan	nan	0.9748	0.9779		0.8476	0.35	nan	nan	nan	0.7429		0.0129	0.5857	nan	0.4653	0.2889	0.6456
0.7989	0.0084	0.7248	0.709	0.0071	0		0.2273	0.9516	nan	0.9464	0.9157	nan		0.8727	0.4848	nan	nan	0.6933	0.6429		0.0145	0.7845	nan	0.6476	0.5833	0.7586
0.6038	0.0114	0.9292	0.8333	0	0		0.0053	0.8396	0.0447	0.0153	0.959	0.9038		0.5258	0.1126	0.5338	0.5726	nan	0.1429		0.0188	0.6528	nan	0.7907	0.519	0.8298
0.8954	0.0152	nan	0.8696	0	0		0.0139	0.9747	0.3706	0.2143	0.9467	0.9623		0.6556	0.1473	0.5596	0.6995	nan	nan		0.0048	0.5532	0.4444	0.3571	0.4	0.5833
0.75	0.0244	nan	nan	0.0759	0.2083		0.0033	0.9485	0.9087	0.7401	0.9394	0.9589		0.9302	0.5517	nan	nan	0.6207	0.5625		0.0114	0.5115	0.4571	0.5405	0.2752	0.2632
0.5385	0.0156	nan	nan	0.0642	0.1014		0.0078	0.9405	0.9474	0.9178	0.9688	0.95		0.95	0.4516	0.9333	nan	0.7879	0.825		0.0078	0.4124	0.4118	0.5484	0.2903	0.4118
0.9561	0.0104	0.0233	0.0056	0	0		0	0.9452	0.7333	0.8148	0.973	0.9111		0.8113	0.3793	0.6364	nan	nan	0.4444		0	0.3617	nan	0.2791	nan	nan
0.9423	0.016	0.0123	0.004	0.0044	0		0.0435	1	0.8154	0.9804	0.9459	0.9538		0.8068	0.4953	nan	0.4146	0.5333	0.3704		0.0139	0.4118	nan	nan	0.1176	0.1463
0.6132	0.0142	0.0393	0.0134	0	0		0.0179	0.5592	0.96	0.9683	0.6774	0.7381		0.7941	0.3333	nan	0.8367	0.4222	0.7527		0.6324	0.9773	nan	nan	0.625	nan
0.8494	0.0271	0.0234	0.0074	0	0		0.0609	0.6863	0.898	0.9057	0.775	0.9348		0.8333	0.0816	nan	nan	0.7714	0.7347		0.019	0.4444	nan	nan	0.3478	0.4
0.9029	0.0109	0.0151	0.0095	0	0		0.0155	0.6071	0.6854	0.6489	0.6373	0.6952		0.9714	0.6	nan	nan	0.89	0.8876		0.0142	0.7059	nan	nan	nan	0.2593
0.9526	0.0191	0.0219	0.016	0	0		0.0075	0.7259	nan	0.9362	0.8095	0.8143		0.4107	0.1081	0.3333	0.25	0.2083	0.25		0.0128	0.3793	0.6	0.5714	0.2105	0.3529
0.9167	0.0053	0.0154	0.0311	0	0		0.0157	0.6385	nan	0.9216	0.6129	0.8788		0.65	0.3187	0.6	0.4286	0.25	nan		0.0049	0.3958	nan	nan	nan	0.4651
0.9355	0.0628	0	0.0108	0	0.0441		0.0109	0.6528	nan	nan	0.6761	0.8462		0.8551	0.549	nan	0.7391	0.4375	0.4		0.0204	0.3256	0.24	nan	nan	0.2059
0.8333	0.2857	0.105	0.0635	0.3774	0.5462		0.0204	0.6719	nan	0.7727	0.7234	0.5806		0.5507	0.2128	0.4231	0.6364	nan	nan		0.0169	0.4565	nan	nan	0.1875	0.2558
0.8913	0.0688	nan	nan	0.0075	0.0248		0	0.871	nan	nan	0.6593	nan		0.8246	0.4524	0.7656	0.675	0.6531	0.7121		0.0645	0.4	nan	nan	0.2037	0.0566
0.8083	0.0153	0.561	0.9118	0.0058	0.0067		0.2159	0.9643	nan	nan	0.9221	0.9691		0.9091	0.5536	0.7358	nan	nan	nan		0.0063	0.5385	0.1254	0.2442	nan	0.6429
0.8636	0.0219	0.6087	0.5714	0	0.0071		0	0.8026	0.9792	0.8689	0.9674	0.9808		0.3462	0.0256	nan	nan	0	nan		0.525	0.881	nan	nan	0.6797	0.7209
0.8235	0.0161	nan	0.5417	0	0		0	0.8952	0.9412	0.931	0.9595	0.9848		0.7797	0.4217	0.8	0.3636	0.5814	0.8		0.04	0.7222	nan	nan	0.46	nan
0.9029	0.0141	0.5526	0.2821	0	0		0.0091	0.8983	1	0.8952	0.9277	0.9444		0.5252	0.1488	nan	0.5833	nan	nan		0.093	0.4419	nan	0.225	0.3077	nan
0.5306	0.0182	nan	nan	0	0		0.0286	0.9671	0.9315	0.77	0.8889	0.9762		0.8125	0.2069	nan	0.1429	0.4565	0.4222		0.2973	0.6705	nan	0.8636	0.6792	nan
1	0.4167	0.9667	0.7667	0.9067	0.9561		0.2759	0.9133	0.9074	0.9339	nan	1		0.4265	0.0154	0.0029	0.0172	0	0		0.1176	0.6667	nan	0.5714	0.0833	0.4894
0.966	0.3793	1	0.9608	0.9545	0.9048		0.0065	0.5388	0.63	0.6606	0.1351	0.2456		0.3559	0.0139	0	0.0188	0.1	0		0.3714	0.7213	nan	nan	0.6106	0.8
0.9703	0.2745	nan	0.9	1	0.9722		0.0053	1	0.9683	1	0.9474	nan		0.7526	0.0111	0.0205	0.0097	0	0		0.0025	0.75	nan	nan	0.5581	0.5584
0.9492	0.2574	nan	0.9348	0.9091	0.9355		0.0246	0.9286	0.8219	nan	nan	nan		0.4419	0.0048	0	0.0265	nan	0.037		0.0105	0.7083	nan	nan	0.5926	0.551
0.9778	0.0319	0.9853	0.9853	0.5758	0.2195		0.0163	0.913	nan	nan	nan	nan		0.5442	0.0314	0.0479	0.0516	0.12	0		0.0043	0.4684	0.6977	0.5625	nan	nan
0.7294	0.1075	0.0392	nan	0.6774	0.481		0.008	0.9851	nan	nan	nan	nan		0.907	0.3878	nan	nan	nan	0.5128		0.0088	0.6881	0.7	0.7143	nan	nan
0.7829	0.2165	0.8571	0.675	0.0952	0.6111		0.011	0.8082	1	1	0.9815	0.963		0.5564	0.0248	nan	0.6164	0	0		0.0198	0.7895	nan	0.8462	nan	nan
0.8671	0.2419	0.9833	0.7671	0.1188	0.5319		0.4111	1	nan	nan	0.9804	0.9452		0.7265	0.015	nan	0.6271	0	0		0.5862	0.9029	0.9524	nan	0.629	0.4464
1	0.0882	nan	nan	0.3182	0.6618		0.0112	0.9839	nan	0.9412	0.9074	0.985		0.6667	0.2727	0.7	0.6364	0.573	0.7021		0.3509	0.7273	nan	nan	0.2609	0.2321
1	0.0079	nan	nan	0	nan		0.2308	1	1	1	0.881	0.9649		1	0.5918	0.873	0.6892	0.8737	0.8966		0.1923	0.5455	0.5581	nan	nan	0.3913
0.9565	0.0219	1	0.6667	0	0		0.2182	1	nan	nan	nan	nan		0.6111	0.2581	0.6727	nan	0.2674	0.493		0.392	0.7466	0.7723	0.8116	0.551	0.5125
1	0.0107	nan	0.475	0	0.0062		0.0429	0.9818	nan	nan	1	nan		0.8889	0.3333	nan	nan	0.3548	0.6129		0.2371	0.7447	0.7246	0.8077	0.6552	nan
1	0.2744	0.9216	nan	0.8621	0.6107		0.2128	0.8305	1	0.9365	0.8707	0.9242		0.75	0.4286	nan	nan	0.5862	0.8		0.1837	0.6531	0.2812	nan	0.1863	0.3506
0.5263	0	nan	nan	0.0221	0.0127		0.1224	0.8039	nan	0.6408	0.9615	nan		0.6479	0.3422	nan	nan	nan	0.381		0.5417	0.9485	0.9231	nan	0.7025	0.9091
1	0.0294	nan	nan	0	0.0645		0.0051	1	nan	0.72	0.963	0.9574		0.7679	0.2512	nan	nan	nan	0.8684		0.2034	0.5397	nan	0.6316	nan	0.413
0.973	0.0125	nan	nan	0.0081	0.0667		0	0.5686	0.9277	0.9383	0.1702	0.7317		0.723	0.3745	0.9259	0.7975	0.2881	0.2647		0.0833	0.4286	nan	nan	0.0449	0.2791
0.8642	0.0202	0.0122	0.0235	0	0.021		0.0235	0.6082	0.9134	0.7857	0.25	0.747		0.7966	0.4118	0.4815	nan	nan	0.5		0.4154	0.7522	0.8333	0.8387	0.6327	0.8116
0.8171	0.0121	0.0618	0.1367	0	0		0.4211	1	1	1	0.8594	0.95		0.789	0.4451	0.0529	0.0214	0.6094	0.5		0	0.3846	nan	nan	0.0274	nan
0.7302	0.0079	0.0055	0.0113	0	0		0.0882	0.9688	nan	0.9884	0.8103	0.975		0.6136	0.2	nan	nan	0.2449	0.6122		0.0577	0.75	nan	nan	0.7654	0.8481
0.6126	0.0151	0.0108	0.0203	0.016	0.0054		0	0.954	0.9167	0.8871	0.9634	1		0.9268	0.0197	0.15	0.0355	0.0046	0.022		0.5	0.8507	nan	nan	0.7788	0.8824
0.6286	0.0117	0.0144	0.012	0	0		0.1129	0.7517	0.7755	0.85	0.5318	0.7597		0.7326	0.2699	0.7429	0.2526	0.0506	0.2361		0.3179	0.6597	0.875	0.7143	0.6615	0.7465
0.6706	0.0161	0.0178	0.0159	0	0.0058		0.3478	0.8571	nan	nan	0.925	nan		0.7273	0.2687	nan	nan	0.18	nan		0.1029	0.8387	nan	nan	0.7231	0.9167
0.8473	0.0144	0.0371	0.0171	0	0.0091		0.1778	1	nan	nan	0.9265	nan		0.82	0.2712	nan	0.8537	0.2558	0.32		0.014	0.5641	0.2619	0.0455	nan	0.4737
0.9398	0.0154	0.0138	0.0167	0.0085	0.0089		0.3778	0.8925	0.875	0.9697	0.9577	0.9506		0.4224	0.0833	0.3	nan	0.3636	nan		0.3061	0.6481	nan	nan	0.5714	0.8
0.803	0.0225	0.005	0.005	0.0086	0.0111		0.2273	0.9342	0.9537	0.9441	1	0.9792		0.5106	0.2	0.5429	0.1905	nan	nan		0.0058	0.3264	nan	0.5912	nan	nan
0.9434	0.0185	0.0044	0.0143	0	0		0	0.8056	1	nan	0.8538	0.9494		0.8015	0.3333	nan	0.4773	0.5172	0.6842		0.0063	0.3388	0.8644	0.8333	0.4247	0.2439
0.9344	0.0152	0.017	0.0227	0	0		0	0.92	1	nan	0.9055	0.9268		0.9724	0.3947	nan	0.5714	0.7547	0.85		0.0207	0.6613	0.8493	0.9365	0.78	0.7551
0.9934	0.0064	0.01	0.0134	0.0139	0.0051		0.4691	0.9815	nan	1	0.9773	0.956		0.9535	0.6	nan	0.7667	0.9048	0.974		0.5556	1	0.9167	nan	0.8833	nan
0.864	0.0191	0.0226	0.0122	0	0.0072		0.3	0.9542	nan	0.9429	0.878	0.942		0.8333	0.5	nan	nan	0.3636	0.5625		0.1439	0.4516	0.5	0.2857	0.6538	nan
0.9231	0.0187	0.0098	0.0089	0	0.0068		0.4211	0.9362	0.987	0.9747	0.963	0.8906		0.7742	0.186	nan	nan	0.339	0.5816		0.0556	0.4583	0.5556	0.1875	0.3889	nan
0.7255	0.2195	nan	nan	0.4792	0.7632		0	0.6667	nan	nan	0.25	0.8182		0.3407	0.0404	0.48	0.4677	0.0571	0.08		0.6102	0.92	1	0.7407	0.8462	0.8205
0.9851	0.0049	0	0	0	0.0149		0.3297	0.9231	0.9574	0.9722	0.9714	0.974		0.6111	0.2957	nan	0.5543	0.3121	0.4578		0.0164	0.4951	nan	nan	0.1013	0.3026
0.7899	0.0145	0.0181	0.0146	0	0.011		0.0479	1	nan	0.9688	0.886	0.9027		0.7097	0.3846	nan	nan	nan	nan		0.0153	0.3824	0.3556	0.4407	nan	0.3939
0.87	0.0236	0.0189	0.0104	0	0		0.4513	0.9881	1	nan	0.9806	0.9844		0.8227	0.1899	0.6438	0.61	nan	0.3594		0.0016	0.4034	0.4464	0.4545	nan	0.3448
0.6953	0.0257	0.0116	0.0157	0	0		0.035	0.8671	1	0.9383	0.8137	0.9851		0.8255	0.1844	0.5189	0.5277	0.1429	0.3869		0	0.5714	0.88	nan	0.6203	0.5797
0.6452	0.0755	nan	0.0625	0.0333	0.0667		0.1935	0.9714	1	nan	0.9708	0.9306		0.9333	0.6	0.45	0.48	nan	0.8696		0.2632	0.6296	0.6562	nan	0.5	0.6389
0.9901	0.0188	0	0.0103	0	0		0.1757	0.8917	0.3218	0.4364	0.9419	0.8889		0.8065	0.4783	nan	nan	nan	0.8824		0	0.4118	nan	0.2727	0.4884	0.6562
0.6532	0.0325	0.0156	0.0064	0	0		0.0123	0.6831	0.1829	0.3177	0.9184	0.957		0.4865	0.0233	nan	nan	0.01	0.1		0.5556	0.9024	nan	0.8684	0.6552	0.8983
0.7756	0.0417	0.007	0.0341	0	0		0.0229	0.6715	0.5275	0.4196	0.9833	0.9419		0.4259	0.0635	nan	nan	0	nan		0.0638	0.4615	nan	nan	0.2632	0.4462
0.9662	0.0215	0.0235	0.0086	0	0.0233		0	0.6452	nan	0.2157	0.9318	0.9783		0.7971	0.4062	nan	0.4839	0.7206	0.789		0.0361	0.4267	0.2857	0.3448	0.3548	0.3226
0.9248	0.0265	0.0136	0.0197	0	0.0101		0	0.7978	nan	0.1711	0.937	0.976		1	0.6897	nan	nan	0.7568	0.9348		0.0189	0.4368	nan	nan	0.7143	0.5725
0.9326	0.0081	0.0139	0.0152	0.0247	0		0	0.8293	nan	0.3617	0.9571	0.9857		0.8191	0.2826	0.7	nan	0.6438	0.8714		0.0625	0.4318	nan	nan	0.6238	0.5568
0.9024	0.0177	0.0187	0.0113	0.0064	0		0.194	0.7436	nan	1	0.9216	0.9167		0.8621	0.4583	nan	nan	0.5122	0.4516		0.4118	0.8667	nan	0.5952	nan	0.8444
0.9649	0.0129	0.0286	0.0183	0.0127	0		0.0286	0.9394	nan	0.8857	0.902	nan		0.747	0.0089	0.0048	0.0173	0.013	0		0.3846	0.8148	nan	0.8108	nan	nan
1	0.0303	0.0137	0.0319	0	0.0571		0.0636	0.7925	0.5833	0.75	0.9651	1		0.8529	0.2824	0.4667	0.7917	0.5385	0.4587		0.0013	0.6222	0.4	nan	nan	0.6792
0.6897	0.0182	0.2368	0.1667	0	0.0256		0.0303	0.9368	nan	nan	0.9592	0.8824		0.8929	0.4521	0.5652	nan	0.4545	0.6207		0.0066	0.7416	0.5745	nan	0.75	0.6981
0.8868	0.0353	0	nan	0.009	0.027		0.0423	0.9111	nan	nan	0.8971	nan		0.7429	0.3418	nan	nan	0.2615	0.3833		0.0178	0.8	nan	nan	0.8049	0.85
0.9623	0.2691	0.8	0.6897	0.1162	0.2892		0.0034	0.9153	nan	0.9773	0.9216	0.973		0.5422	0.1101	nan	nan	0.45	0.2766		0.0137	0.831	0.9231	0.5904	0.8387	0.8194
0.8676	0.2763	nan	0.8766	0.3699	0.6121		0.0058	0.8415	nan	0.8864	0.9085	0.9783		0.8462	0.3929	nan	nan	0.6207	nan		0.0097	0.6786	0.7917	0.5455	0.8025	0.6759
0.8557	0.2475	0.5778	0.3571	0.2857	0.4808		0.0105	0.6538	nan	nan	0.7111	0.6905		0.7365	0.1667	0.5441	0.6184	0.5714	0.5156		0.0093	0.4333	nan	nan	nan	0.4423
0.7926	0.0128	0.0769	0.0282	0	0		0	0.5041	0.431	0.6346	0.15	0.4394		0.7049	0.3861	0.1831	0.3485	0.3333	0.3684		0.5	0.959	nan	0.9406	nan	nan
0.7568	0.0682	nan	nan	0	0		0.0254	0.8962	nan	nan	0.9551	1		0.7912	0.1769	nan	nan	0.519	0.6047		0	0.3151	0.6667	0.3889	0.3704	0.3778
0.8	0	nan	nan	0	0.0222		0.0087	0.901	nan	nan	0.9412	1		0.6923	0.2692	nan	0.7619	nan	nan		0.0266	0.9184	nan	nan	0.8154	0.9524
0.9796	0.0472	0	0.0256	0	0		0.0097	0.88	nan	nan	0.9459	0.9756		0.6452	0.25	0.4783	nan	0.4468	0.5072		0.0096	0.5	nan	nan	0.7023	0.7956
1	0.0217	0	0	0	0.0111		0.0089	1	nan	nan	0.9796	0.964		0.7475	0.4348	nan	nan	0.5	0.6053		0.0122	0.5667	nan	nan	0.8718	0.9248
0.6667	0.0231	0.0028	0.0196	0	0.0159		0.0168	1	1	0.5	0.96	0.9832		0.8182	0.5	nan	nan	nan	nan		0	0.6471	nan	nan	0.8584	0.8741
0.9099	0.0802	0.0616	0.0275	0.0524	0.0161		0.0868	0.8372	nan	nan	0.9	0.9717		0.7879	0.3333	0.6129	nan	0.5574	0.4865		0.0846	0.8302	nan	nan	0.7705	0.8989
0.8919	0.0849	0.2938	0.1004	0.1042	0		0.0111	1	nan	1	0.9286	0.9538		0.75	0.2128	nan	nan	0.9206	0.7297		0.2757	0.8161	nan	0.8966	0.7246	0.8547
0.9111	0.021	0.0283	0.0195	0	0.0152		0.021	0.9767	nan	nan	1	1		0.6887	0.3239	nan	0.5143	0.4103	0.5897		0.3542	0.7424	nan	0.9787	0.7474	0.8
0.9167	0.0108	0.0044	0.0128	0	0		0.0073	0.8667	0.5	0.6667	0.9528	0.9873		0.9143	0.6061	nan	nan	0.7536	0.9744		0	0.4091	0.6522	nan	0.2963	0.2553
0.9079	0.0166	0.0545	0.0189	0	0		0.0146	0.9667	nan	nan	0.9407	0.9908		0.6316	0.2667	nan	0.4783	0.4082	0.5581		0	0.5714	nan	nan	nan	nan
0.8163	0.0282	0.0394	0.0084	0	nan		0.0032	1	nan	nan	0.9646	1		0.9	0.52	nan	nan	0.7881	0.7875		0	0.6824	0.8462	0.7241	0.5625	0.6667
0.931	0.0126	0.0237	0.0187	0	0		0.0147	1	nan	nan	0.9875	0.9778		0.4767	0.0893	nan	0.4375	0.2615	0.25		0	0.775	nan	nan	0.6984	0.6909
0.9185	0.0129	0.0137	0.0097	0	0		0	1	nan	nan	0.9535	0.9571		0.6818	0.2222	nan	nan	0.5652	0.5667		0	0.6552	nan	nan	0.6491	0.6296
0.9623	0.0256	0.0073	0.0111	0.0095	0.0154		0.0038	1	nan	0.8182	0.9359	0.9922		0.8696	0.5241	0.9394	0.8525	0.7778	0.5957		0	0.44	0.9286	nan	0.5205	0.6935
0.9412	0.0113	0.0167	0.0133	0	0		0.4638	0.9718	0.9444	0.9085	nan	nan		0.9106	0.5746	0.9886	0.8898	0.94	0.9762		0.0215	0.5	nan	0.6071	0.8521	0.8994
0.9915	0.0186	0.0824	0.0639	0	0.028		0.0035	1	nan	1	0.9295	0.9947		0.8764	0.5614	0.9524	0.8	0.8246	0.7231		0	0.5278	nan	nan	0.807	0.8675
0.9806	0.0219	0.0527	0.0448	0	0		0.0063	1	nan	nan	0.9444	1		0.831	0.5192	nan	0.6579	0.6833	0.7		0.02	0.5909	nan	nan	0.9024	0.8971
0.8444	0.0235	0.045	0.0201	0	0.0059		0.0085	1	nan	nan	0.9535	0.9423		0.9286	0.55	nan	nan	0.6759	0.5676		0.0323	0.9286	nan	nan	0.8037	0.8284
1	0.021	0.0162	0.0184	0	0		0.006	1	nan	nan	0.9524	0.875		0.6535	0.3199	0.4052	0.6036	0.5484	0.3125		0	0.75	nan	nan	0.8547	0.9765
0.9487	0.022	0.0064	0.0115	0	0		0.0094	0.973	nan	nan	0.9158	0.8889		0.8827	0.5641	nan	nan	0.8636	nan		0	0.9524	nan	nan	0.8014	0.8496
0.9032	0.0054	0.0158	0.0024	nan	0		0.01	0.9677	nan	nan	0.9222	0.9648		0.6562	0.2909	nan	0.7619	0.567	0.7576		0.0175	0.7917	nan	nan	0.8205	0.9388
0.5882	0.0166	0.0114	0.0043	0	0.0105		0	0.9787	nan	0.2432	0.963	0.9636		0.9286	0.5	0.7857	nan	0.7579	nan		0.025	0.6957	nan	nan	0.8229	0.9667
0.875	0.3434	0.8	0.9107	0.9301	0.9371		0	0.9578	0.9859	0.9262	0.9714	0.9506		0.62	0.25	0.75	0.6106	0.4459	0.4576		0.0206	0.439	0.5714	0.6207	0.44	0.4841
0.5084	0.0081	0	0.0093	0.0385	0		0.3088	0.9562	0.9899	0.9533	1	0.9626		0.9268	0.5775	0.8857	nan	0.4828	0.3023		0.0156	0.4722	nan	0.5152	0.6719	0.8261
0.5342	0.0099	0	0	0	0.02		0	0.6831	0.6838	0.4733	0.9681	0.7928		0.8421	0.2581	0.6667	0.7895	nan	0.4681		0.0244	0.4898	0.4848	0.3818	0.5088	0.7949
0.939	0.0359	0	0	0	nan		0.0169	1	nan	nan	0.9365	0.9615		0.6122	0.0417	nan	nan	0.0202	0.0851		0.0335	0.7416	nan	0.7759	0.5581	0.8511
0.9541	0.0114	0.0231	0.0263	0	0		0.009	0.9	nan	0.7857	0.9545	0.9818		0.3333	0	0.0732	0	0	0.0286		0.075	0.6444	nan	nan	0.3889	0.6909
0.9555	0.0058	0.027	0.0124	0	0.0069		0	1	1	0.9	0.9385	0.902		0.7727	0.4	0.7143	nan	0.6207	0.5429		0.0145	0.3636	0.7727	nan	0.359	0.8182
0.9174	0.0206	0.0178	0.0192	0	0.0152		0.4412	1	1	nan	0.989	0.8621		0.8333	0.5172	nan	nan	0.7143	0.6829		0.3942	0.7719	0.8936	0.8824	0.6875	nan
0.8598	0.0094	0.0075	0.0117	0	0.0052		0	1	0.8966	nan	0.9789	1		0.48	0.1579	nan	nan	0.5849	0.4375		0.2642	0.6875	0.2857	nan	0.3548	nan
0.931	0.0319	0.0158	0.0424	0	0.013		0	0.9553	1	0.9785	0.9116	0.9494		0.7031	0.3571	0.2667	0.1818	0.4423	nan		0.36	0.7143	nan	nan	0.5217	0.7857
0.814	0.0137	0.0143	0.0204	0	0.0175		0	0.9842	1	0.8354	0.8991	0.9624		0.6786	0.3243	nan	nan	nan	0.5263		0.5422	0.86	0.9667	0.6765	0.8837	0.8544
0.875	0.016	0.0193	0.0203	0	0		0.1333	0.8919	nan	0.9118	0.9452	0.9558		0.467	0.0106	nan	0.0323	0	0.0141		0.43	0.7763	0.8689	1	nan	0.8056
0.8889	0.003	0.0153	0.0121	0	0.0123		0	0.949	nan	0.878	0.9479	0.9543		0.5866	0.0439	nan	0.4636	nan	nan		0.014	0.5169	nan	0.4444	0.3721	0.4043
1	0.0103	0.0095	0.0133	0	0		0	0.9876	0.9783	1	0.9392	0.9589		0.4857	0.1667	nan	nan	nan	0.6098		0.0063	0.5588	0.6444	0.5769	0.5106	0.7067
0.9634	0.0128	0.013	0.0191	0	0		0.0052	0.7835	1	0.92	0.9245	0.9912		0.3333	0.0117	nan	nan	0.0088	0.0202		0.008	0.5161	nan	nan	0.5	0.7021
0.9815	0.0177	0.0062	0.0048	0	0		0.0028	0.8197	nan	0.9268	0.9589	0.9785		0.7348	0.2262	0.3909	0.1687	0.44	nan		0.0125	0.3968	nan	nan	0.1591	0.3333
0.8375	0.0227	0.0227	0.0188	0	0.0081		0.0111	0.8147	0.9762	0.8108	0.5769	0.6281		0.8283	0.5116	0.8678	0.7909	0.7105	0.8542		0.45	0.8039	nan	nan	0.68	0.8421
0.9143	0.3163	nan	nan	0.0455	0.3577		0.0101	0.7003	0.9623	0.7778	0.5373	0.4503		0.4795	0.0429	nan	0	0.0119	0		0.3144	0.646	nan	nan	0.6765	0.7
0.8974	0.0128	0.0133	0.0115	0	0		0.2255	0.9926	0.875	nan	0.9211	0.9425		0.437	0.1279	nan	0.2439	nan	0.1538		0.4035	0.7586	nan	nan	0.2326	0.3333
0.6495	0.037	0	0	0.0507	0.0248		0.1248	0.989	0.9733	0.907	0.9818	0.9318		0.7375	0.0204	0.697	nan	0	0.0577		0.5833	0.8846	nan	0.6522	0.6796	0.8609
0.7647	0.0162	0.0116	0.0101	0	0		0.274	0.9952	0.981	0.5833	0.974	0.9474		0.8837	0.5424	nan	0.7083	0.3615	0.5914		0.2174	0.5455	0.7931	0.5714	0.443	0.5132
1	0	0	0.0099	0.0217	nan		0.0176	0.5882	0.6867	0.6834	0.5556	0.6		0.7805	0.3761	nan	0.566	0.6222	nan		0.1429	0.4444	0.25	nan	0.5	nan
0.8125	0.2632	0.5	nan	0.3701	0.5877		0.4828	1	nan	nan	0.9441	0.8846		0.3396	0	0.1087	0.275	0.2308	0.3		0.1779	0.5942	0.6786	0.4571	nan	0.6667
1	0.0093	0	0	0	0		0.0024	0.9655	0.0228	0.0069	nan	0.8		0.8205	0.2035	nan	nan	0.4286	0.5152		0	0.5455	nan	nan	0.5645	0.5814
0.9784	0.0212	0.0227	0.0204	0	0		0.0063	0.9437	0.0453	0.0192	0.7333	0.8421		0.6986	0.3333	nan	0.9545	0.1136	0.4355		0.0532	0.3585	nan	nan	0.4918	0.339
0.9737	0.0079	0	0	0	0		0.011	0.984	0.0427	0.0109	0.8817	0.8608		0.6364	0.2	nan	0.5	0.8095	nan		0.4881	0.8	0.7273	nan	0.614	0.6915
0.9375	0.0048	0.069	0.0128	0	0.0125		0.0098	0.9341	0.0598	0.0358	0.9677	0.8333		0.7917	0.3571	nan	nan	nan	nan		0.0644	0.4474	0.55	0.3509	0.3276	0.4242
0.9409	0.0665	0.4904	0.8491	0.0066	0.0096		0.0094	0.7974	nan	nan	0.4478	0.5714		0.8409	0.375	nan	0.8462	0.8778	0.8438		0.0227	0.381	0.4211	0.2941	0.4902	0.4167
0.8947	0.0204	0.9189	0.9184	0	0		0.0126	0.716	0.125	nan	0.5526	0.6742		0.9348	0.5625	nan	0.6765	0.6271	0.774		0.0214	0.3415	nan	nan	0.4327	0.5135
0.8718	0.06	0.9259	0.7576	0	0.0068		0	0.9326	nan	nan	0.9315	0.9556		0.7742	0.45	nan	0.4286	0.4186	nan		0.4449	0.7761	0.6941	0.6071	0.3788	0.6829
0.9855	0.012	0.9149	0.9583	0	0		0	0.7455	nan	0	0.1204	0.375		0.6613	0.0183	nan	0	0.0073	0.0111		0.2972	0.6777	0.4219	0.4583	nan	0.6452
0.9667	0.0195	1	1	0	0		0	0.5522	nan	0.02	0.046	0.2727		0.6456	0.036	0	0.0168	0.0095	nan		0.5714	0.8857	nan	nan	0.1703	0.8415
0.871	0.0323	nan	0	0.018	0.011		0.0105	0.988	0.6	0.6667	0.9667	1		0.6809	0.3	nan	nan	0.7586	0.6916		0.0769	0.6538	nan	nan	0.0593	0.1786
0.5286	0.0225	0.023	0	0	0.0104		0.0052	0.9804	0.9114	0.8871	0.9351	0.9859		0.6364	0.0323	0.3824	nan	0.4167	0.4167		0.2174	0.6786	nan	nan	nan	0.5472
0.619	0.0137	0.016	0	0	0		0.0079	1	0.6667	0.7073	0.9615	1		0.7949	0.4062	0.7143	nan	0.7342	nan		0.3721	0.6897	nan	nan	0.5588	0.5122
0.7857	0.0151	0.0122	0.0132	0	0		0.04	0.9388	nan	nan	nan	nan		0.9091	0.5926	nan	nan	0.5574	nan		0.2593	0.5846	0.5	0.4688	0.15	nan
0.6667	0.0147	0.0238	0.0435	0	0.0149		0.1959	0.9804	0.25	0.2923	0.9545	0.779		0.75	0.4419	0.303	0.6923	0.4851	0.558		0.3643	0.708	0.7778	0.907	0.5263	0.5938
0.878	0.0126	0	0.0259	0	0		0.0119	0.9333	0.0681	0.0222	0.8763	0.939		0.6456	0.2676	0.6944	0.6667	0.5349	0.625		0.0093	0.52	nan	nan	0.5366	0.7143
0.9016	0.0075	0.0304	0.0122	0.0145	0		0.0134	1	0.0106	0.0146	0.8269	0.881		0.7657	0.4415	0.8667	0.6897	0.614	0.6		0.2857	0.6042	nan	nan	0.4746	nan
0.8919	0.0056	0.0034	0	0	0		0.0038	1	0.6452	0.7551	0.9312	0.9441		0.8525	0.3032	nan	0.8302	0.5161	nan		0.1781	0.5625	0.4138	0.4545	0.1856	0.3214
0.9468	0.0168	0.0226	0.0143	0	0.0099		0.0048	0.8864	nan	0.9259	0.825	0.8468		0.9172	0.3504	0.7881	0.7857	0.2794	0.641		0.003	0.4	nan	nan	0.3947	0.2787
0.9389	0.0116	0.0204	0.0103	0	0.0115		0.0204	0.9524	nan	nan	0.871	0.8689		0.881	0.0657	0.1728	0.4186	0.2381	nan		0.018	0.3261	nan	0.5833	0.3966	0.36
0.913	0.0122	0.0184	0.0229	0.0079	0.0253		0	0.7736	0.125	nan	0.7255	0.8723		0.7	0.0909	nan	nan	0.6778	0.5238		0.0351	0.4286	nan	0.5714	0.3902	0.5474
0.9697	0.0214	0.0074	0.0181	0	0		0	0.75	nan	nan	0.2078	nan		0.6444	0.3235	0.5652	nan	nan	nan		0.0208	0.3542	nan	0.4	0.2	0.4143
1	0.0382	0.0625	0.0208	0	0		0.439	0.987	nan	0.4545	0.9677	1		0.6024	0.2344	0.5135	0.2931	0.4167	0.2759		0.3036	0.6547	nan	0.7342	0.6275	nan
0.9492	0.0152	0.02	0.0231	0	0		0	1	nan	0	0.9306	0.9571		0.8696	0.5591	nan	nan	0.5	nan		0.4342	0.7721	0.8551	0.8409	0.7241	0.8214
0.8966	0.0258	0.0545	0.016	0.0115	0.0112		0.0171	1	nan	0	0.961	0.9298		0.6723	0.1215	0.7037	0.3485	0.1941	0.4371		0.1333	0.5192	nan	0.7353	0.5614	0.6204
0.9115	0.0097	0.0274	0.0256	0	0.0204		0.0187	1	nan	0	0.9195	0.9219		0.7843	0.4528	nan	nan	0.3043	0.5783		0.4462	0.7879	nan	0.9118	0.6667	0.7778
0.9632	0.0073	0.0142	0.0137	0	nan		0.0081	0.6415	0.0117	0	0.5556	0.56		0.9286	0.5957	nan	nan	0.7188	nan		0.2414	0.5435	nan	nan	0.0462	0.3659
0.9515	0.0039	0.0071	0.0405	0	nan		0	0.9394	nan	nan	0.8248	0.9125		0.6203	0.2321	0.3571	0.4211	0.1905	nan		0.0088	0.6667	nan	nan	nan	nan
0.9242	0.037	0	nan	0.01	0		0.1547	0.9352	0.283	0.1902	0.957	0.9107		0.6667	0.3645	0.2903	0.6667	0.6415	0.5294		0.1534	0.4563	0.3043	0.28	0.1311	0.25
0.8368	0.0105	0.0917	0.2222	0.0101	0.061		0	0.8767	0.0208	0.0152	0.9412	0.7778		0.6571	0.0132	0.0065	0.0109	0	nan		0.2069	0.8438	nan	nan	0.6833	0.75
0.9062	0.0059	nan	0.0783	0	nan		0.3019	0.9032	nan	nan	0.8545	0.9524		0.8947	0.023	0.0176	0.0152	0	0		0.1686	0.5263	0.4324	0.4382	nan	nan
0.934	0.0186	0.3641	0.4836	0	0.0893		0.0104	1	nan	0.0148	nan	0.9048		0.8421	0.0106	0.0056	0.0184	0.037	0		0.0575	0.58	0.8182	0.64	0.6774	nan
0.9533	0.0042	nan	0	0.0067	0		0.0092	0.9167	0.0103	0.0214	0.8909	0.8704		0.7742	0.0262	0.017	0.0194	0.0169	0.0222		0.0667	0.6857	0.68	0.7407	nan	nan
0.8571	0.0033	0	0.0317	0	0		0.0109	0.9765	0.0019	0.0099	0.8793	0.8917		0.7838	0.2963	0.3636	0.4483	0.3077	0.2899		0.0786	0.4483	0.0909	0.2037	nan	0.5
0.8261	0.0202	0	0	0	0.0103		0.0084	0.9027	0	0.0028	0.7595	0.8738		0.5069	0.1006	0.0043	0.022	0.0962	0.0921		0.4179	0.7283	nan	nan	0.5	0.6774
1	0.0513	0.0189	0	0	0		0.4519	0.9855	nan	nan	0.8936	nan		0.825	0.3846	nan	nan	0.2812	nan		0.1579	0.4828	nan	nan	0.2241	0.3636
1	0.0043	0	0	0.0056	0.0072		0.4324	1	nan	nan	0.9545	0.9574		0.7067	0.3884	0.6986	0.75	0.6122	0.6167		0.2059	0.5667	nan	nan	0.1754	0.4412
1	0.0168	0.0092	0.0145	0	0.0104		0.1117	0.7551	0.2336	0.2797	0.8913	0.9778		0.8	0.425	nan	nan	nan	0.5116		0.2895	0.6667	nan	nan	0.1711	0.4556
0.98	0.0152	0.011	0.0237	0	0		0.0147	0.9	0	0.2338	nan	nan		0.8738	0.5455	nan	0.7273	0.0357	0.7209		0.0476	0.6333	0.2889	0.4828	0.0682	0.5
0.9618	0.0154	0.0153	0.0066	0	0.0119		0.0202	0.9655	nan	0.3636	nan	nan		0.5464	0.2152	0.5584	0.6939	nan	nan		0.3043	0.8148	nan	nan	0.7708	0.8298
0.9741	0.0261	0.0099	0.014	0	0.0085		0.1481	0.9706	nan	0.4	0.9429	nan		0.8393	0.3205	nan	1	0.6143	0.4524		0.3913	0.8605	nan	nan	nan	nan
0.7736	0.007	0.0051	0	0	0		0.0769	0.9343	nan	nan	0.9444	0.9538		0.8636	0.1279	nan	0.9444	0.4167	0.2812		0.0769	0.4679	0.5238	0.5714	0.1944	0.2308
0.932	0.0095	0.0135	0.011	0.0093	0.0099		0.0625	0.9697	nan	nan	0.9778	0.971		0.9296	0.3426	0.9898	0.967	0.6885	0.4426		0.2476	0.5864	0.7727	0.378	0.5556	0.7018
0.8279	0.0185	0.0172	0.0102	0	0		0.0417	0.9612	nan	0	0.9574	nan		0.474	0.0407	0.4167	0.7391	0.2381	0.3429		0.4412	0.8095	nan	nan	0.375	0.7222
0.9487	0.0182	0.027	0.0248	0.0945	0		0.3409	0.9643	0.2593	0.2326	0.9206	0.9651		0.7849	0.4318	0.9474	0.8158	0.6176	0.6154		0.2963	0.6522	nan	0.8333	nan	0.5909
0.9438	0.0225	0.0187	0.0123	0	0		0.0533	0.9633	0.9293	0.9011	0.9531	0.9767		0.9036	0.4746	0.9091	0.8438	0.45	0.25		0.3673	0.76	0.7037	nan	0.4	0.6176
0.9526	0.0202	0.0263	0	0	0.0112		0.0114	0.9355	0.9691	0.9167	0.9706	1		0.8205	0.4565	0.9615	0.8125	0.6	nan		0.2222	0.6389	nan	nan	0.6	0.6296
1	0.0116	0	0.0132	0	0.0347		0.0187	0.9385	0.8974	nan	0.9718	nan		0.7981	0.3954	0.6923	0.6515	nan	0.5854		0.1951	0.566	nan	nan	0.6265	0.5
0.8644	0	0.0175	0.005	0.0068	0.0364		0.0081	1	0.98	nan	0.9627	0.9797		0.84	0.5224	nan	0.7674	0.6047	0.7708		0.2	0.6129	nan	nan	0.3768	nan
1	0.0382	0.0132	0.0121	0.0061	0.0476		0.0201	0.9853	0.8429	nan	0.9787	1		0.9773	0.5758	nan	0.8333	0.7534	0.8228		0.0123	0.3908	nan	nan	0.1383	0.3299
0.5312	0	0.0278	nan	0.0071	nan		0.019	0.7692	1	0.8966	0.96	0.9279		0.6494	0.2759	0.617	0.4889	0.3636	0.6383		0.0057	0.4231	nan	nan	0.0408	0.34
0.6568	0.0226	nan	0.0109	0	nan		0.4667	0.9825	0.4615	nan	0.9298	0.9254		0.4231	0	nan	0.0242	0	nan		0.0135	0.6415	nan	nan	0.125	0.3617
0.8921	0.0111	0.0078	0.0144	0	0.0634		0.0086	0.7606	0.7549	nan	0.7419	nan		0.3551	0.0132	0.0459	0	0.0149	nan		0	0.3882	0.5294	nan	0.1263	nan
0.8828	0.041	0	0.0652	0.0253	0.0625		0.1679	0.775	0.8526	0.7945	0.81	0.8017		0.3542	0.0136	0.28	nan	0	0.0085		0.2258	0.5714	nan	0.5208	0.5667	nan
0.9668	0.0235	nan	nan	0	nan		0.1898	0.9412	0.8737	0.7135	0.9182	0.9102		0.4493	0.0321	0.4314	nan	0	0		0.2347	0.8636	nan	0.6429	0.6818	0.8636
0.9591	0.0111	nan	0	0.0087	0		0.2793	0.9558	0.908	0.672	0.9219	0.9274		0.7895	0.1835	0.2027	0.2	0.0455	0.1951		0.4211	0.8276	nan	nan	0.6806	0.8551
0.8559	0.0115	0.0088	0.0608	0	0		0.0588	1	nan	nan	nan	0.9231		0.375	0.0248	0.0482	0.2342	0.0227	0.1447		0.0226	0.7482	0.8519	nan	0.5405	0.6446
0.8673	0.0103	0.0092	0.0234	0	0		0.1522	0.9231	nan	nan	0.9839	0.9516		0.8485	0.0806	nan	0.3667	0.2188	nan		0.0655	0.8636	nan	nan	0.8	0.8511
1	0.0197	0	0.0128	0.0108	0.0112		0.0844	0.98	nan	nan	0.9831	0.9815		0.4667	0.0556	nan	nan	0	0		0.1081	0.4603	nan	0.7826	nan	nan
0.7857	0.0128	0.0291	0.0138	0	0		0.0664	1	nan	nan	0.98	0.975		0.7812	0.3284	0.463	0.3636	nan	nan		0.2963	0.625	0.3333	nan	0.473	0.5843
0.8714	0.022	0.0047	0.0091	0.0174	0.0058		0.0879	1	nan	nan	0.9694	1		0.8	0.3623	nan	nan	0.2407	0.5455		0.2609	0.7288	0.8261	nan	0.7619	0.8
0.9905	0	0.0213	0.0286	0	0		0.1294	0.9787	nan	nan	0.9681	1		0.7677	0.4026	nan	0.2093	0.3585	0.5625		0.6316	0.9474	nan	nan	0.8256	0.8276
0.9565	0.0145	0	0	0	0		0.1267	0.969	nan	nan	0.9683	nan		0.3563	0.0179	0.0256	nan	0	nan		0.2432	0.65	0.2791	0.1379	0.3494	0.3896
0.972	0.045	0.0698	0	0	nan		0.167	0.974	nan	nan	nan	nan		0.5172	0.2162	nan	nan	0.2857	nan		0.1613	0.5294	0.2647	nan	0.4872	0.3786
0.8993	0	0	0	0.0091	0.009		0.1588	0.9324	0.85	0.8649	0.9643	nan		0.9294	0.36	nan	nan	0.5217	nan		0.4175	0.7941	0.7671	0.7643	0.7586	1
0.6429	0	nan	nan	0.0045	0		0.1089	0.9423	1	nan	1	nan		0.5909	0.2812	nan	nan	0.2698	0.3333		0.2976	0.6144	0.6496	0.6824	nan	nan
0.8421	0.2144	nan	0.6596	0.0227	0.0531		0.1062	0.9091	0.8108	0.8222	1	0.913		0.44	0.0943	0.4839	nan	0.2197	nan		0.0648	0.6914	nan	0.0889	nan	nan
0.8808	0.1005	0.9623	0.6067	0	0.004		0.0781	1	0.9802	0.8452	0.9545	0.9677		0.5484	0.0435	0.4762	0.6129	0.2651	0.3667		0.0714	0.8095	nan	nan	0.7097	0.6444
1	0.0075	nan	0.4651	0	0		0.0506	1	0.9655	0.875	1	0.92		0.8305	0.3352	0.4444	0.3968	0.1633	nan		0.1667	0.5105	nan	nan	0.56	0.65
0.9831	0.0117	nan	nan	0	0		0.0846	0.8833	0	0.1471	0.95	0.9765		0.4815	0.0811	nan	nan	0.1923	nan		0.386	0.7206	nan	nan	0.5593	0.4762
0.9741	0.0088	nan	0.7727	0	0		0.4407	0.96	nan	nan	0.9661	1		0.9394	0.6154	0.9643	0.6774	0.6296	0.8333		0	0.5652	nan	nan	0.2821	nan
0.9412	0.0193	nan	1	0.0053	0.0083		0.4403	0.9841	nan	nan	0.9487	0.9804		0.7033	0.3443	nan	nan	nan	nan		0.1552	0.4737	nan	0.35	0.3537	0.6557
0.7167	0	0	0.0435	0	0.0167		0.1194	0.8682	0.6562	0.4649	0.5887	0.7667		0.3714	0.0182	nan	nan	0.1111	0.1429		0.2021	0.6791	0.6538	0.55	0.5079	0.6842
0.8095	0.299	nan	nan	0.314	0.3462		0.3832	1	0.3184	0.2183	nan	nan		0.6075	0.2667	0.4737	0.48	0.2963	0.4938		0.0846	0.58	0.6212	0.3857	0.3913	0.58
0.6667	0.0513	0	0	0.036	0.25		0.2755	0.9844	0.2113	0.1598	nan	nan		0.8243	0.4043	0.7714	nan	0.2667	nan		0.3793	0.7119	nan	1	0.8583	0.8347
0.5905	0.0076	0.3118	0.28	0.0299	0.2		0.1825	0.8378	0.2248	0.2348	nan	nan		0.8085	0.1729	0.8205	0.5833	0.3571	0.3571		0.5376	0.8889	nan	0.8519	0.8947	0.8767
0.7895	0	0.8542	nan	0.0561	0.425		0.1786	0.9714	0.0839	0.0827	0.9524	nan		0.8542	0.0598	0.8889	0.5714	nan	0.1379		0.0185	0.45	0.2619	0.5	0.5667	0.2857
0.732	0.1051	nan	0.8902	0.0093	nan		0.0962	1	0.0564	0.0301	0.8696	nan		0.7304	0.0516	nan	nan	0.1724	nan		0.0082	0.3571	0.2917	nan	0.625	0.5
0.5091	0	0	0	0	0.0114		0.0799	0.9792	0.1115	0.0916	0.878	0.9074		0.608	0.0404	0.4359	0.3235	0.2105	nan		0.0099	0.314	nan	nan	0.5625	0.463
0.9483	0.025	nan	nan	0.0143	nan		0.0478	0.9778	0.089	0.0386	1	0.8864		0.6515	0.2424	nan	nan	0.4706	0.8235		0.0133	0.375	nan	nan	0.7308	0.5
0.9951	0.0155	nan	0.0932	0	nan		0.1711	0.9804	0.1708	0.2607	0.9545	0.881		0.6588	0.3043	0.5455	0.439	0.6389	0.4167		0.4697	0.8544	0.961	nan	0.6667	nan
0.8679	0.0099	0.2083	0.4324	0	0.0139		0.4893	1	0.4	0.3241	0.9595	0.9688		0.75	0.4375	0.5417	nan	0.4667	0.5714		0.25	0.6038	nan	0.6	0.481	0.5676
0.7681	0.029	0	0	0	0		0.0035	0.9198	0.0172	0.0234	0.8462	0.9225		0.5484	0.1429	nan	nan	0.1373	0.5135		0.0357	0.3548	nan	0.2727	0.1747	0.2105
0.8537	0.3095	nan	0.5909	0.232	0.7059		0.0098	0.8558	0.7115	nan	0.9091	1		0.75	0.35	nan	0.6667	0.5778	0.4355		0.2258	0.6667	nan	0.6316	0.3398	0.6393
0.5882	0.0278	0	0	0	0		0	0.875	nan	nan	0.9045	0.9381		0.5455	0.2222	nan	nan	0.5932	0.5303		0.4217	0.7319	nan	nan	nan	0.64
0.7674	0.027	0.0182	0	0	0.0148		0.0049	0.8793	0	0	0.9301	0.9432		0.7705	0.2381	0.0784	nan	0.0127	0.1644		0.3	0.6739	nan	0.0625	nan	0.3939
0.6389	0.1316	nan	0.8158	0.6396	0.7652		0.1849	0.9492	nan	nan	0.9365	nan		0.8017	0.4538	nan	nan	0.0857	0.2022		0.0068	0.4444	nan	0.42	0.4348	nan
0.9	0.0157	0.7206	0.72	0.0116	0.0222		0.3505	1	nan	nan	0.9426	0.8197		0.7911	0.4463	0.9043	0.8082	0.7193	0.8889		0.013	0.5617	nan	0.7538	0.6491	0.6078
0.7484	0.016	0.0164	0	0	0.0161		0.3571	0.9259	nan	nan	0.9273	0.8824		0.7097	0.2245	0.125	0.2192	0.1139	0.3333		0.0102	0.4209	nan	0.8333	0.6974	0.5581
0.956	0.3187	0.4034	0.3662	0.3833	0.3431		0.4778	1	0.973	1	0.9524	0.9074		0.9737	0.6471	nan	0.7619	nan	nan		0.0127	0.4815	nan	0.6471	0.5714	0.3654
0.7416	0	nan	0.5625	0.3889	0.6548		0.0303	0.6824	nan	0.0727	0.0708	0.2791		0.6	0.2609	0.2759	0.4333	0.4508	0.4928		0	0.6296	nan	nan	0.5315	0.5403
0.7241	0.2	nan	nan	0.7538	nan		0.234	0.8649	0.8824	0.7188	0.5506	0.7579		0.8387	0.0909	nan	0.7027	0	0.0147		0.377	0.76	nan	nan	0.6	nan
0.7664	0.1208	0.7	0.6624	0.1923	0.0625		0.0171	0.9599	0.7601	0.6192	0.6897	0.7232		0.5714	0	0	nan	0	0		0.135	0.5312	nan	nan	nan	0.6
0.6	0.0426	0.2889	0.2391	0.0737	0.0244		0.0498	0.7291	1	0.8607	0.7727	nan		0.3636	0.0612	0.0455	0.0156	0	0.0286		0.1849	0.6154	nan	0.6957	0.3929	0.6757
0.6336	0.0155	0.0216	0.0321	0	0.0177		0.0755	0.6912	1	nan	0.4667	0.6842		0.8125	0.4857	nan	nan	0.3962	0.4815		0	0.3333	nan	0.56	0.525	0.6506
1	0.0131	0.0106	0.0145	0	0		0.3226	0.9683	0.913	0.9524	0.9296	nan		0.7013	0.1148	0.9444	nan	0.5902	0.7143		0	0.3571	nan	nan	0.6522	0.5909
0.9839	0.0176	0.0192	0.0056	0.0172	0		0.306	0.9667	0.7887	0.75	0.9147	0.9753		0.8773	0.1689	0.3455	0.8889	0.6136	0.5385		0.0031	0.3036	nan	nan	0.5857	nan
0.9828	0.0237	0.0281	0.0068	0	0		0.0111	0.6417	0.5625	nan	0.5854	0.75		0.8421	0.0336	0.0129	0.0057	0.0102	nan		0.0055	0.5035	0.625	0.2807	0.5571	0.5926
0.9259	0.0243	0.013	0.0167	0	0.0055		0	0.6591	0.6897	0.7442	0.7746	0.7273		0.9545	0.0153	0.0245	0.0215	0.0079	0		0.0151	0.4878	nan	0.1034	0.2683	nan
0.9388	0.0199	0.007	0.0133	0	0.0166		0	0.7031	0.6132	0.7153	0.6842	0.8293		0.5238	0.1421	0.4583	0.6552	nan	nan		0.008	0.575	nan	0.3939	0.5306	0.72
0.9118	0.0058	0.0071	0.0112	0	0		0.0068	0.5311	0.4762	0.5176	0.6389	0.6562		0.7241	0.3852	nan	0.6087	nan	nan		0.0068	0.6531	nan	nan	0.5224	0.7843
0.8519	0.0219	0.009	0.0078	0	0		0.1667	0.7483	0.2468	0.2263	0.2353	0.3396		0.8776	0.55	nan	1	nan	nan		0.3667	0.7364	nan	0.6379	0.6406	0.7426
1	0.0334	0	0.0099	0	0		0.5	1	0.7143	0.9259	0.8036	0.9659		0.6364	0.2787	0.561	0.5152	0.4211	0.4348		0.5	0.9714	nan	nan	0.9333	0.9268
1	0.035	0	0.0088	0.0294	nan		0.1091	0.9444	nan	nan	0.9565	0.9783		0.6538	0.0081	0.6095	0.6	0	0		0.5526	0.8696	nan	nan	0.4727	0.7674
1	0.0522	0.015	0.004	0.0122	0.0176		0.4462	1	1	0.8148	0.8831	0.9744		0.8728	0.1193	0.8243	nan	nan	0		0.5417	0.913	nan	nan	0.7172	0.7222
1	0.0455	0.0029	0.0104	0	0		0.4571	0.9634	1	0.9531	0.9302	0.9808		0.6548	0.2422	nan	nan	nan	0		0.029	1	nan	0.6	0.85	0.8364
0.9206	0.0394	0.0182	0	nan	nan		0.0027	0.9236	nan	1	nan	1		0.8378	0.4375	0.6087	0.8182	0.6228	0.6759		0.0162	0.4583	nan	nan	0.8077	nan
0.9571	0.0131	0.0097	0.0221	0	0		0.0043	0.8095	0.2558	1	0.75	1		0.7391	0.3871	nan	nan	0.5833	0.68		0.0135	0.5357	nan	nan	0.4074	nan
0.6769	0.0503	0.0147	0	0	nan		0.0063	0.7019	0.3839	0.931	0.9286	1		0.8208	0.3571	0.8519	0.8621	0.3529	0.625		0.0036	0.48	nan	nan	0.4848	nan
0.8545	0.2233	0.4493	nan	0.3623	0.4333		0.0108	0.7083	0.6	1	1	1		0.8421	0.3016	nan	nan	0	nan		0.0212	0.4865	nan	nan	0.7593	nan
1	0.4433	0.9783	nan	0.9702	0.9565		0.0065	0.95	nan	0.7083	0.9459	0.9655		0.8843	0.472	0.3714	0.6111	0	0.1639		0.0179	0.6552	nan	0.6753	0.697	nan
0.8919	0.2301	1	1	0.9762	0.9828		0	0.9167	1	0.7222	0.9688	1		0.7411	0.4107	0.5581	0.3636	nan	0.0556		0.0032	0.632	0.6852	0.6239	0.5	nan
0.9725	0.0231	0.3333	0.1023	0.1905	0.1346		0	0.9778	nan	1	0.9823	0.9412		0.8167	0.4348	nan	0.64	0.7928	0.8592		0.3673	0.8378	0.85	0.7143	0.75	0.7302
0.9048	0	0	0.0141	0.0102	0.0571		0.0043	1	nan	nan	0.9559	1		0.7623	0.4497	0.8095	0.5301	0.5571	0.5294		0.2405	0.8333	nan	nan	0.8776	0.7273
0.8741	0.0628	0.8063	0.8771	0	0		0	0.9781	nan	1	0.9588	0.9851		0.8305	0.43	nan	nan	0.6216	0.6212		0.0615	0.5918	nan	nan	0.6742	0.5876
0.5556	0	0.1389	nan	0.0229	0		0	0.8254	nan	0.9846	0.9545	1		0.8	0.2667	nan	nan	0.3333	0.4819		0.0185	0.6053	nan	nan	0.7619	0.6063
0.6275	0.0115	0	0	0	0		0.0185	0.5769	nan	0.5208	nan	nan		0.7895	0.4138	nan	nan	0.1154	0.3415		0.0127	0.3333	0.807	0.7846	0.4146	nan
0.8987	0.0732	0	0.0083	0	nan		0	0.8103	0.1881	0.164	nan	nan		0.6531	0.123	0.2968	0.3301	0.3387	0.3333		0.0117	0.3123	0.6842	0.75	0.3548	nan
0.9048	0	0	nan	0.0085	0		0.006	0.8657	0.175	0.1746	nan	nan		0.8333	0.4138	nan	nan	0.4348	0.4286		0.381	0.7241	nan	0.5152	0.72	nan
0.6541	0.0065	nan	0.9615	0.0123	0		0	0.9608	nan	0.9231	0.8793	1		0.6066	0.2364	nan	0.3667	0.3784	0.2917		0.0102	0.6308	nan	nan	0.5208	0.8846
1	0	nan	nan	0	0		0.0143	0.8911	0.9101	1	nan	0.9877		0.8627	0.52	nan	nan	0.6465	nan		0	0.75	0.7692	nan	0.375	0.4844
0.9674	0	nan	nan	0.0052	0		0	0.9024	1	0.9895	0.9718	0.9417		0.7895	0.4419	nan	nan	0.5778	nan		0.006	0.4138	nan	nan	0.2212	0.5
0.7561	0.0152	0	0	0.021	0.0083		0.0083	0.9125	0.92	0.9286	0.9292	0.9691		0.6493	0.1685	0.6078	0.6986	nan	nan		0.0186	0.68	nan	nan	0.2645	0.7385
0.9589	0.0176	0.0079	0.0044	0	0		0.0331	0.8914	0.9483	0.8824	0.9375	0.925		0.5019	0.1889	0.4615	0.6179	0.475	0.2034		0.02	0.5333	nan	nan	0.3478	0.4747
0.8919	0.0244	0.0426	0	0	0		0.0098	0.5917	0.7615	0.6113	0.6446	0.7299		0.3261	0	nan	nan	0.0702	0.1081		0.4035	0.75	nan	0.7407	0.6226	0.5833
1	0.0333	nan	0.0377	0	0.0185		0	0.9859	0.6143	0.5948	0.9123	0.9744		0.4808	0.0952	0.6	nan	nan	nan		0.28	0.7273	nan	nan	0.5882	0.6957
0.8305	0.2746	1	0.6087	0.0855	0.1319		0	0.9827	0.9048	0.9328	nan	1		0.7222	0.3556	nan	nan	0.4722	0.4583		0.0094	0.9615	nan	nan	0.7767	0.7742
0.9184	0.1289	1	0.9231	0.0081	0.0563		0.4319	0.9481	0.9091	0.8779	0.95	nan		0.7889	0.4769	0.8169	0.4717	0.642	0.5957		0.0611	0.9636	nan	nan	0.8857	0.9355
0.96	0.0635	0.8148	0.7313	0	0.0588		0.0483	0.9531	1	nan	0.9153	0.8734		1	0.6471	nan	nan	0.6757	0.75		0.0061	0.9556	nan	nan	0.9825	0.9351
0.75	0.0242	nan	0.6909	0	0		0.006	0.974	nan	nan	0.7692	0.7143		0.763	0.3925	0.697	0.6667	0.6415	0.5714		0.0159	0.9714	nan	nan	0.8788	0.9032
0.7727	0.0148	nan	0.7857	0	0		0.0131	0.9804	nan	nan	nan	0.88		0.6316	0.2959	0.6923	nan	0.4571	0.4545		0.0082	0.4	nan	nan	0.4667	0.1418
1	0.4969	0.8936	1	0.6173	0.35		0.0071	0.8125	1	0.75	0.9167	0.9333		0.819	0.2959	nan	0.8667	0.5405	nan		0.0023	0.3333	nan	0.439	0.3444	0.2609
0.9091	0.3419	nan	nan	nan	nan		0.0081	1	0.9756	0.9744	0.8485	0.9902		0.7742	0.2982	nan	0.6327	0.6038	0.7115		0.0571	0.8444	nan	nan	0.6111	0.7812
0.8636	0.0175	0.9583	nan	0	0		0.0066	0.9429	1	1	0.8831	0.9873		0.6964	0.359	0.4643	0.5938	0.3529	0.3617		0	0.62	0.7857	0.6667	0.76	0.8072
0.54	0.0148	nan	nan	0.0133	0		0.0225	1	1	0.9444	0.9157	0.9688		0.5439	0	0	0.029	0.022	nan		0.0129	0.5505	0.7	0.4819	0.675	0.6304
0.7308	0	nan	0.6531	0	0		0.2917	1	nan	nan	0.9877	0.8958		0.3824	0.0323	0	nan	0.0862	nan		0.0096	0.5205	0.7727	0.5102	0.7667	0.5909
0.92	0	nan	nan	0.5938	0.5532		0.4074	1	nan	nan	0.9867	0.9706		0.6667	0	0.0323	0.0571	0.05	nan		0.0047	0.7971	0.7778	0.7037	0.7714	0.8276
0.9837	0.4019	0.94	0.6923	0.9028	1		0.1852	1	nan	nan	0.9355	nan		0.7764	0.376	0.6071	0.6809	nan	nan		0.0126	0.3676	0.5385	0.7097	0.5	0.6538
0.9828	0.0126	0.7778	0.9787	0	nan		0.35	1	0.7667	nan	0.9351	1		0.8182	0.3333	nan	nan	0.5385	0.3704		0.0032	0.4706	0.6591	0.5	0.4167	0.625
0.9344	0.3554	0.618	0.3438	0.4182	0.4839		0.0492	0.5641	nan	nan	0.9059	0.6981		0.8333	0.0286	nan	nan	0.0633	0.1167		0.0297	0.7576	nan	0.8776	nan	nan
0.6889	0	0	0	0.049	0.098		0.0495	0.8642	nan	nan	0.9286	0.9024		0.7368	0.1143	nan	nan	0.4286	0.3846		0.0089	0.3704	0.697	0.4872	0.4444	0.4
0.8824	0	nan	0.0789	0	0		0.1008	0.9381	nan	nan	1	0.9612		0.6869	0.3486	0.4583	0.678	0.4035	0.5128		0.0092	0.3714	0.3462	0.1064	0.5909	nan
0.9701	0.0175	0.9359	0.9844	0.0152	0		0.1783	1	nan	nan	0.9649	0.977		0.6833	0.3706	0.8941	0.68	0.5306	0.449		0.0023	0.3333	nan	0.125	nan	nan
0.9656	0.0221	0.8784	0.8415	0	0		0.25	1	0.9459	nan	0.9189	0.9539		0.8226	0.4304	0.8203	0.8636	0.75	nan		0.0025	0.4783	nan	0.3	nan	nan
0.9204	0.0244	0.9524	0.8092	0	0		0.381	1	nan	nan	nan	nan		0.5882	0.2558	nan	0.5385	0.2955	0.3864		0.0148	0.7308	nan	nan	0.746	nan
0.8544	0.0225	0.7907	0.5648	0.0088	0		0	0.7632	nan	nan	0.8429	0.973		0.7604	0.4286	nan	nan	nan	nan		0.0091	0.5833	nan	nan	0.6786	0.5238
0.8387	0.0225	0.8636	0.76	0	nan		0.032	0.9286	nan	nan	0.9441	0.9495		0.7143	0.2222	nan	nan	0.7377	0.6458		0.3232	0.8182	nan	nan	nan	0.7333
0.7451	0.0057	nan	0.96	0.0426	nan		0.1905	1	nan	nan	0.8857	nan		0.569	0.0526	nan	nan	0.1085	0.1429		0.0133	0.3721	nan	0.2353	0.3333	nan
0.541	0.0055	0.0526	nan	0.2207	0.0629		0.0026	0.9333	0.9057	nan	0.9397	0.9912		0.4603	0.051	nan	0.68	0.0899	0.175		0.0033	0.7188	nan	0.3158	nan	0.6154
0.8387	0.0759	nan	nan	0.8056	0.3333		0	0.7143	0.8966	nan	0.9434	1		0.6667	0.2727	nan	0.4412	0.3429	0.3733		0	0.4074	0.8704	1	0.5308	0.7802
0.9457	0.036	0.9667	0.9038	0.7416	0.2		0.2743	0.9211	0.7347	0.92	0.8473	0.9403		0.641	0.225	nan	0.3902	0.4595	0.5556		0	0.5938	0.8077	0.878	0.7195	0.6667
0.6116	0.0278	0.0156	0.0141	0	0		0.021	0.6777	0.2158	0.1557	0.2551	0.4844		0.9773	0.6471	0.7692	0.5455	0.5263	0.7089		0.0278	0.7206	0.92	0.86	0.4032	nan
0.8584	0.1096	0.1591	0.1514	0.2031	0.2844		0.3148	1	0.6667	0	nan	0.9535		0.44	0	nan	0.1463	0.2439	0.1774		0.0358	0.4615	0.3438	nan	0.4	0.413
0.9022	0.1003	0.549	0.3592	0.2703	0.7733		0.1677	1	0.8364	nan	0.9592	0.9863		0.7391	0.3333	nan	nan	nan	nan		0.0078	0.8958	0.8116	0.686	0.7424	0.8404
0.8359	0.3282	0.8253	0.8098	0.66	0.6628		0.3042	1	0.8889	0.9286	0.973	0.9636		0.4545	0.0303	0.4848	0.225	nan	nan		0.0175	0.3846	nan	nan	0.7101	0.887
0.5357	0	nan	nan	0	0.0897		0.3529	0.9697	nan	nan	0.8333	1		0.8125	0.5	nan	nan	nan	0.449		0.0138	0.3443	0.7143	0.4146	0.3269	0.375
0.8515	0.0165	nan	0.5385	0.28	0.4176		0.1615	0.9677	nan	1	0.9231	0.9524		0.4074	0	nan	nan	0.1176	0.2727		0.1875	0.6774	0.8	0.3871	nan	nan
0.8866	0	nan	nan	0	0		0.2101	0.9333	0.9583	0.8261	0.9706	0.9444		0.7193	0.3902	nan	nan	0.3611	0.6522		0.3737	0.8842	0.8966	nan	nan	0.875
0.8491	0.0286	nan	nan	0.0185	0.0204		0.4672	1	1	0.7037	1	0.9398		0.9573	0.6538	0.8916	0.9375	0.8261	0.7679		0.4483	0.7609	nan	0.4444	0.6545	0.6383
0.9643	0.0909	nan	nan	0	0.0179		0	0.6164	nan	nan	0.5273	0.519		0.4828	0.1825	0.5492	0.4211	0.0882	nan		0.125	0.6667	0.7353	0.72	nan	0.7
0.5877	0.0195	0.8837	0.7528	0.0089	0		0.4286	0.9912	nan	0.6364	0.9091	0.9057		0.6549	0.2889	nan	nan	0.3385	0.6731		0.0258	0.75	nan	0.92	0.92	0.8857
0.9091	0.0337	nan	nan	0.0068	0.006		0.3	0.925	nan	nan	0.8462	1		0.8235	0.4848	nan	nan	0.6364	0.6774		0.0162	0.3913	nan	nan	0.5135	0.5909
0.6835	0.0321	0.0476	0	0.0064	0		0.0921	0.9352	nan	0.9592	0.875	0.9245		0.8727	0.566	0.8621	0.7059	0.7619	0.726		0.0256	0.679	0.7805	0.7895	0.72	0.7667
1	0.0331	nan	0.9412	0	0		0	0.9048	0.9773	nan	0.9268	0.9778		0.7778	0.3548	nan	nan	0.5	0.5556		0.0213	0.8571	0.9231	nan	0.7568	0.7234
0.9474	0.242	0.1019	0.0833	0.0057	0.0104		0.0262	1	0.9533	0.9167	0.8732	0.9861		0.7205	0.2635	0.7162	0.7656	0.405	0.6714		0.0172	0.6818	0.75	0.4615	0.7292	0.7838
0.7143	0.1714	0.8478	nan	0.0993	0.8636		0.0947	0.9044	nan	nan	0.5	0.8462		0.8375	0.4505	nan	0.7838	0.3034	0.5714		0.0013	0.7679	1	0.4651	0.7778	0.9014
0.9467	0	0.8889	1	0	0		0.0374	0.6792	nan	0.2143	0.0199	0.2222		0.6452	0.2895	nan	nan	0.2857	0.4182		0.0099	0.413	0.7174	0.4444	0.618	0.5529
0.9747	0.01	nan	0.8966	0	0		0.3784	0.9823	1	nan	0.9024	0.9811		0.8649	0.52	0.9375	nan	0.6491	0.9524		0.0248	0.747	nan	nan	nan	0.88
1	0.3696	0.8571	0.9091	0.7647	nan		0.1685	0.9091	nan	0.9756	0.963	0.9651		0.8889	0.4468	nan	0.8214	0.6944	0.8077		0.0275	0.8791	0.8871	0.9606	nan	0.8696
0.8018	0.0044	0.1892	0.5484	0	0.0125		0.5	1	nan	nan	0.96	nan		0.6111	0.129	0.5312	0.3762	nan	0.3108		0.028	0.7763	0.641	0.9487	nan	0.6667
0.5789	0	nan	nan	0.5	0.4464		0.0085	0.5581	nan	0.7222	0.0909	nan		0.9565	0.0233	nan	nan	0.2118	0.1429		0.0169	0.8649	0.7097	nan	nan	0.6757
0.8099	0.2167	0.8551	0.8806	0.5732	0.7922		0.0168	1	nan	nan	0.9286	0.9839		0.5068	0.0611	0.5	0.325	0.1707	0.1754		0.0016	0.878	0.7667	nan	nan	0.7073
0.8867	0.266	0.8409	0.9577	0.576	0.7043		0.0116	0.9542	0.8571	nan	0.9263	0.9178		0.7	0.1667	nan	0.5	0.3208	0.2321		0	0.697	nan	nan	0.641	0.525
0.8659	0.0317	nan	0.9688	0	0		0.0085	0.9487	nan	0.9808	0.9394	1		0.7586	0.2885	nan	nan	nan	nan		0.1515	0.4714	nan	nan	0.3864	0.5208
0.974	0.024	0.9375	0.9792	0	0		0	0.5917	nan	nan	0.4336	0.4937		0.7292	0.1667	nan	0.5634	0.4348	0.4028		0.5805	0.9845	0.9194	0.8667	0.9362	0.9118
0.9845	0.005	nan	0.9423	0	0.0244		0.48	1	nan	nan	0.9153	0.9184		0.8462	0.2941	nan	0.6232	0.5098	0.4459		0.0246	0.9667	nan	nan	0.5652	0.5333
0.9759	0.0199	0.971	0.9437	0	0.011		0.1607	0.8621	nan	nan	0.9286	0.9194		0.8611	0.4259	nan	0.6	0.6269	0.6923		0.0095	0.8158	nan	nan	0.8519	0.746
0.8621	0.0386	0.878	0.8052	0	0.0112		0.0909	0.9138	0.4771	0.125	0.8727	0.8272		0.586	0.0859	0.2171	0.1034	0.1503	0.1827		0.0161	0.8235	nan	nan	0.871	0.7097
0.7273	0.0753	0.72	0.6562	0.1667	0.1842		0.4613	0.9694	0.1296	0.2769	0.9406	0.9857		0.8913	0.2509	0.2674	0.4831	0.1552	0.1486		0.0138	0.7105	0.7013	0.7971	0.8276	0.6724
0.6487	0.034	0.9091	0.8854	0	nan		0.1916	0.8617	0.1441	0.1144	0.9881	0.9754		0.8785	0.5054	nan	0.6058	0.4706	0.697		0.0061	0.4632	nan	0.5167	0.3878	0.2951
0.754	0.0125	0.8714	0.7629	0	0.0429		0.1873	0.7778	0.0952	0.2051	0.9583	0.9839		0.3654	0.0417	0.4286	nan	nan	0.5116		0.5862	1	0.9667	nan	0.7812	0.7391
0.6316	0.026	0.35	nan	0	0		0.14	1	0	0.0838	0.9626	1		0.7541	0.3043	nan	nan	0.4138	0.5922		0.1859	0.5968	0.4419	0.3444	nan	0.2083
0.5276	0.0172	0.2857	0.1302	0	0		0.0132	0.8133	0.9375	1	0.8393	0.8165		0.6645	0.1759	0.8571	0.5638	0.6154	0.6076		0.5882	0.9545	nan	nan	0.8243	0.7969
0.9731	0.2718	0.9888	0.8636	0.6	0.45		0.0043	0.9412	nan	nan	0.8879	0.9328		0.6792	0.3161	nan	nan	0.7593	nan		0.2033	0.62	nan	nan	0.8707	0.8812
0.9898	0	0.8571	0.8857	0.0123	0		0	0.5556	nan	nan	0.8676	0.9408		0.8966	0.5938	nan	nan	0.6615	0.813		0.0129	0.4953	0.8409	0.7083	0.791	0.7582
0.9697	0.4375	nan	nan	0.9245	0.9744		0.0268	0.8227	0.9677	0.9091	0.9016	0.8173		1	0.6757	nan	0.8846	0.8333	0.8571		0.4818	0.8243	nan	nan	0.6721	0.7037
0.8	0	nan	nan	0	0.0435		0.3478	1	nan	nan	0.8952	0.8958		0.7	0.2642	0.0625	0.1143	0.0781	0.2174		0.0172	0.7333	nan	0.6	0.8269	0.74
1	0	nan	0.0476	0.0053	0.0187		0.3333	0.9672	1	nan	0.9825	nan		0.9225	0.5422	0.8684	0.7805	nan	nan		0	0.6512	nan	nan	0.5373	0.5082
0.6455	0.0099	0	0	0.0143	nan		0.4	1	nan	nan	0.8939	1		0.7667	0.2217	0.7111	0.825	0.4667	0.6901		0.1928	0.7576	nan	nan	nan	0.7286
0.8065	0.0667	nan	nan	0	nan		0.4412	0.9773	nan	nan	0.9306	0.9268		0.7907	0.3684	nan	0.8649	0.7018	0.5479		0.5517	0.9901	0.8491	0.8584	0.9024	0.9101
0.6354	0	0	0.0455	0.0135	0		0.0103	0.9503	0.7876	0.886	0.9577	1		0.75	0.2857	nan	nan	0.6491	0.7083		0	0.6429	nan	nan	0.5849	0.6923
0.625	0.0236	nan	0	0.0085	0		0.0229	0.9848	0.8571	0.9333	nan	1		0.5556	0.2381	nan	nan	nan	nan		0	0.3818	nan	nan	0.3455	0.4444
0.9259	0.0208	0.0094	0.0592	0	0		0.0089	0.8898	0.8588	0.9394	0.9444	1		0.9375	0.5652	nan	0.9512	0.875	0.8846		0	0.5278	0.6429	nan	0.8047	0.6739
0.9688	0.0217	0	0.0249	0	0.0105		0.006	0.6821	0.981	0.9208	0.9592	0.9697		0.75	0.4194	0.7778	0.56	0.4	0.5949		0.0147	0.3611	0.4286	0.1053	0.4423	0.5
0.9167	0.0189	0.0062	0.0404	0	0		0.0188	0.5625	0.9268	0.9368	0.9661	1		0.7647	0.3654	nan	nan	0.1481	0.24		0.0082	0.7812	nan	nan	nan	nan
1	0.0163	0.01	0.0337	0	0.0118		0.0203	0.8049	nan	nan	0.9714	1		0.9	0.5714	nan	0.5455	0.5714	0.6703		0.0069	0.8265	nan	nan	nan	0.7083
0.5952	0.0307	0	0.025	0.006	0		0.007	0.7647	nan	nan	0.9531	0.9153		0.9118	0.6	nan	nan	0.72	0.9327		0.0048	0.8169	nan	nan	nan	0.8571
0.8258	0	0.4487	0.4898	0	nan		0.0045	0.9271	0.7436	0.5926	0.9907	1		0.5974	0.2083	nan	nan	nan	0.3934		0.0076	0.8936	1	0.7358	0.8854	0.9529
0.9487	0.0122	0.1	nan	0.0674	0.0417		0.0058	0.954	0.9286	0.6264	0.9545	0.9773		0.8913	0.4286	0.84	0.7826	0.6364	0.6875		0	0.3393	nan	0.4634	0.8511	0.8235
0.9	0.3421	nan	0.875	0.9388	1		0.0151	0.9231	nan	0.5849	0.9487	0.9167		0.6176	0.0723	nan	nan	0.0132	nan		0	0.875	0.4118	0.5085	0.7419	0.94
0.625	0.0769	nan	nan	0	0		0.1608	1	nan	nan	0.8587	0.9783		0.8868	0.302	0.0306	0.1831	0.0303	nan		0.0068	0.7632	0.9091	nan	0.75	0.6604
0.9	0.3704	nan	nan	0.8191	0.7759		0.3034	1	nan	nan	0.8406	0.9846		0.8889	0.245	0.125	0.1333	nan	nan		0.0042	0.4762	nan	0.2	0.5	nan
0.9054	0.0088	0.0424	0.0531	0	nan		0.4522	1	1	0.9104	0.9484	1		0.5125	0.1489	0.1273	0.2069	nan	nan		0.0185	0.5658	nan	nan	nan	0.4615
0.76	0	0.006	0	0	0.0046		0.05	0.8148	nan	nan	0.8784	0.9223		0.9	0.2593	nan	nan	0.6053	0.7287		0.0075	0.7765	nan	nan	0.7647	0.6977
0.942	0.0281	0.0164	0.0314	0	0.023		0.2794	0.9463	nan	nan	0.9787	nan		0.4	0.0625	nan	nan	0	0.0556		0.0064	0.5128	nan	0.2	0.6739	0.5606
0.9643	0.0094	0.0315	0.0278	0	0.0096		0.3455	0.96	nan	nan	0.9783	1		0.7442	0.3333	0.6071	0.625	0.5	0.4355		0.0072	0.4048	nan	nan	0.4902	0.5192
0.9697	0.033	0.4057	0.4019	0	0		0.292	1	0.9839	0.9459	0.9915	0.9798		0.5714	0.1111	0.3043	nan	0.2313	0.625		0.0062	0.5185	0.1944	nan	nan	0.3704
0.95	0.0275	0.95	0.85	0	0		0.1789	0.9474	0.9459	0.6889	0.9385	0.9815		0.5946	0.1923	nan	nan	0.2449	0.4815		0.0104	0.3667	nan	0.4762	0.6977	0.5641
0.801	0.2617	nan	nan	0.2188	0.2453		0.2791	0.9649	0.9412	0.5417	0.9	nan		0.9545	0.6154	nan	0.6923	0.7273	0.8571		0.0042	0.7692	nan	0.7765	nan	0.6786
0.8462	0	nan	nan	0.8964	0.966		0.1015	0.6403	0.8088	0.6853	0.3434	0.6312		0.871	0.4565	nan	0.9583	0.7895	0.726		0.0136	0.7143	nan	0.8261	nan	0.6522
0.9	0	nan	nan	0.911	0.9673		0.1187	0.8562	0.9444	0.8973	0.8409	0.859		0.4545	0	nan	0.6667	nan	nan		0	0.3333	0.3137	nan	nan	nan
0.9265	0.0156	0.2537	0.1333	0.007	0		0.0971	1	0.9298	0.814	0.7568	0.8667		1	0.5769	nan	nan	0.8372	0.9565		0.009	0.7907	0.8627	0.8056	nan	0.6857
0.899	0.0184	0.7105	0.7121	0.0119	0.056		0.1	0.9032	nan	nan	0.907	0.9592		1	0.7	nan	nan	0.6038	0.8875		0.0035	0.95	1	0.8049	nan	1
0.9765	0.0116	0.9682	0.7867	0	0.0184		0.0141	0.6992	0.9815	0.7222	0.9375	0.8744		0.6923	0.3519	nan	0.7303	0.5723	0.6543		0.0137	0.5581	0.6571	0.5077	0.7037	0.717
0.887	0.0436	nan	0.8411	0.0585	0.0197		0.0134	0.7647	1	0.766	0.9074	0.7982		0.8214	0.32	nan	0.5882	0.6446	0.7361		0.007	0.873	nan	0.8936	nan	0.8269
0.9398	0.136	nan	nan	0.1486	0.0545		0.3333	0.9231	nan	0.2308	0.9143	0.9859		1	0.6875	nan	nan	0.6508	0.8108		0.0016	0.7619	nan	0.641	nan	0.4681
0.8065	0.1818	nan	nan	nan	nan		0	0.8571	nan	nan	0.6535	nan		0.9444	0.449	nan	nan	0.6129	0.2857		0.003	0.4925	nan	nan	0.6207	nan
0.9325	0.0609	0.7627	0.6471	0.5344	0.4741		0.0181	1	nan	nan	nan	0.9487		0.6957	0.3333	nan	nan	0.375	nan		0.0108	0.4524	nan	nan	0.2895	0.3696
0.9357	0.1414	0.931	0.9655	0.8941	0.7671		0.0045	0.9576	1	0.9796	0.9683	0.8814		0.9048	0.275	nan	nan	nan	nan		0.006	0.5	nan	0.5814	0.56	nan
0.8857	0.0109	nan	0.1064	0	0.1		0.0098	0.9219	1	0.9333	0.9474	0.9184		0.9583	0	nan	0.1765	0.7167	0.7879		0.0037	0.4828	nan	nan	nan	0.4412
0.9333	0.0233	nan	nan	0	0		0.0113	0.9905	0.75	0.881	0.963	0.9307		0.5338	0.1744	0.6111	0.7353	0.1852	0.2424		0.0027	0.537	nan	nan	nan	0.3548
0.6353	0.0192	0.0204	0.0238	0.0206	0.0825		0.0278	0.987	nan	nan	nan	0.9385		0.541	0.1398	nan	nan	0.15	0.303		0.0309	0.3407	0.2632	0.273	0.056	0.2151
0.8438	0	0.7463	0.6875	0.012	0.038		0.0116	0.9556	nan	nan	0.9	1		0.7925	0.4112	0.8111	0.7838	0.4359	0.5429		0.0267	0.6	0.6857	0.7143	0.4286	0.6905
0.931	0	nan	0.6296	0	0		0.0158	0.9318	nan	nan	0.8889	0.9851		0.8286	0.3704	0.4839	nan	0.5	0.5789		0.0098	0.4571	0.44	nan	0.3333	0.4167
0.9167	0.0222	nan	0.1429	0	0.0169		0.0104	0.9643	nan	nan	0.9355	1		0.6338	0.1583	0.4444	0.4545	0.2286	0.3226		0.0103	0.381	nan	nan	0.2889	0.4776
0.8721	0.0085	0.8776	nan	0.0087	0		0.0134	0.9403	nan	nan	0.9286	1		0.8107	0.3586	0.2424	0.2323	0.0606	0.3333		0.0118	0.6835	nan	0.5417	0.6275	0.7101
0.8857	0.0222	0.9773	nan	0.011	0		0.0115	0.9091	1	nan	0.9655	0.9492		0.7407	0.2826	0.871	nan	0.3182	0.4881		0.0093	0.6271	nan	nan	0.48	0.625
1	0	0.931	0.9394	0.4	0.4516		0.0122	0.9718	nan	nan	0.908	0.8824		0.4194	0	0.1875	nan	0.0417	nan		0.0176	0.6481	nan	nan	0.4844	0.4462
0.9583	0.3571	nan	1	0.8881	0.9712		0.0291	0.9524	1	0.8421	0.9219	1		0.8	0.4167	nan	nan	0.5417	0.7037		0.0131	0.5217	nan	nan	0.2414	0.4865
0.9038	0.0336	nan	nan	0.1856	0.021		0.1705	0.9043	1	0.9167	0.9891	0.8889		0.5616	0.2439	nan	nan	nan	nan		0.093	0.6092	0.1515	0.6565	0.2958	0.5833
0.5347	0.0172	0.0121	0.0282	0.0109	0.0115		0.0242	0.6095	0.1941	0.2632	0.3595	0.3714		0.6375	0.32	nan	nan	nan	nan		0	0.3171	nan	nan	0.1103	0.2727
0.6739	0.0165	nan	0.0153	0.016	0.0323		0.026	0.9677	0.9556	0.8889	0.9824	0.8529		0.4248	0.0851	nan	nan	nan	0.1905		0.0036	0.4186	0.6078	0.4	0.6122	0.6552
0.8261	0.2301	0.3651	0	0.087	0.1277		0.0177	0.6537	0.7625	0.8235	0.5616	nan		0.5909	0.0769	nan	0.3684	0.3711	0.3662		0.1786	0.6667	0.4167	0	0.5663	0.5844
0.9608	0.0205	0.024	0.0577	0	0		0.1433	0.9459	1	0.9474	0.9574	0.9683		0.8362	0.0746	nan	1	0.0261	0.1667		0.4231	0.75	nan	nan	0.5333	0.7368
0.9699	0.0469	0.0079	0.0118	0.01	0.0225		0.2198	1	1	nan	0.9375	0.8889		0.7188	0.2941	nan	nan	nan	nan		0.1884	0.5067	0.5185	nan	0.3146	0.3871
0.7692	0.1787	0.4926	0.2759	0.1803	0.2373		0.006	0.568	0	0	0.1061	0.297		0.48	0.125	0.45	nan	0.3421	0.4468		0.0292	0.6842	nan	nan	0.6379	0.7308
0.5662	0.0153	0.0827	0.0526	0	0.04		0.0678	0.8932	0.0323	0.0116	0.8613	0.945		0.78	0.46	1	0.9375	0.7162	0.7375		0.5714	0.9143	0.908	nan	0.9259	0.9242
0.9595	0.3243	0.9	0.8269	0.9487	0.9403		0.064	0.7347	0	0.0062	0.8194	0.9552		0.5957	0.1364	nan	nan	nan	0.5806		0.5672	1	nan	0.5172	0.7632	0.7614
0.9302	0	nan	nan	0	0.0857		0.1121	0.9492	nan	nan	0.9625	0.96		0.8113	0.4851	nan	nan	nan	nan		0.0232	0.7179	0.7045	nan	0.7895	0.7255
0.9672	0	0	0.0189	0	0		0.043	0.9818	nan	nan	0.9792	0.9836		0.8919	0.5072	0.7917	nan	0.8636	0.8209		0.0029	0.5741	0.6111	nan	0.64	0.72
0.9669	0.0218	0.0556	0.016	0.0101	0		0.0914	0.9368	1	0.7927	0.9481	0.9576		0.9167	0.4	nan	nan	0.6436	0.7353		0	0.875	nan	nan	0.7692	0.7333
0.965	0.2083	nan	nan	0.7368	0.6977		0.1136	0.9718	nan	nan	0.9333	0.9778		0.6364	0.1463	nan	0.1026	nan	0.3548		0	0.4103	nan	nan	0.6026	0.561
0.8966	0.2857	nan	nan	0.8011	0.8904		0.0088	0.5606	0.0078	0.0123	0.6087	0.6901		0.5676	0.2174	nan	nan	0.3333	0.3647		0.0052	0.3226	nan	nan	0.4182	nan
0.6	0	0.5	0.5	0.9811	0.9688		0.3824	0.8929	nan	0.2	0.4831	0.6667		0.7895	0.4138	nan	nan	0.4194	0.5366		0.0126	0.7416	0.9167	0.9012	0.8052	0.7857
0.9318	0.0195	0.76	0.6667	0.0071	0.0144		0.0085	0.8983	0.5111	0.4455	0.8989	0.9355		0.7284	0.371	nan	0.5263	0.6032	0.5833		0.0083	0.6905	0.9048	0.8026	0.74	0.527
0.7059	0.0335	0.8136	0.9403	0.0127	0		0.2444	0.94	0.8906	1	0.9533	0.989		0.84	0.5	nan	nan	0.6047	0.8739		0.0129	0.4085	0.687	0.7301	nan	nan
0.9322	0.4032	0.9688	0.9298	0.4648	0.5472		0.3011	0.9552	0.7593	nan	0.977	1		0.8302	0.5122	nan	nan	0.5439	0.6883		0.1268	0.5	nan	nan	0.2241	0.3407
0.9626	0.3269	0.0102	0.0227	0.8983	0.9841		0.3934	0.9286	0.7407	nan	0.9365	0.9583		0.6667	0.0857	nan	nan	0.1963	0.381		0.3117	0.8	nan	nan	0.3889	0.5804
0.902	0.3351	0.0194	0.0106	0.8462	0.9635		0.3053	0.9899	0.8864	0.7714	1	0.98		0.8095	0.5078	0.7143	nan	0.3509	0.6154		0.1818	0.5135	nan	nan	0.3061	0.3011
0.9551	0.3789	0	0	0.9098	1		0.0398	0.9231	0.9245	nan	0.9483	0.9636		0.7333	0.4324	nan	nan	0.4595	0.5667		0.0444	0.4231	nan	nan	0.791	0.7586
0.7	0.0217	nan	nan	0.2838	nan		0.0067	0.812	1	0.9362	0.9423	0.9694		0.4196	0.0769	0.6375	0.3571	0.0455	0.1579		0.1143	0.439	nan	nan	0.4571	0.5417
1	0.0242	0	nan	0.0066	0		0.0088	0.8273	0.9459	1	0.9271	0.9583		0.8456	0.099	0.3252	0.2766	0.1897	0.0476		0.3913	0.7353	0.56	nan	nan	0.9167
0.9194	0	0.04	nan	0	0		0.0129	0.7194	0.963	1	0.9111	0.9825		0.9949	0.4024	0.7429	0.6045	nan	nan		0.4194	0.7447	nan	0.7143	nan	0.3333
0.9091	0.0464	0.0394	0.015	0	nan		0.0162	0.7515	1	1	0.9798	0.9857		0.9355	0.619	nan	nan	0.9333	0.9649		0.0694	0.4333	nan	nan	0.0781	nan
0.8492	0.0203	0	0.026	0	nan		0.0047	0.8108	nan	nan	0.9508	nan		0.8571	0.4762	nan	0.3939	0.5106	0.5915		0.4627	0.7879	nan	0.8	0.6429	0.8036
0.9063	0.0134	0.0105	0.003	0	0		0.0048	0.9412	0.0217	0.0066	0.9444	nan		0.4583	0	nan	nan	nan	nan		0.625	1	0.8621	0.4348	0.6818	0.6512
0.7179	0.0257	0.0239	0.0045	0	0		0.0132	0.8356	0.0124	0.0178	0.928	1		0.7556	0.4493	nan	nan	0.6111	nan		0.3971	0.7559	nan	0.5	0.7059	0.7415
0.7939	0.0187	0.0315	0.0062	nan	nan		0.0083	0.8925	0.0187	0.0198	0.9419	0.9333		0.8571	0.4911	0.7414	0.8889	0.7867	0.8545		0.3333	1	nan	nan	0.9545	nan
0.5521	0.0113	0.0136	0.0164	nan	nan		0.0192	0.9221	0.0145	0.015	0.9375	0.9667		0.84	0.2791	0.8197	0.5645	0.075	0.2885		0.65	1	nan	nan	0.8235	0.9184
0.6809	0.0192	0.0065	0.0067	nan	0		0.0141	0.9568	0.0052	0.0057	0.9861	0.9647		0.6241	0.0613	0.6329	0.443	0	0.0633		0.3025	0.75	0.8387	0.8421	0.7974	0.5702
0.8095	0.012	nan	nan	0.0397	0.025		0.0079	0.8523	0.0084	0.0136	0.9474	0.9091		0.6122	0.1875	nan	0.7083	0.2269	0.4604		0.2581	0.7667	nan	nan	nan	nan
0.68	0.0265	nan	0.9459	0	0.0208		0.0138	0.8276	nan	0.0247	0.8372	0.8667		0.7852	0.4545	nan	0.6087	0.5806	0.7105		0.0286	0.3333	nan	nan	0.5349	0.5429
0.875	0	nan	0.75	0.0073	nan		0	0.9529	0	0.0153	0.8696	0.9804		0.7614	0.3651	nan	0.625	0.35	nan		0.0123	0.4	0.0128	0.0349	0.2045	0.283
0.8929	0.1765	nan	nan	0.3318	0.3256		0.014	0.9453	0.0247	0.0113	0.9286	0.9853		0.913	0.4286	nan	0.7632	0.7213	nan		0.0074	0.5694	0.0046	0.004	0.5278	nan
1	0.4688	nan	0.3929	0.3274	0.6667		0.0093	0.9722	0.0688	0.0219	0.9062	0.9756		0.7391	0.1538	nan	nan	nan	0.9111		0.0196	0.4528	0.0294	0.0229	0.3	nan
1	0.4211	nan	nan	0.951	1		0.006	0.9697	0.0318	0.0107	0.9722	0.9259		0.8238	0.4101	0.7742	0.7821	0.6308	0.6729		0.008	0.6471	0.0213	0.0174	0.4839	0.5581
0.7529	0.1649	0.2558	0.2174	0.8265	0.7273		0.009	0.9333	0.0138	0.0231	0.9688	nan		0.8684	0.4574	nan	0.6512	0.5844	0.5035		0.0186	0.6851	0.0473	0.0196	0.4941	0.4533
0.7931	0.0133	0.0121	0.0063	0.0053	0.0108		0.0383	0.9259	0	0	0.963	nan		0.9184	0.5435	nan	0.68	0.8088	0.8095		0.0074	0.7667	0.008	0.0292	nan	0.2826
0.8261	0.0175	0.0185	0	0.0058	0.0909		0.0312	0.6111	0.0312	nan	0.4253	0.5325		0.6944	0.3529	nan	nan	0.8411	0.8542		0.008	0.5143	0.0174	0.0053	nan	nan
0.98	0.0159	0	nan	0	0		0	0.625	0.0465	0	0.5556	0.6344		0.9344	0.4483	nan	0.5556	0.8585	0.92		0.041	0.4673	0.0288	0.0342	0.3253	0.4464
0.9483	0.0488	0.025	nan	0	0		0.0444	0.9259	nan	nan	0.7333	0.9032		0.6392	0.3286	0.68	0.6667	0.4831	nan		0.0769	0.6939	0.0468	0.0652	nan	nan
0.9781	0.2292	0.7097	0.8101	0.5987	0.5		0.0645	0.9688	nan	nan	0.92	0.9091		0.641	0.3091	0.6	0.5476	nan	nan		0.085	0.5455	0.0658	0.0481	0.2892	0.2857
0.794	0.2149	nan	nan	0.5769	nan		0	0.8627	1	nan	0.8208	0.918		0.86	0.4667	nan	nan	0.6522	0.7		0.4158	0.7941	0.5	0.3404	0.3968	0.7188
0.5854	0	0.4769	0.5581	0	0		0	1	nan	nan	0.9708	1		0.8617	0.3971	0.8889	nan	0.3158	0.5603		0.0833	0.5167	0.7083	nan	nan	nan
0.9733	0.0256	nan	nan	0.0079	nan		0.0263	0.9762	nan	nan	0.9213	nan		0.8765	0.5652	nan	0.6579	nan	0.5714		0.0175	0.56	0.6786	nan	0.5682	0.7033
0.9405	0.0524	0.9718	0.9231	0.1333	nan		0.0323	0.9384	nan	nan	0.925	0.9256		0.9634	0.5	1	0.9167	0.8556	0.892		0.0039	0.6923	nan	0.6949	0.7361	0.7692
0.9434	0.3191	nan	0.6136	1	0.9065		0.0351	0.939	nan	nan	0.9836	0.9083		0.6711	0.3564	nan	nan	nan	0.7241		0.0156	0.6404	nan	nan	0.4875	0.7436
1	0.1796	0.9737	0.9821	0.5105	0.25		0.0029	0.9291	nan	nan	0.9342	0.8947		0.8871	0.4184	nan	nan	nan	nan		0.211	0.6825	nan	0.5926	0.875	0.9189
1	0.4082	0.7778	0.6176	0.9554	1		0.0098	0.8718	nan	nan	0.3816	0.2647		0.6074	0.2098	0.0976	0.3165	0.3125	0.2		0.0539	0.6829	nan	0.1887	0.6552	nan
0.9661	0.2895	nan	nan	0.8757	0.9388		0.2619	0.8108	nan	0.16	0.4328	0.7941		0.3636	0.0194	nan	nan	0.2368	0.1628		0.0961	0.4222	nan	0.6304	nan	nan
0.9615	0.2708	0.0134	0.0068	0.4731	nan		0.026	0.9563	0.0367	0.0134	0.9459	nan		0.6129	0.2632	nan	nan	nan	nan		0.2083	0.6765	0.6129	nan	0.7374	0.7471
1	0.2262	nan	0.7419	0.025	nan		0.018	0.9685	0.008	0.026	nan	nan		0.5625	0.2439	nan	nan	nan	nan		0.0139	0.4	nan	nan	0.0094	0.0992
0.9714	0.2381	nan	nan	0.9667	0.9759		0.0242	0.9074	0.0086	0.0143	0.9524	nan		0.4923	0.0286	0.3103	0.8	nan	nan		0.0333	0.34	0.1739	0.1818	0.3774	0.5789
0.9684	0.0264	0.9016	0.9663	0.0291	0.1417		0.011	0.9073	0.0108	0.0336	0.98	0.9184		0.7226	0.3333	0.3906	0.7333	nan	nan		0.6111	0.9412	0.84	0.6607	nan	0.8163
0.7857	0.1356	nan	nan	0.1481	0.225		0.0123	0.9634	0.014	0.008	0.9677	1		0.5294	0.0641	nan	0.4545	0.4487	0.3393		0.3103	0.6176	nan	nan	0.4468	0.54
1	0.0103	1	0.8824	0.0164	0.0196		0.0107	0.9801	0.0284	0.0043	0.925	1		0.8	0.2029	0.7119	0.8966	0.4091	nan		0.4211	0.825	0.9677	nan	0.8365	0.8146
0.9512	0.0892	nan	nan	0.0449	0.1951		0.0092	0.919	0.0155	0.0355	0.9167	0.9608		0.7815	0.4677	0.8276	0.8077	nan	nan		0.0061	0.3182	0.2381	0.2727	0.15	0.3478
1	0.1672	nan	nan	0.0859	0.3361		0	0.9778	0.0152	0	1	1		0.6818	0.3704	0.726	nan	nan	0.5357		0.014	0.8246	nan	0.697	0.6304	0.5814
1	0.1881	nan	nan	0.0189	0.1894		0.0112	0.9195	0.0064	0.0117	0.9091	0.9661		0.9886	0.6341	1	nan	0.7063	0.8795		0.05	1	nan	nan	0.9355	0.7027
1	0.3083	nan	1	0.9471	0.9733		0.0083	0.8837	nan	nan	nan	nan		0.5965	0.2941	nan	nan	0.2653	0.3478		0.0162	0.8036	nan	nan	0.6	0.6562
0.96	0.3082	nan	0.6458	0.9658	0.9815		0.2963	0.9375	nan	0.5217	0.9292	0.9714		0.642	0.1322	0.5556	nan	0.2917	0.4412		0.0064	0.673	0.7755	0.7288	0.6292	0.7821
1	0.3285	nan	0.7059	0.966	0.9848		0	0.8222	nan	nan	0.9055	0.8235		0.9318	0.5686	nan	nan	0.6333	0.7333		0.0123	0.5872	0.6697	0.582	0.5326	0.5732
0.9062	0.3436	nan	0.8615	0.9936	1		0.004	0.8902	nan	0.7368	0.4113	0.7238		0.96	0.0249	0	0.0097	0	0.0147		0.0714	0.5667	0.2727	0	0.4545	0.6512
0.8252	0.3034	0.6545	0.6	0.5147	0.5362		0	0.9565	nan	0.9333	0.9118	0.9242		0.8387	0.0158	0.0166	0.0238	0	0.025		0	0.3714	0	0.0417	0.1765	0.3731
1	0.4231	1	nan	0.9489	0.9783		0.355	0.9163	0.3661	0.3632	0.9153	0.8358		0.619	0.0074	0	0.0078	0	0		0.0058	0.5667	nan	nan	0.4783	0.6897
0.8656	0.2257	0.0101	0.0163	0.0667	0.2963		0.2814	0.8795	0.2241	0.1692	0.8562	0.9304		0.6364	0.0244	0.0156	0.0305	0	0.0294		0.0133	0.4762	nan	nan	nan	nan
0.7674	0	0.1034	0.0167	0.0091	0.0208		0.1325	0.7872	0	0	0.6203	0.7719		0.9444	0.0135	0.0085	0.0127	0	0		0.3803	0.907	nan	nan	0.7363	nan
0.9286	0.0349	nan	0.2143	0.0142	0.0086		0.1285	0.6927	0.2539	0.25	0.9	0.9649		0.8571	0.4815	nan	0.8537	0.4583	0.7143		0.1385	0.6711	nan	nan	0.4167	nan
0.6064	0.0429	0.5	0.4829	0.1282	0.2857		0.3333	1	0.9091	nan	0.9118	nan		0.9059	0.4533	nan	0.878	0.6974	0.5619		0.019	0.4486	nan	0.3	0.3291	0.398
0.6684	0.0767	0.037	0	nan	nan		0	0.9231	nan	nan	0.8764	nan		0.5075	0.1697	0.6615	0.4833	0.2568	0.3333		0.0169	0.4681	nan	nan	0.4583	0.371
1	0.1532	nan	0.8333	nan	nan		0.0098	0.8795	0	nan	0.9509	0.9625		0.6111	0.1546	0.5254	nan	0.25	nan		0.058	0.5854	nan	nan	0.4947	0.7525
1	0.2283	0.9667	0.85	1	nan		0.0168	0.6269	nan	nan	0.9756	0.963		0.5584	0.1933	0.6914	0.5	0.2429	0.5		0.0088	0.6	nan	nan	0.6349	0.6667
0.8537	0	nan	1	0.0142	0.0714		0.0092	0.7778	0.625	0.7674	1	0.9441		0.646	0.0098	0.0129	0.0168	0	0.0105		0	0.6552	nan	nan	0.7045	0.7403
0.8507	0	0.1082	0.1979	0.9545	nan		0.0118	0.598	0.7794	0.9077	0.9818	0.9916		0.4286	0.009	0.0112	0	nan	0		0.0083	0.6667	nan	nan	0.7674	0.7681
0.9481	0.4234	0.9538	0.9577	0.4595	0.6106		0.0095	0.6071	1	0.9275	0.9512	0.9242		0.6167	0.0337	0.0288	0.0103	0.0233	0.0538		0.0141	0.3462	0	0	0.4783	nan
0.9512	0.0625	nan	nan	0	nan		0.0092	0.8393	0.9545	nan	nan	0.8636		0.6237	0.0958	0.0882	0.0993	0.027	0.0256		0	0.3571	nan	nan	0.2353	nan
0.5524	0	nan	nan	0.1064	0		0.0142	0.7778	nan	nan	nan	0.9589		0.9259	0.0355	0.1522	0.1771	0.0784	0.087		0.0485	0.371	0.4737	0.1698	0.3684	0.4167
0.62	0.0224	0.0553	0.0155	0.2932	0.1987		0.0227	0.9474	nan	nan	0.8222	0.9694		0.6607	0.1434	0.0531	0.25	0.3077	0.1273		0	0.5556	nan	nan	0.8615	0.5532
0.8621	0.198	nan	nan	0.6716	0.6667		0.023	0.7288	nan	0.9167	0.9057	0.9231		0.9167	0.2147	0.1379	0.4518	0.1613	0.1333		0.0059	0.5455	nan	nan	0.5676	0.6562
0.9697	0.0165	0	0.0137	0	0		0.44	1	nan	nan	0.9529	0.9464		0.7899	0.3645	0.3541	0.5565	0.2292	0.4471		0.0113	0.7416	0.8077	nan	0.5686	0.8305
0.575	0.0612	nan	0.6981	0.9717	1		0	0.5793	0.0182	0.0093	0.3585	0.8857		0.8654	0.5	nan	nan	0.4878	0.7805		0.2	0.6316	nan	0.1667	nan	nan
0.9259	0.0142	0	0.0155	0	0		0.0294	0.5309	0.0176	0.0347	0.8504	0.9178		0.5676	0.0159	0.1356	0.1905	0	0		0.0023	0.8	0.7857	nan	0.4776	0.6531
0.98	0.0099	0.9259	nan	0	0		0.4286	0.9783	0.8438	0.9375	0.9107	0.9667		0.7632	0.3143	nan	nan	0.1489	0.2708		0.0177	0.3636	nan	nan	0.45	0.4697
1	0.0082	nan	nan	0.0038	0.0185		0.1194	0.9697	0.219	0.0427	0.9871	0.9888		0.5455	0	nan	0.7576	nan	0.7442		0.008	0.602	0.8	0.5493	0.4154	0.6733
1	0.4679	0.7556	nan	0.6538	0.7381		0.2045	0.9583	0.0504	0.025	0.9466	0.967		0.8182	0.301	nan	0.3548	0.4917	0.5333		0.0164	0.6667	0.8	nan	0.6585	0.6667
0.8943	0.2165	nan	0.9036	0.1064	0.5581		0.0777	1	0.0109	0	0.96	0.9932		1	0.5638	0.625	0.4643	0.7356	0.8019		0.2273	0.5951	nan	nan	0.5303	nan
1	0.2391	nan	nan	0.8889	0.8235		0.0393	0.8935	0.0145	0.0141	0.7308	0.7544		0.7927	0.4651	nan	nan	0.62	0.6852		0.5759	0.9355	1	nan	0.6186	0.5487
0.9647	0.2935	0.5319	nan	0.9677	0.9762		0.0096	1	0.01	0.0097	0.9835	0.9008		0.7297	0.2857	nan	0.8	0.375	0.625		0.1017	0.4144	nan	0.1111	0.2	0.2791
0.9146	0.0403	nan	0	0.0092	nan		0.0076	0.96	0.0264	0.0382	0.9213	0.8		0.6364	0.3158	nan	nan	0.8077	0.589		0.1613	0.9722	nan	nan	0.8687	0.9216
0.5248	0.0045	0.0526	0.0175	0	0.0427		0.014	0.5814	0.0266	0.0111	0.5029	0.553		1	0.4889	nan	0.82	0.6585	nan		0.0055	0.4	nan	nan	0.5424	0.6889
0.9577	0.3235	0.4725	0.1591	0.2523	0.0978		0.0212	0.9398	0.0749	0.0053	0.8952	0.9178		0.75	0.1932	0.7083	nan	0.4118	0.5574		0.3235	0.6522	nan	nan	0.4038	0.4138
0.7879	0.0252	0.0175	0.0051	0	0		0.0408	0.9506	nan	nan	0.9767	0.9556		0.6818	0.375	nan	nan	nan	nan		0.2857	0.6	nan	nan	0.5366	0.6923
0.9545	0.0179	0.0217	0.0242	0	0.0149		0.0719	0.9322	nan	nan	0.8953	0.9722		0.8873	0.5733	0.7727	0.7632	0.8077	0.8571		0.0752	0.5588	nan	0.8261	0.2625	0.4355
0.9771	0.0304	0.0178	0.01	0	0		0.0111	1	1	0.9545	0.9412	0.9259		0.614	0.16	0.7407	nan	0.5091	0.6032		0	0.3905	0.7009	0.4857	0.3559	0.7241
0.9457	0.0199	0.0142	0.009	0	0.0204		0.0046	0.936	0.9643	0.875	0.9674	0.9459		0.6944	0.2581	0.4091	nan	0.3462	0.5227		0.0051	0.6452	nan	nan	nan	nan
1	0.0132	0.0082	0.0108	0.0208	0		0.0044	0.9726	nan	0.908	0.9412	0.8675		0.6383	0.2651	nan	0.4828	0.2714	0.2812		0.0054	0.6765	0.2097	0.12	nan	nan
0.6667	0.0214	0.0162	0.0173	0	0.012		0.0017	0.9545	nan	0.9143	0.8936	0.9167		0.8256	0.25	0.1467	0.1852	0.0141	0.1905		0.0033	0.7812	nan	0.2951	nan	nan
0.85	0.0234	0.0175	0.0143	0.0119	0		0.0033	0.9273	0.5172	0.9524	0.9464	0.8889		0.7679	0.3333	nan	0.5	nan	0.5263		0	0.6897	nan	nan	nan	nan
[truncated: 14,249 more rows]
