# Supplementary material for: Paternal DNA methylation is remodeled to maternal levels in rice zygote
Source: Nat Commun. 2023 Oct 18;14:6571. doi: 10.1038/s41467-023-42394-0 (PMC10584822; doi:10.1038/s41467-023-42394-0)
Supplement: Supplementary file 7 — Source data [file 41467_2023_42394_MOESM7_ESM.zip › Supplementary Fig. 6b.xlsx]

## Sheet: Supplementary Fig. 6b
Supplementary Fig. 6b
Egg (MH) > Sperm (ZS) CG-DMRs							Egg (MH) < Sperm (ZS) CG-DMRs							Egg (MH) > Sperm (ZS) CHG-DMRs							Egg (MH) < Sperm (ZS) CHG-DMRs
MH-E	ZS-S	ZS-E	ZS-Z	ZS_seedling	ZS_Panicle		MH-E	ZS-S	ZS-E	ZS-Z	ZS_seedling	ZS_Panicle		MH-E_CHG	ZS-S_CHG	ZS-E_CHG	ZS-Z_CHG	ZS_seedling_CHG	ZS_Panicle_CHG		MH-E_CHG	ZS-S_CHG	ZS-E_CHG	ZS-Z_CHG	ZS_seedling_CHG	ZS_Panicle_CHG
0.622	0.0556	0.0214	0.0364	0.1375	0.0082		0.0073	1	0.902	nan	0.9796	nan		0.8065	0.0196	0.0059	0.0242	nan	nan		0.011	0.75	0.6452	nan	0.5455	0.55
1	0.0625	0	0.0088	0	0		0.0196	0.875	0.7966	0.9535	1	0.75		0.7778	0.0112	0.0259	0.0376	nan	nan		0.0143	0.6216	0.5179	nan	0.6129	0.6111
0.915	0	0.1095	0.0458	nan	nan		0.5	1	nan	nan	1	nan		0.5962	0.0299	0.0068	0.0189	nan	nan		0.0109	0.6176	0.3056	0.38	0.3836	nan
0.9855	0.3684	0.655	0.6914	nan	nan		0.0455	0.6857	0.5354	0.6593	0.3333	0.8158		0.5476	0.0192	0.003	0.0128	nan	nan		0.0099	0.5806	0.5714	0.4722	0.5952	nan
0.6126	0	0.021	0.0161	0	0		0.0429	0.8519	0.7761	0.8707	0.2708	0.8214		0.6129	0.0058	0.0106	0.0205	nan	nan		0.0039	0.5926	0.2	0.5	0.6032	nan
0.55	0	0.0205	0.0103	0	0.0098		0	0.6707	0.4381	0.6996	0.4945	0.8154		0.7111	0.0172	0.021	0.0139	0	nan		0.0405	0.3939	0.3766	0.4651	nan	nan
0.8009	0.2892	0.5988	0.43	0.4118	0.4474		0.0361	0.6216	0.5175	0.5104	0.6081	0.6964		0.3729	0.0571	0.1768	0.2	nan	0.1429		0.0226	0.6481	0.5118	0.507	nan	nan
0.6667	0	0.0211	0	0	0		0.0146	0.7556	0.9231	0.7303	0.9104	0.9744		0.3846	0	0.0192	0.0417	0	0.0154		0.03	0.7083	0.7564	0.7143	0.2059	nan
0.9667	0.3472	0.4657	0.4366	0.2331	0.4		0.0098	0.6818	0.9333	0.7679	0.9551	0.9205		0.8571	0.3462	0.6774	0.6842	0.5588	0.6296		0.0169	0.625	0.8507	0.7035	0.7662	0.7931
1	0	0.0261	0.0037	0.006	0.0206		0	0.8529	nan	nan	0.933	0.9583		0.3	0	nan	nan	0	0.01		0.4857	0.7959	0.662	0.7727	nan	0.7586
0.7712	0.1754	0.1604	0.25	0.974	0.2095		0.451	1	0.7342	0.8454	0.9213	0.9429		0.7045	0	0	0.0079	0	0.0094		0.2143	0.6857	0.7778	0.625	0.6333	nan
1	0.0253	0.0034	0.0296	0	0.0323		0.2273	1	0.9	0.6848	0.873	0.9344		0.84	0.4762	0.8065	0.2778	0.6304	nan		0.1714	0.5405	0.6364	0.7407	0.5882	0.4872
0.9487	0	0.0177	0.0206	0	0.0259		0.215	0.8727	0.9294	1	0.8871	0.9583		1	0.6522	nan	nan	0.9123	0.8611		0.1489	0.6667	0.2615	0.45	nan	nan
1	0	0.0264	0.0064	0	0.0076		0.005	0.7175	0.7026	0.4035	0.803	0.7609		0.8684	0	0	0.15	0.0127	0		0	0.4583	nan	nan	0.5	0.6418
0.5312	0	0.5059	0.3523	0.2748	0.225		0.016	0.9167	nan	nan	nan	nan		0.7917	0.4444	0.6667	nan	0.6056	0.8		0.0123	0.7	nan	nan	0.7353	0.7561
0.5606	0.0065	0.0259	0.0165	0	0		0.0174	0.9167	1	nan	nan	nan		0.3265	0.0119	0.0081	0	0	0.0385		0.4286	0.9375	0.56	0.6792	0.4366	0.5111
0.8645	0.3034	0.2214	0.2654	0.9706	nan		0.2973	1	0.9255	0.8293	0.9688	0.9375		0.8158	0.3333	0.7143	0.6216	nan	nan		0.0098	0.3636	0.1667	0.4054	0.4681	nan
0.7913	0.276	0.657	0.6276	0.4308	0.6375		0.272	0.9792	0.84	0.9381	0.9355	0.6667		0.5714	0.0588	0.1946	0.1842	nan	nan		0.5	0.9565	0.96	0.7826	0.9216	0.9167
0.7189	0.1994	0.3944	0.3062	0.234	0.5		0.0432	0.6825	0.7034	0.8514	0.9531	0.9841		0.5429	0.0727	0.02	nan	0.0606	nan		0.0938	0.5122	0.2124	0.3929	0.1863	0.2581
1	0.4762	nan	nan	1	0.869		0.012	0.6111	0.3205	0.551	0.9041	0.6429		0.7143	0.25	0.3553	0.2759	nan	nan		0.4333	0.7925	0.7805	0.62	0.4865	nan
1	0	0	nan	0.0278	0		0.039	0.6496	0.0847	0.466	0.9286	nan		0.3846	0.0435	0.3511	0.3645	0.12	0.3878		0.1694	0.7042	0.4384	0.4629	0.3191	0.3725
0.7105	0	0.0049	0.0339	0	0.0116		0.3333	0.9841	1	nan	0.9886	nan		0.9512	0.625	0.7941	0.7586	0.6935	0.7755		0.0909	0.4615	0.4783	0.6447	0.5	0.6667
0.825	0.02	0.003	0.0207	0	0		0.0081	0.8929	0.7317	0.7609	0.7321	0.6667		0.9326	0.3789	0.6343	0.6667	0.6528	0.6522		0.2	0.64	0.625	0.9	0.4333	0.7245
0.9524	0.4375	0.6852	0.4932	0.6104	0.5833		0	0.975	0.9179	0.7829	0.931	0.8846		0.8261	0.325	0.3434	0.6441	0.5	0.4706		0	0.4634	0.2083	0.617	0.2846	0.2917
1	0.5	1	nan	0.9813	0.9167		0.022	0.9634	0.9406	0.9496	0.9701	0.939		0.7647	0.016	0.0136	0.0189	0	0.0114		0.0105	0.3947	nan	nan	0.4651	0.4167
0.9556	0.3846	0.9872	nan	0.9786	1		0.0169	1	0.9744	0.9792	0.9485	0.913		0.9167	0.3913	1	0.8537	0.9231	0.9099		0.0508	0.5161	nan	nan	0.5682	0.5625
0.8092	0	0.0152	0.0165	0.0154	0.0274		0.4091	1	0.9426	0.7692	1	0.8478		0.8261	0.1944	0.4177	0.5	0.434	nan		0.5361	0.9032	0.7732	0.7077	0.7708	0.9155
0.7206	0.2167	0.5972	0.3671	0.0588	0.2411		0	0.6	0.6484	0.703	0.7183	0.8		0.8696	0.5227	0.7532	0.8413	0.7674	0.8281		0.1951	0.9286	0.6415	nan	0.6809	0.4
0.65	0.0392	0.0056	0.0174	nan	0.0323		0.0093	0.8429	0.8244	0.9912	0.8974	0.8824		0.9512	0.4878	0.8895	0.9545	0.6066	0.8495		0.1463	0.6	0.3438	nan	0.2222	0.2368
0.7765	0.1032	0.2757	0.2058	0.0244	0.1887		0	0.5161	0.4291	0.5849	nan	0.525		0.8077	0.028	0.0044	0	0	nan		0.6	1	0.8182	nan	0.7604	0.6471
0.8611	0.1986	0.2002	0.1301	0.2347	0.2672		0.0147	0.8696	0.9545	0.9583	0.9402	0.8205		0.8542	0.3462	nan	nan	0.3158	0.4796		0.4286	0.9643	0.3143	0.35	0.5455	0.4762
0.7941	0.1795	0.3137	0.381	0.0385	0.4483		0.0074	0.9412	1	1	0.9645	0.963		0.7143	0.3636	0.5972	0.5278	0.575	nan		0.0097	0.35	nan	0.24	0.2877	0.381
0.9048	0.2407	0.5723	0.6991	0.2484	0.7381		0	0.9259	0.6163	0.7179	0.8689	0.8876		0.6098	0.2857	0.5342	0.5714	0.4444	0.5526		0.061	0.6032	nan	0.6744	nan	nan
0.9118	0	0.0153	0.004	0.01	0.0078		0.4286	0.9744	1	0.7812	0.75	0.913		0.6949	0.1379	nan	nan	0.1071	0.0968		0.0362	0.6585	nan	0.5909	nan	nan
0.9643	0.0052	0.0185	0.053	0	0		0.2381	0.8	nan	nan	0.6281	0.6024		0.4198	0.0877	0.1136	0.1878	0.15	0.2264		0.1462	0.5402	0.2887	0.549	0.1489	0.3617
0.9412	0.2323	0.9174	0.4658	0.8506	nan		0.0317	0.6548	0.5349	0.7597	0.1196	0.5429		0.7463	0.0122	0.0297	0	nan	nan		0.4783	0.84	0.7067	0.5185	nan	nan
1	0.4412	0.8955	0.5614	0.9559	nan		0.2941	1	nan	nan	0.9565	1		0.6154	0.0303	0.0111	0.0131	nan	nan		0.02	0.3571	nan	nan	0.1333	0.22
0.7708	0.0879	0.2652	0.0922	0.8571	0.8485		0.3103	0.9492	0.9244	0.8942	0.9216	0.963		0.6562	0.32	0.6038	0.303	nan	nan		0.0211	0.5556	0.2857	0.2366	0.1111	0.0811
0.9778	0.021	0.0196	0.017	0	0		0.5	1	1	1	0.9878	0.9388		0.8462	0.3934	0.563	0.6296	0.21	0.6301		0.5926	0.9048	0.8264	0.7733	0.8125	0.8276
1	0.0299	0.0213	0.0198	0	0.0104		0.0392	0.6364	0.9176	nan	0.9	0.9467		1	0.52	0.8793	nan	0.7925	0.86		0	0.381	0.2874	0.0938	0.1382	0.2258
0.7955	0.0208	0.0108	0.0334	0	0.0128		0.1852	0.9684	0.8407	0.9722	0.9688	nan		0.9333	0.6279	0.8676	nan	0.7321	0.8222		0.4286	0.8077	0.8491	0.8824	0.6154	0.75
0.7818	0.0037	0.006	0.0016	0.0082	0.0079		0.0455	1	nan	1	0.968	1		0.7073	0.4054	0.487	0.4151	0.3276	0.3659		0.0476	0.5714	0.2745	nan	0.1333	0.2273
0.9615	0.0056	0.0114	0.0377	0	0.0118		0.4	1	0.8873	0.8209	0.9756	0.9787		0.7292	0.2057	0.3276	0.4834	0.2362	0.443		0	0.6765	0.6038	0.5455	0.3846	0.5745
0.9583	0.2857	0.3462	0.0777	0.9885	nan		0	0.5294	nan	nan	0.963	1		0.6176	0.2927	0.399	0.3391	0.42	0.3514		0.0556	0.4091	0.3905	0.4747	0.3333	0.4412
0.9877	0.4792	0.9737	0.8113	1	0.9467		0.0349	0.9286	1	1	0.9694	0.9873		0.9375	0.5	0.7961	0.5806	0.6076	0.5455		0.0465	0.5094	0.1026	nan	0.3684	0.375
0.9	0.3485	1	0.7143	0.974	0.9286		0.0169	1	1	0.9286	0.8971	0.9623		0.9722	0.6429	0.8571	0.8681	0.5179	0.8596		0.3191	0.6786	0.8375	nan	0.5968	nan
1	0.4211	nan	nan	0.9359	0.9756		0	0.7727	0.8939	0.8621	0.8438	0.8364		0.7667	0.3667	0.6692	0.5	0.4474	0.6818		0.0538	0.425	0.5701	0.381	0.3516	0.3333
0.5835	0.0112	0.0115	0.0199	0	0.0278		0.0127	0.9737	0.9677	0.9667	0.913	nan		0.925	0.1818	0.8308	0.8108	0.7419	0.7917		0.1111	0.4237	0.4051	0.0674	0.1429	nan
0.5306	0.0131	0.06	0.0496	0.5352	0.2063		0.2051	0.9254	0.9208	0.973	nan	nan		0.5652	0.1818	0.3788	0.3929	0.2778	0.5		0.0178	0.9259	0.7168	0.7363	0.7059	0.6429
0.8438	0	0	0.0101	nan	nan		0.0061	0.95	0.9344	0.8913	nan	nan		0.7857	0.4722	0.6111	0.6377	0.619	nan		0.0104	0.8611	0.5487	0.8644	nan	nan
0.9821	0	0.0091	0.0064	nan	nan		0.003	0.9304	0.9669	0.9286	1	0.925		1	0.4884	0.7455	0.632	0.7742	nan		0.0238	0.4	0.4265	0.3333	0.4516	nan
1	0	0.0057	0.0034	nan	nan		0.0145	0.8364	0.9732	0.9528	nan	nan		0.625	0.0111	0.0166	0.0016	0	0		0	0.6111	0.5278	0.25	nan	nan
1	0.0171	0.0155	0.01	nan	nan		0.1232	0.9314	0.9559	0.914	nan	nan		0.6471	0.0407	0.0143	0.0182	nan	nan		0.2105	0.65	0.4162	0.3864	0.2917	nan
0.9636	0.3846	0.6667	0.3667	0.9787	0.9688		0.0048	0.875	0.8295	0.72	nan	0.6286		0.8	0.4286	0.8085	nan	0.76	0.902		0.2121	0.6522	0.4234	0.5441	nan	nan
0.6226	0.0541	0	0.0101	0.0066	0.0061		0.0246	1	0.9674	0.7	0.9677	nan		0.6832	0.3697	0.694	0.6697	0.5833	nan		0.3617	0.675	0.7727	0.625	0.5455	nan
0.7215	0.0263	0	0.0984	nan	nan		0.0202	0.9718	0.9634	0.913	0.9565	nan		0.6552	0.0105	0.0173	0.0087	nan	nan		0.1143	0.7	0.913	0.7083	0.8435	0.8
0.9688	0.0096	0	0	0	0.0087		0.0147	0.9604	0.9787	0.7647	0.9048	1		0.7353	0.4167	0.7714	nan	0.4747	0.6159		0.3333	0.708	0.5887	0.5789	0.25	0.6538
0.9231	0	0.0121	0.0357	0	0.0494		0.0105	0.9778	0.8522	0.759	nan	nan		0.7547	0.3171	0.5229	0.4667	0.4444	0.617		0	0.5082	0.4882	0.4412	nan	0.5455
0.95	0.24	0.5526	nan	0.3973	0.4167		0.0259	0.8889	0.8598	0.7722	nan	nan		1	0.525	0.6014	0.6417	0.5692	0.6034		0.0047	0.598	0.6695	0.5821	0.3	0.5422
1	0.4211	0.8023	0.729	0.6053	0.5938		0.0073	0.7273	0.5361	0.4216	0.5676	nan		0.5	0.0685	0.1207	0.2542	0.1159	0.4		0	0.3913	0.569	0.7105	0.3697	0.5591
0.5233	0.008	0.0505	0.0349	0	0		0.0096	0.5549	0.2062	0.2404	0.6224	0.3111		0.6827	0.1268	0.2021	0.3248	0.1852	0.2895		0.0571	0.3878	0.2533	nan	0.0909	0.26
0.9444	0.3019	0.3571	0.25	0.3138	0.4		0.0132	0.5622	0.4152	0.4125	0.6978	0.3846		0.5098	0.1707	0.2738	0.3443	nan	nan		0	0.3529	0.2267	nan	nan	0.2195
0.9792	0.2474	0.2469	0.0714	0.938	1		0.0089	0.5417	0.3571	0.3301	0.5433	0.2692		0.4375	0.1111	0.3125	0.1957	nan	nan		0.0072	0.4095	0.3375	0.4154	0.5357	0.375
1	0.0404	0.0309	0.0159	nan	nan		0	0.6	0.5245	0.9434	0.9714	nan		0.9524	0.5922	0.7193	0.8028	0.1613	0.5273		0.0083	0.4429	0.4558	0.6423	0.3333	nan
0.9407	0.3363	0.6838	0.3953	0.45	nan		0	0.8971	0.81	0.5948	0.8598	0.7941		0.5233	0.066	0.1581	0.18	0.1127	0.2		0.0218	0.5326	0.4552	0.5041	0.3226	nan
0.937	0.0106	0.0285	0.0469	0.0455	nan		0.013	0.9333	0.9223	0.9639	nan	0.8571		0.9492	0.5474	0.6332	0.6543	0.8919	0.6944		0.0071	0.4769	0.381	0.3077	0.3125	nan
1	0.05	0.0058	0.0376	nan	nan		0.017	0.9259	0.7422	0.8552	nan	nan		0.4516	0.12	0.1875	0.2308	nan	nan		0	0.3511	0.4106	nan	0.3913	nan
0.9851	0.0197	0.0084	0.0088	0	nan		0	0.72	0.6667	0.7273	nan	nan		0.8	0.5	0.6198	0.6852	0.4359	0.7727		0.0625	0.383	nan	0.475	nan	nan
1	0.003	0.0111	0.0068	0	0		0.0062	0.6437	0.3691	0.3136	nan	nan		0.7736	0.4	nan	nan	0.525	0.5636		0.4157	0.746	0.7185	0.6446	0.6167	0.7297
0.7714	0	0.009	0.026	0	0		0.0014	0.7556	0.5267	0.4135	0.9032	nan		0.9853	0.6818	0.8947	1	0.8889	0.9231		0.0292	0.4844	0.2466	0.4175	0.3488	0.4483
0.95	0.0205	0.0083	0.0444	nan	nan		0	1	0.9385	1	nan	nan		0.8857	0.4828	0.7966	0.5606	0.4426	0.7245		0.0251	0.3899	0.1501	0.3779	0.3333	0.3115
0.9643	0	0	0.0079	nan	nan		0.0163	0.7474	0.7853	0.7945	0.7324	0.8545		0.8649	0.5507	0.6444	0.8571	0.5909	0.6957		0.0122	0.3947	0.1837	0.2133	0.1111	0.4138
0.9796	0.0514	0.011	0.0172	nan	nan		0	0.9153	0.8767	nan	0.9259	nan		0.6	0.2909	0.7344	0.68	0.6207	0.5962		0.188	0.5569	0.6628	0.6215	0.1566	0.9048
1	0.5	0.5397	0.7021	0.524	0.5593		0.0225	0.9048	0.875	nan	0.9167	nan		0.6765	0	0	0.0423	0	0.0108		0.0173	0.3556	nan	nan	0.3333	0.561
1	0.3226	0.5099	0.5979	0.555	0.5392		0.349	1	nan	nan	1	nan		0.7111	0.3158	0.7234	0.9167	0.6733	0.7344		0.0021	0.449	0.6118	0.561	0.1458	0.4231
0.7969	0.0623	0.0608	0.1018	0.032	0.1176		0.005	0.7011	0.9281	0.8718	0.8696	nan		0.5902	0.0345	0.0075	0.0084	0.0131	0.0096		0.0385	0.6579	0.7126	0.8696	0.6061	0.6667
0.7414	0.0369	0.0101	0.0827	0	0.0278		0	0.7845	0.9518	0.8493	nan	nan		0.9178	0.0072	0.0171	0.0077	0.0339	0.026		0	0.7931	0.7095	0.6699	0.5556	0.7
0.9818	0.4104	0.9241	0.9643	0.8462	0.9672		0.016	0.767	0.6678	0.7951	nan	nan		0.6122	0	0.0167	0.0053	0.0202	0.0159		0.2453	0.56	0.3956	nan	0.4	nan
1	0.0236	0.013	0.016	0	0		0	0.5909	nan	nan	nan	nan		0.4035	0.0549	0.0963	0.26	0.2121	nan		0.1724	0.5156	0.4048	0.2792	0.5517	0.3261
0.7	0.0253	0.6383	0.4829	0.128	0.62		0.009	0.7755	nan	0.7143	nan	nan		0.4118	0	0.0062	0.0281	0	0.0087		0.4595	0.7805	0.4943	0.4909	nan	0.3333
0.5116	0	0.0126	0.0175	0	0		0.0213	0.9744	0.9677	1	0.9726	0.918		0.7727	0.4595	0.7018	nan	0.5575	0.6591		0.4348	0.7547	0.4773	0.3333	0.5417	0.5
1	0.0169	0.0133	0.0109	nan	nan		0.0068	0.8868	0.9155	0.7778	0.9467	0.9444		0.3333	0.0083	0.0133	0.0117	0	0.0395		0.4651	0.8	0.8833	0.8696	0.7386	0.8611
1	0.0072	0.0058	0.0146	nan	nan		0	0.9592	0.8906	0.7895	0.8913	0.8947		0.925	0.0095	0.0117	0.0199	0	0.0577		0.3182	0.7282	0.479	0.5269	0.4545	0.7294
1	0.0408	0.0145	0.0195	0	0		0	0.9444	0.9362	nan	0.9267	1		0.8475	0.4824	0.7009	0.7356	0.5395	0.8519		0.5	0.8696	0.6	0.1778	0.6351	nan
1	0.0128	0.0117	0.014	0	0		0	0.9167	0.9661	1	0.9474	0.9667		0.963	0.4839	0.6694	0.6667	0.5113	0.6901		0.3036	0.6822	0.5982	0.7568	0.383	0.5581
1	0.0057	0.0118	0.0075	0	0		0.0125	0.9707	0.9689	0.8372	0.9383	0.9863		0.8769	0.5357	0.7927	0.8906	nan	nan		0.0656	0.5926	0.5902	0.6522	0.6	nan
0.8929	0.0256	0.0087	0.0301	nan	nan		0.0149	0.9615	0.9545	0.9211	0.9808	0.9688		0.8333	0.3958	nan	0.619	0.4186	0.7209		0.0085	0.8148	0.625	0.6579	0.6154	nan
0.6847	0.096	0.0255	0.0369	0	0.0143		0	0.9722	0.459	0.96	0.9051	0.9722		0.9167	0.4038	0.4248	0.386	0.6875	0.7778		0.0047	0.5146	0.6167	0.5667	0.5769	0.4571
0.7711	0.0392	0.008	0.0377	0.0064	0.0211		0	0.5161	0	0.0909	0.9722	nan		0.6977	0.2295	0.3333	0.2597	0.3433	0.32		0.0208	0.7468	0.767	0.6111	0.6897	0.6087
0.5	0	0.0161	0.0286	0	0		0.4493	0.9901	0.8889	0.7143	0.8974	0.961		0.6561	0.3454	0.4655	0.6202	0.0102	0.7273		0.0072	0.7785	0.7742	0.6566	0.5217	0.7073
0.7525	0.1538	0.4311	0.4313	0.3788	0.6078		0.0145	0.587	0.6774	0.378	0.9608	0.8667		0.875	0	0.0132	0.0023	0.0159	0		0.013	0.4375	0.5222	0.5696	0.32	0.4333
0.7143	0.1379	0.3393	0.3088	0.1961	0.125		0.0174	1	0.9688	0.5185	0.9178	nan		0.8182	0.4545	0.4786	0.4103	0.4434	0.6027		0.0103	0.7041	0.8184	0.704	0.5161	0.6909
0.9429	0	0.0185	0	0	0		0.037	1	0.9706	0.6471	0.9833	nan		0.8667	0.5	0.8663	0.8	0.7667	0.8857		0.0039	0.6667	0.6698	0.6053	0.3864	0.6829
0.9091	0.0161	0.0032	0.0106	0	0		0.1114	1	0.9437	0.9873	0.9242	nan		0.6	0.266	0.4083	nan	0.3556	0.24		0.0058	0.4706	0.5484	nan	0.4	0.4444
0.9697	0.0102	0.0081	0.0054	0	0		0.0165	0.9667	1	0.2917	0.8333	nan		0.5294	0	0.0118	0.0094	0	0		0.0397	0.6585	0.7429	nan	0.3214	0.5
0.8727	0	0.0116	0.0258	nan	nan		0.0075	0.9559	nan	nan	0.8	nan		0.8621	0.359	0.6	0.5122	0.5405	0.7368		0.58	0.9362	0.7551	0.8111	0.7753	0.9155
0.9857	0.009	0.0081	0.0065	nan	nan		0.0129	0.9643	0.9524	nan	0.9149	nan		0.697	0.2683	0.5208	0.3906	0.4706	0.6842		0.0106	0.6818	0.5238	nan	0.3881	0.5366
1	0.0065	0.0043	0.0147	0.0189	0.0137		0.0077	0.9722	0.8889	nan	0.8333	nan		0.8132	0.0097	0.0065	0.0131	0	0		0.0089	0.7143	0.5581	0.7667	0.3165	0.6
1	0.0168	0.013	0.0104	nan	0		0.0067	0.9412	0.9322	0.4	0.8621	0.7619		0.8214	0.0109	0.0141	0.016	0	0		0.0036	0.7619	0.6154	nan	0.4255	0.6087
0.925	0.0248	0.0067	0.0131	0	0		0.0084	0.9756	0.8039	0.5918	0.9054	1		0.8286	0.0081	0.0076	0.0123	0	0.0312		0.0144	0.8571	0.7907	nan	nan	0.75
0.5385	0	0.0123	0.0046	nan	nan		0.0106	0.8864	0.9706	1	0.9032	nan		0.8333	0.3733	0.3525	0.4568	0.4937	0.4146		0.0027	0.4444	nan	nan	nan	nan
0.6176	0.0333	0.0274	0	0	0		0.0033	0.8707	0.9792	0.8421	0.9949	0.9322		0.375	0.0541	0.274	0.2424	0.3077	0.6061		0.32	0.75	0.3651	0.4857	0.4308	0.7701
0.7656	0	0.0064	0.0406	nan	nan		0	0.7705	0.6533	0.971	0.9286	0.9028		0.783	0.1463	0.7016	0.6923	0.58	0.6545		0.0227	0.5278	0.2333	nan	0.0211	0.2027
0.9565	0.0148	0.0289	0.0205	nan	nan		0.0136	0.9655	1	1	1	0.9615		0.85	0.3333	0.5921	0.5556	nan	0.6923		0.08	0.4865	0.7857	0.6	0.619	nan
0.9362	0.0253	0.0193	0.0293	nan	0.0137		0.0085	1	0.8529	0.825	0.9767	nan		0.7907	0.038	0	0.0738	0.0821	0.1364		0	0.6122	nan	0.7581	nan	0.8
0.9583	0.0189	0.0018	0.016	0	0.02		0.0199	1	nan	0.7586	0.9524	nan		0.6923	0.3333	nan	nan	nan	0.5357		0.011	0.6667	0.7089	nan	nan	0.85
0.9643	0.0125	0.0174	0.015	0	0		0.022	0.9688	0.8636	nan	nan	nan		0.7049	0.1531	0.3086	0.3897	0.1746	0.3371		0.0124	0.4483	0.6536	0.5641	0.7692	0.8333
0.9839	0.0124	0.0173	0.0214	0	0		0.0215	1	0.8387	0.9651	0.8571	nan		1	0.2447	0.6145	nan	0.5897	0.6		0	0.5263	0.4074	0.5227	0.5185	0.4483
1	0.0134	0.0122	0.0193	0	0.0303		0.0137	0.9286	0.8529	0.6818	0.975	nan		0.4286	0	0	0	0	0.0102		0.2	0.5	0.3095	0.3929	0.3519	0.5429
0.8493	0.0043	0.0115	0.0137	nan	0		0.0079	1	0.963	0.7778	0.871	nan		0.5227	0.011	0.1869	0.1525	0.1951	0.3774		0.0513	0.3846	0.1141	0.1683	0.1467	0.2857
0.6562	0.0081	0.0059	0.0109	nan	nan		0.0079	0.625	0.6386	0.5	0.963	1		0.8929	0.52	0.549	0.5934	0.5676	0.6111		0.5172	0.8696	0.7879	0.6562	0.6164	0.7333
0.9714	0.0098	0.0109	0.0076	0	0		0.0249	0.9032	0.9189	nan	0.9273	nan		0.7097	0.1163	0.4667	0.4722	0.0862	0.3759		0.0667	0.7308	0.5968	0.4793	0.6418	0.823
0.9623	0.0362	0.0072	0.0225	0	0.0238		0.0089	0.9854	0.9739	nan	0.9474	nan		0.6579	0.2222	0.3632	0.4308	0.44	0.4182		0.1923	0.697	0.3947	0.2593	0.5303	0.6667
1	0.0406	0.0135	0.021	0.0189	0		0.44	0.96	0.84	0.8235	1	nan		0.9231	0.1944	0.3592	0.21	0.5217	0.3492		0.1667	0.5424	0.0721	0.1081	nan	nan
0.9457	0.0109	0.0097	0.0181	0	0		0	0.806	0.5747	0.8367	0.9821	nan		0.7048	0.2823	0.402	0.2275	0.3765	0.2615		0	0.55	0.5182	0.2698	0.4516	nan
1	0.0154	0.0123	0	0	0.0577		0	0.7308	0.7759	0.6667	0.878	nan		0.5769	0.1136	0.5377	0.4497	0.2927	nan		0.0878	0.875	nan	0.2045	0.4839	0.5476
1	0.0293	0.0165	0.0177	0	0.0137		0.0077	1	0.9697	0.8608	0.9792	0.8857		0.7714	0.2381	0.3261	0.4512	0.6099	0.6795		0.0573	0.4615	nan	0.2931	nan	0.5
0.9697	0.0134	0.0128	0.0044	0	0.0116		0.0149	0.8667	0.8462	0.4667	0.8333	nan		1	0.6944	0.7852	0.8088	0.6111	0.7347		0.5294	0.88	0.9438	nan	nan	0.85
1	0.0203	0.0136	0.0127	0	0.0396		0.0155	0.9512	1	0.2609	nan	nan		0.5152	0.2	0.5243	nan	0.3864	nan		0.1594	0.5455	0.7015	0.7011	0.6944	0.5882
0.9222	0	0.0058	0.0075	nan	nan		0.0607	0.7027	0.6769	0.2817	nan	nan		0.4792	0.0678	0.3609	nan	0.2131	nan		0.4857	0.9	nan	nan	0.7778	0.85
1	0.019	0.0224	0	0	0.0408		0.0112	0.6531	0.5845	0.4627	nan	nan		0.8904	0.5417	0.563	0.6627	0.5686	0.3971		0.15	0.8868	1	nan	0.8462	0.913
1	0.0456	0.0093	0.0213	0	0		0.0126	0.9617	0.965	0.9134	0.8276	1		1	0.5714	0.235	0.6761	0.5616	0.3867		0.3421	0.6667	0.5417	nan	0.7037	nan
1	0.0022	0.0105	0.0153	0	0		0.0221	0.9754	0.9669	0.8923	nan	nan		0.4167	0.0128	0.0103	0.0125	0	0.0125		0.283	0.6216	0.433	0.5435	nan	nan
1	0	nan	nan	0.0089	0.0323		0.0345	0.9467	0.8875	0.8261	0.8696	0.9167		0.8	0.3421	0.4925	0.5085	0.5818	0.4643		0.0241	0.7143	nan	nan	0.5521	nan
0.759	0.069	0.0225	0.25	nan	nan		0.0168	0.7778	0.7514	0.6066	0.7753	nan		0.4321	0.0208	0.3492	0.3929	0.1416	0.2951		0.6667	1	nan	0.6957	nan	0.925
0.8649	0	0.0182	0.0351	nan	nan		0.0045	0.5758	0.8348	0.0357	0.92	0.974		0.5	0	0.0023	0.0038	nan	nan		0.5185	0.878	0.8163	0.8679	0.7815	0.8611
0.9783	0.0208	0	0.0676	0	0.0244		0.0143	0.5217	0.9277	nan	0.9091	1		0.4706	0.0129	0.0085	0.0122	nan	0		0.0523	0.587	0.4861	0.5278	0.4815	0.35
0.9655	0.4602	0.985	0.9275	0.9744	1		0.007	0.7387	0.9358	0.7429	0.8571	nan		0.5946	0.0029	0.0152	0.0032	0	0		0.1573	0.5372	0.1311	0.1722	0.6742	0.896
0.5271	0.0034	0.0119	0.0076	0	0		0.0078	0.967	0.9677	0.6905	0.9848	nan		0.5769	0.0018	0.0027	0.0083	0	0		0.0645	0.7083	0.0804	0.0726	0.3363	0.4658
0.8264	0.0023	0.0132	0.0233	0	0		0	0.7172	0.6587	0.6696	0.6875	0.6087		0.7027	0.0135	0.0084	0.0214	0	0		0.0441	0.6111	0.0924	0.0615	0.7451	0.8229
0.8974	0.014	0.111	0.0902	0	0.0426		0.0199	0.9487	0.65	0.1935	0.9762	nan		0.7586	0.0015	0.0129	0.0187	0	0		0.1065	0.4754	0.045	0.0742	0.7342	0.8222
0.931	0.0883	0.1213	0.1336	0	0.087		0.0071	0.9231	0.775	nan	0.9663	nan		0.9032	0.5625	0.7343	0.7442	0.7643	0.7525		0.6129	1	nan	0.9524	0.8039	nan
1	0.0075	0.0064	0.0159	0	0		0.0056	0.6923	0.9118	nan	0.9808	nan		0.8333	0.4167	nan	nan	0.6882	0.823		0.0185	0.5625	0.5733	nan	0.6562	0.4583
0.8696	0.0022	0.0035	0.0088	0	0.0303		0	0.7778	0.144	0.1233	0.9495	1		0.8519	0.2286	0.6857	0.5	0.4722	0.6556		0.0235	0.6324	0.6537	0.6479	0.9355	0.75
0.9859	0.0269	0.0162	0.013	0	0		0.0228	0.9286	1	0.375	0.9744	1		0.662	0.3049	0.4935	0.4649	0.4677	nan		0.0252	0.5652	0.4848	nan	0.8833	0.7568
1	0.1132	0.3684	0.4601	0.1594	0.4225		0.1983	1	0.9219	0.6988	0.96	0.9792		1	0.6429	0.7456	0.7355	0.7123	0.7857		0.3333	0.6364	nan	nan	0.5517	0.5882
0.9036	0.0091	0.0078	0.015	0	0		0.0116	0.9714	0.9421	0.6667	nan	nan		0.9189	0.4423	0.7039	0.6935	0.375	0.6047		0.1622	0.6667	0.5441	0.4881	0.5054	nan
0.8816	0.1321	0.2197	0.1528	nan	nan		0.0132	0.8571	0.9382	0.6178	0.8333	nan		0.9545	0.5833	0.8667	0.6216	0.84	0.9		0	0.5472	0.2151	0.1915	0.0325	0.025
0.8529	0.0065	0.0117	0.0051	nan	nan		0.0051	0.782	0.9204	0.7663	0.7419	0.7727		0.4815	0	0.1277	0.1935	0.0259	0.0699		0	0.7222	0.9524	nan	0.7379	0.7229
0.7333	0	0.0059	0.0031	nan	nan		0.0091	0.9295	0.9726	0.8272	0.9792	0.8197		0.8864	0.5714	0.3547	0.4083	0.1905	nan		0.0223	0.7308	0.8019	0.7111	0.6316	0.7059
0.7011	0	0.0108	0.0206	nan	nan		0.0476	1	0.9662	0.6733	0.9538	0.9355		1	0.6889	0.7143	0.7629	0.6275	0.7458		0.2857	0.6923	0.3514	0.3051	nan	nan
0.9353	0	0.0056	0.0085	nan	nan		0.0065	0.6354	0.3496	0.4911	0.9683	1		1	0.6923	0.8704	0.9211	0.7205	0.9		0.5098	0.9286	0.3684	0.3333	0.3958	nan
0.9527	0.0065	0.0058	0.0197	nan	nan		0	0.9512	0.7519	nan	1	nan		0.5952	0.1538	0.2927	0.5	0.5882	nan		0.0167	0.5	0.6803	0.7895	0.6905	0.5172
0.9259	0.0205	0.0064	0.0216	nan	nan		0.0079	0.8919	0.8944	0.9205	0.963	nan		0.5882	0.2636	0.3851	0.3768	nan	nan		0.013	0.5152	0.4717	0.4167	0.4815	nan
0.913	0.0279	0.0047	0.0054	nan	nan		0.0235	1	0.9903	0.6018	0.9792	nan		0.9556	0.5686	0.7321	0.8302	0.5873	0.7391		0.0065	0.5062	0.562	0.3953	0.6129	0.5
0.6596	0.0323	0.0061	0.0309	nan	nan		0.0435	0.9	1	0.9545	0.9608	nan		0.902	0.5357	0.8714	nan	nan	nan		0.625	1	nan	0.4	0.6875	nan
0.8256	0.05	0.0065	0.0078	nan	nan		0.0061	1	0.9559	0.9714	0.9934	1		0.9808	0.5926	0.9107	0.75	0.8864	0.9231		0.2895	0.7164	0.3601	0.505	0.5072	0.4821
0.955	0.0331	0.0132	0.0116	nan	nan		0.0132	1	0.86	nan	0.9881	0.9571		0.6	0.0698	0.8462	0.4318	0.5714	0.7419		0.0143	0.7692	0.4353	0.1837	0.51	0.7619
0.8095	0.0741	0.0083	0.0129	nan	nan		0.011	0.9	0.7615	0.8603	0.8084	0.7692		1	0.6053	0.4353	0.3618	0.0455	0.2121		0.004	0.6	0.1925	0.1217	0.8319	0.9302
0.8976	0.0083	0.0033	0.0111	nan	nan		0.2727	0.9556	0.9545	0.9365	nan	nan		0.814	0.0947	0.1185	0.1829	0.0857	0.1111		0	0.6122	0.661	0.5077	0.6022	0.5156
1	0	0.0165	0.0133	nan	nan		0.0833	0.931	0.9683	0.7273	0.6853	0.7816		0.8182	0.0926	0.113	0.1612	0.127	0.1447		0.129	0.5495	0.4655	0.4098	0.4706	0.2069
0.96	0.0229	0.0076	0.0049	nan	nan		0.0297	0.78	0.8212	0.7931	0.7667	0.8095		0.7812	0.0402	0.0292	0.0255	0.037	0		0.3448	0.8378	nan	nan	nan	nan
0.8922	0	0	0.0455	nan	nan		0.0385	0.96	0.953	0.8476	0.9581	0.949		0.75	0.4444	0.7935	0.6935	0.7292	0.6071		0.0216	0.6119	0.5703	0.7236	0.68	0.4474
0.8	0.0282	0.0044	0.0603	nan	nan		0.0159	0.9429	0.9915	0.76	0.9326	0.9138		0.9677	0.55	0.8333	0.6429	nan	nan		0.6333	0.95	0.775	nan	0.6316	0.8571
0.9767	0	0	0	0	0		0.0377	0.8889	0.8503	0.6768	0.8919	0.9412		0.8125	0.4697	0.8167	0.6753	0.7	0.6849		0.0335	0.359	0.2435	0.3095	0.6703	0.6857
0.8235	0	0.0094	0.0161	0.0217	nan		0.25	0.8642	0.8599	0.8636	0.7912	0.9		0.8667	0.55	nan	0.5833	0.4423	0.4821		0	0.3333	0.3878	nan	nan	nan
1	0.0142	0.0116	0.007	0	0.0303		0.0088	0.75	nan	0.8571	0.8077	nan		0.8846	0.5806	0.4286	0.6429	0.6833	0.5962		0.1456	0.5	0.5192	0.4167	0.3673	0.4203
1	0.0127	0.0104	0.0113	0	0		0.0107	0.9	0.9412	nan	1	1		0.3611	0.0172	0.0118	0.0662	0.0179	0.0952		0.225	0.822	0.9133	0.7857	0.7778	nan
0.978	0.0111	0.0105	0.0172	0	0.0192		0.0048	0.9545	1	0.9756	0.9444	0.9815		0.6667	0.2833	0.3889	0.5	0.3333	0.4762		0	0.449	0.5231	0.4194	0.2651	0.4615
1	0.3313	0.6569	0.5201	0.7568	0.6044		0.0182	0.7647	0.9775	0.9074	0.9571	1		0.9167	0.5833	0.749	0.5714	0.7273	0.6438		0.0588	0.9	0.0131	0.1897	0.0063	0.1538
1	0.0072	0.1158	0.0698	0	0.0574		0.054	0.9783	0.9537	0.9141	0.913	0.9583		0.9487	0.6341	0.7551	0.7879	0.8108	0.92		0.2593	0.6818	nan	nan	0.5526	nan
0.8158	0.0471	0.0407	0.0454	0.0088	0.0077		0.013	0.9889	0.9619	1	nan	nan		0.8214	0.4062	0.5926	0.6364	0.5246	0.6081		0.0886	0.7727	0.8125	0.6087	0.6377	nan
0.5357	0.032	0.0283	0.0197	0	0.0122		0.0192	0.9718	0.9505	0.697	nan	nan		0.6716	0.3019	0.4293	0.4839	0.3409	0.6304		0.3099	0.8621	0.7576	0.6087	0.8095	0.76
0.8333	0.063	0.0281	0.068	0	0		0.0138	0.977	0.9735	0.7767	nan	nan		1	0.6944	0.68	nan	nan	0.8182		0.3357	0.7626	0.6109	0.5578	0.449	0.4754
0.8621	0.0312	0.0152	0.0838	0	0		0.0029	0.9662	0.9227	0.578	1	nan		0.7097	0.3577	nan	0.5926	0.3167	0.7167		0.4242	0.9444	0.764	nan	0.8511	0.8302
0.875	0.1071	0.0222	0.0625	0.0048	0.0396		0.0086	0.5305	0.3822	0.3185	0.875	nan		0.561	0.2609	nan	0.1299	0.2143	0.2973		0.0129	0.7907	0.7034	0.7626	0.7292	nan
0.9688	0.0443	0.016	0.0267	0	0.0244		0.0099	0.6294	0.4664	0.481	nan	nan		0.3714	0.058	0.0104	0.0184	0	0.0435		0.3	0.7789	0.7684	0.6395	0.7059	0.6481
1	0.0181	0.0164	0.0373	0	0		0.0169	0.8503	0.5256	0.4429	nan	nan		0.9091	0.4878	0.7687	0.7	0.6022	0.7059		0.0423	0.6667	nan	nan	nan	nan
0.9636	0	0.0033	0.0338	0	0		0.0382	0.9045	0.6515	0.6037	nan	nan		0.8235	0.4815	0.8269	0.6782	0.5094	0.6047		0.0283	0.7037	0.5769	0.45	0.5862	0.7143
0.84	0.018	0.024	0.0114	0	0		0.0436	0.7974	0.6242	0.6168	0.9167	nan		0.7241	0.2857	nan	nan	nan	nan		0.0075	0.4062	0.4062	nan	nan	nan
0.8916	0.1717	0.0712	0.0804	0	0		0.0072	0.7087	0.5752	0.6412	0.8043	nan		0.4737	0.0435	0.3824	nan	nan	nan		0.0106	0.4493	0.3236	0.3248	0.3333	0.4
1	0.0105	0.0024	0.0213	0	0.0122		0.0072	0.7839	0.6053	0.5607	0.8696	nan		0.6957	0.3333	0.6531	nan	nan	0.7692		0.0143	0.8261	0.5	0.766	0.6552	nan
1	0.0163	0.0103	0.0172	0	0		0.0278	0.7143	0.9224	0.9091	0.8625	0.901		0.9	0.5676	0.6389	0.4167	0.5472	0.6477		0	0.7969	0.6203	0.5789	0.7273	0.7
0.8846	0.008	0.0088	0.0015	0	0		0.1786	0.8696	1	0.9333	0.9361	0.9929		0.9545	0.5417	0.8211	0.7547	0.6304	0.7101		0.0221	0.9184	0.7647	0.9	0.8226	0.6562
1	0.0131	0.0134	0.033	0	0		0	1	0.9079	0.9178	0.9318	nan		0.7439	0.3611	0.9241	0.7333	0.6905	0.8442		0	0.5484	nan	nan	nan	0.4375
0.7333	0.0135	0.0062	0.0057	0	0		0.0027	1	0.9149	0.9333	0.9394	nan		0.5405	0.2381	0.5781	0.3846	0.7308	0.6852		0.0192	0.3393	0.3445	0.2703	0.3023	0.4219
0.75	0.0129	0.012	0.0121	0.0095	0		0.0107	1	0.8955	0.9552	nan	nan		0.6226	0.0093	0.0171	0	0	0		0.2581	0.5862	0.6667	nan	nan	nan
0.9643	0.0095	0.0089	0.0184	0	0		0.0057	0.6809	0.825	0.7411	0.9	0.875		0.7971	0.4615	0.5804	0.5631	0.8	0.6739		0.2414	0.5897	0.4588	0.4302	0.0118	0.2118
1	0.0091	0.0071	0.0264	0	0		0.015	0.7174	0.8068	0.8493	0.9118	nan		0.8519	0.3333	nan	nan	0.54	0.6		0.5391	0.8462	0.6517	0.6723	nan	0.8478
0.9333	0.015	0.0279	0.04	0.3023	0.2626		0.4474	0.9821	0.8929	nan	nan	nan		0.8302	0.5	0.7969	0.4194	0.6951	0.7551		0.1765	0.6829	0.1966	0.5462	0.1923	0.4561
0.9394	0.36	nan	nan	0.3021	0.3165		0	0.9524	nan	nan	0.9444	nan		0.8	0.4211	0.6813	0.8	0.7471	0.8235		0.0196	0.9474	0.4658	0.175	0.6952	0.5326
0.9821	0.1875	0.4124	0.408	0.314	0.4933		0.0058	0.8333	1	nan	1	1		1	0.6667	0.8091	0.86	0.6552	0.7746		0	0.8065	0.3333	0.2286	0.5833	0.2
1	0.3121	0.8212	0.7475	nan	nan		0.0055	0.9326	0.9573	nan	nan	nan		0.8621	0.5238	0.3902	nan	0.6897	nan		0.0547	0.7619	0.7073	0.8462	0.7576	0.7162
0.9692	0.0289	0.0281	0.0288	0	0.006		0.0256	1	0.92	0.8444	nan	nan		0.5833	0.0233	0.0052	0.0039	nan	0		0	1	0.8723	0.8333	0.7619	0.8167
0.95	0.0084	0.0134	0.0257	0.0061	0.0084		0.013	0.8958	0.7876	0.6825	nan	nan		0.931	0.0182	0.004	0.0323	nan	0		0.0123	0.7353	0.7632	nan	0.6986	0.8889
0.8955	0.0142	0.0077	0.0184	0.0056	0		0.0118	1	1	0.5349	0.9429	nan		0.9701	0.6678	0.8494	0.7918	0.6609	0.8253		0.1504	0.6207	0.625	0.6667	0.6087	nan
0.9128	0.0336	0.0116	0.0229	0	0		0.0186	0.8919	0.8824	0.7429	0.8	nan		0.9385	0.0203	0.0256	0.0138	0.0131	0		0.0138	0.5	0.5308	0.5591	0.4874	nan
0.8333	0.1579	0.1677	0.3636	nan	nan		0.0231	1	0.9125	0.9552	0.9259	nan		0.6226	0.0273	0.011	0.0157	0	0		0.22	0.5714	0.6094	0.4769	0.5067	0.6667
0.8182	0	0.1204	0.3919	nan	nan		0.0102	0.9733	0.9721	0.8657	0.975	1		0.875	0	0.014	0.0238	0.006	0		0.3077	0.625	0.7444	0.6296	0.7303	0.7714
0.8095	0	0.0278	0.0606	0.0317	0		0.0018	0.8956	0.9566	0.8033	0.9558	1		0.5517	0.2093	0.2586	0.4355	nan	nan		0.6809	1	0.8469	nan	nan	nan
0.9767	0.0079	0.0138	0.0232	0	0		0	0.8571	0.9593	nan	1	nan		0.7073	0.0457	0.2884	0.2959	0.1688	0.1282		0.6129	1	0.6667	0.8182	nan	nan
0.96	0.0137	0.0042	0.0064	0	0		0.3011	0.9846	0.989	1	nan	nan		0.5775	0.1991	0.3792	0.2714	0.1235	0.2987		0.3256	0.6364	0.8167	0.6038	0.675	nan
0.775	0.0347	0.0075	0.0129	0.0231	0.0233		0.026	0.9692	0.9804	0.8857	nan	nan		0.6375	0.0581	0.3791	0.1502	0.0783	0.1727		0.4242	1	0.5888	0.55	0.8	0.5455
1	0.2143	0.1106	0.0888	nan	nan		0.0133	1	0.9783	0.9333	nan	nan		0.45	0.1017	0.3548	0.2704	0.1429	0.3182		0.0162	0.6486	0.6733	0.7625	nan	nan
0.6944	0.1189	0.0816	0.0455	nan	nan		0.0151	0.8144	0.0817	0.2254	0.4227	0.1818		0.725	0.3448	0.6571	0.6818	0.4921	0.6		0	0.716	0.7267	0.6092	0.8036	nan
0.6522	0	nan	0	nan	nan		0.0131	0.9147	0.9077	0.9646	0.8475	0.9111		0.7656	0.2174	0.5563	0.5904	nan	nan		0.1111	0.6	0.7619	nan	0.7206	0.75
0.6786	0	0.069	0.1111	nan	nan		0.0104	0.9863	0.8556	0.8585	0.8684	0.8571		0.5	0.1905	0.2143	0.0455	0.3604	0.101		0.3778	0.775	nan	0.8511	0.6555	0.6164
0.9351	0.0025	0.0079	0.0042	0	0.075		0.0115	0.8876	0.916	0.9508	0.8889	0.8182		0.8017	0.4382	0.4169	0.7227	0.5679	0.7048		0.48	0.88	0.5873	nan	0.7895	nan
0.9701	0.1507	0.25	0.4773	0.1882	0.5094		0.0208	0.9417	0.8443	0.8246	0.9398	0.7321		0.9667	0.3947	1	0.9	0.6481	0.9143		0.5	0.9211	0.8293	0.8864	0.8261	0.7586
1	0.037	0.0055	0.0305	0	0.0694		0.0585	0.8462	nan	0.8235	nan	nan		0.9231	0.3582	0.8592	nan	0.7368	0.8226		0.3571	0.7083	0.8	0.6857	0.9024	nan
1	0.0432	0.0091	0.0225	0	0.0784		0.0397	1	0.75	1	nan	nan		0.7407	0.4359	0.619	nan	nan	nan		0.0224	0.814	0.4568	0.3448	0.3333	0.5333
0.775	0	0.0069	0.022	0	0.0842		0.0149	1	0.65	0.6667	nan	nan		0.5333	0.0857	0.2687	0.2432	nan	0.45		0.0083	0.7209	0.4186	0.2258	nan	nan
0.9333	0.1613	0.102	0.4	0	0.0299		0.0046	0.9333	nan	0.7381	0.9412	nan		0.6923	0	0.027	0.0147	0.0106	0		0.0087	0.9375	0.7761	0.6184	0.5682	0.8333
1	0	0.0063	0	nan	0		0.0234	0.9167	nan	0.9318	0.8632	nan		1	0.5833	nan	nan	0.6959	0.8077		0.5455	0.8571	nan	nan	0.5	0.625
0.9375	0	0.0085	0	0	0		0	0.7	0.5029	0.7619	0.75	0.6897		1	0.6706	0.5731	0.75	0.4	nan		0.0732	0.4255	0.2169	0.1746	0.3708	0.4219
0.7838	0.0316	0.0088	0.0353	0.0114	0.053		0.017	0.9524	1	0.7176	0.9588	0.9623		0.913	0.3333	0.6422	0.7447	nan	nan		0	0.6857	0.3765	0.3077	0.0791	0.3939
0.9231	0.0769	0.0137	0.0422	0.0051	0.0556		0.0371	0.985	0.8983	0.9055	0.9483	0.8966		0.6304	0.2558	0.3443	0.3333	0.5	nan		0	0.4667	0.7432	0.7674	0.629	0.7391
0.9333	0.0563	0.0288	0.0187	0	0.0067		0.0261	0.9541	0.9278	0.8595	1	nan		0.625	0.1081	0.1157	0.0758	0.3065	0.2027		0.2	0.5897	0.5238	0.3947	0.7049	0.5873
0.9429	0.0112	0.0197	0.0217	0.0127	0.0072		0	0.931	0.9375	0.75	1	nan		1	0.3594	0.0954	0.4634	0.1625	0.2941		0.0061	0.3478	nan	nan	nan	nan
0.6167	0.0353	0.0106	0.0215	0	0.0206		0.0126	0.9708	0.9042	0.8585	1	nan		0.5217	0.1935	0.375	nan	nan	nan		0.0644	0.6143	0.7442	nan	nan	nan
0.9036	0	0.0077	0.0261	0	0		0.0118	0.9863	0.9741	0.8761	1	0.9048		0.8537	0.5333	0.6212	0.7361	0.7031	0.6429		0.0591	0.4318	0.4909	nan	nan	nan
0.9045	0.0286	0.0079	0.0188	nan	nan		0	0.8462	0.6154	0.619	0.837	0.8491		0.75	0.425	0.4265	0.5306	0.7317	nan		0.0563	0.5417	0.7879	0.4348	nan	nan
0.9658	0.0156	0.0088	0.0167	nan	nan		0.0145	0.8679	1	0.9241	0.9355	nan		0.8276	0.5	0.7554	0.7245	nan	nan		0.1143	0.8	nan	0.1	0.64	nan
0.5756	0	0.0075	0.0165	0	0		0.0056	0.82	0.9386	0.8421	nan	nan		0.697	0.3793	0.7236	0.4868	0.5735	0.5645		0.0064	0.5	0.3438	nan	0.4255	0.6
0.9342	0	0.0073	0.0036	0	0		0.008	0.9114	0.9483	0.8193	0.8182	nan		0.7391	0.3143	0.5952	0.24	0.2113	0.4643		0.0365	0.56	nan	nan	0.5	nan
0.9062	0.0202	0.0098	0.0328	0	0		0.0214	0.686	0.5833	0.7119	nan	nan		0.5849	0.2436	0.5723	0.4396	0.5366	0.3548		0.2564	0.6329	0.1429	0.4167	0.303	nan
0.85	0	0.0045	0.0093	0	0		0.0205	1	nan	0.5775	0.9703	nan		0.7561	0.4545	0.625	0.7115	nan	0.6154		0.0256	0.8182	nan	0.7826	0.625	0.9024
1	0.0149	0.0113	0.0077	nan	nan		0.0145	1	0.9268	0.7059	0.9432	nan		1	0.5405	0.8267	0.7833	0.7931	nan		0.012	0.4634	0.5632	0.4643	nan	0.4762
1	0.0329	0.0099	0.0217	nan	nan		0.0124	1	0.8968	0.7821	0.8947	0.9643		0.4186	0.1163	0.5	0.1571	nan	nan		0	0.4286	0.4854	0.359	nan	nan
0.8933	0	0.0066	0.0013	nan	nan		0.1955	0.9756	0.9379	0.963	0.9474	0.9744		0.5946	0.129	0.1212	nan	0.0588	nan		0.4839	0.814	0.8644	0.7941	0.7407	0.6667
0.964	0.1518	0.1915	0.1262	nan	nan		0.3066	0.8545	0.9205	0.9727	0.898	nan		0.7381	0.0083	0.0063	0.0092	0	0		0.6667	0.9778	0.9273	0.9365	0.913	1
1	0.0791	0.0556	0.0339	nan	nan		0.2832	0.9818	0.9658	0.94	1	nan		0.6038	0.0431	0.0192	0.0061	nan	0.0357		0	0.4231	0.4211	0.4667	0.3133	0.6364
1	0	0.3056	nan	nan	nan		0.0196	1	0.9697	1	0.9167	nan		0.8148	0.381	0.3269	nan	nan	nan		0.5455	0.878	0.6357	0.4796	0.6731	nan
0.5192	0.0029	0.0072	0.011	nan	nan		0	1	1	nan	0.9643	nan		0.7273	0.2424	0.4923	0.3462	nan	nan		0.2584	0.6587	0.5449	0.4417	nan	0.5
1	0	0.0076	0.013	nan	nan		0.0295	0.5354	0.4977	0.438	0.1923	nan		0.9524	0.6	0.8571	0.5517	nan	nan		0.1818	0.5312	0.0811	nan	0.1017	0.4247
0.6207	0.0142	0.0075	0.012	nan	nan		0.2794	0.9466	0.9326	0.8172	0.7778	0.9024		0.875	0.5	0.5412	0.8125	0.505	0.6744		0.2647	0.5769	0.4203	0.3636	0.5455	0.6452
0.9643	0.0082	0	0.0166	nan	nan		0.0369	0.6842	0.9194	0.7574	0.7812	nan		0.9143	0.4722	0.4474	0.5636	0.3171	0.6897		0.6	0.9474	0.663	0.4032	0.766	0.7755
0.9592	0	0	0.0157	nan	nan		0.0455	0.92	0.6211	0.6301	0.5385	0.8788		0.65	0.0223	0.0139	0.0269	0	0		0.5714	1	0.619	0.35	0.7436	0.8085
0.9357	0.1806	0.4261	0.2659	0.1284	0.2857		0.0161	0.8868	0.8918	0.8688	0.6438	0.9062		0.88	0.0045	0.0247	0.0092	0	0.02		0.1818	0.5333	0.3562	0.2857	0.3929	0.3182
0.878	0.0078	0.4123	0.332	0.225	0.3933		0.0047	0.92	1	0.9231	0.9608	0.9344		0.76	0.0108	0.0202	0.0058	0	0		0.1429	0.7742	0.3077	nan	0.4697	nan
0.9524	0.0114	0.01	0.0253	0	0		0.0075	1	1	nan	0.9773	0.8889		0.9545	0.0158	0.0157	0.0237	0.0047	0		0.3529	0.6739	nan	nan	0.375	nan
1	0.0035	0.0072	0.0104	0	0		0.0096	0.9574	0.9252	0.806	0.9905	0.8992		0.6905	0.3333	0.4274	0.3556	0.48	nan		0.2892	0.6154	0.5073	0.4881	nan	nan
0.9054	0.0052	0.0106	0.0074	0	0		0.0133	0.8444	0.759	0.4754	nan	0.9167		0.7333	0.3	0.5345	0.566	0.3043	0.5385		0.0278	0.9688	0.9565	0.8242	0.84	nan
0.9455	0.0714	0.0452	0.1348	0.0167	0.2429		0.0049	0.8706	0.8075	0.5487	0.9362	0.9419		0.4118	0.0149	0.0395	0.0222	0	nan		0.0135	0.4839	0.6279	0.2941	0.8	0.8333
0.7416	0	0.2727	0.2642	0.052	0.2615		0.0468	0.972	0.9143	0.5714	0.9727	0.9474		0.9091	0.5179	0.7019	0.7031	0.5614	0.5938		0	0.7949	0.8391	0.7	nan	0.8
0.9697	0	0.004	0.0597	0	0		0.0038	0.9597	0.971	0.8776	0.949	nan		0.8767	0.4432	0.7169	0.6667	0.4462	0.7111		0	0.5238	nan	0.3514	0.3714	nan
0.9643	0	0.022	0	0	0		0	1	0.9589	nan	0.9722	0.8462		0.8485	0.5484	0.8125	0.9028	nan	nan		0.0153	0.3659	0.6216	0.4146	nan	nan
0.9758	0.004	0.0086	0.0229	0	0		0	1	0.9437	0.8242	0.977	0.9625		0.5	0.1081	0.3221	0.4211	0.1429	0.2353		0.0137	0.3478	0.3857	0.55	nan	nan
1	0.0321	0.0099	0.01	0	0		0.0162	0.947	0.9375	0.8182	0.8906	0.9273		0.7759	0.1919	0.3177	0.4213	0.0909	nan		0.0122	0.46	0.4522	0.5	nan	nan
1	0.4375	nan	0.7083	0.9559	1		0.0815	0.9275	nan	nan	0.9655	0.9149		0.7931	0.4032	0.3973	0.4545	0.3241	0.6875		0.0042	0.7241	0.7838	nan	0.5435	0.5493
0.9706	0.3571	nan	nan	nan	nan		0.0217	0.7568	0.8367	0.6508	0.4891	0.5691		1	0.6386	0.7778	0.614	nan	0.6944		0.0265	0.8046	0.8672	0.7816	nan	nan
1	0.0092	0.0154	0.0206	0	0		0.1787	0.9714	0.9048	0.8765	0.9753	0.9726		0.8261	0.3667	nan	0.6923	0.59	0.6691		0.0412	0.783	0.85	0.886	nan	nan
0.9535	0.0364	0.008	0.0025	0	0		0	0.8537	0.9537	0.8889	0.8889	0.8837		0.8814	0.52	nan	0.9355	0.7736	0.766		0.026	0.8902	0.9735	0.9386	nan	nan
0.95	0.0348	0.0065	0.0419	0	0		0.0082	0.5714	0.0183	0.1048	0.1615	0.1406		0.8451	0.1562	nan	0.1129	0.0625	0.0833		0.0214	0.875	0.8214	nan	0.8627	nan
0.9583	0.0098	0.0035	0.0258	0	0		0	0.5556	0.4478	0.3902	0.2626	0.3733		0.8804	0	0.0215	0.0276	0.0079	0.0291		0.0146	0.6447	0.4184	0.3205	0.439	nan
0.7534	0.0076	0.0094	0.0114	0.0217	nan		0.1091	0.6735	0.0618	0.1136	0.5253	0.5842		1	0.3571	nan	nan	0.7778	0.7895		0.0185	0.44	0.3111	nan	nan	nan
1	0.0068	0.0048	0.0112	nan	nan		0.0147	0.7882	0.8143	0.8341	0.8673	0.7931		0.3962	0.0298	0.014	0.0104	0	0		0.6786	0.98	0.5748	0.873	0.7778	0.8182
1	0.0227	0.0161	0	nan	nan		0.4	0.96	0.9542	0.9747	0.9531	0.9677		0.9328	0.5926	0.3511	0.3651	0.0729	0.354		0.0118	0.7333	0.6216	nan	0.7292	0.5926
1	0.0305	0.0066	0	nan	nan		0.2525	0.8161	0.75	nan	0.98	0.9767		0.8718	0.4762	0.169	nan	0.0488	0.0556		0.0054	0.5417	nan	nan	0.6818	nan
0.6792	0.1538	nan	nan	nan	nan		0	0.8889	0.7241	0.8231	0.8936	0.7985		0.7826	0.2059	0.2128	0.4776	nan	0.6333		0	0.8788	0.8095	0.7083	nan	nan
0.9608	0.3077	0	0.0059	nan	nan		0	0.575	0.6782	0.4457	0.7246	0.5413		0.7255	0.3611	0.7787	0.4364	nan	0.7		0.5926	0.9167	nan	nan	nan	0.8333
0.939	0.048	0.0096	0.0101	nan	nan		0.3051	1	0.8889	0.6774	0.9688	0.86		0.5	0.1111	0.1226	0.2742	0.2442	0.209		0.2609	0.7879	0.5515	0.7	0.4516	0.625
0.961	0.0134	0.0093	0.0169	nan	nan		0.0839	0.8824	0.8657	nan	0.9865	0.8478		1	0.6818	0.8562	0.7474	0.7167	0.561		0	0.625	0.5789	0.25	nan	nan
1	0.0169	0.0075	0.0098	nan	nan		0.1484	1	0.9744	0.8667	0.9423	nan		0.8559	0.5528	0.697	0.638	nan	0.5641		0.0143	0.9286	0.7273	nan	nan	0.3939
0.9744	0.0029	0.0088	0.0153	nan	nan		0.014	0.973	0.9231	0.9268	1	1		0.95	0.0117	0.0051	0.0181	0	0.0556		0.0042	0.8611	0.5238	0.7442	nan	nan
0.965	0.0172	0.0079	0.0084	nan	nan		0.0096	0.9733	0.9856	0.811	1	0.8767		0.5	0.0048	0.0092	0.0131	0	0.0127		0.0185	0.9032	nan	0.8182	0.9091	nan
1	0.0952	nan	0.4762	nan	nan		0.0069	0.929	0.9811	0.8284	0.9643	0.9138		0.68	0.1481	0.541	0.3333	0.3256	nan		0.0058	0.6279	0.4031	0.6506	nan	nan
1	0.4878	nan	1	nan	nan		0.0083	0.8478	0.7572	0.776	nan	nan		0.7419	0.3333	0.7129	0.5727	0.7105	0.6778		0.6071	0.9318	0.9173	0.814	0.781	0.7701
0.9583	0.0208	0	0.087	0	0.0128		0.0035	0.9836	0.8906	0.8018	0.9189	nan		0.8333	0.42	0.6579	nan	0.725	0.6964		0.4684	0.8085	0.6119	0.3846	0.8519	0.7857
0.963	0.0168	0	0.0046	0	0		0.0105	0.8105	0.7977	0.6995	0.8182	nan		0.7714	0.4528	0.729	0.5833	nan	nan		0.0233	0.375	0.7879	0.52	nan	nan
1	0.0102	0.0026	0.0075	nan	nan		0.0285	0.9774	0.9396	0.9016	0.9792	nan		0.5217	0	0.0105	0.0533	0.0393	0.0184		0.3333	0.6667	0.5753	0.4259	0.4615	0.4722
0.9556	0	0.0057	0	0	nan		0.0247	0.8507	0.8469	0.8163	0.825	nan		0.6923	0.0063	0.0109	0.004	0	nan		0.0455	0.359	0.2179	0.2308	0.1282	0.3824
0.9	0.0072	0.0114	0.026	0	0.24		0	1	0.9677	nan	0.9065	0.9634		0.5238	0	0.0196	0.0372	0.015	0		0.3956	0.8383	0.7568	0.6762	nan	nan
1	0.0036	0.0205	0.006	0.0233	0.1622		0	0.8293	nan	nan	0.802	0.8929		0.34	0	0.0228	0.0158	0	0		0.3214	0.8974	0.7812	0.8182	0.6176	0.7077
1	0	0	0.1261	0	0.129		0.0335	0.9054	0.9875	0.9643	0.9661	0.9444		0.8354	0.01	0.0103	0.058	0	nan		0.3514	0.7714	0.6667	0.5455	0.8364	0.75
0.7564	0.0171	0	0.0079	0	0		0.0401	0.9344	0.9186	0.9667	0.9268	0.9589		0.7606	0.3544	0.7761	0.6731	0.5909	0.8163		0.5535	0.875	0.774	0.8174	0.7131	0.7887
0.6331	0.0046	0.0056	0.0082	0	0		0	0.9556	0.8298	0.9444	0.96	0.9412		0.9074	0.5672	0.7013	nan	0.6383	0.7179		0	0.3939	0.5821	0.6154	0.7412	0.8406
0.5481	0.0155	nan	0.0735	0	0		0.016	0.7755	0.6832	0.6954	0.4672	0.55		0.4091	0.0222	0.0353	0	0.12	0.0545		0.0336	0.7797	0.8077	0.2174	0.7143	nan
1	0.1716	0.1918	0.1267	nan	nan		0.0074	0.7841	0.7891	0.7182	0.8571	0.7396		0.9857	0.6596	0.9455	0.9342	0.8964	0.9521		0.0625	0.6	0.5288	nan	0.6842	0.785
1	0.0636	0.1216	0.0556	nan	nan		0.0223	0.6667	0.9465	0.8919	0.9467	0.9344		0.7424	0.2515	0.1745	0.2553	0.4677	0.2581		0	0.7	nan	nan	0.5057	0.7833
1	0.0625	0.029	nan	0	nan		0.0919	0.767	0.9563	0.9013	0.971	0.9697		0.6071	0.2987	0.4369	0.3284	0.2581	0.4324		0.0351	0.3902	0.4497	0.2742	0.1429	nan
0.6	0.0714	0.0073	0.039	nan	nan		0.0211	0.8158	0.9281	0.8586	0.9348	0.8824		0.9524	0.575	0.875	0.9811	0.8269	0.9714		0.0225	0.3404	0.0618	0.2787	0.1392	0.2561
0.9492	0.0049	0.0142	0.0032	nan	nan		0.1837	0.9545	0.9867	0.9057	0.9333	1		0.7037	0.2703	0.5574	0.4419	0.2821	nan		0.0866	0.6571	0.4172	0.5753	0.5	0.7424
0.9783	0.0075	0.0182	0.0088	nan	nan		0.2941	0.875	0.9859	0.8714	0.9917	0.9833		0.7143	0.3725	0.6389	0.55	0.6333	nan		0.2619	0.8113	0.2705	0.2581	0.8421	0.9388
1	0	0	0.0056	nan	nan		0.0818	0.8913	1	0.9811	0.95	1		0.6923	0.2	0.4262	0.5741	0.4528	0.4146		0.6129	1	0.7769	0.8036	0.6667	0.7333
1	0.0152	0.0084	0.0073	nan	nan		0.0938	0.9474	1	1	0.9595	1		0.9375	0	0.0138	0.026	nan	nan		0.4595	0.8293	0.6188	0.6269	0.375	0.5741
1	0.124	0.0043	0.0455	nan	nan		0.1462	0.9535	nan	nan	0.9535	0.88		0.6286	0.0033	0.0064	0.0061	nan	nan		0.35	0.697	nan	nan	0.4545	nan
1	0	0.0057	0.0312	nan	nan		0	0.7931	0.873	0.8214	0.675	0.9138		0.8438	0.0213	0.0051	0.0099	nan	nan		0.4889	0.8	0.4808	nan	0.8125	nan
1	0.0152	0.0134	0.0055	0.0169	nan		0.0311	0.8462	0.9449	0.8652	0.7882	0.88		0.8	0.0228	0.0106	0.0071	nan	nan		0.4444	0.8235	0.7692	0.4595	0.7111	nan
0.7263	0.0181	0.0116	0.0265	0.0133	0		0.0278	0.92	0.9524	0.9565	nan	0.9167		0.7959	0.2154	0.45	0.4231	nan	nan		0.2593	0.5952	nan	0.25	0.5532	nan
0.7066	0.0316	0.015	0.027	0.011	0		0.0727	0.8571	0.7258	nan	nan	nan		0.6383	0.2093	0.6237	0.5946	0.4882	0.6794		0.0267	0.6667	0.5211	0.6111	0.8367	0.6452
0.9625	0	0.0563	0.0658	0	0.0341		0.033	0.9333	0.8571	nan	nan	nan		0.4783	0.0076	0.0393	0.0062	0.3111	nan		0.0161	0.5517	0.7	nan	nan	nan
0.7805	0	0.14	0.2396	0	0.0508		0.0132	0.5455	0.9259	nan	0.9846	nan		0.725	0.3818	0.6433	0.4683	0.5139	0.4054		0.4615	0.931	0.898	0.7778	0.856	0.8298
0.5962	0.0944	0.4289	0.2374	0.0909	0.3137		0.0111	0.6362	0.4207	0.4658	nan	nan		0.9	0.5918	0.9299	nan	0.9492	0.7869		0.2143	0.5429	0.4565	0.4375	0.5862	nan
1	0.1006	0.1168	0.1152	0.0423	0.1905		0.0435	0.5915	0.8547	0.5843	0.6909	0.7857		1	0.6429	0.9792	0.9605	0.8694	0.9348		0.3469	0.75	0.4286	0.5312	nan	0.7619
1	0	0.0132	0.0049	0	0		0	0.8636	0.9277	0.9877	0.8298	0.9412		0.7292	0.0303	0.0714	0.1972	0.45	0.119		0.159	0.5473	0.6473	0.6985	0.6078	nan
0.9	0.0052	0.009	0.0154	0	0		0	0.9412	0.9478	0.8846	0.9259	0.9895		0.6667	0.2357	0.287	0.2927	0.4894	0.3448		0.4444	0.7619	0.7857	0.8222	0.6602	0.5938
0.9394	0.0073	0.0164	0.0143	0	0		0	0.6364	0.3827	0.5333	0.0897	0.4366		0.8125	0.2033	0.7377	0.4898	nan	nan		0	0.3152	0.2128	0.1702	0.0533	0.3776
1	0.0276	0.011	0.0244	0	0.041		0.0547	0.6733	0.3938	0.4439	0.0566	0.3621		0.8675	0.4519	0.8398	0.6567	nan	0.6522		0.0462	0.5172	0.4966	0.4675	0.2522	0.6688
0.9273	0.0622	0.0242	0.0401	0	0.0684		0.0282	0.9778	0.8744	0.7531	0.9255	0.9872		0.8276	0.5111	0.6061	0.7179	0.66	nan		0	0.6286	0.7013	0.6222	0.4286	0.6609
0.625	0	0.0285	0.0426	0.0137	0.0435		0.0125	0.9123	0.8915	0.7083	0.828	0.8594		0.9714	0.5	0.6308	0.5281	0.5794	0.96		0.1471	0.6316	0.2024	0.1594	0.9701	0.8841
0.8	0.0033	0.0086	0.0117	0	0		0.0165	0.8961	0.8175	0.5385	0.8607	0.9		0.6452	0.2273	0.5063	nan	nan	nan		0.3333	0.775	0.3099	0.6857	0.716	nan
0.9259	0.0224	0.0094	0.0093	0	0		0.0226	0.9592	0.9801	0.9211	0.9606	0.9574		0.9487	0.619	nan	0.9	0.5825	0.5926		0.5769	0.9286	0.614	0.2951	0.7647	0.8182
0.94	0.0314	0.007	0.0143	0	0		0.0376	0.913	0.9333	0.6667	0.9571	1		0.9118	0.2	0.4086	0.2778	0.375	nan		0.4483	0.7551	0.5714	0.4103	nan	0.6935
1	0.0179	0.0075	0.0087	0.0154	0		0.04	0.6292	0.8051	nan	0.6897	0.9091		0.7619	0.3158	0.3333	0.1957	nan	nan		0.2826	0.6444	0.4437	0.2609	0.2453	0.3774
1	0.0145	0.0034	0.0052	0	0.0132		0.0219	0.5395	0.8356	0.875	0.839	0.78		0.5	0.1923	0.5316	0.4844	nan	nan		0.5862	0.9844	0.8333	nan	0.7755	0.8929
0.9688	0.0539	0.006	0.0096	0.0128	0.0278		0.0228	0.8	0.6154	nan	0.78	nan		0.931	0.6	0.7692	0.4348	nan	0.7353		0.0274	0.8605	0.7639	0.5714	0.4643	nan
0.7656	0.0136	0	0.0249	0	0.0152		0.0147	1	1	nan	0.9783	nan		0.8276	0.4762	nan	nan	0.5972	0.7391		0.1395	0.4737	0.3534	0.3279	nan	nan
0.96	0.0667	0.2222	0	0.7174	0.7179		0.0275	1	0.7	0.5926	0.9474	nan		1	0.3438	0.622	0.7636	0.0882	0.6637		0.5769	0.8824	0.7838	0.5	0.75	0.7037
0.94	0.3857	0.4031	0.0143	0.8673	0.725		0.0202	0.8714	0.8725	0.6327	0.9909	0.9762		0.9775	0.5926	0.8734	0.7439	1	0.7105		0.0893	0.413	0.3143	0.3585	0.3229	0.5143
0.9577	0.0119	0.027	0.0418	0	0.0196		0.0196	1	1	0.7692	1	nan		0.96	0.5577	0.6986	0.6438	0.4255	0.8167		0.2	0.8065	0.2464	0.4444	0.28	0.2642
0.9515	0.0142	0.0178	0.0183	0.0625	0		0.0137	0.882	0.7951	0.7907	0.9571	nan		0.75	0.0325	0.0165	0.0089	nan	nan		0.625	1	0.9551	0.5571	0.8816	0.8451
0.8571	0.121	0.0986	0.1615	0.1774	0.12		0.0118	0.7966	0.6613	0.6565	0.8478	0.9167		0.8776	0.5	nan	nan	nan	nan		0.3	0.7	0.9028	0.434	0.6944	0.7869
1	0	0.0435	nan	nan	nan		0.0178	0.871	0.8718	0.8922	0.8434	0.875		1	0.6458	0.8413	0.6154	nan	0.6667		0.4255	0.75	0.325	0.5952	0.4074	0.5
1	0.2281	0.3034	0.6522	nan	nan		0.0204	0.9231	0.8646	0.8118	0.977	0.9492		0.8125	0	0.0097	0.0163	nan	nan		0.2545	0.625	0.5192	0.2963	0.1111	0.4231
0.7632	0.0175	0.006	0	0	0		0.0069	0.9348	0.9385	1	0.9359	1		0.6279	0.0121	0.0094	0.0156	nan	nan		0.4	0.7368	0.5686	0.7632	0.4297	0.6604
0.5085	0	nan	nan	nan	nan		0.0143	0.9744	0.9067	1	0.9592	0.9811		0.7391	0.0129	0.012	0.0147	nan	nan		0.4688	0.7963	0.902	nan	0.7647	0.8
0.8333	0.3125	0.2826	nan	nan	nan		0.0728	0.832	0.8807	0.8806	0.9417	0.9643		0.8913	0.3571	0.5333	0.5167	0.3714	0.3043		0.15	0.6111	0.2885	0.381	0.381	0.6186
1	0.0182	0.005	0	0	0		0.2211	0.8	0.1161	0.1576	0.9265	0.9714		0.864	0.0481	0.0296	0.1402	0.0323	nan		0	0.4519	0.2871	0.3969	0.2338	0.4694
1	0.0101	0	0.018	0	0		0.0449	1	0.8485	0.8276	0.9535	0.975		0.8427	0.0263	0.0414	0.0413	nan	nan		0.0102	0.4241	0.2887	0.4375	0.1186	0.2768
0.8974	0.0784	0.1769	0.0885	0.1029	0.1059		0.1135	1	0.981	0.8421	0.9877	1		0.875	0.2083	0.68	0.74	0.5253	0.6364		0.0541	0.5393	0.3987	0.4608	0.1421	0.3234
1	0.0218	0.0218	0.0123	0.0133	0.0128		0.0211	0.9062	0.9518	0.8939	0.9355	0.9091		0.6346	0.3186	0.4202	0.5077	nan	nan		0.0676	0.375	0.1923	0.2	0.0849	0.1705
1	0.0569	0.0327	0.0187	0	0		0.3885	0.9608	0.8655	0.8636	0.9008	0.9608		0.8	0.4167	nan	nan	nan	nan		0.2029	0.6889	0.5726	0.645	nan	nan
0.9787	0.1019	0.0332	0.044	0	0.0222		0	0.8974	0.9778	0.7945	0.7921	0.9186		0.9429	0.4571	0.5067	0.3958	0.4667	nan		0.0189	0.3889	0.4868	nan	nan	nan
1	0.0922	0.0274	0.0649	0	0.0312		0.0155	0.9423	0.9848	0.9667	0.9444	0.9211		0.8125	0.4805	0.6471	0.6146	0.5897	nan		0.1057	0.5172	0.6136	0.7089	nan	0.6842
0.9412	0	0.0132	0.0217	0	nan		0.0153	0.8657	0.9205	0.9167	0.9367	0.9752		0.8	0.3469	0.7826	nan	0.8539	0.828		0.1009	0.7674	0.7623	0.8778	0.7231	0.8621
0.7692	0.0421	0.0733	0.0671	0.1892	0.1625		0	0.5758	0.7604	0.6508	0.7045	0.6535		0.64	0.0131	0.0125	0.0153	nan	nan		0.1154	0.5926	0.5238	0.7838	0.5079	0.75
0.8453	0.0599	0.3303	0.3169	0.0161	0.2679		0	0.5	0.1141	0.0455	0.0129	0.038		0.875	0	0.0127	0	nan	nan		0.0492	0.5208	0.4857	0.6379	0.3913	0.623
0.6625	0.0204	0	0.0455	nan	nan		0.0138	0.9259	0.9615	nan	0.9603	1		0.4286	0.0047	0.0161	0.0166	nan	0		0.4688	0.8983	0.6322	0.8214	0.8462	0.8202
0.6018	0	0.0275	0	nan	nan		0.0468	0.9667	0.959	0.7895	0.9636	1		0.4	0.0034	0.0067	0.0032	0	0		0.4881	0.8249	0.816	0.7899	nan	nan
0.9231	0.0281	0.0136	0.0056	0	0.0092		0.0167	0.9565	0.9524	0.9286	0.9444	1		0.8636	0.0236	0.003	0.0174	0	0		0.3023	0.62	0.3889	nan	nan	nan
1	0.0052	0.0086	0.0117	0	0		0.0476	0.7778	0.1912	0.7315	0.6277	0.7797		0.8364	0.0038	0.0224	0.0267	0	0		0.0322	0.8113	0.5073	0.4641	0.6604	0.7966
0.5191	0.0136	0.0061	0.0203	0	0		0	0.9286	0.8561	0.8148	0.7273	0.9048		0.8485	0.3902	0.6226	0.6133	0.4074	0.5814		0.0271	0.5287	0.4176	0.5336	0.4314	0.5192
0.9579	0.0169	0.0176	0.0091	0	0		0.0167	0.8462	0.907	0.7667	0.7826	0.8929		0.7429	0	0.0212	0	0	0		0.028	0.8293	0.7341	0.7181	0.8667	nan
0.7037	0	0	0	0	0		0.0154	0.6471	0.9098	0.9302	0.8409	0.9394		0.7955	0.4545	nan	0.6125	0.7778	0.8939		0.0234	0.4472	0.5774	0.662	0.5652	nan
0.5108	0	0.0074	0.0144	0.0072	0.0365		0.0823	0.6795	0.903	0.8354	0.8913	0.9054		0.5882	0.1471	0.2025	0.3478	0.193	0.3043		0.0366	0.8125	0.8933	0.7769	0.7	nan
0.9872	0.4694	0.4595	0.5053	0.4878	0.4528		0.2967	0.8333	0.9508	0.9515	0.9364	0.9255		0.5361	0	0.012	0.0115	0.0096	0		0.0082	0.569	0.6765	0.375	0.2973	nan
0.8571	0.2899	0.1277	nan	nan	nan		0.0053	0.5899	0.5354	0.5215	0.578	0.4828		1	0.5962	0.534	0.6316	nan	nan		0	0.7381	nan	nan	0.7714	0.7241
0.9037	0	0.0266	0.0112	0.1579	0.0103		0.1368	0.814	0.9459	nan	0.9823	1		0.9412	0.3939	0.4872	0.6441	0.4643	0.551		0.0101	0.3696	0.2963	0.2071	nan	nan
1	0.0174	0.0078	0.0166	0.026	0.0075		0.0056	0.9524	0.701	nan	0.9412	0.9583		0.3409	0	0.0194	0.0213	0	0		0.0039	0.4	0.3643	0.375	nan	nan
0.9474	0	0.0121	0.0082	0.0115	0		0.0169	0.7632	0.5767	0.5	0.845	nan		0.3889	0	0	0.0476	0	0		0.0115	0.4	0.5176	0.6	nan	nan
0.902	0.0115	0.0045	0.0074	0.0092	0.02		0.0166	0.9783	0.7952	0.4364	0.961	nan		0.7647	0.3585	0.4844	0.3333	0.5185	nan		0.0154	0.3415	0.1829	0.2078	nan	nan
0.75	0	0.0056	0.044	0	0.0192		0.0243	0.9467	0.8028	0.3103	0.9531	nan		0.8293	0.022	0.0233	0.0298	0	0		0.0035	0.625	0.4364	0	nan	nan
0.9818	0.2619	0.0083	0.0745	0	0.0141		0.0166	0.9512	0.871	nan	0.9604	nan		1	0.0374	0.0074	0.0145	0	0.0189		0.3385	0.7273	0.339	nan	nan	0.6364
1	0.3478	nan	nan	0.8365	0.8571		0.003	0.8649	0.7879	0.5765	0.9468	nan		0.9333	0.0046	0.0156	0.0136	nan	0		0.1493	0.6667	0.6809	0.814	0.0435	nan
1	0.0093	0.0135	0.0161	0	nan		0.0103	0.9677	0.9479	0.822	0.9054	0.6667		0.9091	0.0052	0.0315	0.0207	0	nan		0.4545	0.92	0.8636	nan	0.5926	0.6774
0.9259	0.0274	0.0161	0.0188	nan	0		0.0051	0.84	0.963	0.9091	0.9013	0.8915		0.92	0.4	0.7812	nan	0.4138	0.4722		0.5543	0.9709	0.8583	0.75	0.7143	0.7722
0.9839	0.0173	0.0065	0.0189	0	0		0.0085	0.9167	0.875	0.9062	0.9319	0.9869		0.8679	0.5489	0.512	0.6415	0.4769	0.5476		0.2069	0.76	0.6224	0.4792	0.4848	0.5714
0.9792	0.0203	0.0099	0.0118	0.0104	0		0.0097	0.9512	0.7647	nan	0.9487	nan		0.8824	0.4699	0.9278	0.8701	0.9189	0.9524		0.0078	0.3774	0.5	0.9	0.6154	0.5652
0.8958	0.0281	0.0097	0.0127	0	0		0.0208	1	0.7368	nan	0.96	nan		0.7083	0.3333	0.5057	0.75	0.7091	nan		0.1631	0.8136	0.5896	0.6703	0.5333	0.7358
0.8387	0.0543	0	0.009	0	0		0.0036	1	0.5532	nan	0.9583	nan		0.4815	0.014	0.034	0.0329	0	nan		0.1809	0.8462	0.6848	0.7778	0.5143	0.8108
0.9531	0.4436	0.8892	0.892	0.871	0.8846		0.0046	0.9615	0.8908	0.9412	0.9792	0.942		0.6327	0.0105	0.006	0.0173	0	0		0.4615	0.8448	0.881	0.8974	0.629	nan
0.7234	0.1538	0.7778	0.72	0.9271	0.9074		0.0051	1	0.9153	0.5806	0.9701	0.9692		0.5	0	0.0094	0.0159	0	0		0.0053	0.7037	nan	nan	0.641	nan
0.5637	0.0089	0.0157	0.0225	0	0.0417		0.0144	0.7619	0.8607	0.8434	0.6805	0.7387		0.4615	0.0293	0.011	0.0138	0	0		0.0074	0.65	nan	nan	0.3929	nan
0.7957	0.0039	0.0114	0.02	nan	0		0.1591	1	0.9143	0.619	0.9792	nan		0.8438	0	0.0278	0.027	0	0		0.0151	0.6667	0.8065	nan	0.5135	nan
0.7514	0.0277	0.0099	0.0235	nan	0.0727		0.0253	1	1	nan	0.8824	nan		1	0.3478	0.4737	0.6667	0.5938	0.5328		0.0105	0.8571	nan	0.8095	0.6774	nan
0.6616	0.0178	0.0097	0.0155	0	0.0088		0.0267	1	nan	0.7857	1	nan		0.8667	0.3816	0.6529	0.5429	0.4255	0.598		0.5217	0.9565	nan	nan	0.9048	nan
0.8182	0.0078	0.0251	0.0416	0.0556	0.0617		0.3167	1	0.8143	0.8537	0.9074	1		0.4167	0.0066	0.0119	0.0149	0	0		0.4	0.8462	0.7536	0.3939	0.6333	0.75
0.8857	0.0109	0.0094	0.0272	0.0385	0.0204		0.1081	0.75	0.5811	0.5652	0.8542	nan		0.8636	0.5294	0.6154	0.7736	0.8636	nan		0.0056	0.3729	0.2958	0.1739	0.3111	0.3951
0.7222	0.0047	0.0119	0.0178	0	0.0147		0.0265	0.6327	0.1333	0.5909	0.6625	0.537		0.9286	0.3895	0.4727	0.4192	0.6731	0.6923		0.5	0.8387	0.5854	0.7368	0.7568	nan
0.6081	0.0079	0.0082	0.0257	0	0		0.3939	0.9444	0.973	0.6964	0.905	0.9167		0.8846	0.4521	0.816	0.7179	0.88	0.7959		0.0068	0.5909	nan	nan	0.64	nan
0.5385	0.0097	0.01	0.0293	0.087	0		0.0211	1	0.977	0.9231	0.96	nan		0.6854	0.018	0	0.0588	0.0286	0		0.0072	0.3472	0.0267	0.0465	0.8068	0.8511
0.9796	0.2333	0.9857	0.8621	0.9612	0.9714		0.0069	0.9286	0.9677	0.6512	0.9773	nan		0.9118	0.5625	0.6129	0.6207	0.6364	nan		0.0358	0.7851	0.7277	0.7015	nan	0.7
1	0.1111	0.883	0.9419	0.9274	0.8732		0.0108	0.8333	0.8372	0.4267	0.8065	0.8333		0.7647	0.3351	0.6782	0.4653	0.5914	nan		0.54	0.8431	0.7053	0.4737	0.8644	0.5614
1	0.4667	0.8831	nan	0.9107	1		0.0067	0.8182	0.9612	0.7949	1	nan		0.6341	0.3059	0.4225	0.4359	0.4651	0.4286		0.2273	0.6154	0.6545	0.6905	0.5802	0.8087
0.9452	0.0049	0.0092	0.021	0	0		0.0088	0.9221	0.911	0.7653	nan	nan		0.875	0.5	0.8889	0.6667	nan	nan		0.0236	0.8889	0.7718	0.7923	nan	0.766
0.9831	0.0233	0.0214	0.0144	0	0.0125		0.0051	0.9664	0.9	0.9138	nan	nan		0.7059	0.3696	0.5351	0.6346	0.5625	nan		0.4	0.8571	0.848	0.3506	0.6667	0.8302
1	0.0399	0.0094	0.0046	0	0		0.0112	0.6333	0.6129	0.7778	nan	nan		0.6071	0.2647	0.4308	0.5783	0.4474	0.5584		0.0303	0.3383	0.0167	0.1779	nan	0.3409
1	0.0279	0.0094	0.0211	0.0161	0		0.02	0.6699	0.6095	0.7404	0.8197	0.9722		0.8529	0.4394	0.3113	0.4194	0.3023	0.625		0.0962	0.9167	0.9714	0.8158	0.7321	nan
1	0.0133	0.012	0.0269	0	0		0.0323	0.6691	0.621	0.6484	0.6618	0.75		0.4211	0	0.0388	0	0.3288	0.0208		0.3846	0.9091	0.7679	0.4524	0.7115	0.6491
0.9833	0.0042	0.0118	0.0279	0	0.0235		0	0.5	0.784	0.5952	0.8161	0.8621		1	0.6716	0.9068	0.8111	0.8929	0.6667		0.3333	0.6512	0.472	nan	0.3333	nan
0.9884	0.0095	0.013	0.0198	0.0154	0		0	0.5769	0.52	0.5	0.5758	0.709		0.8421	0.488	0.5094	0.4583	nan	nan		0.0105	0.8182	0.4091	nan	nan	nan
1	0.4925	1	1	0.9333	nan		0	0.8642	0.9571	0.8806	0.9393	0.9219		0.7808	0.2936	0.3362	0.1349	nan	nan		0.0169	0.4848	0.82	0.4242	0.4333	0.557
0.9828	0.0342	0.035	0.0177	0	0		0	0.877	0.9198	0.9068	0.9481	0.9574		0.549	0.225	0.2174	0.075	nan	nan		0.2	0.5909	0.25	0.3871	0.3611	0.5
0.549	0	0.0062	0.0067	0	0		0.0124	0.9464	0.9268	0.6981	nan	nan		0.6522	0.2772	0.6438	0.5417	0.386	0.5395		0.4359	0.8333	nan	nan	0.4783	nan
0.9583	0.1096	0.1391	nan	0.9205	0.907		0.0137	0.9273	0.8497	0.5769	nan	0.9231		0.9375	0.6341	0.9524	0.8182	0.86	0.7917		0.25	0.56	0.5909	0.5882	0.5273	nan
0.8947	0	0.0037	0	0.0068	0.0074		0.0136	0.8519	0.9375	0.5161	0.9524	0.8333		0.8846	0.4545	0.4783	0.4444	0.527	0.614		0.28	0.8077	0.748	0.7869	nan	nan
0.8462	0.1146	0.0633	0.0583	0.0929	0		0.0061	0.9	0.8909	nan	nan	nan		0.6667	0.2941	0.5105	0.5	0.6061	nan		0.3769	0.6887	0.3822	0.4272	nan	nan
0.84	0.0664	0.0371	0.1404	0.2797	0.3026		0.02	0.8491	0.9412	nan	nan	nan		0.8625	0.5385	0.6786	0.587	0.5818	0.5091		0.2364	0.6056	0.6643	0.4364	0.5806	0.6923
0.6167	0.036	0.0224	0.0649	0.2806	0.1978		0	0.9412	0.918	0.8824	0.7912	0.8718		1	0.4085	0.8246	0.6797	0.75	0.6341		0.4091	0.8214	0.6311	0.6828	nan	nan
0.68	0.0451	0.004	0.0149	0.3841	0.1398		0.0429	0.7222	0.7636	0.8095	0.6042	0.4894		0.5294	0.2037	0.2769	0.8214	0.1837	0.4207		0.0435	0.4821	0.3667	0.3256	0.2812	0.3929
0.8235	0.0082	0.013	0.0121	0	0.0217		0.014	1	0.9128	0.8065	0.8815	0.989		0.3929	0	0.0095	0.0128	0.0167	0.0185		0.0192	0.5443	0.475	0.44	0.0588	0.3333
0.9238	0.0193	0.0098	0.0124	0.0134	0.0202		0	0.5957	0.3312	0.187	0.0385	0.2887		0.9556	0.6324	0.7752	0.8	0.5417	0.7959		0	0.4815	0.4384	0.8438	0.6333	0.75
0.9352	0.006	0.0947	0.051	0.0085	0		0.0039	0.5636	0.8974	nan	0.8958	nan		0.95	0.6275	0.7358	nan	0.619	0.6458		0	0.3902	0.1121	0.3448	0.1558	0.3659
0.7812	0.0101	0.0288	0.0108	0	0		0.0213	0.6495	0.8182	0.5	0.873	0.8462		0.8028	0.0063	0.0057	0.0089	0	0		0	0.5128	0.3167	nan	nan	nan
1	0.2532	0.3145	0.5056	0.9514	0.9468		0.0227	0.9355	nan	nan	nan	nan		0.959	0.5192	0.6089	0.626	0.5625	0.5714		0.0128	0.8113	0.4747	nan	0.2222	nan
0.7391	0	nan	0.7447	0.8889	nan		0.0344	0.7857	0.5	nan	nan	nan		0.8293	0.4483	0.8	nan	0.6667	0.7722		0.0118	0.5323	0.3798	0.4345	nan	nan
1	0.0105	0.025	0.0435	0	0.0421		0.0136	0.6154	0.3823	0.288	0.375	0.3478		0.5806	0	0.0106	0.032	0	0		0.3182	0.6308	0.7408	0.6879	0.6759	0.6648
1	0.0327	0.0296	0.0578	0	0.0769		0.0072	1	0.8592	0.7917	nan	0.8148		0.9706	0.0662	0.0115	0.0267	0	0		0.05	0.5246	0.3656	0.49	0.3148	0.2941
1	0.0661	0.0478	0.0586	0	0.1311		0.0159	0.5926	0.678	0.6691	nan	nan		0.6364	0.0465	0.004	0.0252	0	0.0115		0	0.5214	0.5025	0.6278	0.4364	0.6245
0.8182	0.136	0.1196	0.0901	0	0.1176		0.021	0.8743	0.9751	0.77	nan	nan		0.7941	0.4	0.5875	0.5556	0.7581	nan		0.0096	1	0.7143	0.7073	nan	nan
0.9677	0.2542	0.2254	0.2038	0.1111	0.2202		0.0258	0.9457	0.9256	0.8081	nan	nan		0.8649	0.5507	0.6721	0.5571	0.4022	0.6763		0.0046	0.9429	0.8049	0.6579	nan	nan
0.7273	0.0082	0.0162	0.016	0	0		0.2782	0.9253	0.9368	0.8796	nan	nan		0.8298	0.525	0.9531	0.7971	0.6992	0.8214		0.0115	0.5641	0.5098	0.5278	nan	0.2857
0.6111	0.0256	0.012	0.0169	0.0098	0.0177		0.3396	1	0.9477	0.9159	nan	nan		0.9048	0.5909	0.5517	0.7317	0.5	0.64		0.0388	0.3947	0.4286	nan	0.6316	nan
0.956	0.4426	0.4753	0.3508	0.9769	0.5165		0	0.6579	0.8667	0.8295	0.8687	0.8367		0.6	0.1111	0.2632	nan	0.1475	nan		0.0538	0.4474	nan	nan	0.625	nan
0.9574	0.4412	0.6319	0.6351	0.9333	0.6176		0	0.5833	0.913	1	0.7179	0.9518		0.55	0.2041	nan	0.4474	0.5424	0.449		0.5161	0.8333	0.8235	nan	0.65	0.9141
0.8739	0.3333	0.5462	0.4314	0.5641	0.6		0.0109	0.9231	0.5641	nan	0.8491	nan		0.8182	0.4242	0.8358	0.88	0.7317	0.8846		0.4103	0.75	0.5088	0.4419	0.3333	0.5641
1	0.5	0.9643	nan	0.9149	0.8298		0.1604	0.9259	0.7959	0.7619	0.9057	nan		0.45	0	0.0421	0.0078	0	0.1111		0.2727	0.9286	0.6719	0.6909	nan	nan
0.888	0.3036	0.9532	0.9596	0.9684	0.8824		0.0138	1	nan	nan	0.8667	0.9459		0.6	0	0.0439	0.0089	0	0.0412		0.2609	0.8	0.8806	0.7027	nan	nan
1	0.3611	0.7094	0.6471	0.6489	0.7606		0.0101	0.8718	0.975	0.7021	0.9487	0.8293		0.4444	0.0227	0.0359	0	0	0.0968		0.0184	0.4545	0.5357	0.2941	nan	nan
0.8571	0	0.0197	0.0175	0	0		0.1757	0.7955	0.8308	0.5098	0.6522	0.7436		0.6061	0	0.0645	0	0.0101	0		0.0127	0.5	0.075	0.371	0.3438	nan
1	0.1949	0.3094	0.2553	0.9697	1		0.0159	0.9831	0.9667	0.7463	1	0.9423		0.4091	0	0.0103	0.0137	0	0		0.0795	0.5769	0.5933	0.6333	0.6049	0.7681
0.9057	0.1692	0.1867	0.1803	0.9714	0.9825		0.0204	0.9839	0.9103	0.9661	0.963	0.8868		0.6905	0.03	0.0187	0.0133	nan	0		0.0214	0.6458	0.2984	0.3554	0.1304	0.2917
0.9737	0.1682	0.1372	0.1194	0.9718	0.9808		0.028	1	0.8767	0.8447	0.9512	1		0.3438	0	0.003	0.0041	nan	nan		0.0091	0.5362	0.4362	0.3585	0.2239	nan
0.5573	0.016	0.0153	0.0238	0.0159	0		0.0154	1	0.8803	0.8627	0.8393	1		0.8974	0.232	0.3142	0.359	0.1629	0.6923		0.0036	0.3063	0.3134	0.2336	0.1957	nan
0.9167	0.3452	0.9853	0.8939	0.9851	0.9167		0.0108	1	nan	0.6825	nan	nan		0.697	0.2896	0.3506	0.275	0.0976	0.5378		0.4074	0.8361	0.5909	0.6579	nan	nan
0.6296	0.0451	0.02	0.0281	0.0119	0.0175		0.017	0.7442	0.8081	0.64	0.812	0.8519		0.8148	0.4848	0.859	0.7622	0.7636	0.76		0.0058	0.4	0.1882	0.1857	nan	nan
0.9216	0.0141	0.0143	0.016	0.0116	0		0.0102	0.72	nan	0.24	0.7255	0.7714		0.3684	0	0	0.0098	0	0		0.1481	0.5086	0.6	0.4583	nan	nan
0.9444	0.0093	0.0087	0.016	0	0		0.0098	1	nan	0.4186	0.9326	1		0.9574	0.5859	0.7569	0.814	0.7941	0.8871		0.1429	0.6279	0.413	0.4167	0.2466	nan
1	0.0042	0.0067	0.0136	0	0		0.0204	0.9149	nan	0.4286	0.9615	0.8571		0.8222	0.4545	0.6087	0.6176	0.6279	0.68		0.0155	0.66	0.6458	0.6341	nan	nan
0.6522	0.0142	0.1472	0.1314	0.9632	0.9683		0.0119	1	0.9404	0.9065	0.9286	0.8333		0.8182	0.4828	nan	0.7705	0.5714	0.6374		0.2072	0.5345	0.5417	0.6474	nan	nan
0.9259	0.0769	0.0175	0.0294	0	0.0385		0.0156	0.5417	0.5698	0.6377	0.8136	0.6429		0.3409	0.0276	0.019	0.01	0	nan		0.0308	0.3846	0.4074	0.3725	0.3016	0.4118
0.9595	0.019	0.0168	0.0366	0	0		0.0084	0.6923	0.8817	0.8652	nan	nan		0.4138	0.0461	0.1574	0.1146	0.1136	0.1429		0.0097	0.5286	0.5603	0.6467	0.4151	0.6
0.9753	0.0842	0.0074	0.0123	nan	0		0.0105	0.6813	0.7746	0.7407	nan	nan		0.7647	0.1818	0.5022	0.3613	0.2295	0.5283		0.0197	0.4	0.514	0.3371	0.2727	nan
0.8667	0.0053	0.0126	0.0301	0.015	0.0161		0.0103	0.7161	0.8804	0.7761	nan	nan		0.9	0.4205	0.2162	nan	0.4605	0.6812		0.0025	0.3333	0.3952	0.3167	0.08	nan
1	0.3448	0.068	0.0909	0.88	nan		0.0183	1	1	0.6889	0.9444	nan		0.6	0.0096	0.0207	0.008	0	0		0.0184	0.7703	0.7118	0.6667	0.4857	0.8
0.6618	0	0.011	0.0026	0	0.0338		0.0217	0.9524	nan	1	0.9684	0.96		0.6271	0.0138	0.0164	0.0356	0	nan		0.3554	0.7093	0.6705	0.7735	nan	nan
0.9167	0.0079	0.0254	0.0232	0	0.0112		0	0.925	0.973	0.8689	0.9843	1		0.9615	0.6207	0.7143	0.75	0.5873	0.6087		0.2276	0.5939	0.4622	0.3333	nan	nan
0.9535	0.0417	0.0447	0.0088	0.008	0.0096		0.0098	1	0.971	0.8667	0.973	0.9831		0.9231	0.619	0.9259	0.7857	0.8068	nan		0.2353	0.6071	nan	nan	nan	nan
0.6489	0.0236	0.0329	0.0237	0.5714	0.0147		0	0.913	0.9167	0.9722	0.984	0.977		0.9167	0.6119	0.5893	0.5781	nan	nan		0.0169	0.8667	nan	0.5424	0.82	nan
0.6703	0.0187	0.0275	0.0222	0	0.0083		0.1545	0.871	1	0.9615	1	0.931		0.75	0.275	0.3099	nan	0.1556	0.1429		0.037	0.4909	0.56	0.5408	0.575	nan
0.5385	0	0.0046	0.0032	0	0		0.0392	0.8636	1	nan	0.9831	1		1	0	0.0058	0.0073	nan	0		0	0.85	0.3611	0.9394	nan	nan
0.9592	0.035	0.0133	0.0053	0	0.0149		0	1	0.96	nan	0.9504	0.9649		0.875	0	0.0093	0.037	0	0.0075		0.4236	0.7297	0.4873	0.6	nan	0.475
0.9655	0.0149	0.0279	0.033	0	0		0.2411	0.7833	0.7196	0.699	0.8529	nan		0.7083	0.0435	0.0168	0	0	0.0062		0.3023	0.6444	0.4845	0.2192	0.6087	nan
1	0.0032	0.003	0.0201	0.0042	0		0.2794	0.9688	0.9124	0.86	nan	nan		0.7643	0	0.0549	0.0807	0	0.0455		0.1224	0.5652	0.6368	0.574	nan	nan
0.9762	0.0081	0.0119	0.0148	0.0106	0.0081		0.0134	0.9208	0.7872	nan	nan	nan		0.8245	0.0127	0.0098	0.0548	0	0.0119		0	0.7108	0.4106	0.5448	nan	nan
0.913	0.2045	0.1982	0.1483	0.0192	0.0625		0.0083	0.978	0.9769	nan	nan	nan		0.8052	0	0.0305	0.0254	0.0517	0.0339		0.6235	0.9524	0.576	0.6604	0.5179	nan
1	0.1134	0.9351	0.8868	0.9554	0.9583		0.1429	1	0.9885	0.8681	0.9474	0.9889		0.9189	0.2549	0.617	0.4118	0.2121	0.4222		0.3038	0.6076	0.4504	0.625	0.2667	0.5897
1	0.2035	0.9677	0.7368	0.9695	0.9464		0.193	0.9762	0.9175	0.8372	0.9344	0.9651		0.6786	0.0263	0.0696	0.1579	0.0149	0.0909		0.0909	0.6125	0.7989	0.5758	nan	nan
1	0.0866	1	0.45	0.975	0.7826		0.2041	1	0.9273	0.9147	0.9792	0.9231		0.775	0.4667	nan	0.3143	nan	nan		0.5484	0.9091	0.8632	0.7802	0.7021	0.7778
1	0.1187	0.3382	0.2287	0.9565	0.9773		0.2	0.7692	0.55	0.3333	0.5345	0.6667		0.6149	0.0044	0.0043	0.0341	0	0.01		0.2877	0.8625	0.8205	nan	nan	0.6818
0.9286	0.0832	0.1538	0.1322	0.9792	nan		0.0133	0.9742	0.8368	0.8043	0.7972	0.8835		0.9167	0	0.0097	0.028	nan	nan		0.0027	0.4848	0.7869	0.55	0.5326	0.5893
1	0.0677	0.2239	0.2308	1	nan		0.0315	0.9	0.9091	0.845	0.9211	nan		0.5667	0.0541	0.2055	0.2041	0.2809	0.25		0	0.3636	0.303	0.2632	nan	0.5238
0.973	0.4685	0.5575	0.617	0.9714	nan		0.0035	0.8765	0.9527	0.8105	0.9429	nan		0.8378	0.5323	0.8548	0.8214	0.7013	0.7802		0.0276	0.6607	nan	nan	0.3684	0.6182
0.8	0.0254	0.0061	0.0211	0	0		0	0.9103	0.9067	nan	0.9565	0.9697		0.5556	0	0.0172	0	nan	nan		0.0041	0.75	0.4773	nan	0.8406	0.5882
0.8902	0.0147	0.0109	0.0334	0	0		0.0538	0.9344	nan	nan	0.8636	1		0.5	0.0227	0.0723	0.0952	0.0217	0.037		0.0184	0.6415	0.557	0.4906	0.5227	0.625
0.7545	0.0294	0.0117	0.0081	0	0		0.1382	0.7794	0.8414	0.6949	nan	nan		0.4643	0.1169	0.1066	0.1509	nan	nan		0	0.3048	nan	nan	0.5	0.2286
0.898	0.3256	0.4774	0.5066	0.7381	0.8636		0	1	0.9167	1	nan	nan		0.5	0.0957	0.2	0.3043	0.3913	nan		0.0625	0.4407	0.4182	nan	nan	nan
0.8485	0.0932	0.3333	0.25	0.8571	1		0.45	0.9853	0.9444	nan	1	nan		0.6	0.0488	0	0.0102	nan	nan		0.6203	0.9265	0.8649	0.6552	nan	0.7
0.9342	0.1186	0.2205	0.1384	0.9	0.942		0.3125	0.9457	0.9512	nan	0.8929	nan		0.6591	0.1739	0.1176	0.1667	nan	nan		0.369	0.6757	0.2967	0.7183	0.4	0.5155
0.5	0	0.6883	0.0909	0.0694	0.2048		0.1923	0.9286	nan	nan	nan	nan		0.3261	0	0.0116	0	0	0.0208		0.2564	0.6122	nan	0.6667	nan	0.5217
0.7258	0.0638	0.1169	0.08	0.0116	0.1846		0.0266	0.9767	0.9792	0.9667	nan	nan		0.5814	0.0323	0.0315	0.0165	0	0.0217		0.3	0.6842	0.2697	0.3636	0.5821	0.475
0.5882	0.0312	0.0554	0.0496	0	0		0.0345	0.9808	0.9429	0.9167	0.9259	nan		0.8333	0.4167	nan	0.375	0.5476	nan		0.3333	0.6452	0.5781	nan	nan	0.3214
1	0.0467	0.0048	0.0069	0.0125	0.0103		0	0.7857	nan	nan	nan	nan		0.8	0.2564	0.6338	0.2885	0.4474	0.5227		0.1395	0.6	0.0792	nan	0.7188	0.8
1	0.0268	0.0174	0.036	0	0.027		0.0308	0.8333	0.7292	0.7053	0.6347	0.6261		0.8846	0.0914	0.0551	0.0793	0.165	0.4521		0.0333	0.52	nan	nan	0.4699	0.6078
0.9259	0.0177	0.007	0.035	0.0222	0		0.04	0.871	0.8511	0.75	0.8295	0.9296		0.9545	0.6	0.6716	nan	0.875	nan		0	0.8889	0.8966	1	0.879	0.9767
0.7647	0.1656	0.0802	0.1012	0.102	nan		0.449	1	0.9306	0.8594	0.9688	0.96		0.7209	0.3939	0.5952	0.6667	nan	nan		0.0408	0.5814	0.8069	0.7692	0.7638	0.766
0.7	0.0951	0.0694	0.0515	0.037	0.1282		0.0122	0.875	0.977	0.9612	0.9048	1		1	0.0417	0	0	nan	nan		0.0035	0.4783	0.2569	0.2526	0.3043	0.2927
0.6682	0.0255	0.0464	0.0343	0.0392	0.0417		0.2348	0.7574	0.5262	0.4804	0.8	0.697		0.5467	0	0.0089	0	0.0087	0		0.0087	0.3871	0.2986	0.3544	0.5	0.4565
0.9184	0	0.0236	0	0	0.0111		0.25	1	0.951	nan	0.8933	nan		0.8387	0.2841	0.401	0.4803	0.3483	nan		0.3441	0.6882	0.5515	0.5702	0.5128	0.5814
0.8705	0.0187	0.0131	0.0107	0	0.0247		0.0077	0.9406	0.9545	0.9444	0.9537	0.962		0.913	0.5652	0.6829	0.7667	nan	nan		0.2444	0.7073	0.8833	0.9091	0.8571	0.9444
0.5652	0	0.021	0.0109	0	0.0143		0.0149	0.9259	0.8148	0.25	0.9848	0.9832		0.7083	0.0162	0.0118	0.0267	0	0		0.1714	0.7188	0.7727	0.8667	0.6379	0.8667
0.86	0	0.0138	0	0	nan		0.019	0.6458	0.444	0.2949	0.0847	0.3163		0.7292	0.3571	0.5677	0.5455	0.3953	0.5126		0.3	0.7	0.617	nan	0.4364	nan
0.9706	0.0344	0.0477	0.0269	0.0174	0.0703		0.0364	0.9143	0.896	0.9359	0.8077	0.8737		0.7931	0.1852	0.4211	0.4808	0.7736	nan		0	0.4062	0.33	0.3857	0.2833	0.65
1	0.1565	0.5493	0.3801	0.2706	0.4082		0.3974	0.9	0.8438	0.6145	0.85	0.931		0.3279	0	0.0106	0	0	0.1304		0.0111	0.7981	0.7375	0.76	0.7241	0.8387
1	0.0364	0.3644	0.2191	0.1408	0.2464		0.0111	1	0.9032	0.375	0.9907	0.8214		0.7105	0	0.0625	0.0588	0	0.2063		0.2149	0.7713	0.5048	0.5224	0.6087	0.6
1	0.1057	0.3741	0.3281	0.1186	0.4048		0.0074	1	0.913	0.8684	0.9167	0.9216		0.9333	0.5789	0.6562	nan	0.6316	0.8095		0.016	0.4762	0.2686	0.5467	0.2195	0.5
0.9796	0.2464	nan	0.5056	0.25	0.6667		0.027	0.7308	0.8462	0.7586	0.8298	0.8718		0.8571	0.1579	0.5469	0.5192	0.2188	nan		0.0192	0.76	0.4478	nan	0.48	nan
0.5357	0	0.0385	0.0632	0.0483	0.0159		0.0046	0.9674	0.9614	0.8279	0.9412	0.9259		0.881	0.2885	0.8261	0.7595	0.7965	0.8431		0.0046	0.5283	0.5349	0.5238	0.3913	0.4643
0.9286	0	nan	nan	0	0		0.0175	0.8966	0.6286	nan	0.9667	0.9825		0.8519	0.5306	0.7436	0.2222	0.6129	nan		0	0.3871	0.1818	0.439	0.6957	0.52
0.875	0.1204	0.2768	0.3697	0.2317	0.1579		0.0062	0.9512	0.5094	nan	0.928	0.9118		0.7949	0.4889	0.7455	0.5773	nan	nan		0.0165	0.6087	0.2881	0.2113	0.5833	0.6087
0.9107	0.131	0.0786	0.0909	nan	0.2593		0.0113	0.9767	0.6441	0.9583	0.9268	1		0.8387	0.4074	0.3025	0.3333	0.5434	0.7013		0.0066	0.5417	0.3596	0.339	0.3611	nan
0.8716	0.0081	0.0237	0.0248	nan	0.1296		0.1333	0.9505	0.9246	0.9085	0.9508	0.9834		0.6047	0.2727	0.6122	0.5652	0.3265	0.5254		0.4595	0.8	0.8611	0.5156	0.78	0.7568
0.9375	0.3694	0.814	0.9259	nan	nan		0	0.6548	0.2917	nan	0.9861	1		0.6786	0.0146	0.0175	0	0	0		0.0107	0.5536	0.6364	0.7647	0.4583	0.5849
0.7872	0.1667	0.113	0.0667	0.0143	nan		0.0078	1	0.9808	0.9831	0.9688	nan		0.8621	0.1698	0.2386	0.3238	nan	0.6087		0.0104	0.5833	0.3514	0.6786	0.2766	0.1667
0.5342	0.0052	0.0189	0.0148	0.0073	0.0079		0.2144	1	0.9858	0.911	0.9888	1		0.52	0.2157	0.4111	0.4219	nan	nan		0.1111	0.4615	0.5738	0.4706	0.5366	nan
1	0.4819	0.4286	0.44	0.4167	0.5147		0.2298	0.9545	0.9623	0.8367	0.8814	1		0.95	0.4054	0.9535	0.6912	0.75	0.8861		0.0183	0.8	0.7297	0.8182	0.7882	0.9103
1	0.4923	0.4912	0.4831	nan	nan		0.008	0.5669	0.764	0.7012	0.731	0.6712		0.9583	0.5862	0.6056	0.625	nan	nan		0.2727	0.7719	0.4031	nan	0.4118	0.4444
0.915	0.3769	0.1504	0.0968	0	nan		0.0152	0.9355	0.8843	0.8671	0.8393	0.9241		0.7708	0.4438	0.3404	0.4293	0.3429	0.5227		0.0312	0.375	0.2025	0.102	0.0299	0.1304
0.8857	0.2609	0.1345	0.2422	0.5385	nan		0.0696	0.913	0.98	0.9496	0.9885	0.9506		0.383	0.0253	0.0063	0.0217	nan	nan		0.0043	0.6364	0.5135	0.5	0.4433	0.6053
0.9535	0.2353	0.3955	0.3789	nan	nan		0.0476	0.9756	nan	0.9375	0.878	0.8657		0.9512	0.6471	nan	0.5938	0.64	0.5926		0.1026	0.4561	0.6818	nan	0.2727	0.5333
0.8696	0.2133	0.7551	0.7436	nan	nan		0.0588	1	0.9918	0.9737	0.8454	0.9881		0.5	0	0.0088	0.0103	0.0238	0.0952		0.0645	0.4242	0.2319	0.2083	0.0769	nan
0.9778	0.4211	0.8113	nan	0.9583	nan		0.0322	0.8864	0.955	nan	0.7538	0.9286		0.7755	0.0071	0.0064	0.006	nan	nan		0.2321	0.8261	0.3958	0.4559	0.5702	0.6593
0.9756	0.3095	0.8548	0.8	0.8286	0.8611		0.0178	0.8913	0.9281	nan	0.7949	0.925		0.6697	0.0033	0.0123	0.0047	0	nan		0.0224	0.6596	0.4405	0.0862	0.4474	nan
1	0.1486	0.9712	1	0.9904	1		0.0156	0.8852	0.9224	0.9145	0.75	0.8983		0.3533	0.0243	0.0119	0.0286	0	0		0.0393	0.766	0.4222	0.3636	0.4935	nan
1	0.2963	0.8065	0.8286	0.8099	0.8393		0.056	0.8154	0.9512	0.98	0.9512	0.9722		0.4444	0.0057	0.0114	0.0193	nan	0		0.0446	0.5714	0.5556	0.2571	nan	nan
0.605	0.0071	0.012	0.0186	0	nan		0.0186	1	1	0.4085	nan	nan		1	0.434	0.48	nan	nan	0.3478		0.0124	0.55	0.678	0.6042	nan	0.6296
0.9524	0.2539	0.4202	0.3779	0.5464	0.6494		0.0128	0.8571	0.7402	0.4318	1	1		0.8889	0.5625	0.4842	0.5333	0.4375	nan		0.0079	0.7347	0.5309	nan	0.6	nan
0.6774	0.1773	0.395	0.0465	0.978	1		0.0077	1	0.873	0.7195	0.9625	0.9583		0.6989	0.2466	0.1409	0.1136	0.0377	nan		0.0049	0.8929	0.5217	nan	0.7692	1
0.7414	0.2248	0.4229	0.2455	1	nan		0.026	1	1	0.8776	0.9286	1		0.8056	0.4775	0.7303	0.679	0.7317	0.6333		0.0135	0.9	0.5333	nan	0.75	0.8519
0.7708	0.0824	0.1493	0.0374	0.9204	nan		0.0111	0.5135	0.4776	0.5714	0.9574	0.9825		1	0.3846	0.7941	nan	0.4603	0.75		0.3	0.6364	0.7308	0.7027	0.8824	nan
0.9818	0.4444	0.6768	0.6594	nan	0.8077		0.0194	0.936	0.8727	0.8636	nan	nan		0.8125	0.5	0.8214	nan	0.6471	0.7342		0.2222	1	nan	nan	0.75	nan
0.75	0	0.0056	0.029	0.0756	0.0556		0.0045	0.8021	0.9429	0.8333	0.9524	nan		0.7368	0.4146	0.4789	0.3077	0.3871	0.2632		0.1939	0.8333	0.6935	nan	0.9333	nan
0.95	0.28	0.7903	0.6833	0.9661	nan		0.0378	0.814	0.9823	0.8118	0.9661	1		0.7143	0.4	0.5758	0.5	0.4615	0.6393		0	0.9394	0.8846	0.871	nan	0.9268
0.5556	0	0.0196	0	0	0.0185		0.0301	0.5753	0.7302	0.6958	0.8	nan		0.4737	0.04	0.0485	0.0349	0.0455	0.0333		0.0112	1	0.8824	nan	0.963	0.9149
0.7826	0	0.1294	0.2424	0.2333	0.4675		0.0184	0.8317	0.9876	0.9313	0.9677	0.9615		0.5238	0.0435	0.1618	0.36	0.1837	0.3667		0.008	0.6	nan	nan	0.8857	0.8571
0.9167	0.22	0.7396	0.5085	0.7345	0.7153		0.0591	0.8551	0.9528	0.825	0.9474	0.9667		0.5484	0	0.1212	0.1515	0.0361	0.5417		0.0361	0.6429	0.5417	0.5714	0.6327	nan
1	0.4766	0.6364	0.4479	nan	nan		0	0.873	0.9346	0.7821	0.973	0.9615		0.6129	0.0588	0.082	0.12	0.0263	0.2805		0.4348	0.7879	nan	nan	0.6203	0.7143
0.9392	0.0088	0.0107	0.0088	0	0.0303		0.0071	0.5781	0.7695	0.7602	0.7297	nan		0.7667	0.4324	0.3333	0.4118	0.52	0.5926		0.2121	0.7612	0.7126	0.6	nan	0.5714
0.9107	0	0.0019	0.0109	0.0189	0		0.0157	0.6815	0.9628	0.9091	1	0.9688		0.8077	0.0098	0.0113	0.013	0	nan		0	0.32	0.1774	0.2464	0.1034	0.1558
0.8837	0.0079	0.0195	0.0182	0	0.0123		0	1	0.9714	0.8596	nan	nan		0.95	0.4737	nan	0.7042	0.8065	0.7727		0.0177	0.7391	0.0418	0.0145	0.8393	0.8
0.975	0.037	0.0694	0.0297	0.1263	0.0236		0.0137	0.9048	0.7636	nan	nan	1		0.7838	0.1765	0.7215	0.6939	0.4634	0.75		0.1489	0.4528	0.0629	0.1321	0.5	0.7356
1	0.0142	0.0135	0.0127	0	0.0286		0.0074	0.9	0.9655	nan	nan	nan		0.5581	0.0889	0.0909	0	0	0.0441		0	0.3261	0.3488	0.1489	nan	0.0455
0.9692	0.0091	0.0041	0.0104	0	0		0.0167	1	0.8718	0.875	nan	nan		0.7857	0.0166	0.0023	0.0091	0	0		0.4439	0.7843	0.5579	0.4211	0.5	0.7209
0.9302	0	0.0092	0.02	0	0		0.0135	0.9355	0.8519	nan	nan	nan		0.8	0.0053	0.008	0.0296	0	0.0106		0.3763	0.82	0.7785	0.521	0.6719	0.7179
1	0.0083	0.017	0.0141	0.0167	0		0.0071	0.8387	0.6552	0.7188	nan	nan		0.5085	0	0.0016	0.0099	0	0		0	0.4167	0.2927	0.4348	0.5536	0.3571
1	0.0048	0.0124	0.0034	0.0299	0		0.0087	1	0.973	0.8367	0.9091	0.9875		0.8	0.0439	0.0164	0	0	0.0217		0.0386	1	1	0.8571	0.9802	0.9646
1	0.223	0.1875	0.2213	0	0.3077		0.0057	1	1	0.32	0.96	nan		0.913	0.5862	nan	nan	0.5714	nan		0.0602	0.9667	0.8784	0.9643	0.8824	0.9322
0.7559	0.0154	0.0072	0.0167	0.0067	0.0208		0.0102	1	0.8333	0.3333	1	nan		0.8286	0.4	nan	nan	0.2692	nan		0.4412	0.7708	0.7532	nan	nan	nan
0.9286	0.0165	0.0126	0.0146	0.007	0.022		0.0117	1	0.7475	0.6061	1	nan		0.5429	0.0084	0.0209	0.1121	nan	0.05		0	0.7429	0.5968	0.5385	0.4286	0.6
0.9778	0.0094	0.0058	0.0113	0	0		0.0178	1	0.7339	0.6418	0.9643	nan		0.9524	0.6389	0.9103	0.7593	0.8793	0.875		0.0128	0.6832	0.5932	0.6667	0.5593	0.5714
1	0.0183	0.0037	0.0126	0	0		0.0097	0.7209	0.7973	0.1633	0.9787	nan		1	0.225	0.5	0.5	0.3111	0.35		0.3036	0.6545	0.5458	0.5368	0.2162	0.561
1	0.0065	0.0159	0.0334	0	0.0102		0.0115	0.9481	0.799	0.8933	0.9406	0.9882		0.7121	0.3713	0.4234	0.3586	0.1935	nan		0.2	0.9667	0.6265	0.7609	0.2316	0.8971
1	0	0.9639	1	nan	0.9792		0.0114	0.537	0.26	0.4363	0.7697	0.6078		0.5135	0.1739	0.4375	nan	0.2615	0.4516		0.4674	0.8028	0.8087	0.5169	0.85	0.7
0.9701	0.1136	0.2431	0.1842	0.4545	0.4048		0.0334	0.6481	0.4282	0.717	0.7867	0.726		0.8125	0.4894	nan	nan	0.5	nan		0.4237	0.8043	nan	nan	nan	0.6667
1	0.0215	0.0286	0.0738	0.0685	0.0508		0.0117	0.9677	0.9655	0.6759	0.9635	0.908		0.5357	0.2258	0.563	0.4839	0.4359	nan		0.3256	0.6957	nan	nan	nan	0.4359
1	0.0268	0.0446	0.0335	0	0.0167		0.0197	1	nan	nan	0.9459	0.9508		0.8824	0.5479	0.5572	0.6694	0.7619	0.5059		0.0198	0.4138	nan	0.4138	0.0897	0.6562
1	0.0314	0.0209	0.0214	0	0.0123		0.0106	0.9231	0.9375	0.4516	1	0.975		1	0.0082	0.0039	0.0198	0	nan		0.0194	0.3333	0.4915	0.7143	0.1772	0.6167
0.973	0.2034	0.3301	0.2105	0.009	0.1604		0.0144	0.5714	0.6857	nan	1	nan		0.8333	0.0042	0.0074	0.0169	0	nan		0.0094	0.9808	0.904	0.8	0.8725	0.9062
0.7	0.0442	0.0531	0.0316	0.0102	0.0217		0.0201	0.8	0.7101	0.7407	0.96	nan		0.7027	0.01	0.0212	0.019	0	0		0.0112	0.4808	0.5714	0.5325	0.6143	0.7429
0.698	0.0259	0.0125	0.0134	0.0185	0		0.0133	0.8571	0.7692	0.4	0.9604	nan		0.6667	0.0448	0.0039	0.0072	nan	nan		0.01	0.84	0.9006	0.7398	0.84	nan
0.8758	0.0121	0.0118	0.034	0	0.0105		0	0.7857	0.408	0.7955	0.4797	0.8919		0.8393	0.0267	0.0038	0.0211	0	nan		0.4091	0.7778	0.8537	0.7925	0.8125	nan
0.8571	0.0205	0.0087	0.0109	0	0.0078		0	0.6702	0.449	0.5617	0.4227	0.9091		0.5143	0.0209	0.0028	0.0161	0	nan		0.1739	0.5185	0.3443	0.2593	0.1667	0.1724
0.9394	0.2199	0.362	0.2994	0.3497	0.5339		0	0.5	0.5354	0.5196	0.3827	0.8056		0.7237	0.1771	0.3775	0.5263	0.5085	0.5		0.1667	0.52	0.3284	0.1277	0.0698	0.3684
0.9744	0.0172	0.0594	0.0573	0	0.0147		0.0222	0.6889	0.8938	0.9836	0.9	0.975		0.8966	0.5641	0.8913	0.7778	0.8261	nan		0.0301	0.4655	0.3919	0.2564	0.1222	0.5
0.96	0	0.0041	0.0078	0	0		0.1667	0.8968	0.9091	0.9571	0.9322	0.972		0.5882	0.1333	0.3942	0.4622	0.1667	0.25		0.3913	0.7097	0.5185	nan	nan	nan
0.9048	0.0379	0.0167	0.0197	0	0.0084		0.0094	1	1	nan	0.9388	nan		0.8	0.2885	0.5692	0.32	nan	nan		0.7	1	0.9231	0.5484	0.6724	0.8246
1	0.019	0.0182	0.0041	0.0676	0.0105		0.0157	1	0.9896	0.9231	0.9136	0.9615		0.9667	0.4767	0.7464	0.5758	0.5306	0.75		0.0161	0.3621	0.2933	0.1364	0	0
0.9167	0.0325	0.0039	0.0142	0.0112	0		0.0252	0.97	0.9424	0.8889	0.9213	0.9863		0.6957	0	0.0184	0.0282	0	0.0288		0.0204	0.3962	0.3964	0.2712	0	0
0.9231	0.0016	0.0128	0.0179	0	0		0.0441	0.9091	0.9143	nan	0.975	0.9833		0.9286	0.6216	0.631	0.5143	nan	0.5854		0.4848	0.7949	0.8305	0.85	0.7797	0.7097
0.9733	0.0244	0.0082	0.0153	0	0		0.0103	0.875	0.9688	1	0.988	1		0.9032	0.5161	0.807	0.7246	nan	nan		0.25	0.5833	0.5652	0.32	0.5714	0.3214
0.9675	0.0045	0.0112	0.0195	0	0		0.0117	0.9524	0.931	nan	0.9143	0.9259		0.8667	0.49	0.6957	nan	0.4583	0.5172		0.3182	0.6296	0.6735	0.5625	0.5114	nan
0.9157	0.0261	0.0183	0.0234	0	0		0.0123	0.9167	0.764	nan	1	0.9767		0.4545	0.125	0.1486	0.4706	0.125	0.1667		0.1515	0.6	0.4923	0.4194	0.7292	0.4333
0.8713	0.0083	0.0041	0.013	0	0		0.0331	1	0.9556	nan	1	nan		0.525	0.1692	0.2941	0.1855	0.4783	0.2857		0.1957	0.551	0.3279	0.1212	0.3793	0.4872
1	0.0132	0.0076	0.0198	0	0.036		0.011	0.9574	0.9787	0.3	0.9737	nan		0.7179	0.3178	0.374	0.3214	0.4259	nan		0.3007	0.7639	0.7619	nan	0.7143	0.7321
1	0.0533	0.0224	0	0	0		0.0556	0.9167	1	nan	0.9394	nan		0.7872	0	0.009	0.0156	0	0.0175		0.4324	0.8846	0.4286	nan	0.6939	0.5455
0.9355	0.0031	0.0111	0.0066	0	0.0238		0.0054	1	0.7692	nan	0.9706	nan		0.5405	0.0173	0.008	0.0174	0.0081	0		0.3	1	0.6852	0.4833	0.7344	0.8235
1	0.0198	0.0097	0.0081	0.009	0		0.0153	1	0.8246	1	0.9344	1		0.7961	0.0476	0.0215	0.0123	0	0.0135		0.5797	0.9353	0.9049	0.8493	0.8571	nan
0.9664	0.0051	0.0074	0.0137	0	0		0.0144	1	1	1	0.9688	0.9615		0.7969	0.0606	0.0124	0.0317	0.0333	0		0.2653	0.6301	0.4604	0.6447	0.3548	0.75
0.961	0.0061	0.0065	0.0063	0	nan		0.0119	0.5638	0.9412	1	nan	nan		0.5543	0.06	0.0125	0	0	0		0.4194	0.7857	0.7625	0.697	0.5	0.6981
0.985	0.0042	0.0198	0.0348	0	0		0.0166	0.731	0.9588	0.9672	nan	0.9524		0.7009	0	0	0.0128	0	0.016		0.0049	0.5439	0.3333	0.4444	0.6667	0.5357
0.9762	0.0041	0.0181	0.042	0.0106	0.0079		0.0122	0.7069	nan	nan	nan	nan		0.6	0.0041	0.0055	0.0206	0.0345	0		0.0048	0.8	0.7059	nan	nan	nan
1	0	0.007	0.0199	0	0		0.0134	0.963	1	0.8846	0.9444	nan		0.4932	0	0.0087	0.0968	nan	nan		0.0063	0.5128	nan	nan	nan	nan
0.9394	0	0.0035	0.0043	0	0.0182		0.0095	0.9792	1	0.7727	0.881	nan		0.4634	0.1471	0.5818	nan	nan	nan		0.025	0.6087	0.5085	0.5682	nan	nan
0.9167	0.0259	0.0107	0.0245	0	0		0.0148	1	0.9796	0.8276	0.9565	nan		0.4815	0.0741	nan	nan	0.1064	nan		0.4444	0.7838	0.5328	0.4737	nan	0.6667
1	0.0074	0.0078	0.0109	0	0		0.0179	0.9683	0.9742	0.8545	0.978	0.9459		0.6	0.2987	0.2895	nan	0.4327	0.62		0	0.5455	0.2778	nan	0.3697	0.6122
0.96	0.0125	0.008	0.0101	nan	nan		0.0245	0.9524	0.9866	0.7963	0.9577	1		0.9032	0.381	0.5532	nan	0.2989	0.4902		0.25	0.64	0.55	0.8148	0.5179	nan
0.9391	0.0179	0.0178	0.0236	nan	nan		0.004	0.8417	0.9692	0.8268	0.9583	nan		0.85	0.4612	0.5796	0.6375	0.2745	0.3478		0.1241	0.4615	0.1089	0.1042	0.6532	0.6458
0.9833	0.0109	0	0.0143	nan	nan		0.012	0.9067	0.9554	0.8655	0.9839	nan		0.6552	0.3082	0.2749	0.2941	0.0615	nan		0.451	0.7692	0.5873	0.623	0.4754	0.6562
1	0.4706	0.7031	0.9219	0.893	0.9123		0	0.875	0.9825	0.8448	nan	nan		1	0.68	0.7922	0.5909	0.7222	0.8706		0.0128	0.4615	0.7742	0.5875	0.5	nan
0.9429	0.3226	0.9149	0.9429	0.9095	0.9405		0.0299	0.9767	0.9626	0.9405	0.9783	1		0.9167	0.56	0.9524	nan	0.8227	0.9255		0.028	0.5	0.5614	0.6296	nan	0.6765
0.9429	0	0.0793	0.0469	nan	nan		0.0273	0.8462	0.9303	0.936	0.9767	1		0.9744	0.405	0.7593	0.7949	0.6574	0.6939		0.0369	0.6374	0.4479	0.3643	0.4138	nan
1	0.0256	0.0407	0.0518	nan	0.0156		0.4124	0.9348	0.8773	0.9605	0.9167	0.9672		0.9545	0.6034	0.8571	0.5862	0.8108	nan		0.0255	0.5083	0.4868	0.4437	0.3158	nan
1	0.007	0.0281	0.0217	0	0		0.0075	0.9811	nan	nan	0.9691	nan		0.7115	0.2614	0.197	0.2632	0.6032	0.125		0.2521	0.6241	0.5838	0.551	0.4537	0.6212
0.7059	0.0455	0.0104	0.0845	nan	nan		0.0127	0.96	nan	0.1905	0.9677	nan		0.5904	0.0056	0.0339	0.0319	0	0		0.1778	0.7419	0.5904	0.4737	0.4098	0.5823
0.9115	0.038	0.023	0.0569	nan	nan		0.0178	0.871	0.9118	0.24	0.75	nan		0.5862	0.25	0.7959	0.5135	0.6452	0.775		0.3077	0.619	0.325	0.3182	nan	0.4231
0.9406	0.0267	0.0077	0.0124	nan	nan		0.0152	0.9661	0.9882	0.0851	nan	1		0.4773	0.0044	0.0013	0.0107	0	0		0.16	0.7	0.4565	nan	0.0833	0.3529
0.9085	0	0.0099	0.0258	nan	nan		0.0107	0.9773	0.9625	0.1212	nan	0.9722		0.8095	0	0.0052	0.0199	0	0		0.325	0.7143	0.5333	0.425	0.4	0.619
0.9297	0.3568	0.5222	0.4537	0.5	0.6333		0.0165	0.9158	0.913	0.6129	0.7647	1		0.85	0.5238	0.6545	nan	0.8036	0.75		0.0158	0.8077	0.7589	nan	0.7742	nan
1	0.0209	0.0141	0.0139	0	0		0.0242	1	1	nan	0.962	0.9219		0.4933	0	0.1038	0.0727	0.1481	nan		0	0.7917	0.8299	0.8621	0.6279	nan
0.9861	0.0177	0.0292	0.0184	0	0		0.0049	0.9583	nan	0.8868	0.9831	nan		0.8	0.431	0.472	0.5593	0.3134	nan		0.1364	0.8276	0.5699	0.566	0.5814	0.5714
1	0.0081	0.012	0.011	0	0		0.0208	0.8462	0.8491	0.85	0.9362	nan		0.4857	0.125	0.1609	0.2982	nan	nan		0.0593	0.5315	0.2741	0.4156	0.1682	0.6364
1	0.0196	0.0135	0.0217	0	0.0101		0.0035	0.9765	0.9653	0.8421	0.9429	0.9841		0.9643	0.2222	0.1222	0.1321	nan	nan		0.0714	0.913	0.2368	0.6667	0.125	0.35
0.9355	0.0128	0.0152	0.0126	0	0.0233		0.0044	0.9643	0.956	0.8692	0.9535	0.9818		0.8519	0.5455	0.4961	0.4393	0.6304	0.6792		0.3488	0.6774	0.4026	0.3077	nan	nan
1	0	0.0184	0.0063	0.0075	0.0141		0.0203	0.8718	0.8861	0.9038	0.9286	0.9524		0.614	0.3	0.5736	0.4521	0.1429	0.5588		0.2727	0.7955	0.4706	0.1111	0.2083	nan
0.9661	0.0166	0.0164	0.0241	0.0074	0.0154		0.0337	1	nan	nan	0.9101	0.9794		0.453	0	0.0176	0.011	0	0.0652		0.0209	0.5952	0.303	0.1724	0.3	0.4118
0.8148	0	0	0	0.0123	0		0.2	1	0.8211	0.8514	0.9268	nan		0.8333	0.0606	0.0513	nan	0.1613	0.2297		0.5676	0.9697	0.8592	0.7426	0.8571	0.7547
1	0	0	nan	0	nan		0.0211	0.5843	0.8839	0.8818	0.5769	0.7091		0.7778	0.4211	0.7377	nan	0.7955	0.6765		0.3429	0.6667	0.75	nan	0.7353	nan
1	0.2638	0.8	nan	0.9767	1		0.3056	1	0.8046	0.9494	0.9811	0.9787		0.4118	0.0084	0.0137	0.0071	0	0		0.0571	0.5	0.5031	0.3061	0.2542	0.4615
0.7027	0.1379	0.9231	0.9412	0.9221	0.9815		0.2778	0.8214	0.9213	0.9429	0.9062	0.9412		0.8438	0.0093	0.0141	0.0131	nan	nan		0.4667	0.8077	0.6154	0.5857	0.32	0.6429
1	0	0.0102	0.0325	0	0		0.1843	1	0.918	0.7912	0.8636	nan		0.4737	0.0273	0.0102	0.0069	0.0119	0.0159		0.6471	0.9474	0.7071	0.5915	nan	nan
0.9091	0	0.0101	0.0183	0	nan		0.0145	1	0.9185	0.8219	0.9605	nan		0.72	0.0051	0.0054	0.0101	0.0091	0		0.069	0.6538	nan	nan	0.4865	0.5522
1	0	0.0062	0.0141	nan	0		0.0157	0.9821	0.959	0.8099	0.9333	nan		0.4884	0	0	0.0309	0	0.0365		0.1048	0.6842	nan	0.5862	0.7143	0.6282
1	0.0333	0.0188	0.0157	nan	0		0.0662	0.981	0.9686	0.9027	nan	nan		0.8163	0.4857	0.7436	0.6486	nan	0.6667		0.2979	0.6434	0.5522	0.3697	nan	nan
0.9365	0.0159	0.0179	0.0064	nan	0		0.0221	0.9952	0.8953	0.8264	nan	0.9792		0.8857	0.3256	0.7384	0.6667	nan	0.6327		0.1181	0.5	0.6875	0.5385	0.7049	0.5424
0.9677	0.0086	0.011	0.0139	nan	0		0.0095	0.9318	0.9536	0.8532	nan	0.9815		0.5806	0.0769	0.25	nan	0.4519	0.5185		0.0529	0.5941	0.3571	0.5	0.6842	0.3514
0.9787	0.0117	0.0042	0.0049	nan	nan		0.0152	0.6108	0.5275	0.4732	0.3939	0.494		1	0.619	nan	nan	nan	nan		0.0101	0.402	0.4918	0.37	0.5278	nan
0.9808	0.0154	0.007	0.013	nan	nan		0	1	1	nan	0.95	1		0.587	0.2857	0.5385	0.4516	0.45	nan		0.4615	0.8491	nan	0.8511	nan	nan
0.9655	0.0052	0.0174	0.0206	nan	nan		0	0.697	0.6441	0.4805	0.686	0.7917		0.7826	0.375	0.7143	0.439	0.6275	0.6842		0.0351	0.5714	0.4375	nan	0.6667	0.6889
1	0.0132	0.0136	0.0097	0	0.0196		0.0137	0.9667	0.9724	0.7783	0.9437	0.9737		0.8333	0.3511	0.8201	0.6373	0.4242	0.4839		0.0233	0.8636	0.9512	nan	0.7344	0.8015
0.9811	0.004	0.0076	0.0079	0	0		0.0129	0.9	0.9608	0.8091	0.939	nan		0.9333	0.625	0.9	0.5	0.7297	0.875		0.0769	0.9655	0.8367	nan	0.7609	0.7313
0.9877	0.0058	0.0088	0.0121	0	0		0.0049	1	1	0.7018	1	1		0.9583	0.6296	0.975	0.8621	0.6568	0.812		0.0131	0.5	0.669	0.4722	0.7255	nan
0.9929	0.0112	0.0254	0.0125	0	0		0.0064	1	0.9867	0.8507	0.9655	1		0.5333	0.1579	0.5349	0.6667	0.46	0.56		0.0056	0.4	0.6891	0.3333	nan	nan
0.9859	0.0115	0.0114	0.0106	0	nan		0.006	0.7674	0.9856	0.7727	1	1		0.4348	0.0526	0.1807	0.3208	0.0882	0.2075		0.0134	0.3529	0.5269	0.2	nan	nan
0.9776	0.3529	0.3497	0.2947	nan	0.3571		0.0073	0.9375	1	nan	nan	nan		0.9535	0.3333	0.9545	0.8727	0.9429	0.87		0.0153	0.7	0.72	0.7353	nan	nan
0.6923	0.1568	0.1884	0.1832	0.2346	0.1304		0.0078	0.925	0.9898	0.9767	0.9692	1		0.9778	0.3958	0.9636	0.8857	0.9079	0.9298		0.0089	0.6061	0.7778	0.3793	nan	nan
0.5302	0.0146	0.0193	0.0203	0.0089	0		0.0169	1	0.9852	0.92	0.9787	0.9		0.7812	0.2308	0.4568	0.4872	0.28	nan		0.0149	0.7368	nan	0.8	nan	nan
0.8138	0.0096	0.0348	0.018	0.0145	0		0.0957	0.8713	0.7723	0.5944	0.7373	0.6377		0.5714	0.046	0.0698	0.0847	0.3947	0.4048		0.0026	0.75	nan	0.6923	nan	nan
0.9559	0.1033	0.1362	0.1632	0.3735	0.2083		0.0767	0.8889	0.9438	0.5333	0.9259	0.9383		0.9231	0.5	0.8118	0.6216	0.7	0.7089		0.386	0.7391	0.6022	0.7857	nan	nan
1	0.3857	0.524	0.3869	0.9333	1		0.0631	0.9	0.8951	0.7292	0.9257	0.9277		0.7368	0.0147	0.0239	0.0366	0	0.0092		0	0.35	0.4324	0.2424	nan	nan
0.9697	0.3625	0.3413	0.3333	nan	nan		0.0502	0.9429	0.7931	0.8679	0.91	0.9808		0.9333	0	0.0296	0.0169	0.0066	0.0108		0.0049	0.5161	0.7037	nan	nan	nan
0.974	0.3542	0.3808	0.2946	nan	nan		0	0.9679	0.9344	0.9429	0.8947	0.8718		0.7746	0.0101	0.0105	0.0194	0.0082	0		0	0.68	0.8	nan	nan	nan
0.9524	0.4523	0.3734	0.3944	1	nan		0.0444	0.7297	0.7863	0.2609	0.8896	0.9455		0.3494	0.0476	0.0092	0.0185	0	0		0.1364	0.4667	0.4194	nan	nan	nan
0.9667	0.3002	0.1548	0.2159	0.9896	nan		0.0211	1	0.9535	0.9326	0.9062	0.913		0.9429	0.5571	0.6635	0.6522	0.5802	0.641		0	0.9	0.8592	0.7143	0.7	nan
0.9483	0	0.0043	0.0308	0	0		0.0132	1	0.9762	0.8462	0.95	nan		0.7	0.3846	0.3431	0.427	0.2121	0.4318		0.0195	0.7746	0.6761	0.5	0.3421	nan
0.9216	0.0497	0.0085	0.0201	0.0103	0		0.0336	0.8837	0.96	0.8409	1	nan		0.7012	0.0732	0.0994	0.0886	0.2564	nan		0.0085	0.8276	0.7156	0.7584	0.625	nan
0.95	0.4143	0.8923	0.9091	0.9118	0.9263		0.0073	1	0.9178	0.6765	0.92	nan		0.7879	0.0726	0.1475	0.1042	nan	nan		0.0345	0.5405	0.5362	0.403	0.0274	0.5109
0.7355	0.2163	0.493	0.3777	0.2487	0.4088		0.0382	0.9677	0.9107	0.7	1	nan		0.7561	0.0815	0.2071	0.1769	nan	0.381		0.3333	0.7273	0.7576	nan	nan	nan
0.8128	0.2632	0.5909	0.6022	0.2258	0.5357		0.0452	0.9394	0.8814	0.7619	1	nan		0.5658	0.1609	0.082	0.0852	0.4396	0.4167		0.0245	0.5417	0.1266	nan	nan	nan
1	0.0789	0.0573	0.0561	0.0349	0		0.0114	0.9885	0.8701	0.871	0.975	nan		0.4773	0.0363	0.0398	0.0652	0.2864	0.1882		0.0059	0.8409	0.6374	0.7826	0.875	0.8333
0.8444	0.0227	0.0197	0.2048	0	nan		0.0063	1	0.9592	1	0.9667	nan		0.6863	0.0403	0.0361	0.0864	0.264	0.1892		0.0079	0.5435	0.765	0.6552	0.6667	0.6604
1	0.0333	0	0	0	0.1		0	0.7965	0.9421	0.899	nan	nan		0.7931	0.1645	0.0824	0.1294	0.3134	0.2951		0.1364	0.5405	0.2747	0.619	nan	0.359
0.95	0.3364	0.4731	0.5166	0.4182	0.4462		0.0115	0.8745	0.9321	0.8913	0.9429	1		0.5714	0.2553	0.3602	0.3818	0.3607	0.2895		0.3774	0.7414	0.3791	0.6269	0.3548	0.4516
0.8	0.2745	0.3038	0.6136	0.0795	0.3409		0.0144	0.9407	0.9573	0.8333	0.95	1		0.7941	0.4808	0.6016	nan	nan	nan		0.0278	0.4138	0.5	0.2667	nan	nan
0.7692	0	0.0043	0.0504	nan	nan		0.0088	0.9865	0.9818	nan	0.9167	nan		0.449	0.0104	0.0095	0.0121	nan	nan		0.493	0.8571	0.7529	0.7442	0.2979	0.6061
0.6254	0.0117	0.008	0.014	0	0		0.0118	0.6562	0.9375	0.7561	0.9556	nan		0.5667	0.0606	0.3077	nan	0.1631	0.3409		0.0291	0.3944	0.6	0.5783	0.3393	0.3448
0.654	0.0022	0.0061	0.0221	0	0		0	0.9412	0.9714	nan	0.9474	nan		0.9167	0.5536	0.4818	0.4146	0.3182	nan		0.032	0.74	0.8475	0.8163	0.6897	0.7073
0.8125	0.2048	0.5397	0.4479	0.5615	0.7955		0	0.7619	1	nan	0.9174	nan		0.7241	0.4211	0.5285	0.6069	0.6087	0.6562		0.0074	0.85	nan	nan	nan	nan
0.8072	0.0121	0.0094	0.0181	0	0.0196		0.375	0.9211	0.8559	0.8154	0.717	0.65		0.8767	0.5753	0.5857	0.7624	0.6471	0.7429		0.0417	0.7	nan	nan	nan	nan
0.5988	0	0.0033	0.0196	0	0		0	0.9444	0.9474	nan	nan	nan		0.9286	0.2571	0.2821	0.4068	nan	nan		0.0076	0.3932	0.6304	0.5283	nan	nan
1	0.4545	0.75	0.9091	0.9462	0.9706		0.0635	0.8438	0.8409	0.9362	1	nan		0.7708	0	0.0464	0.037	0.025	0		0.0252	0.6	0.7297	nan	0.6774	nan
1	0.4	0.8116	0.8378	0.9868	0.9722		0.0098	0.943	0.9756	0.913	0.9083	0.96		0.5946	0.0431	0.0203	0.0078	0	0.0194		0.0373	0.3714	0.4255	0.339	0.3429	0.3846
0.6437	0.0078	0.0127	0.0207	0	0		0.0097	1	0.9284	0.8806	0.8824	0.9661		0.88	0	0	0.0484	0	0.0128		0.1714	0.7045	0.4848	nan	nan	nan
0.7975	0.0092	0.0092	0.0336	0	0		0.0281	0.9483	nan	0.88	0.8269	0.9706		0.9623	0	0.0468	0.0323	0.0118	0.0472		0.1667	0.7692	0.6296	0.6667	0.6129	0.625
0.9556	0.3642	0.5493	0.4194	0.2105	0.4375		0.0182	0.8182	0.8944	0.8511	0.6471	0.6889		0.8857	0.0264	0.0119	0.0095	0	0		0.2727	0.7143	0.4242	0.2308	0.4754	nan
0.8047	0.0435	0.005	0.0163	0.0192	0.0227		0.2447	0.775	0.4231	0.5789	0.9355	0.9231		0.7843	0.016	0.0167	0.0216	0	0.0333		0.3636	0.7727	0.5733	0.625	0.7222	0.7105
0.6667	0.0357	0.1875	0.2174	0.0909	0.3333		0.0089	1	0.974	0.7027	0.9403	0.963		0.8519	0	0.0219	0.0192	0	0.0323		0.036	0.6957	0.8182	0.4138	0.8113	0.7632
0.9099	0.4079	0.9286	0.8777	0.3467	0.875		0.02	0.9268	0.8933	nan	0.9106	0.7105		0.6949	0.0476	0.0203	0.0494	nan	0		0.5	0.8182	0.4516	0.4815	nan	nan
1	0.4895	0.1671	0.4306	0.3115	0.25		0.0083	1	0.9322	0.7778	0.9388	0.9688		0.7009	0.0312	0.0129	0.0198	0.0185	0		0.4706	0.8077	0.8148	nan	0.4762	nan
0.9138	0.302	0.435	0.4053	nan	0.3333		0.035	0.974	0.8681	0.8095	0.9672	1		0.7647	0	0.0105	0.0381	0.0286	0.0204		0.4324	0.8095	0.7692	0.6061	nan	nan
0.6398	0.0353	0.0045	0.0239	0	0.0247		0.0128	1	0.7903	0.7833	0.9737	1		0.7931	0	0.0247	0.018	0.0143	0		0.0968	0.5833	0.5593	0.4091	0.5926	0.5463
0.6258	0.0113	0.0079	0.0138	0	0.0086		0.0169	1	0.931	nan	0.9167	1		0.4902	0.0058	0.0044	0.0225	0	0		0.1056	0.45	0.0382	0.0633	0.5256	0.8462
0.9481	0.4186	0.883	1	0.9855	1		0.0818	0.85	0.8	nan	0.7143	nan		0.7609	0.0251	0.0008	0.0173	0	0		0.25	0.5625	0.4	0.5286	0.0192	nan
0.9487	0.2034	1	0.8947	0.9812	0.9802		0.0294	1	0.9318	0.3333	0.9688	nan		0.7778	0.0072	0.0045	0.0152	0	0		0.0098	0.6714	0.6688	0.7222	nan	nan
1	0.3714	0.9576	0.7917	0.9868	1		0.0058	1	0.9661	nan	0.8636	nan		0.7647	0.0469	0.0085	0.0173	0	0		0.4483	0.8444	0.5974	0.6761	0.614	0.8636
0.9667	0.2333	0.9485	0.8235	0.9852	0.9818		0.017	1	0.8358	0.75	0.9178	nan		0.9298	0.0135	0.0105	0.0189	0	0		0.5139	0.8281	nan	0.7766	0.6512	nan
0.9524	0.4474	0.9474	nan	0.9054	nan		0.0817	1	0.9375	nan	0.9846	nan		0.8116	0.0769	0.0182	0.0083	0.0139	nan		0.1714	0.6562	0.8258	nan	0.55	0.9818
0.9138	0.3333	0.9313	0.9195	0.9468	0.8864		0.0018	0.9552	0.9659	0.9231	0.9444	nan		0.7692	0.0099	0.0341	0	0	nan		0.0176	0.4348	0.379	0.425	nan	0.1
1	0.3433	nan	0.8953	0.9057	0.9153		0.0117	0.7922	0.8131	0.81	0.8317	nan		0.9278	0.0081	0.0156	0.0224	0	nan		0.01	0.3171	0.1529	0.25	0.1463	nan
0.828	0.2832	0.6185	0.5811	0.2188	0.4286		0.0275	0.9024	0.825	0.8478	nan	nan		0.4839	0	0.0131	0	0	0		0.014	0.4242	0.1538	0.2667	nan	nan
0.8682	0.047	0.0181	0.0342	0	0		0.0191	1	0.85	0.7647	nan	nan		0.4459	0.006	0.0161	0.0134	0.0171	0		0.0548	0.6977	0.6769	nan	0.7949	nan
0.5161	0	0.0176	0.0241	0	0		0.3483	1	0.9597	0.93	nan	nan		0.5556	0.2	0.2353	0.1481	nan	0.1842		0.1818	0.6531	0.5476	0.7647	nan	nan
0.7888	0.2848	0.3872	0.3082	0.3814	0.2459		0.0741	0.9796	0.9727	0.9389	nan	nan		0.8919	0.4314	0.86	0.6154	nan	0.7273		0.0507	0.3659	0.5536	0.3571	nan	nan
0.64	0	0.0361	0.0195	0.0059	0		0.1458	0.9444	0.9562	0.7857	0.9634	0.9855		0.3824	0.075	0.2652	0.2577	0.1546	0.4111		0.0162	0.5641	0.65	0.6	0.7564	0.7143
0.7736	0.0243	0.0047	0.0115	0.0179	0.0086		0.3333	0.9	nan	nan	0.8	nan		0.8929	0.2949	0.7265	0.7027	0.7368	0.6812		0.0246	0.3269	nan	nan	0.1111	nan
0.8947	0.014	0.0133	0.026	0	0.0112		0.3947	1	1	0.9032	0.9737	nan		0.8649	0.4762	0.8203	0.7872	0.75	0.52		0.0845	0.5758	0.6061	0.6047	0.32	nan
1	0.5	0.9663	1	0.8667	0.8356		0.0595	1	0.3855	0.9737	0.975	nan		0.68	0.0067	0.0038	0.0162	0.008	0		0.1357	0.4737	0.6543	0.5493	0.5517	nan
0.975	0.1299	0.0469	0.0391	0.2276	0.1039		0.133	0.9756	0.7576	0.8077	0.9747	nan		1	0.0162	0.0103	0.0139	0	0		0.0976	0.4615	0.5714	0.3529	0.4865	0.36
0.9815	0.4286	0.9795	0.8889	0.9674	0.975		0.1485	0.9645	0.9589	0.8642	0.95	0.8929		0.88	0.0087	0.0087	0.0161	0.0122	0.0096		0.037	0.3871	0.1461	0.4925	0.3585	0.2821
1	0.2258	0.7857	0.5738	0.7407	0.8451		0.1051	0.964	0.9314	0.8387	0.9688	0.881		0.8	0.0068	0.0109	0.0088	0	0		0.2857	0.5915	0.4655	0.5556	0.5269	0.5769
1	0.3902	nan	0.9459	0.9402	0.9811		0.2515	0.913	0.9796	0.9916	0.9839	0.8837		0.84	0	0.0195	0.0296	0	0		0.3077	0.6735	0.5294	0.4516	0.5455	nan
0.6977	0.1096	0.6257	0.5567	nan	0.5366		0.4156	1	0.9535	0.9718	0.931	nan		0.8966	0.0128	0.0159	0.0181	0	0		0.1538	0.4853	0.1389	0.3478	0.2692	0.4737
0.7121	0.0674	0.0855	0.0609	0.2167	0.0562		0.0064	1	0.9333	0.96	1	1		0.6429	0.3288	0.1542	0.2378	0.0635	0.3231		0.144	0.942	0.7	0.54	0.75	nan
1	0.0162	0.0201	0.0247	0	0.0125		0.0142	1	0.9307	0.978	0.85	nan		0.7778	0.3714	0.4848	0.4348	0.4167	0.4146		0.45	0.8235	0.4545	nan	0.6167	nan
1	0.1304	0.323	0.3811	0.5185	0.2931		0.0075	1	0.9892	0.7778	0.9677	nan		0.7895	0.1875	0.4186	0.4	0.125	0.4412		0.3333	0.7333	0.56	0.6962	0.717	0.6061
0.9692	0.4306	0.7669	0.7143	0.5638	0.9306		0.0151	1	0.9184	0.7835	0.9688	nan		0.6923	0.2771	0.4186	0.2381	0.3333	nan		0.2308	0.7619	0.6092	0.8	0.2903	0.7245
0.6825	0	0.1736	0.1041	0	0.1579		0.0106	0.6098	1	nan	0.976	1		0.4521	0.1143	0.1406	0.3333	0.3222	0.5238		0.4643	0.8763	0.75	0.656	0.7358	nan
0.8167	0.0474	0.0544	0.0639	0.0577	0.04		0	0.8167	0.9318	0.9189	1	1		0.871	0	0.0063	0.003	0	0		0.4091	0.8333	nan	nan	0.7674	nan
0.9	0.0027	0.0161	0.0113	0.0199	0.0096		0	0.931	0.8947	1	0.9605	0.9608		0.8817	0.0083	0.0137	0.0073	0	0.037		0.5	0.8	0.4831	0.5	0.5462	0.5106
0.9574	0.026	0.0139	0.0191	0.0053	0.0092		0	0.9048	0.8936	nan	0.9744	0.9355		0.7381	0.0117	0.0154	0.0158	0	0.0111		0.5132	0.8673	0.6584	0.717	0.4815	nan
0.875	0.1942	0.1591	0.172	0.1531	0.0948		0.0588	1	0.8519	0.8667	0.9817	1		0.7097	0.0376	0.013	0.0057	0	0.0095		0.3111	0.6863	0.385	0.4951	0.7397	0.8387
0.5479	0	0.0044	0.0256	0	0.0125		0.0038	1	0.9848	0.9444	nan	1		0.4444	0	0.0175	nan	0	0		0.3333	0.8298	0.8354	0.7172	0.7843	0.4884
1	0.0166	0.0155	0.0159	0.0079	0.0082		0.0274	0.9773	0.9852	0.831	nan	0.9545		0.9048	0.0116	0.0207	0.0107	0	0		0.1261	0.9559	0.8627	0.7903	0.8298	0.8056
0.8588	0.0094	0.0138	0.0157	0	0		0.0117	0.7838	nan	nan	0.9383	0.9726		1	0.093	0.0098	0.0183	0.0222	nan		0.1613	0.9231	0.6279	0.6667	0.7143	0.5556
0.8571	0.0258	0.008	0.0151	0	0		0.0265	0.925	0.9277	0.9831	0.8926	0.9231		0.9474	0.0355	0.0112	0.0185	0	nan		0.45	0.7778	0.7744	0.7273	0.4474	nan
0.9038	0.0152	0.008	0.0162	0	0		0.0104	0.5385	0.4303	0.7253	0.9907	0.9286		0.5231	0.0049	0.0078	0.0088	0	0.0175		0	0.5	0.4583	0.4043	0.5341	0.4157
0.604	0.0172	0.013	0.006	0.0179	0		0.0153	0.9695	0.99	1	0.9658	0.9804		0.7193	0.0133	0.012	0.0242	nan	0.0455		0.5417	0.8696	0.8615	0.8947	0.746	0.8679
0.875	0.0198	0.0076	0.0107	0	0		0.0053	0.9821	1	nan	0.9863	1		0.8235	0.5	0.625	0.6129	0.5926	0.7059		0.2188	0.9155	0.6207	0.5143	0.6	0.9048
0.8829	0	0.0097	0.0127	0	0		0.021	1	0.9691	0.975	0.9459	0.9825		0.875	0.4452	0.8322	0.6587	0.4253	0.7241		0.1939	0.5455	0.5366	0.4627	0.4524	0.5192
1	0.4082	0.8646	0.97	0.8778	0.936		0.0067	1	nan	0.8391	1	0.9038		0.8182	0.0229	0.0147	0.0143	0.0309	0.0085		0.1481	0.4783	nan	nan	0.4688	nan
0.9608	0.4231	0.9583	nan	0.8833	0.9828		0.0181	1	0.8654	0.6739	0.8684	nan		0.75	0.3398	0.4728	0.4265	0.1233	0.3721		0.4878	0.8333	0.8439	0.7188	0.898	0.8788
1	0.3158	0.871	0.8889	0.6765	0.8519		0.0158	1	0.8817	0.7667	0.9237	1		0.7917	0.0278	0.0983	0.1765	0.0513	0.2353		0.375	0.8387	0.763	0.4375	0.9623	nan
0.5275	0.0238	0.0896	0.0625	0.012	nan		0.0096	0.9706	0.9267	0.7889	0.9172	1		0.5862	0.25	0.5046	0.6071	0.3976	0.4225		0.6207	0.9375	0.6909	0.6033	0.7158	0.7857
0.8049	0.1509	0.3483	0.0988	0	0.1089		0.0265	1	0.8958	0.9429	0.8938	0.9767		0.5439	0.0612	0.3959	0.5891	nan	nan		0.4054	0.7971	0.5763	0.5098	0.5952	nan
0.95	0.2593	0.95	0.8958	0.8468	0.9839		0.0199	0.75	0.9481	0.9844	0.9571	0.9844		0.8696	0.4643	0.7	0.5238	0.7407	nan		0.1667	0.5769	0.3125	0.25	nan	nan
0.6905	0.108	0.4321	0.3333	0.0649	0.3548		0.0211	0.8889	0.9737	0.8852	1	0.9831		0.3881	0.0476	0.0833	0.0896	0.0373	0.0625		0.25	0.875	0.4857	nan	nan	nan
0.9333	0.07	0.1805	0.2035	0.0484	0.2712		0.0196	1	0.8148	0.4	0.6364	0.7167		0.7	0.0183	0.0119	0.0067	0	nan		0.0079	0.4177	0.129	0.2727	nan	nan
0.7381	0.2055	0.4011	0.4505	nan	nan		0.4333	1	0.7931	0.8889	0.9459	0.9841		0.3235	0.0234	0.0091	0.0132	0	nan		0.032	0.7436	0.3539	0.6575	nan	nan
0.9744	0.4118	0.6783	0.6731	0.7625	0.6812		0.2	0.961	0.6126	nan	nan	nan		0.9143	0.0038	0.0068	0.0105	0	0		0.5	0.8182	nan	nan	0.5714	0.5556
0.8333	0.1404	0.8642	0.8532	0.75	0.7647		0.2143	0.9804	0.2486	0.1342	0.958	1		0.7273	0.0581	0.1017	0.2456	0.6129	0.1071		0.3095	0.9259	0.8308	nan	nan	nan
1	0.3793	nan	nan	0.9789	0.9821		0.022	0.5841	0.9224	0.9014	0.8372	0.974		0.9826	0.3486	0.3936	0.3291	0	nan		0.6111	0.9167	0.4393	nan	0.4559	0.7308
1	0.0238	0.0068	0.0153	0	0.0149		0.0096	0.8	0.9459	0.9533	nan	0.9697		0.9683	0.619	0.3926	0.4938	0.7347	0.5333		0	0.4419	0.4925	nan	0.5	0.5455
0.5172	0.013	0.0103	0.0099	0	0		0.0296	0.8587	0.9395	0.915	0.9778	1		0.9551	0.4615	0.1979	0.3276	0.4247	0.2708		0.0163	0.7826	0.72	0.4615	0.6949	0.8378
1	0	0.5652	0.4036	nan	nan		0.0137	0.6218	0.9723	0.9062	0.9333	1		0.8929	0.3158	0.4085	0.3158	0.4408	0.5172		0.2604	0.7805	0.5199	0.4309	0.569	0.5657
0.7879	0.08	0.1081	0.1458	0.7234	0.1154		0.0243	0.8496	0.596	0.7438	0.7403	0.5814		0.5641	0.1481	0.4505	0.3261	0.4364	0.337		0.4945	0.8519	0.6667	0.6714	0.5833	nan
0.7619	0.0138	0.0082	0.0086	0	0		0.0164	0.993	0.8992	0.9127	0.9552	nan		0.625	0.32	nan	0.0714	nan	nan		0.439	0.8205	0.8462	0.7273	0.7174	nan
0.9412	0.0011	0.0125	0.0084	0	0.0128		0.0071	0.9724	0.9383	0.9343	0.963	0.9756		0.75	0.25	0.1846	0.0769	0.4328	nan		0.0205	0.5094	0.3367	0.505	0.3784	nan
0.9545	0.0168	0.0054	0.0148	0	0.0106		0.0168	0.7667	0.9928	0.9634	0.9467	0.9583		0.4737	0.0267	0.1159	0.1008	0.0339	0.0784		0.0078	0.3143	0.2996	0.3459	0.2245	0.4762
0.6429	0	0.0072	0.0099	0	0		0.0207	1	0.9665	0.8806	0.9273	1		0.6543	0.2516	0.2818	0.4337	0.2718	0.4737		0	0.55	nan	nan	nan	nan
1	0.4314	0.5816	0.6912	0.6667	0.58		0.0093	0.9773	0.9832	0.5263	0.8857	nan		0.7037	0.3918	0.3918	0.7143	nan	nan		0	0.6087	0.7034	0.4722	0.5238	0.725
0.8644	0.2	0.7	0.625	0.6812	0.5789		0.0164	0.9647	0.9863	0.4359	0.918	nan		0.72	0.3077	0.3333	0.3077	0.3898	nan		0.3333	0.7419	nan	0.4474	0.5	nan
0.9836	0.0077	0.0125	0.0129	0	0		0.0028	0.9898	0.8947	0.8684	0.9669	nan		0.5806	0	0.0142	0.0035	0.0072	0		0.0222	0.7222	0.5152	0.4848	0.619	nan
1	0.0446	0.015	0.018	0.0169	0.0118		0.0162	1	1	1	0.9437	nan		0.5	0	0.0365	0	0	0		0.5345	0.8718	0.4021	nan	0.7949	0.8214
1	0	0	0.0135	0	0		0.4407	0.9688	0.9725	0.9412	0.9634	0.9701		1	0.5667	0.7746	nan	0.7188	nan		0.2577	0.633	0.2038	0.3412	0.3293	0.5
1	0.0035	0.0126	0.0125	0	0.0115		0.0067	1	0.8824	0.7042	0.8954	nan		0.9062	0	0	0.0183	0.0119	0.037		0.0125	0.3704	0.4182	nan	0.2742	0.6154
1	0.0097	0.0143	0.0141	0	0		0.0149	0.9667	0.9297	0.878	0.9118	nan		0.931	0.0377	0.0415	0.0105	0.0476	0.0755		0.1321	0.9565	nan	nan	nan	nan
1	0.0301	0.0095	0.0169	nan	nan		0.022	0.9545	0.9841	0.9425	0.9574	nan		0.8387	0	0.0248	0.0263	0.0164	0		0.1417	0.5714	nan	0	nan	nan
1	0.0233	0.0033	0.0114	0	0		0.0026	1	1	0.9783	nan	nan		0.3077	0	0.0078	0.0229	0	nan		0.0727	0.75	nan	0.5	nan	nan
1	0.0741	0.881	nan	0.8409	1		0.0192	0.9342	0.9634	0.5833	0.9184	nan		0.5128	0.1622	0.4215	0.1196	0.6327	0.5972		0.0337	0.5	0.8	0.3333	nan	0.7619
0.9643	0.0373	0.0061	0.0156	0	0		0.0128	0.9725	0.9548	0.6154	1	nan		0.7558	0.3919	0.4831	0.479	0.5814	0.5435		0.5172	0.931	0.3438	0.5769	0.7381	0.6923
1	0.0254	0	0.0121	0	0		0.017	0.9469	0.9515	0.713	0.9767	0.6667		0.661	0.1687	0.4829	0.4371	0.4074	0.3462		0	0.6364	0.7105	nan	nan	nan
0.8611	0.006	0.0075	0.0101	0	0.0345		0.0377	0.9659	0.8842	0.8661	1	nan		0.5915	0.1319	0.324	0.375	0.2093	0.3514		0.1714	0.8889	0.2963	0.8222	0.8387	nan
0.92	0.0243	0.014	0.0341	0	nan		0.0152	0.9643	0.9683	0.8392	0.9481	nan		0.8247	0.4925	0.6842	0.7167	0.5088	0.8269		0.1	0.7	nan	0.875	nan	nan
1	0.0142	0.0088	0.0149	0	nan		0.0052	0.9	0.929	0.8417	nan	nan		0.9167	0.5283	nan	nan	0.6518	0.7288		0.0727	0.6364	0.4861	nan	0.6486	0.5833
0.8889	0.0087	0.0104	0.0095	nan	0		0.016	0.9688	0.9302	0.8833	0.9878	nan		1	0.6512	0.8571	nan	0.8506	0.9429		0.0729	0.519	0.1208	0.1496	0.1132	0.2273
1	0	0.0274	0.0303	0.0063	0		0.0253	1	0.973	0.975	0.9518	0.8148		0.6491	0.036	0.0115	0	0	0.0175		0.08	0.6667	0.3043	0.4412	nan	nan
0.9833	0.0286	0.0242	0.0109	0	0		0.0103	0.8667	0.6627	0.9286	0.9208	0.9605		0.92	0.5116	0.7889	0.8	0.7919	0.8696		0.303	0.678	0.5126	0.1111	0.5167	0.4474
1	0	0	0.0435	0	nan		0.0209	1	0.845	0.9615	0.9403	0.963		0.7436	0.0278	0.0081	0.0238	0	0		0.5946	0.9324	nan	0.8857	0.75	0.88
0.9412	0.0797	0.0186	0.0871	0.0667	0.0563		0.0126	0.963	0.9254	0.6552	0.9557	0.9778		0.6087	0.0248	0.028	0.0307	nan	nan		0	0.5385	nan	0.6034	0.3497	0.6609
0.86	0.2286	0.369	0.3264	0.2368	0.2667		0.011	1	0.9391	0.973	0.9558	0.973		0.5862	0.2143	0.038	nan	0.0145	0.0312		0.0476	0.4167	0.2292	nan	0.1045	0.3333
0.7778	0.2099	0.6034	0.5369	0.6522	0.662		0.0126	0.6216	0.9491	1	0.9524	0.92		0.9714	0.6667	0.9342	0.8261	0.6667	0.8925		0.0278	0.3333	0.1429	nan	nan	nan
0.663	0.0217	0.0095	0.0107	0	0		0.0061	0.7143	0.9196	0.9625	0.9483	0.9545		0.7632	0.3182	0.4737	nan	nan	nan		0.5938	0.9268	0.75	0.7273	0.6952	0.625
0.8333	0.0434	0.116	0.0707	nan	nan		0	0.8529	0.9267	0.9577	0.7778	nan		0.9565	0.6316	0.7273	0.7059	0.7706	0.7875		0.4242	0.7609	0.7898	0.7931	0.7353	nan
1	0.1765	0.0424	0.0363	1	nan		0.0078	1	0.9657	0.8889	0.9535	nan		0.9091	0.551	0.7312	0.8088	0.8387	nan		0	0.3182	0	nan	0	0.0179
1	0.1371	0.0944	0.1246	0.9901	nan		0.003	1	0.9458	0.8347	0.9296	1		0.52	0.0149	0.0177	0.0192	0	0		0.0339	0.8235	0.6703	0.75	0.3086	0.7377
1	0.2828	0.1264	0.0533	0.9926	1		0.0116	1	1	nan	1	nan		0.537	0.0246	0.0127	0.0246	0	0.0189		0.0565	0.6333	0.4628	0.625	0.2411	0.413
0.8481	0.2857	0.4217	0.5537	0.8145	0.4714		0.0281	0.9833	0.9815	nan	1	0.7083		0.9	0.5517	0.8125	nan	0.6667	nan		0	0.6304	0.4369	0.3143	0.1957	nan
1	0.0135	0.0166	0.0123	0	0		0.043	0.95	0.9298	0.7742	0.875	nan		0.8333	0.44	0.6583	0.6667	nan	0.8611		0.0168	0.5294	0.6829	0.5435	0.4684	0.6538
0.8667	0.0178	0.0156	0.0158	0.0242	0.0079		0.0108	1	1	0.9574	0.94	nan		0.9118	0.5532	0.7297	0.4921	0.5506	0.7303		0.0039	0.9231	0.7778	0.9077	0.8009	0.8788
1	0.0145	0.018	0.0082	0.0357	0.0093		0.0028	1	nan	0.9057	0.9512	nan		0.52	0.1778	0.3125	0.3333	0.1	0.3429		0.0071	0.7188	0.7963	0.7143	0.78	nan
1	0.4956	0.6474	0.3702	0.6557	0.359		0.0094	0.9259	0.641	nan	nan	nan		0.5405	0.02	0.2	0.1515	0.187	0.2667		0.0052	0.8667	0.8497	0.7197	0.8132	0.7391
0.9839	0.0242	0.0313	0.0385	0	0		0	0.9653	0.9083	0.9836	nan	nan		0.7344	0.375	0.5366	0.6709	0.2533	0.597		0.008	0.9273	0.8617	0.9344	0.9318	0.9355
0.8739	0	0	0.0541	0	0		0.0811	0.8276	0.8875	0.803	0.9437	1		0.6667	0.2273	0.8378	0.6481	0.3425	0.8333		0.0116	0.8364	0.6867	0.6667	0.6443	0.7111
0.5556	0	0.0074	0.0169	0	0.019		0.0086	0.7203	0.5625	0.8273	0.8657	0.9545		0.6462	0.3256	0.4746	0.6164	nan	nan		0	0.8438	0.734	0.5175	0.8022	0.5208
1	0.0107	0.005	0.0134	0.0133	nan		0.0098	0.619	0.4592	0.5276	0.7143	0.6875		0.8929	0.3238	0.1374	0.4929	0.2778	0.4857		0	0.5	0.5608	0.3524	0.5	0.3902
0.9403	0.0098	0.0157	0.0147	0	0.0149		0.0357	0.6429	0.6338	0.7031	0.8333	0.875		0.913	0.3182	0.5	nan	0.2333	nan		0.0203	0.5714	0.5876	0.6897	0.8767	0.725
0.9692	0.0266	0.0156	0.0046	0.0161	nan		0.0476	1	0.9796	0.9674	0.8923	0.9873		0.7227	0.0199	0.0291	0.0339	0.0244	nan		0.0025	0.4545	0.5641	nan	nan	nan
0.9404	0.0198	0.0098	0.0201	0	0		0.25	1	0.9663	0.9524	0.8434	1		0.8611	0.0149	0	0.0265	0	0.0337		0.0015	0.3117	0.3662	0.5962	nan	0.381
0.7222	0.1	0.0297	0.1961	0.1692	0.141		0.0789	1	1	0.8056	0.9899	1		0.8226	0.4057	0.4928	0.4069	0.3061	0.4938		0.015	0.6	nan	0.375	0.5833	0.7429
0.9459	0.2107	0.6331	0.4543	0.9057	nan		0.0108	1	1	nan	0.9524	nan		0.8286	0.2769	0.4266	0.3737	nan	0.5333		0.0112	1	0.8182	0.6	nan	nan
0.9091	0.0741	0.1466	0.191	0.9195	0.9667		0	1	nan	0.8788	1	nan		0.9375	0.587	0.7729	0.798	0.7634	0.7045		0	0.6279	0.66	nan	nan	nan
1	0.0036	0.1297	0.1724	0.12	0.0893		0.007	1	0.8986	0.9006	1	nan		0.3759	0.0099	0.0289	0.0423	nan	nan		0.1923	0.5517	0.547	0.5149	0.4222	nan
0.9655	0.3333	0.9286	0.925	0.8722	0.9222		0.0141	0.9821	0.875	0.922	0.958	nan		0.9	0.2941	0.3333	0.303	nan	nan		0.2857	0.8983	0.7755	0.6875	nan	nan
0.8298	0.2695	0.9128	0.7559	0.9096	0.8571		0.0159	1	0.8261	0.4444	nan	nan		0.35	0	0	0.0303	nan	nan		0.5102	0.9444	0.7778	nan	0.963	nan
0.8235	0	0	0.0833	0	0		0.4717	1	0.9388	0.84	0.9423	0.8723		0.9524	0.0769	0	0	0	0		0	0.3061	0.5179	0.4286	0.1791	0.4762
1	0.3889	0.7544	0.1842	0.9623	0.9796		0.0635	0.6078	0.875	0.92	0.6882	0.8438		0.8857	0.1212	0.0556	0	0.0328	nan		0	0.3056	0	0	0	0.0115
0.8936	0.0667	0	0.0513	nan	nan		0.1774	0.8627	0.7409	0.7386	0.6429	0.8804		0.8868	0.4947	0.4789	0.4706	0.5758	nan		0.52	0.8478	0.6396	0.8039	0.8028	0.7812
0.8101	0.087	0.0204	nan	nan	nan		0.0197	0.9167	1	1	0.9412	1		0.6364	0.2075	0.4301	0.2561	nan	nan		0.0588	0.7241	0.5227	0.76	0.7843	nan
0.9778	0.0928	0.0155	0.0367	0.0455	nan		0.0097	0.9892	0.8953	1	0.963	1		1	0.0217	0.0246	0.0208	0	0.0089		0.0121	0.6818	0.72	0.5811	0.8235	nan
1	0.0293	0.0157	0.0111	nan	nan		0.0041	0.9655	nan	nan	0.9434	1		0.9155	0.3717	0.5607	0.6379	0.3448	nan		0.0769	0.4151	0.1622	0.2	0.1842	0.322
0.9646	0.0185	0.0081	0.0152	nan	nan		0.0086	0.9643	1	1	0.9692	1		0.8261	0.3158	0.358	0.4462	nan	nan		0	0.7708	0.8936	nan	0.7385	0.9194
0.9655	0.0122	0.023	0.0165	nan	nan		0.0211	1	nan	nan	nan	0.9348		0.5526	0.1008	0.3518	0.3796	nan	nan		0.0372	0.9556	0.8125	0.878	0.8824	0.8696
0.92	0	0.5857	0.5207	0.7544	0.8333		0.0099	0.9651	0.9775	0.807	0.9571	0.8387		0.6	0.216	0.2861	0.4091	nan	nan		0.0047	0.8611	0.86	0.6786	0.6774	0.7568
0.7955	0.0133	nan	nan	nan	nan		0.0113	0.9474	0.9861	0.7917	0.962	0.987		0.7143	0.3246	0.5756	0.6105	nan	0.625		0	0.8333	0.746	0.6875	0.875	0.8444
0.84	0	nan	nan	nan	nan		0.0078	1	0.8974	0.5833	0.9836	1		0.4	0.0612	0.0938	0.12	nan	nan		0.2174	0.8	0.8592	0.6087	0.8	0.7778
0.96	0.2642	0.5556	0.5541	nan	nan		0.0343	0.7727	0.566	0.5417	0.9583	1		0.7407	0	0.0032	0.0071	nan	nan		0.6034	1	0.7647	0.6	0.825	nan
1	0.3897	0.1512	0.1047	0.75	nan		0.0112	0.5333	0.4697	nan	0.9032	1		0.9231	0.0559	0.0378	0.0446	nan	nan		0.3947	0.7917	0.5035	nan	0.5246	0.5738
1	0.36	0.1719	0.1281	0.7083	nan		0.0067	0.8862	0.9615	0.9143	0.9406	0.9524		0.5517	0.0129	0.0093	0.0029	nan	nan		0.2727	0.5814	0.375	0.303	0.2295	0.3889
1	0.0082	0.0173	nan	0	0		0.0142	1	0.9322	0.7629	0.9633	1		0.8	0.0114	0.003	0.0086	nan	nan		0.0181	0.6538	0.4815	0.3143	0.6275	0.5455
0.92	0.0602	0.1471	0.0733	0	nan		0.0327	0.9104	0.7531	0.4595	0.8491	0.9545		0.7105	0.0116	0.0159	0.0108	nan	0.1081		0.0065	0.7	0.6471	0.1935	0.7083	0.72
1	0.0106	0.0026	0.0516	nan	nan		0.0165	0.6304	0.8952	nan	0.9306	1		0.4516	0.0025	0.0071	0.0023	nan	0		0.0033	0.56	0.4487	0.3148	nan	nan
0.91	0.0067	0.0117	0.0354	0	0		0.0277	0.9487	0.9726	0.8333	0.8941	nan		0.9545	0.6	0.6643	0.6418	0.5417	0.4706		0.004	0.5528	0.5232	0.6125	nan	nan
0.949	0.0288	0.0046	0.0182	0.027	0		0.0539	0.9153	1	0.7742	0.9213	nan		0.4231	0	0.0117	0.0217	0	0		0	0.4583	0.4318	0.5357	0.4764	0.4472
0.9444	0.0086	0.0082	0.0126	0	0		0.1284	0.8929	0.8629	nan	0.9725	nan		1	0.0118	0.0196	0.0047	0.0064	0.0086		0.007	0.7685	0.8619	0.8776	0.7745	0.8333
0.9459	0.0139	0.0073	0.0128	0	0.0308		0.4615	0.9929	0.9605	nan	0.9802	nan		0.6333	0.0043	0.0036	0.0145	nan	nan		0.0082	0.7857	0.2784	nan	nan	nan
1	0.4805	0.6768	0.7059	0.717	0.7416		0.0016	1	nan	0.137	0.9643	1		1	0.3143	0.8	0.6731	0.531	0.686		0.014	0.5909	0.617	0.6061	0.5161	0.8261
0.9524	0.0621	0.0619	0.2119	0.8276	0.1275		0.0028	1	0.9787	0.9138	0.9643	nan		0.9189	0.4211	0.5655	0.5556	0.5294	0.6		0.18	0.5135	0.6389	0.6712	0.4342	nan
1	0.0067	0.0065	0.0154	nan	nan		0.011	0.9318	0.9841	0.7196	0.9872	nan		0.8529	0.4815	0.9259	0.9351	0.7361	0.7917		0.0824	0.6178	0.8376	0.7099	0.4459	0.6552
1	0.0085	0.0069	0.0086	0	0.0091		0.019	0.9615	1	0.875	0.9688	nan		0.8182	0.232	0.2211	0.3105	nan	0.3409		0.2157	0.7448	0.6939	0.5091	0.4286	0.64
0.96	0.0063	0.0103	0.0048	0	0		0	0.913	nan	nan	0.9487	0.975		0.7273	0.0034	0.0185	0	0	nan		0.2036	0.8265	0.9839	0.3947	0.6512	nan
0.9259	0.0067	0.0129	0.0181	0	0		0.0124	1	0.9565	0.2143	0.9038	0.9767		0.8889	0.0266	0.0057	0.0187	0	0		0.2273	0.6905	0.4928	nan	0.3864	nan
0.9219	0.0104	0.0097	0.0157	0	0		0.0039	1	0.9722	0.5263	0.8947	0.9348		0.7241	0.0509	0.0048	0.008	nan	0		0.0052	0.5778	0.4126	0.4667	0.4545	0.4909
1	0	0.0167	0.0114	nan	0.0345		0.0167	0.9545	0.9524	0.5	0.8679	0.9242		0.9048	0.16	nan	nan	nan	nan		0.1522	0.85	0.8788	0.6379	0.7483	0.9239
0.9898	0.0042	0.0105	0.0158	0	0		0.0153	1	nan	0.5312	0.9655	0.9187		0.9339	0.5824	nan	nan	nan	0.6		0.0131	0.7143	0.6532	0.8025	0.7708	0.75
0.9157	0.0191	0.0185	0.0225	0	0.0169		0.1	0.9902	0.9588	0.9917	0.9452	nan		0.9118	0.5667	0.725	nan	0.6333	nan		0.0069	0.8611	nan	nan	nan	nan
0.7869	0.1532	0.3297	0.2971	0.061	0.1667		0.0375	0.6629	0.5448	0.5	0.8806	0.7		0.7692	0.4667	0.25	0.5	0.3051	0.5263		0.0417	0.7576	nan	nan	0.5714	0.6667
0.9615	0.0139	0.0199	0.0139	0.0123	0.0103		0.5	1	0.9684	0.973	0.9375	0.9065		0.9881	0.3467	0.3422	0.3149	0.0172	nan		0.0067	0.6364	nan	0.2333	0.6071	0.7586
0.9259	0.0089	0.009	0.0057	0	0		0.0174	1	0.9815	0.9508	0.954	0.96		0.902	0.1184	0.1841	0.4134	0.069	0.2609		0.0077	0.3659	0.3805	0.35	nan	nan
1	0.0033	0.0183	0.006	0	0		0.019	1	1	0.7901	0.978	0.9796		0.7708	0.3514	0.5634	0.5	0.75	nan		0.0146	0.9268	nan	0.5161	0.8718	0.9762
0.9298	0.0187	0.0108	0.0194	0	0		0.016	0.9403	0.9548	0.8182	0.8684	0.9697		0.6212	0.3191	0.6519	0.6711	nan	nan		0	0.8919	0.6735	0.4889	0.5851	0.7347
1	0.0335	0.0129	0.0257	0	0		0.012	0.9717	0.9911	0.9185	0.9342	1		0.5806	0.2593	0.5714	0.2692	nan	nan		0	0.6591	0.875	nan	0.4747	0.5536
0.9048	0.0256	0	0.0094	0.0172	0.0345		0.0076	1	0.9802	0.8986	0.9444	1		0.9464	0.5273	0.7315	0.6988	0.6279	nan		0.0187	0.5667	0.6667	nan	0.434	0.5882
0.5625	0.0105	0.0253	0.0231	0	0		0.0746	0.9524	0.963	nan	nan	0.8095		1	0.6883	nan	nan	0.8046	0.8333		0	1	0.9333	nan	0.875	1
0.9524	0.0082	0.0106	0.0217	0	0.0099		0.0059	0.8857	0.9583	0.75	1	0.8372		0.8	0.1698	0.4177	0.0278	nan	nan		0.0784	1	0.8986	nan	0.8272	0.9714
1	0.1719	0.7667	0.9464	nan	nan		0.0204	0.9762	1	0.9412	nan	0.8974		0.7321	0.4	0.5714	nan	nan	0.3667		0.0227	0.5814	0.9107	0.8974	0.8767	0.8293
1	0.0235	0.0092	0.0131	nan	0.0127		0	0.93	0.98	0.7969	0.9762	0.9556		0.9583	0.6429	nan	1	0.7253	0.8125		0.0308	0.9615	0.8108	nan	0.7241	0.8049
1	0.0121	0.0099	0.0239	0	0.0093		0.0122	0.8551	0.9701	0.8148	1	nan		0.396	0.0448	0.1052	0.0556	0.669	0.0682		0.0034	0.42	0.3429	nan	nan	nan
1	0.0219	0.0075	0.0078	0	0		0.0139	0.7045	0.9074	0.9111	0.9512	1		0.7556	0.0099	0.0118	0.0113	nan	nan		0.34	0.7722	0.7179	0.6071	nan	nan
0.9872	0.0125	0.0095	0.0326	0.0286	0		0	0.7736	0.8956	0.8497	0.9375	0.9811		0.4615	0.0081	0.0074	0.0062	nan	nan		0.3108	0.641	0.7778	0.662	nan	nan
1	0.0055	0.0053	0.0231	0	0		0.0159	0.5532	0.4535	0.4535	0.8321	1		0.6165	0.3095	0.6893	0.4805	nan	0.6061		0.1144	0.4691	0.5577	0.5926	nan	nan
0.913	0	0.0057	0.0043	0	0		0	0.9667	0.9512	0.7593	0.9744	0.9423		0.6364	0.0541	0.0391	0.0367	0.0213	0		0.1525	0.7196	0.654	0.6061	nan	nan
1	0.0679	0.0184	0.0218	0	0.0182		0	1	0.9608	1	0.942	0.9524		0.7917	0.1379	0.1159	0.1414	0	0.027		0.3043	0.6667	0.5147	0.5526	0.4444	0.6438
1	0.0053	0.0064	0.0509	0	nan		0.0421	1	0.7895	nan	0.9706	0.8182		0.913	0.1304	nan	nan	0.0101	0.0357		0.2609	0.5814	0.2921	nan	0.425	0.5
1	0.0128	0.0045	0.0139	0.0104	0		0.0952	0.9216	0.9667	0.9322	0.9307	0.9423		0.8889	0.4302	0.4611	0.3056	0.6	0.5254		0.031	0.3364	0.6885	0.7442	0.3143	nan
1	0.0106	0.0055	0.0316	0	nan		0.0236	0.9626	0.9668	0.8483	0.9792	1		0.7662	0.3478	0.3841	0.3592	0.5581	0.4167		0.125	0.5614	0.5278	0.6765	0.4038	0.5342
1	0.024	0.0051	0.0149	0.0204	0		0.3647	1	0.9545	0.963	0.9375	0.9897		0.8065	0.36	0.3523	0.325	0.4444	0.2727		0.0182	0.561	0.6774	nan	nan	nan
0.9697	0.0144	0.0158	0.0166	0.0303	0.1471		0	0.9216	0.9365	1	0.8868	1		0.4615	0.01	0.0057	0.0169	0	0.0678		0.0345	0.4167	nan	nan	nan	nan
1	0.003	0.0179	0.0188	0	0.2		0.0038	0.9841	0.9759	0.9265	0.9891	1		0.9375	0.375	0.7622	0.6905	0.7215	0.7805		0.1778	0.5385	0.2647	0.2941	0.493	nan
0.9368	0.0112	0.0111	0.0076	0	0		0.014	1	0.9726	0.5	0.9808	nan		0.9231	0.4783	0.7094	0.4783	0.7374	0.4762		0.1351	0.7718	0.646	0.4502	0.8438	0.8
0.9914	0.0111	0.0116	0.0201	nan	nan		0.0089	0.9726	0.7692	0.3474	0.9589	0.6667		0.6452	0.1776	0.1969	0.2385	0.3647	0.3016		0.07	0.7347	0.5504	0.2979	0.537	0.5172
0.9767	0.0229	0.0129	0.0151	0	nan		0.0109	0.9529	0.8356	0.2981	0.9048	0.7037		0.8824	0.5185	0.7065	nan	0.6636	0.7582		0.3871	1	0.4839	nan	0.6508	0.7818
0.967	0.01	0.0147	0.0291	0.0119	0		0	0.6579	0.0575	0.125	0.0833	0.2449		0.8571	0.5088	0.7222	0.64	0.6111	0.84		0.0255	0.4545	0.5484	0.6119	nan	0.4286
0.8835	0.2807	0	0.2232	0	nan		0.0169	0.9714	0.9231	1	0.9778	nan		0.7679	0.0189	0.0184	0	0	0		0.5357	0.8571	0.5179	0.6444	0.5366	0.6
1	0.011	0.011	0.0265	0.0105	0		0	0.9765	0.8757	0.9481	0.9737	1		0.7083	0	0.0043	0.0126	0	0		0.1739	0.75	0.5679	0.5417	0.541	0.8202
0.9524	0.0041	0.0216	0.005	0	0		0.0214	0.9189	0.9388	0.9457	1	1		0.8846	0.0317	0.0063	0.0213	0	0.0169		0.5333	0.9048	nan	0.7368	0.4528	0.7273
1	0.0508	0.0129	0.0175	0	0		0.0235	0.9259	0.975	0.8243	1	0.9655		0.434	0.0059	0.0064	0	0.0137	0.023		0.15	0.7619	0.6176	0.5714	0.4884	0.5556
0.9556	0.44	0.6418	0.4	0.5	nan		0	1	1	nan	0.9688	0.9592		0.8246	0.0064	0.0121	0.0102	0	0.0098		0	0.4138	0.047	0.0614	0.0178	0.1508
0.678	0.1074	0.084	0.1339	0.1667	0.1818		0.0177	0.9604	0.9615	0.927	0.9494	0.9833		0.6667	0.0267	0.0225	0.007	0.0267	0.0139		0.6341	1	0.6882	0.6406	0.6957	nan
1	0.2484	0.9529	0.6406	0.9839	nan		0.0102	0.7944	0.952	0.9085	0.9672	0.9556		0.9062	0.4643	0.7458	nan	0.7473	0.75		0	0.9333	0.8684	0.6071	0.8286	0.7368
1	0.1433	0.9592	0.7885	0.9464	nan		0.0417	0.625	0.7901	0.8105	0.8195	0.8804		0.7391	0.4286	nan	nan	0.6727	0.5522		0.0119	0.6386	0.7521	0.7315	0.7312	0.7568
1	0.0891	0.9083	0.6986	1	nan		0.007	0.8304	0.9862	0.8718	0.9519	0.9219		0.9	0.3913	0.4767	0.425	0.3867	0.4909		0	0.5	0.6273	0.3611	0.619	0.6857
0.8276	0.0198	0.0086	0.012	0	0.01		0.0227	0.8333	0.7279	0.8966	0.7879	0.9394		0.8636	0.2734	0.3499	0.3724	0.1591	0.4737		0.1277	0.6719	0.6349	0.9444	0.6829	0.65
0.95	0.0258	0.0535	0.0535	0.25	nan		0.0222	0.7424	0.2304	0.3636	0.3421	0.5		0.8333	0.0556	0.2311	0.1152	0.0175	0.2586		0.2222	0.5614	0.4228	0.4167	nan	0.6552
0.8627	0.0306	0.0474	0.0399	0.3103	0.0303		0	0.95	0.9655	0.945	0.96	0.9592		0.8333	0.2923	0.4213	0.3617	0.2195	0.5		0.5	0.8182	0.6719	0.6667	nan	nan
0.8	0.0356	0.0358	0.01	0.2273	0		0.0059	1	0.9051	0.7718	0.9692	0.9688		0.9412	0.5	0.7606	0.8413	0.7922	0.7612		0.5	0.8065	nan	0.5614	0.4923	0.7857
0.7083	0.0356	0.0311	0.0201	0.2099	0		0.0588	1	0.9108	0.8743	0.9167	nan		0.7333	0	0.0219	0.0154	0	0		0.375	0.7857	nan	0.7818	0.5429	0.6951
0.5238	0	0.0106	0.0146	0	0		0.0247	0.9048	nan	nan	nan	nan		0.925	0.5849	0.6696	nan	0.4889	0.6078		0.0625	0.6854	0.5823	0.5872	0.0526	0.9259
0.8889	0	0.011	0.0063	0	0.0152		0.0085	0.9375	nan	nan	nan	nan		0.7917	0.1081	0.004	0.0039	0	0		0.0813	0.4038	0.183	0.4141	0.0341	0.2857
1	0.018	0.0122	0.01	0	0.0316		0.0171	0.9722	1	nan	nan	nan		0.9459	0.0242	0.018	0.0188	0	0		0.0072	0.5532	0.6296	0.619	0.5294	nan
0.91	0.0421	0.0084	0.0142	0	0.0119		0.0027	0.9811	0.9709	0.9113	1	nan		0.825	0.0083	0.0544	0.0058	0.0308	0.0159		0.075	0.541	0.5298	0.4194	0.3023	0.5
0.9505	0.0167	0.0131	0.0093	0	nan		0.0168	0.9935	0.9242	0.8795	0.9714	nan		0.9552	0.0049	0.0079	0.0234	0.0108	0.0079		0.5758	0.9206	0.8452	nan	0.7917	nan
0.8326	0.0031	0.0023	nan	0	0		0.0111	0.9306	0.8639	0.7554	0.9531	0.8065		0.8832	0.0173	0.0218	0.0211	0	0		0.24	0.5422	0.3231	0.2667	0.5217	nan
1	0.1953	0.9114	0.625	nan	nan		0.0246	0.8615	0.8023	0.6529	0.9756	0.9038		0.8333	0.0273	0.0112	0.0287	0	0		0.0119	0.5714	0.6835	nan	0.5405	0.7674
1	0.2984	0.8047	0.9333	nan	nan		0	1	0.8889	0.9848	0.9784	0.9677		0.8519	0.4286	0.9091	nan	nan	nan		0.0136	0.6078	0.3933	0.4421	0.1504	0.4569
0.8767	0	0.0217	0.0156	0.0093	0		0.0149	0.9024	0.8191	0.7647	0.9479	1		0.7885	0.4545	0.7851	0.6929	0.6316	0.7759		0.0274	0.5147	0.4	nan	0.3143	0.4815
1	0.2879	0.9528	0.9	0.878	0.781		0.0208	0.9091	0.9565	0.9713	0.9302	0.9429		0.6667	0.3478	0.4	nan	nan	nan		0.0204	0.3537	0.2263	0.2941	0.2143	0.4375
1	0.1333	0.2171	0.3077	0.1837	nan		0.0106	0.9559	0.9877	0.9006	0.9545	0.9868		0.5588	0.2456	0.3163	0.3125	nan	nan		0.0119	0.5238	0.6429	0.1471	nan	nan
1	0.0333	0	0.0769	nan	nan		0.0099	0.9273	0.9518	nan	0.8919	0.918		1	0.6304	0.6966	0.7571	0.602	0.6364		0.5878	1	0.3951	0.4366	0.6	0.375
0.9452	0	0.028	0.0444	nan	nan		0.0055	0.9083	0.9568	0.9846	0.8929	0.883		0.7465	0.125	0.4884	0.4167	0.4468	nan		0.3377	0.6657	0.3068	0.5894	0.52	nan
0.992	0.0045	0.0141	0.0403	nan	nan		0	0.9846	0.8732	1	0.9057	0.8545		0.8333	0.0196	0.0405	nan	0	0.0132		0.0059	0.3387	0.2259	0.3475	nan	nan
1	0.0314	0	0.0423	nan	nan		0	1	0.6327	0.5	0.931	nan		0.8	0.4833	0.0682	0.3269	0.3333	0.25		0	0.6522	0.5517	0.56	nan	nan
0.9032	0.018	0.0093	0.0219	nan	nan		0.2681	0.9832	0.96	0.7927	0.8947	0.9667		0.4221	0.0017	0.0136	0.0166	nan	nan		0.3651	0.7386	0.6995	0.4286	0.375	0.5455
0.9216	0.0077	0.0131	0.0118	0	nan		0.4167	0.9595	0.8	0.96	0.9914	nan		0.4326	0.0352	0.0185	0.0248	0	nan		0.01	0.4194	0.3333	0.2917	nan	nan
0.9651	0.0039	0.0116	0.0226	0	0.0303		0	0.9848	0.8615	0.947	0.9709	nan		0.8148	0.3714	0.3894	0.2727	0.425	0.2791		0.0255	0.8095	0.6818	nan	0.6981	0.6462
1	0.0089	0.0063	0.002	0.0102	0.0179		0.1852	1	0.9277	0.8672	0.927	nan		0.9608	0.6286	0.8985	0.8361	0.8554	0.9387		0.0113	0.325	0.3235	0.3077	0.6286	nan
0.9623	0.0188	0.0051	0.0154	0	0		0.123	0.9211	nan	nan	0.8085	nan		0.9474	0.5735	0.5833	0.5	0.507	nan		0.4186	0.8182	0.8333	0.5825	0.6029	0.4894
0.9773	0.1081	0	0.02	0.0741	nan		0.2381	1	0.944	0.9273	0.9888	1		1	0.5385	0.6667	0.5417	0.4762	nan		0.0352	0.7111	0.614	nan	0.3922	nan
0.8387	0.0211	0.0201	0	0	nan		0	1	0.9512	nan	0.8824	1		0.9195	0.4889	0.7937	0.7719	0.7123	nan		0.011	0.75	0.8	nan	0.6238	0.5679
0.871	0.0157	0.0093	0.0331	0	0		0.0394	0.99	0.9837	0.9103	0.9867	0.9146		0.866	0.4222	0.6327	0.6184	0.5455	nan		0.0161	0.7273	0.1304	nan	nan	nan
0.9661	0.0291	0.0291	0.039	0	0		0.0184	0.9375	0.9823	0.9846	0.9677	0.9744		0.4839	0	0.012	0.0385	0.0385	0		0.0087	0.6522	0.4872	nan	0.575	nan
0.9892	0.2604	0.675	0.695	0.4444	0.6882		0.0106	0.5577	1	0.7917	0.9737	0.9333		0.4565	0	0.0019	0.0158	0.0541	0.0179		0.0159	0.352	0.5359	0.6032	nan	0.5667
0.9722	0.1961	0.6271	0.4765	0.2903	0.7		0.0318	0.7321	nan	0.8841	nan	nan		0.4	0.0441	0.0213	0	0.0238	0.0455		0.0237	0.5214	nan	nan	nan	nan
0.989	0	0.0225	0.0147	0.055	0.01		0.0061	0.6989	0.9175	0.9667	0.9286	nan		0.9259	0.6	0.5942	0.5455	0.5686	nan		0.2927	0.7	0.3958	0.3273	0.4423	0.55
0.9572	0.1137	0.0257	0.0228	0.1261	0.0806		0	0.8022	1	0.8644	0.9286	nan		0.6835	0.3043	0.4059	0.371	0.3421	0.2895		0.0142	0.4574	0.5492	0.5253	0.3684	nan
1	0	0.0278	0.0492	0.0536	0.0385		0.0029	1	0.9697	1	0.871	1		0.9091	0.5238	0.7557	nan	nan	nan		0.0075	0.4046	0.2915	0.3762	0.2857	nan
0.964	0.0426	0.0097	0.0353	0.0741	0.0081		0.0127	1	1	nan	0.9796	nan		1	0.5172	0.7204	nan	nan	nan		0.0225	0.5278	0.6765	0.734	0.28	nan
0.9359	0.0144	0.0166	0.0252	0.3217	0.0169		0.0106	0.9467	0.902	nan	0.9828	nan		0.7903	0.4833	nan	nan	nan	nan		0	0.7647	0.7217	0.9459	0.4878	0.9
0.8696	0	0.0068	0.0192	0.1519	0.0208		0.0075	1	0.9375	0.2353	0.9492	nan		0.8571	0.5	0.7143	0.5185	nan	nan		0.0122	0.4583	0.6429	0.6667	0.6154	0.5
0.8448	0.1493	0.3288	0.2662	nan	nan		0.3077	0.9084	0.8633	0.8376	0.96	nan		0.7188	0.1739	0.2245	0.3478	0.6667	nan		0.0136	0.7027	0.7073	nan	nan	nan
0.9474	0.0317	0.1888	0.0608	0	0		0.0976	0.6714	0.5888	0.6512	1	nan		0.6444	0.0484	0.2947	nan	0.2375	0.1828		0.0127	0.6667	0.6119	nan	nan	0.72
0.9854	0.0313	0.1771	0.0735	0	0		0.0204	0.9735	1	0.9737	0.963	1		0.5147	0.2065	0.2651	0.292	0	nan		0.0102	0.6848	0.7595	nan	nan	0.6389
1	0.0075	0.0158	0.0187	0	0		0.2199	0.9796	0.9718	1	0.9516	0.9667		0.7647	0.3485	0.2836	0.2857	nan	nan		0.0212	0.5375	0.57	0.575	0.5	0.6667
1	0.0052	0.0229	0.0206	0	0.0192		0.1002	0.981	0.9253	0.8571	0.96	1		0.8462	0.2933	0.4153	0.6	nan	nan		0.0325	0.9138	0.8497	0.6549	0.8679	0.7895
1	0.0213	0.0027	0.0116	0	0		0.0359	0.936	0.787	0.8431	0.9608	nan		0.8571	0.2698	0.4054	0.4571	0.2	nan		0	0.8276	0.8738	0.8333	nan	nan
1	0.0025	0.0135	0.0149	0	0		0.0043	0.8511	0.6706	0.8268	0.9508	nan		0.6667	0.2979	0.6095	0.5208	0.5738	nan		0.0096	0.7442	0.7516	0.7642	nan	nan
0.9333	0.0078	0.0091	0.0145	0	0		0.0718	0.8734	0.7047	0.8214	0.9626	nan		0.7143	0.3188	0.0794	0.4714	0.3939	nan		0	0.7671	0.8125	0.7158	nan	0.7115
1	0.0048	0.0099	0.0139	0	0		0.0167	1	0.6618	0.7872	0.96	0.8462		0.8788	0.5583	0.5671	0.5048	0.6667	nan		0.08	0.7742	0.7204	0.7162	0.8723	nan
1	0.0244	0.012	0.017	0	0.0208		0.0176	0.5234	0.5032	0.4161	0.9453	0.8194		0.8525	0.2549	0.8053	0.7388	0.8319	0.8829		0.0089	0.4286	0.2451	0.3596	nan	nan
0.9583	0.0142	0.0216	0.0244	0	0		0.0094	0.5568	0.3947	0.4688	0.9394	0.9239		0.64	0.1364	0.6346	0.3182	0.2642	0.561		0.0152	0.4909	0.1757	0.2039	nan	nan
1	0.2857	0.9259	0.75	0.9615	nan		0.3333	0.9305	0.9588	0.8919	0.9101	nan		0.7059	0	0.0179	nan	0	0.0377		0	0.7712	0.821	0.6833	0.7159	nan
0.9375	0	0.0625	0.0581	0	0.0417		0.3333	0.9111	0.8519	nan	0.9604	1		0.9692	0.5769	0.8022	0.9286	0.9494	0.9352		0.0123	0.8333	0.75	0.4808	0.8033	nan
0.9884	0	0.0028	0.0101	0	0		0	1	0.8395	0.9524	0.9478	0.9831		0.4607	0.1374	0.2696	0.2029	nan	nan		0.0051	0.4286	0.6907	0.55	nan	nan
0.9583	0	0.0431	0.0054	0	0.0538		0.04	0.6857	nan	0.7917	0.8929	0.9535		1	0.6	0.8516	0.6532	0.6	0.7778		0.0048	0.7692	0.775	nan	nan	nan
0.9283	0.0164	0.0102	0.0117	0	0		0.1604	0.9381	0.9609	0.9783	0.9407	1		0.8286	0.3679	0.1111	0.0959	0.0294	0.2063		0	0.9444	nan	nan	0.5181	0.9273
0.8962	0.0105	0.0105	0.0273	0	nan		0.1565	0.8913	1	0.9643	0.9278	nan		0.8421	0.4231	0.1429	0.1818	0.2288	0.2239		0.0414	0.6849	0.551	0.55	0.6027	0.6
0.8947	0.0122	0.0052	0.0244	0	nan		0.1416	0.9193	0.905	0.813	0.8715	0.9286		0.8611	0	0.024	0.0108	0.0078	0		0.0663	0.5758	0.6667	nan	0.3793	0.4286
0.8817	0.0164	0.0201	0.0437	nan	nan		0.0192	1	0.947	0.9307	0.9524	0.9756		0.4	0.009	0.0134	0.0305	nan	nan		0.0455	0.6316	0.3548	nan	0.3485	0.2857
0.7109	0.0239	0.0153	0.0198	0	0.0233		0.0331	0.9091	0.843	0.8696	0.9315	0.9429		0.7826	0	0.021	0.0045	nan	nan		0.0119	0.4386	0.6839	0.4699	0.303	0.4762
0.6667	0.0145	0.014	0.0148	nan	0		0.0128	0.9756	0.8897	0.75	0.967	1		0.45	0.0087	0.0151	0.0154	0	0		0	0.4155	0.4976	0.3465	0.2453	0.5098
0.9615	0.0181	0.3103	0.1299	nan	nan		0.0074	1	0.9231	nan	0.9459	1		0.3846	0.0065	0.0104	0.0056	0.0444	nan		0.0362	0.5625	0.3542	0.2308	nan	0.44
0.8409	0.1351	0.0112	0	0	0.0312		0.0098	0.9506	1	0.65	0.9718	0.9792		0.3922	0.0317	0.0034	0.0141	0	0.0364		0.006	0.3108	0.2407	nan	nan	nan
0.8667	0	0	0	0.0915	0.1037		0.0102	0.9459	1	nan	0.9048	0.9714		0.9231	0.5946	0.6735	0.6731	0.5106	0.8235		0.0054	0.3636	0.1224	0.2759	nan	nan
1	0.0779	0.0292	0.0393	0.1275	0.0899		0	0.9091	nan	0.9143	0.7522	0.8		0.6585	0.0227	0.1343	0.0455	0.0179	0.027		0.3361	0.6667	0.7122	0.7381	nan	nan
0.957	0.0215	0.0068	0.0188	0.0791	0.0143		0.0011	1	0.9701	nan	0.973	1		0.9211	0.5	0.7788	0.6456	nan	nan		0.5692	0.8909	0.8168	0.7568	0.7209	nan
0.9296	0.0143	0.0109	0.0166	0.0791	0		0.05	0.9545	0.9846	0.9792	0.9091	0.9464		0.8704	0.537	nan	0.4	0.7458	0.7111		0.5	0.81	0.7035	0.7375	0.5429	0.4762
0.9714	0.0331	0.103	0.0881	0.1698	0.163		0.0092	0.9565	0.9576	0.913	0.9561	0.9848		0.8053	0.0098	0.0111	0.0194	0.02	0.0204		0.1373	0.7344	0.9022	0.75	0.6857	nan
1	0.0512	0.1438	0.1293	0.2212	0.1888		0.0066	0.9444	0.9682	0.7727	0.9355	nan		0.5263	0.0182	0.0028	0.016	0	0		0	0.3939	nan	0.32	0.1087	0.1628
1	0.5	0.4458	0.5556	nan	nan		0.0171	1	0.9174	0.5161	0.9516	nan		0.6154	0.0345	0.0038	0.0051	0	0		0.2114	0.6667	0.2923	0.4474	0.675	0.5926
1	0.0208	0.031	0	nan	nan		0.0353	1	0.9912	0.8312	0.9538	nan		0.5294	0.013	0.0203	0.0061	0	0.0185		0.0066	0.5745	0.5349	0.3269	nan	nan
0.5806	0.0139	0.0259	0.0167	0.0063	0.0233		0.014	0.9733	0.9172	0.7347	0.9231	1		0.3455	0	0.0076	0.0102	0.0217	nan		0.1579	0.75	0.6897	nan	0.8056	0.9333
0.6949	0.005	0.012	0.0106	0	0		0.0177	0.9855	0.8716	0.7913	0.95	nan		0.4776	0.0147	0.004	0.01	0	0		0.4576	1	0.9785	0.6585	0.9565	nan
0.8	0.2963	0.4762	0.5227	nan	nan		0.02	0.9633	0.8538	0.9012	1	nan		0.36	0.0219	0.0152	0.0156	0	0		0.1478	0.4894	0.6932	0.6552	0.4018	0.7034
0.9307	0.0213	0.0099	0.031	0	0		0.0109	0.9283	0.9677	0.9366	0.988	nan		0.56	0.0073	0.0099	0.0137	0	0		0.0899	0.5472	0.661	0.5662	0.2406	0.8639
0.8792	0.0174	0.0108	0.0193	0.0222	0		0.0154	0.94	0.9545	0.9245	1	nan		0.5697	0.2689	0.6086	0.6242	0.66	nan		0.0907	0.4933	0.5744	0.5224	0.0857	0.7095
0.716	0.0199	0.007	0.0155	0	0		0.0082	0.8571	nan	nan	0.9545	nan		0.7105	0.28	0.6456	0.6136	0.5556	0.9111		0.2674	0.5918	0.8412	0.8148	0.4225	0.8583
0.9688	0.0038	0.0119	0.0351	0	0		0.0918	0.9259	nan	nan	0.9529	0.9661		0.5532	0.2	0.4939	0.5	0.2222	0.5588		0.3818	0.7217	0.3571	0.4867	0.4348	0.7353
0.617	0.0444	0.0078	0.03	0	0		0	0.5333	0.7921	0.8265	0.5882	0.7442		0.82	0.4194	0.6012	0.61	nan	nan		0.3	0.6154	0.3083	0.4074	0.1406	0.2464
0.875	0.0314	0.0151	0.0122	nan	0		0	1	0.747	0.5	0.6593	0.92		0.8913	0.5185	0.7333	0.8333	0.5926	nan		0.0181	0.9048	nan	0.375	nan	nan
0.75	0.0311	0.0144	0.0171	0	0		0	0.8148	0.9024	0.9737	0.9727	1		0.8125	0.2381	0.76	0.2394	0.7143	0.85		0.0122	0.48	0.5323	nan	0.7015	nan
0.95	0.0254	0.0083	0.0165	0	0		0.0244	1	0.9697	0.9167	0.956	0.971		1	0.6418	0.9545	0.8254	0.8182	0.75		0	0.4688	0.4103	nan	0.5957	0.6136
0.8627	0.0239	0.0122	0.0116	0	0.012		0.0065	0.9394	0.9508	0.9508	0.8333	0.9836		0.48	0.0909	0.0476	0.16	0	nan		0.1695	0.6275	0.7375	0.6154	0.1224	0.431
0.7179	0.0259	0.015	0.019	0	0		0.0233	0.6667	0.1875	nan	0.8871	nan		0.9615	0.5641	0.4	0.6585	0.6721	nan		0.1379	0.5429	0.551	0.5	nan	0.6522
1	0.0357	0	0	nan	nan		0.0159	0.8684	0.8214	0.9176	0.9603	0.9452		0.9444	0.1333	0.2529	0.4833	0.5338	0.5532		0.5161	0.8333	0.6897	nan	0.6724	0.7674
0.9268	0.0185	0.0238	0.0423	nan	nan		0.0037	0.8333	0.9277	0.8654	0.9362	0.92		0.5738	0.2286	0.7	0.463	0.3108	0.6786		0.0101	0.8333	0.7789	0.7333	nan	nan
0.9737	0.0118	0.0035	0.0054	nan	nan		0.0276	0.6667	0.9216	1	0.9626	0.8966		0.7619	0.4167	0.6098	nan	0.6936	0.7371		0.0052	0.747	0.6983	0.7391	nan	nan
0.8986	0.0079	0.0174	0.0066	nan	nan		0.0407	1	1	0.5755	0.931	nan		0.8163	0.5139	0.6318	0.6164	0.6667	0.7143		0.0191	0.4138	0.5714	nan	0.5946	0.75
0.9592	0	0	nan	nan	nan		0.0087	0.92	0.9661	0.9195	1	nan		0.4688	0.0606	0.4853	0.55	0.283	0.3889		0.0172	0.3409	0.2857	0.2714	0.2548	0.4262
0.9921	0	0	0.0755	nan	nan		0.0084	1	0.9588	0.8537	0.9545	nan		0.5686	0.2609	0.6552	0.6024	0.5873	nan		0	0.6415	0.6296	0.6438	0.3958	0.6591
1	0	0.0112	0.0264	0	0		0.01	0.956	0.9868	1	0.954	0.9688		0.6739	0.3153	0.4272	0.378	0.3103	0.28		0.0179	0.679	0.6	0.4775	0.4925	0.5469
1	0.0638	0	0.025	0	0.0148		0.0057	1	0.9296	0.7368	0.9808	0.7727		0.8092	0.1746	0.113	0.1124	0.0156	0.1408		0.0219	0.5636	0.6415	0.5217	0.4262	0.5735
0.913	0.05	nan	nan	nan	nan		0.0057	0.9535	0.5816	0.9341	0.9444	nan		0.6536	0.1391	0.0749	0.061	0.0154	0.1395		0	0.3077	0.3563	0.3382	0.2297	0.3971
1	0.0309	0.0049	0.0139	0	0		0.0263	0.987	0.9713	0.8857	0.9495	0.8866		0.4762	0.0469	0.1343	0.0966	nan	nan		0.0073	0.3261	0.2143	0.2857	0.3273	0.4727
1	0.0221	0.0238	0.0296	0	0.0067		0.0163	0.85	0.9383	0.9558	0.9	0.92		0.8289	0.4405	0.4174	0.5699	0.2766	0.5909		0.6087	0.9167	0.9667	0.6667	0.7581	0.8293
1	0.0252	0.0071	0.0109	0	0		0.0224	0.871	0.97	0.8614	0.9787	0.9898		0.7857	0.4634	0.6667	nan	nan	nan		0.6809	1	0.5959	0.6571	0.8046	nan
1	0.0108	0.0089	0.0047	0	0		0.0129	0.7576	0.9479	0.9319	0.9508	0.9459		0.619	0.2188	0.3077	0.0638	0.3171	nan		0	0.55	0.427	0.6154	0.7101	0.6552
1	0.0263	0.015	0.0035	0.0339	0		0.0059	0.9048	0.9651	0.9263	0.8431	1		0.7273	0.2717	0.5818	0.3519	0.7097	nan		0	0.3958	0.5111	0.4394	0.9091	0.8197
0.9643	0.0129	0.0132	0.0213	0	0		0.0023	0.9667	0.8462	0.8831	0.6988	0.875		0.74	0.2727	0.5802	0.7632	0.4222	0.6207		0.0152	0.5556	0.6709	0.6986	0.6613	0.8533
0.9167	0.0803	0.016	0.0131	0	0.0179		0.0152	1	0.8966	0.9259	0.9123	0.871		0.6296	0.2222	0.2899	0.3273	0.4146	nan		0.0448	0.5729	0.6533	0.6939	0.5106	0.7778
0.95	0.0269	0.0098	0.0198	0	0		0.0155	0.98	1	0.9444	0.8333	nan		0.5	0.1765	0.3088	0.3377	0.5926	0.44		0.35	0.6923	0.8	0.4762	0.6824	0.7879
0.8737	0.0449	0.0405	0.0551	0.0417	0.1111		0	1	0.9727	0.7595	nan	nan		0.8333	0.4242	0.6214	0.5976	0.7353	nan		0.3833	1	0.7722	0.6894	0.7097	0.5652
1	0.0329	0.0067	0.0112	0.0196	0		0.0074	0.9151	0.98	0.8562	nan	nan		0.6591	0.2703	0.6237	0.4773	0.2917	0.5556		0.0052	0.648	0.205	0.3187	0.25	0.3714
1	0.02	0.0058	0.0036	0	0		0.0095	0.9733	0.9598	0.9682	0.9286	nan		0.5926	0.0833	0.5319	0.5455	0.3421	nan		0.0063	0.7042	0.6078	0.616	0.6667	0.4286
1	0.016	0.009	0.0054	0	0.0189		0.0062	0.9474	0.61	0.5596	0.6556	0.5152		0.7917	0.3913	0.5797	0.3913	0.4507	0.4444		0.0225	0.475	0.4615	nan	0.6897	nan
1	0.3626	0.5818	0.5155	nan	0.6571		0.0127	0.6078	0.5256	0.5333	0.2791	nan		0.6833	0.375	0.6818	0.8788	0.632	0.7361		0.0071	0.5714	0.4286	nan	0.5714	nan
0.8462	0	0	0.0741	nan	nan		0.0142	0.6981	0.5635	0.4721	0.4957	0.3864		0.7333	0.2381	0.5882	0.5588	0.3667	nan		0.383	0.7073	0.8	nan	0.6364	0.7
1	0.0242	0.0227	0.0231	nan	nan		0.0123	0.925	0.9065	0.99	0.8679	0.8778		0.8049	0.4444	0.4767	0.42	0.5806	0.5833		0.3333	0.6667	0.7179	nan	0.6341	0.8077
0.973	0.0116	0.0103	0.0068	nan	nan		0.0159	0.9483	0.947	0.9498	0.9286	0.7619		0.7105	0.3763	0.6232	0.4237	nan	nan		0.4	0.8056	0.7586	nan	0.6984	0.7727
0.9145	0.0031	0.0139	0.0303	nan	nan		0.0248	0.7978	0.9069	0.9158	0.8077	0.7097		0.4412	0.0233	0.3678	0.3445	nan	nan		0.5	0.8636	0.8438	0.803	0.8602	0.8571
0.9897	0.0142	0.0142	0	0	0.0159		0	0.8824	0.9348	0.9464	0.9	1		0.7073	0.2593	0.5862	0.449	0.3182	0.5147		0.2521	0.81	0.839	0.6799	0.8333	1
0.9643	0	0.0377	0	0.1634	0.1154		0.0308	0.9474	0.9906	nan	0.9605	0.8529		0.7469	0.2768	0.551	0.5041	0.7215	nan		0.125	1	0.9206	0.8857	0.9091	0.8605
0.9545	0.0243	0.0103	0.0278	0	0		0	0.8836	0.9861	0.9556	0.9355	0.9028		0.7333	0.3509	0.5327	0.5676	0.4468	0.4091		0.0192	0.791	0.529	0.6667	nan	nan
1	0	0.0112	0.0201	0	0		0.2692	0.9524	nan	nan	0.9535	0.9701		0.5278	0.0297	0.0405	0.1185	0	nan		0.0115	0.3187	0.4833	0.3148	0.2407	nan
1	0.0337	0.0057	0.0412	0.0256	0		0.3333	0.9286	0.9765	1	0.9556	1		0.4286	0.0674	0.1918	0.125	0.05	nan		0	0.4778	0.633	0.6889	nan	nan
0.9506	0.0037	0.0111	0.0197	0	0		0.0518	0.6283	0.6763	0.4587	0.955	0.8636		0.4074	0.1026	0.0923	0.0944	nan	nan		0.0095	0.6885	0.6727	0.8283	nan	nan
0.963	0.0057	0.0115	0.0024	0	0		0	1	0.8812	nan	0.9841	nan		0.7619	0.0952	0.0573	0.1429	nan	nan		0.0163	0.4	0.4834	0.537	0.4182	0.28
0.84	0.0103	0.0107	0.014	0	0		0.015	0.9	0.9869	0.75	0.9452	nan		0.5641	0.2299	0.1846	0.2299	0.1132	0.371		0.0028	0.3115	0.506	0.325	0	nan
0.9153	0.0135	0.0117	0.0087	0	0		0.0222	1	nan	nan	0.963	nan		0.3916	0.0498	0.1125	0.0676	0.0101	0.125		0.0136	0.5246	0.3667	0.2632	0.0833	nan
0.963	0.0289	0.0082	0.0066	nan	nan		0.0254	0.975	0.988	nan	0.9348	nan		0.8929	0.4167	0.7656	0.68	0.4783	0.8367		0.2857	0.8367	0.6829	0.6383	0.5319	0.6667
0.9479	0.0246	0.0099	0.0164	0.0256	0		0.0203	0.9892	0.9407	nan	0.9524	nan		0.9074	0.5094	0.4104	0.8129	0.4237	0.6		0.0083	0.5897	0.75	nan	0.5435	nan
0.9479	0	0.0098	0.0157	0	nan		0.0145	0.9797	0.9637	0.8281	0.9756	0.9216		0.5161	0.1818	0.4286	0.38	0.5965	0.4737		0.4681	0.8868	0.6212	0.5882	0.5	0.5686
0.9847	0.0072	0.0101	0.0119	0	nan		0.0336	0.9716	0.9495	0.8606	0.9375	nan		0.5769	0.0526	0.2632	nan	0.6316	0.56		0.303	0.7237	nan	0.8276	0.4898	nan
0.9257	0.0131	0.0089	0.0234	0	0		0	0.9448	0.9542	0.8923	0.9545	nan		0.8966	0.5328	0.5649	0.6566	nan	0.5417		0.0065	0.8333	0.7317	0.4348	0.64	0.6667
0.9806	0.0099	0.0097	0.0115	0	0		0.0048	1	0.9747	1	0.9681	1		0.7436	0.3393	0.5247	0.6423	0.6316	0.6415		0.358	0.7742	0.6772	0.6719	0.4688	nan
0.9176	0.0231	0.0083	0.0133	0	0		0.0149	1	0.869	0.7872	0.9583	nan		0.84	0.4146	0.7833	0.8049	nan	0.25		0	0.4717	nan	0.5357	0.3797	0.5579
0.91	0.0103	0.0101	0.0129	0	nan		0.0052	1	0.9455	0.5172	0.9804	nan		0.7442	0.3587	0.7647	0.7667	0.6562	0.3333		0.0923	0.6667	nan	nan	nan	0.6667
1	0	0.0149	0.0376	0	nan		0.0096	1	0.8514	0.5833	0.9839	nan		0.7455	0.3043	0.6202	0.531	0.5893	0.6429		0.0187	0.8667	0.7778	0.8261	0.7391	0.8444
0.9355	0.3846	0.7759	0.88	0.4464	0.7317		0.0174	1	0.6279	nan	0.9744	nan		0.625	0.0533	0.0392	0.1333	0.1314	0.2785		0.0156	0.5952	0.6061	nan	0.575	nan
1	0.1795	0.2857	nan	nan	nan		0.0144	0.9429	1	nan	0.9767	nan		0.6667	0.0046	0.0094	0.017	0	0		0.0079	0.9216	0.434	nan	0.5349	nan
0.9701	0.023	0.0119	0.023	0	0.0147		0.0242	0.9444	1	nan	0.9808	0.9643		0.7714	0.4565	0.4965	0.7742	0.6	0.7667		0	0.7586	nan	nan	0.55	0.6531
0.9818	0.0216	0.0088	0.0147	0	0.0108		0.0145	0.9149	0.6129	0.8	0.9474	1		0.8378	0.4138	0.617	0.7273	0.8571	0.7778		0.0029	0.75	nan	0.0952	0.5769	0.5385
0.9808	0.0166	0.0128	0.0134	0	0		0.0077	0.8023	0.3333	0.9394	0.9344	0.9851		0.3662	0.0652	0.1277	0.1441	0.087	0.1731		0.0486	0.4524	0.4441	0.414	0.2596	0.4722
1	0.0127	0.0098	0.019	0	0.0169		0.0109	0.9254	1	0.9048	0.9481	0.9746		0.8226	0.1525	0.6388	0.7143	0.5098	nan		0.0254	0.9524	0.6809	0.6829	0.7048	0.7593
0.9535	0.0036	0.0057	0.0382	0	0.037		0.0142	1	1	0.8254	0.9756	0.9932		0.6479	0.2411	0.3788	0.3088	0.1212	nan		0	0.5806	0.4082	0.4386	0.625	0.7407
0.9394	0.0042	0.0044	0.0123	0	0		0.006	1	0.9375	0.9556	0.9767	0.9808		0.6364	0.2955	0.438	0.4894	0.0986	nan		0.0025	0.3421	0.256	0.3182	nan	0.1515
1	0.0254	0.0133	0.0174	0.0064	0.0094		0.0076	1	1	0.9394	0.9493	0.9437		0.5714	0.2258	0.1833	0.2787	0.1667	0.4091		0.0157	0.3846	0.7879	0.2759	nan	0.5
1	0	nan	nan	nan	nan		0.004	1	nan	nan	0.9221	0.8286		0.8868	0.0755	0.1337	0.1485	0.0139	0.0714		0.0225	0.84	0.7556	nan	nan	0.4103
1	0.041	0.0225	0.0265	0	0		0.0124	1	nan	nan	0.9224	0.8776		1	0.35	0.8182	0.6053	0.8148	nan		0.0115	0.6721	nan	0.3333	nan	nan
1	0.0099	0.006	0.0154	0	0		0.0232	0.9667	0.9459	0.9375	0.814	1		0.7895	0.4348	0.4863	0.5	0.2083	0.7273		0	0.6019	0.5231	0.375	0.3636	nan
1	0.0068	0.009	0.0145	0	0		0.4832	1	0.9778	nan	0.9635	1		0.8378	0.5091	0.7039	0.6364	0.7571	0.8793		0	0.6744	0.5	0.4872	0.6286	0.4348
0.9474	0.0121	0.0059	0.0151	0	0		0.05	0.5769	0.7181	0.5682	0.7188	0.75		0.725	0.1667	0.6667	nan	nan	0.5357		0	0.5926	nan	nan	nan	0.6087
0.963	0.0533	0.0612	0.0086	nan	nan		0.2808	0.9853	0.8743	0.92	1	0.8571		0.3077	0	0.0698	0.1475	0.4462	0.7308		0.0323	0.6	nan	0.8824	0.7059	0.6098
0.6667	0	0.0632	0.0417	nan	nan		0.0142	0.7872	0.9658	0.9846	0.9524	nan		0.6618	0.1899	0.2836	0.3889	0.1739	nan		0.0068	0.8077	0.5758	0.3542	0.6232	0.5238
0.75	0.0172	0.0261	0.0163	nan	nan		0.0337	0.9839	0.7907	0.9752	0.9649	nan		0.8261	0.449	0.5587	0.5362	nan	0.7143		0.0094	0.7805	0.7027	0.2619	0.6809	0.4815
0.845	0	0.0068	0.0256	nan	nan		0.0168	1	0.8411	0.9524	0.9565	nan		0.5319	0.2233	0.0984	0.2469	0.1852	0.1935		0.0082	0.7895	0.8276	0.3878	0.7108	0.625
1	0	0	0	nan	nan		0.0135	0.9815	0.8748	0.8366	0.9752	1		0.8182	0.4762	0.8857	0.6538	nan	0.6545		0.0175	0.3929	nan	nan	0.3333	nan
1	0.0588	0.0318	0.0172	0.0152	0.0101		0.0113	0.8605	0.9086	0.9219	0.9474	1		0.85	0.2468	0.2727	nan	nan	nan		0.0286	0.5349	0.5065	0.2833	0.4074	nan
0.9706	0.3571	0.8515	1	0.963	0.9426		0.0165	0.98	0.9162	0.9391	0.9897	1		0.4	0.0675	0.0669	0.0753	nan	nan		0.0154	0.3871	0.3077	0.2143	0.1538	nan
0.9423	0	0	nan	nan	nan		0.014	0.956	0.9097	0.8938	0.9595	0.9565		0.4333	0.125	0.33	0.1739	nan	nan		0.0299	0.4146	0.5625	0.5926	nan	nan
1	0.2308	0.5068	0.2239	0.7632	0.8333		0.0187	0.6557	0.3125	0.4787	0.5417	0.4268		0.75	0.2857	0.7528	0.7342	0.6598	nan		0	0.4886	0.4267	0.3226	nan	nan
1	0.0181	0.2982	0.1529	0.0341	0.24		0.0213	0.6154	nan	1	0.901	0.9271		0.7037	0.3889	0.3854	0.4872	0.2273	nan		0	0.4762	nan	nan	nan	nan
0.7523	0.0806	0.0846	0.105	0.0268	0.0513		0.034	0.7532	0.8989	0.8954	0.9111	nan		0.871	0.54	0.7328	0.8571	0.4935	0.8022		0.5056	0.8511	0.8359	0.8065	nan	nan
0.6308	0.0105	0.0241	0.0246	0.0051	0.0114		0.0091	0.971	0.9259	0.9508	0.9828	0.9636		0.5769	0.2	nan	0.3958	nan	nan		0.3538	0.6667	0.6069	0.5299	nan	nan
0.875	0.0101	0.0336	0.0094	0	0		0.0142	0.9857	0.8571	1	0.9273	0.9744		0.8621	0.5577	0.5733	0.5064	0.4902	0.6214		0	0.6879	0.9015	0.8431	0.48	nan
1	0.4615	1	1	0.9592	0.9706		0.0159	1	0.8406	nan	0.9318	nan		0.7826	0.4138	0.3562	0.5052	0.404	0.549		0.0091	0.8301	nan	nan	nan	0.875
0.9459	0.28	0.9111	nan	0.9178	0.96		0.0191	1	nan	0.6571	0.9894	nan		0.5385	0	0.0168	0.0172	0	0.0179		0.0165	0.875	0.9423	0.8919	0.8529	0.8235
0.8857	0	0.0197	0.0246	0	0		0.011	0.9348	0.9863	0.8519	nan	nan		0.8065	0.0233	0.1024	0.0303	0.0102	0		0	0.7288	0.9425	0.9429	0.9057	0.8132
0.9683	0.0101	0.0211	0.0085	0	0.0094		0.0909	0.9847	0.9713	0.8974	0.9429	nan		0.5	0.16	0.321	0.3824	0.2917	nan		0.0069	0.8625	0.8583	0.9216	0.8043	0.7639
0.9224	0	0.0032	0.0128	0	0		0.1688	0.9627	0.9656	0.9024	0.8784	nan		0.7789	0.4429	0.5729	0.5543	nan	nan		0.3571	0.6585	0.6719	0.6667	0.6418	0.48
0.8896	0.0092	0	0.0279	0.006	0		0	0.9574	0.9739	0.8701	nan	nan		0.4697	0.0354	0.0361	0.0498	0	0		0.12	0.8077	0.8235	0.7714	0.7241	0.7308
0.9848	0.0094	0.005	0.0192	0.0079	0		0.0102	0.9872	0.9651	0.8661	nan	nan		0.7931	0.0087	0.0092	0.0064	0	nan		0.3014	0.814	0.828	0.7087	0.5732	0.6792
0.9937	0.0034	0.0082	0.0219	0	0		0.0331	1	0.8393	0.94	nan	nan		0.7381	0.4136	0.41	0.4189	nan	nan		0.202	0.7133	0.7727	0.7026	nan	0.56
0.9556	0.0111	0.0074	0.0178	0	0		0.0065	0.9048	0.9862	0.6146	0.9821	0.9231		0.9677	0.396	0.4229	0.3985	0.1895	0.4844		0	0.7761	0.4118	0.4583	0.85	nan
0.9643	0.026	0.0111	0.0387	0	nan		0.007	0.8611	0.8916	0.6667	0.9817	1		0.4706	0.0148	0.0435	0.0193	nan	nan		0	0.7368	0.6184	0.5417	0.5932	0.6557
0.9733	0.0226	0.0034	0.0111	0	nan		0.027	0.8462	nan	nan	0.97	1		0.5429	0.1757	0.5804	0.5854	0.4054	nan		0.0235	0.875	1	nan	0.814	0.9355
1	0.0094	0.0097	0.0205	0	0		0.0077	0.9552	0.9688	0.8545	0.9545	1		0.3824	0.0167	0.1304	0	0.0192	nan		0.0032	0.7857	0.5147	nan	0.36	nan
0.9796	0.0393	0.008	0.0084	0.0096	0.0102		0.0106	0.9412	0.9452	0.8298	0.963	1		0.7568	0.1282	0.5873	0.5818	nan	nan		0.0073	0.6786	0.7297	nan	0.5854	nan
1	0.0057	0.0104	0.0185	nan	nan		0	1	0.9421	0.7465	0.9556	0.9655		0.5714	0.1964	0.0784	0.0792	0.0909	0.2812		0.0106	0.3191	nan	0	0.3514	nan
0.9429	0.0012	0.0054	0.0144	nan	0.0385		0.0265	0.9592	0.9543	0.9647	0.9375	0.9048		0.4576	0.006	0.035	0.0227	0.0238	0.0577		0.0159	0.4259	0.3409	0.5208	nan	nan
0.9836	0.0393	0.0114	0.0245	nan	0		0.0338	1	0.9412	0.95	0.9295	0.9474		0.7407	0	0.0046	0	0.0141	0		0.5926	0.9444	0.68	nan	0.5319	0.5849
0.5909	0.0042	0.0149	0.0215	0	0.0115		0.0128	0.875	0.9247	0.7551	0.8	0.7879		0.4242	0	0.0198	0.0249	0	nan		0	0.6667	0.4407	0.5098	0.675	0.5
0.8776	0	0.0309	0.0375	nan	0		0	1	0.9722	0.7619	0.9375	1		0.6879	0.1811	0.4564	0.2891	nan	0.3514		0.2222	0.5556	0.5185	nan	0.4776	0.4583
0.9797	0.0172	0.0031	0.0229	0	0.0333		0.0179	0.7765	0.8226	0.8264	0.803	0.8214		0.7636	0.177	0.6029	0.3607	nan	0.42		0.0602	0.4737	0.4815	0.375	0.4318	nan
0.9104	0.0465	0.0117	0.0264	nan	nan		0.0093	0.8133	0.7676	0.7603	0.8193	0.7586		0.5982	0.0559	0.0486	0.0524	0.0517	0.0612		0.0933	0.4167	0.5294	0.5333	nan	nan
0.8902	0.0078	0.0446	0.0473	nan	0		0.03	0.975	0.9398	0.931	0.9697	0.9294		0.8444	0.0283	0.0552	0.0448	0	0		0.0899	0.6935	0.8687	0.5897	nan	nan
0.6917	0.0198	0.0039	0.0169	0	0.0303		0.0238	1	0.9739	0.9596	0.96	0.9492		0.8571	0.551	0.7532	nan	nan	nan		0.0375	0.8209	0.8427	0.8289	0.8958	nan
0.6	0.013	0.0084	0.0193	0	0		0.0169	0.9503	0.9862	0.8263	0.9583	0.9808		0.8108	0.4286	0.6556	0.7	0.0833	0.8611		0.0195	0.8476	0.8182	0.75	0.8158	0.9333
0.5517	0.0105	0.0045	0.0143	0	0		0	0.9556	0.9591	0.9315	0.9658	nan		0.8571	0.5065	0.6214	0.3434	0.6786	0.6047		0.0191	0.5	nan	0.3182	0.4595	0.7333
0.9697	0	0.0122	0.008	0	0		0.0118	0.8529	0.8467	0.9265	1	0.7941		0.8	0.1685	0.619	0.4048	0.1143	0.7683		0	0.6786	nan	nan	0.4048	nan
1	0	0.0053	0	0	0		0.0204	0.7705	0.7833	0.8	nan	nan		0.6154	0.2857	0.8158	0.4348	0.2577	0.757		0.0133	0.5714	0.6	nan	0.5526	0.6667
1	0	0.0256	0	0	0.0128		0.0169	0.9424	0.9375	0.7935	nan	nan		0.9545	0.6167	0.7479	0.7222	nan	nan		0.1905	0.8	0.7391	0.5588	0.8194	0.7593
1	0.0238	0.0336	0.0217	0	nan		0.0097	1	0.9565	nan	1	nan		0.3333	0.0139	0.0057	0.0237	0	0.0106		0.1364	0.7391	nan	0.4783	0.6988	0.5556
1	0.0387	0.0097	0.0223	0.0071	0		0.0138	0.9794	1	0.5185	0.981	nan		0.5938	0.25	0.6111	0.6897	0.6585	0.9123		0.0217	0.625	0.6842	0.5714	0.3277	0.5672
0.632	0.0519	0.4887	0.4951	0.0112	0.4639		0.0264	1	nan	0.4348	0.9796	nan		0.8	0.3684	0.6	0.5526	0.48	nan		0.1686	0.6087	0.5824	0.6949	0.6364	0.6491
0.8372	0.0091	0.2994	0.265	0	0.3974		0.016	0.814	0.7692	nan	0.8161	0.88		0.9524	0	0.013	0.0144	0.0137	0.0357		0.2381	0.5714	0.7917	0.6082	0.6129	0.6053
0.8059	0	0.2275	0.2082	0	0.2093		0.4167	1	0.9333	0.9556	nan	nan		0.4091	0.0508	0.1391	0.2375	0.037	0.3725		0.4207	0.7273	0.7683	0.6937	0.6349	nan
0.8	0.0354	0.0108	0.0311	nan	nan		0.0123	0.898	0.9358	1	0.9444	0.9833		0.8333	0.527	0.4468	0.3385	nan	nan		0	0.5161	0.85	0.7288	0.6481	0.5574
1	0.0193	0.0114	0.0146	0	nan		0.0392	0.913	0.9667	0.9636	0.9259	1		0.56	0.0886	0.1624	0.3514	nan	nan		0.0277	0.6	0.4167	0.2561	0.2692	nan
1	0.0167	0.0109	0.021	nan	nan		0	0.75	0.7034	0.402	0.2541	0.6522		0.4091	0.0769	0.0795	0.1628	nan	nan		0.0147	0.7838	0.7973	0.6916	0.6458	nan
1	0.0128	0.0093	0.0131	nan	0.0085		0.4674	1	0.9138	nan	1	nan		1	0.6522	0.8108	0.814	0.6818	0.8235		0.0092	0.7101	0.7576	0.7312	0.8333	nan
1	0.0162	0.008	0.0134	nan	0		0.0245	0.5905	0.8339	0.7632	0.6939	0.7245		0.8636	0.4286	nan	nan	0.2692	nan		0.2857	0.6	0.7089	0.6857	0.5439	0.76
1	0.0135	0.014	0.0119	nan	0		0.1166	0.9257	0.9167	0.8929	0.8587	0.9079		0.7857	0.0433	0.0108	0.0163	0	0		0.004	0.61	0.6316	0.5027	0.3472	0.4043
1	0.0081	0.0077	0.0217	nan	0		0.1768	0.9259	0.9444	0.8889	0.9306	0.9551		0.7727	0.4386	0.3452	0.4121	0.3947	0.2535		0.0111	0.8158	0.5574	0.5532	nan	nan
0.6292	0.057	0.037	0.0349	0	0		0.0136	0.835	0.9384	0.8036	0.9298	0.9381		0.6444	0.2857	0.6383	0.5882	nan	nan		0.0125	0.7101	0.7225	0.6529	0.4762	nan
0.8217	0.2105	0.6192	0.5577	0.6625	0.6857		0.2181	0.907	0.8889	0.7059	0.9844	0.9839		0.8261	0.5	0.5	0.5775	0.3571	nan		0	0.5882	0.697	0.6579	0.0481	0.4688
0.9412	0	0	0.0686	nan	nan		0.0126	1	0.6102	0.7097	0.9402	1		1	0.2706	0.5778	0.5	0.4775	0.8		0.0568	0.5915	0.6944	0.5965	0.1758	0.3409
0.9744	0	0.0081	0.0526	nan	nan		0	0.9836	0.9863	0.9718	1	0.9677		0.48	0.1652	0.4185	0.461	0.2815	0.617		0	0.4286	0.4677	nan	0.5091	nan
1	0	0.0079	0.0063	nan	nan		0	1	0.9773	0.8791	0.95	1		0.5082	0.1954	0.7685	0.7619	0.5854	0.5357		0	0.5714	0.6582	nan	0.5	nan
0.9722	0.0139	0.0101	0.0146	nan	nan		0	0.9783	1	0.8571	0.9783	nan		0.7317	0.2667	0.4697	0.2632	nan	nan		0.0265	0.5031	0.5762	nan	0.5745	0.7241
0.931	0	0	0.0606	nan	nan		0	0.9688	1	0.9	1	nan		0.9545	0.5938	0.8039	nan	0.7674	0.7455		0	0.7475	0.8056	0.8543	0.75	nan
1	0	0.0103	0.0069	nan	nan		0.0039	0.9688	0.9863	0.8333	0.9714	nan		0.7143	0.3429	0.4954	0.7377	nan	nan		0	0.3208	0.474	0.5352	0.5161	nan
0.9583	0.002	0.0046	0.0142	nan	nan		0	0.9167	0.9753	0.9348	0.9444	nan		0.6491	0.3333	0.6312	0.5849	nan	nan		0	0.6308	0.7465	0.6282	0.6	nan
0.5625	0	0.0236	0.0172	nan	nan		0.0176	0.9697	0.973	1	nan	nan		0.3889	0.0385	0.4808	0.3158	0.0323	0.2653		0.0069	0.8065	0.7586	0.4	0.8889	nan
0.8077	0.0069	0.002	0.0185	nan	nan		0.0052	1	1	nan	1	1		1	0.2	0.9091	nan	0.5973	0.8		0.0213	0.7174	0.5667	0.6957	0.8205	nan
1	0.0284	0.0092	0.0381	nan	nan		0.1602	1	1	0.9333	1	0.8095		0.6552	0.25	0.4157	0.5082	0.4423	0.6197		0.0269	0.5538	0.2593	0.7917	0.6383	0.7576
1	0	0.0071	0	nan	nan		0.011	0.974	0.8393	0.697	0.9444	0.7193		0.6216	0.0556	0.3696	0.6	0.4184	0.5556		0.0112	0.9524	0.8387	nan	0.8395	0.8462
0.9487	0.0165	0.0076	0.0178	nan	nan		0.0162	1	nan	nan	0.9167	0.9268		0.7215	0.0252	0.0262	0.0127	0.0133	0		0	0.84	0.9811	0.9583	0.8065	nan
1	0.0096	0.0074	0.0104	nan	nan		0.0138	0.5417	0.7469	0.8861	0.75	0.8586		0.8	0.5	0.8235	0.9048	0.7727	0.8235		0.0159	0.6154	0.8375	0.5606	0.7292	nan
1	0.0201	0	0.0198	nan	nan		0	0.7667	0.9545	0.9153	0.882	0.8769		0.7424	0.3168	0.7294	0.6356	0.5942	0.6471		0.0181	0.8421	0.7742	0.4231	0.942	nan
0.9355	0	0	0.0463	nan	nan		0	0.9574	0.9712	0.9615	0.8824	0.9658		0.75	0.0275	0.0021	0.0173	0	0.0227		0.0483	0.7442	0.5809	0.7101	nan	0.5833
0.9792	0.0105	0.0165	0.0107	0	0		0.0126	0.9375	1	0.6154	0.9014	0.9881		0.925	0.3947	0.7319	0.8615	0.7879	nan		0.2131	0.5312	0.5517	0.5571	0.5652	0.6452
0.9474	0.0099	0.009	0.0044	0.0357	0		0	0.931	0.95	0.9792	0.8974	0.9451		0.6531	0.3089	0.2817	0.2892	0.3855	0.3529		0.2682	0.7609	0.7109	0.7368	0.75	0.7115
1	0.0081	0.0272	0.0285	0	0		0.0667	1	nan	nan	0.942	0.9863		0.625	0.1562	0.1937	0.2023	0.2821	0.3947		0.1818	0.52	0.948	0.7966	0.3913	nan
0.9062	0.0444	0.0064	0.0141	0	0		0	0.9365	0.9538	nan	0.9596	1		0.8095	0.4884	nan	0.8043	0.8254	0.7949		0.0099	0.6632	0.1603	0.2754	0.2941	nan
1	0.0156	0.0169	0.0124	nan	nan		0.0243	0.875	0.9615	0.9756	nan	nan		0.8	0.4167	0.5316	nan	0.5789	nan		0.0303	0.4615	0.2061	0.1154	0.2683	0.1948
1	0	0.0078	0.025	nan	nan		0.0112	0.92	0.8933	0.9778	0.9848	1		0.4444	0.0052	0.0057	0.0045	0.0233	0.0109		0.2237	0.6923	0.5936	0.5238	0.4375	0.6196
0.9848	0.0076	0.0043	0.0283	0	nan		0.0052	0.8571	0.8636	0.9726	0.9474	0.9836		0.4	0.0115	0.0122	0.0172	0	0		0	0.375	0.5319	nan	0.2642	nan
1	0.4531	0.4863	0.4151	nan	nan		0	0.9818	0.9518	0.977	0.8871	0.9836		0.5714	0.0026	0.003	0.0179	0	0		0.0051	0.5172	nan	0.3556	0.6111	nan
0.9512	0	0.0727	0.0217	nan	nan		0.0064	0.9351	0.9159	0.9216	0.8814	0.9153		1	0.5926	0.8571	nan	0.7	0.6792		0.0356	0.4528	0.5959	0.4775	0.34	nan
0.9434	0.0467	0.0173	0.0222	nan	nan		0.2857	1	0.9	0.6909	0.9451	1		0.8298	0.4762	0.7857	0.6136	nan	0.7917		0.5072	0.8462	0.7907	nan	0.56	nan
0.9625	0.0289	0.0072	0.015	nan	nan		0.1724	0.7727	0.6635	0.7895	0.5789	0.8214		0.9	0.5	0.7143	0.8485	0.6341	0.8608		0.022	0.5556	0.7866	0.7634	nan	nan
0.9854	0.006	0.0145	0.0041	nan	nan		0.0281	0.8119	0.8243	0.6644	0.2113	0.7955		0.8429	0.3786	0.7842	0.8767	0.8198	0.6759		0.0148	0.6818	0.6216	0.3431	0.8254	0.6522
0.9667	0.0274	0.0022	0.0238	nan	nan		0.0095	0.6609	0.8	0.8643	nan	0.8462		0.913	0.5571	0.5972	0.5714	0.5943	0.7429		0.4872	0.8655	0.6222	0.6296	0.6538	nan
1	0.0032	0.0081	0.0172	nan	nan		0.0282	0.7209	0.9176	0.7455	nan	nan		0.7105	0.3803	0.6429	0.6129	0.5714	0.6087		0.1379	0.9259	0.8167	0.8814	0.6593	nan
0.9615	0.004	0.0103	0	nan	nan		0.0884	0.6842	0.8495	1	1	1		0.9762	0.6222	0.8631	0.4965	0.8582	0.9803		0.003	0.878	0.7391	0.697	0.6667	0.7812
0.9706	0.0336	0.0045	0.014	nan	nan		0.0135	1	0.9722	0.8362	0.9655	nan		0.9538	0.5436	0.8423	0.4909	0.699	0.8934		0.0038	0.6759	0.5654	0.5077	0.5424	0.6757
1	0	0.01	0	nan	nan		0.0121	0.9683	0.9441	0.7052	1	nan		0.7812	0.4571	0.6413	0.5309	0.6471	0.62		0.0051	0.44	0.3667	nan	0.4286	nan
0.9773	0.2857	0.4286	nan	nan	nan		0.087	1	0.9667	1	0.96	0.9444		0.3636	0.0278	0.1026	nan	0	0		0.018	0.5333	nan	nan	0.2935	0.5333
0.9439	0.1794	0.2796	0.1949	nan	nan		0	1	0.8824	nan	0.9417	0.9481		0.931	0	0.0165	0.0073	0	0.019		0.0067	0.5217	0.1695	0.3038	0.1304	0.1905
0.5974	0.005	0.0058	0.0123	nan	nan		0.2283	0.9286	0.913	0.9231	0.9623	nan		0.7	0.0303	0.0101	0.0141	0.0087	0.0145		0.087	0.4545	0.62	nan	nan	nan
0.9677	0.0066	0.0045	0.0324	nan	nan		0.0144	1	0.9316	0.7719	0.9903	nan		1	0.6341	nan	0.95	0.766	0.8333		0.2	0.5122	0.3421	0.1818	nan	nan
1	0.014	0.0101	0.0091	nan	nan		0.0254	0.8816	0.9126	0.95	0.9503	0.9758		0.4783	0.0952	nan	0.0345	0.16	nan		0.1062	0.5586	0.6324	0.5246	0.5217	0.5682
0.9322	0.0049	0.006	0.0072	nan	nan		0.0435	1	nan	nan	0.8769	0.7632		0.4762	0.0857	0.6	0.45	nan	nan		0	0.8095	0.4464	nan	0.2564	0.6667
0.9252	0.0029	0.0058	0.0199	nan	nan		0.0067	0.7097	0.8472	0.9649	0.9812	0.9789		0.5312	0.0476	0.7083	nan	nan	nan		0	0.7222	0.7143	nan	0.5914	0.8228
1	0.0033	0.0065	0.0078	nan	nan		0.0323	0.7857	0.7593	1	0.958	0.989		0.52	0	0.3548	0.4118	nan	nan		0	0.7727	nan	nan	0.8897	0.96
0.9545	0.0143	0.0052	0.0118	nan	nan		0.011	0.6296	0.8035	0.7656	0.9649	0.7969		0.8837	0.0506	0.0148	0.014	0	0		0	0.8302	0.7426	0.5679	0.5833	0.7414
0.9825	0.0053	0.0143	0.0212	nan	nan		0.0248	0.9722	0.8316	0.7451	0.7705	0.8191		0.7188	0.0442	0.0038	0.0176	0	nan		0.012	0.4444	0.5197	0.5538	0.2414	0.5116
1	0.0036	0.009	0.0118	nan	nan		0.1231	0.6667	0.3288	0.6415	0.9024	0.6875		0.4	0.0048	0.019	0.019	nan	nan		0.0117	0.8919	0.78	0.8413	0.4211	0.64
0.9375	0.0073	0.0056	0.0149	nan	nan		0.0097	0.7944	0.8446	0.8344	0.907	0.8861		0.4815	0.0186	0.0057	0.029	0	0		0.0188	0.4381	0.4121	0.4307	0.3824	0.3265
0.8214	0.1406	0.5062	0.5818	0.3113	0.5373		0.0247	0.7978	0.8442	0.8631	0.9455	0.9326		0.4466	0.0173	0.0042	0.0237	0	0		0.0054	0.3846	0.2299	0.5542	0.2453	0.4722
0.8929	0	0.0439	0	0	0		0.0706	0.8333	0.8696	0.7826	0.726	0.8		0.9375	0.5556	nan	0.6667	0.6444	0.7		0.3333	0.7544	0.7872	0.3478	0.5222	0.5402
0.9931	0.3394	0.3586	0.3618	nan	nan		0.0103	0.8837	0.8961	0.9014	0.9545	0.931		0.5357	0.2128	0.0263	0.3636	0.093	0.1356		0.0159	0.7931	0.9524	nan	0.8125	nan
0.9781	0.4206	0.9565	0.8473	nan	0.8611		0.0206	0.9286	0.9512	0.7541	0.9529	0.9818		0.7778	0	nan	nan	0	nan		0.0224	0.6949	nan	0.3	0.4872	nan
0.9247	0.0185	0.0121	0.0273	nan	0.037		0.014	0.8125	nan	0.7538	0.9895	0.9796		0.9091	0.0141	0.018	0.0296	0	0		0.2308	0.5714	nan	0.5938	0.6271	nan
1	0.0036	0.006	0.0185	0	0.0222		0.0316	0.75	0.7547	0.72	0.7464	0.7714		0.75	0.3103	0.4655	0.6591	0.3333	0.6296		0.3077	0.7027	0.5439	nan	0.6	0.5882
0.9341	0.0112	0.012	0.0214	0	0		0	0.9692	0.963	0.9556	0.949	0.9351		0.9048	0.4375	1	nan	0.7647	nan		0.3279	0.6585	0.5652	0.4902	0.54	0.4082
0.8	0.0078	0.0127	0.0331	0	0		0	0.9595	0.8754	0.8815	0.9626	0.9535		0.6957	0.34	0.5	0.375	0.4048	0.4444		0.6429	0.9714	0.8077	0.7568	0.6757	0.6667
1	0	0.0181	0.01	0.0105	0		0.0419	0.6857	0.914	nan	0.9474	nan		0.7921	0.2949	0.3292	0.2464	nan	nan		0	0.5	nan	nan	0.5556	nan
1	0.0436	0.0142	0.0057	0.0179	0		0.0273	0.9216	0.9817	nan	0.9769	nan		0.3696	0.0635	0.0923	0.1404	nan	nan		0.0106	0.9123	0.7174	0.6364	0.3659	0.625
0.9556	0.0152	0.0034	0.0255	0	nan		0	1	1	0.5455	0.9515	0.8767		0.4828	0.0989	0.125	0.1314	nan	nan		0.0133	0.5172	nan	0.4667	0.2174	0.4444
0.9667	0.0183	0.0067	0.024	0	0		0.5	1	0.9831	1	0.9643	0.9756		0.4651	0.0667	0.0488	0.0227	nan	nan		0	0.4182	nan	nan	0.2373	0.4068
0.619	0.0154	0.0061	0.0181	0	0		0.0058	0.6869	0.8879	0.8598	1	0.8718		0.9048	0.5306	0.8067	0.6786	0.75	0.7222		0.0103	0.5429	0.4348	0.4815	nan	nan
0.7864	0.0066	0.0152	0.0131	0	0		0.0052	0.7099	0.875	0.6605	0.9875	0.8475		0.9412	0.6333	0.6154	0.6575	0.7258	0.6538		0.0187	0.325	0.3056	0.2273	nan	nan
0.7957	0.0097	0.0112	0.0084	0	0		0.0074	0.951	0.9067	0.8352	0.9762	nan		1	0.5132	0.4328	0.445	0.5577	0.5686		0.5614	0.88	0.9722	0.8239	0.803	0.8571
0.588	0.0128	0.014	0.0123	0	0		0.0147	0.9273	0.9907	0.75	0.9756	nan		0.7692	0.4444	0.4013	0.6	0.0889	0.25		0.0426	0.4923	0.5432	0.6579	0.3355	0.2857
0.5801	0.009	0.0102	0.0129	0	0		0.013	0.8636	0.985	0.8105	0.9853	1		0.8974	0.3143	0.4744	0.3333	0.3171	0.6286		0.0125	0.5833	0.8	0.4643	0.6711	0.6923
1	0.0152	0	nan	nan	nan		0.0156	0.9	nan	0.7913	0.975	nan		0.9737	0.6667	0.9583	0.7812	0.7551	0.88		0	0.6552	nan	0.7222	0.7561	0.8095
0.8261	0.0198	0.0066	0.0108	nan	nan		0.0183	1	nan	0.7143	0.9118	nan		0.8	0.3333	0.7	0.7419	0.6709	0.8696		0	0.7656	0.7602	0.773	0.6422	0.7803
0.875	0.0172	0.0673	0.0301	0.5398	0.2878		0.0179	1	1	0.5417	1	1		0.9565	0.3571	0.8165	0.6667	0.7024	0.825		0.0143	0.749	0.6745	0.6814	0.6789	0.6327
0.925	0.0249	0.0717	0.0475	0.51	0.2586		0.0144	0.9286	0.9925	0.7143	0.964	0.9074		0.6465	0.1699	0.5635	0.3905	0.732	0.7857		0.0435	0.7925	0.7601	0.751	0.7394	0.8288
0.7692	0.0054	0.0415	0.0486	0.0263	nan		0.0117	0.9836	1	0.7959	0.95	0.9615		0.9697	0.5484	0.8017	0.6383	0.6364	nan		0.2151	0.7857	0.4	0.25	nan	0.3462
0.9785	0.0084	0.0175	0.0152	0	0.0241		0.009	1	1	0.9	0.9265	0.9773		0.7434	0.3904	0.8585	0.5121	0.6727	0.7059		0.0275	0.6579	0.7258	nan	0.5323	0.6667
0.9302	0.0298	0.016	0.0231	0	0.013		0.0254	0.837	0.9246	0.8862	0.9481	0.9681		0.9545	0.5968	0.283	0.381	0.0625	0.5152		0.0625	0.4286	0.3731	0.6792	0.2241	0.4937
0.8617	0.0298	0.0063	0.0199	0	0.0141		0.0155	0.9535	0.9775	0.8571	0.9725	0.973		0.9615	0.0188	0.0459	0.0659	0.0133	0		0.55	0.8824	0.9223	0.8814	0.8611	0.8214
0.5294	0.0192	0.0075	0.02	0	0.0098		0.0047	1	0.9831	0.9333	0.9851	1		0.75	0.3902	0.4688	0.2553	nan	nan		0.0061	0.6	0.5588	nan	0.5333	nan
0.8	0.0153	0.0043	0.0117	0	0		0.1389	1	nan	nan	0.9286	nan		0.3333	0	0.015	0	0	0		0.4054	0.9167	0.8947	nan	0.5882	0.7037
0.896	0.0102	0.0137	0.0129	0	0.0116		0.0072	0.6636	0.8697	0.8643	0.7391	nan		0.6923	0.2381	0.5714	nan	0.6875	0.625		0	0.36	0.2371	0.4	0.2292	0.3333
0.9202	0.0087	0.0143	0.021	0	0.0141		0	0.8615	0.6837	0.7558	0.6757	nan		0.8333	0.5283	0.7593	0.6842	0.6444	0.6512		0.5143	0.8571	0.5741	0.6795	nan	0.7692
0.7115	0.18	0.0738	0.05	0.5854	0.3636		0.007	0.6418	0.3622	0.5127	0.5625	nan		0.4299	0.0115	0.3191	0.3714	nan	nan		0.4706	0.8085	0.85	0.5714	0.5833	nan
0.9863	0	0	0.0769	0	0.0128		0.0118	0.5263	0.9787	0.6364	0.9669	0.9559		0.6632	0.2877	0.2754	0.5784	nan	0.175		0.0038	0.6145	0.6557	nan	nan	nan
1	0.045	0.005	0.005	0	0.0139		0.0169	0.9508	0.9091	0.8111	0.9861	nan		0.7208	0.2252	0.1884	0.2254	nan	0.2368		0.0198	0.9483	0.8495	0.8163	nan	nan
0.7869	0.0168	0.006	0.0256	0.3182	nan		0.0093	1	0.8571	0.8889	0.9574	nan		0.4444	0.0593	0.2727	0.375	0	0.2368		0.0107	0.6944	0.6226	0.6391	nan	nan
0.9273	0	0.0102	0.0087	0.1346	0		0.0032	0.9617	0.9704	0.9121	0.96	nan		1	0.675	0.7667	0.9778	0.9203	0.907		0.0078	0.5088	0.3235	0.1729	nan	nan
0.9167	0.0476	0.034	0.0221	0.0862	0.0179		0.0155	0.7847	0.9655	0.8254	0.9592	nan		0.9	0.5946	0.8085	nan	0.747	0.85		0.0066	0.6	0.2604	nan	0.7037	nan
0.5	0	0	0.0267	0	0		0.0127	0.6667	0.9747	0.8226	1	nan		0.4407	0.1029	0.1261	0.1296	0.0145	0.1207		0.0097	0.375	0.5985	0.6436	0.6567	0.7619
0.6571	0.0938	0.1038	0.0764	0.1042	0.1944		0.0038	0.759	nan	nan	nan	nan		0.6444	0.1324	0.4147	0.3614	0.1538	0.6593		0.0089	0.7179	0.596	0.6515	0.5172	0.6
1	0.0068	0.0198	0.0038	0	0.0099		0.0139	0.9722	0.9579	0.8475	nan	nan		0.3725	0.0164	0.0185	0.0156	0	nan		0.4054	0.7879	0.6304	0.7241	0.6977	0.5588
1	0.007	0.0042	0.0318	0	0.0109		0.0077	0.9839	0.8784	0.8897	0.9565	nan		0.6429	0.303	0.5168	0.4789	0.3333	0.5952		0.494	0.8657	0.7174	0.6897	0.625	0.7681
0.8475	0.2323	0.8081	0.6825	0.8868	0.7778		0.013	0.9804	0.829	0.7554	0.9886	nan		0.7143	0.2778	nan	nan	nan	nan		0.4898	0.9	0.6735	0.619	0.6963	0.791
0.95	0.0097	0.006	0.0098	0	0		0.0374	0.9608	0.8414	0.6565	0.9897	nan		0.5306	0.087	0.0893	0.0238	nan	nan		0.3026	0.6714	0.6596	0.4167	0.4604	0.5298
0.9429	0.0089	0.0155	0.0061	0	0.0115		0.0185	1	0.936	0.8641	0.9733	nan		0.5938	0	0	0.2917	0.0497	0.0857		0	0.5152	0.5625	0.411	nan	0.3333
0.7619	0.0253	0.0088	0.0162	0.0444	0		0.0273	0.9483	0.7821	0.9278	0.9783	0.9804		0.4162	0.0217	0.2559	0.4396	0	0		0.0265	0.4615	0.575	0.4	nan	0.3333
0.7414	0.0114	0.0182	0.0341	0	0.016		0.1203	0.8125	0.8824	0.8657	0.75	0.85		0.4167	0.069	0.1553	0.2553	0	0		0.0253	0.439	0.5495	0.4468	0.8824	0.4828
1	0.0089	0.0083	0.0195	0	0.0115		0.0744	0.6	0.5973	0.3692	0.6244	0.4884		0.5862	0.2581	0.6667	0.58	nan	nan		0.0118	0.6923	0.7353	0.48	0.8043	nan
1	0.036	0.0202	0.0242	0	0.0099		0.0265	0.9524	0.977	0.9124	0.9804	nan		0.5	0.028	0.0266	0.0138	0	0		0.0237	0.4848	0.6783	0.6667	0.7115	0.3438
1	0.0197	0.0303	0.0185	0	0.0157		0.0072	0.9434	0.961	0.8346	0.9592	1		0.5769	0.011	0	0.0141	0	0.02		0.0619	0.6842	0.8417	0.8144	0.6197	0.6786
0.9643	0.0247	0.0469	0.0186	0	0.0103		0.0149	1	0.9474	0.8454	1	1		0.339	0.0192	0.0039	0.0219	0.0095	0		0.4186	0.9412	0.8163	0.8205	0.9333	nan
1	0.0082	0.11	0.0228	nan	0		0.0171	1	1	0.8	0.9535	nan		0.5526	0.25	0.2857	0.3696	0.4237	nan		0.5	0.8246	0.6224	0.7843	0.6667	nan
1	0.0308	0.0284	0.0328	nan	0		0.0075	0.9655	0.9537	0.85	1	0.9615		0.6719	0.0045	0.0097	0.0325	nan	nan		0.2414	0.6667	0.589	0.6731	nan	nan
0.7381	0.0077	0.0082	0.0299	0.0065	0		0.0109	0.9444	1	0.7833	1	nan		0.6857	0.0105	0.0124	0.0161	0	0		0.0234	0.5636	0.5464	0.625	0.5077	0.6809
0.6667	0.0232	0.0127	0.0119	0.0063	0		0	0.9762	0.9873	0.8857	0.9821	0.8889		0.5926	0.006	0.0079	0.0042	0	0		0.6154	0.9318	0.678	nan	nan	nan
0.9877	0	0.1721	0.1263	0.007	0.1231		0.0191	1	0.9815	0.9524	0.9625	0.7931		0.84	0.4231	0.4028	0.2625	0.2958	0.36		0.0053	0.75	0.6712	0.434	0.6364	nan
0.9773	0.0197	0.0087	0.0313	0	0		0.0976	0.6	0.6336	0.5	0.3235	0.5714		0.9091	0.4286	0.3846	0.55	nan	nan		0.0165	0.5556	0.6522	0.3125	0.58	0.5588
0.9792	0.006	0.0101	0.0111	0	0.0323		0.0104	0.5238	0.8158	0.5833	0.115	0.6356		0.6765	0.2745	0.3071	0.2125	nan	nan		0.0087	0.4583	0.4	0.0645	0.4035	nan
0.9692	0.0011	0.003	0.0251	0	0.0179		0.1856	0.88	0.9278	0.96	0.8941	0.98		0.3883	0.0333	0.0584	0.0821	0.0065	0.1379		0	0.697	0.8939	0.4231	nan	0.625
1	0.0127	0.0048	0.0329	0	nan		0.0168	0.9921	0.9611	0.9396	0.9688	0.9792		0.8929	0.4889	0.8333	0.6333	0.5422	0.6792		0.0061	0.4194	0.7073	nan	nan	nan
0.9902	0.0545	0.0146	0.0344	0	0		0	0.9494	0.9856	0.8947	0.8776	0.9714		0.7047	0.3333	0.7168	0.6471	nan	nan		0.0182	0.6296	0.25	0.4821	0.2727	0.5231
1	0.0143	0.0114	0.0178	nan	nan		0	0.9394	0.9718	nan	0.9677	0.8095		0.4085	0.0141	0.0189	0	0.0208	0		0.0435	0.6364	0.375	0.4355	0.5254	0.6923
1	0.0193	0.0076	0.0027	nan	nan		0.0169	0.8718	0.9155	0.9844	0.9167	0.9831		0.8966	0	0.0298	0.029	0	0		0.2667	0.6154	0.5316	nan	0.3881	0.5625
0.9836	0.0423	0.1045	0.0438	0.6016	0.0169		0.0197	0.9737	0.75	0.4286	1	nan		0.8	0.0714	0.2121	0.3438	0.0565	0.2381		0.4839	0.7941	0.6078	0.4217	0.4	0.2958
0.96	0.0239	0.0133	0.0366	0.4636	0.0312		0.182	1	nan	0.5385	0.9506	nan		1	0.6667	0.8533	0.3611	0.8983	0.72		0	0.6889	0.9038	0.7647	0.7917	0.809
0.7179	0.0158	0.0056	0.031	0.1355	0.0541		0.0143	0.9333	0.6308	0.7879	0.8947	0.96		0.8723	0.5102	0.5784	0.561	nan	nan		0.01	0.3953	0.6415	0.2245	nan	nan
0.7021	0	0.058	0.0478	nan	0.0423		0.0081	1	0.7944	0.5357	0.8404	0.8571		0.9091	0.5882	0.9032	0.88	0.7723	0.7358		0.0392	0.75	0.7949	0.6522	nan	nan
0.8964	0.0103	0.0121	0.0161	0.0169	0.0097		0.027	0.9091	0.902	0.6923	0.9429	0.9211		0.7586	0.264	0.3876	0.4251	nan	nan		0.0147	0.9355	0.7838	0.8696	0.625	nan
0.7981	0.0474	0.0057	0.0068	0	0.0141		0.0028	0.6522	0.7895	0.3333	0.975	1		0.6522	0.3492	0.4286	0.4422	0.3333	0.3929		0.0101	0.8	0.8261	nan	0.6622	nan
0.7467	0.0251	0.0097	0.0095	0	0		0.0286	0.7143	0.6406	0.1852	0.9494	0.9231		0.7083	0.297	0.3173	0.4887	0.3434	0.3429		0.0115	0.85	0.871	0.6744	0.72	nan
0.973	0.0048	0.0154	0.0304	0	0.0147		0.0042	0.5082	nan	0.6094	0.88	nan		1	0.5395	0.5758	0.6364	nan	nan		0.0145	0.9524	0.7083	0.8065	0.7821	nan
0.8889	0.0199	0.0038	0.0175	0	0.0122		0.007	0.78	0.85	0.6667	nan	nan		0.8056	0.4583	0.418	0.56	nan	0.6857		0.3962	0.8148	0.5088	0.5273	0.1875	0.6794
0.7432	0	0.0094	0	0.0139	0		0.0556	0.9667	0.9364	0.8333	nan	1		0.5	0.0342	0.0154	0.0099	nan	nan		0.0057	0.3784	0.4571	nan	0.5667	0.5882
0.9273	0.0074	0.0356	0.0115	nan	0.05		0	0.9664	0.9139	0.9364	0.939	0.9783		0.3462	0.0278	0.0042	0.0195	0	nan		0.0105	0.4286	0.7336	0.6825	0.7241	0.68
0.5769	0.0359	0.0273	0.0033	0.0175	0		0.0108	1	0.9888	0.9818	0.9605	0.9762		0.6364	0.1053	0.6271	0.3478	0.675	nan		0.0235	0.5714	0.4595	0.4299	0.4333	0.4375
0.8929	0.3611	0.8828	0.9643	nan	nan		0	0.958	0.9856	0.9537	0.8636	0.9545		0.7429	0.2254	0.427	0.5819	0.7361	nan		0.0171	0.6579	0.3064	0.2967	0.52	nan
1	0.0061	0.0182	0.0042	0	0.0091		0.039	1	1	0.9429	0.9658	0.9804		0.7586	0.4253	0.4914	0.6111	nan	nan		0.008	0.4074	0.2292	0.2063	0.3	nan
0.5038	0	0.16	0.1458	0.3485	0.1207		0	0.8824	0.7761	0.5946	0.9388	1		0.7414	0.3333	0.4261	0.5	nan	nan		0.0204	0.7097	0.582	0.5047	0.5397	0.7917
0.9643	0.4444	0.5227	nan	0.619	0.5111		0.0479	0.9444	0.7841	0.5294	0.9057	0.9737		0.7041	0.3552	0.4824	0.6421	0.3265	nan		0.0056	0.7742	0.4336	0.3191	0.2857	0.5263
1	0.449	0.5753	0.5968	0.6279	0.6346		0.0123	1	0.7798	0.901	0.8136	0.9481		0.6582	0.3026	0.3455	0.3721	0.1618	0.3488		0.5195	0.8509	0.7829	0.8077	nan	0.7778
1	0.4715	0.823	0.9398	0.9028	0.8788		0.0047	0.7193	0.9787	0.9	0.9821	1		0.9048	0.5455	0.6224	0.5977	nan	nan		0.0171	0.4043	0.5783	0.5794	0.6765	nan
0.9744	0.4265	0.8861	1	0.98	nan		0.0094	1	0.82	0.75	0.9535	0.9189		0.8409	0.4074	0.6947	0.5238	nan	nan		0.0176	0.8286	0.8754	0.8267	nan	nan
0.9831	0.3621	0.904	1	nan	nan		0	1	0.9059	0.75	0.9846	0.9733		0.5833	0.25	0.5263	0.4386	0.5217	nan		0.0088	0.5672	0.7041	0.6424	nan	nan
0.612	0	0.0158	0.0099	0	0		0.0138	1	0.8649	nan	0.9419	0.9273		0.5094	0.1299	0.4149	0.3125	0.5556	0.4444		0.0162	0.4485	0.5714	0.5731	nan	nan
0.7736	0	0.0091	0.0205	0.0161	0		0.1456	1	0.9545	nan	0.9091	0.9889		0.7917	0.3469	0.5398	0.6912	nan	0.4146		0.0041	0.7927	0.8864	0.7667	nan	nan
0.9254	0	0.0108	0.0476	0	0		0.0076	1	0.9326	0.7	1	0.9531		0.7	0.3182	0.3267	0.4468	nan	nan		0.013	0.931	0.8378	nan	0.8718	1
0.9231	0.3962	0.7643	0.6536	0.4307	0.736		0.0125	0.8571	0.8125	0.5682	1	0.9022		0.4359	0.125	0.1901	0.2892	nan	nan		0.0552	0.4	0.1614	0.2656	nan	nan
0.9122	0.1333	0.4678	0.4113	0.2857	0.3925		0.0058	1	0.8155	0.7955	0.9615	0.7683		0.7407	0.3438	0.4	0.5455	nan	nan		0.2353	0.9275	0.7222	0.6889	0.7714	nan
0.5064	0	0.0177	0.0194	0	0.0175		0.0417	0.6522	0.7778	1	0.6292	1		0.5543	0.1942	0.3824	0.3125	nan	nan		0.15	0.7619	nan	nan	0.525	0.3243
0.9014	0	0.0162	0.0207	0	0.0127		0.4545	1	0.9828	0.9437	0.9672	0.9583		0.6102	0.2857	0.625	0.375	0.6154	nan		0.2553	0.6087	0.3304	0.2765	0.3472	0.3333
0.9242	0.0159	0.0113	0.0565	0.0147	0.0488		0.0263	1	1	1	0.9451	1		0.7027	0.1481	nan	0.625	0.4545	0.3095		0.3529	0.7273	0.3636	nan	0.5985	0.563
0.7727	0.2393	0.2556	nan	0.2875	nan		0	1	0.878	0.9756	0.973	0.9762		1	0.0714	0	0.0128	0	0.0106		0	0.3971	0.0721	0.0732	nan	nan
0.7963	0.2634	0.5395	0.4923	0.5161	0.4727		0.0102	0.981	0.9328	0.7966	nan	nan		0.7213	0.0029	0.0093	0.0356	0.01	0		0.1034	0.8571	nan	nan	nan	nan
0.9912	0.2667	0.3125	0.1337	0.2157	0.1132		0.019	0.9559	0.8835	0.9153	nan	nan		0.7805	0	0.0073	0.0135	0	0		0.3415	0.7619	0.5696	0.5926	nan	0.5556
0.751	0.1211	0.0086	0.0186	0	0		0.0264	1	0.9444	nan	0.8333	nan		0.8991	0.014	0.0137	0.0386	0	0		0.4583	0.8235	nan	0.6053	0.8451	nan
0.7556	0.0196	0.0125	0.0123	0	0.0294		0.0333	1	0.9219	0.9167	0.8293	nan		0.4474	0.1379	0.2514	0.087	0.2368	0.125		0.4	0.7826	0.8056	nan	0.4444	nan
0.8167	0.0144	0	0	0	0		0.0164	1	0.9481	0.9747	0.8491	nan		0.4464	0.0038	0.0774	0.0891	0	0.0946		0.0454	0.8559	0.9667	0.9508	0.837	0.9118
0.9542	0	0.0115	0.0049	0	0.0112		0.0049	0.9833	0.9535	0.7436	0.8791	1		0.4242	0.013	0.0195	0.0331	0	nan		0.4545	0.9688	nan	0.6087	0.8158	0.7105
1	0.3913	nan	nan	nan	nan		0.0193	1	0.9811	nan	0.9157	nan		0.4286	0.0137	0.0063	0.0141	nan	0		0.2481	0.7545	0.7432	0.7054	0.7222	0.7
1	0.011	0.0121	0.0163	0.0133	0.0116		0.0034	1	0.9726	0.8974	0.9733	nan		0.3939	0.0157	0.0103	0.0114	0	nan		0.0121	0.5854	0.6292	0.5728	0.7619	0.701
1	0	0.5778	nan	nan	nan		0.018	1	0.9732	0.8065	0.9296	0.9143		0.6047	0.0055	0.0022	0	nan	nan		0.1695	1	0.898	0.6452	0.6406	0.6977
0.6897	0	nan	nan	nan	nan		0.0094	0.9592	0.9942	0.7297	0.8936	0.9591		1	0.6786	nan	nan	0.371	0.7339		0.0186	0.4091	0.7568	0.1579	0.5882	0.8333
1	0.0121	0.0221	0.0195	0	nan		0.02	0.7958	0.6267	0.747	0.494	0.6321		0.7206	0.0055	0.0043	0.0132	nan	nan		0	0.3182	0.44	0.3214	0.3333	0.3333
1	0.0117	0.0076	0.0252	0.0172	nan		0.1716	0.9313	0.8967	0.93	0.8	0.88		0.3269	0	0.0385	0	0.0213	0		0.3571	0.7143	0.5938	0.46	0.589	0.5882
0.9304	0.0173	0.0111	0.0079	0.0086	0		0.0377	0.7684	0.7592	0.612	0.9024	0.9286		0.7037	0.2419	0.4348	0.3393	0.4706	0.6168		0.2812	0.7097	0.6102	0.6379	0.46	0.4286
0.9714	0.0054	0.0169	0.0205	0	0		0.0223	0.6239	0.7437	0.6454	0.6579	0.8372		0.675	0.234	0.1111	nan	0.4474	0.3333		0.3429	0.6923	0.7292	0.35	0.4839	nan
1	0.0064	0.0129	0.0013	0	0		0.0268	0.5435	0.7237	0.6634	0.7143	0.8095		0.8611	0.5169	0.5644	0.6154	0.5204	0.6173		0.4553	0.7556	0.7323	0.627	0.4565	nan
0.871	0.0052	0.0059	0.0141	0	0		0.0092	0.5179	0.2756	0.2172	0.5673	0.6267		0.85	0.1889	0.1935	0.2642	0.1282	0.1346		0.0645	0.712	0.6489	nan	0.7708	0.8028
0.9333	0.0098	0.0111	0.0098	0	0		0.0067	0.7753	0.8286	0.8447	0.8472	0.8113		0.7241	0.2308	0.2973	0.0851	nan	0.4286		0.122	0.4677	0.28	0.3455	0.2262	0.4536
1	0.007	0.0173	0.0151	0.0333	0		0.0221	0.7308	0.9545	nan	0.9773	1		0.5	0.162	0.217	0.1522	0.3537	nan		0.0027	0.7714	0.6479	0.4737	0.6667	nan
0.9804	0.006	0.0215	0.008	0	0.0133		0.0909	0.8286	0.3929	0.5238	0.971	nan		0.7886	0.4244	0.4712	0.5039	0.2632	0.5345		0.002	0.6452	0.6333	0.375	0.7879	nan
1	0.0155	0.0192	0.0296	0	0		0.0416	0.6944	0.3071	0.3765	0.9733	nan		0.9048	0.2338	0.0956	0.0244	0.0652	0.0952		0.0039	0.7931	nan	nan	nan	nan
0.9091	0	0.008	0.0114	0.0164	0.0127		0.0567	0.825	0.4795	0.451	0.962	0.6667		0.4615	0.0551	0.0496	0.0568	0.65	nan		0.0385	0.6203	0.781	0.7692	0.7048	0.7273
1	0	0.0195	0.0247	0	0		0.0185	0.7419	0.9426	0.6792	0.8889	nan		0.4762	0.0859	0.1142	0.1772	nan	nan		0.5926	0.9355	0.7	0.7722	0.8846	0.8261
0.92	0.0244	0.0037	0.0161	0	0.0143		0.0553	1	0.9476	0.9202	0.9388	0.9		0.5676	0.087	0.1352	0.1764	0.5946	nan		0.5	0.9762	0.7021	0.8182	nan	0.8077
0.8605	0.0152	0.0173	0.0222	0.0136	0.086		0.0183	1	0.9846	0.7931	0.875	nan		0.8214	0.3673	0.7212	0.6864	nan	nan		0.0659	0.6322	0.7033	0.6613	nan	0.7667
1	0	0.0138	0	0	0.0088		0.0097	1	0.9747	0.82	0.8462	nan		0.7027	0.3333	0.4483	0.4082	nan	0.4359		0.0206	0.7183	0.7375	0.5789	nan	0.6667
1	0.4737	0.7857	0.72	0.8667	0.8413		0.0067	1	0.8864	0.9804	0.9	1		0.4068	0.0441	0.181	0.1538	0.6061	nan		0.0041	0.8571	0.8105	0.5	0.9167	0.9048
0.6413	0.0257	0.0089	0.0218	0	nan		0.0021	1	0.8539	0.8095	0.8723	0.9535		0.5753	0.2017	0.3517	0.211	0.4667	0.3824		0.0096	0.9583	nan	nan	0.8679	0.7632
1	0.0268	0.0097	0.0294	0	0		0.0396	1	0.8537	0.8144	0.8923	1		0.8605	0.5517	0.92	0.3333	0.6333	nan		0.185	0.617	0.5641	0.9	0.4504	0.787
0.9583	0.0381	0	0.0148	0	0		0.0367	0.88	0.9712	0.6232	0.9194	1		0.6026	0	0.0138	0.0099	0	0		0.1667	0.625	0.6618	0.5122	0.5778	0.6822
0.9804	0.0405	0.103	0.0111	0	0.0227		0.0078	1	0.9516	0.9706	0.9394	0.9583		0.5238	0	0.0353	0.0444	nan	0		0.1638	0.8485	0.8081	0.4571	0.7	0.728
0.8608	0.0328	0.0576	0	0.0135	0.0577		0.023	0.9535	0.9809	0.8693	1	0.9524		0.878	0.5263	0.6667	0.5122	0.4	0.5714		0.2875	0.7073	0.6019	0.6623	0.7481	0.8506
0.5405	0.0243	0.008	0.014	0.019	0		0.0378	0.9403	0.9545	0.7922	0.9706	0.9744		0.8614	0.4583	nan	0.5217	nan	nan		0.1839	0.8387	0.8493	nan	0.7433	0.8926
0.9667	0.0263	0.0179	0.0164	0	0		0.0252	0.8553	0.9605	0.8411	0.9663	0.8261		0.7761	0.3846	0.4725	0.6049	nan	nan		0.1758	0.6977	0.687	0.8026	0.7923	0.8547
0.88	0	0.0065	0.0175	0	0		0.3514	1	0.9259	0.6977	nan	1		0.8302	0.4057	0.2716	0.3481	nan	nan		0.2105	0.7619	0.625	nan	0.458	0.6607
0.9524	0.0181	0.0084	0.0111	0	0		0.0169	0.9904	0.9285	0.9098	0.9783	nan		0.5385	0.0761	0.1111	0.1047	nan	nan		0.0625	1	nan	nan	0.7778	0.8478
1	0.0402	0.0233	0.0129	0	0		0.012	0.9366	0.8604	0.9153	0.9545	nan		0.381	0.0465	0.52	0.4306	0.4196	0.5		0	0.451	0.6699	nan	0.4286	0.4062
0.9538	0	0.0087	0.0174	nan	0		0.0088	0.9407	0.9776	0.922	0.9444	nan		1	0.3125	0.211	0.19	0.2143	0.2805		0.0231	0.9863	0.9148	0.8762	0.697	0.9041
0.9756	0	0.001	0.0106	nan	nan		0.0095	0.8987	0.9652	0.8939	nan	nan		0.619	0	0.0043	0.0312	nan	nan		0.0053	0.8182	0.6907	0.4412	0.85	0.6173
1	0.0234	0.0135	0.0039	nan	nan		0.0046	0.8947	0.9767	0.5769	nan	nan		0.7692	0.3111	0.6769	0.4211	0.5	0.5926		0	0.6562	0.5473	0.38	nan	nan
0.9524	0.0092	0.0109	0.0109	nan	nan		0.0675	0.8082	0.9209	0.9318	0.9362	0.8525		0.9796	0.1193	0.4526	0.2386	0.0658	0.2093		0.0137	0.4762	0.549	nan	nan	nan
0.8214	0.0106	0.0115	0.0134	nan	nan		0.1515	1	nan	nan	0.9735	0.7586		0.8163	0.2759	0.5644	0.2857	nan	nan		0.2	0.5122	0.5185	0.5714	0.4857	0.375
1	0.0206	0.0084	0.016	nan	nan		0.3636	0.9655	0.807	0.4857	0.9804	nan		0.8929	0.3846	0.6979	nan	0.6548	0.5698		0.0426	0.3667	0.8095	0.7742	0.6759	0.6182
0.9273	0.0191	0.0171	0.0157	0	0		0.032	0.7429	0.6543	0.8082	0.9254	0.81		0.6143	0.12	0.6174	0.5111	0.5714	0.54		0.3818	0.9619	0.3279	0.3317	0.0634	0.4835
0.7619	0.0108	0.0196	0.0184	0.0109	0.0104		0.061	0.95	0.9432	0.8333	0.8878	0.875		0.4	0.0303	0.1782	0.2571	0.0904	0.099		0.0297	0.7857	0.6667	nan	0.7273	nan
1	0.029	0.0094	0.0051	0	0		0.0186	0.5484	0.5039	0.1897	0.5379	0.3884		0.5652	0.1719	nan	0.3521	0.3529	0.3846		0.0112	0.9333	0.8056	0.7692	0.7778	0.6364
0.9811	0.0212	0.0086	0.0191	0	0		0.125	0.8148	0.934	0.9091	0.8788	nan		0.6923	0.3594	0.5019	0.5224	0.4375	nan		0	0.4	0.3103	nan	0.3692	0.3478
0.9688	0.3704	0.3838	0.4651	0.5844	0.53		0.0227	0.5784	0.8733	0.7197	0.7397	0.7647		0.5152	0.2105	0.4714	0.1111	nan	0.4507		0.0184	0.7917	0.6977	0.625	0.5844	0.7568
0.9048	0.0563	0.55	0.3846	0.2131	0.3804		0.0517	1	0.9828	nan	0.9667	nan		0.9118	0.5312	0.7879	0.7091	0.55	0.5		0.0568	0.5849	0.8382	0.5926	0.7706	0.7209
0.9556	0	0	0	nan	nan		0.0468	1	0.9375	nan	0.9167	nan		0.7407	0.386	0.7935	0.8137	0.6667	nan		0	0.4898	0.7931	nan	nan	nan
1	0.5	0.6	0.6049	0.6	0.5758		0.0746	1	nan	nan	nan	nan		0.5063	0	0.2485	0.4043	0.3333	nan		0.01	0.3922	0.2593	nan	0.6579	0.4634
0.9114	0.0976	0	0.6552	0.7885	nan		0.124	1	nan	nan	nan	nan		0.4878	0.1	nan	0.0769	0.0851	0.2143		0.0115	0.6667	0.871	nan	0.95	nan
1	0.0316	0	0.4457	0.9492	nan		0	0.6667	0.9286	nan	0.8636	nan		0.9615	0.6471	0.9318	0.9286	0.6988	0.8627		0.0142	0.4615	0.9118	nan	0.8542	0.7619
0.8448	0.1628	0.0328	0.1585	0.9275	nan		0.1792	0.6818	0.2604	0.2667	0.073	0.3902		0.4048	0.0751	0.3676	0.3945	0.0335	0.0253		0.289	0.8718	0.7	0.5977	0.3784	0.8871
0.8182	0.3043	0.1536	0.1905	0.9583	0.9259		0.026	0.9766	0.9884	0.9185	0.9792	0.9062		0.4839	0	0.0141	0.02	0.0143	0		0.0083	0.7727	0.8916	0.8788	0.9024	nan
0.9508	0	0.03	0.0136	0	0		0.0408	0.5789	0.8312	nan	0.3862	0.8873		0.6552	0.1296	0.0116	0.0183	nan	nan		0.24	0.5625	0.6154	0.4583	0.5495	0.5143
0.9767	0	0.0122	0.0391	0	0		0.0244	0.6744	nan	nan	0.2689	0.7759		0.4762	0.0076	0.0104	0.0069	0	0		0.0099	0.5	0.7872	0.7447	0.7586	nan
0.9778	0.0256	0.024	0.0142	0.0156	nan		0.3488	1	0.8272	0.7692	0.9444	nan		0.4717	0.0043	0.0053	0.0111	nan	nan		0.0082	0.4545	0.473	0.5	nan	0.5238
0.78	0.0053	0.0195	0.0328	0.0061	0.0081		0.0059	1	0.9634	0.9439	0.9565	0.9808		0.6875	0.0417	0	0.0069	nan	nan		0.5655	0.8676	0.8571	0.9388	0.8889	0.8243
1	0.0194	0.0092	0.0105	0	0		0.1111	0.6429	0.7619	nan	0.4085	0.7719		0.9048	0.5238	nan	nan	0.6	0.5714		0.3561	0.7698	0.8359	nan	0.619	0.7093
0.7188	0.0185	0.0041	0.011	0	0.0274		0	0.6154	nan	nan	0.2108	0.4574		0.7429	0.0462	0.5	0.1717	0.1871	0.5903		0.4759	0.9314	0.9444	nan	0.8806	0.8769
0.9697	0.0088	0.0089	0.0175	0	0		0.008	0.9167	nan	nan	0.9535	0.8182		0.8571	0.4348	0.8286	nan	0.5926	0.95		0.2727	0.9561	0.9	0.8875	0.7632	0.9623
0.9245	0.0105	0.013	0.0113	0	0		0.0188	0.931	0.9412	0.56	0.9623	0.9718		0.7917	0.0082	0.0104	0.0141	0.0103	0		0.0165	0.75	nan	nan	0.8276	0.675
0.8868	0.2208	0.4615	0.4907	0.6481	0.7361		0.0098	1	0.8571	0.6889	0.898	0.9643		0.3684	0.0333	0.0137	0.0143	0	0		0.6406	1	0.9394	0.9306	0.8862	nan
0.8077	0	0.2839	0.1266	0.2517	0.1515		0	0.8485	0.9206	0.72	0.9138	0.9615		0.8571	0.5	0.5312	0.4762	0.5641	0.6304		0.3913	0.7576	0.58	0.2593	0.3968	0.3846
0.5407	0	0.0046	0.0159	0	0		0	0.6923	nan	0.6486	0.6667	0.6579		0.4483	0.0857	0.2955	nan	0.3	nan		0.1304	0.5541	0.5369	0.35	nan	0.4583
0.9748	0.0677	0.0047	0.0098	0.0449	0.0294		0.037	0.55	0	0.1579	0	0.0116		0.8	0.2	0.3433	0.5111	0.2632	0.5		0.1081	0.5161	0.3353	0.6981	0.4179	0.5
0.9744	0.0359	0.0093	0.0258	0.0194	0.0108		0.0155	0.717	0.7632	0.6852	0.75	0.8814		0.6809	0.2951	0.6374	0.25	0.5814	0.2174		0	0.5	nan	nan	0.62	nan
0.9429	0.0478	0.008	0.0149	0	0		0.0102	0.9737	0.8	0.72	0.8913	0.9868		0.8667	0.2857	nan	0.9	0.5902	0.7097		0	0.5	0.2683	0.4091	nan	nan
0.9565	0.0144	0.0182	0.0097	0	0.0455		0.0833	0.871	nan	nan	nan	0.9231		0.4342	0.0909	0.4026	0.2778	0.4815	nan		0.0455	0.55	0.4742	0.5862	0.3774	0.4333
0.8947	0.0524	0.0086	0.0081	0	nan		0.0189	0.9375	1	nan	nan	0.9762		0.5207	0.098	0.1816	0.3523	nan	0.451		0.2547	0.7736	0.8	0.7802	0.6875	0.6333
1	0.0442	0.017	0.0085	nan	nan		0.037	0.9048	nan	0.925	0.8621	0.9545		0.5217	0.2	0.2891	0.2037	0.4146	0.6444		0.4694	0.8378	0.775	nan	0.3333	0.7143
1	0.0426	0.0064	0.0234	nan	nan		0.1484	0.963	0.898	1	0.9651	0.96		0.4286	0.1181	0.0684	0.1654	nan	0.4074		0.16	0.7273	nan	nan	0.5366	0.4677
1	0.0225	0.0119	0.0194	nan	nan		0.1452	0.9259	0.525	0.902	0.9583	nan		0.8016	0.4211	0.6	0.5423	nan	0.5652		0.0162	0.3617	0.2761	0.1224	nan	0.2
0.8095	0	0.018	0.036	nan	nan		0	0.8889	0.4959	0.602	0.5823	0.6731		0.8519	0.5122	0.4457	0.5538	0.7731	0.7404		0.0075	0.4257	0.1814	0.1955	0.1667	0.3
0.9872	0.0061	0.0076	0.0125	nan	nan		0.0202	0.5679	0.7811	0.7786	0.493	0.7246		0.9815	0.6364	0.5679	0.7143	0.5844	0.7423		0.2558	0.5614	0.6444	0.5424	0.5938	nan
0.9769	0.0047	0	0.0452	nan	nan		0.0089	0.9794	0.9519	0.8438	0.956	nan		0.963	0.0813	0.0273	0.0404	0.0112	0.0135		0.0353	0.35	0.0645	0.1875	0.2125	0.451
0.9922	0.0056	0.0034	0.0269	nan	nan		0.0148	0.9322	0.9706	0.7436	0.9552	nan		0.6667	0.0101	0.014	0.0108	0	0.0128		0.0732	0.5088	0.1443	0.5429	0.4286	0.5738
0.9485	0.2475	0.4444	0.04	nan	nan		0.0034	0.9167	0.9143	0.8429	0.9765	nan		0.7	0.015	0.0033	0.0241	0	0		0.015	0.5897	0.5	0.2632	0.8909	0.8182
1	0.013	0.015	0.012	0	0		0.0093	1	1	0.9512	0.8923	nan		0.7179	0.283	0.1802	0.5	0.3016	0.3458		0.32	0.8571	0.6993	0.6119	0.5758	0.6714
0.8428	0.0023	0.0243	0.0278	0	0		0.024	0.94	0.9808	0.6	0.9831	nan		0.8571	0.5271	0.5142	0.587	0.4328	0.4643		0.3158	0.625	0.4918	0.425	nan	nan
0.7875	0.0133	0.0429	0.0361	0	0		0.0075	0.9778	1	0.6774	0.9643	nan		0.7467	0.3571	0.5	0.4545	nan	nan		0.2376	0.65	0.4494	0.1978	0.3774	0.4286
0.6704	0.0068	0.032	0.0175	0	0.0149		0.0103	1	nan	0.84	0.7955	nan		0.3947	0	nan	0	0	0		0.1553	0.6078	0.4463	0.619	0.1477	0.4583
0.5931	0.013	0.0121	0.0234	0	0		0.0307	1	nan	nan	0.9412	1		1	0.6176	0.5	0.1905	0.3788	0.4186		0.3404	0.7931	0.5435	0.4697	0.8438	0.75
0.8242	0.0256	0.0173	0.0213	0	0		0.4255	0.9333	0.9211	0.7778	0.9647	1		0.75	0.0395	0.0121	0.0161	nan	nan		0.1892	0.5769	0.2449	0.3396	0.5902	0.7407
0.8504	0.066	0.1717	0.0682	0	0.0417		0.4454	1	0.7821	nan	nan	1		0.8696	0.4462	0.6383	0.6279	nan	nan		0.2241	0.7872	0.7234	0.5692	nan	0.9032
0.6875	0.1016	0.3779	0.2483	nan	nan		0.0203	1	0.8	0.7576	0.9659	nan		0.4348	0.0536	0.0122	0.0078	0	0		0.4667	0.8276	0.831	0.48	nan	nan
0.7419	0	0.0108	0.0091	0	0		0.0125	1	0.931	0.5556	0.9839	nan		0.8235	0.3	nan	nan	0.4	nan		0.0177	0.4545	0.6471	0.586	0.5641	nan
0.9583	0	0.0106	0.0174	0	0		0.0066	1	0.949	0.85	0.9494	0.9688		0.8889	0.3571	0.1478	0.271	0.1375	0.2444		0.0136	0.7381	0.6989	0.8	0.7347	0.697
0.8626	0	0.0022	0.0238	0	0.0408		0.0161	1	0.9365	1	0.9839	1		0.6341	0.2333	0.3243	0.3514	nan	nan		0.0114	0.9783	0.92	nan	nan	nan
0.864	0.0531	0.1521	0.1059	0.0088	0.1077		0.0184	0.8667	1	nan	1	1		1	0.6216	0.7778	0.6429	0.766	0.8152		0.0803	0.6667	0.65	nan	0.6809	0.64
0.8526	0.0333	0.0182	0.0325	0	0		0.1513	1	nan	0.8095	0.9492	0.9706		0.931	0.5507	0.7478	0.7778	0.6154	0.8241		0.5	1	nan	nan	0.72	0.6923
0.7419	0	0.005	0.0278	0	0		0.0155	0.7937	0.834	0.8177	0.3966	0.8367		0.7812	0.3214	0.5152	0.6207	nan	nan		0.2152	0.6333	nan	0.5405	nan	nan
0.95	0.3774	0.3943	0.3503	0.28	0.3413		0	0.6182	0.6809	0.72	0.8286	0.9444		0.9385	0.5116	0.7969	0.6463	0.7037	nan		0.2222	0.6216	0.3675	0.2143	0.1571	0.4286
0.7755	0.0189	0.013	0.0166	0.0103	0.0071		0.0238	0.5402	0.5975	0.5816	0.35	0.5		0.8889	0.5238	nan	0.6667	0.4691	0.7397		0.0201	0.6296	0.642	nan	0.5345	nan
0.6737	0.0123	0.0672	0.0479	0.0726	0.0615		0	0.95	nan	nan	nan	nan		0.5098	0.0859	0.0727	0.0858	0.8052	0.8		0.0073	0.8889	0.6735	nan	0.7273	nan
0.9706	0.4203	0.9074	0.9545	0.9726	1		0.0262	0.7034	0.5488	0.6175	0.0952	0.54		0.9529	0.6145	0.751	0.6653	0.6667	0.7647		0.0272	0.9524	0.8462	0.8182	0.84	0.7333
0.6364	0.0345	0.0625	0.05	0	0.1		0.01	0.831	0.9362	0.9222	0.9359	0.9841		0.7917	0.4815	0.8438	0.4815	0.5517	nan		0.0256	0.55	0.1346	0.4375	0.0333	0.3043
0.7	0.0042	0.0033	0.0198	0	0.0093		0.0189	0.9383	0.949	0.8862	1	0.8602		0.8406	0.2927	0.7667	0.7971	0.5455	0.8		0.1795	0.55	0.4348	nan	0.629	0.5882
1	0.1423	0.0768	0.1134	0.9385	nan		0.0018	0.7959	0.8148	0.6667	0.8305	0.7881		0.4082	0.021	0.018	0.0149	0	0		0.2692	0.7627	0.6667	0.4627	0.4615	nan
0.9565	0.096	0.3079	0.4286	0.8636	nan		0.0205	0.85	0.8417	0.54	0.8269	0.7419		0.4324	0.0244	0.0069	0.0125	0	0.0312		0.3256	0.7083	0.7048	0.3861	0.625	nan
0.6667	0	0.0285	0.0092	0	0		0	0.9643	0.8493	0.8529	nan	nan		0.8444	0.0241	0.017	0.0318	0	0		0	0.7361	0.6071	0.5946	0.6111	0.7455
0.6406	0	0.0352	0.0177	0	0		0.4348	0.9524	0.95	0.8286	1	0.96		0.8571	0.2656	0.5824	0.5732	nan	nan		0.1212	0.8148	nan	nan	0.7083	0.8571
0.6627	0.0168	0.021	0.0181	0	0.0137		0	1	0.9524	nan	0.9333	nan		0.8228	0.4935	0.4435	0.5	nan	nan		0.0657	0.4828	0.5	nan	0.5789	nan
0.8357	0.0062	0.0042	0.0166	0	0		0	0.8571	0.8144	nan	0.9688	nan		0.6818	0.2011	0.4267	0.3285	nan	nan		0.0719	0.5696	0.5563	0.7273	0.2727	0.617
0.879	0.0143	0.0114	0.0159	0	0		0.0044	0.7026	0.5624	0.6258	0.3762	0.5366		0.9	0.4483	0.5299	0.5479	0.3548	0.7241		0.0847	0.6098	0.6828	0.7162	0.6512	0.6977
0.8897	0.0302	0.0086	0.0123	0	0		0.1224	0.8824	0.9123	0.8696	0.9649	0.9487		0.9032	0.2593	0.4902	0.7143	0.5287	0.6907		0.2174	0.5385	0.4808	nan	0.65	0.6
0.9231	0.0235	0.0169	0.0093	0	0		0	0.617	nan	0.5333	0.7021	nan		0.75	0.3186	0.3523	0.2843	0.2667	0.25		0.6111	0.92	0.8889	0.8571	nan	nan
0.7846	0	0.0126	0.0065	0	0		0.0755	1	nan	nan	0.9808	nan		0.6833	0.2917	0.4583	0.4889	0.4643	0.5217		0.0302	0.5	0.4595	0.4235	nan	nan
1	0.2843	0.4599	0.3067	0.9583	1		0	0.9688	nan	nan	nan	nan		0.8	0.3729	0.5765	0.7647	nan	0.3947		0.0514	0.449	0.7213	0.625	nan	nan
0.8235	0.0116	0.0067	0.0153	0.0135	0.0233		0.0039	0.8929	0.8571	nan	nan	nan		0.8571	0.4912	0.6124	0.5781	nan	nan		0.3448	0.9474	0.7593	0.8333	0.8391	0.8241
0.9535	0.0098	0.0102	0.011	0.0115	0.0238		0.0181	0.9259	0.9574	nan	nan	nan		0.7273	0.2778	0.3538	0.5455	0.2857	nan		0.0952	0.4074	0.0739	0.292	0.6857	0.8938
0.9	0.3962	0.5181	0.3429	nan	nan		0.0059	1	0.9615	0.7917	nan	nan		1	0.4545	0.7391	0.8947	0.383	0.6042		0.3269	0.6744	0.4783	0.463	0.4419	nan
0.9451	0.3882	0.6359	0.4965	nan	nan		0.0247	0.9672	0.9552	nan	0.98	1		0.8919	0.5455	0.8402	0.7167	0.7125	0.7292		0	0.5484	0.5476	0.2903	0.5246	nan
0.8036	0.0741	nan	0.0417	nan	nan		0.3786	1	0.9271	nan	0.9114	0.8983		0.9167	0.5667	0.8889	0.8077	0.5833	0.6364		0.016	0.6329	0.807	0.5909	0.8222	nan
0.8333	0.025	0.0042	0.0139	nan	nan		0.0233	0.7308	0.9358	0.8125	0.7748	0.7403		0.8571	0.5217	0.75	0.5357	0.6491	0.8485		0.6	0.9355	0.9111	0.7111	0.6486	0.8148
0.9048	0.0045	0.0289	0.0075	nan	nan		0.0127	0.6667	0.3871	0.3636	0.6829	0.675		1	0.6667	0.8133	0.7857	0.8333	0.908		0.2174	0.6316	0.5833	0.4216	0.4561	nan
0.9636	0.0079	0.0076	0.0216	nan	nan		0.0081	0.7857	0.3571	0.5	0.85	0.9032		0.4583	0.129	0.4167	nan	nan	nan		0.0746	0.8438	0.7812	0.6061	0.5106	0.5455
0.9706	0	0.0116	0.0089	nan	nan		0.0092	1	0.875	0.7407	0.9773	nan		0.9545	0.625	nan	nan	0.7846	0.8772		0.0162	0.9355	0.9091	0.7922	0.6818	0.931
1	0.0233	0.0049	0.0198	nan	nan		0.0588	0.7	nan	nan	0.8571	0.8226		0.9545	0.5143	0.75	0.7045	nan	0.5455		0.0208	0.4583	0.6111	nan	0.4648	0.4444
0.972	0.1086	0.1796	0.1188	nan	nan		0.0247	1	0.9383	0.8095	0.9556	0.8857		0.5714	0.2121	0.4066	0.2833	0.2258	0.1087		0.0429	0.5714	0.4762	nan	0.6633	0.7581
0.9545	0.0211	0.013	0.0514	nan	nan		0	1	1	0.3548	0.8364	0.8696		1	0.1919	0.0257	0.0648	0	0.0222		0.2769	0.641	0.5444	0.4348	nan	nan
1	0.0105	0.0042	0.0074	0	0		0.0056	1	0.9846	0.7273	0.9355	0.975		0.5714	0.102	0.2267	0.088	0.0769	0.0857		0.0444	0.3846	0.7826	0.3043	nan	nan
1	0	0.0108	0	0	0		0.0307	1	1	0.8617	0.9828	0.9762		0.6	0.013	0.0069	0.0335	0.0111	0		0.0121	0.5455	0.631	0.6609	0.54	0.6667
0.931	0	0.0093	0	0	0		0.0171	0.9273	0.9504	0.9375	0.9545	0.9667		0.55	0.0909	0	0.0217	0.0612	0.0667		0.3143	0.7895	0.494	nan	0.4151	0.413
0.6316	0.0339	0	0	0.2011	0.0135		0.0215	0.8525	0.9043	0.9589	0.9808	nan		0.6071	0.1429	0.1727	0.3226	nan	nan		0.1944	0.7	0.6512	0.4583	0.7619	0.6833
0.7229	0.0262	0.0144	0.022	0	0.0074		0.0023	0.9024	0.86	0.7879	0.9773	nan		0.4516	0.1075	0.3704	0.2457	0.3867	0.1957		0.5625	0.9487	0.8333	0.8696	nan	nan
0.9394	0.0048	0.0109	0.0077	0	0.0112		0.0955	0.963	0.9481	0.4186	0.9434	nan		0.6333	0.2778	0.2396	0.4118	0.2931	0.4359		0.5283	0.9231	0.8537	0.963	0.8333	0.9615
0.8958	0	0	0.0233	0	0		0.0539	1	0.9224	nan	0.9897	nan		0.3083	0	0.0469	0.0548	0	0.0923		0.4746	0.7934	0.578	0.4554	0.5455	nan
0.9259	0	0.0125	0.0275	0.006	0		0.1368	0.9759	0.9673	nan	0.96	1		0.4219	0	0.0512	0.045	0.093	0.2188		0.0369	0.7097	0.6516	0.5	nan	nan
0.8696	0.0174	0.0052	0.0147	0	0		0.0096	0.5778	nan	0.4231	0.9825	1		0.5464	0.0765	0.0885	0.0632	0.2231	0.0732		0	0.6909	0.5765	0.5532	nan	nan
0.9388	0.0398	0.0125	0.0135	0	0.0137		0.0208	0.7273	nan	nan	0.8571	nan		0.7619	0.1827	0.0843	0.0882	0.1098	0.0789		0.0081	0.4848	0.4458	0.5	nan	nan
0.5063	0	0.0196	0.0127	0.0125	0		0.008	0.8095	0.9565	nan	1	nan		0.5943	0.0077	0.0106	0.0097	0	0		0.009	0.8469	0.8046	0.6667	nan	nan
1	0.011	0.003	0.009	0	0.0082		0.0062	1	0.8472	0.686	0.9825	1		0.6333	0.0178	0.0092	0.0102	0	0		0.0265	0.5686	0.7778	0.8226	0.5286	0.7188
0.5647	0.0266	0.0422	0.1016	0.0328	0.0411		0.0022	0.8868	0.898	0.7561	0.9857	nan		0.3704	0.005	0.0124	0.009	0	0		0.0108	0.6262	0.76	0.6452	0.5294	nan
0.9231	0	0	0.0168	0	0		0.0186	0.9877	0.9935	0.9605	nan	nan		0.7714	0.0339	0.0033	0.0175	0	0		0.0186	0.7045	0.7069	0.6542	0.4118	nan
1	0.0044	0.0048	0.0193	0	0		0.0084	0.9734	0.989	0.948	0.9846	nan		0.375	0.0071	0.0126	0.0232	0	0		0	0.9211	0.8769	nan	nan	nan
0.9531	0.0076	0.0095	0.032	0	nan		0.018	0.9899	0.9328	0.9375	0.9437	nan		0.8519	0.413	0.3846	0.3929	0.5714	0.569		0.0167	0.7931	0.7674	0.625	0.4085	nan
1	0.0101	0.0063	0	0	0.1724		0.5	1	0.8333	nan	1	nan		0.7229	0.2511	0.692	0.5782	nan	nan		0.1429	0.7209	0.2562	0.6056	0.1935	0.44
0.6319	0.0068	0.0075	0.0131	0	0.019		0.0119	0.8065	0.9789	0.7681	1	1		0.7805	0.3987	0.6842	0.6443	nan	nan		0.0066	0.8	0.7917	0.7079	nan	nan
0.8542	0.0091	0.0149	0.0261	0	0		0.0334	0.8056	0.9596	0.7045	0.8636	1		0.8519	0.5176	0.5556	0.5352	nan	nan		0.0457	0.5575	0.68	0.4091	0.6923	nan
0.9706	0	0	0.0194	0	0		0.0226	1	0.9211	0.4	0.8866	nan		0.4889	0.0541	0.1875	0.2935	nan	0.0952		0.0333	0.6415	0.7656	0.4688	nan	nan
1	0.0249	0.0101	0.0074	0.007	0.0072		0.0203	0.9444	0.8966	nan	0.8625	nan		0.9333	0.4167	0.8936	nan	nan	nan		0.0141	0.8	0.7656	0.6353	nan	nan
0.878	0.0324	0.0071	0.0247	0	0.044		0.0225	1	0.9904	0.8372	0.9861	nan		0.8235	0.5147	0.6816	0.7857	0.6667	0.8308		0.359	0.7045	0.5769	nan	0.7636	nan
1	0.0243	0.0068	0.0158	0	0.0112		0.0178	0.7391	0.9288	0.8419	0.6087	0.8625		0.6667	0.3043	0.5636	nan	nan	nan		0.1875	0.8	0.5414	0.3714	nan	nan
0.8108	0.0155	0.0134	0.0132	0	0.0087		0.0132	0.6818	0.6259	0.7397	0.2707	0.6912		0.8462	0.4872	0.6739	0.7375	0.3158	nan		0.1613	0.5698	0.3704	0.4231	nan	nan
0.7742	0.0094	0.0134	0.0068	0	0.0132		0	0.8043	0.9409	0.8594	0.9541	0.8333		0.5333	0.1077	0.2436	nan	0.2075	nan		0.5469	0.9	0.5258	0.75	0.3265	0.6282
1	0.0309	0.0089	0.0068	0.0135	0		0	0.6154	0.9048	0.7812	0.9091	0.7838		0.4524	0.025	0.007	0.0116	0	0		0.6341	1	0.8125	nan	nan	nan
0.8621	0.0769	0.037	0.125	0.0455	0.0972		0.0513	0.5636	0.6484	0.6	0.6389	0.6364		0.3333	0.0111	0.016	0.0145	0	0		0.0488	0.4074	0.4211	nan	0.4026	0.6842
0.5667	0.0176	0.0133	0.0312	0.0133	0		0.0049	1	1	nan	1	0.9615		0.4634	0.044	0.0622	0.0403	0	0		0.2368	0.5806	0.381	nan	0.4844	0.15
0.6618	0	0.0044	0.0521	0	nan		0.0218	0.9167	1	nan	0.975	1		0.3889	0.0446	0.0314	0.0286	0	0		0.0065	0.62	0.3704	0.3111	0.1452	0.4815
0.968	0.2128	0.0298	0.043	nan	nan		0.0206	0.925	0.8516	0.6364	0.9289	0.8866		0.5	0.0266	0	0.0059	0	0.0247		0.016	0.3793	0.396	0.4571	nan	nan
0.973	0.021	0	0.0112	nan	nan		0.0097	1	0.8351	0.6316	0.9708	0.9643		0.3333	0	0.2192	0.4595	0.0727	0.3636		0.009	0.6	0.2364	0.3696	0.6032	nan
0.7869	0.014	0.004	0.0266	0	0		0.0148	0.9365	0.9735	0.7778	0.9697	1		0.7949	0.1528	0.4566	0.2222	nan	nan		0.0188	0.4699	0.3772	0.337	0.4933	nan
0.9048	0.014	0.004	0.0152	0	0		0	0.9565	1	0.95	0.88	nan		0.65	0.2519	0.2787	0.3281	nan	0.4706		0.0222	0.4286	nan	nan	0.4884	nan
0.9478	0.0134	0.0202	0.0131	0.0112	nan		0.018	0.8636	0.7	0.88	0.8696	nan		0.8	0.0038	0.0058	0.0235	0	0		0	0.3684	0.4808	0.3696	0.3333	0.3
0.9677	0.358	0.3367	0.3837	nan	nan		0.0173	1	0.587	1	0.9792	nan		0.9259	0.0476	nan	0.717	0.7857	0.7317		0.2911	0.7447	0.6907	0.4167	0.6471	0.1429
0.9167	0.0093	0.0245	0	0	0		0.0256	0.5422	0.5164	nan	0.2013	0.2857		0.7778	0.1971	0.6379	0.4322	0.4904	0.7037		0.1892	0.5714	0.2759	0.2656	0.2069	nan
0.9697	0.0328	0.0057	0	0	0		0	0.907	0.8987	0.9524	0.3793	nan		0.9167	0.6	0.7193	0.7297	0.8088	0.7727		0.1631	0.6145	0.7059	0.7052	nan	0.5172
0.9419	0.004	0.0043	0.0243	0	0		0.0268	0.7143	0.932	0.8977	0.7381	0.9773		0.5882	0.1304	0.6727	0.475	0.3333	0.6957		0.011	0.55	nan	nan	0.5385	0.7037
0.5243	0	0	0.0063	0	nan		0.0079	1	0.9589	1	0.9825	0.8529		0.5238	0.1923	nan	nan	nan	nan		0.0278	0.4444	nan	nan	nan	nan
1	0.0213	0.0083	0.013	nan	nan		0.0143	0.9259	1	0.913	0.9459	nan		0.6471	0.2121	0.5116	nan	0.4512	0.5536		0.0209	0.875	nan	nan	nan	0.5273
0.6522	0	0.0083	0.0521	nan	nan		0	1	0.9459	0.8627	0.9259	0.9649		0.4545	0.137	0.3736	0.2963	nan	nan		0.3636	0.6875	0.646	0.463	nan	0.5294
0.9798	0.2278	0.2783	0.1552	0.4911	0.2551		0.0341	1	0.9772	0.8	0.9615	0.9808		0.3243	0.004	0.018	0.0126	0	0		0.0105	0.9189	nan	nan	0.9412	0.7885
0.7403	0.05	0.1389	0.0147	0.3462	0.1974		0.2295	0.7656	0.8647	0.7628	0.7674	0.8725		0.9545	0.4545	0.5439	0.5625	0.3733	0.6047		0	0.9524	0.8095	nan	nan	0.6571
0.8	0.2727	0.5682	0.5172	0.4135	0.6923		0	1	nan	nan	0.9487	0.9318		0.3043	0	0.007	0.0142	0	0		0.0519	0.4167	0.2368	0.0588	0.3947	0.439
1	0.0293	0.0132	0.0105	0.0227	0		0.0156	0.5172	0.6116	0.625	0.8276	nan		0.5238	0.0238	0.0042	0.0179	nan	0		0	0.4091	0.4667	nan	0.1467	0.1702
0.961	0.0178	0.0074	0.0068	0	0		0.1591	0.6957	0.8584	0.9872	0.9681	nan		0.6071	0.0373	0	0.0383	0	0.0098		0	0.3415	nan	nan	0.7059	0.425
0.9551	0.0209	0.0072	0.0259	0.0102	0		0.0213	0.6731	0.5455	0.6167	0.5231	0.8095		0.36	0.0423	0.0785	0.1675	0.027	0.0814		0.0581	0.7097	0.8219	0.6061	0.2184	0.7444
0.8857	0.0146	0.0116	0.0281	0.0103	0		0.0447	1	0.9481	1	0.8824	nan		0.6667	0.3571	0.9259	0.6707	0.5849	0.8049		0	0.6667	0.8511	0.8364	0.1959	0.6429
0.5921	0.0192	0.0248	0.0278	nan	0.0208		0.1019	0.9412	0.9474	0.9394	nan	nan		0.7273	0.4231	0.3875	nan	0.4062	nan		0.2667	0.5667	0.7742	0.2742	0.52	0.631
0.9	0.3636	0.8092	0.9469	0.8095	0.8108		0.0323	0.6	0.3311	0.3443	0.4685	0.3377		0.4211	0.0541	0.4717	0.284	0.1351	0.1508		0.1486	0.8667	0.6914	0.5672	0.7957	0.8495
0.6377	0.0068	0.0176	0	0.0203	0.0263		0	0.8393	0.7653	0.871	0.87	0.8534		0.9	0.3556	0.1404	nan	0.0403	0.2958		0	0.4792	0.3942	0.375	0.4646	0.6053
0.6667	0.0976	0.1988	0.4476	nan	nan		0	0.7273	0.9158	0.869	0.9775	0.942		0.5758	0.2368	0.5375	0.2759	nan	nan		0.3611	0.8077	0.6463	0.5909	nan	nan
0.5926	0.0541	0.3945	0.0962	0.0538	0.1059		0	0.9294	0.6455	0.4412	0.1923	0.4559		1	0.6905	0.7611	0.7143	nan	nan		0.3182	0.6538	0.7027	0.8	0.5536	0.7949
1	0.4138	1	0.6857	0.7983	0.8763		0.4444	1	0.3971	nan	0.96	0.8958		1	0.6	nan	0.871	0.92	nan		0.4576	0.7632	0.7105	0.5179	0.6818	0.75
1	0.5	0.9545	0.8352	0.8868	0.8986		0	0.9744	0.7398	0.3333	0.9879	0.963		0.72	0.3333	0.6786	0.6154	nan	nan		0.1429	0.6286	0.6974	0.3333	0.1562	0.3333
0.9735	0.3708	0.5875	0.6054	0.4788	0.5769		0.1	0.8929	0.9487	0.619	0.5586	0.7183		0.5833	0.0043	0.0055	0.0269	nan	0		0.0667	0.5357	0.4872	0.6364	0.4156	0.46
0.9615	0.1265	0.2235	0.1561	0.7941	0.8636		0.1732	0.7268	0.4551	0.513	0.6455	0.5075		0.8889	0.5172	0.5	0.8378	0.4167	nan		0.2128	0.609	0.7727	0.6522	0.5534	0.6875
0.8833	0.0523	0.1121	0.1003	0.7347	0.8158		0.006	0.5484	0.76	1	0.9301	0.9012		0.7742	0.4154	0.5702	0.4205	0.5484	0.425		0.0811	0.4815	0.4364	0.4054	0.3108	0.5347
0.9459	0.0533	0.1189	0.1343	nan	nan		0.0164	0.74	0.942	nan	0.9333	0.96		0.5227	0.1892	0.3051	0.2	nan	0.0909		0.4762	0.8148	nan	nan	nan	nan
0.6806	0.0482	0.26	0.1624	nan	nan		0.0315	0.7576	0.9643	0.875	0.9273	0.9492		0.8333	0.2871	0.5761	0.3232	0.5758	0.5143		0.3855	0.7755	0.6549	0.6014	0.3548	nan
1	0.0373	0.0185	0.0065	0	0.0063		0.0207	0.6579	0.5435	0.3547	0.5185	0.6222		0.4717	0.17	0.3543	0.3519	nan	0.4792		0.0192	0.4222	0.05	0.1231	0.0577	0.1765
0.95	0.0035	0.0087	0.0171	0.0055	0.0054		0	0.5738	nan	0.4839	0.9314	1		0.866	0.3876	0.7539	0.7826	0.6571	0.7333		0.0027	0.7097	0.7879	0.8689	0.7857	0.8608
0.8992	0	0.0092	0.0303	0	0.0192		0	0.5	nan	nan	0.9787	0.9737		1	0.6633	0.9672	0.6923	0.856	0.8583		0.0073	0.7792	0.9796	0.9111	0.8506	0.9077
0.9524	0.0098	0.1955	0.2333	0.2222	nan		0.121	1	0.9492	0.9667	0.9714	nan		0.9583	0.4667	0.8421	nan	0.8125	nan		0.0163	0.7959	0.8684	nan	0.798	0.8776
0.7941	0.0068	0.056	0.0256	0.1579	0.0294		0.3393	0.9745	0.8462	0.9365	0.9286	0.9667		0.7826	0.4583	0.7174	nan	0.725	0.7576		0	0.72	0.8333	nan	0.8136	0.825
0.9062	0	0.1125	0.0357	0	nan		0.3659	1	1	1	1	nan		0.6923	0.2857	0.5745	nan	0.3649	0.6753		0.0294	0.3846	0.1667	0.5373	0.0806	0.6471
1	0.2273	0.3182	0.3571	0.0508	0.1944		0.034	0.9765	nan	1	0.95	0.9512		0.8235	0.1515	0.5515	0.7522	nan	nan		0.1163	0.5778	0.64	0.75	0.75	0.7143
0.96	0.0476	0.012	0.0467	0	0.0556		0.0579	1	nan	nan	0.988	1		0.9333	0.5	0.5946	0.7115	0.5849	0.5143		0.0296	0.375	0.2778	0.2	nan	nan
0.5521	0.0088	0.0054	0.0185	0	nan		0.0798	0.8	nan	0.5098	0.8929	0.7463		0.8704	0.283	0.7241	0.4646	0.3939	0.7234		0	0.7826	0.8723	nan	0.6703	0.7467
0.7033	0.009	0.1122	0.0454	0	0		0.0714	0.8	nan	nan	0.8617	0.7966		0.6226	0.3043	0.5211	0.5571	0.6279	nan		0.0041	0.5714	nan	0.2745	nan	nan
0.6093	0.0325	0.01	0.0227	0	0.0108		0.031	1	nan	nan	nan	nan		1	0.4694	1	0.9355	0.6957	0.7213		0.0088	0.6098	0.5185	0.5217	nan	nan
1	0.2356	0.7333	0.7736	0.7563	0.9048		0.0204	0.7317	0.6353	0.6303	0.6778	0.52		0.6	0.2424	0.5	0.5657	nan	nan		0.0087	0.3214	0.3957	0.4752	nan	0.4583
1	0.27	0.8145	0.7288	0.7755	0.7451		0.1471	0.7737	0.6902	0.6923	1	nan		0.5909	0.1905	0.48	0.4907	nan	0.7407		0.0079	0.3167	0.4878	0.4844	0.48	0.54
0.9677	0.3077	0.94	0.5909	0.9718	1		0.0121	0.5316	0.5347	0.443	0.6456	0.5417		0.9535	0.5574	0.8153	0.8061	0.8485	nan		0.0165	0.85	0.8148	0.8478	0.8636	0.9167
0.8098	0.2804	0.6933	nan	0.5981	nan		0.0274	0.9107	0.8308	0.763	0.9084	0.8171		0.9524	0.5106	0.8067	0.5972	0.56	0.3846		0.0592	0.8261	0.7976	nan	nan	0.766
1	0.4615	0.9714	nan	0.9789	1		0.0705	0.5902	0.4836	0.4821	0.3793	0.5		0.8723	0.3922	0.6719	nan	0.7049	0.8525		0.0214	0.4419	0.4588	0.35	0.5758	0.7174
0.9524	0.2529	0.9524	1	0.0316	0.6615		0	0.6735	0.8899	0.925	0.7636	0.8295		0.625	0.1111	0.5667	nan	0.3443	0.521		0.2262	0.5833	0.3958	nan	0.44	0.7105
0.5273	0	0.0184	0.0366	0	0.025		0.0444	0.8333	0.92	nan	0.9405	0.9833		0.5833	0.0357	0.009	0.0319	0	0		0.322	0.6522	nan	nan	nan	nan
1	0.0025	0.014	0.0087	0.0056	0		0.0467	0.7857	1	0.9	0.913	0.9286		0.8444	0.0135	0.0337	0.0387	0	0.0278		0.0284	0.7385	0.7634	nan	0.4396	0.6875
1	0.0064	0.0096	0.0176	0	0		0.024	0.7222	0.9608	0.8542	0.7	0.8036		0.56	0.0241	0.0075	0.0211	0	0		0.1648	0.4667	0.4	0.6667	nan	0.7143
0.9032	0.0167	0.0113	0.0037	0	nan		0.026	0.7391	0.3623	0.6136	0.225	0.3878		0.3214	0.0167	0.0171	0.0106	0	0		0.0219	0.3684	0.2229	0.272	0.129	0.3864
0.5227	0	0.0325	0.0404	0.0208	0.0519		0.0079	1	0.9699	0.9186	0.9015	0.9036		0.5455	0.0018	0.0163	0.0099	0	0		0.3696	0.7746	0.8025	0.6346	nan	0.8125
0.6165	0.0258	0.0194	0.0513	0	0.0556		0.0827	0.5934	0.5662	0.4306	0.4569	0.6866		0.4783	0	0.0139	0.0085	0	0.0345		0.3462	0.7234	0.8833	0.8039	nan	0.8095
0.9362	0.1034	0.0152	0.1179	0.0417	0.0926		0.0074	0.82	0.3944	nan	0.5469	0.5946		0.4967	0.0411	0.0028	0.0129	0	0		0.2389	0.6486	0.4	nan	nan	nan
0.9688	0.0081	0.0149	0.0056	0	0		0.0556	0.9726	0.9669	0.9783	0.9038	0.9508		0.9375	0.5	nan	nan	0.8434	0.8974		0.1163	0.9388	0.8864	0.7778	0.0515	0.8091
0.8519	0	0.0128	0.0212	0.0112	0		0.0158	0.871	0.4012	0.2386	0.0769	0.4252		0.4737	0.1667	0.284	0.1163	nan	nan		0.2914	0.7241	0.3383	0.6701	nan	nan
1	0.0354	0.0062	0.0144	0	0.0105		0.0345	0.6667	0.9483	0.8657	0.8627	0.95		0.5833	0.0071	0.0116	0	nan	nan		0.1243	0.58	0.6939	0.5167	0.7059	0.5484
1	0.0034	0.0144	0.0114	0	0		0	0.5224	0.9551	0.9759	0.7424	0.9825		0.5161	0.0484	0.2773	0.4333	nan	nan		0.015	0.9677	nan	nan	0.875	0.8571
0.9048	0.0423	0.0166	0.0123	0	0.0189		0	0.5	0.18	nan	0.1707	0.4348		0.898	0.5873	0.8092	0.7895	0.7222	nan		0.0035	0.619	0.6957	0.7551	0.6333	0.65
1	0.2	0.6061	0.6212	0.9867	0.875		0.1375	1	0.963	0.8158	1	0.9365		0.8333	0.3636	0.1842	0.1351	0	0.0339		0.0132	0.5	nan	0.2364	0.5741	0.6129
1	0.0121	0	0.0059	0.0104	0.0136		0.04	0.5517	0.9194	0.9355	nan	nan		0.7576	0.3908	0.7051	0.7838	0.7273	nan		0.019	0.5484	0.7805	nan	0.6341	0.7183
0.8611	0.0093	0.0734	0.1366	0.973	0.8154		0	0.8235	0.8492	0.8736	nan	nan		0.6818	0.3191	0.6591	0.4231	0.7143	nan		0.3853	0.75	0.6818	0.7647	0.6757	0.4167
0.9118	0.1463	0.314	0.2353	0.2378	0.2329		0.0105	0.7548	0.9063	0.8649	nan	nan		0.8718	0.3393	0.5484	0.5699	0.8125	nan		0.0882	0.4202	0.2376	nan	0.1915	0.4545
0.806	0.1298	0.2096	0.1475	0.1014	0.1579		0.002	0.5392	0.5021	0.4142	nan	nan		0.75	0.3333	nan	nan	0.52	0.4667		0.0089	0.6979	0.8112	0.8049	0.6667	0.7895
0.9162	0.1378	0.4162	0.2845	0.6196	0.2162		0.0239	0.7365	0.7179	0.7034	nan	nan		0.8438	0.3333	0.1154	0.4151	0.339	0.4694		0.0238	0.5676	0.5614	0.8929	nan	nan
0.6333	0.0071	0.0263	0	0.0088	0.027		0.0315	0.8356	0.7939	0.7273	nan	nan		0.7143	0.3659	0.5042	0.6	0.3111	0.6087		0.0214	0.5185	0.7442	0.7111	0.6207	nan
0.9559	0.0049	0.04	0.0309	nan	nan		0.0136	0.5641	0.5521	0.67	nan	nan		0.9268	0.587	0.7669	0.5102	0.5455	0.6047		0.2083	0.8077	0.717	0.3433	0.3235	0.5745
0.9038	0.2927	0.8623	0.7857	0.522	0.6916		0.0065	0.6829	0.6809	0.7609	nan	nan		0.8974	0.3636	0.7722	0.6667	0.6271	0.9		0.4898	1	0.7619	nan	0.875	nan
1	0.5	0.9538	0.8418	0.9231	0.8256		0.3636	0.9167	0.8077	nan	1	nan		0.3721	0.0139	0.0353	0.0452	0.075	nan		0.6562	1	0.8721	0.8295	0.7179	0.6429
0.7647	0.1667	0.2679	0.1892	0.2013	0.3782		0.3263	0.8667	0.8487	0.88	0.5	0.9062		0.3922	0	0.0053	0.0199	0	nan		0.0323	0.84	0.6835	0.6771	0.4565	nan
0.7152	0.029	0.0134	0.0094	0	0		0.0215	0.7551	0.7467	0.8261	0.7414	0.8182		0.8205	0.4286	nan	0.2258	nan	0.3636		0.4815	0.8545	0.817	0.7273	0.6761	0.8293
0.6547	0.0066	0.0086	0.0197	0	0.0222		0	0.9268	0.9271	0.9487	1	0.9787		0.7778	0.3478	nan	0.3529	nan	0.4545		0.5926	1	0.95	0.9714	0.9365	0.8925
0.75	0.0129	0.023	0.0153	0	nan		0.3143	0.9556	1	0.9773	0.9595	1		0.95	0.6136	0.8065	nan	0.7385	nan		0.0392	0.4545	0.3571	nan	0.2857	nan
0.5349	0	0.0704	0.0069	0.0164	0		0.0663	0.6154	0.3878	0.4139	0.4229	0.3423		0.7188	0.3137	0.5263	0.5	0.6098	0.5357		0.0549	0.7364	0.6645	0.6311	0.6154	0.6389
0.952	0.0113	0.0066	0.0142	0	0		0	1	0.9753	1	0.9383	0.9873		0.5714	0.1889	0.7551	0.3617	0.5254	0.6341		0.1696	0.8571	0.8601	0.6833	0.7547	0.814
0.9524	0.0031	0.0059	0.0232	nan	0		0.0163	1	1	0.9238	0.95	0.9385		0.9189	0.6078	0.3364	0.3857	0.4118	0.4259		0	0.449	0.2667	0.1571	0.3689	0.3611
1	0.0081	0.0122	0.0074	nan	0		0.0063	0.9348	0.9204	0.9351	0.9574	1		0.766	0.3804	0.5088	0.6986	0.5233	0.6071		0	0.4127	0.3208	0.2535	0.1215	0.2245
1	0.0096	0.0063	0.0099	0	0		0.0066	1	0.9883	0.9152	0.94	0.9833		0.8507	0.4747	0.8354	0.87	nan	nan		0.069	0.875	0.6789	0.6842	0.625	nan
0.9583	0.009	0.006	0.0121	0	0		0.0104	0.9722	0.989	0.8148	nan	nan		0.8571	0.4528	0.6505	0.7143	0.7692	0.9048		0.0086	0.6	0.1783	0.3712	0.1707	0.3867
0.9796	0.0077	0.007	0.0151	0	0.0235		0.0108	1	1	0.8222	0.9697	1		0.4902	0.1111	0.4737	0.4906	0.0388	0.5781		0.0344	0.6447	0.8526	0.6146	0.6207	nan
1	0.0069	0.011	0.0101	0.0147	0		0.0095	0.9583	0.9352	0.6897	1	0.9677		0.7368	0.3896	0.7225	0.679	nan	nan		0.0229	0.6786	0.7059	0.5399	0.661	0.5714
0.9167	0.0545	0.0156	0.0286	0.0101	0		0.0275	1	0.9296	0.6341	0.9706	0.9		0.9333	0.0833	0.6863	0.3714	0.5862	0.6415		0.0099	0.5	0.6306	0.5974	0.5588	nan
0.9167	0	0.0234	0.0095	0	0.0072		0.0224	0.9091	1	nan	0.931	nan		0.8375	0.525	0.6718	0.8992	0.3289	0.7234		0.0117	0.6957	0.8947	0.375	0.8	nan
1	0.359	0.4648	nan	0.4468	nan		0.0121	0.5625	0.7931	0.6296	0.8235	0.885		0.6667	0.0069	0.0092	0.0116	0	0.0105		0.4167	1	0.5882	0.5	0.6739	nan
0.84	0.038	0.0029	0.0081	0.0046	0		0.0095	0.7719	0.9648	0.88	0.8095	0.8649		0.7879	0.48	0.8194	0.4154	nan	nan		0.0158	0.52	0.0319	0.0144	0.0647	0.5625
0.9524	0.0055	0.0102	0.0146	0	0		0.0256	0.9854	0.9624	0.9286	0.9643	0.8833		0.6739	0.3448	0.3757	0.463	0.2405	0.4844		0.2338	0.95	0.41	0.5479	0.1647	0.5172
0.878	0.0279	0.0032	0.0093	0	0		0.0285	0.9935	0.9493	0.9617	0.9194	0.9579		0.9545	0.64	0.8966	0.8333	0.8776	0.9048		0.3158	0.68	0.5068	0.5091	0.5333	0.5893
1	0.0252	0.0098	0.0117	0.0185	0.0087		0.0066	0.9593	0.9217	0.9864	0.9878	0.9286		0.9444	0.6364	0.819	0.7449	0.5185	0.6724		0	0.6525	0.6226	0.7078	nan	nan
1	0.0033	0.0014	0.0125	0.0156	0		0.0357	0.9483	1	0.9744	0.9365	1		0.8182	0.4853	0.5636	0.5	nan	0.4839		0.0231	0.6887	0.5398	0.7075	nan	nan
0.931	0.0204	0.0082	0.0215	0.0108	0.0119		0	0.8	0.9896	0.9545	0.8133	0.8462		0.8519	0.525	0.7619	0.5833	0.5361	0.5581		0.0227	0.7326	0.6794	0.6815	0.7568	nan
0.5714	0	0.0081	0.0187	0	0		0.0123	0.9083	0.9386	0.8681	0.7742	1		0.8889	0.55	0.6782	0.3678	nan	0.6531		0.0076	0.6724	0.6063	0.5567	nan	nan
0.5184	0.0045	0.0034	0.0065	0	0.0185		0.0044	0.9829	0.9846	0.9221	0.75	0.9		0.8125	0.4	0.3043	0.35	nan	nan		0.0136	0.3404	0.25	0.0938	0.2143	nan
0.6759	0	0.0122	0.0203	0	0.0115		0.0125	0.9863	0.953	0.9187	nan	nan		0.3486	0.0164	0.0039	0.0184	0	0		0.0077	0.4286	0.2891	0.087	0.7209	0.6
0.9167	0.051	0.0122	0.0093	0	0.0096		0.0194	0.9844	0.9752	0.8701	0.8235	nan		0.7542	0.3049	0.5351	0.5065	0.5	nan		0.42	1	0.7474	0.7826	0.709	0.8026
0.8889	0.014	0.0076	0.0173	0	0.0154		0.027	0.9695	0.9388	0.7676	1	nan		0.913	0.4667	nan	0.7736	0.7692	0.75		0.0152	0.5111	0.7627	0.4462	nan	nan
0.8065	0.0247	0.0405	0	0.0058	0		0.0305	0.9308	0.9643	0.7766	0.963	1		0.8095	0.3333	nan	0.5185	0.381	nan		0.5	1	0.7907	0.3714	0.6964	nan
0.6923	0	0.038	0.0583	0.0563	0.1		0.0083	0.9076	0.9557	nan	nan	nan		0.6923	0.3871	0.7778	0.5889	0.6106	0.3971		0	0.8	0.5246	0.5385	0.5357	0.8
1	0.3333	1	0.963	0.9766	0.9914		0.0128	0.6596	nan	0.901	0.9762	1		0.5556	0.2353	0.5257	0.5205	nan	nan		0	0.5556	0.6333	nan	0.6226	0.5
1	0.1212	0.9655	1	0.963	1		0.0123	0.5412	0.9876	0.8788	1	0.9831		0.7344	0.3647	0.3927	0.5658	0.4444	0.5263		0.0274	0.5862	nan	0.7692	0.5	nan
1	0.3214	0.72	0.9688	0.9773	0.9792		0.3627	0.9211	0.9217	0.9487	0.9677	0.8939		0.7101	0.0171	0.0036	0	nan	nan		0.0047	0.6372	0.8662	0.8305	0.3333	0.875
0.9231	0.0351	0.0083	0.0175	0	0.0227		0.0123	0.9632	0.7	0.9128	0.7015	0.7833		0.4545	0.0074	0.0132	0.0047	0	0.0357		0.3636	0.8125	nan	nan	nan	nan
0.6371	0.0061	0.0079	0.0319	nan	nan		0.0068	0.7833	0.8476	0.8482	0.7442	0.9219		0.375	0.0074	0.0065	0.0187	0	0		0.0654	0.75	0.191	0.1359	0.7442	0.6944
0.9211	0.0556	0.0144	0	0	nan		0.0092	0.8793	0.9535	0.9703	0.6066	0.9077		0.4737	0.0566	0	0.019	0	0		0.6061	0.9394	0.7874	0.9038	nan	0.8857
0.9079	0.0211	0.0127	0.0081	0	0		0.0154	0.8462	1	0.9688	0.36	0.9792		0.5385	0	0.0092	0.0262	0	0.0308		0.018	0.5882	0.5385	0.6792	0.6056	0.5663
0.7737	0.0202	0.0385	0.0196	0	0.0392		0.0134	0.5667	0.9615	0.8261	0.5172	0.7797		0.7105	0.0343	0.0134	0.034	nan	0		0.0108	0.6972	0.6919	0.6887	0.6875	0.6071
0.7273	0.2174	0.2545	0.3509	0.439	0.3077		0.0064	0.6486	0.4601	0.3309	0.1709	0.4884		0.8227	0.024	0.0143	0.0231	0	0		0.0106	0.807	0.7568	0.5455	nan	nan
0.9778	0.0156	0.0102	0.0338	0	nan		0.4588	1	0.9615	0.3934	0.9324	0.9647		0.72	0.125	nan	0.2	nan	nan		0.0331	0.5417	0.4832	0.4565	0.6667	nan
1	0.0188	0.0068	0.0108	0	0.0112		0.2917	1	1	0.3333	0.9044	0.9677		0.675	0.3333	0.2925	nan	nan	nan		0.0159	0.3636	0.4111	0.3333	0.3684	0.2969
0.9835	0.005	0.0082	0.0205	0	0		0.34	0.9619	0.94	0.7778	1	0.9808		0.662	0.3265	0.4475	0.5057	0.4348	nan		0.0091	0.3623	0.1392	0.2092	0.0968	0.1064
1	0.022	0.0085	0.0241	0	0		0.0119	0.9231	0.9839	nan	0.9697	0.9333		0.8966	0.4531	0.57	0.5455	0.6102	nan		0.3158	0.6761	0.2793	0.3214	0.3704	nan
0.913	0.0065	0.0094	0.0217	0	0		0.0111	1	0.878	nan	0.9861	0.9744		0.9608	0	0.0134	0.0048	0	0.0099		0.087	0.4375	0.2378	0.3929	0.5122	nan
0.9	0.0113	0.0107	0.0163	nan	nan		0.0065	1	0.7586	0.5128	0.9661	nan		0.8788	0	0.0137	0.0173	0	0.0106		0.3077	0.6667	0.4348	nan	0.7143	0.8333
0.9636	0.0223	0.0098	0.0168	nan	nan		0.1354	0.9333	0.9022	0.4722	0.9245	0.9355		0.9667	0.5714	0.8571	0.5957	0.6053	nan		0.2	0.6832	0.8946	0.6377	0.0041	0.0132
1	0.0033	0.0113	0.0178	nan	nan		0.0125	1	1	0.8889	1	nan		0.5769	0.25	0.185	0.2932	0.1379	0.3115		0.0195	0.9	0.902	0.5938	0.806	nan
0.88	0.0612	0.0182	0.0222	0	0		0.0104	0.9927	0.9619	0.8758	0.8939	0.9535		0.7857	0.2833	0.7831	0.6522	0.6914	0.4459		0.0082	0.64	0.746	0.3939	0.7865	1
0.9302	0.0382	0.0034	0.024	0	0		0.0209	0.9806	0.9908	0.8832	0.9655	1		0.75	0.4324	0.5	0.5745	0.4771	0.549		0.0548	0.9524	0.7763	nan	0.6897	0.6387
0.9744	0.0119	0.0178	0.0022	0	0.0244		0.0048	0.9732	0.9571	0.8767	0.9706	0.9643		0.823	0.4949	0.7803	0.6515	0.8636	0.6327		0.3796	0.776	0.7664	0.7432	0.7708	0.6429
1	0.0327	0.0213	0.0111	0.0385	0		0.013	0.9545	0.9771	0.8439	0.9423	0.8793		0.6111	0.125	0.5634	nan	0.4386	0.5385		0.4194	0.9583	0.8448	0.7449	0.5532	0.5833
0.9635	0.0235	0.0117	0.031	0	0		0.0076	0.9281	0.9493	0.8475	0.96	1		0.5	0	nan	0.0227	0.0114	0.0508		0.6957	1	0.8684	nan	0.7576	nan
1	0.0032	0.0014	0.0571	0	0		0.0039	0.9571	nan	nan	0.9412	0.9677		0.4219	0	0.0141	0.0286	0	0.0345		0.0141	0.7682	0.5446	0.6484	0.5833	0.8
1	0.0216	0.009	0.0127	0	0		0.0084	0.9849	0.8714	0.875	0.9704	0.9895		0.9118	0.6076	0.2778	0.5141	0.2547	0.4648		0.2	0.6667	nan	nan	0.3846	0.381
0.9722	0.0331	0.0196	0.0043	0.006	0		0.0129	1	0.8229	0.9333	0.9467	0.9655		0.3833	0.04	0.0497	0.0532	nan	nan		0.3103	0.6837	0.7377	0.4615	0.6383	nan
0.5649	0.0243	0.0127	0.0346	0.0102	0		0	0.8235	0.9792	1	0.9583	0.9375		0.4247	0.0253	0.0299	0	nan	nan		0.1618	0.493	0.6	0.5714	0.7021	0.7073
0.9512	0	0.1984	0.2463	0	0.4205		0.4333	0.9643	0.9783	1	0.9527	0.9457		0.8146	0.0194	0.0173	0.0109	0	0.037		0.0139	0.4583	0.6798	0.4667	0.4588	0.44
0.7606	0.0058	0.0604	0.0329	0	0.0857		0.0131	1	0.9213	0.717	0.9535	0.9589		0.7778	0.0041	0.0139	0	nan	nan		0.1786	0.5714	0.575	0.2381	0.8	nan
0.8182	0	0.0028	0.0114	0.0149	0		0.0125	1	0.8919	0.8868	0.9457	0.9844		0.8696	0.5165	0.8257	0.625	nan	nan		0.0054	0.3864	nan	0.5269	nan	nan
0.8444	0.0215	0.0028	0.0228	0.0097	0		0.0163	0.9487	0.9245	0.9643	0.956	0.9623		0.8519	0.4211	0.8929	0.7576	0.6923	nan		0.0347	0.625	0.5321	0.5968	nan	0.6364
1	0	0.0057	0.0081	0.009	0		0.011	1	0.9111	0.7895	0.9796	1		1	0.6735	0.8081	0.7451	0.63	0.9245		0.0047	0.6143	0.2017	0.3545	0.2727	0.3571
0.9684	0	0.005	0.0092	0	0		0.0189	1	0.9825	0.5882	0.9667	1		0.8571	0.3714	0.7869	nan	0.1786	0.7667		0.0153	0.3571	0.224	0.1045	0.2477	0.3556
0.967	0.0102	0.0115	0.0094	0	0		0.0464	0.9706	0.8806	0.7647	1	1		0.6364	0.0471	0.4211	0.3191	0.2727	0.4375		0.2513	0.7907	0.5439	0.4698	0.5278	0.6914
0.9506	0.0302	0.0073	0.0129	0	0		0.0036	0.8182	1	nan	nan	1		0.3478	0.0077	nan	nan	0	0		0.3724	0.7403	0.685	0.5336	0.5814	0.7778
0.9394	0.0116	0.0113	0.006	0.0118	0		0.2887	0.9765	0.9098	0.8198	0.9792	1		1	0.6508	0.8224	0.7273	nan	nan		0.1739	0.5345	0.5327	0.5521	0.3636	0.3333
0.9651	0.0162	0.0096	0.0134	0	0		0.1008	1	0.8947	0.6939	0.9048	0.9667		0.3704	0	0	0	0.0125	0		0.2903	0.6286	0.7083	nan	nan	0.5484
0.9672	0.0046	0.0084	0.0205	0	0		0.0165	1	nan	0.7636	nan	nan		0.5278	0.0556	0.0051	0.0076	0	0.0682		0.2787	0.5862	0.2162	0.303	0.413	0.5833
0.9294	0.0077	0.0137	0.0092	nan	nan		0.0138	1	1	0.75	0.973	nan		0.4167	0.0714	0.1846	0.2812	0.122	0.3256		0.129	0.4783	0.2078	0.175	0.066	0.2353
0.96	0.0236	0.0134	0.0082	nan	nan		0.0141	0.9355	nan	0.6176	0.9474	nan		0.5714	0.2326	0.6444	0.4167	0.3514	0.6545		0.0164	0.43	0.0563	0.0789	0	0.0116
0.9917	0	0.0388	0.0332	nan	nan		0	0.8537	0.9111	0.8718	0.9762	0.9333		0.7872	0	0.0081	0.0147	0	0		0.0857	0.4889	0.624	0.5692	nan	nan
0.9	0	0.0076	0.0234	nan	nan		0	0.7864	0.9094	0.8	0.9485	0.9362		0.3871	0.0204	0.0335	0.0882	0	0.0357		0.2927	0.7857	0.6075	0.5211	0.3761	0.6486
0.661	0.0074	0.005	0.017	nan	nan		0.0101	0.8417	0.8656	0.6483	0.8108	0.6346		0.6835	0.3636	0.7419	0.4915	0.6774	0.619		0.4444	0.7935	0.712	0.6988	nan	nan
0.5789	0.0101	0.0068	0.0133	nan	nan		0.4375	0.9783	0.9559	0.9125	0.9423	0.9459		0.6818	0	0	0	0	0.0317		0.4821	0.8416	0.7268	0.5946	0.3966	nan
0.7241	0.042	0.0319	0.0238	0	0		0.1034	1	0.7674	nan	0.3816	0.8814		0.6667	0.1964	0.4151	0.2375	0.287	0.12		0.274	0.7308	0.6027	0.6923	nan	nan
1	0.0041	0.0131	0.0196	0	0.0137		0.0312	0.7931	0.7283	0.6226	0.4301	0.7727		0.75	0.4324	0.8171	0.5517	0.7429	0.8824		0.2727	0.7164	0.5725	0.5211	nan	nan
0.7143	0.0287	0.0099	0.0183	0.0185	0.0189		0.4068	0.9615	0.9804	1	0.9425	0.9429		0.6623	0.1818	0.388	0.6292	0.3929	0.5161		0.3182	0.6667	0.3093	nan	nan	nan
0.75	0.0455	0.3194	0.3846	0.3143	0.4752		0.0063	0.9291	0.8916	0.8525	1	1		0.75	0.1905	0.4789	0.254	nan	nan		0.0105	0.4773	0.5714	0.7917	0.55	nan
0.95	0.0062	0.0057	0.011	0	0.0182		0.0163	0.9828	0.9503	0.8559	1	0.913		0.8438	0.1842	0.5333	0.3519	nan	nan		0	0.7778	0.5052	0.403	0.1963	0.6852
0.9667	0.0308	0.0145	0.015	0.0108	0		0.0097	0.878	0.8766	0.7284	0.9545	nan		0.7879	0.3571	0.3673	nan	0.7812	0.5306		0.0143	0.4578	0.0971	0.3165	0.3382	0.4
0.9444	0.0369	0.0117	0.0409	0.0091	nan		0.0085	0.9677	0.8269	0.9123	nan	nan		0.8733	0.4348	0.4741	nan	nan	0.3774		0.0357	0.6912	0.2554	0.2165	0.3889	0.68
0.9118	0.0165	0.0021	0.013	0.0068	0.0043		0.0343	1	0.932	0.7273	0.9239	0.9574		0.9032	0.5909	0.7778	0.5806	nan	nan		0.0619	0.5301	0.1343	0.3543	0.2727	0.2917
0.9348	0.0076	0.013	0.0069	0	0		0.275	0.9565	0.988	0.8841	0.9862	0.9853		0.5385	0.2286	0.3958	0.0714	nan	nan		0.0485	0.7097	0.4932	nan	0.5	0.6076
0.6857	0.0351	0.1337	0.1069	0	0.2737		0.0238	1	1	0.8857	0.9868	nan		0.9091	0.5571	0.9298	0.7128	0.8404	0.973		0.0037	0.5672	0.3184	0.3478	0.4828	nan
1	0.0063	0.008	0.0051	0	0		0.4375	1	nan	nan	0.9895	0.9583		0.9048	0.5862	0.9272	0.8606	0.8077	0.8592		0.2424	0.7778	0.8506	nan	0.7188	nan
1	0.0153	0.0085	0.0093	0	0.0054		0.025	1	0.8967	0.9667	0.9948	0.9677		0.9565	0.4762	0.8824	nan	0.7549	0.6897		0.5702	0.9298	0.8387	0.8235	0.8462	0.8824
0.8226	0.0196	0.0135	0.0081	0	0.0058		0.2963	0.9683	0.8654	1	0.931	nan		0.8108	0.2229	0.8225	0.7692	nan	nan		0.1829	1	0.6738	0.7	0.4125	0.907
0.8571	0.1389	0.6763	0.6	0.6447	0.7647		0.0492	0.7143	0.4865	0.6	0.6591	0.7568		0.7642	0.2738	0.7684	0.7143	0.5833	nan		0.3443	0.8182	0.8413	0.7108	0.3153	0.6875
0.9167	0.0896	0.6413	0.7282	0.7927	0.8		0.4231	0.9333	0.7714	1	0.8955	nan		0.8085	0.4774	0.7842	0.7381	0.5604	0.8182		0.0071	0.7879	0.8664	0.736	0.6792	0.8043
0.973	0.2535	0.3513	0.4155	0.1591	0.0833		0.2469	0.878	0.9375	nan	0.8939	1		0.3922	0.0357	0.0187	0.0263	nan	nan		0.4595	0.8409	nan	0.6324	nan	nan
1	0.1318	0.1012	0.1606	0.0185	0.0448		0.1082	0.9744	0.8507	0.4881	0.9681	0.9922		0.7083	0.0116	0.0078	0.0075	nan	nan		0	0.4167	0.1364	nan	0.0408	0.0923
1	0	0.8952	0.8318	0.9583	nan		0.0462	0.8261	0.8684	0.5781	0.9778	1		0.3529	0.024	0.0077	0.0045	0	nan		0.1498	0.4527	0.4566	0.5093	nan	nan
0.9821	0.0302	0.0221	0.0093	0	0.0211		0.0372	0.9649	0.8154	0.8298	0.9667	1		0.4688	0	0.0032	0.0054	0.0145	nan		0.55	0.8772	0.9176	0.9333	nan	nan
1	0	0.021	0.0113	0	0		0.0621	1	0.7931	0.9891	0.9091	nan		0.5455	0.0556	0.0893	nan	0.0806	0.0952		0.1429	0.7609	0.5091	nan	0.5405	0.6842
1	0.0068	0.0244	0.016	0.0175	0.0182		0.3968	0.9697	0.7794	0.9867	0.84	nan		0.963	0.5686	0.7209	0.6885	0.4783	0.7458		0.0944	0.7681	0.7185	0.4828	0.807	0.8687
1	0.052	0.1038	0.1066	0.0283	0.087		0.2143	0.9722	nan	nan	0.8556	nan		1	0.6667	nan	nan	0.75	0.7625		0.0602	0.8485	0.4848	0.6721	0.7937	0.9111
0.9667	0.0147	0.1922	0.1382	0.0267	0.1373		0.4667	1	0.9766	0.785	0.9888	nan		0.5593	0.1455	0.1538	nan	nan	nan		0.0217	0.6273	0.7252	0.8364	0.7984	0.7143
0.9746	0.017	0.0468	0.0467	nan	nan		0.3902	1	0.9815	nan	0.9286	0.9701		0.5684	0.0708	0.0632	0.024	nan	nan		0.0588	0.5556	0.5856	nan	0.7568	0.6486
0.9783	0.0069	0.0192	0.0307	nan	nan		0.4	0.9565	0.9444	nan	0.987	0.9231		0.5571	0.0098	0.0335	0	nan	nan		0.0208	0.9091	nan	nan	0.8837	0.9091
0.96	0.0042	0.0168	0.005	nan	nan		0.36	1	1	0.9833	0.8947	0.9524		0.5	0.0294	0.0237	0.0137	0	0		0.0354	0.5417	nan	nan	0.5238	0.6441
1	0.0095	0.0085	0.0036	nan	nan		0.1907	0.7547	nan	nan	0.9492	0.9524		0.5122	0	0	0.0054	0	0		0	0.6818	0.7843	nan	0.7121	0.75
1	0	0	0	0.0377	nan		0.0556	1	nan	nan	0.9123	nan		0.3333	0.0133	0	0	0	0		0	0.6667	0.6429	0.5614	0.7416	0.8871
1	0.0127	0.2515	0.1176	0.1351	0.1509		0.0143	1	nan	nan	0.9558	nan		0.6889	0	0.0071	0.0263	0	0.0099		0.0385	0.5758	0.8226	0.7273	0.8387	0.8438
0.6562	0.0417	0.4624	0.2326	0.1455	0.2468		0.0207	1	nan	nan	0.9773	0.7407		0.4082	0.0417	0.0741	0.15	0.069	0.16		0	0.6512	0.7632	0.6705	0.7667	0.8769
0.8062	0.2857	0.2906	0.36	0.5484	0.5714		0.3143	0.9167	0.9429	nan	0.94	0.9882		0.7188	0.025	0.004	0.0187	nan	nan		0.1515	1	nan	0.6774	0.8972	0.8526
0.7241	0	0.0037	0	0	0		0.037	0.9848	nan	nan	nan	nan		0.5909	0.034	0.0105	0.019	nan	0		0.4167	0.9444	nan	nan	0.8276	0.7273
0.5714	0.0366	0.0192	0	nan	nan		0.0247	0.9556	0.907	1	0.9844	nan		0.6154	0.0057	0.0058	0.0176	nan	nan		0.0096	0.8	0.7164	0.6842	nan	0.8788
1	0.0149	0.025	0	0	0.05		0.0221	0.8987	0.973	0.9833	1	0.75		0.9646	0.0092	0.0105	0.0107	nan	0		0.0183	0.8824	0.8952	nan	nan	nan
1	0	0.0077	0.0032	0.0185	0		0.0199	0.8776	0.8462	0.9756	0.9554	0.8		0.8507	0.0055	0.0038	0.0226	nan	0		0.3488	0.8571	0.8043	0.8352	nan	0.8095
0.8519	0.0244	0.0078	0.0229	0	0		0.1579	0.9167	0.1596	0.0827	0.378	0.6286		0.6462	0.0158	0.0172	0.0289	nan	nan		0.3971	0.9149	0.8934	0.8864	0.9273	0.9531
0.5333	0	0	0.0093	nan	nan		0.0408	0.5652	0.0707	0.0459	0.8525	0.8961		0.5385	0.0086	0.0037	0.0111	nan	nan		0.5493	0.9444	0.9897	0.747	0.8	0.913
0.9231	0.0156	0	0.029	0	0.0154		0.5	1	nan	0.9623	0.8732	nan		0.6415	0.0133	0.0138	0.013	nan	nan		0.0377	0.84	nan	nan	nan	0.9216
0.5302	0.0148	0.0106	0.0255	0.0065	0.0083		0.0175	1	0.7879	0.9464	0.9167	0.8909		0.6296	0.0156	0.0058	0.0021	0	nan		0.2568	0.6531	nan	nan	0.5484	0.3725
0.6545	0.0656	0.0183	0.0212	0	0.051		0.0217	1	0.9545	nan	0.9744	0.9429		0.6471	0.0191	0.0212	0.0087	nan	nan		0.2072	0.5778	0.6667	0.6087	0.5352	0.6087
0.7481	0.2222	0.2599	0.1935	0.4	0.1979		0.0142	1	0.9457	0.8065	0.9	1		0.7083	0.0085	0.0231	0.0197	nan	nan		0	0.4	0.2889	0.4706	0.4684	0.34
0.6856	0	0.008	0.0093	0.0185	0.058		0.0082	1	1	nan	0.9583	1		0.697	0	0.0061	0	nan	nan		0.2295	0.6111	0.1891	0.2198	0.0328	0.25
0.8253	0.3035	0.2564	0.2391	0.337	0.2903		0.0133	0.9118	0.9531	nan	nan	nan		0.8889	0.3438	0.6481	nan	0.6154	0.6322		0.0546	0.5636	0.5035	0.6111	nan	nan
0.9178	0.0154	0.0081	0.0129	0.0169	0.02		0.0198	0.6458	0.6988	0.8955	0.708	0.9388		1	0.026	0.0164	0.0135	0	0		0.0796	0.5714	0.7111	0.2703	nan	nan
0.8605	0.2674	0.5739	0.4682	0.5574	0.4524		0	0.5149	0.2828	0.3856	0.2439	0.2745		0.92	0.102	0.019	0.0385	0	0.0147		0.0571	0.6591	0.6802	0.6742	0.1887	0.5818
0.7925	0.1636	0.4966	0.5938	0.2467	0.4795		0.0048	0.7439	0.6559	0.6667	0.6234	0.6308		0.9091	0.0057	0.0102	0.0147	0	0		0.0131	0.6222	0.6181	0.55	0.3684	0.4722
0.869	0.161	0.836	0.6146	0.5625	0.6875		0.2844	0.9297	0.9712	0.9368	0.9115	0.7941		1	0.0054	0.0083	0.0052	0	0		0.1457	0.9385	0.9167	0.8158	0.5405	0.6053
0.9333	0.1548	0.7611	0.6358	0.4364	0.65		0.4664	1	0.9533	0.9245	0.9891	0.98		0.8182	0.0153	0.0156	0.0252	0.0167	0		0.0045	0.6522	0	0.0769	nan	nan
0.8495	0.175	0.7651	0.6036	0.5714	0.7105		0.1309	0.6667	0.0456	0.1172	0.9167	1		0.65	0.1935	0.1753	0.2091	0	nan		0.0123	0.5479	0.5246	0.5521	0.4296	0.7786
0.9041	0.3307	0.8409	0.6111	0.7625	0.7869		0.0274	0.9268	0.989	0.94	0.9318	0.9762		0.6	0.25	0.1549	0.2653	0.0256	nan		0.5185	0.9259	0.8913	0.6111	nan	nan
0.8644	0.2364	0.1472	0.2647	0.2549	0.1282		0.0131	1	0.9917	0.9231	0.9231	0.9583		0.5	0.0537	0.002	0.0146	0	0		0.4154	0.8537	0.595	0.6486	nan	nan
0.8684	0.2372	0.3902	0.4196	0.6422	0.375		0.0092	0.9259	0.9773	0.8095	0.9583	nan		0.625	0.025	0.0074	0.0249	0	0.0149		0.1795	0.5455	0.5176	0.3134	nan	0.6571
0.9558	0.4375	0.656	0.6845	0.65	0.5526		0.0108	0.8161	0.8268	0.6667	0.7241	0.84		0.8165	0.4261	0.4058	nan	nan	nan		0	0.6562	0.439	nan	nan	0.4138
0.7407	0.057	0.0083	0.0082	0	0.0645		0	0.6667	0.6822	0.625	0.6581	0.716		0.9167	0.6053	nan	nan	0.4162	0.6742		0	0.6804	0.6772	0.7744	0.7179	0.5773
1	0.027	0.0166	0.0155	0	0.0211		0.4848	1	nan	nan	0.945	0.9688		0.9667	0.65	nan	0.5429	0.5455	0.6607		0.0227	0.7222	0.7368	0.42	0.7	nan
1	0.0133	0.0187	0.0181	0.0141	0		0.0159	0.9153	0.5864	0.284	0.9412	0.9789		0.4333	0.0297	0.0102	0.0187	nan	0		0.0092	0.9167	0.5	0.3273	0.8537	nan
0.9907	0.0368	0.0086	0.0062	0	0.0132		0	0.9667	nan	0.75	0.9494	nan		0.4937	0	0	nan	nan	nan		0.0417	0.6087	0.55	nan	nan	nan
0.9194	0.0097	0.0145	0.0227	0	0.0222		0.049	0.9796	0.9091	0.8571	0.9913	1		0.8621	0.2459	0.0641	0.0685	0.5556	nan		0.0588	0.6538	1	nan	nan	nan
0.9205	0.266	0.018	0.0887	0.0286	nan		0.4	1	0.9796	0.7619	0.9724	nan		0.6	0.2121	0.157	0.0612	0.6585	nan		0	0.5918	0.6444	nan	nan	0.6875
0.7633	0.0388	0.031	0.047	0.0566	0.0143		0.1818	1	0.7436	0.9444	0.929	0.9333		0.625	0.25	0.546	0.6957	0.4615	0.6765		0.1429	0.4507	0.4465	0.5745	nan	0.5745
0.9048	0.0659	0.1667	0.125	0.08	0.2477		0.0239	0.963	0.9722	0.8373	0.9474	nan		0.8438	0.4167	0.6471	nan	0.6129	0.6667		0.0923	0.6731	0.5952	0.5556	nan	0.7368
0.9574	0.0244	0	0.1364	0.0111	0.0109		0.0189	0.9439	0.9356	0.7564	0.9143	0.9667		0.9375	0.5116	0.5	0.6078	0.7391	0.5185		0.1417	0.4419	0.4822	0.65	nan	0.5857
0.8611	0	0.0328	0.0533	nan	nan		0.0065	0.875	0.9908	0.8558	0.8372	nan		0.6515	0.2562	0.5633	0.5526	0.5778	0.6818		0.5	0.8235	0.4706	nan	0.4615	nan
0.931	0	0	0	0	0.1196		0.0046	0.8026	0.6137	0.5431	0.8485	0.9423		0.6357	0.2034	0.4701	0.5185	0.1562	0.4068		0.0952	0.7474	0.5914	0.5038	nan	nan
1	0.0396	0.021	0.019	0	nan		0.0151	0.602	0.4444	0.359	0.8857	0.8		0.8333	0.5238	0.6429	0.7143	0.551	0.6308		0.0122	0.8269	0.6949	nan	nan	nan
0.9231	0	0.0125	0.0824	0.0235	0.0061		0.086	0.9333	0.9534	0.96	0.9565	nan		0.8727	0.5412	0.4831	0.7865	0.6364	0.8542		0.3793	0.85	0.6726	0.5349	0.5893	0.8
0.7944	0.0039	0.0128	0.0258	0	0.0364		0.0476	0.9615	0.9907	nan	0.7843	nan		0.7429	0.0435	0.0233	0.0217	0	0.0185		0	0.6154	nan	nan	0.7218	0.9625
0.6667	0.0111	0.0119	0.0282	0	0		0.0385	1	0.8913	0.9726	0.8761	nan		0.8333	0.4222	0.5421	0.5	0.5	nan		0.0204	0.4359	0.3768	0.4	0.19	0.4037
0.96	0	0	nan	nan	nan		0.05	0.9574	0.9264	0.8413	0.9167	0.9091		0.6562	0	0.0088	0.006	0	0		0.1648	0.4792	0.3714	nan	0.7083	nan
0.9048	0	0	nan	nan	nan		0	0.5116	0.9205	0.4091	0.7333	1		0.8796	0.0091	0.0099	0.018	0.0333	0.0167		0.1667	0.6047	0.4237	0.4222	nan	nan
0.5587	0.0156	0.0079	0.0233	0.0769	0		0.0364	0.9753	0.9694	0.7727	0.9804	nan		0.8966	0.0084	0	0	0.0076	0.0087		0.3571	0.8533	0.9688	0.68	0.8	nan
0.85	0.0282	0	0.0095	0	0		0.5	1	0.981	0.9615	0.8814	0.9367		0.9167	0.0286	0.0328	0.0294	0.0086	0.0088		0.005	0.8194	0.7932	0.859	0.6935	0.7959
0.8519	0.0233	0.0108	0.034	0.042	0.0703		0.4146	1	0.9891	0.9545	0.961	0.8824		0.8438	0.5	0.8267	0.8448	0.75	0.875		0.2544	0.6757	0.5	0.4844	nan	nan
1	0.0182	0.0187	0.0133	0	0.0511		0.2111	0.7692	0.8354	0.7143	0.7071	0.8095		0.7188	0.3871	0.4157	0.6296	0.4884	0.5778		0.2347	0.5377	0.4737	0.5638	nan	nan
1	0.0071	0.0182	0.029	0.0579	0.013		0.0083	0.6878	0.7367	0.7787	0.7245	0.7153		0.6316	0.0178	0.0327	0.0176	0	0		0.15	0.625	0.5128	0.5	0.3922	0.5
0.9054	0.0206	0.0189	0.0168	0.2093	0.1341		0.0951	0.9545	0.8636	0.8246	0.7681	0.9506		0.8571	0.413	0.5385	0.525	0.4681	0.3898		0.117	0.6207	0.62	0.5143	0.5	0.6591
0.8723	0.0159	0.0175	0.0289	0.2031	0.2152		0.0195	0.7619	0.8193	0.7808	0.5263	0.8772		0.6667	0.0102	0.0341	0.0298	0.5714	nan		0.0443	0.5238	nan	0.5581	0.6119	0.8049
0.9487	0.0393	0.0098	0.0327	0.2857	0.3262		0.3514	1	1	0.9375	0.9559	1		0.725	0.3333	0.4074	nan	nan	nan		0.1923	0.5625	0.7097	nan	nan	nan
0.9091	0	0.0144	0.0219	0	0.0286		0.0825	0.8932	0.8782	0.8082	0.8403	nan		0.8621	0	0.0154	0.0196	0.0063	0		0.3814	0.8082	0.3555	0.4185	0.3158	0.6667
0.5556	0.0194	0.0056	0.019	0.0161	0.0157		0.4643	1	0.791	0.717	0.9318	nan		0.7059	0.35	0.6744	nan	0.6129	0.6207		0.0141	0.3475	0.2845	0.2808	0.2807	0.8214
0.7273	0.0246	0.0331	0.0267	0	0.0286		0.0208	0.8554	0.9919	0.9325	0.9487	nan		0.9623	0.5085	0.8539	0.6471	0.75	0.6538		0.35	0.8163	0.6723	0.5513	0.4118	0.5814
1	0.0333	0.0233	0.0976	0	0.0816		0.0238	0.9327	0.9922	0.9744	0.9649	nan		0.8923	0.5091	0.7544	0.6991	nan	nan		0.2647	0.5897	0.2	nan	0.4	nan
0.9545	0	0.1957	0.0536	0	0.2162		0.0118	0.9528	0.9429	0.8765	1	nan		0.7297	0.1875	0.6425	0.5962	nan	nan		0.1196	0.7027	nan	nan	nan	0.6923
1	0.0237	0.0242	0.0214	nan	0		0.0173	1	0.9355	1	0.9318	nan		0.9167	0.6111	0.9388	0.7273	nan	0.7		0.0989	0.5625	0.2727	0.5536	0.3636	nan
0.88	0.0083	0.02	0.0184	nan	0.0417		0.3939	0.9459	nan	0.7656	0.8788	nan		0.9524	0.6475	0.8817	0.8364	0.7966	0.7527		0.3134	0.7561	0.8547	0.8878	nan	nan
0.8696	0.019	0.0289	0.0174	nan	nan		0	0.9583	0.9487	0.0833	0.9252	nan		0.9706	0.6562	0.7778	nan	0.7857	nan		0.3261	0.6923	0.7019	nan	nan	nan
0.9439	0.0233	0.0646	0.2787	0.2353	0.3048		0	0.6216	0.6024	0.7612	0.4286	0.6048		0.84	0.3529	0.7248	0.7059	0.875	0.88		0.2262	0.8627	0.2063	0.5	nan	nan
0.6061	0.0222	0	0.0278	nan	nan		0.3736	0.9574	0.9427	0.9808	0.8467	0.958		0.6923	0.0273	0.0079	0.0056	nan	nan		0.439	0.7826	0.4111	0.3962	0.3421	0.5833
1	0.0147	0.0421	0.0462	nan	nan		0.0198	0.7755	nan	nan	nan	nan		0.5362	0.0195	0.0153	0.0108	nan	nan		0.3871	0.8846	0.8364	0.5	0.6667	0.8182
1	0.0195	0.0056	0.017	0	0.0143		0.4632	1	0.9186	0.8889	0.9574	1		0.6909	0.0081	0.0118	0.0118	nan	nan		0.2353	0.5909	0.375	0.6481	0.4746	0.6286
0.7333	0	0.018	0.022	0	0.0841		0.0776	0.9737	0.9474	nan	nan	1		0.5833	0	0.004	0.0179	nan	nan		0.2391	0.6176	0.5517	0.6471	nan	nan
0.619	0.0088	0.0134	0.0087	0	0.1143		0.0083	0.9773	0.2258	0.1739	nan	0.973		0.8696	0.0138	0.0197	0.0176	0	nan		0.5915	0.9118	0.8803	0.7531	0.7391	0.7576
0.7273	0.0114	0.0032	0.0111	0	0.1569		0.0204	1	0.2955	0.129	1	0.9048		0.9512	0.014	0.008	0.0027	0	nan		0.3667	0.75	0.5174	0.2857	nan	0.4286
0.9487	0	0.0547	0.057	nan	nan		0.0085	0.8095	0.45	0	0.8929	0.8571		0.381	0.0054	0.0159	0.0076	0	0		0.3312	0.8158	0.7328	nan	0.625	0.875
0.9524	0	0	0.0787	0	0.0127		0.0427	0.8627	0.8594	0.8679	0.9841	nan		1	0.52	0.4189	0.4412	0.5714	0.6842		0.0885	0.715	0.5491	0.6585	0.0229	0.6167
0.6667	0.0119	0	0.0233	0	0		0.0458	0.6074	0.3895	0.3416	0.6768	0.4		0.3729	0	0.0265	0.0349	nan	nan		0.1905	0.6759	0.6709	0.7967	0.3333	0.6098
1	0	0.0097	0.0136	0	0		0.0182	0.9231	0.9253	0.8703	0.914	0.9333		0.5	0.0667	0.025	0.0333	0.0645	nan		0.2619	0.7273	0.4615	0.5278	0.359	0.6154
1	0.0074	0.012	0.0067	0	0		0.0318	1	0.9724	0.9912	1	nan		0.6552	0.037	0.1402	0.16	0.093	0.05		0.2113	0.5455	0.4537	0.5957	0.5455	nan
0.9811	0.0133	0.0082	0.0069	0.0104	0.01		0.0187	0.8	0.8092	0.6867	0.9574	0.898		0.4556	0.0263	0.0268	0.0862	0.1081	nan		0.0079	0.7077	0.8305	0.84	nan	nan
0.9448	0.0184	0.0161	0.0261	0	0		0.0161	1	0.7254	0.6857	0.9468	0.962		0.7436	0.2881	0.5714	0.44	0.3968	nan		0	0.3607	0.2564	0.1818	0.4167	0.4194
0.8676	0	0.0132	0.0211	nan	nan		0.0182	1	0.7966	0.7391	0.8793	0.9765		0.8222	0.5172	0.8537	0.8571	0.7705	0.6786		0.6122	0.9444	0.3406	0.3182	nan	nan
0.8993	0.0187	0.0084	0.0317	0	0		0.0402	1	0.9663	0.8804	0.8621	1		0.4655	0.016	0.0079	0.0069	0	0.0312		0.0813	0.3895	0.1081	0.1122	0.6075	0.7586
0.9459	0.0079	0.0092	0.0196	0	0		0.045	0.8837	0.8367	0.9492	nan	nan		0.6047	0.0323	0.0179	0.0294	0	nan		0.359	0.7586	nan	0.1786	0.5957	nan
0.9412	0.0158	0.0099	0.0133	0	0		0.5	1	0.807	nan	1	nan		0.8667	0.3833	0.6234	0.7347	nan	nan		0.1818	0.7143	0.6774	nan	0.7174	nan
1	0.0196	0.0056	0.0075	0	0.0187		0.339	0.9545	0.381	0.5333	0.977	0.96		0.7714	0.2857	0.9322	nan	0.7317	0.8		0.381	0.7333	0.7586	0.8	0.7273	0.85
1	0.0229	0.005	0	0	0		0.2048	0.8269	0.3781	0.5682	0.9751	0.9927		0.7931	0.3918	0.5882	0.625	0.2727	0.5769		0.2889	0.8	0.0476	0.2941	0.1277	0.2093
0.9667	0.0121	0.011	0.011	0	0		0.1734	1	0.6216	0.2353	0.9542	0.9677		0.359	0.0462	0.2439	0.1667	0.0938	0.2292		0.1	0.4	0.05	0.28	nan	nan
1	0.0035	0.0114	0.0187	0	0		0.0087	0.95	0.9043	1	0.9437	0.9231		0.8108	0.4179	0.6768	nan	0.4674	0.6929		0	0.4138	0.1754	0.1852	0.0588	0.0208
1	0.0377	0.0032	0.0096	0.0435	nan		0.0125	1	0.8557	0.8889	0.9429	0.9907		0.4615	0.1176	0.3095	0.2875	0.0826	0.519		0.5	0.9385	0.8966	0.8471	0.6889	0.9091
1	0.0051	0.0114	0.0244	0	0		0.0145	0.9459	0.6762	0.8361	0.6667	0.9074		0.8286	0.4731	0.6271	0.5789	nan	nan		0.0245	0.55	0.7623	0.5094	0.4696	0.48
0.8846	0.01	0.0194	0.0094	0	0.0159		0.0204	0.6172	0.9249	0.8121	0.6078	0.978		0.6429	0.3429	0.8	0.5135	0.6827	nan		0.3243	0.6667	0.5455	0.5676	0.3256	0.4872
0.96	0.0098	0.0072	0.017	0.0714	0		0.018	0.5636	nan	nan	0.717	0.875		1	0.5714	0.4792	0.2857	0.2	0.4468		0.2273	0.5714	0.6279	nan	nan	nan
1	0.0077	0.0057	0.0148	0.1944	0		0.0346	0.7463	0.8996	0.9692	0.7875	0.9636		0.963	0.56	0.5392	0.2787	0.8049	0.8704		0.5366	0.9077	0.8707	1	0.8605	0.8448
0.9167	0	0	0.0132	nan	nan		0.0076	0.6538	0.8642	0.8684	0.8226	0.878		0.3611	0	0.0159	0	0	0.0154		0.2791	0.6522	0.2432	0.2208	0.3478	0.5714
0.9608	0.0279	0.0268	0.0192	nan	nan		0.3333	1	nan	0.6875	1	1		0.9688	0.5349	0.9059	nan	0.6222	0.6364		0.0116	0.6111	nan	nan	nan	nan
0.9375	0.2991	0.4204	0.3662	nan	0.4091		0	1	0.9512	0.9565	0.9785	0.9754		0.9375	0.5588	0.9204	0.9615	0.9	nan		0.0133	0.5758	nan	0.0909	nan	nan
0.8042	0.0395	0.0276	0.0215	0	0.0149		0.0227	1	0.9583	nan	0.8417	0.9726		1	0.6296	0.8333	0.6111	0.8769	0.8989		0.0106	0.6038	0.8243	0.7292	0.8333	0.6667
0.7922	0.2737	0.246	0.2203	0.9714	0.9111		0	0.881	nan	0.8611	0.9091	nan		0.6047	0.2795	0.465	0.5402	0.3226	nan		0.0075	0.92	0.7755	0.4805	0.625	0.8333
1	0.042	0.0322	0.0146	1	0.9268		0	1	nan	nan	0.963	1		0.8571	0.1667	0.2121	0.4898	0.4	nan		0.4839	0.7901	0.7778	0.6022	nan	nan
1	0.475	0.9618	0.9833	0.6719	0.9231		0	0.5	0.4641	0.4583	0.5217	0.525		0.8116	0.4872	0.5469	0.4375	0.3784	0.7179		0.3261	0.871	0.8372	0.8095	nan	nan
0.9294	0.0177	0	0.0132	0	0.0435		0.2817	0.9082	0.8471	0.8581	0.9302	0.8525		0.5405	0.1828	0.2216	0.2843	0.2059	nan		0.35	0.6667	0.6977	nan	nan	nan
0.9037	0.3626	0.4777	0.3529	0.5	0.2969		0.3654	0.9771	nan	nan	0.7519	0.9118		0.7164	0.1101	0.2988	0.3846	nan	nan		0.189	0.7532	0.4682	0.6778	0.6154	0.8958
0.9744	0.3023	0.452	0.3362	0.375	0.4638		0.25	1	nan	nan	0.6339	0.7895		0.8235	0.4872	0.6848	0.6768	nan	0.4474		0.1562	0.4923	0.5876	0.6243	0.5823	0.7333
0.9692	0.1351	0.1811	0.2099	0.0927	0.1449		0.0598	0.9545	0.95	0.8909	0.8939	nan		0.6923	0.2564	0.4405	0.68	0.4944	nan		0.1901	0.5391	0.5203	0.5319	0.6226	nan
0.55	0.0132	0.0138	0.0265	0.0059	0		0.3333	0.8333	0.8737	0.7407	0.949	0.9857		0.9223	0.4762	0.725	0.7868	0.5263	0.6377		0.197	0.5227	0.2198	nan	nan	nan
0.7833	0.0052	0	0.0075	0	0		0	0.6053	0.8036	0.6786	0.9524	0.6429		0.7111	0.2941	0.5385	0.3951	0.3929	0.4531		0.0213	0.4478	0.4861	0.2963	nan	0.4688
0.7143	0.0117	0.0084	0.0149	0	0		0.4928	1	0.9467	0.7	0.9634	nan		0.7812	0.1795	0.3492	0.8154	0.5238	0.6889		0.0226	0.525	0.4454	0.6517	nan	0.4762
0.8113	0.0188	0.0158	0.0262	0	0		0.0116	0.6364	nan	0.5333	nan	nan		0.7931	0.2	0.45	0.4783	0.3782	0.5079		0.0174	0.8235	0.7826	0.8793	nan	0.9524
0.8291	0.0385	0.0182	nan	nan	nan		0.12	0.6286	nan	nan	0.2656	0.5714		0.9067	0.5556	0.3677	0.4016	0.7581	0.6		0.0083	0.6341	nan	0.6364	0.6429	nan
0.9167	0.0101	0	0.0071	0	0		0.0162	1	0.9018	0.9639	nan	nan		0.88	0.5385	0.5952	0.814	0.6849	0.6591		0.0106	0.5283	0.7059	0.7222	0.6364	nan
0.5769	0	0.4167	0.4237	nan	nan		0.003	0.8125	0.8739	0.8588	nan	nan		0.4615	0	0.1463	0.0732	0.0345	0.0606		0	0.3704	0.1714	nan	nan	nan
0.9545	0.0049	0.008	0.0103	0	0		0.0254	0.8571	0.7558	0.6354	0.7792	nan		0.6364	0.0909	0.1351	nan	0.1529	0.2941		0.0262	0.5962	0.5088	0.4407	0.425	0.5455
1	0.0398	0.0192	0.0268	0.0102	0.0088		0.15	0.7857	0.7071	0.8554	0.86	0.7647		0.9286	0.3651	0.8462	0.7778	0.6304	0.8148		0.0182	0.4	0.4744	0.4444	0.4405	0.5227
0.9333	0	0.009	0.0136	0.0081	0		0.094	0.6053	0.7623	0.5778	0.68	0.6777		0.5071	0.2033	0.0417	0.0739	0.04	0.1605		0.36	0.717	0.6667	0.5484	0.625	0.6333
0.9167	0.0264	0.012	0.0108	0	0.0351		0.35	1	0.4194	0.8611	0.8889	0.8846		0.8125	0.434	0.3568	0.6178	0.4186	nan		0	0.5714	0.0351	nan	0.405	0.45
0.6351	0.005	0.0205	0.0132	0	0.0217		0.0263	0.5319	0.04	0.2414	0.008	0.0278		0.6812	0.2333	0.0634	0.0658	0	0.0312		0.5789	0.88	nan	nan	nan	nan
0.5808	0.0257	0.0186	0.0061	0	0		0.1538	0.7826	0.3762	0.5773	0.5918	nan		0.5833	0.2167	0.5758	0.2642	0.386	0.3571		0.5714	0.8919	0.8621	0.878	0.9155	0.9059
0.9756	0.1923	0.8605	0.8286	0.8276	nan		0.2778	0.9	0.9452	nan	0.963	nan		0.8286	0.5167	0.717	0.451	0.5696	0.6389		0.0177	0.7419	nan	nan	0.7215	0.7885
1	0.2604	0.0324	0.1111	nan	nan		0.3333	0.972	0.9778	nan	0.9683	nan		0.5455	0.208	0.3756	0.2049	0.4098	0.4857		0.0273	0.4615	0.5882	0.5778	nan	nan
0.9583	0.0204	0.0687	0	0.012	0.082		0.0157	0.9429	0.9648	nan	0.9677	1		0.84	0.3821	0.4235	0.191	0.8333	nan		0.0472	0.6731	0.7727	0.6712	nan	nan
0.8222	0	0.0053	0.0172	0	0.0303		0.0091	0.8	0.9576	0.8037	0.8974	nan		0.625	0.0077	0.0157	0.0134	0	nan		0.0044	0.9444	0.7826	0.6849	nan	nan
0.8866	0.0533	0.021	0.0189	0	0.0164		0.0022	0.675	0.9516	0.8095	0.8804	0.88		0.8302	0.1448	0.1153	0.141	0.2439	0.115		0.0104	0.92	0.9145	0.5333	0.8788	0.9565
0.9254	0.0133	0.0168	0.0262	0.027	0		0	0.5882	0.9074	0.8095	0.6885	0.7353		0.9091	0.2052	0.1448	0.2836	0.2424	0.1667		0.0097	0.8833	0.9178	1	0.878	0.8814
0.7647	0	0.0641	nan	0	0.0299		0.0046	1	0.9346	0.5918	0.8333	0.9623		0.7647	0	0.0609	0.049	nan	nan		0	0.6735	0.7525	nan	0.8696	nan
0.7013	0	0.0097	0	0	0		0.0276	0.9722	0.8873	0.8218	0.9545	nan		0.6792	0.2095	0.2716	0.1899	nan	nan		0.0513	0.6889	0.8873	0.913	0.913	nan
0.898	0.0106	0.0082	0.0258	0.0082	0		0.0094	1	0.973	0.94	0.9388	nan		0.9048	0.3714	0.6047	0.6477	0.5704	0.6805		0.037	0.8056	0.9318	0.8056	0.596	0.5455
0.9333	0	0.0118	0.0403	0	0		0.1807	0.7255	0.3815	0.4247	0.9669	0.9667		0.8182	0.5135	0.7797	0.7037	nan	nan		0.1935	0.5135	0.6618	nan	0.5	0.5417
0.9839	0.014	0.0085	0.0351	0	0		0	0.7647	0.9722	0.913	0.7083	0.95		0.7778	0.4655	0.4453	0.5526	0.525	0.7857		0.5769	0.8784	0.7681	0.8684	0.7692	0.8958
1	0	0.007	0.0071	0	0.0143		0.0037	0.619	0.7407	nan	nan	nan		0.9737	0.6571	0.7903	0.7246	0.7536	0.8		0.1915	0.6667	0.3973	0.2308	0.4681	0.3902
0.8502	0.0358	0.0807	0.0569	0.0114	0.038		0.0199	0.9516	0.8431	nan	nan	nan		0.8	0.4051	0.2711	0.3333	0.2778	0.3714		0.0114	0.9565	0.2955	0.5952	nan	nan
0.9425	0.1038	0.105	0.058	0	0.0889		0.2418	0.9125	0.8	1	nan	nan		0.5833	0.2115	0.2791	0.4231	0.1	0.3902		0	0.3171	0.2836	0.6429	0.4656	0.6623
0.5165	0	0.0135	0.0085	0.0156	0.0141		0	0.9583	1	0.8333	nan	nan		0.8421	0.26	0.631	0.6557	0.4444	0.6212		0	0.4167	0.4875	0.4062	0.5306	0.4783
0.7069	0.028	0.0372	0.0144	0	0		0.129	0.8889	nan	0.8	0.973	nan		0.8333	0.4535	0.6176	0.5455	nan	0.3913		0.4483	0.8571	nan	nan	nan	nan
0.9219	0.0211	0.0299	0.0152	0	0.0127		0.1429	1	nan	0.6	1	nan		0.8168	0.4411	0.5375	0.5817	0.4667	0.5263		0.0455	0.5667	nan	0.2121	0.2727	0.2143
0.9778	0.017	0.0056	0.0178	0	0		0.098	1	nan	1	1	0.9667		0.5366	0.02	0.0006	0.0128	0	0		0.2439	0.8919	0.7385	0.6098	0.6667	0.9474
0.9608	0.003	0.0146	0.0068	0.0054	0.0197		0.0237	0.9747	0.9906	0.8409	nan	1		0.45	0.0143	0.0141	0.0183	0	0.04		0.1296	0.6957	0.5741	0.5345	0.6029	nan
1	0.0151	0.0065	0.0075	0	0		0	1	0.9375	0.8571	nan	nan		0.3696	0	0	0	nan	nan		0.0244	0.6	0.7241	0.48	0.4462	0.6957
1	0.0158	0.0349	0.044	nan	0		0.0231	1	nan	nan	nan	nan		0.4125	0.0455	0.0202	0.0593	nan	nan		0.0078	0.3636	0.0471	0.1212	0.4592	0.1026
1	0.0199	0.0074	0.0209	0	0		0	0.7647	0.9574	0.875	0.9474	0.9778		0.6	0.1724	0.15	0.2857	0.1795	0.25		0	0.4483	0.1317	0.1789	0.5429	0.1778
1	0.0538	0.0178	0.0201	0	0		0.0082	0.875	0.5909	nan	0.8857	0.9		0.5942	0.02	0.029	0.0721	0.0053	0.0619		0.3958	0.7241	0.7976	0.4516	nan	nan
0.9916	0.4078	0.6629	0.7418	0.5366	0.575		0.0323	0.9091	0.875	nan	0.9691	1		0.4673	0.0328	0.0154	0.1343	0	0.0156		0.05	0.9375	0.7742	0.8	nan	0.902
0.9836	0.2162	0.8421	0.9296	0.8246	0.7414		0.0188	0.5575	0.8365	0.6023	nan	0.5714		0.5725	0	0.0274	0.08	0	0.0364		0.2051	0.8333	0.6923	0.7714	0.76	0.6538
0.949	0.0503	0.0094	0.0239	nan	nan		0.105	0.9362	0.9925	0.8571	1	nan		0.5149	0.0323	0.0298	0.1556	0.0256	0.0345		0.1111	0.8169	0.6154	0.74	0.7391	0.5476
0.96	0	0.022	0.025	0.0083	0.0078		0.112	1	0.9647	0.8824	1	nan		0.6667	0.0556	0.0231	0.2051	0	0.0476		0.1818	0.9091	0.9579	0.7333	0.6364	0.8228
0.8671	0.3571	0.7524	0.695	0.8571	0.5952		0	0.5238	0.7377	0.8361	0.4607	0.8989		0.6415	0.1429	0.0982	0.2525	0.0455	0.2393		0.0195	0.5161	0.5138	0.5385	nan	nan
0.8051	0.0508	0.0295	0.0396	0.0213	0.0769		0.0143	0.8372	nan	0.5556	0.8842	0.9792		0.7778	0.4265	0.2903	0.3409	0.2692	nan		0.0538	0.4074	nan	0.7714	nan	nan
1	0	0.0055	0.0435	nan	nan		0.029	1	1	nan	0.9016	0.9541		0.9726	0.5882	nan	nan	nan	nan		0.0476	0.4419	nan	nan	nan	0.6923
0.697	0	nan	nan	0.0143	0		0.0289	0.9286	0.9808	0.8276	0.9437	0.9362		0.5918	0.2564	0.3444	nan	nan	nan		0.037	0.4062	nan	nan	nan	0.5333
1	0	0.0068	0.017	0	0.0052		0.0222	0.55	0.7616	0.658	0.7411	0.7536		0.6042	0.2857	0.45	nan	nan	nan		0.0385	0.9355	0.7808	0.5	0.7708	0.8679
1	0.1	0.8214	nan	nan	nan		0.0204	0.8544	0.5267	0.6492	0.383	0.56		1	0.2466	0.5217	0.5072	0.6273	0.7117		0.0069	0.527	0.4926	0.4022	0.4815	0.6167
0.625	0.0253	0.0074	0.0292	0	0		0.0182	0.8906	0.749	0.8728	0.5	0.8222		0.9286	0.1481	0.4792	0.3333	0.1373	nan		0.0222	0.4865	nan	nan	0.25	0.4651
0.9268	0.2903	0.3851	0.4464	0.8084	0.4667		0.0286	1	0.5	nan	0.9348	0.975		0.9444	0.4453	0.5732	0.4938	0.5155	0.7368		0.0262	0.4651	0.4522	0.4483	0.1028	0.4831
0.9545	0.4149	0.3993	0.401	nan	0.5476		0.1087	1	1	0.7265	0.9796	0.8966		0.3462	0.037	0.6829	nan	0.5	0.5333		0.0166	0.5283	0.4583	0.3618	nan	0.5714
0.7111	0.0606	0.0543	0.0112	0	0		0.0716	1	nan	0.9655	0.9402	0.74		1	0.7	0.7455	0.8205	0.8727	0.8406		0.3421	0.875	0.6331	0.5714	0.55	0.7442
0.9512	0.0267	0.0234	0.1461	0	0		0.0165	0.9677	0.914	0.8471	0.968	0.978		0.9	0.5714	0.6562	nan	0.7121	0.7234		0.0115	0.5818	0.6392	0.6032	0.5536	0.4179
0.986	0.3922	0.3553	0.4716	0.3043	0.4416		0.0127	0.7949	0.5417	0.4935	0.4061	0.6687		0.8	0.2766	0.122	nan	0.4194	nan		0.619	0.9643	nan	0.5238	0.6894	0.7926
0.9362	0	0.2709	0.0591	0.0159	0.1125		0	0.9818	1	0.881	0.9663	0.8837		0.6977	0.3575	0.5054	0.4607	0.5	nan		0.014	0.3689	0.3007	0.42	0.3621	0.24
0.6522	0	0.0785	0.0839	0	0.0164		0.0147	0.7308	0.4812	0.5664	0.9167	0.6		0.5	0.1364	0.4494	0.2816	nan	nan		0.0192	0.5593	nan	nan	nan	nan
0.9577	0.2581	0.7317	0.5782	0.2609	0.5882		0.4857	1	0.96	0.9333	0.8861	0.9778		0.72	0	0.021	0.0326	0	0.0109		0.3721	0.8333	0.875	0.2903	0.3459	0.72
0.963	0.3838	0.8828	0.7891	0.449	0.678		0.0263	0.8	1	0.913	0.8468	0.9444		0.6136	0	0.0042	0.0094	0	0		0.1103	0.4945	0.6553	0.6147	0.5847	0.5857
0.9219	0.2167	0.0128	0.0155	0	0.0244		0.0616	0.78	0.6221	0.6954	0.4012	0.6161		0.5664	0.0246	0.0365	0.0636	0	0.0381		0.0444	0.8776	0.9012	0.9259	0.8544	0.9464
1	0.0159	0.0093	0.0395	0.011	0.0149		0.0167	0.8182	0.9474	nan	0.9583	nan		0.4184	0.0612	0.0287	0.0994	0	0.0833		0.1579	0.5278	0.3608	0.4255	0.122	nan
0.75	0.2344	0.2222	0.2738	0.2432	0.2459		0.0096	0.8286	0.825	nan	0.9683	nan		0.72	0.3913	0.5	0.5946	0.5702	0.5763		0.44	0.7674	0.7857	0.7727	nan	nan
0.6885	0	0.0118	0.055	0	0.0176		0.0046	0.8529	0.7091	0.5625	0.9688	nan		0.9355	0.5556	0.6571	nan	0.2917	0.5104		0.381	0.9189	0.8351	0.9048	0.6935	0.7959
0.5686	0.0417	0.1458	0.08	0.0053	0.0278		0.0192	0.9744	0.9062	0.6949	0.9649	0.8571		0.9519	0.566	0.658	0.6839	nan	0.561		0.1324	1	nan	nan	0.7821	0.8462
0.9318	0.0426	0.0093	0.0178	0	0		0.0174	1	nan	0.878	0.9722	1		0.9878	0.6552	0.7031	0.5742	nan	0.7949		0.0145	0.8182	0.75	nan	0.4085	0.6885
0.8689	0.0174	0.0153	0.0257	nan	0.0256		0.0192	1	0.8156	0.7983	0.9091	1		0.61	0.2119	0.2061	0.3214	nan	nan		0.2075	0.5641	0.5775	0.4783	0.1681	0.5065
0.6667	0.0306	0.0121	0.021	nan	0.0294		0.0092	1	0.9561	0.6566	1	0.9333		0.6774	0.2065	0.4924	0.3317	nan	0.2143		0.0755	0.8235	0.9167	nan	0.4762	0.8191
0.8542	0.0132	0.0149	0.012	0	0		0.0074	1	0.8919	0.6429	0.8636	0.9444		0.4091	0.0107	0.0015	0.0074	0	0		0.1579	0.7708	0.9304	nan	0.5893	0.8864
0.8906	0.0352	0.012	0.0228	0	0		0.0111	0.88	0.9185	0.56	0.981	1		0.8182	0.4783	0.4902	0.678	0.6311	0.7042		0.3636	0.7568	0.5258	nan	0.6119	0.7551
0.8269	0.0173	0.0026	0.0167	0.0278	0.0308		0.0071	0.9231	0.9556	nan	0.9048	0.9808		0.75	0.0288	0.0231	0.0165	0	nan		0	0.4516	0.7619	nan	0.5957	0.5227
0.7714	0.0174	0.0051	0.019	0	0.0625		0.0146	0.7872	0.7959	0.3725	0.7966	0.875		1	0.6825	0.6667	0.8966	0.8919	nan		0.3438	0.6962	0.6286	nan	nan	nan
0.9072	0.0167	0.0125	0.0176	0	0.0133		0.0015	0.7241	0.918	0.4118	0.9403	1		0.9655	0.4427	0.3171	0.3047	0.4604	0.5934		0.0092	0.6786	0.9138	0.8421	0.5128	0.5909
0.7111	0.0045	0.0244	0.0124	0	0		0.0059	0.9783	0.9545	0.7674	nan	0.8056		0.6471	0.2475	0.2207	0.3365	0.3889	0.4624		0.0152	0.7619	0.4038	nan	nan	nan
0.9268	0.0091	0.0127	0.0099	0.0089	0		0	0.9524	nan	0.5294	0.9873	nan		0.8333	0.5	0.6746	nan	0.6897	0.7143		0	0.6667	0.6739	0	nan	nan
0.96	0.0045	0.011	0.0163	0.0098	0		0.0075	0.5758	0.8182	0.6269	0.9667	nan		0.75	0.4118	0.6486	0.8	nan	nan		0.0124	0.6957	0.6154	nan	0.5763	0.7188
0.9308	0.0244	0.3022	0.1439	0	0.0256		0.0093	0.5167	0.7763	0.7241	0.8793	nan		0.7949	0.4815	0.6364	0.7674	0.55	0.5441		0.0323	0.3421	nan	0.3214	0.4286	nan
0.8053	0	0.0135	0.0164	0.0156	0.0517		0.0146	0.9206	0.8655	0.8723	nan	nan		0.7917	0.3333	nan	0.3579	nan	nan		0.5032	0.8408	0.881	0.8191	nan	0.7857
0.563	0.0208	0.0059	0.0356	0	0.0125		0.02	0.9593	0.9907	0.9178	0.9286	0.9091		0.4583	0.0028	0.0139	0.0031	0	0		0.6667	1	nan	0.7826	nan	0.6818
0.7761	0	0	0.0233	0	0		0.0083	0.9661	0.9698	0.9231	0.9322	0.9367		0.6852	0.0541	0.0409	0.0083	0.0172	0.0619		0.4516	0.7541	0.7831	0.6863	0.6667	nan
0.8367	0.0971	0.2644	0.1935	0.1096	0.16		0.0131	0.8871	0.7975	0.8049	0.6984	0.8319		0.9194	0.5593	0.6107	0.547	nan	nan		0.3214	0.6944	0.64	nan	nan	nan
0.7574	0.0171	0.0059	0.0461	0	0.0353		0.0111	1	0.9623	nan	0.9057	0.9639		0.7727	0.2	0.4457	0.5122	0.28	0.6458		0.0278	0.6957	0.7162	0.7241	0.5775	0.6265
0.9778	0.3854	0.7722	0.8657	0.7241	0.8705		0.0043	1	0.8571	nan	nan	0.8723		0.6098	0.2308	0.6176	0.6184	0.5128	0.5161		0.0986	0.6275	0.7391	0.8387	nan	0.4146
0.7895	0.25	0.4766	0.4	0.5085	0.5397		0	0.9375	0.9123	0.5532	0.8716	0.885		0.7455	0.3704	0.5522	nan	0.7708	0.7576		0.2838	0.6727	0.6774	0.6452	0.6757	0.7442
0.9375	0.1786	0.4176	0.2906	0.4167	0.4578		0.0079	1	0.9691	0.8831	0.9752	0.9904		0.8594	0.4815	0.5304	nan	0.5349	0.7317		0	0.8	0.2778	0.2353	0.6122	nan
0.9688	0.402	0.274	0.2826	0.9655	nan		0.3937	0.9677	0.9508	0.9655	nan	nan		1	0.5	0.7417	nan	0.6234	nan		0	0.8958	0.8239	0.7468	0.6786	0.8
0.5879	0.0162	0.0148	0.0156	0	0		0.08	0.6667	0.2154	0.3902	0.7097	nan		0.9189	0.022	0.0037	0.0183	0	0.0658		0	0.5	0.519	0.5366	0.2159	0.2609
0.9655	0.0341	0.0177	0.0168	0	0		0.0463	0.8929	1	nan	0.9375	nan		0.9394	0.0106	0.006	0.0099	0	0.0758		0	0.4	0.5776	0.5341	0.3465	0.5
0.9455	0	0.0134	0.0158	0.0233	0		0.0271	0.8788	0.8118	0.5263	0.8571	0.8		0.8889	0.011	0.0179	0.0203	0.026	nan		0.0123	0.4	0.379	nan	0.2632	0.6136
0.9485	0.0279	0.0072	0.0103	0	0		0.0153	0.9206	0.831	0.5507	0.9259	0.7625		0.7325	0.0981	0.0859	0.0622	0	0.1404		0.0043	0.3696	0.7009	0.8014	0.5176	0.7312
1	0.0062	0.0167	0.0035	0	0.0222		0.02	0.9104	nan	0.8625	0.9457	nan		1	0.3714	0.8448	0.6346	0.6071	nan		0.2615	0.6444	0.4884	0.575	nan	nan
1	0.0045	0	0	0.0128	0		0.0282	1	1	0.8	0.9157	nan		0.8571	0.4545	0.8182	nan	0.7303	0.8636		0.3	0.6429	0.3665	0.6105	0.069	0.5873
1	0	0	0.015	0	0		0.0207	0.6667	0.7882	0.7037	0.8364	nan		0.6667	0.2381	0.4167	0.375	nan	nan		0.2332	0.7093	0.7993	0.76	0.5393	0.7407
0.5728	0	0.0115	0.0159	0	0		0.006	1	0.9533	0.8211	0.7867	0.7561		1	0.6923	0.8839	0.9	0.76	0.7719		0.4043	0.7699	0.8814	0.8023	0.6875	0.9365
0.8478	0	0.7143	0.9286	0.1818	nan		0.0135	1	0.9877	0.913	0.9121	0.9016		0.8475	0.3947	0.6423	0.6929	0.4848	0.7193		0.1369	0.4586	0.6842	0.6204	0.4082	0.75
0.7981	0.017	0.0175	0.0104	0	0		0.0125	0.871	0.8	0.6889	0.7576	0.725		0.8276	0.5227	0.494	0.5	0.4444	nan		0.0553	0.6145	0.8872	0.6207	0.6421	0.9412
0.7385	0.0375	0.0147	0.0078	0	0.0139		0.0078	0.9565	1	0.7143	0.9296	0.8333		0.9789	0.6667	0.8496	0.9155	0.7055	0.9101		0.0635	0.9113	0.8775	0.9134	0.9219	0.9487
0.8542	0.0164	0.4049	0.4044	0.3661	0.5351		0.0062	0.9538	0.9612	0.974	0.9691	0.9796		0.6296	0.3067	0.5029	0.4082	0.4286	0.5		0.2679	0.6829	0.5474	0.5435	0.2581	0.5444
1	0.4167	0.4615	0.4946	0.11	0.4407		0	1	0.9722	0.6875	0.961	1		0.8571	0.4615	0.6447	0.4659	0.4933	0.7182		0.1481	0.6	nan	nan	0.25	0.5588
0.8551	0.2667	0.8099	0.6705	0.2923	0.8182		0.0308	0.6897	nan	0.8333	0.9643	0.65		0.55	0.1111	0.1429	0.1034	0.0233	0.4348		0.0312	0.3571	0.2981	0.2909	0.0169	0.3455
0.624	0.0245	0.2443	0.0814	nan	nan		0.0195	0.9174	0.9815	0.7546	1	0.8594		0.3409	0.0294	0.383	0.2759	0.3167	0.3065		0.0789	0.7	0.625	0.4118	0.8276	nan
0.5417	0.0103	0.0034	0.0071	0	0.0789		0.0184	0.9924	0.9615	0.8554	1	0.9538		0.65	0.2439	0.3865	0.2604	0.186	0.425		0.0367	0.4815	nan	0.1429	0.4844	0.4909
0.9091	0.0189	0.0597	0.0185	0.0137	0.0263		0.0206	0.744	0.7128	0.6439	0.5806	nan		0.5556	0.2299	0.4511	0.3562	nan	nan		0.2159	0.6022	0.6477	0.4805	nan	nan
0.9855	0	0.886	0.8929	0.1407	0.9412		0.008	0.9298	0.9282	0.7436	nan	nan		0.4533	0.0482	0.1232	0.0753	0	0.0909		0.0222	0.3725	0.3636	0.2289	nan	0.4
0.8095	0.0061	0.0077	0.0356	0.0051	0		0.0172	0.74	0.3211	0.3889	0.7262	0.5949		0.875	0.1795	0.1573	0.1384	0.0286	0.087		0.2785	0.6	0.6	0.4918	0.6029	0.5778
0.6222	0	0.0348	0.0233	0	0		0.0344	0.6917	0.5291	0.6838	0.7898	0.8556		0.6147	0.314	0.5414	nan	nan	nan		0.0314	0.7368	0.6627	0.5652	nan	nan
0.6212	0.0288	0.0852	0.0292	0.0225	0.0175		0.1842	1	0.9123	0.6667	0.9545	0.9394		0.8333	0.2857	0.5448	0.4744	nan	nan		0	0.7429	0.9324	0.8679	nan	nan
1	0.3636	0.8806	0.98	0.962	0.8654		0.3333	0.8919	0.6343	0.7133	0.6222	0.7826		0.5455	0	0.03	0.0214	nan	nan		0.3276	0.6471	0.6571	0.6098	nan	nan
0.96	0.4167	0.7294	0.516	0.5354	0.7121		0	0.8846	0.8974	0.6364	0.7632	0.9737		0.375	0.0134	0.0035	0.0144	nan	nan		0.0638	0.6393	0.4416	0.4423	nan	nan
0.6094	0	0.025	0.0468	0	0.02		0.0206	0.784	0.9649	0.8212	0.5714	nan		0.7049	0.0235	0.0107	0.0151	nan	nan		0.661	1	0.6435	0.6667	0.4059	0.6579
0.5447	0.0244	0.0047	0.0179	0	0		0.0141	0.8345	0.7633	0.815	0.4762	nan		0.8977	0.0169	0.0158	0.0056	0	nan		0.2917	0.6667	0.5493	0.5976	0.5156	0.3939
0.6842	0.0855	0.2267	0.1447	0.2152	0.1471		0.0055	0.5849	0.444	0.4786	0.3284	0.4211		0.9512	0.0345	0.0471	0.0268	nan	nan		0.1719	0.5238	0.5587	0.505	0.1481	0.3373
0.5333	0	0.0282	0.0472	0	0		0.0172	0.8723	0.678	0.1961	0.9712	0.9565		0.8144	0.0664	0.0486	0.0748	0.0661	0.0323		0.0377	0.6667	0.5957	nan	0	nan
0.9667	0.3056	0.4435	0.3413	0.2407	0.25		0.0173	0.7667	0.7191	0.3958	1	1		0.7922	0.1389	0.3104	0.1988	nan	nan		0.1606	0.9259	0.5985	nan	nan	nan
1	0.014	0.0166	0.0185	0	0.0089		0.0123	0.9535	0.9032	nan	0.9429	0.963		0.449	0.098	0.2157	0.0615	0.4783	0.3966		0.1321	0.8929	0.7667	0.7674	0.6875	0.6774
0.9231	0.0331	0.0079	0.0324	0	0.008		0.0278	0.9412	0.8533	0.3429	1	0.8462		0.5862	0.1	0.1867	0.0803	0.5882	0.7222		0.2571	0.6	0.551	nan	0.6267	0.6053
1	0.0058	0.0069	0.0528	0	0.0096		0.0129	0.9219	0.8542	0.8354	0.9286	nan		0.9	0.5	0.8226	0.4	0.7797	0.7447		0.4861	0.8632	0.7745	nan	0.8205	0.8571
1	0.05	0.0069	0.0303	0	0.1463		0.0216	0.9524	0.9888	0.8364	0.9744	nan		0.8333	0.4286	0.4286	0.3148	0.2885	0.3448		0.3269	0.6441	0.5723	0.6111	0.3077	0.6471
0.9677	0.052	0.0272	0.0498	0.0146	0.0429		0.0197	1	0.6407	0.9467	nan	nan		0.9394	0.5769	0.8481	0.881	0.7	0.7778		0.0153	0.7143	0.4242	0.5417	0.7879	0.4333
0.8689	0.0206	0.0381	0.1073	0	0.1184		0.021	0.92	0.672	0.806	nan	nan		0.7222	0	0.0167	0	0	0.03		0.4909	0.8193	0.6325	0.7328	nan	0.8788
0.9259	0.0677	0.0184	0.0256	0	0		0.1989	0.8182	0.9292	0.9351	0.7174	0.9722		0.8929	0	0.0462	0	0.0175	0		0.3953	0.75	0.6407	0.6111	nan	0.5263
0.8417	0	0.0051	0.0389	0.0085	0		0.2925	0.8194	0.8106	0.7091	0.9655	0.8621		0.4559	0.1026	0.0377	0.1717	0.075	0.2167		0.0352	0.449	0.4809	0.449	0.3548	nan
1	0.0928	0.0324	0.0218	0	0.0051		0.0282	0.7455	0.7184	nan	0.873	0.7879		0.6833	0.3649	0.1739	0.5312	0.1471	0.2034		0.2982	0.7576	0.4156	0.5778	nan	nan
0.9917	0.0454	0.0144	0.0388	0	0.0289		0.0607	0.7007	0.6423	0.6867	0.4286	0.52		0.8224	0.5	0.4766	0.6605	0.5385	0.8511		0.0149	0.8	0.5	0.4298	nan	nan
0.931	0.3158	0.9357	0.942	0.7093	0.8065		0.0476	0.6226	0.8043	0.9032	0.8217	0.7471		0.8448	0.4889	0.5515	0.74	nan	0.6216		0.0123	0.8571	0.4659	0.374	0.7692	0.7037
0.7315	0	0.0187	0.022	0.0098	0		0.1738	0.8519	0.7801	0.8923	0.9	nan		0.6667	0.2131	0.1565	0.2661	0.1765	0.4048		0.0387	0.6667	0.3608	0.4792	0.5333	nan
0.5155	0.0126	0.0069	0.008	0	0		0.055	0.9277	0.8636	nan	0.9811	nan		0.6	0.2143	0.0455	0.122	0	0.2222		0.0169	0.6333	nan	0.675	nan	nan
0.6087	0.0179	0.0213	0.0267	0	0.0192		0.0275	0.9583	0.9556	0.9789	nan	nan		0.4444	0.0541	0.1463	nan	0	nan		0.0165	0.7879	nan	0.3506	nan	nan
0.6667	0.0145	0	0.0178	0	0		0.0577	0.9706	1	1	nan	nan		0.8148	0.0588	0.0317	nan	0	0.0455		0.043	0.5652	nan	nan	0.4194	0.375
0.7895	0.049	0.02	0.0336	0.0169	0.0189		0.4419	0.9423	0.8961	0.7391	0.9082	0.9167		0.6279	0.3178	0.3939	0.3813	0.2525	0.4026		0.0216	0.4783	nan	nan	nan	0.2609
0.6869	0.0192	0.0352	0.025	0.0213	0		0.1111	1	0.9865	0.8841	0.9392	nan		0.8333	0.4923	0.61	0.5698	0.5184	0.6123		0.0286	0.4722	0.0769	nan	nan	nan
0.9672	0.3571	0.5537	0.4333	nan	0.5455		0.0023	0.8095	0.9844	nan	0.9237	0.9344		0.8596	0.5246	0.5631	0.6102	0.5657	0.6333		0.2143	0.5897	0.2571	0.2245	nan	nan
0.9565	0.0833	0.3016	0.1972	nan	nan		0.0142	0.9459	0.9608	0.9459	0.9803	0.9091		0.3099	0	0.0056	0.0055	0.0204	0.0093		0.0703	0.7671	0.6714	0.8356	0.75	nan
0.9737	0.2192	0.4921	0.5556	nan	nan		0	0.7619	0.8571	0.6129	0.7595	0.8246		0.6154	0	0.0083	0	0	0.0094		0.4253	0.775	0.7129	0.7119	0.64	nan
0.792	0.1246	0.1133	0.0629	0.06	0.124		0.0065	0.9778	1	0.96	0.9392	1		0.725	0	0.0064	0.0241	0	0.0314		0.1084	0.5467	0.703	0.6847	0	0.425
0.7381	0.0181	0.0134	0.0145	0	0		0.0114	1	1	0.8991	0.9079	0.9412		0.6765	0.0115	0.0139	0.0131	0	0		0.0273	0.595	0.6471	0.75	0.06	0.7609
1	0	0.0016	0.0115	nan	nan		0.0221	0.8607	0.9828	0.9596	0.955	1		0.3438	0	0.0133	0.016	0	0		0.25	0.641	0.625	nan	0.5192	nan
1	0.027	0.0213	0.0169	nan	nan		0.0222	0.9762	0.9821	0.7105	0.8958	0.9592		0.7531	0.0047	0.0138	0.0228	0.0174	0		0.6667	1	0.8788	0.9189	0.7321	0.8367
0.95	0.0111	0.0169	0.0074	nan	nan		0.0142	0.8391	0.9412	0.7895	0.9254	0.92		0.6071	0.069	0.0521	0.0363	nan	nan		0	0.3636	nan	nan	nan	nan
0.9362	0.0144	0	0.0091	nan	nan		0.0098	0.8485	0.9	0.878	0.9	nan		0.76	0.2	0.3168	0.4318	0.4576	0.4805		0.4478	0.9783	0.7793	0.7468	0.871	0.8333
0.9111	0	0	0.023	nan	nan		0.0083	0.932	0.8356	0.9539	0.902	1		0.7826	0.4211	0.6774	0.5044	0.6129	0.7143		0.5238	0.8616	0.8278	0.8019	0.7851	0.8438
0.5269	0.02	0.1981	0.145	0.0902	0.2812		0.0157	1	0.8833	0.9748	0.95	1		1	0.6667	0.859	0.7385	0.8636	0.9444		0.2364	0.7857	0.6186	0.5926	0.4634	nan
1	0.4565	0.7912	0.625	0.8933	0.8877		0.0124	0.964	0.8672	0.8855	0.9753	1		0.9697	0.5	0.5	nan	0.525	nan		0.2576	0.566	0.6667	0.3983	0.4154	nan
0.9355	0.0118	0.0151	0.0099	0	0.0099		0.0148	1	0.9578	0.9158	0.8846	0.8333		0.9394	0.625	0.7385	0.6176	0.566	0.7436		0.1304	0.45	0.1793	0.2159	nan	0.125
0.9697	0.0063	0.0242	0.0292	0.0091	0		0.0136	0.9538	0.9623	0.6875	0.9789	0.9375		0.4412	0	0.0055	0.013	0.0256	0.0125		0.0138	0.3158	0.0845	0.0678	0.0323	nan
1	0	0.0388	0.02	0.5657	0.1781		0.0094	0.9388	0.8462	0.9048	0.8929	0.9167		0.5577	0	0	0.0275	0	0.0132		0.2821	0.6071	0.8158	nan	0.5068	nan
0.9744	0.1818	0.4516	0.3696	0.8448	0.9787		0.0049	1	0.9221	1	1	1		0.3429	0	0.0075	0.0175	0	0		0.0192	0.7143	0.5846	0.5	0.2174	0.5175
0.6012	0.0107	0.0441	0.0118	0.0072	0		0.2128	1	0.822	0.7455	0.967	0.6087		0.8929	0.5676	0.7211	0.7714	nan	0.5238		0.5882	0.8919	0.7778	0.7818	0.6857	0.5769
0.7353	0.0175	0.0476	0.0169	0	0		0.0138	1	0.95	0.9062	0.957	1		0.76	0.375	0.6429	0.5769	0.5372	0.7258		0.5405	0.8571	0.7377	0.4107	nan	nan
0.9355	0.3704	0.9048	0.5789	0.9766	nan		0.002	1	0.9461	0.7273	0.8776	1		0.589	0	0.0163	0.0082	nan	nan		0.4375	0.8043	0.449	0.3261	0.5443	0.4421
0.7143	0.0034	0.0409	0.0204	0.0215	0.011		0.0318	0.9429	0.9254	nan	0.9717	0.9649		0.5926	0.0036	0.0111	0.0129	nan	nan		0.2174	0.6048	0.4912	0.4489	0.5052	0.4752
1	0.0152	0.0087	0.0039	0	0.0111		0.0205	0.9344	0.9516	0.8649	nan	1		0.587	0.08	0	0.0065	nan	nan		0.1154	0.4715	0.3493	0.3714	0.3596	0.3733
0.9773	0.1558	0.05	0.1522	0	0.2268		0.0147	0.8289	0.5595	0.7969	0.7917	nan		0.4298	0.057	0.2908	0.2935	nan	nan		0.0208	0.7063	0.377	0.5355	0.3121	0.354
0.7836	0.1579	0.6338	0.447	0.2715	0.5606		0.0118	0.8425	0.6343	0.7576	0.8667	0.875		0.4394	0	0.1754	0.338	0.0757	0.2727		0	0.5375	0.5	0.5077	0.6023	0.6333
0.5773	0	0.027	0.0231	0	0		0.0235	0.9804	0.8571	0.7297	0.9683	0.9855		0.5641	0.1071	0.0491	0.0772	0.0341	0.1556		0.5854	0.9048	0.8018	0.7195	0.7	0.6952
0.88	0.0811	0.0208	0	0	0.0078		0.022	1	0.9545	0.4545	0.9565	nan		0.4079	0.0198	0.0145	0.01	0.0159	0.0208		0.375	0.8261	0.6591	nan	0.6338	0.7162
0.875	0.3276	0.4564	0.4061	0.4356	0.4702		0.0051	1	0.9901	0.4521	0.9841	nan		0.3704	0	0	0.0727	nan	nan		0.4231	0.9286	nan	nan	0.75	0.6071
0.9799	0	0.0093	0.0126	0	0.0115		0.0227	0.9211	0.9239	0.7719	0.9722	nan		0.371	0	0.1618	0.1698	0.0957	0.2571		0.1923	0.5909	nan	nan	nan	nan
0.9688	0.0057	0.0034	0.0197	0	nan		0.0139	0.9714	0.9558	0.88	nan	nan		0.6154	0.1525	0.3171	0.463	nan	nan		0.0952	0.4615	nan	0.1408	0.2	0.4583
0.931	0.0087	0.0102	0.012	0	0		0	0.8	0.6176	0.5	0.5448	0.5155		0.9074	0.2759	0.3241	0.4176	0.1852	0.625		0.4603	0.8333	0.6686	0.3689	0.5455	0.6667
0.7872	0.0095	0.0159	0.0269	nan	nan		0.3684	0.9487	0.903	nan	0.9762	0.9863		0.6981	0.1803	0.3016	0.3431	0.3036	nan		0.0208	0.6667	0.66	0.3269	0.4737	0.4048
0.8	0.0309	0	0.0111	0	0		0	0.5942	0.7432	0.75	0.544	0.7849		0.825	0.4848	0.7321	nan	0.5098	nan		0.0255	0.5652	0.5	0.1795	0.3469	0.375
1	0.1429	0.625	0.7051	nan	nan		0	0.9574	0.1408	nan	nan	nan		0.6071	0.0617	0.4154	nan	0.4225	0.5818		0.2667	0.5882	nan	nan	nan	nan
0.9118	0.24	0.6769	0.6979	nan	nan		0.4034	0.913	0.9694	0.914	0.5086	0.9595		0.3448	0.0282	0.0343	0.0312	nan	nan		0.1143	0.7143	0.8795	0.6212	0.4394	0.6744
0.9375	0.0158	0.0292	0.0702	nan	nan		0.3462	0.975	0.9293	1	0.8983	0.9836		0.4154	0	0.0294	0.0833	nan	nan		0.2069	0.5833	0.5135	nan	0.6744	0.6341
1	0	0.0229	0.0229	nan	nan		0	0.6387	0.8924	0.7639	0.7143	0.9529		0.6667	0.0108	0.2407	0.2254	nan	0.2258		0.0645	0.4722	0.5152	0.3556	0.2444	nan
0.9677	0.1495	0.3056	0.0552	nan	nan		0.0473	0.8	0.8839	0.5854	0.9143	0.9692		0.8462	0.3158	0.3175	0.2809	nan	nan		0.2653	0.6744	nan	nan	0.5893	0.6596
0.7714	0	0.0524	0.1818	0	0.1413		0.0101	0.6667	0.9913	0.7213	0.9796	1		0.6774	0.1739	0.2698	0.3205	nan	nan		0.0206	0.4138	nan	nan	nan	0.5769
0.8615	0.3012	0.4505	0.3974	0.3378	0.4889		0.0056	0.9277	0.8368	0.6711	0.7284	0.7		0.8519	0.4762	0.5805	0.5116	nan	nan		0.0237	0.5833	nan	0.6111	0.4688	0.4615
0.8654	0.3151	0.5575	0.395	0.3486	0.4615		0.0103	0.7059	0.6684	0.5926	nan	nan		0.5349	0.2	0.2561	0.2412	nan	nan		0.0541	0.6	0.1222	0.3333	0.1923	0.3077
1	0.0109	0.0103	0.0286	0	0.0229		0.0121	1	1	0.9516	0.974	0.9897		0.7714	0	0	0	nan	nan		0	0.65	0.6098	nan	0.4386	0.4625
0.8571	0.0061	0.011	0.0254	0	0		0.0071	1	0.9322	0.75	0.92	0.9839		0.6571	0.2857	0.4754	0.4048	nan	nan		0	0.3889	0.5926	nan	0.7339	0.7303
1	0.3333	0.7953	0.8047	nan	nan		0.0085	0.8095	0.9535	nan	0.9535	1		0.6786	0.0952	0.5306	0.5882	nan	nan		0.0156	0.7368	0.686	0.7292	0.6167	0.7759
0.9324	0.0645	0.7031	0.7333	0.7525	0.7222		0.0124	0.8605	0.954	0.8214	0.9407	nan		0.9333	0.5294	0.8871	0.8571	nan	nan		0	0.6429	0.7015	nan	0.7963	0.7812
1	0.1395	0.0152	0.16	0.069	0.027		0.0051	0.9667	0.9145	0.8929	0.8947	0.9355		1	0.6897	0.7727	0.5909	nan	nan		0.0135	1	0.8947	0.9531	0.7975	0.9674
1	0.0317	0.005	0.0293	0.0108	0.0323		0.0391	0.75	0.7241	nan	0.7143	0.6667		0.9143	0.3333	0.677	0.6167	0.4717	nan		0.0067	0.5682	0.8909	0.8679	0.8261	0.9451
0.5625	0.008	0.0101	0.0381	0.0392	nan		0.25	0.9189	nan	0.6071	1	nan		0.5345	0.1538	0.125	0.1655	0.1231	0.2292		0.4828	0.88	0.7059	0.5882	0.6222	0.5152
0.9231	0.3226	0.8261	nan	0.9828	0.8611		0.25	0.9545	nan	0.4062	1	nan		0.616	0.1081	0.28	0.3857	nan	nan		0.2174	0.8	0.6667	0.6111	nan	nan
1	0.5	nan	nan	0.952	0.956		0.0186	0.9	0.9688	nan	0.913	0.9483		0.8421	0.4722	0.3733	0.6047	nan	nan		0	0.3968	0.4933	0.5897	0.4	nan
0.5	0	0	0	0.0073	0		0.014	0.9167	0.9118	0.9189	0.9841	0.8462		0.8235	0.2222	0.3017	0.2917	nan	nan		0.4828	0.8974	0.6842	0.76	0.3	nan
0.7346	0.1088	0.7117	0.6771	0.4672	0.7876		0.0105	1	nan	0.9394	0.9661	nan		0.7792	0.087	0.1833	0.1087	nan	nan		0	0.6154	0.4024	0.0678	0.0375	0.3925
0.9722	0.3111	0.9507	0.9421	0.9898	0.9595		0.0075	1	nan	0.9403	0.9423	1		0.6341	0.0051	0.0142	0.0397	0.0189	0.0278		0.1045	0.5926	0.4935	0.1798	0.2674	0.525
0.6419	0.0261	0.0099	0.0298	0	0		0.0252	1	nan	0.8532	0.992	nan		0.7353	0	0	0.0078	0	0		0.4769	0.8095	0.5152	0.4578	0.6786	nan
0.925	0.0216	0.0073	0.0103	0.0085	0.0093		0	0.5484	0.5833	nan	0.5	0.5694		0.9711	0	0.0291	0.0493	0	nan		0.0044	0.4848	0.5455	0.4242	nan	nan
0.925	0.0078	0.0157	0.0276	0	0		0.0288	0.8718	0.9231	0.92	0.9412	nan		0.4769	0.026	0.0142	0.0317	0.0098	0		0.0234	0.8148	0.3416	0.6364	nan	0.2222
0.6222	0.0114	0.019	0.0079	0	0		0.0187	0.9492	0.8544	0.898	0.9487	nan		0.6828	0.0132	0.0107	nan	nan	nan		0.0076	0.3871	0.2885	0.2895	0.2593	0.1633
0.9667	0	0.0117	0.0061	0.016	0.0172		0.0124	0.8247	0.566	0.8367	0.9551	nan		0.4789	0	0	0	nan	0		0	0.6316	0.3676	0.4656	0.2667	0.3636
1	0.0209	0.0095	0.014	0.0106	0		0.018	0.7549	0.4874	0.6871	0.9474	0.9167		0.5294	0	0	0	nan	nan		0.2333	0.6129	0.4487	0.625	0.4507	0.5172
0.9778	0.0099	0.0123	0.0117	0	0		0.0456	0.7619	0.8209	0.871	1	0.9792		0.629	0	0.0303	0.1214	nan	nan		0.1091	0.4545	0.2364	0.4615	nan	0.3333
1	0.0165	0.0146	0.0131	0.0227	nan		0.0145	0.7037	0.8864	0.6889	0.9787	0.9783		1	0.6098	nan	nan	0.7143	nan		0	0.3143	0.4138	0.8095	nan	0.619
0.757	0.02	0.0496	0.032	0	0		0.0077	0.625	0.3898	0.15	0.9889	0.9444		0.6923	0.2273	0.1825	0.3469	0.2048	0.3068		0.4021	0.7917	0.561	nan	nan	0.4167
0.704	0.0175	0.0802	0.0729	0	0.0323		0.0154	0.5357	0.6186	0.5128	0.9882	nan		0.88	0.3564	0.3252	0.44	0.7385	nan		0.2532	0.75	0.6591	nan	nan	0.6667
1	0.0505	nan	0.053	0	0.0244		0.0165	0.6441	0.4409	0.4783	0.95	nan		0.6667	0.0396	0	0.0233	0	nan		0.3896	0.8966	0.8475	nan	nan	nan
1	0.4918	nan	0.8286	0.9818	nan		0.0213	0.88	0.5169	0.2424	0.9524	nan		0.6275	0.2982	0.1468	0.3333	nan	0.2308		0	0.6774	0.5814	nan	0.7222	0.8393
0.8889	0.0159	0.0051	0.0045	0.0159	0.0181		0.0156	0.9802	0.9141	0.7536	0.9583	nan		0.8125	0.4848	0.5269	0.5303	nan	0.6		0	0.5	0.325	nan	0.3043	0.3837
1	0.0045	0.0193	0.0167	0	0		0.0119	1	0.8462	0.7009	0.9833	nan		0.7917	0.4286	0.6637	0.7303	0.7246	0.7857		0	0.5	0.5286	nan	0.6522	0.8125
1	0.0129	0.0263	0.025	0	0.0167		0.0125	0.9394	0.9167	0.85	0.963	nan		0.7097	0.3111	0.6471	nan	0.4	0.5		0.0481	0.5152	0.4421	nan	nan	nan
0.9744	0.0213	0.0216	0.04	0	0.0152		0.0141	0.9825	0.9603	0.9683	1	nan		0.9048	0.4444	0.8544	0.9667	0.7288	0.7419		0.1176	0.7119	0.3057	0.4861	nan	nan
0.5203	0	0.0159	0.025	0	0		0.0236	0.9843	0.9669	0.907	0.9804	nan		0.7826	0.2222	0.6154	0.72	0.64	0.6818		0.1667	0.6167	0.4636	0.4889	0.4583	nan
0.8857	0.0992	0.0499	0.1774	0.2443	0.1448		0.3529	1	0.9412	nan	0.9683	nan		1	0.4828	0.5405	0.78	0.7436	0.8416		0.0164	0.5143	0.4937	0.8788	0.5156	0.68
1	0.0183	0.3072	0.2824	0.1399	0.4398		0.2558	0.9254	0.8182	0.7674	0.9231	0.8889		0.9362	0.623	0.7121	0.8289	0.8	0.8356		0.0117	0.4412	0.75	0.6364	0.2549	0.5172
0.6667	0	0.0142	0.0373	0.0526	0.0175		0.3784	0.8952	0.9244	0.9469	0.7083	nan		0.9714	0.5422	0.8526	0.766	0.5882	0.8333		0.0069	0.6383	0.764	0.5156	0.75	nan
0.6471	0	0.0413	0.0303	0.0051	0		0.0166	0.9091	0.8983	0.5063	nan	nan		0.5556	0.1923	0.5833	0.5938	nan	nan		0.011	0.4737	0.4458	0.3725	0.4043	nan
0.9853	0.0124	0.0294	0.0217	0.0305	0.0097		0.0157	0.871	0.8679	0.6044	nan	nan		0.6395	0.3378	0.5733	0.6538	0.5714	nan		0.0028	0.5	nan	0.3235	0.3333	nan
1	0.4632	0.2174	0.2051	0.9859	nan		0	0.6	0.6829	nan	0.4643	0.5926		0.7391	0.3611	0.4486	0.5	0.4462	nan		0.0169	0.8485	nan	0.541	0.7407	0.8571
1	0.0139	0.0138	0.0164	0	0		0	0.7368	0.8462	0.7719	0.7419	0.9773		0.8929	0.5581	0.6261	0.9231	0.5065	0.8806		0.0262	0.5536	nan	0.3091	nan	0.6818
0.7288	0.0124	0.0171	0.0625	0	0		0.0392	0.9688	0.88	0.9184	0.7639	0.9394		0.8833	0.4884	0.8462	0.8372	0.6	0.9091		0.0385	0.6757	nan	0.5758	0.7027	nan
1	0	0	0.0531	0	0		0.0127	0.913	0.7544	0.8286	0.9852	1		0.8652	0.3623	0.5976	0.5104	nan	nan		0.0372	0.766	0.6842	nan	nan	nan
0.7879	0.1636	0.0633	0.0864	0.34	0.1695		0.4231	0.9796	0.9737	0.831	0.9677	0.9706		0.8923	0.4454	0.4326	0.375	0.2128	nan		0.2276	0.6364	nan	0.4528	0.5385	0.7143
1	0.25	0.9435	0.7033	0.9706	0.8718		0.0833	0.7959	0.6164	0.2636	0.2054	0.0924		0.3784	0	0.013	0	0.0175	nan		0.4091	0.7222	nan	0.6444	0.5	nan
1	0.2727	0.9242	0.8542	0.9821	0.878		0.2667	1	0.9714	1	0.9159	0.9831		0.5294	0.0617	0.2705	0.3802	0.2653	0.3802		0.0155	0.9556	nan	0.6346	0.8	0.9194
0.9737	0.4688	0.9455	0.8929	1	0.8788		0	1	0.8723	0.9167	0.9767	0.8873		0.7419	0.0737	0.0844	0.1288	0.0674	0.3708		0.194	0.7273	nan	nan	0.7188	0.9091
0.9623	0.3832	0.3371	0.441	0.9011	nan		0.0224	1	0.825	0.6364	0.9792	1		0.5532	0.141	0.3719	0.3913	nan	nan		0.375	0.7188	nan	nan	nan	nan
0.9677	0.0289	0.0164	0.014	0	0		0.0119	1	0.8952	0.4557	0.9753	1		0.3375	0.0057	0.0099	0.0073	0	nan		0.1	0.5	nan	nan	nan	nan
0.9664	0.0032	0.0076	0.0115	0.0156	0		0.0191	1	1	0.6944	0.95	0.86		1	0.5957	0.683	0.5755	nan	nan		0	0.6667	nan	0.7632	0.7624	0.8222
0.9818	0.0187	0.0235	0	0	0.0125		0.0138	1	0.9677	0.7143	0.9167	0.9487		0.5208	0.0186	0.006	0.0302	0	nan		0.0156	0.5625	0.4762	0.4186	nan	0.5435
1	0.02	0.0133	0.0153	0	0		0.0686	1	0.9167	1	nan	0.9403		0.6944	0	0.0156	0.0307	nan	nan		0.0196	0.3282	0.3548	0.3362	0.8333	0.7308
0.6479	0.1045	0.7647	0.4717	0.6094	0.6923		0.154	0.9836	0.8358	0.9286	nan	0.9481		0.8788	0.0162	0.007	0.0231	0	0		0.0278	0.5526	0.4618	0.468	nan	0.4565
0.9934	0.0207	0.0729	0.1183	0.1111	nan		0.0152	0.9565	0.98	nan	1	0.991		0.697	0.0128	0.0143	0.0239	0	0		0.2222	0.6944	0.4009	0.4714	nan	nan
1	0.4286	0.7849	0.3478	0.9726	nan		0.0506	0.6944	0.6458	0.7368	0.4615	0.7739		0.8824	0.5794	0.7273	0.5385	nan	nan		0.2319	0.5347	0.5259	0.4734	nan	nan
0.7568	0.0606	0	0	0.5075	0		0.0581	0.9167	0.9403	nan	0.8966	0.95		0.7521	0.3056	0.4266	0.5515	nan	nan		0.1034	0.4583	nan	nan	nan	nan
0.9643	0.0153	0.0166	0.0044	0	0		0.2265	0.9375	0.8342	0.5767	0.9697	nan		1	0.6667	0.8966	0.6538	0.6364	0.7793		0.1587	0.5484	0.3714	nan	nan	nan
1	0	0.0053	0.0156	0	0.0233		0.2284	1	0.9378	0.7487	0.9612	nan		0.6364	0	0.0723	0.1159	0	nan		0.3939	0.7083	0.4333	nan	0.6061	nan
0.6479	0.0257	0.0081	0.0138	0	0.0088		0.2063	1	0.9737	0.7368	0.954	nan		0.9565	0.3061	0.1146	0.037	nan	0.2424		0.022	0.7415	0.8768	0.8624	nan	nan
0.8462	0.0106	0.0076	0.0425	0.01	0.0741		0.1105	1	1	0.5464	1	nan		0.5714	0.25	0.4464	0.5116	0.2667	nan		0.0153	0.8006	0.8241	0.9196	0.6296	nan
1	0	0.0339	0.0286	0	0		0.0496	1	0.6828	0.5055	0.9545	0.96		0.7273	0.3333	0.6139	0.875	0.569	0.6528		0.0132	0.6214	0.7043	0.7209	0.6	nan
0.7778	0.0105	0.0218	0.0231	0.1042	0.0417		0.2059	1	0.939	nan	0.9688	0.8611		1	0.2174	0.5802	0.4737	nan	nan		0.0204	0.7412	0.7648	0.6722	0.6136	nan
1	0.0046	0.0163	0.0224	0.0102	0		0.0053	0.5321	0.6501	0.751	0.4545	0.7945		0.439	0.0227	0.0075	0.0049	0	0.0227		0.0362	0.6802	0.796	0.8817	0.6667	nan
0.9429	0.0065	0.0072	0.0162	0	0		0.0149	0.8248	0.7588	0.9576	0.6364	0.8824		0.4867	0.033	0.0118	0.0201	0	0		0	0.9711	0.9337	0.8358	0.8085	nan
0.9192	0.2273	0.3409	0.2367	0.367	0.2568		0.449	0.9789	0.9843	0.8475	nan	nan		0.3333	0.0104	0.0018	0	0	0.0149		0.0038	0.6532	0.4928	0.693	0.6429	nan
0.9519	0.4074	0.712	0.6838	0.6923	0.6571		0.1486	0.8889	1	nan	0.9688	0.9		0.5546	0.1587	0.2484	0.0926	nan	nan		0.0088	0.7188	0.5568	0.6373	0.697	nan
1	0.0142	0.0119	0.0168	0	0		0.3	0.8333	nan	nan	0.9028	0.8679		1	0.6	0.7468	0.8	nan	nan		0	0.4795	0.6541	0.5714	0.0794	0.4615
1	0	0.014	0.0334	0.0056	0.011		0.0193	0.9231	0.9444	0.9116	0.9516	1		0.798	0.0962	0.3269	0.2182	nan	nan		0.3022	0.625	0.576	nan	0.641	0.6935
1	0.0181	0.1764	0.0596	0.0063	0		0	0.5	0.6667	0.1803	0.9737	0.9762		0.9722	0.6667	0.7167	0.5	0.7143	nan		0.0042	0.6078	0.5349	0.5	0.1951	0.5263
0.9333	0.0036	0.0147	0.0105	0	0.0254		0.0427	0.7143	0.8784	0.619	0.4098	0.8913		0.7273	0.3846	0.7094	0.5962	nan	nan		0.0146	0.5484	0.3178	0.4103	nan	nan
1	0.0728	0.0188	0.0418	0	0.0111		0.0103	0.7534	0.9324	0.9677	0.7778	0.8966		0.561	0.127	0.45	nan	nan	nan		0.1086	0.4348	0.135	0.1393	0.1064	0.4074
1	0.0279	0.0198	0.0317	0.0192	0.0118		0.0027	0.9667	0.8361	0.92	0.8981	0.9561		0.8696	0.551	0.6824	0.6	0.8197	0.7067		0.4902	0.881	0.8608	nan	0.617	nan
0.8065	0.1565	0.283	0.1893	0.3553	0.3293		0.0176	0.9241	0.9058	0.8983	nan	nan		0.9206	0.6	0.94	1	0.8344	nan		0.3241	0.6316	0.3836	0.4757	0.2128	0.3235
0.8261	0.0205	0.0073	0.0062	0	0		0.016	0.8955	0.7235	0.4912	0.6949	nan		0.6667	0.3333	0.4359	nan	0.5172	0.625		0.1724	0.7647	0.6056	0.8333	0.4845	0.65
1	0.0062	0.005	0.0141	0.0143	0.0361		0.0417	0.6333	0.7317	nan	0.6542	0.7167		0.6667	0.2308	0.6327	0.5918	0.6279	0.608		0.0058	0.375	0.227	0.3795	0.1714	0.2619
0.9831	0.0177	0.061	0.0259	0	0.0109		0.0408	0.972	0.8864	0.9688	0.954	nan		0.6286	0.194	0.0717	0.1992	0.0198	0.1262		0.0341	0.9545	0.7857	0.7586	nan	0.6
0.992	0.0136	0.0123	0.0122	nan	nan		0.4615	1	0.8861	0.9167	0.875	nan		0.92	0.5	0.7792	0.8588	0.4138	0.5556		0.0196	0.8537	1	0.8491	nan	0.96
0.9568	0.0246	0.0068	0.0136	0	0		0	0.75	0.9512	0.8594	0.7263	0.7077		0.72	0.2947	0.5275	0.5547	0.3929	0.4865		0.0116	0.8696	0.9107	nan	0.7917	nan
0.8393	0.0039	0.0105	0.0141	nan	0		0.0097	0.6071	0.981	0.8333	0.9118	0.9722		0.9	0.5952	0.6628	0.6495	0.6486	0.6607		0.0187	0.7468	0.81	nan	nan	nan
0.8824	0.0094	0.0121	0.0142	0	0.0253		0.0166	0.582	0.937	0.8908	nan	1		0.5	0.1935	0.2246	0.3496	0.2273	nan		0.0157	0.8	0.766	nan	0.6923	nan
0.875	0.0066	0.0169	0.0113	0	0.0263		0.0171	0.7429	0.8851	0.8025	nan	0.9583		0.6667	0.2941	0.5357	0.3846	nan	nan		0.4167	0.7826	0.5125	0.2917	0.5	0.5741
0.9737	0.009	0.0112	0.0172	0	0		0.0149	0.6488	0.8392	0.8961	nan	0.8136		0.875	0.2727	0.6333	nan	nan	0.68		0.62	0.9364	0.7919	0.6461	0.6782	nan
0.92	0.0263	0.0085	0.0172	0	0		0.0121	0.7338	0.6084	0.6734	0.625	0.6444		0.8125	0.5102	0.469	0.6053	nan	nan		0.0075	0.4167	nan	nan	nan	nan
0.9091	0.2153	0.1536	0.4527	0.976	1		0.0208	0.8684	0.7405	0.7711	0.8333	0.8919		0.7143	0.303	0.4023	0.3906	nan	nan		0.0137	0.7	0.3542	0.4667	0.5455	nan
0.9333	0.4118	0.7196	0.6138	0.9008	0.931		0.0312	0.95	0.9259	0.9286	0.9718	0.9888		0.6452	0.2897	0.4017	0.2921	nan	nan		0.4889	0.85	0.4836	0.5909	0.3919	nan
1	0.4615	0.6148	0.5714	0.9559	0.977		0.0303	0.7872	nan	nan	0.9054	1		0.4231	0.028	0.0196	nan	0.0093	0.1125		0.129	0.5	nan	nan	0.6349	0.5306
1	0.4405	0.6818	0.5667	0.9259	0.9259		0.1897	0.8148	0.6	nan	0.2791	0.5618		0.75	0.122	0.2832	0.1783	0	0.3133		0.5	0.8571	0.8136	nan	0.766	nan
1	0.4286	0.6121	0.65	0.8219	nan		0.0224	0.9722	0.9505	0.956	0.9716	0.8718		0.5424	0.1471	0.4882	0.3731	nan	nan		0.5	0.8636	0.4796	0.72	nan	nan
0.9545	0.4516	0.9244	0.9231	0.9155	1		0.0318	0.8661	0.9003	0.825	0.8571	nan		0.4876	0	0.0323	0.0169	0	0		0.5909	0.9615	0.6795	0.8889	0.5714	nan
0.7037	0.0276	0.0054	0.0095	0	0		0.0143	0.8978	0.8682	0.76	0.9091	nan		0.493	0	0.068	0.0339	nan	nan		0.5172	0.8889	0.6721	0.4783	nan	nan
0.7674	0.0857	0.9263	0.3409	1	nan		0.0247	0.9506	0.9182	0.8298	nan	nan		0.5294	0	0.0448	0.0526	nan	nan		0.0938	0.4667	0.3958	0.3521	0.5472	nan
0.7253	0.0377	0.0152	0.018	0	0.0116		0.0132	0.8571	0.8272	0.593	nan	nan		0.64	0.1923	0.4521	0.3444	nan	nan		0.0061	0.4483	0.1263	0.3585	nan	nan
0.8195	0.0076	0.0066	0.0034	0.0103	0.0093		0.0195	0.8261	0.7414	0.5464	nan	nan		0.7059	0.1111	0.6229	0.5035	0.2619	0.6471		0.1455	0.6667	0.4867	0.4819	0.5325	0.6721
0.7549	0.0101	0.0064	0.0101	0	0		0.0039	1	0.9212	0.746	nan	nan		0.6452	0.1071	0.1818	0.3243	0.1077	0.2195		0.4714	0.9459	0.6726	0.8261	0.7167	0.8148
0.8986	0.0093	0.0271	0.0174	0.0112	0		0.1429	0.9231	0.8824	0.9167	0.8684	nan		0.6383	0.3182	0.4416	0.5823	0.3947	nan		0.3636	0.7037	0.6884	0.4286	0.6875	0.7059
0.814	0.0119	0.0123	0.0136	0	0		0.0063	0.8636	0.7137	0.7308	0.8919	0.8864		0.8182	0.2963	0.3765	0.4615	0.4675	0.5909		0.4615	0.9394	0.8909	nan	nan	nan
0.7327	0.0189	0.0117	0.0177	0	0		0.0301	0.8018	0.4802	0.49	0.3816	0.5769		0.5926	0.2609	0.454	0.6375	0.1935	0.4038		0.0159	0.7647	0.4333	0.6353	0.6538	0.3714
0.9615	0.0171	0.018	0.0213	0.0294	0.0172		0.0098	0.9206	0.9342	0.8333	0.9429	0.9787		0.9333	0.4	0.8182	0.85	0.6273	0.8447		0.02	0.8	0.6444	0.44	0.875	0.6667
0.9726	0.1601	0.2082	0.1263	0.0278	0.0417		0.0658	0.9259	0.8832	0.9053	0.8878	0.9901		0.8936	0.5238	0.7529	0.9205	0.6471	0.8485		0	0.7895	0.7397	nan	0.7917	nan
0.9541	0	0.0293	0.0171	0	0		0.0224	0.7879	0.8077	0.6739	0.8268	0.9324		0.8095	0.3667	0.4605	0.4857	0.46	0.6557		0.0127	0.4737	0.4384	0.4259	0.2432	nan
1	0.0149	0.0068	0.0035	0	0		0.0086	0.8846	0.8083	0.7	0.8103	0.9315		0.5714	0.2105	0.1296	nan	nan	nan		0	0.8058	0.6706	0.6463	0.5484	nan
0.9609	0.0112	0.0146	0.0313	0	0		0.0274	0.9455	0.9756	0.8514	0.9451	1		0.6667	0	0.0187	0	0	0.0238		0.5111	0.9833	0.5489	0.8333	nan	nan
1	0.023	0.0238	0.0154	0	0.0213		0.0143	0.9643	0.908	0.7917	0.882	0.9878		0.5227	0.172	0.4631	0.2273	0.4444	0.3333		0	0.625	nan	nan	0.3571	0.8644
0.9692	0.0921	0.2103	0.1694	0.75	0.2857		0.0206	1	0.9733	0.8348	0.9353	0.991		0.4516	0.0278	0.1462	0.2407	0.0464	0.248		0.0052	0.4825	0.1004	0.0926	0	0.2338
0.8125	0.1803	0.6478	0.3656	0.9928	0.9231		0.0147	1	0.9683	0.8795	0.9286	0.9827		0.5625	0.2381	0.3333	0.2115	nan	0.2778		0.2308	0.5938	0.3664	nan	0.4697	nan
0.5435	0	0.0531	0.0105	0	0.0226		0.0169	1	nan	0.3333	0.9704	0.9615		0.4706	0.004	0.0015	0.0087	0	0		0.4259	0.8636	0.4956	nan	nan	nan
0.8772	0.0879	0.3694	0.364	0.8406	0.8605		0.1919	0.8846	nan	nan	nan	nan		0.7234	0.0556	0.0035	0	0	0		0.3478	0.75	0.8977	0.3721	0.7368	0.8696
1	0.1412	0.3656	0.2229	0.8871	0.9577		0.036	0.7619	0.8852	0.9778	0.9167	0.9394		0.5625	0.0156	0	0.0126	0	0		0.3651	0.7838	0.8444	0.4844	0.4627	nan
1	0.0205	0.0076	0.0204	0	0.0085		0.0235	0.7077	0.6903	0.3276	0.7525	0.5606		0.875	0.027	0.0055	0	0	0		0.5217	0.8222	0.3409	0.6522	0.5263	0.5172
1	0.0016	0.0128	0.0208	0	0.0189		0	0.9143	nan	nan	nan	nan		0.3653	0.0638	0.097	0.057	nan	nan		0.05	0.4643	0.4699	0.3235	nan	0.5714
0.7436	0.0094	0.0107	0.0053	0.0058	0.023		0.006	0.8778	0.8991	0.8755	0.9448	0.975		0.3889	0.0368	0.0463	0.0781	0.0274	0.0968		0.0227	0.617	0.5417	nan	0.125	0.5625
0.9722	0.0378	0.0019	0	0.0154	0		0.3333	0.8385	0.7901	0.6486	nan	nan		0.6747	0.0204	0.0175	0.0103	0	0.02		0	0.6667	nan	nan	0.2432	0.5238
1	0.0103	0.0117	0.0115	0	0.0154		0.013	0.93	0.8922	0.8824	0.8462	0.8		0.4444	0	0.0078	0.0282	nan	0		0.3846	0.7872	0.9538	0.5	0.625	nan
1	0.0606	0.0025	0.0045	0	0.0154		0.008	0.9162	0.9019	0.8398	nan	nan		0.5806	0	0.0487	0.0131	0	0		0.0034	0.5278	0.8065	0.7209	0.6923	0.6667
1	0.0042	0.0186	0.0433	0.0078	0.0147		0.0129	0.9123	0.989	0.9518	nan	nan		0.3333	0	0.0179	0.0049	0.0208	0		0.0125	0.7344	0.8462	0.8793	nan	nan
0.9744	0	0.011	0.0342	0	0.0071		0.0077	0.9412	0.9408	1	nan	nan		0.7333	0.0877	0.5128	0.5091	nan	0.3333		0	0.6923	0.6111	nan	nan	nan
0.8767	0.2791	0.4368	0.5405	0.4186	0.5732		0.0198	0.9375	nan	nan	nan	0.9714		0.7069	0.0986	0.5865	0.4571	0.5	0.5		0	0.4286	0.6203	0.5405	0.0614	0.5577
0.6325	0.0142	0.0571	0.0454	0.0055	0.0183		0.0233	0.9474	0.8214	1	0.9349	0.7778		0.5111	0.0097	0.0174	0.0287	nan	nan		0	0.5	0.6154	nan	0	0.4412
0.5468	0.0334	0.2572	0.1559	0	0.1455		0.0314	0.7111	0.8078	0.8163	nan	0.8438		0.5833	0.0033	0.0072	0.0217	nan	0		0.2963	0.9	1	nan	0.9077	nan
0.5568	0	0.0216	0.0185	0	0.0299		0.0213	0.8364	0.9348	0.875	0.9583	nan		0.3793	0.0167	0	0.0123	0	0		0.5714	0.9	0.7119	0.7368	0.8696	nan
0.96	0.4	1	nan	0.8919	nan		0.0698	0.963	0.8851	0.8333	0.9595	nan		0.8776	0.4952	0.6575	0.4886	0.5	nan		0.0113	0.3887	0.3706	0.269	0.1818	0.2727
1	0.4848	0.8148	nan	nan	nan		0.0168	0.9143	0.7971	0.9074	0.9811	nan		0.881	0.3571	0.3455	0.374	nan	nan		0.0156	0.4452	0.4417	0.2738	0.3214	0.3696
1	0.5	0.8467	0.3478	1	1		0.3095	1	0.6887	0.7381	0.9697	nan		0.775	0.2812	0.2301	0.1642	nan	nan		0	0.5909	0.5161	0.3667	0.093	0.3137
1	0.0491	0.0127	0.0402	nan	0		0	0.8889	0.9606	0.9669	nan	nan		0.7391	0.1176	0.0798	0.0538	nan	nan		0.0629	1	nan	1	0.9259	0.9595
0.9818	0.007	0	0.0214	nan	0		0	0.7778	0.9478	0.9695	nan	nan		0.625	0	0	0.0658	nan	nan		0.0133	0.76	0.6901	0.5	0.461	0.6832
1	0.1981	0.088	0.0381	nan	0.1613		0.0286	0.9444	0.9286	nan	0.9759	0.94		0.5556	0.0117	0.0123	0.0052	0	0.0526		0.0691	0.8438	0.6304	nan	0.7103	0.9
1	0.2222	0.3898	0.4688	nan	0.5946		0.0263	0.9762	0.8681	0.7742	0.9722	0.9041		0.6207	0.0071	0.0076	0.0282	0.0083	0		0.0598	0.7	0.6842	nan	0.5789	0.8961
0.7	0.0548	0.0131	0.0366	0	0.0118		0	1	0.8879	0.957	0.9492	0.8333		0.8469	0.538	0.5183	0.6105	0.8077	0.7273		0.0962	0.6	0.5068	0.4348	0.5789	0.6333
0.7442	0.0345	0.0086	0.0109	0	0.0094		0.0337	1	0.5625	0.7121	nan	nan		0.5152	0.1139	0.0939	0.0853	0.0698	0.1905		0.4792	0.814	0.8	0.4923	0.806	0.9444
0.7727	0	0.0245	0.0356	0	0		0.0246	1	0.9559	0.8529	0.9718	0.9841		0.5741	0.1892	0.3294	0.2895	0.4348	0.6562		0.0115	0.5385	0.2769	nan	0.377	0.5769
0.7895	0.0602	0	0.0128	0	0		0.1698	1	0.9833	0.8217	0.9464	nan		0.3704	0.0228	0.0319	0.0696	0.029	0.0778		0.0129	0.3929	0.3333	0.5588	0.3667	nan
0.5962	0.0098	0.0173	0.0303	0	0		0.2209	0.8293	0.9412	0.7945	0.8968	0.9545		0.8182	0.0607	0.1007	0.1429	0.0976	0.2		0	0.3214	0.3261	0.3333	0.3095	nan
0.7061	0.0056	0.0028	0.0129	0	0		0.3333	0.9583	0.9778	0.4524	0.9265	nan		0.5294	0.0029	0.0056	0.0072	0	0.0123		0.537	0.9118	0.7692	0.8429	0.7361	0.7188
0.9643	0.0598	0.226	0.1399	0.2846	0.2688		0.0106	1	0.9294	0.7101	0.9365	1		0.8298	0.0062	0.0063	0.011	0	0		0.009	0.6364	0.46	0.4237	nan	nan
0.9737	0	0.0194	0	0.0128	0		0.0199	1	0.835	0.75	0.9412	0.9583		0.8194	0.046	0.0577	0.0513	0.1024	0.087		0.0195	0.6667	0.7089	0.6624	nan	0.6875
0.95	0.1905	0.4722	0.1404	0.5795	0.3077		0.0084	1	0.8478	0.8261	nan	nan		0.89	0	0.0723	0.1073	0.0672	0.169		0.0189	0.4118	0.4494	0.4733	nan	nan
0.878	0.1163	0	0.0732	0	0.0217		0.0079	1	0.8919	0.8082	nan	nan		0.5	0.0513	0.0221	0	0.0194	0.0714		0.0109	0.5208	0.4869	0.4558	nan	nan
0.8485	0	0.0343	0.0088	0.0079	0.011		0.0051	0.8235	0.5405	0.6839	0.4955	0.6667		0.6724	0.32	0.2368	0.3571	nan	nan		0.5312	0.8485	0.5	0.3966	0.697	0.8333
0.7606	0.006	0.0036	0.0075	0	0		0.0102	0.6269	0.5135	0.4135	0.2921	0.3788		0.7983	0.4145	0.5888	0.4438	0.4314	0.6173		0.3333	0.7714	0.7027	0.4	nan	nan
0.9412	0	0.0122	0.0156	0.0056	0		0.1538	0.9231	0.8966	nan	0.9811	nan		0.4783	0.1714	0.4384	0.5169	0.7313	0.4688		0.0397	0.5778	0.5823	0.5455	nan	0.6154
0.9492	0.3621	0.807	0.7339	0.6098	nan		0.3421	0.96	1	0.8485	0.9583	0.9487		0.3659	0	0.2117	0.1509	0.1739	0.2581		0.0126	0.6111	0.8197	0.8	0.8182	0.7879
0.5281	0.003	0.3836	0.0996	0.0235	0.5		0.0556	0.7576	0.8462	nan	0.5641	nan		0.5091	0.02	0.2018	0.0617	0.0588	0.2		0.0215	0.4242	0.6526	0.7162	0.8537	0.9697
1	0.1434	0.0877	0.1479	0.2222	0.0909		0.4155	1	0.9636	nan	nan	nan		0.6875	0.1538	0.2935	0.2796	0.2273	0.303		0	1	1	0.2727	0.8785	0.9778
0.8333	0.0126	0.0063	0.0172	0.0123	0.0417		0.209	0.9667	0.7899	0.5856	0.9434	0.8438		0.8	0	0.0151	0.0297	0.0321	0.0377		0	0.7097	0.6115	0.5043	0.5868	0.6061
1	0.0315	0.0105	0.0238	0	0		0.3462	0.8718	0.7758	0.6098	0.8511	0.8279		0.7872	0.2295	0.5847	0.4821	0.7436	0.48		0.0121	0.9123	0.845	0.661	nan	nan
1	0.0225	0.0036	0.0095	0.0323	0		0.2432	1	0.9455	1	0.9451	0.8095		0.7059	0.0769	0.4254	0.3445	0.7708	0.7059		0.1154	0.8182	0.1649	0.0435	0.122	0.2885
0.9012	0.0422	0.0322	0.0179	0	0		0.0028	0.9487	0.8913	0.8333	0.9593	0.9245		0.5172	0.0341	0.4358	0.2202	0.6512	0.5758		0.3636	0.9394	0.8293	0.9348	nan	nan
0.9333	0.3333	1	nan	0.9754	0.99		0	0.9722	0.812	nan	0.95	0.973		0.7021	0.0732	0.3852	0.0882	0.8642	nan		0.23	0.8605	0.625	0.72	0.8525	nan
0.9231	0.3333	0.9583	nan	0.9709	0.9481		0	0.641	0.6622	0.76	0.8358	0.9744		0.4	0.0513	0.1667	nan	nan	nan		0	0.3191	0.3139	0.6108	0.4889	0.7111
1	0.2258	0.1452	0.403	0.8649	0.75		0.0281	0.84	0.625	0.661	0.9524	1		0.9286	0.55	0.368	0.4198	0.2	0.5545		0.037	0.4848	0.8493	0.6207	nan	nan
0.6	0	0.0114	0.0138	0.0067	0.0183		0.0326	0.7368	0.6543	0.6715	0.8019	0.7321		0.95	0	0.0181	0.0135	0	0		0.0233	0.5349	0.6719	0.359	nan	nan
0.6763	0.1212	0.0153	0.0292	0	0		0	0.9062	0.9592	nan	0.8718	0.9565		0.8387	0.0136	0.0189	0.0136	0.0169	0.0253		0.0137	0.5455	0.7838	0.5455	nan	nan
0.7356	0	0.0102	0.0183	0	0.0046		0.3333	1	0.8529	0.98	0.9333	1		0.6087	0.006	0.0053	0.0247	0	0		0.2083	0.75	0.6429	0.7736	0.5591	0.6
0.59	0.0333	0.0196	0.0357	0.0202	0		0.4219	1	nan	0.9494	0.9365	1		0.94	0.589	0.9118	0.9831	0.875	0.9259		0	0.9104	0.8916	1	0.8634	0.9231
0.9	0.0098	0.0097	0.0215	0	0		0.017	0.746	0.7818	0.678	nan	nan		0.4068	0.0364	0.2788	nan	0.1045	0.1948		0	0.6444	0.7193	0.6944	0.7677	0.8197
0.9694	0.3415	0.8378	0.8	0.6211	0.7561		0.0266	0.54	0.7989	0.5176	0.9825	1		0.3309	0.0294	0.0687	0.0986	0.0361	0.1406		0.0103	0.7258	0.6757	0.6889	0.7097	0.7719
0.9655	0.0135	0.0415	0.1056	0	0.08		0.0095	0.8983	0.9565	0.8133	0.9808	1		0.7	0.2	0.551	0.5417	0.2632	0.3684		0	0.8372	0.8846	0.5938	0.75	0.962
0.6667	0.0346	0.0115	0.0134	0.0196	0		0.1644	1	0.8857	0.9556	0.9494	1		0.8571	0.4138	0.5373	nan	0.6667	nan		0	0.7931	0.7903	0.9	0.8861	0.8969
0.8723	0.0354	0.0154	0.0153	0.0211	0.0388		0.3333	1	0.9477	0.9615	0.9189	0.9259		0.4857	0	0.1316	nan	0.1696	0.2824		0.0645	0.5652	0.7442	0.75	0.6545	nan
1	0	0.0147	0.011	0	0.0147		0.0423	0.9302	0.6951	0.9524	0.9539	0.9709		0.8333	0.0377	0.0143	0.0213	0	0		0.0238	0.7941	0.9369	0.9524	0.8507	0.9556
0.9505	0.0404	0.0155	0.0109	0.0171	0		0.1739	1	0.8028	0.1875	0.932	0.9677		0.7727	0.35	0.5625	0.3529	nan	0.5143		0.0215	0.6	0.7945	0.8298	0.6897	nan
0.9571	0.0402	0.0138	0.0167	0	0		0.2128	0.8	0.6296	0.7568	0.9385	0.9762		0.8961	0	0.0088	0.0139	0	0		0.018	0.7297	0.89	0.9737	0.7778	0.9
0.827	0.021	0.0162	0.0387	0	0.0083		0.2	0.75	0.6226	0.8278	0.9835	0.9641		0.7241	0.3443	0.257	0.5376	nan	nan		0.007	0.6579	0.7412	0.7	0.5	nan
1	0	0.0053	0.0084	0	0.013		0.02	0.7538	0.9524	0.9386	0.9318	0.9452		0.7407	0.0548	0.4043	0.6053	0.0488	0.2295		0.0234	0.4176	0.5581	0.3837	nan	nan
0.8387	0.0078	0.0132	0.0194	0	0		0.1648	1	0.9801	0.8564	nan	nan		0.4762	0.0833	nan	nan	nan	nan		0.007	0.6197	0.6338	0.5	nan	nan
0.6429	0.0066	0.0106	0.012	nan	0		0.069	0.9859	0.9375	0.8288	1	0.9615		0.619	0	0.0242	0.0612	nan	nan		0.0089	0.8333	0.7907	0.7033	0.7381	nan
0.8485	0.0114	0.0148	0.0215	nan	nan		0.0508	0.95	0.9725	1	1	0.9677		0.6098	0.1923	nan	0.4815	nan	nan		0.4324	1	0.9722	0.9655	0.8	0.9286
0.6	0.0207	0.0087	0.0167	0	nan		0.0391	0.9888	0.9886	1	1	0.9661		0.7556	0.3043	0.7021	0.4407	0.8333	0.8846		0.08	0.5714	0.069	0.0175	nan	nan
0.8182	0	0	0.0174	0	0.0917		0.1019	0.9355	0.9661	0.9149	0.9737	1		0.4359	0.0845	0.2356	0.2255	0.0221	0.1923		0.425	0.7619	0.3529	0.2432	0.3929	nan
0.907	0.0204	0	0.03	0	0.0676		0	0.6897	0.6633	0.7288	0.7966	0.875		0.717	0.283	0.4737	0.6	0.4219	0.3333		0.5714	0.9158	0.6576	0.7059	0.8526	0.8571
0.6383	0.0123	0.0061	0.0273	0.0092	0.0175		0.0289	0.8846	0.9322	nan	0.9565	0.8444		0.4906	0.0307	0.006	0.0076	0	0		0.2455	0.6571	0.5912	0.4449	0.5882	0.5652
0.6818	0.0816	0.0053	0.0194	0.0065	0.0517		0.0181	1	0.9853	nan	0.9894	0.8833		0.3333	0	nan	nan	nan	nan		0.3288	0.7358	0.6725	0.4851	0.5333	0.5217
0.6458	0.1091	0.2515	0.087	0	0.099		0.0099	0.5345	0.4362	0.3704	nan	nan		0.7426	0.3537	0.4313	0.4146	nan	0.4138		0.1852	0.8	0.5645	0.5918	0.4717	nan
1	0.029	0.0125	0.0106	0	nan		0.0156	0.7986	0.6154	0.5213	1	nan		0.6393	0	0.0103	0.0203	0	0		0.3684	0.6944	0.4607	0.4955	0.3273	0.7143
0.96	0.014	0.0109	0.0086	0	nan		0.0649	0.94	0.6889	0.5714	1	nan		0.4151	0.009	0.0051	0.0024	0	0		0.0141	0.6471	0.0035	0	0.0096	0.0229
0.8667	0.1588	0.0878	0.1723	0.6364	0.2083		0.1429	0.6937	0.6441	0.5275	0.7742	nan		0.75	0.16	0.0783	0.1333	0.0222	0.1714		0.1717	0.5882	0.4234	0.4022	0	0.4
0.875	0.2609	0.9167	0.96	0.75	0.9143		0.0312	0.825	0.875	0.814	nan	nan		0.6121	0.2	0.5939	0.622	0.6842	0.7917		0.48	0.8611	0.9068	0.9206	0.8462	0.8485
0.896	0	0.0174	0.025	0	0.0541		0.0488	0.8919	0.9671	0.9868	nan	nan		0.6596	0.3333	0.5882	0.2692	0.5155	nan		0.0902	0.5882	0.0733	0.1711	0.0833	0.2292
0.8516	0.017	0.0406	0.0168	0.013	0		0.0061	0.9804	0.951	0.9248	0.9583	nan		0.5075	0.0222	0.0278	0.0044	0.0222	0		0.5455	0.8478	0.4493	0.4667	0.4773	0.5161
0.86	0.0138	0.012	0.0164	0	nan		0.0034	0.9655	0.947	0.9128	0.9787	nan		0.4144	0.0909	0.0669	0.2143	0.0204	0.25		0.2381	0.8077	nan	0.4074	0.369	0.5854
0.935	0.1736	0.5015	0.531	0.5397	0.4615		0.0097	0.9697	0.9417	0.9016	1	1		0.4805	0.058	0.0138	0.0222	0.0102	0.0149		0.0387	0.5926	nan	nan	nan	nan
0.9257	0.3154	0.758	0.6034	0.6917	0.6744		0.0121	0.875	0.8526	0.8137	0.9552	0.9211		1	0.6444	nan	0.5957	0.7609	nan		0.0107	0.8814	0.8824	nan	0.9091	0.8214
0.9231	0	0.0513	nan	0.0308	0.0408		0.0526	1	nan	nan	0.697	0.5269		0.9556	0.6207	0.9293	0.7714	0.7792	0.907		0.0279	0.8571	nan	nan	0.8358	0.8788
0.9231	0.013	0.0101	0.0079	0	0.0087		0.5	1	0.8333	0.8197	0.9524	nan		0.92	0.5833	0.8478	0.746	0.6667	0.8929		0.0051	0.4848	0.6176	0.5455	0.7213	0.8462
0.891	0.0185	0.0145	0.0125	0	0		0.007	0.9459	0.8447	0.7833	0.8333	0.7119		0.963	0.0667	0.2556	0.4341	0.7647	0.7317		0	0.9231	nan	0.7	nan	1
0.963	0.0087	0.0122	0.0072	0	0		0.2088	0.9885	0.9126	0.8163	0.9845	0.9		1	0.3973	0.5131	0.6154	0.814	0.8148		0.0095	0.76	0.6364	nan	nan	nan
0.963	0.3521	0.9797	0.8961	1	1		0.011	0.9806	0.9841	0.8075	0.9655	0.963		0.6923	0.3548	0.4286	0.4881	0.5	0.619		0.0089	0.6852	0.6579	0.6667	0.5357	0.7
0.9429	0.2885	0.9062	0.9012	nan	nan		0.0058	0.9818	0.9748	0.744	0.9524	0.8929		0.619	0.1429	nan	nan	0.5128	nan		0.0097	0.9074	0.8924	0.8387	nan	0.92
0.9355	0.3214	0.8732	1	1	0.9833		0.0162	0.9318	0.9551	0.8367	nan	nan		0.9091	0.3167	0.9524	nan	0.7973	0.92		0.0231	0.3871	0.449	0.3333	0.2903	nan
0.6503	0	0.0131	0.0252	0	0.0096		0.0118	0.6857	0.9529	0.9804	nan	nan		0.3333	0	0.0506	0.0882	0	0.0345		0.451	0.8537	0.6471	0.4237	0.7244	nan
1	0.0087	0.01	0.0313	0	0.053		0.009	0.8293	nan	nan	1	nan		0.8276	0.275	0.5039	0.5806	0.3116	0.4333		0.0362	0.5625	1	0.6486	nan	nan
1	0.0117	0.0215	0.024	0	0.0519		0.0142	0.5875	0.8636	0.8409	0.9538	nan		0.8056	0.0254	0.0136	0.0095	0.0172	0		0.0278	0.8	0.4419	0.48	0.6481	0.4634
0.9375	0.0152	0.0118	0.0163	0.0175	0		0.0145	0.8017	0.8519	0.8696	0.8519	0.9737		0.8228	0.0409	0.014	0.0077	0	0		0.0153	0.6667	0.5517	0.6087	nan	nan
0.963	0.0128	0.0127	0.0047	0	0		0.0087	0.7295	0.8344	0.7051	0.8163	0.8542		0.8133	0.0261	0.0135	0.0113	0	0		0.5238	0.8966	1	nan	0.8708	0.9432
0.5	0	0.0143	0.0217	0.0071	0.0102		0.0041	0.9255	0.95	0.8951	0.5714	0.9756		0.8269	0.008	0.0048	0.0266	0	0		0.3214	0.7397	0.748	0.5429	nan	nan
0.8208	0.3052	0.7833	0.7399	0.695	0.7059		0.0087	0.7473	0.9818	0.9053	0.8864	0.9444		0.6389	0.016	0.0209	0.0045	nan	nan		0.2667	0.7121	0.5833	0.375	nan	nan
0.6455	0.0141	0.0113	0.0231	0.0071	0.0215		0.0162	0.9302	0.9237	0.8791	0.8947	0.9821		0.8545	0	0.0134	0.0259	nan	nan		0.0309	0.7778	0.7857	nan	nan	0.6667
0.9524	0.0071	0.0161	0.0037	0	0		0.5	1	nan	nan	nan	nan		0.7931	0.0233	0.0045	0.01	nan	nan		0.0049	0.4571	0.4167	0.4375	nan	nan
0.7551	0.0189	0.0091	0.0101	0	0		0.0365	0.8788	0.9394	1	0.9658	0.945		0.8611	0.56	0.5845	0.4194	0.3962	0.4688		0.0246	0.8444	0.8824	0.7297	nan	0.8462
0.7368	0.0976	0.0375	0.0168	0	0		0.019	0.6879	0.6939	0.676	0.7818	0.6875		0.4054	0.0498	0.0142	0	0	0		0.0178	0.377	0.6421	0.3333	nan	0.48
0.6667	0.0189	0.0039	0.0405	0	0.0083		0.0056	0.8857	0.9048	1	0.959	0.9196		0.3333	0.0233	0.0123	0.008	0	0.0169		0.0088	0.6667	0.5269	0.7407	nan	nan
0.5663	0	0.0524	0.0342	0.0094	0.0084		0.0218	1	0.9259	nan	0.9167	0.9143		0.8	0.4706	0.65	0.6944	nan	0.6296		0.0058	0.743	0.7807	0.514	0.7576	0.7536
0.9444	0	0	0.0652	0	0.0116		0.0104	0.9574	nan	nan	0.8864	1		0.7273	0	0	0	nan	nan		0.0089	0.6667	0.3846	nan	0.2556	0.3714
0.9833	0.3273	0.92	0.9412	0.945	1		0.0027	0.8824	0.9577	0.9643	0.9804	1		0.9457	0.0047	0.0123	0.0051	0.0052	0		0.0105	0.65	0.6111	0.2414	nan	nan
1	0.4336	0.98	0.8646	0.9744	0.9783		0.0157	0.9895	0.9955	0.8376	0.8983	0.9444		0.7794	0.3545	nan	0.3125	nan	nan		0.0851	0.4062	0.4206	0.2568	0.4787	nan
0.7211	0.1318	0.3632	0.377	0.4167	0.5208		0.0099	0.7778	nan	0.2432	nan	nan		0.4667	0.0652	nan	0.1833	nan	nan		0	0.7	1	1	0.8421	0.8714
0.8476	0.2325	0.785	0.6736	0.75	0.7738		0.0174	0.9048	nan	nan	nan	nan		1	0.4186	0.6531	0.7347	0.9783	0.9889		0	0.8636	nan	nan	0.875	nan
0.8654	0.1361	0.8796	0.8613	0.8786	0.9529		0	0.8667	0.7917	nan	0.9388	0.9118		0.8805	0.5333	0.7701	nan	nan	nan		0	0.6552	0.6222	nan	0.7468	0.7368
0.9091	0	0.0109	0	0	0.0182		0.0177	0.75	0.8039	0.7333	nan	nan		0.6111	0.2655	0.4992	0.3648	nan	nan		0.0185	0.5	0.6508	nan	0.6395	0.6375
0.9836	0.012	0.039	0.0192	0	0		0.0153	0.98	0.9231	0.8431	nan	nan		0.9077	0.5143	0.4595	0.4717	nan	0.4483		0.0105	0.4211	0.9149	0.5229	0.71	0.8889
0.9674	0.1869	0.369	0.4174	0.2812	0.4022		0.017	0.7937	0.8036	0.6667	0.6393	nan		0.9114	0.4746	0.4729	0.4432	nan	0.3684		0.0261	0.5185	0.7895	0.4839	0.623	nan
1	0.0138	0.0107	0.0288	nan	nan		0.0239	1	0.9773	0.8108	0.8113	nan		0.75	0	0	nan	nan	nan		0.4	0.726	0.4808	0.557	nan	nan
1	0.0037	0.0067	0.0062	0.0476	nan		0.0164	1	0.9551	0.4754	nan	nan		0.64	0.0047	0.0099	0.0101	0	0		0.0209	0.5344	0.55	0.4667	0.2742	nan
0.9375	0.0098	0.0075	0.0218	0	0		0.0045	0.9138	0.9474	nan	nan	nan		0.5143	0.0063	0.0038	0.0184	0	0		0.2632	0.8929	0.2278	0.3333	0.4103	0.1538
0.9032	0.0231	0.019	0.0129	nan	nan		0.0041	0.9554	0.9744	nan	nan	nan		0.3793	0	0.0145	0.007	0	0.0145		0.321	0.7609	nan	0.2308	0.9831	0.871
1	0.0101	0.0105	0.0078	0	0		0.014	0.8485	0.8108	0.7105	0.378	0.8462		0.3898	0	0.1481	0.2188	nan	nan		0.1633	0.7	0.3333	nan	0.8267	0.9176
0.7778	0.0117	0.0178	0.0083	0	0		0.0204	0.9245	0.8621	0.2273	nan	nan		0.6667	0.3182	0.2016	0.2821	0.0643	0.2239		0.0191	0.381	0.0743	0	0.1127	0.25
0.9804	0.0219	0.0166	0.0203	nan	nan		0.0204	0.7931	0.8267	0.5053	nan	0.8846		0.4643	0.1429	0.2051	0.2742	nan	nan		0.1204	0.45	0.3198	0.4452	0.2828	0.3667
0.9851	0.0103	0.0074	0.0065	0.0357	0		0.0112	0.9636	0.9	0.6139	nan	1		0.6875	0.1852	0.1733	0.1729	0.0541	nan		0.3143	0.8649	0.3258	0.6176	nan	nan
0.9167	0.0239	0.0083	0.0334	nan	nan		0.0183	0.9706	0.9647	nan	nan	nan		0.6522	0.0541	0.0724	0.14	0	0.2268		0.2143	0.5172	0.1505	0.4173	nan	nan
0.9872	0.0187	0.0153	0.0184	0	0		0.0152	0.9294	0.9655	0.9239	0.9467	1		0.8929	0.4545	0.5094	0.7241	nan	nan		0.68	1	0.9355	nan	0.9412	0.8889
1	0.422	0.9859	nan	0.9432	1		0.0129	1	0.7708	1	nan	nan		0.9221	0.5895	0.26	0.3396	nan	nan		0.2963	0.9	0.7407	nan	0.8475	nan
0.7778	0.1519	0.6842	0.9333	0.9	0.9706		0.4091	0.9663	0.8673	nan	0.9917	nan		0.9821	0.6452	0.6825	0.64	nan	nan		0.45	0.8333	0.5278	0.3529	nan	nan
0.7759	0.1594	0.9351	0.9857	0.9796	nan		0.1831	0.8261	0.7761	0.6724	0.5385	0.6449		0.9767	0.5625	0.6852	0.6579	nan	nan		0.0097	0.6842	0.6879	nan	nan	0.7812
0.75	0.2444	0.3529	0.1773	0.0787	0.3115		0.0106	0.9444	1	0.9608	nan	1		0.8065	0	0.0046	0.0116	0.0588	0.0123		0.0132	0.5514	0.5972	0.6063	nan	0.5
0.9524	0.0122	0.0196	0.006	0.007	0		0.0202	0.8699	0.8321	0.525	0.8679	0.9429		0.4138	0	0.0094	0	nan	nan		0.0133	0.7172	0.7083	0.8553	nan	nan
0.5496	0.0069	0.0418	0.0696	0.0067	0.1429		0.008	0.95	0.9437	0.8125	0.9828	nan		0.3623	0	0.0156	0.0263	nan	nan		0.0189	0.6	0.2742	nan	nan	0.5556
0.8333	0.2656	0.2774	0.3551	0.0833	0.4444		0.0066	0.963	0.966	0.7846	0.9762	1		0.7867	0.0488	0.475	0.65	0.5921	0.6316		0.0385	0.7647	nan	nan	nan	nan
0.6644	0.0637	0.1208	0.1622	0.1714	0.3143		0.0234	0.9697	0.9315	0.95	0.963	nan		0.7593	0.3667	0.4359	0.625	0.4839	0.625		0	0.6667	0.4906	nan	0.5833	nan
0.5636	0.0211	0.0876	0.0072	0.8413	nan		0.025	0.9296	0.9114	0.95	nan	nan		0.7619	0.2683	0.3179	0.2593	nan	nan		0.0099	0.8133	0.8864	0.661	0.7885	0.6364
0.9167	0.06	0.175	0.0902	0	0.0918		0	0.9355	0.9135	0.7937	0.8933	0.8929		0.7073	0.3778	0.4681	0.4933	0.3736	0.6232		0.1395	0.7115	0.4577	0.5	0.3504	0.6051
0.875	0.0735	0.0139	0	0	0		0.2803	0.8545	0.619	nan	0.9559	0.8281		0.92	0.3182	0.6579	nan	0.5581	0.7419		0.0054	0.3913	nan	0.4054	nan	nan
0.9211	0.3529	0.8382	0.7416	0.7228	0.7477		0.3206	0.875	0.7021	nan	0.9667	0.7848		0.9184	0.5172	0.8571	nan	0.7632	0.7778		0.02	0.6667	0.5	0.8214	0.7619	nan
0.5	0	0.4237	0	0.9221	0.9677		0.2342	0.9048	0.8276	0.4706	0.9667	0.8		0.75	0.4118	0.5147	nan	nan	nan		0.0238	0.4	nan	nan	nan	0.6786
0.8095	0.2588	0.2891	0.1656	0.0789	0.1167		0.006	0.6364	0.7714	0.8358	1	1		0.8302	0.5	0.6739	nan	0.56	nan		0.0365	0.5541	0.507	0.6829	nan	0.7273
0.6344	0.0166	0.012	0.0103	0	0		0.008	0.5763	0.6339	0.8171	0.9792	0.9697		0.7164	0.3134	0.4348	nan	0.3878	0.6		0.061	0.7111	0.7447	0.7344	0.7059	0.8857
0.9677	0	0.0156	nan	0.0122	0.0161		0.0099	0.814	0.746	0.7237	1	nan		0.9062	0.5	0.6768	0.5161	0.5714	nan		0.0286	0.8421	0.8	0.7391	0.8718	0.8846
1	0.0862	0.0136	0.0571	0	0.0286		0.0283	0.8333	0.7474	0.75	0.963	0.9677		0.8049	0.5	0.7214	0.4951	0.5897	nan		0	0.5957	0.7941	nan	0.6	0.35
0.8418	0.0286	0.011	0	0	0.009		0.0106	0.8105	0.8238	0.6839	0.9565	nan		0.7766	0.4556	0.6583	0.5	nan	nan		0	0.4587	0.6832	nan	0.5472	0.5682
0.5172	0.0063	0.0024	0.0037	0	0.0189		0.0217	0.6667	0.6957	0.7458	0.9508	nan		0.7303	0.4062	0.6679	0.6585	0.4459	0.72		0.1643	0.5303	0.6523	0.8281	0.5	0.8387
0.6127	0.038	0.0248	0.0485	0	0.0469		0.023	0.8667	0.8974	nan	0.8684	nan		0.6885	0.2153	0.4171	0.3363	0.2667	0.3016		0.4821	0.7857	0.6429	0.75	0.3269	0.5
0.8438	0.0353	0.0106	0.0094	0.0476	nan		0	0.8529	0.8421	0.75	0.9296	nan		0.8421	0.5135	0.4672	0.4368	0.6721	0.5833		0.537	0.92	0.6835	0.5688	0.7097	0.7183
0.8382	0.0107	0.0145	0.0141	nan	nan		0.1515	0.9773	0.9474	1	0.8544	0.9483		0.75	0.3778	0.4634	0.4455	0	0.4935		0.0254	0.5984	0.5685	0.6385	nan	0.5385
0.8684	0.0247	0.0067	0.0122	nan	0		0.3333	1	0.977	nan	0.9457	0.9667		0.8727	0.359	0.4699	0.4308	0.3011	0.5818		0.0121	0.6348	0.515	0.5176	nan	nan
1	0.0014	0.016	0.0085	nan	0		0	0.6	0.7083	nan	0.717	0.875		0.9297	0.5	nan	0.5	nan	nan		0.0571	0.475	0.2	0.1053	nan	nan
1	0.0139	0.0142	0.0186	nan	0		0	0.5714	0.75	0.7727	0.8137	0.9545		0.5389	0.1545	0.2518	0.4242	nan	nan		0.5918	0.9412	0.5745	0.6528	nan	0.6
1	0	0.0074	0.0113	nan	0		0	0.734	0.8035	0.6933	nan	nan		0.9626	0.6375	0.582	0.6222	nan	nan		0.0029	0.5128	0.4265	0.1628	0.2857	0.3667
0.931	0.0105	0.0177	0.0114	0	0		0.3	0.9923	0.942	0.9836	0.9565	nan		0.9524	0.6316	0.7427	0.8163	nan	nan		0	0.4483	0.3559	0.1111	0.4074	0.4571
0.9	0.0025	0.0064	0.0074	nan	0		0.0328	1	1	0.9783	0.9752	0.9846		0.9012	0.4857	0.5503	0.5823	0.32	0.6		0.0205	0.7714	0.7526	0.6545	0.6935	0.7
0.9273	0.3289	0.0909	0.2593	0.4065	0.3824		0	0.6727	0.7588	0.7297	0.7231	0.7414		1	0.4167	0.4795	0.5	nan	nan		0.0111	0.5926	0.3095	nan	0.6444	nan
0.8857	0	0.0741	0.0694	0.0263	nan		0.0132	0.5145	0.584	0.6103	0.6338	0.5862		0.75	0.44	0.7222	0.8065	0.881	nan		0.0479	0.5246	0.5442	0.6582	0.6338	nan
0.9655	0.0465	0.0162	0.0112	nan	nan		0.0153	0.7115	0.9726	0.94	0.9375	0.9355		0.8824	0.451	0.6095	nan	nan	nan		0.25	0.5882	0.5319	0.4318	nan	nan
0.925	0.0238	0.0082	0.0074	nan	0		0.0213	0.5288	0.7206	0.7295	0.6316	0.641		0.4762	0	0.1481	0	nan	nan		0.0529	0.7119	0.789	0.7907	0.75	nan
0.8571	0.0148	0.0133	0.0228	0	0		0.0455	0.6707	0.6702	nan	nan	nan		0.8125	0.36	0.6061	0.5161	0.5946	0.6226		0.0104	0.7377	0.6211	0.75	0.6	nan
0.6923	0.0152	0.0064	0.0145	0	0		0	0.8493	0.8571	nan	nan	nan		0.4496	0.0885	0.25	0.2692	0.4828	0.1905		0.0139	0.3788	0.4587	0.44	0.3824	nan
0.7	0.0045	0.0121	0.0061	0	0		0	0.8636	0.8485	nan	nan	nan		0.3617	0.0149	0.0543	0.0099	0	0.08		0.24	0.7391	0.732	0.6714	0.625	0.6939
1	0.0055	0.0188	0.0206	nan	0		0	1	0.9062	0.8571	nan	nan		0.3462	0.0128	0.0132	0.0263	nan	nan		0.0938	0.5536	0.6	nan	0.3148	0.5556
0.9655	0	0.0046	0.0092	nan	nan		0	0.9655	0.98	0.975	nan	nan		0.7342	0.2793	0.3268	0.3023	0.4615	0.4783		0.38	0.7619	nan	0.375	0.6061	nan
0.9825	0.0053	0.0081	0.0713	0	0		0.0204	1	1	0.8286	nan	nan		0.6167	0.254	0.323	0.3657	0.1724	0.5172		0.5541	0.92	0.8776	0.7907	0.6604	0.9355
1	0.0158	0.0027	0.0191	0	0.0244		0.5	1	nan	0.6667	nan	nan		0.6452	0.1818	0.3594	0.3608	0.1795	0.6774		0.0048	0.4931	0.747	0.4799	0.5102	nan
0.9789	0	0.0073	0.004	0	0		0	0.5455	0.8793	0.5556	0.5139	0.6076		0.4878	0.1117	0.1052	0.0559	0	0.0635		0.1831	0.6067	0.7049	0.4286	0.4839	0.2222
0.98	0.0118	0.0093	0.0052	nan	0		0	0.5686	0.4318	0.5128	0.4607	0.5091		1	0.6122	0.7231	nan	0.7097	0.6471		0.383	0.6923	0.5159	0.4667	0.5625	nan
0.9917	0.0103	0.0082	0.0035	nan	0		0.4	0.988	0.9722	0.75	nan	1		0.381	0	0.0101	0	nan	nan		0.186	0.807	0.7625	0.8364	0.4524	nan
0.7358	0.0227	0.1653	0.1046	0	nan		0.4286	1	0.964	0.8772	0.9859	0.989		0.5686	0.2102	0.3645	0.303	nan	nan		0.2759	0.6774	0.5157	0.5625	0.5455	0.6441
0.715	0.0669	0.2239	0.1075	nan	nan		0.0104	0.7738	0.7174	0.7358	0.76	nan		0.7407	0.2391	0.3626	0.2967	0.5741	0.5397		0.1333	0.5238	0.7049	0.4474	nan	nan
0.9016	0.2816	0.4195	0.3576	0.3571	0.3684		0.0156	1	0.9682	0.9091	nan	nan		0.3824	0.0761	0.1014	0.0822	nan	0.8085		0.2979	0.65	0.5556	0.5	nan	nan
0.8488	0.1242	0.065	0.1042	0	0.0238		0.0128	0.9524	0.9759	0.8485	nan	nan		0.6923	0.1714	nan	nan	0.5263	0.7931		0.2667	0.8667	0.7031	0.1556	0.5652	nan
0.6849	0.0314	0.0343	0.0343	0.0992	0.0667		0.023	0.9706	0.9667	0.9545	nan	0.8529		0.8919	0.4722	0.8788	0.6744	0.6562	0.7273		0.0909	0.4	nan	nan	nan	0.3077
0.6505	0.0297	0.0285	0.0423	0.0777	0.0853		0.0135	0.7797	0.7821	0.6875	0.8	nan		0.5435	0.0833	0.1554	0.2317	0	0.1		0.01	0.3571	0.0753	0.1837	0.2472	0.25
0.7059	0.0087	0.0229	0.0288	0.0377	0		0.0084	1	0.9637	0.881	1	nan		0.5862	0.0926	0.1418	0.099	nan	nan		0.0298	0.8649	nan	0.4348	0.3889	0.44
0.8654	0	0.0108	0.0286	0.0753	0		0.0243	0.9241	0.9602	0.9464	0.9286	nan		0.6842	0.0455	0.0392	0.051	0	0		0.0176	0.52	nan	nan	0.6047	0.5926
0.9841	0	0.0142	0.0137	0	0.0096		0.0217	1	0.9912	nan	1	nan		0.5714	0.2432	0.44	0.9231	0.5844	0.4795		0.0098	0.4927	0.4837	0.6733	0.4271	0.5357
0.7027	0.0225	0	0.007	0	0.0109		0	0.8037	0.8086	0.7965	0.871	nan		0.4571	0.0112	0.0077	0.0203	nan	0		0.0096	0.5556	0.7684	0.8403	0.8194	0.8718
0.7074	0.0245	0.0207	0.0382	0	0.0057		0.0134	0.678	0.6822	0.6299	nan	nan		0.6216	0	0.0064	0.0231	0	0		0.0262	0.7194	0.7343	0.8199	0.8582	0.8824
0.8989	0.2744	0.4664	0.4134	0.3784	0.4086		0.0035	0.9104	0.9312	1	0.9649	1		0.55	0.18	0.4257	0.4839	0.6471	0.7		0.0023	0.4865	0.4361	0.5	0.3936	0.6806
0.9595	0.1277	0.3708	0.3932	0.254	0.2645		0	0.7	0.7785	0.5465	0.7179	0.8421		0.8718	0.566	0.8425	0.8814	nan	nan		0.0129	0.5116	0.463	0.4667	0.3913	0.775
0.6822	0.0048	0.0339	0.0142	0	0		0.0171	0.6275	0.2982	0.6204	0.5	0.52		0.7209	0.3983	0.3103	0.494	0.5143	0.4667		0.012	0.4167	0.299	0.1358	0.2	nan
0.9084	0.0455	0.0113	0.0134	0	0		0.0661	1	0.9778	1	1	1		0.3191	0	0.0157	0.0321	0	0		0	0.6296	0.6456	0.6842	0.7647	0.7241
0.5424	0.0151	0.0127	0.0241	0	0.0134		0.0107	1	0.8095	nan	nan	nan		0.6724	0.0164	0.0132	0.0372	0.0283	0.0278		0.5443	0.9231	nan	0.6667	nan	nan
0.96	0.4091	nan	0.1429	0	0.2222		0.0145	0.8667	0.8476	0.2727	nan	nan		0.4884	0.12	0.0819	0.0338	0.1111	0.1481		0.3571	0.6765	0.6203	0.5686	nan	0.4375
0.5769	0	0	0.0381	0	0.0282		0.0115	0.8824	0.8581	0.5588	nan	nan		1	0.2619	0.5	nan	nan	nan		0.0065	0.9	0.6571	0.7955	0.8125	0.8519
1	0.0066	0.0034	0.0145	0	0		0.0236	0.7143	0.8333	0.4615	nan	nan		0.9318	0.0519	0.0936	0.124	nan	nan		0.0176	0.75	0.8947	0.5517	0.7925	0.8222
0.962	0.0058	0.0055	0.0319	0	0		0.022	1	1	0.9556	0.7172	0.9359		0.6604	0.2308	0.3271	0.3765	nan	nan		0.017	0.6944	0.7742	0.6333	0.8519	0.7838
1	0.0059	0.018	0.0022	0	0		0.0097	0.954	0.9344	0.7885	0.8519	0.9828		0.8649	0.5185	0.759	0.8627	0.5849	0.6933		0.0043	0.3125	0.5069	0.4031	0.3958	0.68
0.9762	0.0197	0.0023	0.0184	nan	nan		0.0135	0.9884	0.9705	0.9	0.8585	0.9726		0.8444	0.375	0.6615	0.6538	0.5652	0.6286		0.0833	0.4902	0.2917	0.3571	0.1867	0.4571
1	0.0277	0.0057	0.0081	nan	nan		0.0298	0.6739	0.5078	0.6186	0.3755	0.396		0.6905	0.1429	0.4842	0.4188	0.3088	0.4231		0.0459	0.3774	0.3551	0.6364	0.15	nan
0.9535	0.0044	0.0163	0.01	nan	0		0.0048	0.9655	0.9068	0.8475	0.9083	0.9247		0.7551	0.381	0.75	0.7571	0.6389	0.8406		0.2027	0.6571	0.7895	nan	nan	nan
0.9592	0.0171	0.0157	0.0362	nan	0		0.0033	0.9796	0.9305	0.8867	0.9674	0.9672		0.6458	0.2465	0.383	0.3769	0.2105	0.225		0.0316	0.84	nan	nan	nan	nan
0.9497	0.0166	0.0135	0.008	nan	0.0208		0.017	0.896	0.8916	0.8397	0.9675	0.9704		0.451	0.0533	0.2879	0.2877	0.3077	0.4211		0.4359	0.8718	0.608	0.7385	nan	nan
0.9804	0.0204	0.0145	0.0108	nan	0		0	0.7978	0.8253	0.7921	0.9579	0.9907		0.6102	0.1667	0.3364	0.3953	0.3269	0.3333		0.5135	0.8571	0.6645	0.5952	0.5417	0.7619
0.9633	0.0216	0.0086	0.0162	nan	0		0.0152	0.7429	0.7746	0.84	0.9118	0.9898		0.6	0.0208	0.3604	0.1429	0.1325	0.3137		0.0784	0.5429	0.7705	0.3273	0.0588	0.2326
0.9821	0.0534	0.0056	0.0202	nan	nan		0.0168	1	0.9195	0.9322	0.9573	0.9714		0.8421	0.4524	0.7129	0.6452	0.723	0.7059		0.2759	0.6	0.6	nan	0.3846	0.6782
0.8909	0.0286	0.0072	0.0074	nan	nan		0.0167	1	0.9282	0.8862	0.9372	0.9918		0.8667	0.3137	0.5372	0.5455	nan	nan		0.3455	0.7474	0.8773	0.6782	nan	nan
0.975	0	0.0192	0.0081	nan	nan		0.0034	0.6984	0.9192	0.7727	0.9508	0.951		0.3605	0.0224	0.364	0.3762	0.0182	0		0.0129	0.4222	0.8421	0.6463	0.7215	0.7273
0.7143	0.0058	0.0078	0.0148	nan	0.0278		0.009	0.8718	0.9062	0.8442	0.9244	0.9673		0.3253	0.0052	0.3226	0.2826	0.0115	0.0227		0.0149	0.7222	nan	0.7143	nan	nan
0.92	0.019	0.0084	0.0145	0	0		0.0088	0.7616	0.8362	0.7653	0.8013	0.8767		0.6585	0.0246	0.1228	0.146	0.0385	nan		0.0245	0.9118	0.9545	nan	nan	nan
0.9697	0.0203	0.0116	0.023	0	0		0.006	0.9321	0.8684	0.7804	0.8506	0.9613		0.7576	0.0481	0.1121	0.0776	nan	nan		0	0.6129	0.1111	nan	0.0746	0.3452
0.881	0.0105	0.0123	0.028	0	0		0.0157	0.9588	0.9188	0.9098	0.9167	0.9764		0.85	0.5238	0.7541	0.5093	nan	nan		0.3714	0.8235	0.8843	0.9118	nan	nan
0.8384	0.0126	0.0163	0.012	0.0357	0		0	0.9355	0.9222	0.8696	0.8932	0.97		0.9048	0.5435	0.8103	nan	nan	nan		0.2439	0.5455	0.4423	0.4615	nan	nan
0.975	0.0158	0.0283	0.0273	0	0		0.0284	0.963	0.8653	0.9412	0.9713	0.9572		0.871	0.5172	0.752	0.678	nan	0.8095		0.3729	0.6923	0.6691	0.6161	nan	nan
0.6667	0.0276	0.0155	0.0203	0	0		0.0098	1	0.9432	0.7698	0.9787	0.9798		0.5	0.1481	0.2222	0.3538	0.0909	nan		0.5118	0.8611	0.8	0.7405	0.7882	0.7959
0.9189	0.303	0.9211	0.9167	0.9091	0.8925		0.0204	1	0.8533	0.875	0.9783	0.9808		1	0.4667	0.9592	nan	0.8268	0.9204		0.2642	0.7419	0.7407	0.6667	0.7407	nan
0.9412	0.32	1	0.931	0.8286	0.973		0.009	1	0.8235	0.8796	0.9815	0.9595		0.6667	0.3548	0.6538	0.68	0.72	0.7556		0	0.4167	0.1622	0.2414	nan	nan
0.7333	0.2083	0.7333	0.8947	0.6471	0.7981		0.0189	1	nan	nan	0.9	0.9318		0.9403	0.6	0.4457	0.623	0.6667	nan		0.25	0.5833	nan	nan	0.4545	0.5667
1	0.0182	0.005	0	0	0.0069		0.0573	0.6308	0.8904	0.8087	0.8947	0.8136		0.6667	0.1957	nan	0.45	nan	nan		0.0625	0.4737	0.7	0.2833	0.1842	0.2778
0.828	0.1509	0.1715	0.2317	0.1471	0.2041		0.0126	0.8889	0.8966	0.7949	0.63	0.8056		0.9048	0	0	0	nan	nan		0.3913	0.7391	nan	nan	0.375	nan
1	0.4848	0.277	0.3368	0.3926	0.6127		0.0214	0.5957	0.7696	0.5059	0.4722	0.6667		0.7864	0.4	0.5417	0.5	0.5172	nan		0	0.4	0.0872	0.2195	0.3279	0.6059
0.7973	0.0962	0.0345	0.1382	0.0076	0.1197		0.0263	0.5833	0.622	0.6322	0.651	0.5368		0.791	0.4574	0.5158	0.557	nan	nan		0	0.4138	0.0969	0.0916	0.0118	0.1947
0.9863	0.0175	0.0115	0.0131	0.005	0		0.2937	0.8387	0.8457	0.8333	0.8	0.8519		0.6866	0.0439	0.0101	0.0554	0.1091	0.0149		0.5455	0.8667	0.8148	0.2857	nan	0.5882
0.8974	0.05	0.8224	nan	0.9767	1		0.016	0.5679	0.5093	0.4277	0.2718	0.3901		1	0.65	0.8142	0.7068	0.6296	0.8148		0.0306	0.8889	0.8868	0.8947	nan	nan
1	0.4433	0.932	0.9431	0.939	0.9286		0.0108	0.6429	0.7278	0.6943	0.5076	0.5289		0.7857	0.44	nan	0.5102	0.52	nan		0.4242	0.7826	0.6818	nan	0.6053	0.6716
0.8519	0.1857	0.1916	0.2391	0.1525	nan		0	0.5366	0.7689	0.8049	0.7778	0.6562		0.7308	0.3966	0.5837	0.8049	0.4043	nan		0.3793	0.875	0.6522	0.6379	nan	nan
0.96	0.1233	0.1698	0.0927	0.1519	0.14		0	0.6286	0.9667	0.9184	nan	nan		0.5185	0.1765	0.5897	0.4667	0.1972	0.4651		0.2014	0.7857	0.8627	nan	nan	nan
0.9452	0.0847	0.0117	0.022	0	0.0139		0.0366	0.6957	0.8246	0.7407	0.4309	0.8103		0.931	0.4483	nan	nan	0.3061	0.6286		0.2117	0.6667	0.7117	0.5205	0.5111	0.6897
0.8012	0.0163	0.0091	0.0132	0	0.0156		0	0.68	nan	nan	0.8171	0.8		0.8571	0.24	0.43	0.5625	nan	nan		0.0417	0.6957	0.0392	0.275	0.7414	0.8378
0.8284	0.0087	0.0142	0.0189	0	0		0.0261	0.8148	nan	nan	0.9545	0.9661		0.8889	0.3947	0.7627	0.7581	nan	nan		0.3252	0.7368	0.8456	0.8079	0.7451	0.75
0.561	0.019	0.0137	0.0256	0	0		0.0288	0.8421	0.8137	0.7075	nan	nan		0.9375	0.4286	nan	0.7143	0.6404	0.7742		0.0976	0.5429	0.6074	0.5205	0.3191	nan
0.6992	0.0168	0.0333	0.0278	0	0.013		0.0081	0.8475	0.8261	0.7013	nan	nan		0.4	0.0588	0.5404	0.338	nan	nan		0.3	0.6571	0.1667	0.3333	nan	nan
0.8576	0.0885	0.0575	0.0372	0	0.0087		0.0968	1	0.8353	0.8125	nan	nan		0.8611	0.25	0.7308	nan	nan	0.8235		0.1	0.4	0.1622	0.1111	nan	nan
0.9444	0	0.0476	0.0154	0.0133	0		0.0034	0.8125	0.4848	0.7458	nan	nan		0.98	0.1429	0.75	nan	0.7429	0.9231		0.0379	0.5417	nan	nan	0.5455	0.3929
0.75	0	0	0.0556	0	0		0.0309	0.6875	0.7949	0.7879	nan	nan		0.9524	0.5952	0.9412	nan	0.8889	0.9583		0.0154	0.4138	0.1386	0.5405	0.4819	0.4624
0.95	0.05	0.0032	0.0098	0.2254	0.0171		0.0128	0.5176	0.5202	0.5718	nan	nan		0.45	0	0.3214	0.3846	nan	0.7576		0.0129	0.6545	0.646	0.4894	0.4737	0.4808
0.5581	0	0	0.01	0	0.0286		0.0111	0.625	0.7358	0.7193	nan	0.7222		0.5319	0.2045	0.4471	0.3553	0.5128	0.5135		0.0211	0.5417	nan	0.6667	nan	nan
1	0	0.0114	0	0	0		0.0365	0.7125	0.8939	0.8267	0.6053	0.8614		0.4706	0.0541	0.0658	0.1758	0.0316	0.1724		0.0112	0.7778	0.4286	nan	nan	nan
[truncated: 6,853 more rows]
