# Supplementary material for: Paternal DNA methylation is remodeled to maternal levels in rice zygote
Source: Nat Commun. 2023 Oct 18;14:6571. doi: 10.1038/s41467-023-42394-0 (PMC10584822; doi:10.1038/s41467-023-42394-0)
Supplement: Supplementary file 7 — Source data [file 41467_2023_42394_MOESM7_ESM.zip › Supplementary Fig. 6c.xlsx]

## Sheet: Supplementary Fig. 6c
Supplementary Fig. 6c
Egg (ZH) > Sperm (MH) CG-DMRs							Egg (ZH) < Sperm (MH) CG-DMRs							Egg (ZH) > Sperm (MH) CHG-DMRs							Egg (ZH) < Sperm (MH) CHG-DMRs
ZH-E	MH-S	MH-E	MH-Z	MH_seedling	MH_Panicle		ZH-E	MH-S	MH-E	MH-Z	MH_seedling	MH_Panicle		ZH-E_CHG	MH-S_CHG	MH-E_CHG	MH-Z_CHG	MH_seedling_CHG	MH_Panicle_CHG		ZH-E_CHG	MH-S_CHG	MH-E_CHG	MH-Z_CHG	MH_seedling_CHG	MH_Panicle_CHG
0.675	0.0088	0.0241	0.0088	0	0		0.1175	0.9524	0.0217	0.0134	0.9692	0.9524		0.359	0.0392	0.0206	0.0152	nan	nan		0.0145	0.7031	0.3214	0.6667	0.5	0.6239
0.8286	0.0235	0.0154	0.0134	0	0		0.0066	1	0.0097	0.0023	0.9067	0.9583		0.3729	0.0105	0.0136	0.0081	0	nan		0.0061	0.44	nan	nan	0.4783	0.3415
0.8068	0.024	0.0187	0.0161	0	0.0097		0.0266	0.9677	0	0.0062	0.96	1		0.5111	0.0169	0.006	0.0287	0	0		0.0068	0.631	0.4286	0.3333	0.4483	0.6615
0.9583	0.015	0.0197	0.0162	0	0		0	0.8214	nan	0.7083	0.918	0.9718		0.8974	0.0143	nan	0.6552	0	0		0.0092	0.4466	nan	nan	0.5789	0.5455
0.9146	0.0137	0.015	0.0073	0	0.0125		0.0357	0.6102	nan	nan	0.8152	nan		0.5098	0.0233	0.0182	0.0157	0	0		0.0111	0.5455	nan	nan	0.75	0.7838
0.925	0.015	0.0021	0.0077	0	0		0.4558	0.969	0.9911	0.8151	nan	nan		0.5556	0.0016	0.0163	0.0167	0	0.0119		0.0266	0.4423	0.4375	nan	0.3733	0.4342
0.9545	0.0219	0.0163	0.0119	0	0		0.0374	0.7857	0.0172	0.0088	0.8559	0.9483		0.75	0.0374	0.0032	0.0109	0	0		0.0079	0.4206	0.3488	nan	0.4286	0.4464
1	0.0183	0.0118	0.0102	0.0278	0		0	0.7174	0	0.0263	0.5447	0.5536		0.3235	0.0059	0.0075	0.0165	0	0		0.0038	0.3955	0.6596	0.7647	0.3947	0.5641
1	0.0193	0.0091	0.0156	0	0		0.3816	1	0.2676	0.1795	0.9839	0.9438		0.5439	0.0114	0	0.0042	0	0.0206		0.0084	0.4182	nan	0.5	nan	0.5116
0.9545	0.01	0.0113	0.0093	0	0		0.1965	0.975	0.1224	0.2602	0.9787	0.9779		0.7843	0.0359	0	0.0149	0	0		0	0.3333	nan	nan	0.013	0.2338
0.9535	0.2604	0.3529	0.4259	0.2741	0.5364		0.247	0.9588	0.0587	0.1113	0.9416	0.982		0.3696	0.0171	0.0287	0.0105	0	nan		0.0204	0.8952	0.9091	nan	0.7818	0.6912
1	0.0385	0	nan	0	0.0164		0.4065	0.9412	0.1219	0.1322	0.9847	0.9902		0.6667	0.2687	nan	0.6471	0.4359	0.4103		0.0159	0.72	nan	nan	0.7077	0.7639
0.9861	0	0	0	0	nan		0.0224	0.5743	nan	nan	0.8354	0.7692		0.65	0.0131	0	0	0	0		0.0216	0.5752	nan	0.4774	0.4167	0.4521
0.7925	0	0	0.0133	0	nan		0.0045	0.5535	nan	nan	0.8406	0.8289		0.7333	0	0	0.0515	0	nan		0.4878	0.8684	nan	nan	0.7705	0.8551
0.9412	0	0	0.0385	0	0		0.013	0.5684	0.0223	0.0189	0.9181	0.8252		0.6053	0.2667	nan	nan	0.5814	0.4627		0.561	1	nan	nan	0.6667	0.5
0.9784	0.037	0	nan	0.0122	0		0.0962	0.6538	nan	nan	0.7115	nan		0.766	0.3	nan	nan	0.6944	0.7561		0.5143	0.9091	0.6	0.8095	0.5146	0.6762
0.9273	0	nan	nan	0	0		0.2832	0.96	1	0.8793	0.9789	0.977		0.7619	0.0917	nan	nan	0.0746	nan		0.0066	0.4375	nan	nan	0.5667	0.6735
0.9697	0	0.0256	0.1143	0.0043	0		0.18	0.9286	1	0.7717	0.9459	1		0.437	0.0174	0	0.0149	0.0123	0.0167		0.0035	0.7667	nan	nan	0.7581	0.6724
0.9167	0.0233	0	0.0169	0	0		0.0683	1	nan	0.7273	0.9118	0.9565		0.7256	0.0063	0.0065	0.0211	0	0.0149		0.0079	0.7	0.6216	0.087	0.65	0.5536
0.8428	0.0063	0.122	0.0348	0	0.0286		0.3475	1	nan	nan	0.9647	1		0.784	0.0102	0.0314	0	0.0345	nan		0.0089	0.5	0.5806	0.5909	nan	0.4694
0.9062	0.0138	0	0.0216	0.0219	0		0.2462	1	nan	nan	0.9574	0.9737		0.7984	0.0166	0.0203	0.0058	0.0156	nan		0.0021	0.5714	nan	nan	nan	0.5577
0.9706	0.0018	0.0162	0.0141	0	0		0.1505	1	nan	nan	0.9388	1		0.6747	0.006	nan	0.0274	0	nan		0	0.4583	nan	nan	nan	0.6806
0.9231	0.0317	0	0	0	0		0.1734	1	nan	nan	1	1		0.8696	0.3333	nan	nan	0.6606	0.75		0	0.7216	nan	nan	0.6792	0.7391
0.8276	0.0577	nan	nan	0	0		0.1771	0.9667	nan	nan	0.973	0.8413		0.898	0.5	nan	0.6667	nan	0.4138		0	0.7788	nan	nan	0.5714	0.7788
0.9558	0.1625	0.5169	0.2992	0.6667	0.6667		0.1898	1	nan	nan	0.9853	0.9412		0.8043	0.3333	nan	nan	0.125	0.45		0	0.6496	0.4615	0.6964	0.5581	0.566
0.8214	0.1786	nan	nan	0.3836	0.3896		0	0.7895	nan	0.7273	0.953	0.9155		0.8704	0	0.0175	0.0488	0	0		0.0253	0.7619	nan	nan	0.6824	0.7059
0.6667	0	nan	nan	0	nan		0.0165	0.9583	nan	nan	nan	1		0.7895	0.4615	0.5152	nan	0.6437	0.6747		0.2308	0.6552	0.7045	nan	0.6444	0.5185
0.6742	0.0144	0.0157	0.0075	nan	0		0.0049	0.9394	nan	nan	0.9231	0.9808		0.6505	0.2069	nan	0.4762	0.2037	0.1321		0.0119	0.6596	nan	nan	0.5926	0.6889
0.6462	0.0349	0.3797	0.261	0.1017	0.1818		0.0206	0.9333	nan	nan	0.9277	1		0.619	0.2167	nan	nan	0.3043	0.3077		0.0062	0.3088	nan	nan	nan	0.6667
0.9643	0	nan	nan	0	0.0682		0.0122	0.9545	nan	nan	0.9675	0.9741		0.4936	0.0588	0.0952	0.2	0.0357	0		0.0032	0.7353	nan	nan	0.697	0.6591
0.9857	0.3585	nan	nan	0.8721	0.9175		0	0.8788	nan	nan	0.9559	0.9541		0.7677	0.0971	nan	0.725	0.1829	0.2		0.0182	0.7586	nan	nan	0.7805	nan
0.9388	0.4211	nan	nan	0.4746	nan		0.0028	0.8868	nan	1	0.9239	0.973		0.4242	0	nan	nan	0	0		0.0173	0.6	nan	nan	0.6216	nan
0.8485	0.1422	0.8333	nan	0.5396	0.7778		0.0189	0.9474	nan	1	0.9103	0.9651		0.5352	0.1136	nan	0.3333	0.4667	0.5091		0.0088	0.3333	nan	nan	0.5	nan
0.8655	0.291	0.9394	0.5195	0.7288	0.8852		0.023	0.5909	nan	0.9429	0.8784	0.8678		0.7556	0.3871	nan	nan	0.4821	0.6289		0.0167	0.4667	nan	nan	0.5818	nan
0.8941	0.3591	0.875	0.7209	0.7412	0.8986		0.0096	0.7907	nan	nan	0.8636	0.9154		1	0.0444	0	0.0364	0	0		0.0118	0.5302	nan	0.5088	nan	nan
0.9655	0	nan	0	0.0138	0.0135		0.02	0.931	nan	nan	0.8496	0.9865		0.75	0.3617	nan	nan	nan	nan		0.2258	0.5625	nan	0.3214	0.3684	0.4412
0.9471	0.0346	0.5176	0.2349	0.3793	nan		0.0195	0.8747	0.3811	0.3412	0.6972	0.8308		0.6364	0.1739	0.7209	0.5472	0.4872	0.5116		0	0.6667	nan	nan	0.5082	0.7541
0.891	0.0172	0.0192	0.0443	0.0194	0.0172		0.0077	0.576	0.0098	0.0014	0.5283	0.5439		0.7087	0.3805	0.75	nan	0.5641	0.5714		0.0256	0.7143	nan	nan	0.5818	0.6346
0.7971	0.021	0.0455	0	0	0.0196		0.0113	0.9014	0.0556	0.0492	0.8986	0.8214		0.7288	0.3297	0.6923	0.4727	0.3985	0.5426		0.0093	0.5361	nan	0.463	0.3853	0.4231
0.8486	0.0274	0	0.0239	0	0		0.029	0.896	0.0045	0.0144	0.6889	0.7297		0.4464	0.0374	0.0122	0.0058	0	0.0125		0.0288	0.875	nan	nan	0.8923	0.8684
0.9275	0.0131	0.0123	0	0	0		0.0139	0.7187	0.0154	0.0188	0.6316	0.6916		0.3523	0.0125	0.0373	0.0188	0.0132	0		0.1304	0.82	nan	nan	0.5938	0.7636
0.5789	0.0197	0.0114	0.0125	0.0057	0.0048		0.0188	0.8492	0.0077	0.0235	0.7027	0.806		0.7	0.375	nan	0.2683	0.1867	0.4744		0	0.6667	nan	nan	0.7407	0.7576
0.8947	0.0116	0.007	0.0084	0.0061	0.0052		0.0069	0.8997	0.0211	0.0066	0.74	0.7927		0.6809	0.2168	0.6538	nan	0.3091	0.1884		0	0.7941	0.8421	nan	0.7703	0.7699
0.9697	0.034	0.0156	0.0208	0.0068	0		0.0089	0.9553	0.021	0.0133	0.963	0.9836		0.679	0.3158	0.641	nan	0.3538	0.1429		0.0231	0.4507	0.6515	0.6353	0.3696	0.6341
0.7333	0.0116	0.1227	0.0047	0.0081	0.0085		0.0041	0.6969	0.0153	0.0154	0.7528	0.7333		0.8571	0.4783	0.6857	0.0833	0.5532	nan		0.0123	0.3507	nan	0.6176	nan	0.3947
0.8306	0.0056	0.0195	0	0.0048	0.0049		0	0.9643	nan	nan	0.9706	0.9531		0.963	0.6061	nan	nan	0.8525	0.8438		0.0075	0.4174	nan	nan	0.434	0.7342
0.8229	0	0.0132	0.0082	0	0		0.358	0.9259	0	0.0222	0.8837	0.9661		0.8766	0.0625	0.1034	0.2462	0.2708	0.098		0.0155	0.3558	0.6357	0.6195	0.2747	0.3575
0.6864	0.008	nan	0	0	0.0238		0.1139	1	0.0345	0	0.9067	1		0.3782	0.0275	0.0263	0	0	0		0.0137	0.5517	nan	0.7083	0.587	0.7255
0.9492	0.0412	0	0.0308	0.0306	0		0.0769	0.7778	nan	nan	0.9545	0.9306		0.5455	0.0376	0.0117	0.0166	0	nan		0.0183	0.7987	nan	nan	0.6912	0.5639
0.963	0	0	0	0.0645	0.0588		0.0108	0.8246	nan	1	0.855	0.9692		0.7879	0.2571	nan	nan	0.5091	0.6625		0.0382	0.9873	nan	0.7447	0.8103	0.7115
0.9375	0	0.0649	0.0191	0.0764	0		0	1	nan	nan	0.97	0.9778		0.3056	0	0.0577	0.037	0	0.0556		0.1284	0.8033	nan	0.619	0.6094	0.5152
0.9762	0.0021	0	0.0298	0.0071	0.0083		0.007	1	nan	nan	0.9804	nan		0.5962	0.0089	0	0	0	nan		0.5098	0.8214	nan	nan	0.7963	0.6296
0.7143	0.0606	nan	nan	0.3333	0.2075		0.023	1	nan	nan	0.9859	1		0.7091	0.3462	nan	0.32	nan	0.24		0.0271	0.4463	0.2619	0.1746	0.7556	0.9558
0.6383	0	0.2727	nan	0.0368	0.0075		0.0246	1	nan	nan	0.925	1		0.6286	0.25	nan	nan	0.375	0.561		0	0.7381	nan	nan	0.8408	0.9286
0.8623	0.014	0.0227	0.0164	0.0068	0.0075		0.0184	0.9677	nan	nan	0.8118	0.9722		0.8545	0.225	nan	nan	0.5532	0.625		0.3608	0.6977	nan	0.5357	0.7879	0.68
0.9594	0.2434	0.0268	0.0164	0	0.1667		0.0041	0.8073	nan	0.3654	0.6494	0.7206		0.5938	0.1392	nan	0.4595	0.1299	0.4219		0.3854	0.7727	1	nan	0.6744	0.7973
0.8642	0.047	0	0.0139	0.0118	0.01		0	0.8214	nan	nan	0.7624	0.9556		0.8824	0.4605	nan	nan	0.4247	0.7903		0.018	0.7273	0.7455	0.5484	0.6071	0.7442
0.8462	0.0218	0.0607	0.0574	0.0862	0.0615		0	0.7083	nan	0.6571	0.8608	0.871		0.72	0	nan	nan	0	0		0.0117	0.6667	0.4839	0.5	0.5897	0.4583
0.7442	0.1735	0	0	0	0.0233		0.0221	0.5425	0.0052	0.0041	0.5467	0.6279		0.75	0.3778	nan	nan	nan	0.4762		0.0044	0.3833	nan	0.2373	0.5758	0.5
0.65	0.0196	nan	nan	0.0096	0		0.0734	0.7849	nan	nan	0.8699	0.9333		0.6222	0.011	0.0591	0.0138	0.0159	0.0395		0.0079	0.4815	0.4412	0.375	0.3824	nan
1	0.1	nan	nan	0	nan		0.07	0.8824	0.8214	nan	0.8531	0.9375		0.75	0.0217	0.0056	0.0244	0	0.0066		0.0049	0.5696	0.6709	0.5253	0.3947	nan
0.7451	0.0114	0.0155	0.0072	0.0085	0.0064		0.5	1	nan	nan	nan	nan		0.7391	0.0021	0.0116	0.0352	0	0		0.1957	0.5	nan	nan	0.2812	nan
0.9385	0.0131	0.0129	0.0159	0.0145	0.0094		0.1105	0.963	0.0878	0.0189	0.9718	0.9535		0.5	0.0115	0.013	0.0355	0	0		0	0.3125	nan	nan	0.32	0.25
0.9176	0.0148	0.0078	0.0101	0	0		0.0099	0.9189	0.0742	0.0121	0.942	0.9792		0.625	0	0	0.0146	0	0		0	0.9324	nan	nan	0.7937	0.7632
0.9599	0.0108	0.0145	0.0102	0.0606	0		0.0355	0.8333	0.0705	0.0424	0.96	1		0.4386	0.0144	0.0126	0.0022	0	0		0.0102	0.881	nan	nan	0.8	0.8889
0.9786	0.0181	0.0175	0.0111	0	0		0.0085	0.623	0.0145	0.0203	0.9722	0.9365		0.7674	0.0077	0.015	0.0107	0	0		0	0.9706	nan	nan	0.838	0.875
0.9274	0.0145	0.0247	0.0121	0	0		0.0167	0.5556	0.017	0.0114	nan	0.9747		0.5962	0.0145	0.0192	0.0048	0.0233	nan		0	0.3542	nan	0.7778	0.3865	0.75
0.8492	0.0079	0.0435	0.0032	nan	nan		0.0041	1	0.0306	0.0174	0.9706	1		0.5147	0.017	0.0016	0.0088	0.0286	0		0	0.8214	nan	0.9231	0.6919	0.9118
0.9393	0.0128	0.0231	0.0088	0	0		0.0071	0.85	0.0149	0.0139	0.9683	1		0.3947	0.0237	0.0106	0.007	0	0		0.0417	0.7619	nan	nan	0.8065	0.7812
0.982	0.0167	0.0185	0.0196	0	0		0.0146	1	0.0088	0.0083	0.9577	0.956		0.6744	0.0246	0.0236	0.0188	0	0		0	0.56	0.7667	0.55	nan	nan
0.9635	0.0196	0.6985	0.2569	0	0.0244		0.0095	0.9429	0.0059	0.0154	nan	1		0.3514	0	nan	nan	0	nan		0.0148	0.5938	nan	0.5455	nan	0.6818
0.8571	0	nan	nan	0	0		0.0206	1	0.0159	0.0023	0.9512	1		0.7681	0.4545	nan	nan	nan	0.6		0.0055	0.5476	nan	0.3778	nan	0.3962
0.9556	0.016	0.6472	0.3593	0	0		0.0085	0.7143	nan	nan	0.8202	nan		0.3231	0.0225	nan	nan	0.0093	0.0167		0.0107	0.7429	0.8462	0.5179	0.6429	0.7228
0.9406	0.0206	0.2848	0.1587	0.0085	0		0.0268	0.9565	0.8611	0.898	0.9151	0.96		0.6964	0.2955	nan	nan	0.5492	0.589		0.0156	0.8364	0.6429	nan	0.697	0.625
1	0.0107	0.3952	0.2345	0	0		0.0308	0.6364	nan	nan	0.5484	0.5806		0.6471	0.2308	nan	0.4	0.3061	0.7826		0.0294	0.6375	0.6129	0.5	0.7273	0.7143
1	0.0262	0.1162	0.0839	0.0127	0.0087		0.4726	0.9833	1	0.9355	0.9569	1		0.7982	0.3883	nan	0.5287	0.5484	0.8364		0.0093	0.7109	0.4595	0.6667	0.4524	0.5
0.9172	0.3015	0.8543	0.8421	0.5294	0.5294		0.4945	1	0.3256	0.4231	0.9545	0.913		0.9437	0.4815	nan	nan	0.5484	0.9459		0.0118	0.7317	nan	nan	0.6512	0.8605
1	0.1905	nan	0.7273	0.1694	nan		0.3614	0.9474	nan	nan	0.9394	nan		0.776	0.419	nan	nan	0.5849	0.6061		0.0152	0.3333	nan	nan	0.4839	0.5806
0.9556	0.0162	0.8571	0.7419	0.0048	0.0082		0.2768	0.9231	nan	nan	nan	nan		0.9231	0.0588	nan	nan	0.0343	0		0	0.8056	0.8163	nan	nan	nan
0.9259	0.0207	0.0818	0	0.0086	0.0213		0.2546	0.9022	nan	nan	0.9452	nan		0.8152	0.3636	0.25	0.2946	0.2471	0.4945		0.0258	0.7963	0.8636	0.7059	0.7231	0.7917
0.971	0.0307	0.0521	0.0476	0.0065	0.0095		0.2485	0.9057	nan	nan	0.9759	nan		0.6418	0.1642	0.3684	0.3922	0.2676	0.3714		0.0258	0.4545	0.8214	nan	nan	0.5833
0.9394	0.0222	0.0926	0.0602	0.0118	0		0.0476	0.9	nan	nan	0.7708	0.6747		0.5938	0	nan	0.0217	0	nan		0.0221	0.7561	nan	0.5417	nan	0.6452
0.6447	0.0198	0	0.0165	0.0065	0		0.1375	0.9733	nan	nan	0.9871	0.9861		0.8644	0.5079	nan	nan	0.6579	nan		0.0169	0.7581	0.5217	0.525	nan	0.5758
0.8475	0.0144	0.0058	0.0056	0.0083	0		0.1913	1	nan	nan	0.9315	0.7895		0.6915	0.1531	nan	nan	0.1695	0.1508		0	0.9333	nan	nan	0.5926	nan
0.9062	0.0216	0	0.0114	0	0		0.4186	1	nan	nan	0.9828	0.9677		0.875	0.3958	nan	nan	nan	0.8293		0.0155	0.4643	nan	nan	0.3636	0.5
0.8758	0.0217	0.0183	0.0346	0	0.022		0.0078	0.8462	0.8958	nan	0.9535	0.9742		0.697	0	nan	0.1333	0.4333	0.381		0.0029	0.5962	0.6667	0.561	0.6545	0.7381
0.9375	0.02	0	0.0193	0	0.0068		0.005	1	0.9298	nan	0.9725	0.9418		0.8358	0.5064	nan	nan	nan	nan		0.053	0.92	nan	nan	nan	nan
0.9643	0.0251	0.0312	0.0212	0	0.0183		0.0046	1	1	0.2759	1	0.9885		0.5312	0.15	nan	0.3	0.1884	0.3867		0.0156	0.8889	nan	0.75	0.8205	0.9474
0.9245	0.0128	0.0157	0.016	0	0		0.0019	0.9375	nan	nan	nan	0.9444		0.8	0.4902	nan	nan	0.6562	nan		0.0287	0.8413	nan	0.8889	nan	0.9143
0.9545	0.0204	0.0048	0.0382	0	nan		0.0088	0.9506	nan	0.72	0.9474	0.9348		0.5294	0.2159	0.6364	nan	0.2222	0.2857		0.0059	0.798	nan	0.7903	nan	0.7667
0.9655	0.027	0.0142	0.0114	0	0.025		0.0059	0.9792	nan	0.4688	0.902	0.9024		0.8444	0.2593	nan	nan	0.7143	0.7083		0.0113	0.8148	nan	0.7903	nan	0.8065
1	0.0074	0.0193	0.0021	nan	0.0189		0.013	0.9375	1	0.9524	0.9167	0.9615		0.7647	0.0169	nan	nan	0	0		0.0687	0.5686	nan	0.7241	0.64	0.6475
0.9753	0.0192	0.0213	0.0195	0.0079	0.0186		0.0192	1	1	0.9667	1	1		0.7895	0.0244	nan	nan	0	0		0.0091	0.3485	0.3929	0.5909	0.1238	0.3647
0.9494	0.0256	0.0216	0.0081	0	0.0058		0.0435	0.6216	nan	nan	0.5876	0.6667		0.6538	0.3	nan	nan	nan	nan		0	0.619	nan	nan	0.8333	0.8788
0.848	0.0098	0.0075	0.0081	0	0		0.0047	0.9351	nan	0.7941	0.9398	0.9885		0.7654	0.4615	nan	nan	nan	nan		0.0225	0.7647	0.7714	nan	0.7164	0.8539
0.8732	0	0.4649	0.5102	0.1216	nan		0.0074	0.9787	0.95	0.5926	0.9062	0.931		0.3824	0.0064	0.0218	0.0398	0	nan		0	0.6875	nan	nan	0.3609	0.6829
0.9006	0.0168	0.1111	0.0754	0.0288	0.0215		0.0162	0.9492	1	0.75	0.8909	0.9758		0.5337	0.0056	0.3939	0.3293	0	nan		0.0072	0.931	nan	nan	0.8167	nan
0.9912	0.023	0.0172	0	0.05	0		0.0198	0.95	0.85	0.4545	0.9684	0.9778		0.8015	0.0258	0.7285	0.6515	0.0192	nan		0.0093	0.88	1	1	0.8736	0.9389
0.9786	0.0152	0.0098	0.0142	0	0		0.0267	0.9747	0.8077	0.6923	0.9878	0.9804		0.6812	0.0161	0.8011	0.7111	0	0		0.0132	0.9444	1	0.9643	0.7887	0.9062
0.9917	0.0146	0.0132	0	0	0		0.25	0.9333	0	0.0364	1	0.9627		0.7527	0.0123	0.781	0.6519	0	0		0.0055	0.9216	1	nan	0.871	0.9268
0.9364	0.0138	0.0118	0.0051	0	0		0.2	0.95	1	0.7778	0.925	0.988		0.587	0	0.0741	0.1406	0.034	0.0556		0.0176	0.623	0.92	nan	0.7363	0.871
0.8939	0.0161	0.0274	0.0057	0	0.0127		0.0671	0.8902	0.9103	0.8812	0.9197	0.9519		0.7246	0.3	nan	nan	0.6774	nan		0.0098	0.5312	nan	0.82	0.5094	0.619
0.9858	0.0513	0.0182	0	0.0123	0		0.0092	0.7881	0.03	0.0093	0.593	0.775		0.7876	0.3966	nan	nan	0.5429	nan		0.0051	0.589	0.7647	0.5931	0.4796	0.5327
0.9324	0.0455	0	0	0.0036	0.0065		0.0286	0.9278	0	0	0.9141	0.9861		0.8293	0	nan	nan	0	0		0.0096	0.4651	nan	0.5783	0.6094	0.55
0.8222	0	nan	0	0.0042	0		0.0312	0.5431	0.0184	0.0109	0.725	0.8333		0.9524	0.0244	nan	nan	0.0227	0		0.0179	0.5446	nan	nan	0.3387	0.4507
1	0.0303	nan	nan	0.0153	0.0125		0	0.897	0	0.015	0.9368	0.9222		0.9441	0.0352	nan	nan	0.0055	0		0.3488	0.65	nan	nan	nan	0.7209
0.9138	0	0.0465	0	0.0142	0		0.0294	0.9833	nan	nan	0.9085	0.8		0.9708	0	0	0	0.01	0.0091		0.2477	0.7077	nan	0.7143	0.6837	nan
1	0	0.0741	0.013	0.022	nan		0.0023	0.886	0.9423	nan	0.8917	0.8889		0.831	0.0236	nan	0	0	0		0.1692	0.8714	0.8387	0.766	0.7778	0.8409
0.9595	0.0216	0	0.0044	0.004	0.0118		0.0158	1	1	0.6	0.8788	0.971		0.6207	0.0313	0.0063	0.0065	0	0.0122		0	0.6571	nan	0	0.4242	0.7647
0.6667	0.0244	nan	nan	0.4265	nan		0.0073	0.9862	1	0.6327	0.9103	1		0.9461	0.019	0.0372	0.0144	0	0.0065		0.0169	0.5031	0.8367	0.7538	0.5588	0.5
0.8033	0.2059	nan	nan	0.6535	0.4848		0.0265	1	nan	0.7073	0.9423	nan		0.75	0.0253	0.0047	0.0053	0	0		0.0088	0.5085	0.4839	0.4231	nan	0.2759
0.9118	0.0094	0.0174	0.0106	0.0154	0		0.0153	0.8333	0.8113	0.8391	0.9535	0.9873		0.9091	0.0359	0	0	0	0		0	0.3429	0.4	0.6507	0.2963	0.2456
0.9649	0.025	0	0	0.0119	0		0.0134	0.7626	0.8	0.8154	0.9615	0.9767		0.9412	0.6	0.5714	nan	nan	0.4571		0.0319	0.3913	nan	nan	0.0794	0.3889
0.8739	0.0037	0	0.0137	0.0152	0		0.003	0.64	nan	nan	0.9589	0.9756		0.5882	0.2667	0.8254	0.5526	0.4143	0.8817		0.037	0.7027	0.9167	nan	0.2893	0.3864
0.9787	0.0057	0.0593	0.01	0	0.0656		0	0.5113	0.8966	0.6486	0.9683	0.9663		0.8235	0.4107	nan	nan	0.5065	0.6032		0.0037	0.5	nan	nan	0.4815	0.5429
0.9388	0.0141	0.0275	0.0099	0.0274	0		0.0106	0.7195	0.9318	0.8395	0.9496	0.9009		0.7037	0.0206	0.6571	nan	0.0068	nan		0.0309	0.6552	nan	nan	0.9643	0.913
0.9366	0.0212	0.0228	0.0113	0.0612	0.1458		0	0.88	nan	0.0116	0.7246	0.8938		0.463	0.0381	0.1389	0	0.0408	0.1308		0.015	0.75	0.5758	0.2222	0.561	0.7436
0.9275	0.2083	nan	nan	0.9355	0.9242		0	0.9886	0.9759	0.9733	0.9302	0.9074		0.8529	0.5143	nan	nan	0.2658	0.7857		0.0134	0.7167	nan	0.358	nan	0.5814
0.9649	0.462	nan	nan	0.9388	0.9891		0	1	nan	0.9286	nan	0.9189		0.8824	0.56	nan	0.76	0.5368	0.5821		0.0104	0.6102	0.3511	0.3333	0.381	0.7051
1	0.137	nan	nan	0.9259	0.96		0	0.9362	nan	1	nan	0.9778		1	0.6087	nan	0.9583	0.9	0.9118		0.0159	0.8852	0.7692	0.7838	nan	0.9677
0.6897	0.1212	nan	nan	0.7703	0.4737		0.0435	0.726	nan	nan	0.6234	0.7714		0.8431	0.48	nan	0.4571	0.6038	0.5278		0.0157	0.5227	0.8333	0.525	0.527	0.6
0.918	0.0244	nan	nan	0.0217	0.1111		0.023	0.8256	nan	0.6061	0.7619	0.8081		0.9773	0.55	nan	nan	0.7083	nan		0.0023	0.4828	nan	nan	0	nan
0.9118	0.3235	nan	nan	0.1	0.381		0	0.963	nan	nan	0.9146	0.9804		1	0.6739	1	0.7838	0.9119	0.9694		0.0234	0.6667	nan	0.6	0.6552	0.6867
0.5465	0.01	0.0367	0	0	0		0.0088	0.7619	1	0.4286	0.9877	0.9688		0.5678	0.2071	nan	0.3816	0.1374	0.3745		0	0.3571	nan	nan	0.4393	0.566
0.6809	0.0088	0.7766	0.7164	0.0833	0.3333		0	1	0	nan	0.9412	0.9487		0.7895	0.475	nan	nan	0.5676	nan		0.4667	0.9444	nan	nan	0.6096	0.6923
1	0.4762	1	0.95	0.7016	0.9333		0.0261	1	nan	nan	0.9243	0.9848		0.7556	0.2727	nan	0.5	0.4	0.5278		0.5854	0.8857	nan	nan	0.5248	0.7875
0.8378	0.0678	0	0.0465	0.012	0		0.0595	0.8738	nan	nan	0.9626	0.9342		0.7353	0.0588	nan	nan	0.5	nan		0	0.64	nan	nan	0.7011	0.7164
0.8913	0	0.037	nan	0.0055	0		0	0.6774	nan	nan	0.9176	0.9259		0.587	0.1842	nan	0.4688	0.3265	0.2727		0	0.5769	nan	nan	0.6452	0.7115
0.959	0.3696	1	nan	0.6935	0.4198		0.0299	0.9586	nan	nan	0.9632	0.9929		0.5366	0.1429	nan	0.4762	0.5102	0.4762		0.0127	0.9691	nan	nan	0.6322	0.7955
0.6255	0.0101	0.2245	0.2482	0	nan		0.0043	0.9713	nan	nan	0.9691	0.9806		0.619	0.2414	0.4	0.6667	0.4333	nan		0	0.8193	nan	nan	0.7544	0.7778
0.8689	0.1795	nan	nan	0.146	0.6389		0	0.8261	nan	nan	0.5714	0.7551		0.6667	0.1667	nan	nan	nan	0.7079		0.4348	0.8571	nan	nan	nan	nan
0.6329	0.01	nan	nan	0.1163	0.075		0.0274	0.871	nan	nan	0.9412	0.98		0.7647	0.4559	nan	0.5833	nan	nan		0	0.4909	nan	nan	0.5	nan
0.8462	0.303	nan	0.5152	0.5519	0.6071		0.0099	0.7067	nan	nan	0.7162	0.878		0.8229	0.4792	0.5833	nan	0.5273	0.5294		0.028	0.8785	1	0.7209	0.8529	0.9206
0.8788	0.0185	nan	nan	0.0145	0		0.3333	0.9851	1	1	0.9185	0.9888		0.678	0.3017	0.5373	0.6343	0.4881	0.6316		0	0.766	nan	nan	nan	0.6857
0.7612	0	nan	nan	0	0		0	0.68	nan	0.075	0.7841	1		0.9545	0.32	nan	nan	0.6804	0.9091		0.0075	0.768	nan	0.9149	nan	nan
1	0.016	0.0329	0.0109	0.0055	0		0.316	0.9444	1	0.6341	0.95	0.9419		1	0.5417	nan	nan	0.8125	0.7321		0	0.3784	0.3488	0.0889	0.8261	nan
0.9258	0.0221	0.0137	0.0156	0	0		0.0155	0.8504	0.9157	0.9423	0.8046	0.7755		0.65	0.2093	nan	nan	0.2195	0.2955		0.3333	0.7347	0.4404	0.5823	0.6441	0.7333
0.8415	0.0141	0.0159	0.0131	0	0		0.015	0.9031	0.9898	0.9706	0.9268	1		0.7379	0.2414	0.92	nan	0.3514	0.7234		0.0458	0.5319	nan	0.3714	0.623	0.5854
0.5918	0	nan	nan	0	nan		0.0256	0.9776	0.9139	0.872	0.9452	1		0.7833	0.36	nan	nan	0.5368	0.6125		0.0222	0.6047	0.84	0.7778	0.8298	0.8235
1	0	nan	nan	0.0312	0		0.0136	0.9886	0.8694	0.7396	0.9771	0.988		0.8	0.2745	nan	nan	0.3052	0.3114		0.0117	0.3143	nan	nan	0.3529	nan
0.9259	0	nan	nan	0	0		0.0064	0.9846	1	0.8776	0.9626	0.9741		0.6329	0.2857	nan	nan	0.7938	nan		0.0119	0.5556	nan	nan	0.5641	0.5667
1	0.0566	nan	0.0455	0	0		0.0087	0.9167	0.75	nan	0.9107	1		0.6957	0	nan	0	0.0148	0		0.021	0.4717	nan	nan	0.3667	0.4643
0.9661	0.0556	nan	nan	0	0.0154		0.0083	0.9565	nan	nan	0.952	0.9722		0.925	0.4474	0.7143	0.7442	0.6706	0.5897		0.0115	0.8621	nan	nan	nan	nan
0.8993	0.0806	0.873	0.6809	0.617	0.46		0.0085	0.974	0.0181	0.0158	0.9804	0.9167		0.7111	0.1389	0.65	nan	0.3933	0.6098		0	0.5333	nan	nan	nan	nan
0.9394	0.0179	0	0	0	0.0952		0.0137	0.7879	0.0165	0.0084	0.9646	0.9455		0.5217	0.0448	nan	0.0141	0.0543	0.0545		0.0167	0.875	nan	nan	0.5185	nan
0.6767	0.0288	0.0154	0.0229	0.0114	0.04		0.0171	1	0.7671	0.9667	0.9873	1		0.5905	0.1455	nan	nan	0.1789	0.2857		0.0242	0.4348	nan	nan	0.3514	nan
0.567	0.0255	0.0093	0.0229	0.0556	0.0235		0.0072	0.9643	0.6857	0.6222	0.9403	0.9655		0.9688	0.4737	nan	nan	0.0538	nan		0.3	0.68	nan	nan	nan	nan
0.9545	0.0165	0.0369	0.0501	0	0.0756		0.0032	1	nan	0.8182	0.8857	1		0.9077	0.1724	nan	nan	0.022	nan		0.0071	0.3077	0.0893	0.1368	0.0392	0.2308
0.7923	0.0337	0.0318	0.0163	0	0.0109		0.0133	1	nan	0.7241	0.9877	0.9792		0.6628	0.1194	nan	nan	0.0083	nan		0.0059	0.3704	nan	nan	nan	nan
0.8396	0.0197	0.0223	0.0089	0.0126	0		0.0102	0.7812	nan	0.9767	0.9714	0.98		0.9464	0.1667	0.8421	0.6923	0.0063	0.2344		0.0072	0.3976	nan	0.5	0.2917	nan
0.8232	0.0444	0	0.0259	0	0.0207		0.0063	0.8704	0.8261	nan	0.925	0.9851		0.9016	0.1622	nan	nan	0	0.125		0.0066	0.6436	0.5362	0.5714	0.5745	nan
0.9485	0.0134	0	0	0	0.1111		0.0078	0.9583	0.8113	0.9722	0.9677	1		0.9569	0.0769	nan	nan	0.0055	0.0153		0.0165	0.6239	0.6909	0.6042	nan	nan
0.987	0.0636	0.0128	0	0	0.1478		0.013	0.5261	0.0134	0.0395	0.4677	0.5204		0.8782	0.4915	nan	0.6667	0.5529	nan		0.0162	0.5957	0.5833	0.5833	0.5769	0.2609
0.9688	0.3478	nan	0.9167	0.8345	0.9437		0.12	0.8193	0.7273	0.5333	0.8621	0.9394		0.5879	0.1698	nan	0.4483	0.1818	nan		0	0.7083	nan	nan	0.5952	0.5
1	0.5	nan	nan	0.5963	0.98		0.0408	0.5532	0.3588	0.3821	0.2418	0.4128		0.6828	0.2609	0.4681	nan	nan	nan		0.0155	0.3962	0.8696	0.5208	nan	0.4583
0.7152	0.0174	0.0219	0.0255	0	0		0.0393	0.5722	0.9441	0.9182	0.7667	0.7705		0.7692	0.2115	nan	nan	0.1935	0.5116		0.0357	0.6154	nan	nan	nan	0.6667
0.8216	0.0228	0.128	0.0682	0	nan		0.3833	0.904	0.6667	0.6667	0.8261	0.8108		0.845	0.5272	0.7879	nan	nan	nan		0	0.7292	nan	nan	0.6712	0.828
0.9531	0.3978	0.2246	nan	0.8022	0.8219		0.0667	0.9714	nan	nan	0.9821	nan		0.6818	0.3429	0.7812	nan	0.7234	0.7857		0.0435	0.48	nan	nan	0.5278	0.4444
0.9688	0.186	nan	nan	0.6579	0.549		0.1143	0.9375	nan	nan	0.9643	1		0.5185	0.1765	nan	nan	0.2432	0.3585		0.0335	0.6552	nan	nan	0.5385	nan
0.9922	0.0274	0	0.0367	0.0112	0.1212		0.0308	0.8571	nan	nan	0.531	0.7561		0.9038	0.575	nan	1	0.7619	0.8824		0	0.6818	nan	nan	0.6571	nan
0.9803	0	0.0093	0.0244	0.0052	0.0127		0.0195	0.9403	nan	0.8462	0.9091	0.9024		0.6173	0.2259	0.4375	0.4748	0.432	0.1927		0.0155	0.6782	0.3469	0.5402	nan	0.5946
0.9302	0.4167	nan	0.5556	0.9512	0.9135		0.0106	0.9592	nan	nan	0.9143	0.9811		0.4252	0.1208	nan	0.3679	0.3067	nan		0.0141	0.5897	nan	0.5521	0.55	0.871
0.6802	0.1697	0.4753	0.4406	0.0075	0.1389		0.0168	1	1	1	0.958	0.9818		0.7414	0.4231	nan	nan	0.5758	0.5606		0.0101	0.3478	nan	0.3636	0.2759	nan
0.871	0.2857	nan	0.8387	0.9667	0.977		0	0.814	0.0085	0.0097	0.9845	0.9811		0.7955	0.4808	nan	nan	0.3171	nan		0.1522	0.56	nan	0.7174	0.6364	0.7222
0.5235	0.0187	0.0649	0.0205	0	0		0.0208	0.8828	0.018	0.0071	0.9563	0.9625		0.8261	0.3966	nan	0.75	0.2549	nan		0.0266	0.4167	nan	nan	0.7606	0.5897
0.9778	0.381	nan	0.9688	0.9028	0.95		0.0162	0.7826	0.9778	0.9492	0.9697	0.9697		0.7288	0.3443	0.451	nan	0.44	0.75		0.009	0.75	nan	nan	0.7794	0.4225
1	0.1698	nan	0.7436	0.9481	1		0	0.8882	1	1	0.9333	0.8919		0.8966	0.5556	nan	nan	0.8182	0.5636		0.0164	0.625	nan	nan	0.4648	0.766
0.937	0.0118	0.0074	0.0372	0	0.006		0.0087	0.9035	0.9773	0.9804	0.9762	0.9512		0.86	0.2791	nan	nan	0.7451	0.8333		0	0.8571	nan	nan	0.8	0.7089
0.9412	0.0292	0.0345	0	0	0		0.0476	1	nan	nan	1	0.9556		0.7571	0.2542	nan	nan	0.6296	0.5625		0.0304	0.8846	1	0.5932	0.7943	0.7904
0.8649	0	nan	nan	0	0		0	0.9268	nan	nan	0.9429	0.9306		0.6182	0.2895	nan	0.375	nan	nan		0.0094	0.8065	nan	0.9737	0.7727	0.819
0.9268	0.0211	0.0217	0.0123	0.0055	0		0.016	0.9121	0	0.0204	0.9626	0.9857		0.6739	0.3529	nan	nan	0.2208	0.4407		0	0.9254	nan	nan	0.7887	0.9125
0.9365	0.0204	0	0.1091	0.0187	0.0909		0.012	0.5706	0.9459	0.8505	0.9222	0.8814		0.7808	0.3985	0.4444	0.6081	0.4062	0.6364		0.0115	0.7568	nan	0.8276	0.7263	0.767
0.9841	0.0366	0.029	0	0	0		0.0257	0.6476	0.8603	0.8136	0.9492	0.9737		0.7417	0.0249	0.0159	0.0513	0	0		0.04	0.9259	0.9	nan	0.875	0.8902
0.7101	0.1026	0.6757	nan	0.1939	0.3438		0.0455	0.9048	nan	nan	0.7901	0.9634		0.8802	0.0084	0.0086	0.0187	0	0		0.0056	0.9753	nan	nan	0.848	0.8947
0.9257	0.0201	0.013	0.0173	0.0294	0.0084		0.0048	0.75	nan	nan	0.9836	1		0.6476	0.02	0.0258	0.0071	0	0		0.4118	0.8636	nan	nan	nan	nan
0.8031	0.0153	0.026	0.0254	0.2279	0.1439		0.0109	0.6667	nan	0.2903	0.875	0.9104		0.7368	0.0241	0.0121	0.0116	0	0		0.0909	0.4483	nan	nan	nan	0.3182
0.6989	0.0398	0.0331	0.027	0.3488	0.1491		0.0204	0.7176	1	0.9688	0.7723	0.7462		0.8276	0.0111	0.0085	0.0064	nan	nan		0	0.5345	0.7436	0.3559	0.1795	0.3611
0.74	0.0209	0.0095	0.0141	0.2128	0.1134		0	0.5686	nan	nan	0.8889	0.8608		0.3243	0.0198	0.016	0.0106	0	nan		0	0.3939	nan	nan	0.1203	0.5405
0.8539	0.0218	0.0108	0.015	0.3026	0.1562		0.0128	0.9048	nan	0.9688	0.9583	0.977		0.3774	0.0163	0.0099	0.0109	0	nan		0.1176	0.6429	0.6897	nan	0.7981	0.7422
0.8218	0.1539	0.0069	0.0161	0.3956	0.2805		0.0037	1	0.25	0.98	0.9545	1		0.46	0.0099	0.0239	0.02	0	nan		0	0.7143	nan	nan	nan	0.7143
0.95	0.0027	0.0157	0.0051	0.1452	0.2708		0.0127	1	0.475	0.7292	0.9173	1		0.8795	0.0161	0.0214	0.0044	nan	nan		0.0161	0.3721	nan	nan	0.3559	0.4857
1	0.02	0.0147	0.0108	0.1746	0.175		0.0113	1	nan	0.5333	0.9013	0.9762		0.5325	0.0106	0.0131	0.01	nan	nan		0.012	0.5714	nan	nan	nan	nan
0.9821	0.0966	0.0303	0.0897	0.4685	0.2632		0.0166	0.9545	nan	0.5797	0.9214	1		0.7808	0.0204	0.0153	0.0048	nan	0		0.0087	0.725	nan	nan	0.7857	0.8723
0.5714	0.0244	0	0	0	0		0.0083	1	nan	0.6222	0.9864	0.9867		0.5833	0.0113	0.0022	0.0047	nan	0.0323		0.0303	0.3438	nan	0.375	nan	0.6905
0.9671	0.0077	0	0.029	0.0054	0.0447		0.0119	0.6364	nan	0.7907	0.9665	0.9936		0.6609	0.0098	0.0152	0.0123	0	0.0345		0.0092	0.3824	nan	nan	nan	0.6296
0.9597	0.0711	0.0317	0.0696	0.0177	0.1524		0.0317	0.96	nan	nan	0.9853	0.9419		0.678	0.0226	0.0687	0.0057	nan	nan		0.0128	0.5135	0.6667	nan	0.5385	0.7568
0.9877	0.1463	nan	nan	0.1524	0.1		0.0053	0.9167	nan	nan	0.9518	0.9744		0.5539	0.2083	0.4286	nan	nan	0.3878		0.0031	0.5714	0.8222	nan	0.6479	0.8611
1	0.1316	nan	nan	0.0203	0.0909		0.0121	1	1	nan	0.9195	0.9783		0.9383	0.5882	0.7778	nan	0.6	0.8288		0.0067	0.8966	0.9	nan	0.8889	0.9508
0.9608	0	0.0192	0.0606	0	0		0	1	1	nan	0.9722	0.9153		0.7568	0.2381	nan	nan	0.3913	0.4286		0.019	0.6429	0.52	0.5484	0.3846	0.6667
0.9737	0.4736	0.6754	0.6512	0.629	0.7895		0.0132	0.6	nan	0	0.8571	0.8548		0.7333	0.3371	nan	nan	0.551	0.5538		0.0105	0.8115	0.6744	0.7778	0.6512	0.7126
0.9824	0.02	0.028	0.2126	0	0.0588		0.0286	0.6941	0.024	0	0.3478	0.7812		0.7222	0	0.08	0.0606	0	0.0303		0.0037	0.9817	0.8936	0.95	1	0.9459
0.9734	0.0135	0.0205	0.0078	0	0		0.2105	0.7188	nan	nan	0.3226	0.6042		0.7111	0.0105	0	0.0625	0.0143	0		0.0102	0.7979	0.8571	0.9661	nan	0.6744
0.7978	0.0987	0.0099	nan	0.0333	nan		0.0105	0.5658	0.0156	0.0111	0.962	0.9658		0.7692	0.0193	0.0294	0	0	0		0.0362	0.619	nan	nan	nan	0.4062
0.8519	0.1601	0.0105	0.003	0.0656	0.0748		0.0202	0.775	0.0276	0.0069	0.9452	0.9841		0.5556	0.1897	nan	0.2078	nan	0.0455		0.0343	0.355	0.3404	0.2604	0.2308	0.1735
0.9123	0.015	0.0097	0.0063	0	nan		0.0339	0.6429	nan	nan	0.5359	0.5397		0.6346	0.2326	nan	nan	0.0882	0.0667		0.0504	0.6034	nan	nan	nan	0.619
0.8571	0.0738	0.0522	0.0222	0	0.0143		0.0051	0.9167	0.0162	0.0181	0.9348	0.8857		0.9894	0.4805	0.2222	0.4615	0.3281	0.4032		0.017	0.4915	nan	nan	0.8302	0.6667
0.9286	0	0.2143	nan	0	0.0196		0.0095	1	0.013	0.0065	0.9518	0.9559		0.764	0.4222	0.2683	0.5897	0.2308	0.4111		0.0154	0.5878	0.6047	0.6822	0.4848	0.5152
1	0.0238	0.0571	0.0909	0.012	0.0171		0.0094	0.9636	0.0117	0.0333	0.9483	1		0.5882	0.2045	nan	nan	0.5833	0.4189		0.042	0.56	nan	0.7407	0.5	0.4516
0.9681	0	0	nan	0	0.0128		0.0095	1	0.0171	0.0184	0.9649	0.9674		0.8922	0.5806	nan	0.8	0.725	nan		0.4262	0.7273	0.6809	nan	0.5849	nan
0.913	0	nan	0	0.0088	0		0.0191	1	0.0126	0.0081	0.9467	0.9111		0.6333	0.2286	nan	0.6136	0.4348	0.5758		0.0099	0.3784	0.7692	nan	0.45	0.5143
0.9048	0.0233	nan	nan	0.0077	nan		0.0152	0.9653	0.0141	0.0096	0.9455	0.9623		0.7273	0.25	nan	nan	0.8046	0.8548		0.0029	0.4737	nan	nan	0.5577	0.5161
0.6271	0	0	0.0282	0	0		0.0088	0.9853	0.0167	0.0163	0.9205	0.9697		0.8503	0.5404	nan	0.7273	0.2692	nan		0.0024	0.5833	nan	0.7037	0.6667	0.6667
0.7965	0.0084	0.0482	0.0184	0.0211	0		0.0045	0.9435	0.0066	0.0076	0.9167	nan		0.9189	0.6	nan	nan	0.5859	0.7193		0.0144	0.6941	nan	0.7742	nan	0.7671
0.8548	0.0167	0	0.0135	0	0		0.0119	0.8	nan	0	0.9121	nan		0.7295	0.4153	nan	0.5208	0.6098	0.6538		0.0082	0.4154	0.35	0.3947	0.5	0.5873
1	0.0263	nan	nan	0	0		0.0153	0.8778	0.0233	0.028	0.8889	1		0.6696	0.2564	0.9091	0.6667	0.1584	0.6		0.0079	0.3133	nan	nan	0.3294	0.4268
0.9833	0.0144	0.0283	0.0112	0.0069	0.0167		0.0205	0.9836	0	0.0258	0.9178	0.9643		0.9818	0.5714	nan	nan	0.9773	1		0.0041	0.3273	nan	nan	0.0978	0.3226
0.9802	0.3931	nan	nan	0.6146	0.7143		0.0335	1	0.0075	0.0159	0.9107	nan		0.7794	0.4333	nan	0.7059	nan	nan		0.0619	0.5238	nan	0.1875	0.6387	0.8142
0.9024	0.0202	nan	0.0508	0.0185	0		0.0041	0.9038	0	0.0057	0.9859	1		0.5846	0.2692	0.75	0.3636	0.4815	0.3816		0.037	0.3784	nan	0.4062	0.1522	0.5211
0.7053	0.0206	0	0.014	0.0091	0.0063		0.0049	0.9496	0.0094	0.0153	0.9848	1		0.7538	0.4286	nan	0.6538	0.3077	0.6094		0.0149	0.4688	nan	0.2273	0.1818	0.2917
0.9667	0.044	nan	0.009	0.0136	0		0.0118	0.8316	0.0127	0	0.875	0.9667		0.8163	0.4667	nan	nan	0.3919	0.5806		0.0248	0.3514	0.4565	0.2368	0.1515	0.381
0.95	0.0153	0.036	0.1293	0.0069	0.0133		0.0174	0.8636	0.0027	0.0154	1	nan		0.75	0.44	0.8889	nan	0.4872	0.5972		0	0.5091	nan	0.4167	0.35	nan
0.9067	0.0061	0.0086	0.0029	0	0.0112		0.0084	0.9167	0.0104	0.0258	0.9333	1		0.7937	0.2222	nan	nan	0.1972	0.4051		0.0031	0.5758	0.5429	0.7391	0.5152	0.5273
0.9744	0.0229	0.0061	0.0083	0	0		0.002	0.9778	0.0195	0.0204	0.9714	1		0.9615	0.2984	1	nan	0.2676	0.25		0.0202	0.5926	nan	nan	0.5	0.5385
0.9355	0.012	0.0101	0.0234	0	0		0	1	0.0358	0	0.875	0.9524		0.7701	0.098	0.75	0.2742	0.0231	0.16		0.5192	0.9103	nan	nan	nan	0.5882
1	0.0144	0.0056	0.0132	0	0		0.0497	0.6	0	0.0268	0.54	0.8169		0.7385	0.3783	nan	0.4127	0.2128	0.4472		0.0127	0.7551	nan	nan	0.5	0.75
0.9318	0.0196	0.0189	0.0236	0	0.0086		0.0276	0.6938	0.0063	0.0292	0.641	0.8068		0.614	0.1506	nan	nan	0.15	0.3069		0.0042	0.5	nan	0.55	0.4	0.6914
0.9783	0.0187	0.0091	0.0208	0	0		0.0155	0.6233	0	0	0.7361	0.7768		0.6984	0.2118	nan	nan	0.1594	0.2816		0.0069	0.8431	nan	0.6761	nan	0.6667
0.9259	0.0159	0.0221	0.0119	0	0		0.2867	0.8281	nan	0.8095	0.6389	0.8276		0.6164	0.0375	0.087	0.3607	0.0238	0.0211		0.0117	0.7143	nan	0.7692	0.5357	0.8036
1	0.0185	0.0235	0.0175	0	0.0156		0.0053	0.7429	0.2	0.1021	0.9299	0.9568		0.4632	0.0531	nan	0.1449	0	0.1183		0.0084	0.6364	nan	0.85	0.549	0.8222
0.9811	0.0127	0.0026	0.0094	0.0101	0.0148		0.0112	0.9677	0.9388	1	0.9437	nan		0.8373	0.0962	0.4655	0.4277	0.0667	0.1026		0.0064	0.6966	0.7	0.8462	0.6337	0.7111
0.6984	0.0126	0.0211	0.0115	0	0		0.0086	1	0.8167	0.9333	0.9359	0.7917		0.5984	0.0055	0.044	0.1042	0	0		0.0165	0.4754	0.625	nan	0.3069	0.5435
0.7162	0.0282	0.0117	0.0169	0	0		0.0048	0.963	0.8889	0.6063	0.9398	0.9032		0.6556	0.1829	0.6119	0.494	0.0909	0.3397		0.0203	0.8958	nan	nan	0.746	nan
0.729	0.0154	0.0055	0.0249	0	0.0192		0.0252	0.9412	0.7778	0.8267	0.8911	0.9452		0.7528	0.2872	nan	nan	0.0991	0.4626		0.0217	0.5	nan	0.3	0.5289	0.6
0.8909	0.0051	0	0	0	0		0.0253	1	nan	nan	0.8846	0.9762		0.8426	0.2941	0.4038	0.6154	0.1076	0.4094		0	0.6942	0.4056	0.5785	0.4865	0.7273
0.7955	0	0.0833	0.0103	0	0		0.0023	0.9623	nan	nan	0.9057	0.9688		0.6863	0.2414	0.4074	nan	0.1261	0.2585		0.0194	0.6636	0.623	0.6438	0.5584	0.6338
0.8824	0.0113	0.0164	0	0	0.0104		0.0105	1	nan	nan	0.8963	0.9281		0.7284	0.4127	nan	0.6333	nan	nan		0.0068	0.5769	0.037	nan	0.0816	0.425
0.5333	0.0053	0.0117	0.0449	0.022	0		0.0155	0.5918	0.1905	0.6471	0.96	0.8974		0.3926	0.0747	nan	0.1667	0.069	nan		0.006	0.6512	0.8108	0.8448	0.5158	0.7
1	0.0264	0.0129	0.0733	0.0095	0.0448		0.0251	1	0.8571	1	nan	nan		0.7966	0.45	nan	nan	0.5366	0.4605		0.0099	0.9	nan	0.4	0.7531	0.9358
1	0.0273	0.004	0.0282	0	0		0.0149	1	1	nan	1	0.9773		0.6071	0.0357	nan	nan	0.0851	nan		0.0041	0.4524	nan	nan	0.32	0.4688
0.8529	0.0201	0.0117	0.0649	0	0.0208		0.0297	1	0.973	nan	0.96	0.9623		0.8889	0.52	nan	nan	0.6471	0.7714		0.0162	0.6731	0.6279	0.5152	0.4595	0.4648
0.974	0	nan	0.0227	0.0104	0		0.0338	0.9804	0.8571	1	0.9792	1		0.871	0.3929	nan	nan	0.5217	0.7111		0.0134	0.6222	nan	nan	0.55	0.5455
0.8611	0.0556	nan	nan	0	0		0.0115	0.9881	0.881	0.9744	0.9423	0.9861		0.7818	0.36	nan	nan	0.4868	0.7647		0.0123	0.5714	nan	nan	0.6279	nan
0.695	0.0178	0.4542	0.3067	0.0303	0.1111		0.0218	1	nan	nan	0.975	0.9815		0.5	0.1846	nan	0.2464	0.2063	0.2963		0.0102	0.8	nan	nan	0.7778	0.9118
0.6558	0.0115	0.0343	0.0196	0	0		0.0149	1	nan	0.8571	0.9362	1		0.6	0.2941	nan	nan	nan	nan		0.019	0.6562	0.5517	0.25	0.407	0.4914
0.8226	0.0061	0.0602	0.0424	nan	nan		0.037	0.825	nan	0.9556	1	1		0.7963	0.4578	0.7234	nan	nan	nan		0.0142	0.8	nan	nan	0.7778	0.8235
0.9216	0.0029	0.2185	0.1858	0	0		0.0052	0.9762	nan	0.9286	0.942	1		0.7143	0.3714	nan	0.8621	0.5	0.6552		0.0078	0.381	nan	nan	0.42	0.4889
0.9423	0.4412	nan	nan	0.2881	0.5		0.0136	0.9394	nan	0.881	1	0.9583		0.717	0.2895	nan	nan	nan	0.6727		0.0094	0.9118	nan	nan	0.67	0.789
0.9589	0.0182	0.0117	0.0379	0	0.0067		0.017	0.9848	1	0.9012	0.9639	1		0.7368	0.0488	0.463	nan	0.5263	0.3448		0	0.5	nan	0.697	0.2642	0.6275
0.9333	0.0112	0.0246	0	0.0086	0		0.0062	0.9403	1	0.7692	0.9636	0.9388		0.74	0.24	nan	nan	0.7176	0.7143		0.009	0.5397	0.4615	0.5393	0.2411	0.587
0.9608	0.014	0.0216	0.0244	0.013	0.0058		0.0057	0.9792	0.9677	nan	0.7391	0.96		0.925	0.55	nan	nan	0.9286	0.9302		0.0682	0.6818	0.6774	0.7778	0.7222	0.6327
0.9716	0.0146	0.0115	0	0	0		0	0.9032	nan	nan	nan	1		0.7297	0.25	nan	nan	0.6364	0.7273		0.0113	0.6053	0.6667	0.6091	0.5	0.5672
0.9421	0.0226	0	0.0096	0	0		0.0172	0.9789	1	0.9773	0.8537	0.9811		0.6301	0.2558	nan	nan	0.5455	0.5091		0.0332	0.48	nan	nan	0.325	0.381
0.9375	0.0067	0.0312	0.027	0	0		0.0157	0.9919	0.9863	1	0.9545	0.9429		0.9265	0.5904	nan	0.619	0.8404	0.8955		0.0093	0.4118	nan	0.7857	0.4062	nan
1	0.494	1	0.8947	0.9304	1		0.0105	0.9851	nan	nan	nan	nan		0.9035	0.5526	nan	nan	nan	0.5714		0	0.4444	nan	0.6441	0.3281	nan
0.6032	0.0428	0.1446	0.0957	0.0123	0.1275		0.4595	1	nan	0.5833	nan	nan		0.9868	0.6639	nan	nan	nan	nan		0.0115	0.3443	nan	nan	nan	0.625
0.9444	0.0085	0	0.0185	0	0		0.4979	1	nan	nan	nan	nan		0.7791	0.2338	nan	0.7	0.5111	nan		0	0.4658	1	nan	0.7561	0.8689
0.9688	0.0476	0.043	0.0242	0.0569	0.0343		0.0569	0.8571	0	0.027	0.9815	0.8596		0.5	0.193	nan	nan	0.4671	0.6364		0	0.8793	0.9688	nan	0.8039	0.7027
1	0.0119	0.012	0.0148	0	0.0088		0.0595	0.9821	0.0444	0	1	0.87		0.566	0.1818	nan	nan	0.3537	0.2273		0.0124	0.8906	0.8776	0.92	0.7174	0.7931
0.9851	0.0177	0.0155	0.0075	0	0		0.0136	0.6528	0.96	0.8571	0.764	0.8909		0.6023	0.0987	nan	0.8857	0.2578	0.1193		0.0052	0.816	0.9375	0.8222	0.5921	nan
1	0.0271	0.0123	0.0243	0.0164	0		0	0.7917	nan	nan	0.7572	0.8983		0.8333	0.377	nan	0.7368	0.3462	0.5		0	0.3023	nan	nan	0.2128	0.3559
1	0.0177	0.0151	0.0142	0	0.0267		0.3493	0.8769	nan	1	0.9483	0.9		0.7875	0.3684	nan	nan	0.58	0.618		0.0208	0.6829	nan	nan	0.1871	0.8302
1	0.0283	0.0144	0.0214	0	0.0094		0.2123	0.9298	0.9245	0.9167	0.9174	0.75		0.8777	0.5435	nan	nan	0.4891	0.7117		0.0065	0.7937	nan	nan	0.8079	0.9459
1	0.0128	0.0099	0.0074	0	0.0095		0.1653	0.7	0.1124	0.1216	0.9692	0.9785		0.8049	0.4667	nan	nan	0.7778	0.5769		0.0323	0.8472	nan	nan	0.6744	0.9194
0.9846	0.023	0.012	0.0273	0	0		0.0081	1	nan	nan	0.9897	0.96		0.5769	0.0037	0.0309	0.0127	0	0		0.019	0.7015	nan	nan	0.4242	0.746
1	0.0111	0.0133	0.0138	0	0		0.0099	0.9787	nan	nan	0.9737	0.963		0.8925	0.5833	nan	1	0.6864	0.8904		0.0109	0.4754	nan	nan	0.6104	0.8072
0.975	0.0283	0.0125	0.0224	0	0		0.0239	0.9516	nan	0.1167	0.9543	0.95		0.5714	0.009	0.0154	0.0101	nan	0.0085		0.0152	0.7191	0.9744	1	0.6508	0.7931
0.9	0.0178	0.0205	0	nan	nan		0.0194	0.8806	nan	nan	0.885	1		0.8333	0.16	nan	nan	0.4127	0.5333		0.0735	0.8276	nan	nan	0.5972	0.7857
1	0.0189	0.0434	0.009	0	0.0155		0.0169	0.9286	0	0.0267	0.9386	0.9197		0.6	0.125	nan	nan	0.4375	0.5349		0.0072	0.8696	nan	nan	0.7792	0.8438
0.9109	0.3106	0.8776	nan	0.9118	0.9315		0.0123	0.5517	nan	nan	0.3152	nan		0.75	0.4286	0.8	nan	0.5556	0.5		0.0571	0.831	nan	0.9706	0.9355	0.9633
0.9346	0.0693	0.88	0.5761	0.6203	0.6667		0.0231	0.8462	0	0	0.7294	0.6825		0.4933	0.1212	0.2069	nan	0.15	nan		0.0258	0.75	nan	nan	nan	0.791
0.9339	0.0379	0	0.0303	0.1643	0.3217		0.0167	0.875	nan	nan	0.9598	0.9808		0.4737	0.0202	0	0.0968	0	0.0137		0.023	0.9344	1	nan	nan	0.8
0.9623	0.0427	0	nan	0.0078	0		0	0.9688	0	nan	0.9223	nan		0.4091	0.019	0	0.0147	0	0		0.0151	0.7222	0.7385	0.7624	nan	0.6444
0.8824	0.0492	0.025	nan	0	0		0.1446	0.9417	0	0	0.8831	0.9479		0.475	0.0198	0.0125	0.0169	0	0		0.625	0.9429	nan	nan	0.7115	0.8837
0.9474	0.0211	nan	nan	0	0		0.063	0.9833	0.9836	0.9579	0.9762	0.9919		0.6822	0.0221	0.2414	0.0885	0.037	0.072		0.0245	0.44	nan	nan	0.5484	nan
0.9661	0.023	0.0074	nan	0	0		0.0243	0.9298	0.918	0.8679	0.9014	1		0.7561	0.1677	0.4219	0.4167	0.3553	0.38		0.025	0.5741	nan	nan	0.5778	nan
0.9111	0	nan	0.0312	0	nan		0.0401	0.92	0.8519	nan	0.9529	0.9924		0.7241	0.16	0.3095	0.4318	0.3333	0.3095		0	0.6739	nan	nan	0.8667	0.6923
0.9157	0.0116	0	0	0	0.0067		0.0091	0.6552	0.0175	nan	0.875	0.9474		0.7143	0.35	nan	0.6739	0.4516	nan		0.0171	0.697	0.766	0.7436	nan	0.6222
1	0.0153	0.0122	0.0087	0	0		0.3514	0.96	nan	nan	0.8276	0.9091		0.7347	0.3077	nan	nan	nan	0.5263		0.0038	0.3723	nan	0.5965	nan	0.3846
1	0.0173	0.0085	0.0183	0	0.0122		0.2759	1	nan	nan	0.8	0.9318		0.7692	0.4324	nan	nan	nan	0.3514		0.014	0.4496	nan	nan	0.2414	0.4634
1	0.0167	0.0157	0.0099	0	0.0087		0.0257	0.5484	0.0092	0.0144	0.975	nan		0.5143	0.0385	nan	nan	0.0127	0.049		0.0123	0.7468	0.8889	0.6034	0.6049	0.7755
1	0.0184	0.0216	0.0128	0	0.0076		0.0066	0.8974	0.0113	0.0199	1	nan		0.6636	0.0225	nan	nan	0.0142	0.0278		0.0281	0.5625	0.6462	0.6222	0.4419	0.7255
1	0.0242	0.0117	0.0174	0	0		0.0097	0.9355	0.015	0.017	0.9286	nan		0.6415	0	nan	nan	0	0.04		0.0091	0.5889	nan	nan	0.3333	0.3929
0.9896	0.015	0.0158	0.0113	0	0		0.0096	0.9833	0.0105	0.0103	0.9259	nan		0.8592	0.431	nan	nan	0.4423	0.2979		0.0081	0.367	nan	nan	0.0857	0.5238
0.9412	0.0181	0.0122	0.0046	0	0		0.0129	1	0.0093	0.0192	0.9556	nan		0.6087	0.05	nan	nan	0.0058	0.0441		0.0067	0.382	nan	nan	0.3922	0.3824
0.9673	0.0125	0.0061	0.015	0	0.015		0.0089	1	0.0108	0.0194	1	1		0.5915	0.2832	nan	0.5652	nan	nan		0.014	0.5385	0.88	nan	0.3333	0.5385
0.9858	0.0195	0.0187	0.0121	0	0		0.0163	0.9524	0.0055	0.0111	0.9688	1		0.9026	0.5714	nan	nan	0.6944	0.7879		0.0071	0.3968	nan	nan	nan	0.3617
0.9699	0.0212	0.0125	0.0152	0.0185	0		0.0148	1	0.0127	0.0135	0.9231	0.9821		0.7451	0.4194	0.3704	0.1613	0.5345	0.7159		0.01	0.3284	nan	nan	0.3243	0.2308
0.9462	0.0253	0.0156	0.0107	nan	0		0.013	1	0.0196	0.0401	0.9655	0.9773		0.7746	0.3143	0.7879	nan	0.6842	0.7656		0.0125	0.3253	nan	nan	0.3902	0.3793
0.9231	0.0234	nan	nan	0	nan		0.005	0.9623	0.0055	0.0073	1	1		0.8588	0.2564	nan	nan	nan	0.4915		0	0.5688	0.7111	0.3556	0.3143	0.5
0.9238	0.0065	nan	0	0	nan		0	0.9107	0.008	0.0136	0.9773	1		0.9	0.4688	0.3704	nan	0.4884	0.725		0.0046	0.5373	nan	nan	nan	0.5366
0.9298	0.0385	nan	0	0	nan		0.0119	0.9091	0.0096	0.005	1	0.9896		0.7778	0.2667	nan	0.8846	0.5823	0.9444		0.0095	0.3333	nan	nan	nan	0.5
0.8598	0.0254	0	0	0	0		0.026	1	0	0.0098	0.9855	1		0.8333	0.4583	nan	nan	nan	0.4545		0.0196	0.4328	0.4878	0.6591	nan	nan
0.7188	0.0229	0.0089	0.0253	0.009	0.0242		0.0121	0.9783	nan	0.7361	0.9794	0.9905		0.76	0.3111	nan	0.4722	0.3478	0.5		0.0099	0.4036	0.5091	0.6429	nan	nan
0.8899	0.3333	0.2801	0.2601	0.2966	0.2692		0.0133	0.9643	nan	0.9211	0.9364	0.9756		0.7059	0.3548	0.0127	0.0108	0.6615	0.7324		0.0156	0.3636	nan	nan	0.1471	0.3488
0.8846	0.0601	0.0154	0.0132	0.4189	0.169		0.0148	0.975	nan	nan	0.9348	0.9524		0.6207	0.2025	nan	0.2353	0.0952	0.0741		0	0.5283	0.7857	0.7612	0.6667	0.7857
0.9608	0.042	0.1667	0.127	0.2568	0.2182		0.0303	0.9048	nan	nan	0.9604	0.9561		0.8497	0.0213	0.1528	0	0.1022	0.0581		0.0121	0.5154	0.5965	0.4024	nan	0.6579
0.6571	0.0303	nan	nan	0.9778	0.8889		0.0203	0.9167	0.0106	nan	0.9434	0.9024		0.6615	0.3302	0.775	0.5361	0.4444	0.7681		0.0237	0.6224	0.8333	0.7556	nan	0.6667
0.7717	0.1446	0.4854	0.5423	0.563	0.5783		0	0.98	0.0143	0	0.9853	0.9184		0.8077	0.403	nan	nan	0.5556	0.3636		0.011	0.67	0.7957	0.8289	0.3934	0.6835
1	0.0204	0	0	0	0		0.018	0.9773	0.0164	nan	0.9571	0.9571		0.6404	0.2875	0.4694	0.3878	0.5714	0.5208		0.0185	0.6897	0.6994	0.7236	0.6515	nan
0.9394	0.0294	0	0	0	0		0.0099	1	0.0339	0.0211	0.9762	0.9479		0.5	0.0442	0	0	0	0.0189		0.0255	0.7292	0.8641	nan	0.6905	nan
1	0.0076	0	0.0196	0	0		0.0073	0.9701	0	0.0149	0.9615	1		0.7778	0	0	0	0	0		0.0294	0.4737	nan	nan	0.3562	0.48
0.5781	0.0437	0.4333	0.3208	0.5949	0.0973		0.0053	0.9917	0	0	0.974	1		0.5357	0.2258	nan	nan	0.3153	0.52		0.007	0.7326	0.8169	0.8219	0.5	0.6744
0.9538	0.4211	0.0741	nan	0.4167	0.4038		0.0036	0.9574	0	0	0.9714	0.9425		0.85	0.3333	nan	0.6757	0.5536	nan		0.2308	0.619	nan	0.4783	0.8043	0.7581
1	0	0.0333	nan	0	0		0	0.5119	0	0.029	0.8509	0.9706		0.7368	0.3571	nan	nan	nan	nan		0.1376	0.4898	0.4085	0.5529	0.5294	0.6744
0.964	0.0086	0	0.0441	0.0179	0.0141		0.0152	0.9159	0.8974	nan	0.6667	0.9278		0.871	0.55	nan	nan	0.7403	0.6667		0.0988	0.69	0.9032	0.9114	0.9379	0.9608
0.9756	0.0116	0.0149	0	0	0		0.0146	0.9055	0.8667	0.8214	0.623	0.9492		0.85	0.5429	nan	nan	0.2877	0.5968		0.05	0.8788	nan	nan	0.9222	0.9444
1	0.0203	0.0213	0.0179	0	0		0.0109	0.7895	0.697	0.5897	0.7895	0.9091		0.5949	0.1875	nan	nan	0.5062	0.6316		0	1	nan	nan	0.6548	0.9333
0.629	0	0.0952	0	0.0131	0.0154		0.0104	0.8238	nan	0.8588	0.9474	0.9429		0.7826	0.2588	0.375	0.3261	0.3594	0.5556		0.0033	0.8182	nan	0.8108	0.7987	0.8933
0.7121	0.019	0.0214	0.0056	0	0		0.0151	0.9778	nan	0.973	0.9851	0.9815		0.9123	0.5574	nan	nan	0.5641	nan		0.4	0.875	nan	nan	0.6959	0.8444
0.8475	0	0	0	0	0		0.0137	0.7347	nan	0.125	0.9808	0.9773		0.4286	0.0952	0.2955	0.0476	0.1538	nan		0.493	0.7931	nan	nan	nan	nan
0.7385	0.0256	nan	nan	0	nan		0.0104	0.8765	nan	0.5682	1	0.9494		0.3708	0.008	nan	nan	0	nan		0	0.3636	nan	nan	0.4911	0.6269
0.7121	0.004	0.0109	0.0211	0	0		0.0189	0.75	0	0.4167	0.9737	1		0.7143	0.35	nan	nan	0.4714	0.4713		0.0118	0.4595	0.8158	nan	0.7091	0.6068
0.8605	0.36	nan	nan	0.2183	0.4667		0.0075	0.5333	0.0909	0.2099	1	0.9833		0.7586	0.0455	nan	0	0.0106	0		0.0132	0.4474	nan	nan	0.5172	0.4394
0.9714	0	nan	nan	0	0.0213		0.0048	0.7037	nan	0.1154	nan	1		0.4474	0.0218	0.0088	0	0	0		0.0105	0.4222	nan	0.1786	0.3143	0.28
0.8065	0.0184	0.6104	0.5111	0	0.0153		0.0119	0.8182	nan	nan	0.9118	0.9669		0.928	0.0194	0.005	0.0157	0	0		0.0247	0.9024	nan	nan	0.831	nan
0.9667	0.0625	nan	nan	0	0		0.0059	0.6154	nan	nan	0.9735	1		0.325	0.0048	0.007	0	0	0.0141		0	0.7	nan	nan	nan	0.4444
0.8289	0.037	nan	nan	0.0172	0		0.0077	1	1	nan	0.907	1		0.5375	0.0092	0	0.0077	0	0.0333		0.0068	0.8462	nan	0.4286	0.6522	0.623
0.901	0	nan	nan	0	0		0.0038	0.9565	1	nan	0.9518	1		0.7255	0.0204	0.0121	0.0172	0	0.0308		0.0042	0.5556	nan	0.4118	0.6429	0.5882
1	0.193	nan	0.619	0.96	0.9071		0.0148	1	1	0.6341	0.9386	0.962		0.7162	0.0244	0.0073	0.0155	0	0.0247		0	0.3478	0.6522	nan	0.2031	0.3846
1	0	nan	nan	0.0253	0		0.0052	0.9863	nan	0.7576	0.9481	0.9867		0.7662	0.0139	0.023	0	0.0204	0.0303		0.011	0.463	0.4615	nan	0.4886	0.4364
0.6071	0.0041	0.0236	0	0	0.01		0.0111	1	nan	nan	0.9394	1		0.3208	0	0	0.0357	0	0		0.0125	0.4	nan	nan	0.6154	0.4167
0.8403	0.013	0.7222	0.5972	0.0109	0		0.0157	1	nan	nan	0.9444	1		0.5481	0.2443	nan	0.3186	0.283	0.2805		0.0138	0.5	nan	nan	0.5	0.5897
0.875	0	nan	nan	0	0.0444		0.0248	1	nan	nan	0.925	nan		0.7692	0.3289	0.7407	nan	0.3676	0.4615		0.1174	0.5758	nan	nan	0.6346	0.8333
0.9167	0.2364	1	0.9412	0.3913	0.7705		0.0137	0.9688	nan	nan	0.9524	nan		0.7386	0.4009	0.381	0.4015	0.6129	0.2222		0.003	0.6167	0.625	0.5625	0.7619	0.53
0.9747	0.3723	0.9459	0.9701	0.5	0.6667		0.0211	0.5229	nan	0.9265	nan	nan		0.4587	0.0323	nan	nan	0	0		0.0047	0.7111	nan	nan	0.7353	0.7719
0.9444	0.2605	1	0.6667	0.339	0.28		0.0606	0.871	nan	nan	0.9038	nan		0.7872	0	nan	nan	0.0137	nan		0.0435	0.5217	nan	nan	0.8	0.8387
0.6429	0.1339	0.4961	0.5891	0.0823	0.0396		0.0142	0.7979	0.7727	nan	0.6214	0.7857		0.8367	0.4103	nan	nan	0.2267	0.746		0.2197	0.5667	nan	0.4348	0.566	0.7067
0.9641	0.0297	0.9568	0.9679	0.0059	0.0112		0.0063	1	0.0072	0.0133	0.9826	1		0.3699	0	nan	0	0.0067	nan		0.297	0.6377	0.4444	0.8667	0.3846	0.5714
0.9615	0	nan	nan	0.0398	0.0119		0.3377	1	nan	nan	0.8955	1		0.6438	0.2987	nan	nan	nan	0.3077		0.619	0.9667	nan	nan	0.8169	0.975
1	0	nan	nan	0	nan		0.0515	1	nan	nan	0.9221	0.9839		0.7292	0.2581	nan	nan	nan	0.5682		0.0195	0.4375	0.625	0.087	0.75	0.9505
1	0	nan	nan	0.0103	0		0.0084	1	nan	nan	0.964	0.9697		0.7778	0.4	nan	nan	0.303	0.4615		0.0095	0.6806	0.5526	0.4762	nan	0.3906
0.8929	0.0247	0.0146	0.0037	0	0.007		0.0976	0.9794	nan	nan	0.9911	0.9688		0.4821	0.1603	nan	0.6061	nan	nan		0.0064	0.8315	0.9189	0.4906	0.775	0.5949
0.9677	0.0313	0.082	nan	0	nan		0.0604	0.9817	nan	nan	0.9912	0.9672		0.8049	0.0174	0.0163	0.005	0.0079	0.0092		0.0212	0.875	0.9565	nan	0.9	0.8485
0.9262	0.0172	0.0133	0.0234	0.0217	nan		0.1559	0.9388	nan	nan	0.9551	0.9706		0.95	0.0122	0.0435	0.0465	0.0106	0.0328		0.0179	0.7857	nan	nan	0.6333	nan
0.8983	0.0076	0.049	0	nan	nan		0.3423	0.9933	0.875	0.8704	0.9688	0.9302		0.4783	0.0909	nan	0.625	0.269	0.4571		0	0.6774	nan	nan	nan	nan
0.88	0	nan	nan	0.0244	nan		0.266	0.9194	nan	nan	0.9714	nan		0.7879	0.3913	nan	nan	nan	nan		0.013	0.4643	nan	nan	nan	nan
0.9888	0.3977	nan	nan	0.1176	0.2667		0.3179	0.9014	nan	nan	0.9737	nan		0.4947	0.1929	0.375	0.4524	0.2826	0.2931		0	0.3871	nan	nan	nan	0.5882
0.6296	0.0423	nan	nan	0	0		0.3917	0.9922	nan	nan	0.9255	nan		0.6552	0.1075	0.5938	0.4795	0.2317	0.4068		0	0.5	nan	nan	0.678	0.5132
0.9048	0	nan	nan	0	0		0	0.9394	nan	nan	1	nan		0.5687	0.0838	0.7536	0.8415	0.1154	0.0822		0.38	0.6861	0.6	0.8049	nan	nan
1	0.1667	nan	nan	0.0656	0.3382		0.0571	0.9459	nan	nan	0.9286	nan		0.6634	0.3098	0.4775	0.6694	0.295	0.3718		0.0143	0.5455	nan	nan	0.5185	0.5763
0.9904	0.0148	0.9	nan	0.0079	0		0	0.9859	nan	nan	0.9859	0.8529		0.5926	0	nan	0.0962	0	0.0667		0.004	0.4324	nan	nan	0.2222	0.3171
0.9412	0.0161	nan	nan	0	0		0.0149	0.8627	0.069	0.0082	0.5214	0.7714		0.7091	0.2545	0.7188	nan	0.6	0.5932		0.0073	0.6818	nan	nan	0.4783	0.6571
0.8904	0.0069	nan	nan	0	0		0.0099	0.6765	0	0.0139	0.8167	0.8333		0.7097	0.3934	nan	nan	0.6032	0.7627		0.0228	0.7826	nan	nan	0.3958	0.5773
0.905	0.019	nan	nan	0.0196	0		0.0246	0.9037	0.949	0.8142	0.8824	0.9881		0.7586	0.3171	nan	nan	0.6333	nan		0.1163	0.5	nan	nan	nan	0.5333
0.9439	0.0059	0.9123	nan	0.0135	nan		0.0088	0.8203	0.8018	0.5018	0.8556	0.9024		0.8841	0.5169	0.8723	0.8077	0.6875	0.8485		0.0036	0.4769	0.6154	0.7818	0.6531	nan
0.9669	0.0092	0.8833	0.9737	0.0061	0		0	0.6585	0.5714	nan	0.6667	0.8298		0.5806	0.1875	nan	nan	0.3409	0.2797		0.0027	0.6048	0.7639	0.8966	nan	0.3333
0.6393	0	0	0	0.0045	0		0.1734	0.9527	1	0.9219	0.9138	0.9381		0.7222	0.1304	nan	nan	0.3774	0.4861		0.009	0.4366	nan	nan	nan	0.2593
0.8909	0.268	nan	0.513	0.2416	0.3405		0.015	0.9775	0.9259	0.5714	0.9706	0.9194		0.8356	0.3556	0.44	0.6176	0.5455	0.5652		0.2738	0.6607	0.5455	0.2	nan	0.3333
0.8783	0.1896	nan	0.8056	0.2647	0.1925		0.0794	0.9778	1	0.5	0.9892	0.871		0.5345	0.1829	0.1613	0.3333	0.24	0.4409		0.4921	0.8889	0.84	0.7812	nan	nan
0.9615	0.0244	nan	nan	0	0		0.0155	0.9348	0.9697	0.6912	0.991	0.9462		0.5143	0.129	0.1212	0.3	0.129	0.2308		0.0191	0.7619	0.8	nan	0.7736	0.6071
0.9231	0.056	nan	nan	0	0.0147		0.0315	0.9426	0.8421	0.6719	0.9643	0.9083		0.3714	0.04	0.1795	0.4783	0.2812	nan		0.0052	0.6207	nan	nan	0.4	0.6087
0.9891	0.1218	nan	0.0556	0.0123	0.0081		0.0055	0.642	nan	nan	0.7059	0.7045		0.7812	0.1881	0.4167	0.3636	0.0345	0.3556		0.0279	0.8539	nan	nan	0.5862	0.8519
0.7222	0.1591	nan	nan	0.7473	0.937		0.0094	0.8491	nan	0.9	0.9565	0.9818		0.8776	0.0278	0.9048	0.8462	0	0.2264		0.0161	0.5775	nan	nan	0.5	nan
0.5	0	nan	nan	0.1383	0.1268		0.0066	0.9211	nan	0.9318	0.8598	0.9245		0.5276	0.0829	0.26	0.3182	0	0.1053		0.0058	0.64	0.8333	nan	0.76	0.6429
0.7705	0.0672	nan	0.0455	0.2919	0.1684		0.0089	0.7692	nan	nan	0.9355	0.9429		0.7016	0.2916	0.8165	0.6034	0.2157	0.5915		0.0163	0.425	nan	nan	0.5769	0.5625
0.9211	0.0069	0.7	0.9355	0	0		0.0099	0.8689	nan	nan	0.9137	0.9692		0.6061	0.2908	nan	nan	0.0851	0.3733		0.017	0.4576	nan	nan	0.8036	0.7073
0.9101	0	nan	0.9394	0	0.0147		0.0166	0.8485	nan	nan	0.8558	1		0.6993	0.326	nan	nan	0.26	0.5821		0	0.3902	nan	nan	nan	nan
0.6207	0	nan	nan	0	0.0328		0.0266	0.9747	nan	nan	0.875	0.9535		0.5417	0.2333	0.619	0.6667	0.4706	0.5652		0.0054	0.5538	nan	nan	nan	nan
0.9633	0	nan	nan	0.0093	0.025		0.0169	0.8661	nan	nan	0.9385	0.8929		0.6786	0.3385	nan	0.5385	0.2024	0.5104		0.1361	0.8108	0.9919	0.8512	0.8194	0.8857
0.9032	0.0071	nan	nan	0	nan		0.0095	0.9	0.0159	0.0234	0.9113	0.9065		0.6923	0.3889	nan	0.5306	nan	nan		0	0.5373	nan	nan	0.5536	0.6111
0.8974	0.0116	1	0.9643	0.0076	0.011		0.0068	0.962	0.0246	0.0169	0.9552	0.9867		0.5873	0.2059	0.6818	0.5208	nan	nan		0.006	0.7593	0.0075	0.0084	0.7021	0.7234
1	0	nan	nan	0.9727	0.9792		0.0084	0.7727	0.0329	0.0525	0.94	0.9167		0.8197	0.381	0.7377	0.7073	0.3333	0.6667		0.0333	0.5968	nan	nan	0.75	nan
1	0	nan	1	0.9412	0.9639		0.0102	0.72	0.0187	0.0245	0.9459	0.9881		0.7054	0.3705	0.3063	0.5946	0.5521	0.5934		0.0448	0.95	nan	nan	0.7647	0.8485
1	0	nan	1	0.9519	1		0.0261	0.8621	0.0078	0.0119	0.9796	nan		0.95	0.459	nan	nan	0.6585	0.8		0.6053	0.9846	nan	nan	0.8165	0.8866
0.9619	0.0357	0	0	0.0299	0		0.0175	0.8679	0.0088	0.0134	1	0.9701		0.4	0.0263	nan	nan	0.0118	0.033		0.0045	0.4242	nan	nan	nan	nan
0.9947	0.0207	0.0144	0.0391	0	0.0179		0.0215	0.9714	0.0057	0.0088	0.9861	0.9811		0.5161	0.0533	nan	nan	0	0.0128		0.0114	0.7308	nan	nan	0.8222	nan
0.9755	0.0299	0.006	0.018	0	0.0286		0.018	1	0	0.0144	0.9533	1		0.419	0.1068	0.3617	nan	0.1282	0.2759		0	0.5455	nan	nan	nan	nan
0.9512	0.016	0.0076	0.0228	0	0		0.0228	1	0.0057	0.0234	0.9844	0.9394		0.6504	0.3352	0.5	0.6119	0.1405	0.3721		0	0.5556	nan	nan	0.8378	nan
0.975	0.0176	0.0193	0.0284	0	0		0.0086	1	0.0094	0.0078	0.9756	1		0.8819	0.375	nan	nan	0.2254	nan		0.0069	0.4468	nan	nan	0.7879	nan
1	0.0028	0.0229	0.0081	nan	nan		0.0173	0.7253	0.0157	0.0143	1	nan		0.5581	0.0278	nan	nan	0.0135	0		0.0046	0.551	nan	nan	0.6098	0.7083
0.9878	0.0183	0.0201	0.0245	nan	nan		0	0.9211	0	0	0.8953	nan		0.5556	0.1948	0.359	nan	0.1919	0.3942		0.0048	0.4444	nan	nan	nan	0.5517
1	0.0111	0.0093	0.0187	nan	nan		0.0645	0.9425	0.05	0	0.9028	nan		0.4074	0	0	nan	0	0.0189		0.0038	0.3667	nan	nan	0.6957	0.7
1	0.0488	nan	nan	0	nan		0	0.9661	nan	0	0.8507	0.9808		0.6167	0.3089	nan	nan	0.383	nan		0.12	0.5833	nan	nan	0.4894	nan
1	0.037	nan	nan	0.0192	nan		0.0193	0.9167	0.0079	0.04	0.9881	0.9919		0.5152	0.1695	nan	nan	nan	nan		0	0.9091	nan	nan	0.6923	0.8701
1	0.0833	nan	nan	0.0342	0.0145		0.0067	1	0.0032	0.0062	1	0.9906		0.732	0.3729	0.0297	0.0249	0.5	0.4944		0	0.5	nan	nan	nan	0.6615
0.8916	0.0833	nan	nan	0.621	0.9737		0.0114	0.92	0	0.0676	0.9608	0.9412		0.7143	0.4	nan	nan	nan	nan		0.1635	0.8261	nan	nan	0.6552	0.8333
0.9861	0.128	1	0.9286	0.4848	0.4019		0.0127	1	0.0087	0.007	0.9419	0.9675		0.8696	0.4865	nan	nan	0.562	0.8372		0.0089	0.8235	nan	nan	0.6984	0.7333
1	0.3636	nan	nan	0.9011	0.9722		0.0093	1	0.0352	0.0022	0.9604	0.9865		0.8519	0.4762	nan	nan	0.5405	0.7848		0.0079	0.475	nan	nan	nan	0.5962
0.9839	0.1429	0.8444	nan	0.443	0.5581		0.0134	1	0.0103	0.0027	0.9481	0.9881		0.7297	0.1667	nan	nan	nan	0.383		0.1429	0.6667	nan	nan	0.5526	0.6154
0.9633	0.1386	0.8929	0.8696	0.4733	0.7647		0.0055	1	0	0.0087	0.9492	0.9701		0.8197	0.4722	nan	nan	0.5528	0.6771		0.0169	0.7018	nan	nan	0.6207	0.6042
0.9747	0.185	nan	nan	0.375	0.8649		0.0177	0.9524	0.0256	0.0199	0.9474	0.9167		0.8042	0.5029	0.6237	0.8375	0.4889	0.6389		0.0143	0.9804	nan	nan	0.6364	0.8068
0.9116	0.3412	nan	nan	0.2674	nan		0.1915	0.9492	nan	0.625	0.825	0.9111		0.7476	0.3514	0.36	0.7869	0.2018	0.6548		0.0024	0.803	0.8485	0.4211	0.6944	0.8351
0.6077	0.0105	nan	nan	0.0333	nan		0.0188	0.5813	0.768	0.6429	0.5778	0.4		0.6744	0	nan	0.0513	0.0088	nan		0.0343	0.3881	0.6667	0.5179	0.396	0.5783
0.9216	0.0968	nan	nan	0	0		0.0175	0.6364	nan	nan	0.9655	nan		0.75	0.0167	0.0147	0.0357	0	0.0312		0.3226	0.6383	nan	nan	0.3	nan
0.9825	0.0264	0.5758	0.4531	0.1667	0.4182		0.0125	0.94	1	0.9643	0.9821	0.9787		0.7059	0.0281	0.0141	0.0096	0	0		0.0625	0.5135	nan	nan	0.5692	0.6456
0.9437	0.24	nan	nan	0.1393	0.2933		0.0148	1	0.2381	nan	0.963	nan		0.8864	0.0329	0.0312	0.0446	0.0106	0.0211		0.009	0.3333	0.6444	0.5758	0.3007	0.3701
0.9744	0.0122	nan	nan	0	0		0.0128	1	0.1746	0.1333	nan	nan		0.3402	0.0125	0.0108	0.011	0	0		0.0131	0.3529	nan	nan	0.0198	0.0444
0.9655	0.01	0.0111	nan	0	0		0.0181	0.9865	0.068	0.0942	nan	nan		0.6452	0.209	nan	0.5	0.3833	0.3273		0.0161	0.8333	0.9412	0.8261	0.7253	0.7736
0.9674	0.0279	0.0592	nan	0	nan		0.0169	0.964	0.0234	0.092	0.9667	nan		0.6233	0.2549	0.3468	0.3579	0.0748	0.3537		0.0031	0.777	1	0.9231	0.7982	0.9104
1	0.0212	nan	nan	0	nan		0.0113	0.9744	nan	0.4231	0.9796	1		0.5968	0.2374	0.1776	0.2366	0.0838	0.3859		0.0103	0.6914	0.8644	0.88	0.7734	0.8662
0.9829	0.0035	0.1102	0.0821	0	0		0.0099	0.9892	nan	nan	0.9492	0.9429		0.6382	0.3246	0.3415	0.3664	0.1447	0.44		0.0124	0.7473	0.93	0.9505	0.8125	0.8843
0.9773	0.0224	0.5606	0.6667	nan	0.0649		0.0141	0.8182	nan	nan	0.9333	1		0.6916	0.2907	0.5033	0.1948	0.1135	0.4818		0.0019	0.4496	0.6235	0.55	0.6279	0.619
0.8571	0.0921	0.8718	0.7917	nan	0.0563		0.017	0.75	0.1163	0.4359	0.9474	1		0.8721	0.2179	0.4828	0.1807	0.1391	0.4643		0.0104	0.5263	nan	nan	0.6609	0.7586
0.834	0.3194	0.6429	0.8119	0.9804	1		0.0135	0.9	nan	0.1	0.9394	1		0.8718	0.4286	0.8077	nan	0.3793	0.61		0.0097	0.8182	1	nan	0.6531	0.7752
0.9328	0.4154	0.8028	0.9423	0.8974	0.98		0.0255	1	nan	nan	0.8539	1		0.4098	0.0645	nan	nan	0.1429	0.1786		0.011	0.5236	0.7083	nan	0.4865	0.5429
0.7013	0.0408	nan	nan	nan	nan		0.0427	0.9016	nan	0.4444	0.8462	0.9836		0.7703	0.4318	1	nan	nan	0.5333		0	0.4388	0.5965	nan	0.3636	0.4222
0.9603	0.002	0.9623	1	nan	nan		0.0254	0.8936	nan	0.4348	0.9245	1		0.7509	0.0647	0.7398	0.7708	0.3115	0.2581		0.0225	0.3514	nan	nan	0.25	0.4348
0.9268	0.0121	nan	0.9714	nan	0		0.2826	0.9268	0.8305	0.6818	0.8444	0.9528		0.8942	0.3421	0.8631	0.8828	0.6111	0.4694		0.0023	0.8163	nan	nan	0.7846	0.7391
0.9545	0.0215	nan	0.973	0	nan		0.0181	0.7615	0.0062	0.0246	0.8889	0.7179		0.6604	0.1163	0.6558	0.7831	0.3611	nan		0.023	0.8462	nan	nan	0.8596	0.7458
0.9531	0.0119	0.9452	1	0	0		0.0146	0.8351	0.0082	0.0115	0.947	0.8857		0.8242	0.1036	0.6909	0.6186	0.6458	0.6304		0.0179	0.7419	nan	nan	0.5814	0.52
0.8333	0	nan	nan	0.019	0		0.0176	0.9387	0.0109	0.005	0.99	0.8571		0.8537	0.0714	nan	0.9302	0.321	0.2577		0.0625	0.6771	nan	nan	nan	nan
0.8043	0.0125	nan	nan	0	0.0099		0.0226	0.8838	0.012	0.0066	0.9421	0.8689		0.6538	0.3333	0.3333	nan	0.4638	0.3019		0.0426	0.5703	nan	0.8475	nan	nan
0.75	0.0061	nan	nan	0	0.0078		0.0051	0.8613	0.0025	0.0295	nan	nan		0.6	0.1	0.3571	0.1739	0.0513	0.055		0.011	0.4545	nan	0.72	nan	nan
0.8929	0.022	nan	nan	0.0242	0.0053		0.0135	0.9349	0	0.0203	0.9308	1		0.9098	0.51	0.4835	0.6727	0.3462	0.5926		0.4074	0.7515	0.8421	0.7609	0.3006	0.7606
0.9167	0.0143	nan	nan	0.0091	0.0063		0.0213	1	nan	0.9524	0.8356	0.9834		0.7143	0.0118	0.026	0.0175	0	0		0.0351	0.5957	0.01	0	0.5745	nan
0.9683	0.0119	nan	nan	0	0.0068		0.0126	0.9808	nan	1	0.973	0.9885		0.6667	0.0387	0.0274	0.0151	0	0.0312		0.0339	0.3438	nan	0.0233	0.4531	0.1429
0.9893	0.0163	nan	nan	0	0.0204		0.0059	0.9355	0.978	0.9684	0.8795	0.9846		0.5455	0.0047	0.0091	0.0076	0.037	0		0.2545	0.6667	nan	nan	0.3778	0.4143
1	0.0181	nan	nan	0.0114	0		0	1	nan	nan	0.9326	0.9605		0.7576	0.0164	0.0156	0.0111	nan	0		0	0.5345	nan	nan	0.5577	0.68
1	0.0223	nan	nan	0.0213	nan		0	0.9722	nan	nan	0.9792	1		0.6452	0.0089	0	0.0076	nan	0		0.4005	0.8326	0.0322	0.011	0.8036	0.8016
1	0.0238	nan	nan	0.0118	0		0.1012	1	nan	0.9583	0.9593	1		0.4	0.0257	0.0072	0.0071	nan	nan		0.0629	0.5822	0.0271	0.0342	0.6038	0.6195
1	0.0162	nan	nan	0	0.0106		0.0573	1	nan	0.7556	0.9831	0.9492		0.6	0	0.0109	0.0047	0	0		0.1512	0.7785	0.028	0.0246	0.7714	0.8804
1	0.0078	nan	nan	0	0		0.4722	1	0.2735	0.3443	0.9032	0.9792		0.7353	0.0099	0.0299	nan	nan	nan		0	0.5333	0.8333	nan	0.7705	0.7333
1	0.022	nan	nan	0	0		0.0488	0.7556	nan	0.1154	0.25	nan		0.5385	0.2121	nan	nan	0.2564	0.0909		0	0.5789	nan	nan	0.5682	0.5
1	0.0392	nan	nan	0.012	0		0.0112	0.7544	0.0429	0.008	nan	nan		0.5714	0.004	0.023	0.008	0.0263	0		0.011	0.5357	0.0101	0.0112	0.5366	0.4516
0.9398	0	0	0.0149	0.006	0		0.0173	0.6154	0.0253	0.0124	0.9667	1		0.7143	0.0116	0.0194	0.0249	nan	0.0299		0.013	0.5789	nan	nan	nan	nan
0.7045	0.0245	nan	0.0282	0.029	0.011		0.0059	0.5741	0.0077	0.0151	nan	1		0.7805	0.0357	0.0166	0.0279	nan	0.02		0.0083	0.6129	nan	nan	nan	0.3333
0.9688	0.0284	nan	0.0149	0	0.0291		0.0147	0.6667	0.0107	0.0087	0.9286	0.9467		0.7	0.0236	0.0217	0.0053	nan	0		0.005	0.5106	nan	nan	nan	0.475
1	0	nan	0.0714	0	0		0.0064	0.75	0.0061	0.0101	0.6571	0.5085		0.8862	0.4886	nan	0.7079	0.6667	0.625		0.048	0.5	nan	nan	0.5833	0.5833
0.6117	0.1041	0.0125	0.0087	0.0172	0.0265		0	0.7857	0.0274	0.027	0.8519	0.6957		0.9375	0.4762	nan	nan	0.7708	0.6735		0.3011	0.6667	nan	nan	0.5625	0.4231
0.9608	0.04	nan	nan	0.9352	1		0.0099	0.8168	0.0174	0.0154	0.9589	0.9759		0.7456	0.4326	0.5397	0.4898	0.4143	0.4222		0.475	0.8	nan	nan	nan	nan
0.7619	0	nan	nan	0.9881	0.96		0.0123	1	0.0137	0.0138	0.9565	0.9859		0.6444	0.0145	0	0.016	0.0101	0.125		0.5699	0.8857	nan	nan	0.8542	nan
1	0.4444	nan	nan	0.9072	0.9314		0.0053	0.8095	0	0.0264	0.8818	0.9855		0.5303	0.0698	nan	nan	0.02	0.0448		0.0159	0.4066	nan	nan	0.0707	0.1798
0.9737	0.1774	nan	nan	0.92	0.9167		0.0251	0.7895	0.0095	0.0608	0.9157	0.9625		0.6207	0.0714	nan	0.3333	0.6207	0.4359		0	0.3558	0	0	0.1634	0.2958
0.8689	0.1053	nan	nan	0.7794	0.95		0.173	0.7787	0.8286	0.8667	0.6712	0.8144		0.9	0.6	nan	0.6842	0.6167	0.7386		0	0.8077	nan	nan	0.9286	0.8571
0.6364	0.0792	0.8519	nan	0.8774	0.8689		0	0.8571	nan	nan	0.8159	0.8929		0.9038	0.55	nan	nan	0.6585	0.6588		0	0.6842	nan	nan	0.8475	0.8182
0.8519	0.0877	0.8	nan	0.7596	0.7711		0.013	0.6182	0.009	0.0052	0.8925	0.8372		0.9231	0.45	nan	nan	0.8219	0.8286		0.4839	0.8537	nan	nan	nan	nan
0.8542	0.2609	nan	nan	0.3398	0.3721		0.2653	1	nan	nan	0.8929	0.931		0.9744	0.5588	0.871	0.9286	0.9444	0.8571		0.013	0.35	nan	nan	0.1731	0.3036
0.8333	0.0328	nan	nan	0	0.0161		0.0081	1	0.0147	0.0131	0.9238	0.8431		0.9153	0.5455	nan	nan	0.6667	0.5517		0.0217	0.3226	nan	nan	0.3043	0.4375
0.8772	0.0085	nan	nan	0	0.0746		0.0027	0.8772	0.0133	0.0084	0.9367	0.8909		0.8649	0.4635	nan	nan	0.7627	0.6557		0.0237	0.52	0.0132	0.0139	0.1667	0.2759
0.6947	0.0234	nan	nan	0	0.0185		0.0158	0.619	0.0185	0.0037	0.7883	0.6667		0.5833	0.0128	0.0075	0.0118	0	0		0.0216	0.6	0.0099	0.0125	0.1522	0.119
1	0.0185	nan	nan	0.0397	0.0833		0.0229	0.6516	0.0242	0.0359	0.8506	0.8322		0.617	0.252	0.6957	nan	0.5294	nan		0.006	0.8148	0.5263	0.4186	nan	nan
0.6452	0.025	0.7647	nan	0.0708	nan		0.1245	0.814	0.3806	0.3371	0.9125	0.9371		0.4146	0.08	nan	nan	0.2258	nan		0.0087	0.6383	0.375	0.5811	0.5556	0.4925
0.9661	0.0207	0.9552	nan	nan	nan		0.015	0.5487	0.4725	0.5234	0.3659	0.5556		0.6316	0.1722	nan	0.3542	0.3692	nan		0.0046	0.831	nan	nan	0.9048	0.7234
0.975	0.3429	nan	nan	0.8678	0.9589		0.0455	0.6845	0.7545	0.7126	0.625	0.7867		0.5556	0.0854	0.6111	0.9167	0.1695	nan		0.0078	0.9636	0.5217	nan	0.9722	0.9041
0.8319	0.0182	0.7538	nan	0.2584	0.4574		0.026	0.531	0.5	0.6449	0.5625	0.8182		0.4702	0.0096	nan	0.4474	0	0		0.0088	0.7209	nan	nan	0.8621	0.7826
0.8652	0.3304	nan	nan	0.6753	0.9278		0	0.6218	0.55	0.4471	0.3188	0.5938		0.3214	0.0147	nan	nan	nan	0		0.0195	1	nan	nan	0.9333	0.7857
0.8929	0.3299	nan	nan	0.7438	0.9541		0.006	0.9333	nan	0.8372	0.9535	1		0.7105	0	nan	nan	0	nan		0.0301	0.8148	0.8571	0.8088	0.8	0.7368
0.5862	0.0563	nan	nan	0.0333	0		0.0119	0.9167	nan	0.8571	1	0.971		0.9342	0.3889	nan	0.5417	nan	0.4348		0.041	0.4444	0.4	0.5682	0.6364	0.7333
0.9423	0.0366	nan	nan	0.0455	0		0.0073	1	nan	nan	1	0.9718		0.7231	0.1591	nan	nan	0.2273	nan		0.0132	0.7273	nan	nan	0.59	0.7586
0.92	0.0617	nan	nan	nan	0.0238		0.0196	0.5864	0.6418	0.4747	0.4951	0.8056		0.4701	0.0843	nan	nan	0	0.0167		0.0053	0.3056	0.3208	0.4773	0.5385	0.7333
0.8846	0.0357	nan	nan	nan	0.0303		0.2568	0.7636	nan	nan	0.9074	1		0.4804	0	nan	nan	0	0		0.0246	0.5455	0.6486	0.64	nan	0.6333
0.8365	0.3095	nan	0.9429	0.2051	0.3857		0.0482	0.8947	nan	nan	0.9778	nan		0.72	0.0619	nan	nan	0.0109	0		0.0373	0.7595	0.8529	nan	nan	0.8182
0.9327	0.3448	nan	0.8611	0.2881	0.8406		0.0328	1	nan	nan	0.9362	nan		0.587	0.023	0.2188	0.4762	0	0		0.0779	0.7246	nan	nan	nan	nan
0.9211	0.2371	0.8065	nan	0.2727	0.6842		0.2273	0.9565	nan	nan	0.9344	0.9839		0.6338	0	0.5882	0.4655	0	0.0127		0.04	0.9011	nan	nan	nan	nan
0.5769	0.0288	0.3143	nan	0.0808	0.1364		0	0.9688	nan	nan	0.9398	0.9318		0.5556	0.1892	nan	nan	nan	nan		0.0053	0.7031	nan	nan	nan	nan
0.5992	0.0179	nan	nan	nan	nan		0.0215	0.9649	1	0.6038	0.9535	0.981		0.5	0.1807	nan	nan	0.2273	0.186		0	0.3	nan	nan	0	0.0417
0.963	0.0244	nan	nan	0	0.019		0.0072	1	nan	0.9231	0.8636	0.9697		0.7273	0.2143	nan	nan	nan	nan		0	0.4561	nan	nan	0.4867	nan
0.7975	0.0218	nan	nan	0	0.0065		0.0083	0.9808	nan	0.9733	0.8871	0.988		0.7945	0.3784	nan	nan	nan	nan		0.6071	0.913	nan	nan	0.5732	0.7424
0.8415	0.0191	nan	nan	0.3291	nan		0.0072	0.9836	nan	0.9216	1	0.9688		0.9623	0.6562	nan	nan	0.75	0.8936		0.0099	0.7667	nan	nan	0.7059	0.8433
1	0	nan	nan	0	0.0172		0.0064	0.9138	nan	0.9737	0.9796	0.9821		0.8442	0.0189	nan	nan	nan	nan		0.2295	0.82	nan	0.36	0.6628	0.6571
0.9195	0.0181	nan	nan	0	0		0.0064	0.9615	nan	nan	0.9655	0.875		0.8462	0.3846	nan	0.5789	nan	nan		0.087	0.775	1	0.9333	0.9825	0.8409
0.9559	0	nan	nan	0	0		0.0091	0.9844	nan	nan	0.9302	0.9545		0.62	0.2308	0.7273	nan	0.3953	nan		0.1565	0.5417	nan	nan	0.6769	0.7917
0.7794	0.0241	0.3469	nan	0	0.1833		0.0046	0.95	nan	1	0.973	0.9756		0.5	0.0142	0.0369	0.031	0	0.0177		0.2905	0.6296	nan	nan	nan	nan
0.8857	0.2233	nan	nan	0.6935	0.5962		0.0203	1	nan	1	0.9492	nan		0.973	0.0322	0.0086	0.0084	0	0.0078		0.0039	0.5405	nan	nan	0.5325	nan
0.9155	0.048	nan	nan	0.1304	0.2188		0.0065	1	nan	nan	0.9619	0.9524		0.9302	0.6071	nan	nan	0.732	0.8036		0.0255	0.5946	nan	nan	0.6833	0.7183
0.9672	0.018	nan	nan	0.1731	0.14		0.0132	1	nan	1	nan	0.9259		0.7059	0.4054	0.381	nan	0.5424	0.5122		0	0.3704	nan	nan	0	0
0.7727	0	nan	nan	0	0		0.0045	1	nan	nan	nan	0.9643		0.3636	0	nan	nan	0.1053	0.3125		0.3333	0.68	nan	nan	0.5	nan
0.8611	0.0296	nan	nan	0	0		0.0217	1	1	1	0.9722	1		0.5618	0.0808	0.3241	0.453	0	0.1364		0.3171	0.7073	nan	nan	0.8571	0.8037
1	0.0432	nan	nan	0	0		0	0.9565	nan	nan	nan	0.9286		0.6707	0.1724	nan	0.4746	nan	nan		0.2477	0.75	nan	nan	0.9242	0.9386
0.9	0.0476	nan	nan	0	0		0.0089	0.9091	1	nan	0.9231	1		0.6304	0.2857	0.5217	0.7143	0.3684	nan		0	0.6905	nan	nan	0.6744	nan
0.8889	0.3215	nan	nan	0.2317	0.25		0.0085	0.913	1	1	0.9732	0.9605		0.3493	0.0159	nan	0	nan	nan		0.0317	0.9153	nan	nan	nan	nan
0.8873	0	nan	nan	0.0619	nan		0.0339	1	nan	nan	0.9281	1		0.4974	0.0032	0.0118	0.0209	nan	nan		0.0377	0.8182	nan	nan	nan	nan
0.5437	0.0278	0	0.0227	0	0		0.011	0.9643	nan	nan	0.9433	0.9665		0.6736	0.0238	0	0	nan	nan		0.0564	0.7692	nan	nan	0.6667	0.7308
0.6855	0.0166	nan	0.0287	0	0		0.0079	0.8605	nan	1	0.954	0.9709		0.5642	0.0536	0.038	0.012	nan	nan		0.0224	0.6923	nan	nan	nan	0.7
0.9623	0.0312	nan	nan	0	0.0732		0.0074	0.9143	nan	1	0.8889	0.9204		0.5926	0.0256	0.0256	0.027	0	0		0.0819	0.6667	nan	nan	nan	nan
0.9677	0	nan	nan	0	0		0.0157	1	0.9091	1	0.977	nan		0.8095	0.4744	0.7797	0.75	0.6364	0.6557		0.0159	0.619	nan	nan	0.6512	nan
0.9154	0.3611	0.95	1	0.4522	0.3542		0.0357	0.9277	0.96	0.9474	0.963	nan		0.8609	0.4178	0.6321	0.5429	0.2439	0.4286		0	0.4	nan	nan	nan	nan
0.9444	0	nan	nan	0.0331	0.0435		0.0175	0.9157	nan	0.8056	nan	nan		0.7577	0.3061	nan	nan	0.3696	0.2		0.0175	0.4865	nan	nan	nan	0.6
0.9048	0.0147	nan	nan	0.0058	0.0108		0.0034	0.9418	nan	0.7889	nan	nan		0.9036	0.4	1	nan	0.6984	0.7188		0.0324	0.551	nan	nan	nan	0.5814
0.6552	0.0035	nan	0.5769	nan	nan		0.0104	0.9575	1	0.9556	nan	nan		0.6923	0.381	nan	0.2222	nan	0.5		0.029	0.4324	nan	nan	nan	0.6098
0.9046	0.0325	nan	0.7	nan	0		0.0244	0.9872	nan	0.9388	nan	nan		0.8579	0.4898	0.8125	0.7179	0.8152	0.875		0.0145	0.3171	nan	nan	nan	0.5366
0.9605	0.0157	nan	0.9524	nan	0.0139		0.0167	0.9643	1	0.9718	0.98	nan		0.7168	0.3602	0.4219	0.1667	0.4364	0.35		0.0106	0.3148	nan	0.1538	0.5152	nan
0.9	0.0385	nan	nan	nan	0.0345		0	0.9836	nan	nan	0.9756	nan		0.6104	0.1613	0.6667	0.7778	0.398	0.2245		0	0.8214	nan	nan	0.7925	nan
0.8696	0.026	nan	nan	nan	nan		0.018	0.9333	nan	nan	0.8298	1		0.9159	0.5532	0.9722	0.8966	nan	0.5862		0.0114	0.7067	nan	nan	0.7234	nan
0.8925	0.0472	nan	nan	nan	nan		0.01	0.9911	0.902	1	0.8764	1		0.7887	0.1265	0.7778	0.8033	nan	0.4828		0.0115	0.8721	nan	nan	0.7692	0.8167
0.8226	0.0096	nan	nan	nan	nan		0.0132	0.9756	0.918	0.9861	0.938	0.9821		0.8857	0.4068	0.875	0.6712	0.6667	0.55		0.0128	0.3333	0	0	0.3875	0.3452
0.6522	0.1385	nan	nan	nan	nan		0	0.7567	0.0243	0.0359	0.5822	0.7536		0.8378	0.3898	nan	nan	0.4655	nan		0.0177	0.6809	nan	nan	0.7303	0.678
0.5805	0.0218	0.014	0.0142	0	0.0101		0	0.7672	nan	nan	0.75	0.7317		0.8125	0	nan	nan	0	0.0303		0.0079	1	nan	nan	0.9444	0.9649
0.9741	0.4576	nan	nan	0.8947	nan		0.0194	0.9683	0.9574	1	0.8448	0.9658		0.9665	0.5758	nan	0.5484	nan	0.7027		0.0039	0.6	nan	nan	0.6429	0.68
0.8441	0.3367	0.9643	0.9286	0.9829	1		0.0199	0.8448	1	1	0.9118	0.9837		0.6068	0.0381	0.6051	0.4937	0.5797	0.4247		0.3548	0.6786	nan	nan	nan	0.7647
0.8723	0.3093	0.7917	nan	0.9528	0.9268		0.0246	0.9444	nan	0.9655	0.902	0.9706		0.9492	0.4804	0.8935	0.6717	0.7045	0.8085		0.0174	0.4592	nan	nan	nan	0.4483
0.8378	0.1316	0.4375	0.7209	0.564	0.4524		0.015	1	1	0.9794	0.9588	1		0.9655	0.619	nan	0.7429	0.7465	0.5238		0.0146	0.4094	nan	nan	nan	0.6071
0.9	0.3529	nan	nan	0.9041	nan		0.0104	0.8571	1	1	0.9032	1		0.734	0	nan	nan	0	0.0263		0.0361	0.3721	nan	nan	0.2045	0.3182
0.7018	0.039	nan	nan	0.5476	0.2128		0.2931	0.84	nan	nan	0.9375	0.8413		0.8302	0.4524	nan	0.4	0.3333	nan		0.2381	0.7447	0.54	0.5	0.8267	0.7818
0.7778	0.0096	0.5714	nan	0	0		0.4054	1	nan	nan	0.9143	0.9884		0.7353	0	nan	nan	0.0114	0		0.0335	0.3548	nan	nan	0.1186	nan
0.6957	0.0093	0.4483	nan	0.0083	0		0.0122	1	nan	nan	0.9268	0.9792		0.5556	0.0351	nan	nan	0.0659	nan		0.0351	0.3404	nan	nan	0.2299	nan
0.9881	0.4839	nan	nan	0.9416	0.9394		0	1	nan	1	0.875	0.9444		0.9231	0.0111	0.005	0.0246	0	0.0208		0.0272	0.6667	0.0085	0.0215	0.7391	0.6071
0.7371	0.0221	0.9884	1	0	0.0099		0.0144	1	nan	nan	0.9528	1		0.8077	0.0124	0.0057	0.0044	0	0		0.0119	0.5	0.0084	0.0196	0.4706	0.6429
1	0.0332	nan	nan	0	0		0	1	nan	nan	0.9419	0.9891		0.4118	0.0066	0.0222	0.0208	0	0.0286		0.0103	0.4792	0.0054	0.0167	nan	0.5122
0.9623	0.0125	nan	nan	0	0.0063		0.0238	1	nan	nan	0.9028	0.9123		0.4191	0.0285	0.0088	0.0165	0	0		0.0075	0.8125	0.0045	0.0073	nan	0.4286
0.98	0.0108	nan	nan	0	0		0.025	0.9423	nan	nan	0.8434	1		0.6739	0.0183	0	0.035	0	0		0.0135	0.8571	0.0107	0.0178	0.725	0.7931
0.9439	0.01	1	nan	0	0.0075		0	0.9773	nan	nan	nan	nan		0.75	0.0149	0.0286	0.0052	0	0.0185		0.0142	0.4348	0.0037	0.0117	nan	0.5
0.991	0.014	0.875	0.8857	0	0.005		0.0053	0.9524	1	1	0.9593	nan		0.9038	0.0137	0.0167	nan	0	0		0.0108	0.7869	0.0236	0.038	0.7471	0.7778
0.9834	0.0146	1	1	0	0		0.0298	1	nan	nan	0.951	nan		0.6344	0.0238	0.006	0.006	0.0074	0		0.48	0.8571	nan	nan	0.5612	0.75
1	0.0138	nan	nan	0	0		0	0.5228	0.0351	0	0.6559	0.7083		0.8	0.0168	0.0099	nan	0	0		0.0048	0.375	0.0155	0.0025	0.7308	nan
0.9574	0.0069	nan	nan	0	0		0.0035	0.8556	0.7746	0.7442	0.8333	0.916		0.6	0.1905	nan	nan	0.0784	0.2766		0.0769	0.5682	nan	nan	0.7033	0.6829
0.9365	0.0327	nan	nan	0	0		0.0178	0.9474	1	nan	0.9118	0.9537		0.8627	0.5102	nan	nan	0.6533	0.8222		0.0795	0.5806	nan	nan	0.6	0.6667
0.7805	0.0302	0.0247	0.0298	0	0.008		0.0584	0.9565	nan	nan	0.9423	0.9589		0.9082	0.1212	0.0625	0.1379	0	0.0562		0.0333	0.4	nan	nan	0.4514	0.46
0.9655	0.0128	0.0114	0.0119	0	0		0.0323	0.9186	nan	nan	0.9326	1		0.6353	0.0227	0.0111	0.0165	0	0		0.0177	0.8	1	nan	0.7658	0.819
0.935	0.0166	0.0335	0.0222	0	0.0064		0	0.8857	nan	nan	0.9485	1		0.6489	0.0312	0.0129	0.0063	0	0		0.1096	0.4583	nan	nan	0.4146	0.4366
0.825	0.0053	nan	nan	0.0096	0.0422		0.0164	0.827	nan	0.8889	0.8269	nan		0.7257	0.0312	0.05	0.0073	nan	0		0.0154	0.34	nan	nan	0.2966	0.4336
0.8444	0.0072	nan	nan	0	0.0388		0.0116	0.9677	nan	0.8033	nan	0.9531		0.6038	0.0032	0.0098	0.0119	nan	0		0.2	0.7	nan	nan	nan	0.625
0.9667	0.0084	0	0	0.0055	0.0215		0.0108	0.8333	0.9038	0.8356	nan	nan		0.626	0.027	0.0038	0.0162	nan	nan		0.0972	0.5	nan	nan	nan	0.55
1	0.0044	0.008	0.0242	0	0.0227		0.0284	0.963	1	1	0.975	0.9744		0.6129	0.0059	0.015	0.05	nan	nan		0.0097	0.5	nan	nan	nan	nan
0.9487	0.0061	nan	nan	0.1667	nan		0.0119	0.9639	0.931	1	0.9388	0.9825		0.4314	0	nan	0	0	nan		0.4762	0.9231	nan	nan	0.5538	0.8217
1	0.125	nan	nan	0.0164	nan		0.0038	0.9256	0.013	0.0267	0.6818	0.8438		0.5	0.1707	0.7778	0.2308	nan	0.375		0.0368	0.625	nan	nan	nan	nan
0.9189	0	0	0.0189	0	0		0.0214	0.9799	0.0134	0.0141	0.6484	0.8387		0.9556	0	0.0909	0	0.0057	0.0119		0.2683	0.656	0.4946	0.5593	0.6154	nan
0.9783	0	0	0.0241	0	0		0.0031	0.8654	0.232	0.2997	0	0.3188		0.6	0.0426	0	0	0	0		0.0503	0.8095	nan	nan	0.3684	nan
0.9412	0.0342	0.0361	0.0111	0	0.0111		0.0291	1	0.7154	0.8115	0.96	0.9589		0.5	0.1667	nan	nan	0.4571	nan		0.0145	0.4722	0	0.0214	0.525	0.72
0.7083	0.0196	nan	nan	0.0732	0		0.0258	1	0.6579	0.8586	nan	0.9697		0.549	0.1351	nan	nan	0.16	nan		0.0056	0.4017	0.0283	0.0137	0.3087	0.53
0.9767	0.0034	0.9516	0.97	0	0		0.0075	0.7677	nan	nan	0.8947	nan		0.4945	0.0318	0.0134	0.0085	0	0.0112		0.0256	0.8	0.6286	0.4091	0.6721	0.5172
0.9556	0	nan	nan	0	0.0182		0.0112	0.5674	nan	1	0.8269	1		0.4564	0.0196	0.0226	0.0328	0	0		0	0.7297	0.6905	nan	0.4615	nan
0.9615	0.024	0.0217	0.0183	0	0		0	0.5534	0.9211	0.8947	0.7188	0.875		0.8983	0.0189	nan	nan	0	0.0127		0.0368	0.7355	0.6667	nan	0.5556	nan
1	0.0249	0.0121	0.0253	0	0.0177		0.0065	0.6624	0.9741	0.9813	0.8605	0.9351		0.4524	0	nan	nan	0	0		0	0.3452	nan	nan	nan	0.3333
0.973	0.0479	0.011	0.0149	0	0.0122		0.0179	0.5652	0.9692	0.9481	0.7176	0.9342		0.9727	0.5758	0.9545	0.8367	0.4773	0.7826		0.0138	0.5072	0.6471	0.4545	0.35	0.4658
0.9881	0.0216	1	1	0.0055	0.0435		0.0128	0.9565	nan	0.0045	0.6071	0.6129		0.8519	0.5464	nan	0.5122	0.5556	0.5179		0.0137	0.5915	0.6	0.3333	0.5085	0.5918
0.963	0.0213	0.9318	0.5556	0	0.0161		0.0071	0.7907	0.0106	0.0102	0.8298	0.9821		0.8714	0.5474	0.2083	nan	nan	0.2653		0.026	0.5517	nan	nan	0.6875	0.5556
0.9841	0.0158	1	nan	0	0		0.0171	0.8605	0.015	0.0099	0.9143	1		0.7907	0.3566	nan	0.2717	0.1176	nan		0	0.4426	nan	nan	0.3425	0.4557
0.9821	0.0283	nan	nan	0	0		0.0085	1	0.0022	0.0162	0.962	1		0.8636	0	nan	nan	0	nan		0.0089	0.5806	nan	nan	0.5593	nan
0.9804	0.0172	0.9107	1	0	0		0.0083	0.8667	0.0142	0.0111	nan	nan		0.875	0.4	0.6364	nan	nan	0.4595		0.5902	0.972	nan	nan	0.7586	0.9556
1	0.0219	0.9583	nan	0	0.0169		0.0186	1	0.0031	0.0076	nan	1		0.8876	0.5605	0.9268	0.8421	nan	0.7027		0.0209	0.6977	0.0376	0.0219	nan	nan
0.76	0.0138	1	0.375	0	0		0.0056	1	0.0267	0.0148	1	0.9756		0.8596	0.3919	nan	nan	0.3133	0.3333		0.0129	0.3448	0.0121	0.0148	0.3556	nan
0.803	0.0123	0.2273	0.5217	0	0		0.016	0.9012	0.0095	0.0105	0.9643	0.9861		0.5484	0.0398	0.0469	0.0241	0	0.0109		0.0116	0.4583	0.0135	0.0077	0.4667	nan
0.9	0.0147	nan	0.9024	0	0		0.0184	0.9592	0.0182	0.0231	0.9733	0.9844		0.7188	0.0319	nan	nan	0.0488	0.0326		0.4118	0.7143	nan	nan	nan	0.8039
0.8077	0.043	nan	0.8654	0.04	0		0.0076	0.8243	nan	0.6038	0.6547	0.8488		0.4222	0	0	nan	nan	nan		0.0242	0.3704	nan	nan	0.5238	0.573
0.9184	0.035	0.7705	0.85	nan	nan		0.0163	0.6019	nan	0.0247	0.3153	0.4655		0.4	0.0025	0.0114	0.0114	0	0		0.0045	0.3864	nan	nan	0.5952	0.4375
0.9364	0.0493	0.7333	0.7326	nan	nan		0.0071	0.625	0.8095	nan	0.9804	0.9394		0.7805	0.3137	nan	nan	nan	nan		0.0968	0.4474	0.5217	0.4	0.383	nan
0.5286	0	0.7143	0.6	0.0093	0		0.0078	0.9104	0.9737	1	0.9569	0.9877		0.6617	0.2286	0.88	nan	0.5041	0.6522		0.0065	0.3671	0.0457	0.0874	nan	0.4944
0.6429	0.0833	nan	nan	0	0		0.02	1	1	nan	0.9333	0.9726		0.8211	0.4375	nan	nan	0.6067	0.88		0.4653	0.7838	nan	nan	0.4681	0.6341
0.947	0.1027	nan	0.8182	0.3404	nan		0.007	1	nan	nan	0.9836	0.9714		0.7143	0.3	0.125	0.0435	0.3019	0.3478		0.2059	0.6119	nan	0.6296	0.5625	0.4889
0.991	0.0074	0.8545	0.8276	0	0.0316		0.0074	0.9231	nan	nan	0.9908	0.9739		0.6818	0	nan	nan	0.0455	0		0.037	0.4773	nan	nan	0.5135	0.6316
0.9418	0.0191	1	0.9873	0	0.0108		0.0135	0.9318	nan	nan	0.9647	0.9891		0.875	0.5333	nan	nan	0.5204	0.8382		0.0157	0.5395	nan	nan	0.4923	0.6753
0.9846	0.0061	nan	nan	0	0		0.008	1	0.86	nan	0.9512	0.9429		0.9459	0.6456	nan	0.8125	0.64	0.641		0	0.3415	nan	0.4	0.05	0.1549
0.9765	0.0988	0.9091	0.7719	0.1067	0.1675		0.0339	0.9259	0.9787	nan	0.9464	0.8851		0.8824	0.5714	nan	nan	0.5588	0.7308		0.6491	0.9808	nan	0	nan	nan
0.9552	0.1596	0.9722	nan	0.2083	0.2874		0.0263	0.9167	nan	0.7381	0.9118	1		0.8987	0.5	nan	0.8	0.6316	0.75		0.3063	0.6562	0.4545	0.55	nan	0.5417
0.9881	0.0137	0.1398	0.1006	0	0		0.0198	1	nan	0.8413	0.9508	1		0.5263	0.0938	nan	0.3913	0.3438	nan		0	0.4118	nan	nan	0.3043	0.4324
0.9298	0.023	0	0.0276	0	0		0.0205	0.971	nan	0.9612	0.9545	0.9571		0.9	0.5614	0.7931	0.6774	0.3333	0.6947		0.0245	0.4154	0.8889	nan	0.3421	0.4717
0.973	0.0061	0	0.0274	0.0119	0		0.0081	0.9773	nan	1	0.9338	1		0.8947	0.0152	nan	0	0	0		0.0342	0.5079	0.8684	nan	0.44	0.6087
0.9167	0.0397	0.0303	0.0172	0.0194	0		0.2404	1	nan	nan	0.6442	0.8393		0.7115	0.3636	nan	nan	nan	nan		0.0063	0.4062	nan	0.439	0.05	0.2909
0.8837	0.3191	nan	nan	0.9057	0.8082		0.027	0.7333	0.1143	0	0.6214	0.8261		0.541	0.0367	nan	0	0.0088	0		0.561	0.913	nan	nan	0.6567	0.8235
1	0.3346	nan	nan	0.7895	0.7714		0.0098	0.5625	nan	1	0.824	0.9184		0.8351	0.4634	nan	nan	0.5753	0.4747		0.0703	0.6364	nan	nan	0.2683	0.8611
1	0.0366	nan	nan	0	0		0.0161	0.7273	0.8448	nan	0.8475	0.9194		0.7184	0.3537	0.5588	0.5238	0.4333	0.3474		0.1019	0.7872	nan	nan	nan	0.75
0.9737	0.0326	nan	nan	0	0		0.0114	0.7981	0.79	0.5	0.5965	0.7231		0.4444	0.0727	0.1579	0.25	0.087	0.1867		0.0143	0.5227	nan	nan	nan	nan
1	0.4412	nan	nan	0.942	0.9915		0.0391	0.6375	0.0889	0	0.1908	0.3577		0.7826	0.1538	0.2982	0.2021	0.619	0.1842		0.0205	0.5634	nan	nan	0.5	nan
0.8406	0.026	nan	0.6296	0.0217	0		0.019	0.9155	nan	0.9189	0.9265	0.9556		0.5556	0.0741	0.2424	0.1304	nan	0.1429		0.0197	0.6818	nan	nan	0.4595	nan
0.8992	0.0436	1	0.7143	0.009	0.0221		0.0072	0.9605	nan	nan	0.973	1		0.9167	0.2718	0.7273	nan	0.3151	nan		0.0057	0.56	nan	nan	0.4237	0.2581
0.8828	0.0076	0.8182	0.65	0	0.0058		0.024	0.766	1	1	0.9608	0.9038		0.7556	0.4255	0.8293	nan	nan	0.5484		0.3094	0.6304	nan	0.4359	0.413	0.4242
0.815	0.0231	nan	0.6296	0	0.0072		0.125	0.723	0.6098	0.5814	0.944	0.7905		0.8095	0.2692	nan	nan	0.6531	0.6849		0.0301	0.3409	0.5217	0.4821	0.2703	0.2766
0.617	0.0194	nan	nan	0.0119	0.0093		0.0233	0.8039	1	0.8811	0.9024	0.9756		0.898	0.2093	nan	nan	0.6977	0.7117		0.2609	0.7308	nan	nan	0.7143	nan
0.925	0.1176	nan	nan	0.8374	0.8421		0.0201	0.8286	0.9444	0.9483	0.9111	0.9649		0.84	0.5068	0.6786	0.7258	0.5641	0.5238		0	0.3077	nan	0.0278	0.1892	nan
0.8409	0.0346	0.7917	0.6701	0.7611	0.52		0.1761	0.6812	nan	0.3385	0.9194	0.9333		0.9045	0.6	0.7576	0.6429	0.7397	0.662		0	0.4857	nan	nan	0.0877	nan
0.6976	0.0289	nan	0.8438	0	0		0.0055	0.6774	nan	0.36	0.7011	0.8021		0.7513	0.4341	nan	nan	0.5763	0.569		0.0146	0.4683	0.6016	0.6393	0.549	0.5
0.5754	0.0326	0.7193	0.7342	0.2562	0.1651		0.0064	0.904	1	0.9064	0.8901	0.9535		0.7941	0.45	nan	nan	nan	0.6286		0.0115	0.6066	nan	0.8519	nan	nan
0.7019	0.0899	0.8936	nan	0.0921	0.0933		0.0051	1	0.9583	0.9615	0.9583	0.9709		0.9444	0.5455	nan	nan	0.2222	0.2308		0.0151	0.56	nan	nan	nan	nan
0.7252	0.0141	0.8655	0.7674	0.1123	0.0899		0	1	nan	nan	0.9538	0.9787		0.5934	0.1837	0.1507	0.0476	0.109	0.1545		0	0.5156	nan	0.5652	nan	nan
0.5754	0.0211	0.898	0.7253	0	0.0053		0	0.8767	1	0.7381	0.9667	0.9213		0.36	0.0184	0.0426	0	0.0104	0		0.003	0.438	nan	nan	nan	0.2059
0.7368	0.0126	0.0115	0.014	0	0		0.0099	0.8364	nan	nan	0.8022	0.7722		0.4493	0	nan	nan	0	0.0476		0.0168	0.7087	nan	nan	nan	0.5161
0.5586	0.0168	0.0156	0.0344	0.0064	0		0.0092	0.959	nan	0.8772	0.9328	0.9839		0.8333	0.4466	0.534	0.6339	0.3735	0.3784		0.007	0.5814	nan	nan	nan	0.5294
0.7699	0.0181	0.009	0.0252	0	0		0.0065	0.9714	nan	0.8667	0.9194	1		0.8462	0.0952	nan	nan	0.5778	0.4615		0.0154	0.4324	0.6667	0.697	0.5541	0.6545
0.5455	0.0192	0.0081	0.0101	0	0		0.0245	0.5379	nan	0.7206	0.6825	0.8		0.7692	0.2857	nan	nan	0.4786	0.4259		0.0071	0.7532	nan	0.898	0.6226	0.7159
1	0.0448	1	1	0.8641	0.9737		0.0309	0.8723	nan	0.9167	nan	nan		0.46	0.1026	nan	nan	0.2308	nan		0.0159	0.869	1	nan	0.7746	0.8265
1	0.3495	nan	0.6957	0.8889	0.8974		0.0157	0.973	0.9615	0.9474	nan	0.96		0.75	0.3947	nan	nan	0.623	0.697		0.0211	0.6981	nan	nan	0.6207	0.7246
0.9818	0.375	nan	nan	0.6212	0.9565		0.023	0.969	0.9784	0.9533	0.9762	0.8538		0.6275	0.2321	nan	nan	0.439	0.5854		0.0119	0.3864	nan	nan	0.6905	nan
0.7849	0.0155	0.0658	0.0849	0.087	0.16		0.0314	0.9446	0.9512	0.9265	nan	0.8778		0.697	0.0392	0	0	0	nan		0.0079	0.4909	nan	nan	nan	0.641
1	0.025	0.087	0	0	0.0147		0.0291	0.9766	0.9394	0.9588	nan	0.9683		0.8	0	nan	nan	0	0		0.0232	0.6087	nan	nan	0.7419	0.5833
0.8933	0.0556	nan	nan	0.0108	nan		0.0213	0.9759	1	0.9	1	0.92		0.8358	0.0571	nan	0.3333	0.1188	0.2128		0.0037	0.3735	0.48	0.2093	0.3968	0.3158
0.8053	0	nan	0.1	0.0046	0		0.0178	0.9789	nan	nan	0.9714	0.9383		0.8	0.4583	nan	nan	0.7049	0.7419		0.0194	0.5783	0.3778	0.6842	0.6957	0.5652
0.7067	0.0847	0.0278	0	0.0056	0		0.0231	0.9873	nan	nan	1	0.96		0.6512	0.0179	0	0.0253	0.0058	0		0.078	0.4022	0.5946	0.5667	0.4066	0.2609
0.9545	0.0238	0.1786	nan	0	0		0.0155	1	nan	0.549	1	0.9579		0.6444	0.2632	nan	0.5952	0.2376	nan		0.0067	0.3636	nan	nan	0.5833	nan
0.9615	0.2537	nan	nan	0.9065	0.8478		0.0072	1	nan	0.8333	0.9619	0.9412		0.6727	0	0.0588	0.0111	0.0126	0		0.0089	0.4474	nan	0.3929	0.4783	0.4754
0.9565	0.2466	1	1	0.781	0.6263		0.0085	1	nan	nan	0.8696	0.8772		0.7761	0.0046	0.0256	0	0	0		0.0219	0.5814	nan	0.6667	0.4737	0.5556
0.8182	0.125	nan	nan	0.886	0.4737		0.0213	0.9394	nan	0.6545	0.9577	0.9481		0.7934	0.0174	0	0	0.0234	0		0.0121	0.6897	nan	nan	0.3	0.4394
0.8361	0.2115	nan	nan	0.7556	0.4394		0.008	0.9783	1	0.856	0.9508	0.9469		0.8103	0.0968	0.5897	0.8485	0.0784	0.1515		0.0077	0.6857	nan	nan	0.4722	0.8
0.6714	0	nan	nan	0	0		0.0058	1	1	0.7826	0.9487	0.9867		0.6771	0.2121	0.5484	0.7407	0.1667	0.2		0.0081	0.6327	0.7353	nan	0.4528	nan
0.9487	0.2281	0.2	nan	0.9643	nan		0.0226	0.8462	nan	0.8387	0.8936	0.871		0.785	0.2879	0.6596	0.8696	0.2439	0.5286		0.0201	0.3261	nan	nan	0.1919	nan
1	0.04	0.3333	nan	1	nan		0	1	nan	0.8	0.9397	0.9615		0.7024	0.3246	0.5046	0.6196	0.4815	nan		0.1444	0.4483	nan	0.8936	0.6818	0.5556
0.7	0.0143	nan	nan	0.0088	0.01		0.1455	0.7255	nan	nan	0.6989	0.7619		0.5	0.0909	nan	nan	0.1765	nan		0.076	0.4167	nan	nan	nan	nan
0.9263	0.0123	nan	nan	0.0084	0		0	0.6964	nan	nan	0.7901	0.8594		0.6471	0	nan	nan	0.0065	0.2022		0.0548	0.5833	nan	nan	0.3636	0.45
0.9679	0.0087	nan	nan	0	0		0.3333	0.8889	nan	nan	0.4694	0.4884		0.8155	0.4423	nan	nan	0.3867	0.775		0	0.44	nan	nan	0.4412	nan
0.9843	0.0101	nan	nan	0	0		0.0885	0.9722	0.9455	nan	0.9756	0.9683		0.9524	0.0256	0	0	0	0		0.0085	0.4474	nan	nan	0.5	0.4783
0.975	0.0182	nan	nan	0	0		0.3067	0.8731	0.9659	0.9589	0.9355	0.8966		0.8143	0.0385	0	0	0	0.0106		0.017	0.3878	nan	nan	0.4808	nan
0.9143	0.0104	nan	nan	0.015	0.0075		0.0092	0.9398	0.8197	0.9485	0.9176	0.9744		0.5595	0.0179	0.0263	0.0192	0	0.0093		0.0035	0.4651	nan	nan	0.4667	nan
0.9091	0.0226	nan	nan	0	nan		0.0197	0.9286	0.9831	0.9828	0.8987	0.9318		0.8269	0.0092	0.0105	0.0111	0	0		0.0282	0.5161	0.3333	0.4333	nan	nan
0.9615	0.0339	nan	nan	nan	nan		0.2381	0.9545	0.9844	0.9643	0.9703	0.9559		0.835	0.0204	0.0171	0.0074	0	0.0104		0.3226	0.6767	nan	0.5778	0.6129	nan
0.9754	0.021	nan	nan	0.0057	0.0075		0.0122	0.939	nan	nan	0.8868	1		0.8533	0.0117	0.0093	0.0173	nan	0.0172		0.0139	0.6981	0.4583	0.3636	0.3333	0.7619
0.9725	0.0135	nan	nan	0	0.0351		0.0201	1	nan	nan	0.9123	0.9802		0.898	0.0038	0.0214	0.0166	nan	0		0.0244	0.3883	nan	nan	0.3133	0.625
1	0.3514	nan	nan	0.988	1		0.0166	1	nan	nan	nan	0.9538		0.9565	0.0082	0.0025	0.0153	0	0		0.0081	0.4343	nan	nan	0.4444	0.6571
0.8182	0.1167	nan	nan	0.5	0.3654		0.012	0.9592	1	0.931	1	0.9231		0.6316	0.2222	nan	nan	0.4615	0.381		0	0.3115	0.0649	0.2078	0.4565	0.5873
0.9692	0.0288	nan	0.975	0	0		0.0025	0.9709	1	0.8889	0.9167	0.973		0.8084	0.4194	0.4667	0.5278	nan	0.36		0	0.5938	nan	nan	0.2285	0.4083
0.9643	0.0885	0.8571	0.963	0.3704	0.1507		0.0126	1	0.9516	1	0.9032	0.9318		0.5514	0.1917	nan	0.4932	0.4	0.525		0.0216	0.5285	nan	nan	0.2843	0.3333
1	0	nan	nan	0.011	nan		0.0173	0.9597	1	0.8095	0.9524	0.8727		0.4762	0.0144	0	0	0.0083	0		0.0055	0.3953	nan	nan	nan	0.8
0.7407	0.0135	0.0172	0.0215	0.019	0.0088		0	0.9701	0.9677	nan	nan	nan		0.44	0	0.0385	0	0.0035	0		0.023	0.5865	0.7143	nan	0.7241	0.807
0.8276	0.027	0	0.0058	0.0084	0.0388		0.0066	0.9949	0.8785	1	0.9878	0.9318		0.7059	0.3115	0.2188	nan	0.3947	nan		0.0727	0.679	nan	nan	0.7692	0.7692
0.5329	0.0091	0.327	0.3378	0.0175	0.0077		0.0163	0.9101	0.9024	1	0.9271	0.88		0.8947	0.4545	0.7	0.7895	0.5488	0.8333		0.0622	0.6596	nan	nan	nan	nan
0.8919	0.0135	0.4211	0.2308	0.0082	0.0127		0.0125	0.9076	0.9469	1	0.8571	0.8511		0.6786	0.1304	nan	0.4167	0.1915	nan		0.0468	0.7872	1	nan	0.7586	nan
0.767	0.01	0.1429	nan	0	0.0078		0.0156	0.8839	0.9231	1	0.9863	0.9565		0.6028	0.2703	0.4324	0.5	0.4	0.1026		0.2273	0.5484	nan	nan	nan	0.32
0.951	0.0081	0.7273	nan	0	0.0227		0.0293	0.8632	0.9375	0.9796	0.9684	0.9697		0.8491	0.2126	0.5417	0.65	nan	0.0476		0.0109	0.3118	0.026	0.0325	0.2991	0.3521
1	0.1538	nan	nan	0.1215	0.2545		0.0148	0.9244	0.9643	0.6111	0.9167	1		0.8559	0.2093	0.7561	0.7396	nan	nan		0.0185	0.3396	0.0417	0	0.2029	0.1429
1	0.0531	nan	nan	0.3907	0.4935		0.2534	0.8824	nan	0.9091	nan	nan		0.875	0.1617	0.7277	0.6595	0.1429	nan		0	0.6479	nan	0.2	0.4556	0.3889
0.9474	0.0042	nan	nan	0.328	0.3587		0.3193	0.8929	nan	1	0.9211	0.9333		0.7083	0.2857	nan	nan	0.4419	0.6556		0	0.5014	nan	0.2759	0.5714	nan
1	0.3441	nan	nan	0.2642	0.3478		0.3007	0.9524	nan	nan	nan	1		0.8431	0.4889	nan	nan	0.4328	0.7949		0.0148	0.4967	0.2072	0.1914	0.45	0.5443
0.7294	0.0155	nan	0.8333	0	0.02		0.48	1	0.8222	0.95	0.9828	0.9125		0.8021	0.4074	nan	nan	0.6829	0.7037		0.2788	0.7576	0.8462	0.6	0.3226	0.5385
0.8679	0.0786	nan	0.9718	0.0075	0		0.399	0.9787	0.9556	1	0.9556	0.96		0.7788	0.4444	nan	nan	0.2571	0.5738		0	0.47	0.35	nan	0.5578	0.5694
1	0.0324	nan	nan	0	0.0426		0.0144	0.9773	0.9545	1	0.9623	1		0.6373	0.3134	0.4483	0.5476	0.4776	0.4286		0	0.425	nan	nan	0.4744	0.6897
1	0.4291	0.7805	nan	0.2121	0.404		0.0104	0.9434	nan	0.9286	nan	1		0.3684	0.0199	0.0092	0	0	0		0.6389	1	nan	nan	0.8824	0.9804
1	0.0252	1	nan	0.0114	0.0312		0.0176	0.875	1	0.8571	nan	1		0.4524	0.0422	0.0169	0.0109	0	nan		0.2159	0.6154	nan	nan	0.7255	nan
0.9712	0.126	0.9688	1	0.397	0.37		0.0126	0.9817	0.6667	0.8333	1	1		0.7083	0.375	0.8816	0.8837	nan	nan		0.5172	0.9167	nan	0.6774	nan	nan
0.8276	0	0.0625	nan	0	0		0.006	0.9865	0.6739	0.8082	0.9365	0.9718		0.8644	0.5	nan	nan	0.3944	nan		0.0064	0.5323	0.6742	0.4876	0.7031	0.6667
0.9583	0.0118	0.0286	0	0.0158	0		0.0026	0.9844	0.9355	1	0.9714	0.9677		0.7447	0.0588	0.5	0.56	0.1154	0.4167		0.0133	0.7874	0.6593	0.4134	0.8103	0.7966
0.9506	0.2204	0.8596	nan	0.8214	0.6723		0.0052	0.6519	0.0652	0	nan	0.9143		0.8197	0.4231	nan	0.65	0.1391	0.7907		0.0058	0.3617	0	0.0247	0.561	0.4074
0.9474	0.2936	nan	nan	0.9516	0.987		0.15	0.9297	0.8795	0.874	0.8763	0.9286		0.4701	0.0438	nan	nan	0.1905	0.1875		0.0178	0.5088	0.0079	0.0127	0.7955	0.7045
0.9798	0.3886	nan	nan	0.954	0.9661		0.1148	0.7124	0.7899	0.8342	0.8869	0.8028		0.8108	0.2519	nan	nan	0.7222	0.7143		0.0126	0.6408	0.0169	0.0081	0.843	0.7473
0.8913	0.3333	nan	nan	0.9643	nan		0.0223	0.729	1	0.875	0.9439	0.8966		0.6316	0.287	0.7286	0.8611	0.459	0.5641		0.0125	0.6739	0.037	0.0229	0.6316	nan
0.875	0.2308	nan	nan	0.9512	nan		0.0062	1	nan	nan	0.9516	0.9783		0.6268	0.2742	nan	0.5536	0.4038	0.3404		0.0789	0.6	nan	nan	nan	0.6047
1	0.3415	nan	nan	0.9324	1		0.0102	0.8333	nan	0	nan	1		0.6887	0.2045	0.6757	nan	nan	0.2558		0	0.51	nan	nan	0.537	nan
0.9817	0.0241	nan	nan	0	nan		0.0119	1	0.8	0	nan	0.9474		0.4362	0.1209	nan	0.4643	0.2778	nan		0	0.4756	nan	nan	0.3947	0.6092
0.9589	0.0036	nan	nan	0	nan		0.0116	1	0.9697	0.5769	nan	1		0.4484	0.0947	nan	0.5679	0.013	0.2778		0.0174	0.6529	1	0.9302	0.4921	0.68
0.9141	0.0502	0.9123	0.9048	0	0.0149		0.0279	0.9655	1	0.5962	nan	0.957		0.425	0.0423	0.2727	0.4828	0.1101	nan		0.0069	0.8016	0.9362	0.8958	0.1951	0.5354
1	0.0077	0.878	0.9778	0	0		0.0032	0.9667	1	0.7662	0.9839	0.9778		0.4262	0.0628	0.4898	nan	0.1892	nan		0	0.3776	nan	0.7188	0.037	0.2714
0.9859	0.0076	0.962	0.978	0.0089	0		0.0102	0.9623	0.9429	0.9655	0.9787	0.9746		0.4245	0.0984	nan	nan	0.2985	0.2703		0.022	0.5833	nan	0.6935	0.325	0.5556
0.8235	0.1481	nan	nan	0.6324	0.5176		0.02	0.7031	0.8718	0.9111	0.6832	0.6639		0.3333	0.0145	nan	nan	0	0.1034		0	0.5882	nan	0	0.76	0.8224
0.7937	0.1045	nan	nan	0.0046	0.0808		0	0.871	nan	nan	0.7292	0.8039		0.5469	0.0171	0.5082	0.7419	0.0051	0.0137		0.0418	0.3698	0.5738	0.6017	0.3397	0.5586
0.8571	0.0213	nan	nan	0	0		0.4091	0.9388	0.8	0.8857	0.9048	nan		0.6	0.0247	0.0056	0.0207	0	0		0.2845	0.7955	nan	0.5769	0.5106	0.5758
0.9024	0	nan	nan	0	0		0.0399	0.7778	nan	nan	0.8971	1		0.6154	0.0113	0.0189	0.0076	0	0		0	0.303	nan	nan	0.0256	0.0909
0.92	0.2195	nan	nan	0.4684	0.4554		0.0229	0.6667	nan	nan	0.8732	0.9884		0.3902	0.0065	0.0213	0.0075	0	0.0098		0.0128	0.6702	nan	nan	0.6757	0.6818
0.9471	0.3137	0.7231	0.775	0.3981	0.4027		0.0073	0.5106	nan	nan	0.8966	0.9868		0.913	0.3667	nan	nan	0.5882	0.8704		0.0295	0.697	0.8049	0.5526	0.5909	0.7412
0.5524	0.0088	0.8293	0.5714	0	0		0.0109	0.9655	nan	nan	0.9753	0.9909		0.5109	0.0093	0.4516	0.3333	0	0.0115		0.0452	0.5778	0.4167	nan	0.747	0.7391
0.8226	0.005	0.9839	0.932	0	0		0.0074	1	1	1	0.9231	0.9848		0.9216	0.0073	0.0309	0.0087	0.0123	0		0.1935	0.6154	nan	nan	0.6415	0.5556
0.7933	0.0143	0.988	0.9794	0.3774	0.2239		0.021	0.9726	1	0.9302	0.9596	0.9783		0.9492	0.007	0.0305	0.019	0.0152	0.038		0.0351	0.4444	0.6562	nan	0.2655	0.3404
0.9064	0.0119	0.6456	0.6282	0	0.0182		0.0122	0.9744	1	nan	1	1		0.5882	0.0179	0	0.0455	0	0		0.0167	0.375	nan	nan	0.1169	0.2615
0.9368	0.3835	1	0.9444	0.65	0.8824		0.0258	1	1	0.8222	0.9792	0.9474		0.5111	0.1516	0.0167	0.1364	0.3088	0.2941		0	0.9583	nan	nan	0.3741	0.6702
0.9818	0.01	nan	nan	0	0.0149		0.0033	1	1	0.6538	0.9481	0.9143		0.6296	0.0541	nan	nan	0.3421	0.3226		0.0163	0.641	nan	nan	0.5567	0.7476
1	0.0153	0.6667	nan	0	0		0.025	0.9688	nan	nan	0.9355	nan		0.4545	0.0471	nan	nan	0.2062	0.1333		0.0149	0.4062	nan	nan	0.6512	0.6067
1	0.0158	nan	nan	0	0		0.0234	1	0.8148	nan	nan	0.973		0.4918	0	0.0526	0.0625	0	0		0.0215	0.5455	nan	nan	0.68	0.7778
1	0.0197	1	nan	0	0		0.0262	0.9759	1	1	0.9444	0.9623		0.8673	0.4359	0.8182	0.85	0.6549	0.875		0.0074	0.7971	nan	nan	0.8448	0.912
0.9773	0.0221	1	nan	0.0435	0		0.0258	0.9333	nan	1	0.9688	1		0.814	0.2549	nan	nan	0.5902	nan		0.0057	0.7895	nan	nan	0.8987	0.934
1	0.0204	1	nan	0	0		0.0115	0.9827	1	0.9912	0.9186	1		0.5641	0.2429	0.2	0.025	0.1304	0.3889		0.0097	0.7206	nan	nan	0.7538	0.7686
0.9773	0.0154	nan	nan	0	0		0.0079	0.9542	nan	1	0.9697	0.9855		0.4865	0.1733	0.1299	0.0226	0.1207	0.2778		0.0106	0.7923	nan	nan	0.7901	0.8456
0.987	0.0231	nan	1	0	0		0.0162	0.9732	nan	0.9524	1	0.9836		0.4281	0.0852	0.12	nan	0.0185	nan		0.0111	0.4648	nan	nan	0.413	0.6331
1	0.011	nan	0.8571	0	0		0.0143	0.9524	nan	1	0.9516	0.9733		0.3429	0.0063	0.0082	0.0248	0	nan		0.007	0.8667	nan	nan	0.6559	0.9068
0.9706	0.0104	nan	nan	0	0		0.0123	0.9692	nan	nan	1	0.973		0.6199	0	nan	0.0909	0.0289	0.0515		0.0107	0.6463	nan	nan	0.8254	0.8923
1	0.0174	nan	nan	0	0.0111		0.0109	0.9815	nan	nan	0.881	0.9412		0.6341	0.0417	0	0	0.0105	0		0.0081	0.375	nan	nan	0.4318	0.7241
0.9277	0.0116	nan	nan	0.0114	0		0.0396	0.7667	0.9091	0.4545	0.8649	0.95		0.7381	0.0244	nan	nan	0.06	0.1212		0.0082	0.6897	nan	nan	0.6667	0.8039
0.8561	0.021	nan	0.5753	0	0.0045		0.0155	0.7429	0.65	0.3714	0.9667	0.9182		0.6471	0.3056	nan	nan	0.1429	0.3611		0.0107	0.875	nan	nan	0.9333	0.9219
1	0.0201	nan	nan	0	0		0.0221	0.963	nan	1	nan	nan		0.419	0.083	0.4231	0.2653	0.1163	0.129		0.0183	0.8205	nan	nan	nan	0.7805
1	0.0183	nan	nan	0	0		0.0105	1	0.9667	nan	0.975	nan		0.6198	0.2525	0.6393	0.5	0.3148	0.2642		0.0208	0.5667	nan	nan	0.5714	0.5435
0.9895	0.0135	1	0.8378	0	0.0132		0.0149	0.9375	0.9535	nan	0.9677	1		0.8095	0.3407	0.8718	0.7857	0.3548	0.4306		0.0071	0.5714	nan	nan	0.5507	0.7347
1	0.0144	nan	0.8966	0	0		0.0151	0.9032	1	0.9737	nan	1		0.5179	0.0455	0.5714	nan	0.2449	0.1818		0.0147	0.5652	nan	nan	0.6491	0.7042
0.9167	0.0109	nan	0.8718	0	0.0161		0.0084	0.971	1	0.9403	nan	0.9697		0.8696	0.5556	nan	0.6667	0.7143	nan		0.023	0.7101	nan	nan	0.7431	0.8378
0.9604	0.0133	1	0.8182	0	0		0.0116	0.9828	nan	0.9091	nan	nan		0.9744	0.0602	nan	0.1429	0.0566	0.09		0.009	0.8158	nan	nan	0.8644	0.8348
0.6846	0.0212	nan	0	0.015	0		0.0045	0.9074	0.9512	0.8293	0.9767	1		0.95	0.325	nan	nan	0.093	0.2326		0.0218	0.6125	nan	nan	0.8148	0.8218
0.9643	0.0875	nan	0.8333	0.1346	0.2167		0.0186	0.9268	0.96	0.7089	0.8687	0.9661		0.8846	0.1053	nan	nan	0.1519	0.2222		0.0061	0.8362	nan	nan	0.8649	0.8932
0.9565	0.0286	0.2069	0.2836	0.0177	0.072		0.009	0.9167	nan	0.4444	0.8462	0.8276		0.5965	0.26	0.4167	nan	nan	0.5333		0.0203	0.5714	nan	nan	0.625	nan
1	0.0192	0	0.0588	0.018	0.0101		0.0141	0.9583	0.92	nan	0.8478	0.8889		0.359	0.0048	0.007	0	0.0217	0.0115		0	0.8723	nan	nan	0.7576	0.9298
1	0.4554	0	0.0408	0.0536	nan		0.0215	1	0.5	0.8209	0.9032	0.8824		0.6053	0.0046	0.0263	0.0426	0.0082	0.038		0.0232	0.5208	nan	nan	0.6341	0.8118
0.8571	0.0218	0.774	0.6241	0	nan		0.0175	0.9524	0.6364	0.9615	0.85	0.8936		0.6667	0	0.0667	nan	0.0484	0.0556		0.0044	0.6364	nan	nan	0.5303	0.661
0.9412	0.0155	0.9342	0.8975	0.0075	0		0.0074	0.9692	nan	0.7143	0.9688	0.9836		0.9062	0.3966	nan	0.82	0.6792	0.7895		0.0114	0.6344	nan	nan	0.7667	0.74
0.8897	0.0025	0.4465	0.2616	0	0.0213		0.0097	1	nan	0.7742	0.9821	0.9881		0.9098	0.4038	0.7614	0.8071	0.7541	0.7391		0	0.5575	nan	nan	0.7647	0.8125
0.9728	0.0147	1	0.9858	0	0		0.0094	0.9778	nan	nan	1	0.9706		0.7955	0.3377	0.6429	0.78	0.5862	0.5484		0.027	0.425	nan	nan	0.4923	0.6071
1	0.0121	1	0.9903	0	0.0152		0.0168	0.9691	nan	nan	0.9412	1		0.8793	0.5741	nan	0.7073	0.6786	0.75		0	0.5161	nan	nan	0.4286	0.5
0.9627	0.0096	0.9765	0.9739	0.0139	0		0.016	0.9897	0.9	nan	0.9048	nan		0.8387	0.5273	nan	nan	0.6	0.746		0.019	0.6338	nan	nan	0.7619	0.7708
1	0.0173	0.82	0.7121	0.0139	0		0.0175	0.9755	0.9322	1	nan	nan		0.4895	0.1348	0.3714	0.371	0.1395	0.193		0.0076	0.4674	nan	nan	0.3529	0.4444
0.9939	0.0097	0.9385	0.8302	0	nan		0.0027	0.9451	nan	0.9792	nan	nan		0.6765	0.3158	0.7143	0.8333	0.4717	0.6042		0.0078	0.3605	nan	nan	0.3864	0.4286
0.9847	0.0189	0.934	nan	0	nan		0.004	0.9839	nan	1	0.967	1		0.5	0.0476	nan	nan	nan	nan		0.0667	0.65	nan	nan	0.641	0.6136
0.9776	0.017	1	0.7927	0	0		0.0171	1	nan	1	1	0.96		0.5686	0.0332	nan	nan	0.0179	nan		0.0123	0.7143	0.0476	nan	0.3394	0.5588
0.9596	0.0172	1	nan	0	0		0.0054	1	1	nan	1	0.9375		0.6757	0.2663	0.7821	0.7292	0.3077	0.2697		0.0175	0.4625	0.5556	0.2759	0.2364	0.375
0.978	0.0153	0.9524	nan	0	0		0.0093	1	1	nan	0.9615	0.9429		0.8067	0.1261	0.918	0.8182	0.1951	0.1591		0.2789	0.734	0.7714	0.6415	0.7895	0.7895
1	0.0128	nan	0.9	0	0		0.0135	0.8857	nan	nan	0.9512	nan		0.5	0	nan	nan	0.0702	nan		0.3352	0.6783	0.52	0.5926	0.4419	0.5897
0.9767	0.0442	0.5	0.971	0	0.0101		0.008	0.9492	1	0.9167	0.9783	nan		0.4545	0.0556	nan	nan	0.1463	0		0.491	0.88	0.6333	0.5435	0.7077	0.8667
1	0.3462	0.9231	0.9444	0.9829	0.9714		0.038	0.9101	nan	nan	0.931	nan		0.4659	0.1379	nan	nan	0.0667	0.1579		0.3358	0.7622	0.8909	0.7412	nan	0.8125
0.9839	0.4262	0.6774	nan	0.9673	0.9843		0.0049	0.9496	1	0.9206	0.7703	1		0.9211	0.075	0.8431	0.641	0.2439	0.1842		0.0208	0.8125	0.9206	0.82	nan	nan
1	0.4634	0.88	0.7097	0.964	1		0.0051	0.7857	nan	0.9091	0.7083	0.8667		0.8041	0.2377	0.6706	0.622	0.2025	0.2069		0.0077	0.9143	1	0.9792	nan	nan
0.9241	0.3913	0.5769	nan	0.7864	0.9639		0.0275	1	0.92	nan	0.9872	1		0.9143	0.0506	nan	nan	0.1889	0.3056		0.0172	0.8193	0.8519	nan	nan	nan
0.9701	0.0102	nan	nan	0.0072	0		0.0295	1	0.9672	nan	0.9861	0.9667		0.7333	0.2614	nan	nan	0.3514	0.3913		0.0097	0.8143	nan	0.9184	nan	nan
0.9239	0.0294	nan	nan	0	0.0196		0.011	1	nan	nan	0.9394	nan		0.7	0.1169	nan	nan	0.2692	0.3636		0.0048	0.625	nan	nan	0.6087	0.4444
0.6521	0.0117	0.0131	0.0021	0	0.0333		0.0052	1	1	0.9545	0.8537	nan		0.9213	0.4667	nan	nan	0.575	0.5625		0.0187	0.8387	nan	nan	0.8636	nan
0.5752	0.0137	0.0115	0.0295	0	0		0.0098	1	0.9231	0.9667	0.7941	nan		0.7467	0.1245	0.8929	0.7263	0.4083	0.5271		0.0212	0.9245	0.798	0.8364	0.898	0.7733
0.9846	0.3333	nan	nan	0.9677	0.9815		0.0151	0.9612	0.9245	0.8125	0.9664	0.9091		0.7564	0.0877	0.0909	0.0294	0	0.1579		0.0526	0.9286	nan	nan	0.7627	0.8286
0.92	0.0364	0.0196	0	0.0088	0		0	1	0.9524	nan	0.9	nan		0.7692	0.0351	0.0811	nan	0.0775	0.1364		0.0139	0.7031	0.7619	nan	0.5915	0.7073
0.9811	0.0114	0.021	0.0058	0	0		0.0025	1	0.9762	0.7089	0.9231	nan		0.8571	0	nan	nan	0	0		0.0096	0.9559	0.907	nan	0.9048	0.963
0.9896	0.016	0.0102	0.0065	0.0088	0		0.0083	0.9565	nan	0.9592	1	nan		0.5429	0.008	0.0526	0.0196	0.0167	0		0.0116	0.44	nan	nan	nan	0.5775
0.9835	0.0134	0.0129	0.0117	0	0		0.0105	0.9467	1	0.98	0.975	nan		0.6857	0	nan	0	0	0		0.0107	0.7667	nan	nan	nan	0.5263
0.9545	0.0168	0.0189	0.0229	0	0		0.0047	0.9783	0.973	0.803	0.973	nan		0.9167	0	nan	nan	0	0		0.009	0.5111	nan	nan	nan	0.5385
0.9623	0.0241	0.0133	0.0227	nan	0.0185		0.0139	0.9231	1	0.878	0.9773	0.9524		1	0.1146	0.082	0.0714	0.0286	0.0462		0	0.575	nan	nan	nan	0.6154
0.9158	0.0201	0.0305	0.0247	0.0385	0.0135		0.0423	0.9321	0.9925	0.8994	0.953	0.9773		0.8386	0.0575	0.0851	0.0569	0	0.014		0.0211	0.7742	nan	nan	0.4878	0.64
0.979	0.0156	0.0123	0.0255	0	0.027		0	0.6528	0	0.0211	0.5981	0.8846		0.7826	0.025	0.0684	0.0508	0.0435	0.0252		0.3269	0.6415	nan	nan	nan	0.6875
0.9037	0.0091	0.0087	0.0238	0	0		0.2652	1	1	1	0.9429	0.9012		0.7647	0.0704	0.0598	0.0755	0.0303	0.0288		0.0146	0.4242	nan	nan	0.122	0.2258
0.8453	0.0023	0.0097	0.0131	0	0		0.0179	0.8333	0.0162	0.0171	0.9487	0.9706		0.9271	0.0192	0.2927	0.4425	0.0526	0.0294		0.2436	0.6923	nan	nan	0.2966	0.4868
0.9035	0.0199	0.0132	0.0195	0.0152	0.0189		0.0142	0.9145	0.0135	0.011	0.9239	0.9767		0.7674	0.0075	0.0084	0.0708	0	0.0112		0.2174	0.5278	0.3	0.5106	nan	0.3636
0.8925	0.0242	0.026	0.0037	0	0		0.007	0.967	0.0088	0.0053	0.8833	0.961		0.9412	0.0229	0.0813	0.0315	0	0.0132		0.0051	0.3784	nan	nan	nan	0.5806
0.8791	0.0092	0.0093	0.0114	0	0		0.0468	0.764	0.0143	0.0012	0.7551	0.7778		0.8857	0.0909	nan	nan	0.1574	0.0759		0.0139	0.4359	nan	nan	nan	0.5143
0.6316	0.0185	nan	nan	0.0235	0		0.0213	0.8587	0.0242	0.0105	0.8353	0.8333		0.9464	0.0435	nan	nan	0.0265	0		0.1901	0.6053	0.5147	0.5758	0.5455	0.5833
0.8	0.0087	0.9608	0.7358	0.0076	0		0.0126	0.6535	0.0144	0.0083	0.7865	0.7579		0.8783	0	nan	nan	0	0		0.0877	0.4	nan	nan	0.3103	0.3019
0.9494	0	nan	nan	0	0		0.0083	0.7692	0.0156	0.0137	0.622	0.5417		0.3056	0	nan	nan	0	0.0303		0.013	0.359	nan	nan	0.5146	0.6047
0.5326	0	nan	nan	0	nan		0.0874	0.6222	0.7179	0.8343	0.2174	0.25		0.4265	0	nan	nan	0	0		0.5	0.814	nan	1	0.6939	0.9107
1	0	nan	nan	0	nan		0.0171	0.9565	nan	0.6296	0.9062	0.9792		0.625	0.25	nan	0.2105	nan	nan		0.2326	0.5882	nan	nan	0.4	0.6154
0.96	0.0143	0	0	0.0667	0		0.0143	0.9524	nan	nan	0.9333	1		0.4932	0.0411	0	0	0	0.0392		0.3617	0.8387	nan	nan	0.6892	0.7867
1	0.1287	0.0219	0.0289	0.0577	0.035		0.0185	0.9394	nan	0.0938	0.9231	1		0.6667	0.2051	0.1887	0.2979	0	nan		0.4068	0.7321	nan	nan	0.6471	0.6667
1	0.152	0.0132	0.012	0.0519	0.1136		0.0124	0.9474	0.5441	0.2039	1	0.9762		0.8315	0.4259	nan	0.8846	0.4381	0.2188		0.0427	0.7308	nan	nan	0.7206	0.8659
1	0.0102	0.0151	0.0333	0	0.0125		0.0147	1	0.6857	0.2286	0.9884	1		0.8295	0.3396	nan	nan	0.2667	nan		0.0329	0.6522	nan	0.2812	0.7759	0.8017
0.9859	0.0209	0.0171	0.0074	0	0		0.0107	1	1	0.5238	0.9429	0.96		0.4815	0.0286	0.3448	0.0435	0.1793	0.3699		0.3106	0.95	0.9412	nan	0.8444	0.8113
0.9762	0.0172	0.0113	0.0137	0	0		0.0129	1	0.8095	0.9118	0.8868	0.98		0.8713	0.25	nan	nan	0.7222	0.816		0.1729	0.9048	0.8718	nan	nan	0.7736
0.9898	0.0231	0.024	0.0205	0.0139	0		0.0073	0.9286	0.7931	1	0.9556	0.9286		0.9206	0.4667	nan	nan	0.7	0.7667		0.0099	0.6	nan	nan	0.3333	nan
0.9766	0.0177	0.002	0.0149	0	0.0096		0.0166	0.931	nan	0.5	0.9873	0.9839		0.8413	0.3359	0.8974	nan	0.625	0.7797		0.2574	0.7442	nan	nan	nan	nan
1	0.0173	0.1977	0.1849	0.0595	0.1654		0.0144	0.9293	1	nan	0.8889	1		0.375	0.0741	0.1944	0.1228	nan	0.1154		0.5909	1	0.8889	0.8571	nan	nan
0.9669	0.0092	0.0228	0.022	0.0161	0		0.1822	0.6927	0.7564	0.6162	0.6022	0.6433		0.5977	0.2273	0.3333	0.0789	0.2874	0.1429		0.1243	0.7143	0.1395	0.3922	0.7377	0.9535
0.8718	0.2464	0.3188	0.4026	0.92	0.55		0.0191	0.6368	0.75	0.6194	0.7349	0.7283		0.6622	0.3182	0.75	nan	0.3361	0.8667		0.0217	0.8455	0.8298	0.8286	0.64	0.8947
0.9804	0.4303	0.0902	0.0698	0.8889	0.6383		0.0026	1	0.0361	0.0155	0.9677	0.9872		0.5926	0.0122	nan	0.7955	0.2273	0.2128		0.0141	0.8908	0.9394	nan	0.6596	0.875
1	0.032	0.6098	0.4906	0	0		0.0061	1	0.018	0.0078	0.9512	0.9811		0.5045	0.0404	nan	nan	0.1429	0.098		0.0185	0.9333	nan	nan	0.8493	0.9444
0.8344	0.2222	nan	nan	0.6283	0.7093		0.0204	0.9545	0.1522	0.0222	0.9577	0.9394		0.5429	0.0235	0	0.0253	0	0		0.009	0.8214	nan	nan	0.72	0.8587
0.9688	0.0077	nan	nan	0.0101	0		0.0262	0.7333	0.25	0.3053	0.4118	0.7273		0.6129	0.2323	nan	nan	0.0879	0.3418		0	0.9062	nan	nan	0.8701	0.9138
0.9841	0.0102	nan	nan	0	0.0089		0.0187	0.797	0.1429	0.0752	0.0303	0.2174		0.5161	0.1875	nan	nan	0.1613	0.3023		0.0364	0.7931	nan	nan	0.76	0.8977
0.9518	0.0172	nan	nan	0	0.0145		0.0213	0.5589	0.0079	0.0337	0	0.2057		0.5714	0.2143	0.16	nan	0.0889	0.1569		0.0185	0.9167	nan	nan	0.8526	0.9174
0.9504	0.0178	nan	nan	0.0069	0.0073		0.4352	0.978	nan	0.9615	0.8889	nan		0.5306	0.1719	0.4571	0.4474	0.125	0.3542		0.125	0.4726	0.62	0.3714	0.2414	0.5
0.9388	0.0172	nan	nan	0	nan		0.1589	0.9811	0.9167	0.85	0.9677	1		0.8298	0.4	0.56	nan	nan	nan		0.16	0.5	nan	0.5	0.1056	0.4035
0.9796	0.0151	nan	nan	0	nan		0.1138	1	0.957	0.8333	0.9298	0.9815		0.8214	0.4545	nan	0.9583	0.5286	0.7215		0.1554	0.5172	nan	nan	0.4898	nan
0.9492	0.0179	nan	nan	0	0		0.108	0.9909	0.9359	0.8205	0.9057	0.8718		0.7045	0.359	nan	nan	0.0714	nan		0.0317	0.4783	nan	nan	0.3525	0.4242
1	0.0356	nan	nan	0	nan		0.137	0.9652	1	0.9	1	0.7778		0.5615	0.2353	nan	0.3947	0.2609	0.3913		0.0202	0.539	0.4876	0.3731	0.253	0.6383
0.9333	0.0192	nan	nan	0.4023	nan		0.3946	0.9032	nan	nan	1	0.96		0.8701	0.5455	nan	nan	0.6579	0.6596		0.3647	0.6765	nan	nan	0.2542	0.4565
1	0.1311	nan	nan	0.0096	nan		0.0124	0.6378	0.016	0.0315	0.7432	nan		0.7959	0.4074	nan	nan	0.5625	0.6279		0.0132	0.4483	0	nan	0.2167	0.5
0.6538	0.0195	0	0	0.0049	0		0.0164	0.9392	0.024	0.0234	0.939	0.963		0.9792	0.3902	nan	nan	0.6466	0.9036		0.0211	0.814	0.1437	0.0966	0.8974	0.8955
0.8851	0.0111	0.0102	0.0312	0	0.0185		0.014	0.9077	0.0222	0.011	0.8528	nan		0.9667	0.4286	nan	nan	0.8824	0.9365		0.4177	0.7241	nan	nan	0.8182	nan
0.9455	0.0476	nan	nan	0	0		0.0148	0.9032	0.0135	0.0107	0.764	0.8333		0.5581	0.1	nan	nan	nan	0.4211		0.0148	0.3333	nan	nan	0.2083	0.3704
0.9863	0.0444	nan	nan	0.011	0		0.0046	0.6967	0.0102	0.0141	0.64	0.8382		0.8065	0.3922	nan	nan	nan	0.6286		0.0225	0.6538	nan	nan	0.6786	nan
0.9615	0.0171	nan	nan	0	0.0135		0.0107	0.6161	0.0224	0.0088	0.4722	0.7188		0.7	0.3051	0.3958	0.2778	nan	nan		0.0159	0.7174	nan	0.3023	nan	nan
0.9811	0.0157	nan	nan	0	0		0.0179	0.5586	0.1608	0.2352	0.1333	0.4412		0.7222	0.3988	nan	0.4545	nan	0.7283		0.006	0.9231	nan	nan	nan	nan
0.978	0.0155	nan	nan	0.0052	0.0049		0.0036	0.5885	0.0397	0.0068	0.3953	0.4359		0.875	0.4505	nan	nan	nan	0.7586		0.0076	0.9615	nan	nan	0.9737	nan
0.9589	0.0073	nan	nan	0.0063	0		0.0232	0.774	0.0198	0.02	0.6914	0.5856		0.8132	0.4804	0.7273	nan	0.5918	0.7636		0.0027	0.7667	0.5833	0.6585	0.7447	0.7667
0.9643	0.0043	nan	nan	0.0061	0.0058		0.0053	0.7813	0.5	0.3293	0.4324	0.7037		0.7213	0.4125	nan	nan	0.1429	0.2647		0	0.7812	0.7273	0.5932	0.6122	0.6596
0.7083	0.0198	nan	nan	0	0		0.0158	0.6386	0.3952	0.2723	0.5556	0.8052		0.9685	0.6471	0.7429	0.5652	0.6027	nan		0.0034	0.9391	0.8485	0.8194	0.898	0.86
0.8981	0.0258	0.8558	0.7969	0	0.012		0.0099	0.7226	0.0168	0.0093	0.5952	0.7615		0.75	0.2759	0.4035	nan	0.3418	0.4		0	0.3529	0.4516	0.2121	0.0253	0.2414
0.9455	0.0132	nan	nan	0	0		0.0047	0.7021	0.0053	0.0275	0.4878	0.5556		0.9167	0.2353	nan	nan	0.2674	0.5065		0.25	0.6863	nan	nan	0.5161	0.5
0.9655	0.0201	nan	nan	0	0		0.0098	0.6593	0.8186	0.7402	0.6977	0.6833		0.9583	0.1	nan	0.3667	0.2823	0.4783		0.0092	0.5636	0.7234	0.8298	0.3846	0.8095
1	0.0112	nan	1	0	0		0.0027	0.625	0.8889	0.8841	0.7342	0.7576		0.7907	0.0357	nan	0.0244	0.0526	0.2973		0	0.4675	0.5625	nan	0.2909	0.6818
0.9324	0.0205	nan	nan	0.0312	nan		0.0294	0.6704	0.9	0.7742	0.7113	0.7451		0.7143	0.3659	0.2424	nan	0.1463	0.2109		0.0152	0.525	0.875	nan	0.1837	nan
0.9574	0.0153	nan	0.7073	0.0286	nan		0.0149	0.75	0.7857	0.7222	0.8519	0.7561		0.9857	0.2973	nan	nan	0.2615	0.3818		0.06	0.385	0.3653	nan	nan	nan
0.9744	0.0261	0.8267	0.6923	0	0.0078		0.0079	0.7867	0.6207	0.5833	0.4375	0.5846		0.6667	0.0952	nan	nan	0.0984	0.4286		0.0174	0.3846	nan	nan	nan	0.4091
0.9925	0.0314	0.8551	0.7538	0	0.011		0.0244	0.9704	nan	0.9809	nan	nan		1	0.4889	nan	nan	0.5169	0.8529		0.3971	0.7522	0.6211	0.5503	0.3023	0.3433
0.9701	0.0074	0.8684	0.8421	0	0		0.0042	0.9698	1	0.9779	0.9053	0.9714		0.6071	0.1944	nan	nan	0.0613	0.1964		0.4074	0.76	nan	nan	0.6207	0.8125
0.9545	0.0333	1	nan	0	0.013		0.0087	0.9762	1	nan	0.8943	0.9167		0.7857	0.0455	nan	0.0192	0.0058	0		0.1143	0.4416	0.6579	0.2766	nan	0.55
0.96	0.0899	0.9333	nan	0.0377	0.0132		0.025	0.8528	0.014	0.0146	0.0208	0.5		0.708	0.0226	0.0513	0.1132	0	0.0118		0.039	0.4533	nan	nan	0.1111	0.434
0.9727	0.1307	1	1	0.0208	0.0435		0	0.9398	0.8519	0.9541	0.9667	nan		0.561	0.0164	0.0341	0	0	0.0154		0.0045	0.4366	0.5806	0.5862	0.4286	0.561
0.9643	0.0238	nan	nan	0	0.0225		0.038	0.9915	0.9155	0.9672	0.9211	nan		0.6923	0.0314	0.0152	0	0	0.0145		0	0.4151	0.3333	0.2333	0.25	0.3433
0.9583	0.0242	0.5882	0.5373	0	0		0	0.963	0.5758	0.9907	0.9643	1		0.7	0.2414	0.7436	nan	0.2981	0.1964		0.0071	0.697	0.7333	nan	nan	0.6
0.9901	0.0059	nan	0.9464	0	0.0526		0	0.9437	0.5	0.963	0.9748	0.945		0.4545	0.0896	nan	0.3284	0.1667	0.2895		0.0079	0.7143	0.7069	nan	0.6792	0.7662
0.9524	0.0699	nan	0.9412	nan	0.0513		0.0088	0.5263	0.96	0.8387	0.8504	1		0.823	0.4487	nan	0.6538	0.3803	0.475		0.0276	0.4151	0.5814	nan	0.4286	0.411
0.9655	0.0326	nan	nan	0	0		0.0432	0.924	nan	nan	nan	0.9038		0.9348	0.6029	0.8	0.825	0.7018	0.85		0.0258	0.48	0.7347	0.4304	0.3333	0.475
0.9545	0.1716	nan	nan	0.0962	0.037		0.0186	0.9089	nan	0.9466	nan	nan		0.84	0.2759	nan	nan	nan	nan		0.0263	0.5476	0.5574	0.4717	nan	nan
0.98	0.0779	0.9412	nan	0.4211	nan		0.0182	0.9364	nan	0.9227	0.9615	nan		0.7826	0.2184	0.5752	0.5849	0.3846	0.5714		0.2128	0.6167	nan	nan	0.5652	nan
0.9667	0.4	nan	0.7544	0.963	nan		0.036	0.9204	nan	nan	0.9464	0.9804		0.5405	0.1923	0.617	0.5472	0.2712	0.4621		0.004	0.5946	nan	0.4634	0.2394	0.2857
0.5652	0.0132	nan	0	0	nan		0.0755	1	0.0156	0.0165	0.9548	1		0.7292	0.425	0.8372	0.8444	0.4556	0.5833		0	0.3279	nan	nan	0.4545	0.5789
0.9459	0.0077	0.0179	0.0233	0.0092	0.0116		0.0146	1	0.0172	0.0175	0.9313	1		0.8478	0.5349	nan	nan	0.4138	0.78		0.0106	0.4651	0.0157	0.0126	0.7869	0.7576
0.72	0.0264	0.037	0.034	0.0045	0.0127		0.0143	1	0.0057	0.0238	0.9783	0.9886		0.8602	0.5543	nan	nan	0.4688	0.8144		0.0054	0.3615	0.0351	0	0.6275	0.5152
0.8667	0.0223	0.0281	0.022	0.0081	0.0059		0	0.8629	0.25	0	0	nan		0.6512	0.0118	nan	nan	0	0		0.0348	0.4038	0.0286	0	0	0.0571
0.6842	0.0269	0.0189	0.0136	0.0056	0.0041		0.1287	0.7607	0.3333	nan	0.8067	0.9174		0.5116	0.0041	nan	0	0.0241	0.0789		0.005	0.5909	nan	nan	nan	0.2105
0.8333	0.137	nan	nan	0.3333	0.4615		0.049	0.7031	0.4118	nan	0.8684	0.9041		0.823	0.4026	0.4021	0.3191	0.3958	0.2128		0.0205	0.5833	nan	nan	0.5	0.5
0.7377	0.2208	nan	nan	0.3261	0.5231		0.0275	0.6707	0.6389	0.4762	0.7708	0.9394		0.7375	0.2581	nan	nan	0.2149	0.5435		0	0.3333	nan	nan	0.125	0.125
0.9333	0.4	nan	nan	0.0165	0.0879		0.0096	0.6806	0.7162	0.7389	0.6447	0.6154		0.6786	0.3043	nan	nan	nan	0.25		0.0194	0.3615	nan	nan	0.1273	0.4565
0.5398	0.0198	nan	0.4268	0.0354	0.0333		0.024	0.6667	0.9583	0.6882	0.4364	0.4815		0.8095	0.3415	nan	0.7714	0.2258	0.4747		0.3333	0.8113	nan	nan	0.5854	0.4444
0.5063	0	0.05	nan	0	0.0196		0	0.68	0.8387	nan	0.8947	0.8533		0.697	0.3818	0.7391	0.619	0.4444	nan		0.2741	0.7619	nan	nan	nan	nan
0.8253	0.0113	nan	nan	0.0725	0.0177		0	0.5312	0.4828	0.3156	0.3902	0.4615		0.8235	0.4274	0.4531	0.1043	0.2727	0.4688		0.6061	0.92	0.3103	nan	0.642	nan
0.8507	0.0771	0.7626	0.6359	0.2263	0.1893		0.0028	0.7018	0.75	0.9529	0.7778	0.8758		0.4467	0.1111	0.1294	0.0517	0.0488	0.0172		0.0206	0.793	0.6306	0.7407	0.6667	0.7363
0.7451	0	nan	nan	0.0167	0.0154		0.0157	0.8393	nan	0.9	0.9848	0.9524		0.9714	0.0397	nan	nan	0.375	nan		0	0.3333	0.4694	nan	0.5082	0.2683
0.9583	0.0227	0	0.0385	0	0		0.0219	0.7791	nan	0.8763	0.9286	0.9655		0.4268	0.0139	0.2051	0.3864	0.0392	0		0.0331	0.3333	nan	0.5366	0.314	0.5231
0.9744	0.0667	nan	nan	0.0492	nan		0.0231	0.8448	nan	0.8846	0.9636	nan		0.6239	0.0308	0.6346	0.5952	0.2	0.0784		0	0.9149	nan	nan	0.4848	0.7714
0.9836	0.0044	nan	0.6585	0.0833	nan		0.014	0.9683	nan	nan	0.9259	nan		0.7087	0.0265	nan	0.027	0	nan		0.0667	0.541	nan	nan	0.1593	0.3226
0.9714	0.0792	nan	0.8406	0.5	0.5077		0.0179	0.9647	nan	0.85	0.925	0.931		0.4333	0.0217	nan	nan	0.075	0.1186		0.1053	0.5294	nan	nan	0.2541	0.5143
0.9615	0.2975	nan	nan	0.9239	0.9091		0.4587	1	0.975	nan	0.8936	0.9821		0.5926	0.186	nan	nan	0	0.0909		0.0286	0.375	nan	nan	0.0704	0.2917
0.85	0.0307	0.9796	0.9369	0	0.0192		0.0588	0.9643	nan	0.0833	0.9735	nan		0.6027	0.2575	0.3239	0.4935	0.2667	0.4681		0.0048	0.5489	0.5051	0.5693	nan	0.2889
0.5455	0.0126	0.9651	0.9769	0	0.0135		0.0097	0.8889	0.9583	1	1	1		0.5833	0.2273	nan	nan	0.2553	0.5385		0.0389	0.5862	nan	0.34	0.6471	nan
0.9775	0.0122	0.974	0.9275	0.044	0.028		0.0162	0.68	nan	nan	0.9818	0.9355		0.561	0.2584	0.5179	nan	0.25	nan		0.0553	0.519	0.7872	0.4143	0.6389	nan
0.9712	0.0075	0.8405	0.7692	0.0114	0.0081		0.0188	0.7639	nan	nan	1	1		0.519	0.2061	0.1935	0.2097	0.0574	0.4267		0.0251	0.4348	0.7037	0.5179	0.6	nan
0.9899	0.0214	0.9333	0.9545	0.0087	0.0076		0.009	0.5625	nan	0.0769	nan	1		0.4407	0.0443	0.0351	0.0494	0.0141	0.0364		0.0171	0.5227	nan	nan	0.4821	0.6333
0.92	0	0.9333	nan	0	0.0159		0.0256	0.9136	nan	nan	0.9615	nan		0.5484	0.2152	0.6087	nan	nan	nan		0.055	0.6923	0.8	0.3871	0.6211	0.939
1	0.0476	nan	nan	0.0064	0.0385		0.0382	0.9005	0.9091	1	0.9412	1		0.6897	0.3	0.6818	0.75	0.6562	0.6102		0.125	0.4394	nan	nan	0.5106	nan
0.9135	0.0286	nan	0.8627	0.0089	0		0.0086	0.931	nan	nan	0.8636	0.9625		0.913	0.55	nan	nan	0.6173	0.85		0.0069	0.7037	nan	0.2292	0.4085	0.72
0.9206	0.0111	1	0.939	0	0.0066		0	0.9808	nan	nan	0.8788	0.9785		0.6327	0.1385	0.7143	nan	nan	0.4286		0	0.5517	0	0.0784	0.4545	0.6
0.875	0.023	0.8529	0.6984	0	nan		0.0069	1	0	0.25	0.8803	0.9877		0.4737	0.0256	nan	nan	0	nan		0.0123	0.5	nan	nan	0.6769	nan
0.8571	0.029	0.8438	0.7379	0.006	0.0118		0.0144	0.9655	nan	nan	0.8588	0.9333		0.5763	0	0	0	0.0177	0.0132		0.0495	0.3556	0.1917	0.1176	0.4815	0.8485
0.7119	0.057	0.7609	0.625	0	0		0.0217	0.8594	nan	0.9565	0.9	0.9608		0.3611	0.0103	0	0	0	0.0213		0.018	0.4211	nan	nan	0.1765	0.2027
0.8542	0.0048	nan	0.85	0	0		0.0143	0.8487	0.9714	0.8659	0.9167	0.9245		0.4121	0.0284	0.012	0.0068	0	0		0.0076	0.6957	nan	nan	0.6809	0.7143
0.9891	0.0172	0.9643	0.8824	0	0		0.0382	0.9565	0.963	nan	0.9292	0.9571		0.6593	0.0185	0.0111	0	0	0.0183		0	0.8333	nan	nan	0.75	nan
0.9877	0.0197	0.9242	0.9412	0.0115	0		0.0109	0.8182	nan	nan	0.913	0.9091		0.6579	0.2609	nan	nan	0.1348	0.551		0.0118	0.5946	nan	nan	0.6591	nan
0.9464	0.015	nan	0.9643	0.0143	0.0145		0.3833	0.8848	0.987	0.9579	0.9474	1		0.6354	0.0286	nan	0	0.0061	0		0.0108	0.6571	nan	nan	0.6923	0.6522
0.7647	0.0157	0.8	0.791	0.0244	0.013		0.1364	0.8074	1	0.963	0.8554	0.8718		0.9412	0.6154	0.8723	nan	nan	nan		0.0171	0.6129	0.88	0.7037	0.8889	0.8158
1	0	nan	1	0.0122	0		0.2414	0.8889	nan	1	0.9298	1		0.7556	0.4318	nan	nan	nan	nan		0.002	0.4524	nan	0.4118	0.5806	0.5238
0.8955	0.0154	0.8519	0.7854	0.0107	0.0071		0	0.625	nan	1	0.9773	nan		0.5385	0.069	0.1818	0.3448	0.0943	0.35		0	0.625	0.7619	0.7551	0.625	nan
0.8351	0.0092	0.8496	0.7193	0.0098	0.0161		0.0088	0.7143	nan	0.9333	0.9643	0.9841		0.8242	0.2807	0.5	0.0893	nan	0.1556		0	0.3492	nan	0.1895	0.175	nan
0.975	0.4286	1	0.8611	0.7027	0.6591		0.0026	0.9481	nan	0.875	0.9455	0.988		0.7353	0.3451	0.5897	0.0196	nan	0.4103		0.1538	0.6	nan	nan	nan	0.5588
0.8667	0.037	nan	nan	0.0079	0		0.0092	1	nan	nan	0.925	0.9737		0.7551	0.3226	nan	nan	0.3882	0.5		0.0157	0.4815	0.8333	0.8125	0.6452	0.5316
0.6	0.041	nan	nan	0	0		0.0099	0.965	0.8088	0.9756	0.8704	0.9667		0.9722	0.4667	nan	nan	0.6818	0.8968		0.6186	0.9429	0.8298	0.8333	nan	nan
1	0	0.88	0.9556	0.0189	0		0.0105	0.9877	0.6949	0.8864	0.8542	0.9839		0.3333	0	nan	nan	0.0132	nan		0.0061	0.608	0.4167	0.6154	0.4667	0.4444
0.963	0.0102	nan	0.95	0.0175	0		0.0081	0.9747	0.6716	0.7333	0.8734	1		0.8219	0.4815	0.8611	0.6	0.5195	0.6471		0.0135	0.6774	nan	nan	nan	nan
1	0	nan	nan	0.018	0.0408		0.0184	0.9647	0.6842	0.8136	0.9672	1		0.3934	0	nan	nan	0	0.037		0.0198	0.76	0.7391	0.8776	0.7838	0.7917
0.8992	0.0105	0.9462	0.9544	0	0.0187		0.008	0.9647	0.7708	0.8365	0.9565	0.9867		0.5577	0.218	0.2195	nan	0.0769	0.2364		0.0087	0.475	0.44	nan	0.2985	0.5781
0.9536	0.012	nan	nan	0.013	0.0172		0.0078	0.8667	nan	0.8154	0.9545	0.9867		0.8824	0.0609	0.2308	nan	nan	nan		0.0889	0.566	0.4118	0.3625	0.44	0.463
1	0.4074	nan	nan	0.8904	0.8734		0.0135	0.9265	nan	0.8727	0.9149	0.9753		0.7966	0.2222	0.2963	nan	0.0435	0.1163		0.0255	0.81	0.9286	0.6429	0.8308	0.8429
0.9205	0.3444	0.8036	0.9265	0.9701	0.7857		0.0072	0.8657	0.9306	0.6769	0.9231	0.9351		0.9394	0.6327	nan	0.8846	0.6905	0.7241		0.2807	0.7568	0.5714	0.6383	0.766	0.75
0.9519	0.1336	0.6125	0.5263	0.6308	0.5		0.0153	0.9787	0.8125	0.8714	1	0.9737		0.6731	0.36	nan	1	0.619	0.72		0	0.816	nan	0.5	0.3913	nan
0.9057	0.0247	nan	0.9149	0	0.0484		0.0117	0.9649	0.7414	0.9437	0.9884	1		0.56	0.0465	0.2759	0.0455	0.1022	0.2093		0.0169	0.5591	0.8961	0.6909	0.4857	0.8462
0.9091	0	nan	0.9062	0	0		0.0048	0.9644	0.8788	0.9074	0.9647	0.9756		0.5738	0.0411	0.0562	0.069	0	0.1277		0.5366	0.8537	nan	nan	nan	nan
0.6731	0.0373	nan	nan	0	0.0114		0.0034	0.9403	0.871	0.8714	0.9831	1		0.7305	0.3768	0.4773	0.5455	0.2667	nan		0	0.641	nan	nan	0.4667	0.4333
0.8864	0	nan	nan	0.0105	0.0312		0.0068	0.9451	1	0.9348	0.9315	0.9062		0.5827	0.1553	0.4857	0.5556	0.0357	0.122		0.0134	0.7188	nan	nan	0.6304	0.6481
0.9706	0.4394	0.9773	nan	0.0122	0.1224		0.0182	0.975	nan	0.8333	0.7656	1		0.5208	0.1765	nan	nan	0.1351	0.1385		0.0625	0.8605	nan	nan	0.8267	nan
0.9434	0	nan	0	0	0		0.0149	0.9312	nan	0.8922	0.8678	0.9065		0.6016	0.0097	nan	0.4915	0.2558	0.1429		0.0153	0.5143	nan	nan	0.6471	0.7
0.9531	0.0279	1	1	0.01	0.0233		0.0137	0.9952	0.9444	0.8085	0.8393	0.8302		0.4643	0.0556	nan	0.359	nan	0.2069		0.377	0.8182	nan	nan	0.7955	nan
0.9608	0.0115	0.775	0.8208	0	0		0.0088	0.971	0.9787	0.8539	0.9091	0.9024		0.6667	0.0392	0.16	nan	0.0556	nan		0.0184	0.8611	nan	0.4643	nan	nan
0.9911	0.007	0	0.0321	0	0.0123		0.0047	0.9689	0.9706	0.8558	0.9286	1		0.7727	0.3939	nan	nan	0.5189	0.5821		0.0077	0.5614	nan	nan	nan	0.54
0.5733	0.0175	nan	nan	0	0		0.0125	0.9811	0.6548	0.875	0.913	0.9524		0.7174	0.0667	nan	nan	0.1765	nan		0.0036	0.359	nan	nan	nan	0.25
0.6607	0	nan	nan	0	0		0.0107	1	0.8868	0.8913	0.9688	nan		0.6406	0.0706	0.2632	nan	0.1571	nan		0.0176	0.6774	nan	nan	nan	0.6222
0.7742	0.0063	0.8167	0.7442	0	0		0.0245	1	0.95	0.9677	1	nan		0.9762	0.0326	nan	nan	0.1273	0.1795		0.0102	0.4255	nan	0.5714	0.3529	0.5686
1	0.0102	nan	nan	0.0126	0.0294		0.0166	1	nan	nan	0.9839	nan		0.6981	0.2551	0.625	0.463	0.3077	0.3269		0.2885	0.6429	nan	nan	0.5949	nan
0.9231	0.0179	nan	nan	0	0		0.0164	0.9792	nan	0.1667	0.9907	nan		0.5702	0.2321	0.5781	0.2619	0.1887	0.4444		0.0125	0.6857	nan	nan	0.7311	0.6234
0.9483	0.0862	nan	nan	0.541	0.375		0.0054	0.9697	nan	1	1	1		0.8454	0.4828	0.5571	0.8293	0.5676	0.8286		0.0033	0.6	nan	nan	0.6538	0.4667
0.7857	0	nan	nan	0	0.0455		0.0133	0.9735	0.971	0.9886	0.9775	0.9762		0.7379	0.0093	0.0192	0.0153	0	0		0.5	0.831	nan	nan	0.7324	0.6441
0.6037	0.0395	0.4589	0.1747	nan	nan		0.01	0.931	0.9643	nan	0.9667	0.8571		0.8625	0.0189	nan	0.0411	0.0097	0		0.0074	0.4796	0.4906	0.7708	0.575	0.4938
0.9	0.0258	0.0171	0.0418	0	0		0.0103	1	1	0.9375	0.9845	0.95		0.5098	0.1463	nan	0.913	0.0833	0.3571		0	0.4	nan	0	nan	nan
1	0.0101	0.0438	0.0463	0	0.0108		0.0123	0.9487	nan	1	0.8696	0.9423		0.7013	0.3333	0.8462	0.6129	0.0968	0.3043		0.0047	0.625	nan	nan	0.7532	0.8772
1	0.0171	0.0401	0.0336	0	0		0.0397	0.9462	0.9348	0.9425	0.9677	nan		0.5889	0.25	nan	1	0.52	0.4545		0.0247	0.3947	nan	nan	0.2	0.25
0.5814	0.0151	0.0302	0.0258	0	0		0.0413	0.9701	0.8983	nan	1	nan		0.5833	0.0262	0.0205	0.0548	0	0		0.0268	0.619	nan	nan	0.3333	0.4138
0.9355	0.0063	0.007	0.0065	0	0.0238		0.0074	0.9706	nan	nan	0.9479	1		0.6512	0.0278	0.0364	0.0241	0	nan		0.0211	0.4737	nan	nan	nan	0.3333
0.9189	0.0097	0.0202	0.0066	0.0088	0.0109		0.01	0.7792	0.8438	0.8706	0.9792	0.9478		0.7018	0.0341	nan	0	nan	nan		0.0102	0.4667	0.6393	nan	nan	0.2258
0.9802	0.012	0.0026	0.0067	0	0		0.0097	0.9827	0.8402	0.7778	0.9684	0.9412		0.7303	0.375	0.4286	nan	0.5122	0.4203		0.0155	0.9558	0.9412	0.8034	nan	nan
0.9559	0.0129	0.0122	0.013	0	0.0208		0.0125	0.942	0.9037	0.8981	0.9231	0.9535		0.6364	0.3103	0.4528	0.7917	0.6129	0.4615		0.0256	0.64	0.3	0.4783	0.9333	0.7561
0.7174	0.0098	0.0194	0	nan	nan		0.0032	0.8679	0.8649	0.8046	0.9123	nan		0.7391	0.3922	0.6667	nan	nan	0.6		0.0048	0.3929	nan	nan	0.7429	0.7746
0.8056	0.0095	0.0357	nan	0.0127	nan		0.0203	0.9184	0.8696	0.6731	0.8889	0.9079		0.8942	0.4777	nan	nan	0.6508	nan		0.0142	0.5909	nan	nan	0.6875	0.7042
1	0	nan	nan	0.0137	nan		0.0192	0.8067	0.9714	0.8	0.8033	0.8933		0.5395	0.1484	0.831	0.6308	0.2031	0.4157		0.0147	0.7027	nan	0.5714	0.9565	0.8246
0.6087	0.0185	nan	nan	0	0.0104		0.2055	0.85	0.9231	0.8333	0.9643	0.9474		0.7705	0.328	0.75	0.6154	0.5479	0.6786		0.121	0.7455	nan	0.913	0.1653	0.5942
0.8987	0.015	0.3867	0.4	0	0.0179		0.1667	0.7869	0.7778	nan	0.9048	0.9412		0.7381	0.3361	nan	nan	0.622	0.6		0.1766	0.9	nan	0.4333	0.7632	nan
0.7143	0.0131	0.4085	0.4234	0	0		0	0.5904	0.7292	0.4786	0.0505	0.5062		0.5665	0.0969	0.2676	0.2243	0.0854	0.0952		0.0182	0.3214	nan	nan	0.5385	0.6515
0.7268	0.0156	0.7092	0.6891	0	0.0137		0.0126	0.9118	nan	nan	0.98	0.8857		0.6071	0.1357	0.32	0.1186	nan	0.25		0.0112	0.8214	nan	0.9107	0.7528	0.7723
0.6141	0.0152	0.5785	0.6853	0	0		0.0141	0.9355	1	nan	0.9565	0.8571		0.6167	0.2961	0.4773	0.5357	nan	0.6552		0.005	0.6875	1	0.7273	0.7778	0.8125
0.825	0.3125	0.4074	0.3913	0.3864	0.4412		0.0126	1	nan	0.8182	0.9697	0.8644		0.8187	0.4907	0.8269	0.741	nan	nan		0.0142	0.8955	nan	nan	0.7353	0.7391
0.9375	0	nan	0	0	0		0.015	1	0.6275	0.7794	nan	0.9815		0.8559	0.4504	nan	0.7857	nan	nan		0.0303	0.9167	0.6275	0.5806	0.6792	0.7797
0.9505	0.0065	0.0217	0	0	0.0052		0.019	1	nan	0.9111	nan	1		0.6044	0.1929	0.4098	0.3571	nan	nan		0.0219	0.7188	0.617	nan	0.56	0.5952
0.8559	0.2181	0.5778	0.284	0.2889	0.2821		0.0123	0.9143	0.7619	0.6	nan	1		0.7941	0.0225	0.1646	0.3205	0.0208	0.0448		0.0115	0.9103	0.9211	nan	0.88	0.7059
0.7712	0.1017	0.2737	nan	0.1818	0.1224		0.0261	1	0.0044	0.0604	nan	1		0.963	0.3333	nan	nan	0.1023	0.5957		0.0076	0.4722	nan	0.5	0.4865	0.7857
0.6725	0.1262	0.3925	0.5385	0.563	0.5		0.0245	1	nan	nan	nan	0.9722		0.8378	0.3396	nan	nan	0.3333	nan		0.0113	0.7632	nan	0.0741	0.7917	0.9508
0.729	0.0559	0.3918	0.4298	0.5149	0.4459		0.0202	0.971	0.9333	1	0.9667	0.9792		0.878	0.2222	0.375	nan	0.1724	0.1273		0.0072	0.56	0.8182	0.6667	0.6176	0.7164
0.7632	0	0	0.0278	0.0078	0.0227		0.0115	1	0.9667	0.8182	0.85	nan		0.8904	0.4444	0.0714	nan	0.1111	0.1719		0.0033	0.6429	0.6957	0.5	0.451	0.6395
0.8842	0	nan	nan	0.0054	0.0102		0.017	0.9672	0.8333	0.5682	1	nan		0.8906	0.4634	0.3438	0.5	0.28	0.3333		0.3667	0.75	0.0185	0.0346	nan	nan
0.5723	0.0054	0.0074	0.0079	0	0.0116		0.015	0.9375	0.7736	0.7059	1	nan		0.8182	0.4167	nan	nan	0.0714	0.197		0.0342	0.6333	0.0833	nan	0.1493	0.2222
0.9617	0.0087	0.0222	0.0112	0.0081	0		0.013	0.9536	1	0.8919	nan	nan		0.8802	0.3898	0.4203	nan	0.381	0.4407		0.0763	0.4773	0.0625	0.0921	0.041	0.0964
0.5975	0.0326	0	0.0171	0.0642	0.0273		0	1	nan	nan	0.8478	0.8966		0.5607	0.1373	nan	nan	0.1154	0.1944		0.0486	0.4237	0.1538	0.2738	0.2632	0.25
0.9302	0.0057	0	0.0172	0	0.029		0.0077	0.9524	0.9796	nan	0.9167	0.9623		0.7241	0.3543	0.1061	0.425	0.1818	0.2131		0	0.4237	0.8529	0.4857	0.1633	0.1739
0.7111	0.0178	0.0114	0.0147	0	0		0.0081	1	1	0.6667	0.9873	0.9307		0.7447	0.1395	nan	nan	0.4773	0.4217		0.0074	0.5192	0.8077	nan	0.2045	0.4286
0.6207	0.0192	0.0129	0.0152	0	0		0.0121	0.9224	0.9412	0.9231	0.9634	0.9248		0.8889	0.4865	nan	nan	0.6634	0.5978		0.0135	0.5078	0.8333	0.6667	0.175	0.4507
0.975	0.0113	0.0193	0.0105	0	0		0.0249	0.8132	nan	nan	0.9091	0.9114		0.8571	0.3514	nan	nan	0.5846	0.7692		0.0101	0.4815	0.7802	0.6984	0.2727	0.2603
0.6	0.0503	0.3419	0.4216	0.0043	0.0139		0.0022	0.8739	0.9057	0.8816	0.9804	0.8824		0.8321	0.4585	0.8542	0.9773	0.5706	0.7		0.0184	0.6916	0.8167	0.8119	0.5185	0.64
0.9836	0.4	nan	nan	0.7867	0.913		0.0059	0.8824	0.952	0.8793	1	0.9118		0.6118	0.2128	nan	0.6333	0.25	0.3659		0.0034	0.4203	0.78	0.6667	0.3636	0.4773
0.9375	0.0462	0.0286	0.036	0	0		0.0068	0.9615	0.9469	0.9505	0.9767	1		0.6772	0.3526	0.48	0.6667	0.4848	0.5789		0.0175	0.6176	nan	0.3548	0.25	0.3095
0.9114	0.0244	0.0419	0.0247	0.0112	0.0167		0.0126	0.9251	0.4362	0.5844	0.8793	0.9787		0.8721	0.5686	nan	0.9355	0.7273	nan		0.1915	0.8491	nan	0.5833	0.7903	0.6333
0.9403	0.0276	0.0186	0.0156	0	0.0088		0.005	0.9558	0.6454	0.6255	nan	nan		0.6042	0.2176	nan	0.5443	0.1944	0.3898		0.0245	0.4286	nan	nan	0.3438	0.3125
0.8958	0.0167	0.0167	0	0	0		0.0224	0.8978	0.8415	0.4877	nan	nan		0.35	0	0	nan	0	0.0435		0.0126	0.5625	nan	nan	0.6346	0.5902
0.96	0.0119	0.007	0.0241	0	0		0.0046	0.6535	0.688	0.4611	0.6714	0.8525		0.4941	0.0833	nan	nan	0.0459	nan		0.0417	0.763	0.9259	nan	nan	nan
1	0	0	0	0.0078	0		0.0211	0.9459	nan	0.8	0.9709	0.9565		0.7473	0.4454	nan	0.6182	0.4643	0.6618		0.0187	0.5946	0.8261	0.6364	nan	nan
0.9524	0.4324	nan	nan	0.9455	0.9143		0.0199	1	nan	0.5143	0.9506	0.8824		0.72	0.3056	nan	nan	0.3061	0.1389		0.0417	0.4444	nan	nan	0.4474	nan
0.9857	0.0101	0	0.0556	0	0		0.0097	0.9848	nan	1	0.8881	0.9804		0.6875	0.3704	nan	nan	0.0833	0.3077		0	0.5294	0.2857	0.8095	nan	0.7872
0.9643	0.0117	0	0.0156	0	0		0.0126	0.92	nan	0.9574	0.8784	0.974		0.5	0.04	nan	nan	nan	nan		0.1348	0.4516	nan	nan	nan	0.0513
0.982	0.0248	0	0.0207	0.0121	0		0.0115	1	nan	1	0.9298	1		0.3968	0.0294	nan	nan	0.0296	0.1803		0.416	0.8049	nan	0.4483	nan	0.7188
0.7451	0.019	nan	nan	0.6286	0.2083		0.007	1	nan	0.5417	0.9176	0.9062		0.3436	0.0346	nan	nan	0.0172	0.4091		0.0281	0.5375	0.7778	0.7037	0.5	0.5479
0.7338	0.1853	0.2319	0.4539	0.3103	0.651		0.0102	0.9683	nan	nan	0.8767	0.973		0.4348	0.0923	0.3721	0.6304	0.1585	0.1566		0.007	0.4762	0.6061	0.5357	0.2692	0.4894
0.7143	0.1588	0.3689	0.2716	0.1515	0.5203		0.011	0.9652	0.9524	nan	0.9238	0.98		0.443	0.0556	nan	nan	0.2857	0.4565		0.0117	0.8108	nan	nan	0.9231	0.7742
0.9787	0.0227	0.0088	0	0	0.0196		0.0232	0.9512	nan	nan	0.9405	0.9672		0.3881	0	nan	nan	0.1622	0.3538		0.4107	0.8571	nan	nan	0.0952	0.6346
1	0.0088	0	0.0075	0	0		0.0061	1	0.9677	0.8868	0.9811	0.9796		0.8235	0.2308	nan	nan	nan	0.5806		0.3116	0.6667	nan	nan	0.6444	0.7115
1	0.0211	0	0.0274	0	0.0303		0.0097	0.9903	0.9811	0.9667	0.9483	0.9853		0.7234	0.1786	nan	nan	0.0612	nan		0.0213	0.3396	nan	nan	0.5333	0.5488
0.9649	0	0.0328	nan	0.0417	0		0.0069	0.9583	1	0.425	0.9898	1		0.3814	0.0184	nan	0.0923	0.1053	0.1429		0.0077	0.814	nan	nan	0.3636	0.6667
0.9683	0.0596	0.042	0.0179	0.0377	0		0.0151	1	1	0.4348	0.9589	0.8684		0.5417	0.125	0.1111	0	0.0385	0.2041		0.0145	0.5789	nan	nan	0.3953	0.5802
1	0.043	0.0282	0.0256	0.0104	0.0149		0.0138	0.9444	1	0.7727	0.918	1		0.4167	0.0704	nan	0.0652	nan	0.1034		0.0171	0.5357	nan	nan	0.1471	0.4328
0.9828	0.3696	0.0816	0.1882	0.0986	0.0645		0.0056	0.8974	nan	0.9505	0.9841	1		0.5741	0.2	0.2692	0.36	nan	nan		0	0.6154	nan	nan	0.4737	0.6456
0.9487	0.0188	0.0349	0.0194	0	0.0312		0.0059	0.9535	nan	0.7778	1	1		0.4348	0.1151	nan	nan	0.1138	0.38		0.0088	0.3636	nan	nan	0.6154	0.6042
0.974	0	0	0	0	nan		0.0241	0.8824	nan	0.8947	nan	0.9787		0.58	0.1778	nan	nan	0.0909	0.2935		0.0212	0.6364	nan	nan	0.6176	0.7556
0.6901	0.068	0.3387	nan	0.5401	0.5143		0.011	0.9524	nan	0.8	1	0.9688		0.5873	0.0986	nan	0.5333	0.0333	0.0986		0.0079	1	nan	nan	0.641	0.8444
0.8	0	nan	nan	0	0.0462		0.0186	0.9286	nan	nan	0.9783	0.9831		0.4444	0.0526	nan	0.525	0.061	0.0714		0.0429	0.4559	nan	0.6265	0.5283	0.4815
0.9219	0.0215	0	0.0103	0	0		0.0187	1	nan	nan	nan	0.8286		0.351	0.0176	0.4571	0.7091	0	0.04		0.0185	0.3333	nan	0.25	0.4167	0.4058
0.8571	0.0098	0	0.0098	0	0		0.0134	1	1	0.5	nan	0.8769		0.6531	0.1613	0.4286	nan	0.2273	0.2245		0.0993	0.4	nan	nan	0.4	0.6491
0.9375	0.0289	0	0.0101	0	0		0.0117	0.9012	0.95	0.9487	nan	1		0.3281	0	0.4815	nan	0.0241	0		0.0103	0.3789	nan	nan	0.2847	0.3939
0.9355	0.0137	0.0063	0.0211	0	0		0.0055	0.9375	nan	0.6207	0.9811	0.9722		0.4648	0.0218	nan	0.0252	0	nan		0.0192	0.8571	nan	nan	0.4255	0.575
0.9684	0.0041	0.0085	0.0364	0	0		0.1239	0.9429	0.9512	0.9464	0.9394	0.963		0.5104	0.0118	0.0225	0	0	nan		0.0152	0.5294	nan	nan	0.5667	0.5862
0.9506	0.0081	0	nan	0	0		0.0087	1	nan	nan	1	nan		0.7	0.2821	nan	nan	0.3261	0.5347		0.1016	0.5763	nan	nan	0.6632	0.6071
0.589	0.0309	0.3817	0.458	0.1823	0.2247		0.0205	0.9932	1	0.8571	0.9077	1		0.5161	0.1818	nan	nan	nan	0.0952		0.6364	1	nan	nan	0.6552	0.5532
0.9254	0.4254	0.8889	0.7788	0.6085	0.4691		0.0075	0.9672	0.9615	0.8889	0.82	1		0.701	0.2817	0.1304	0.1346	0.2075	0.0909		0.6062	0.9114	0.9318	0.8974	0.8462	0.7576
0.7328	0.0044	0.0219	0.0165	0.0172	0.0094		0.0085	0.9077	1	0.75	0.8387	nan		0.56	0.2593	nan	nan	0.2237	nan		0	0.7	0.2667	0.5714	0.5217	nan
0.8691	0.0161	0.0082	0.0159	0	0.0053		0.0519	0.9875	nan	nan	0.8182	nan		0.8	0.4848	nan	nan	0.3833	0.3214		0.281	0.6667	nan	nan	0.6538	nan
0.9524	0.0096	0	0.0316	0.0081	0.0381		0.0436	0.9278	nan	0.7317	0.8871	0.9756		0.9074	0.0405	0.7321	0.902	0.6596	nan		0	0.8125	0.9091	nan	0.6228	0.8115
0.8387	0.0274	0.0191	0.0126	0	0.0061		0.037	0.943	1	0.9568	0.9915	0.9823		0.7576	0.1564	nan	nan	0.6935	0.6167		0.0133	0.3448	nan	nan	nan	nan
0.9697	0.0401	0	0.0031	0	0.0159		0.0099	0.9459	0.9545	nan	0.9104	0.9922		0.8889	0.218	nan	nan	0.6452	0.6429		0.0376	0.6429	nan	nan	nan	nan
0.9745	0.0178	0.0286	0.0179	0.037	0.0086		0.0116	0.766	0	0.024	0.9714	1		0.9394	0.0745	0.8539	0.8621	0.6871	0.5654		0.0061	0.3696	nan	nan	0.7586	0.717
0.9721	0.0058	0.0085	0.0071	0	0		0.0117	0.6429	0	0.035	0.9552	0.95		0.8372	0.1795	nan	nan	0.55	0.617		0.0625	0.8065	nan	nan	0.6737	0.8381
0.984	0.0097	0.0096	0.0104	0.0103	0.0074		0.0219	0.9634	0.0156	0.0083	1	0.9649		0.9189	0.3	nan	nan	0.2812	0.5818		0.0106	0.4878	nan	0.4194	0.25	0.4
0.9036	0.0161	0	0.0215	0	0.007		0.0071	1	0.0063	0.0182	0.9167	1		0.7353	0.359	nan	nan	0.4286	0.5556		0.1098	0.8767	nan	0.7083	nan	nan
0.9615	0	nan	nan	0	0.0256		0.0146	1	0.021	0.023	0.9385	0.9649		0.871	0.4836	0.52	0.6471	0.5524	0.675		0.041	0.6316	0.5455	nan	nan	nan
1	0.0185	nan	0.85	0.0522	0.0222		0.0149	0.9947	0.0103	0.0257	1	1		0.881	0.3731	nan	0.5319	0.525	0.6667		0	0.6804	nan	nan	0.56	0.3333
0.9836	0	nan	nan	0.0471	0.0217		0.0196	0.9565	0.0217	0.0186	0.9646	0.9412		0.8308	0.4894	0.8696	nan	0.7059	0.8409		0.0104	0.8571	nan	nan	nan	0.9091
0.9703	0.3704	0.3056	0.1553	0.7419	0.4167		0	0.9492	0.0133	0.0141	0.9846	0.9242		0.5385	0.1875	nan	0.4318	0.36	nan		0.0035	0.3455	nan	nan	nan	0.5577
0.9571	0	0.1207	nan	0.009	0.019		0.0156	0.9677	0.0161	0.017	0.961	0.9107		0.9333	0.2143	nan	0.56	0.2579	0.5634		0.1197	0.6818	nan	0.8649	0.6667	0.75
0.9918	0	0.0316	0.0075	0	0		0.0153	0.8962	0.0233	0.0062	0.9655	1		0.8409	0.4412	0.8333	0.775	0.7105	0.7213		0.0443	0.3519	nan	0.2	0.4186	0.3077
0.965	0.1183	0.3443	0.2824	0.127	0.1589		0.0283	1	0.0123	0	0.9403	1		0.9615	0.2051	nan	nan	0.1368	0.5618		0.0327	0.4907	0.8966	0.5905	0.5873	0.717
0.7879	0.0189	0.0174	0.0075	0.0103	nan		0.0036	0.8191	0.0376	0.0062	0.9552	0.9032		0.8286	0.0526	nan	nan	0.1209	0.4748		0.0082	0.4314	nan	0.525	0.5938	0.5417
0.9623	0.0154	0.0081	0.0131	0	0		0.0239	0.9404	0.006	0.0075	0.9726	1		0.8947	0.2632	nan	0.875	0.3071	0.5686		0.0184	0.3269	nan	nan	0.5921	0.7308
0.9839	0.0141	0.0077	0.0328	0	0		0.0566	0.6923	0.0331	0.0204	0.8182	0.875		0.88	0.4	nan	0.96	0.4157	0.6015		0.3	0.625	nan	nan	0.2759	0.2037
0.9489	0.4361	0.0108	0.0205	0.0737	0.3308		0.0929	0.6301	0.6051	0.7914	0.4627	0.64		0.9143	0.1765	0.5909	nan	0.1455	0.4242		0.3114	0.8769	0.1452	0.1519	0.8409	0.8636
0.9718	0.0168	0.0471	0.0391	0.0556	0.0139		0.007	0.5677	0.5796	0.6883	0.3558	0.7129		0.7629	0.2429	0.4571	0.3871	0.4658	0.4127		0.2	0.8118	0.145	0.1667	0.7447	0.7778
0.9113	0.0265	0.0029	0.0161	0	0		0.0135	0.6757	0.903	0.8802	0.8462	0.9118		0.9535	0.5833	nan	nan	0.6	0.7568		0.0079	0.4101	nan	nan	0.4507	0.6222
0.945	0.1933	0.056	0.0352	0.0328	0.0103		0.0036	0.812	0.9579	0.8377	0.7755	0.88		1	0.5116	nan	nan	0.5	0.7111		0	0.4048	nan	nan	0.5849	0.6562
0.9281	0.0205	0.0365	0.0152	0.0207	0.0216		0.0189	0.9172	0.9708	0.8623	0.9545	0.9048		0.8696	0.44	nan	nan	0.6296	0.6494		0	0.48	nan	nan	0.5926	0.7143
0.9503	0.0277	0.0039	0.008	0	0		0.0038	0.8815	0.9789	0.8462	0.8286	0.96		0.9398	0.2	nan	nan	0.1507	0.321		0.0075	0.8148	nan	0.6923	0.6548	0.6456
0.8944	0.1078	0.0282	0.019	0	0		0.0139	0.9649	0.957	0.8652	0.9435	0.9865		0.4836	0.1453	0.466	0.1901	0.0583	0.1628		0.0667	0.425	nan	nan	0.2258	0.4091
0.7401	0.0198	0.2742	0.3672	0.0756	0.0164		0.0054	0.9579	0.9111	0.8448	0.9057	0.9655		0.4679	0.1085	0.4343	0.0374	0.029	0.0238		0.2213	0.7183	0.2647	0.3269	0.7619	nan
0.8139	0.0145	0.0128	0.0237	0	0.0096		0.0111	0.9776	0.9444	0.8415	0.9259	1		0.5227	0.0938	nan	nan	nan	nan		0.1919	0.6228	0.2478	0.2511	0.4634	nan
0.8269	0.0119	0.0253	0.019	0	0		0.015	1	nan	nan	0.9459	1		0.8431	0.4155	0.5926	0.6471	nan	nan		0.0111	0.4022	0.3063	nan	0.1731	0.1212
0.9429	0.4138	nan	nan	nan	nan		0.0132	0.9608	nan	nan	nan	1		0.8814	0.5417	0.6923	0.6667	0.4771	0.5857		0.0195	0.5938	nan	nan	0.5714	0.55
0.8421	0.0808	nan	nan	0.0227	0.0357		0.0198	0.942	0.7778	0.5122	0.9714	0.8861		0.6842	0.3529	nan	0.6957	0.5392	0.6989		0.0273	0.3333	0.2174	nan	0.3898	0.4267
0.9053	0.0573	0.5814	0.4868	0.0588	0.0806		0.0131	0.9778	0.875	0.697	0.8889	0.9516		0.4358	0.0356	0.9153	0.8989	0.3816	0.3455		0	0.4789	0.0893	0.3333	0.1406	0.2519
0.9762	0.1034	nan	0.45	0	0.1667		0.0166	1	0.9825	0.7778	0.7547	0.9683		0.6463	0.0674	0.9583	0.8737	0.7059	0.4667		0	0.6341	nan	nan	0.4923	0.6386
0.85	0.0741	nan	nan	0	0		0.0155	0.9104	1	0.7143	0.8947	0.8421		0.5349	0.0698	nan	nan	0.4138	0.4091		0.0168	0.5935	nan	0.7374	0.7843	0.7273
0.875	0.0429	0	0	0	0		0.0128	0.9722	0.9831	0.8155	nan	0.9		0.8	0.1311	nan	nan	0.283	0.413		0	0.6412	nan	nan	0.6727	0.4286
1	0	nan	nan	0.0055	0		0.0119	0.9067	0.9747	0.7339	0.9808	nan		0.8214	0.5211	nan	nan	0.35	0.5455		0.006	0.4875	nan	nan	0.5091	0.2
0.8788	0.0294	nan	0.0333	0	0.0244		0.0159	0.9736	1	0.741	0.9545	nan		0.7692	0.4578	0.9167	0.48	nan	0.6346		0.0058	0.4082	nan	0.7292	0.3281	0.4062
0.9057	0	nan	0	0	0		0.0091	0.982	nan	nan	0.9524	nan		0.4754	0.0042	0.0351	0.0351	0	nan		0.0081	0.3286	nan	0.4717	0.2759	0.4
0.8889	0	0	0.0139	0.0073	0.0455		0.1263	0.9385	1	1	nan	nan		0.5904	0.0052	0.0256	0	0	0		0.0196	0.3662	nan	nan	0.4242	nan
0.9649	0	nan	0	0.0099	0.05		0.009	0.9779	1	1	nan	nan		0.339	0.0303	0.0167	0.0286	0	0.0179		0.0331	0.8636	nan	nan	nan	nan
0.9091	0.0769	nan	0.1	0	0		0.2583	0.9677	1	1	nan	0.9688		0.4286	0.0196	0	0.1379	0	0.0074		0.0822	0.6562	nan	nan	0.6333	nan
0.9846	0.0092	0	0	0.0057	0		0.285	0.9524	1	0.7931	0.9062	1		0.875	0.5161	0.5806	0.459	0.5455	0.6271		0.5918	0.9206	0.5814	nan	nan	nan
0.9043	0.3498	nan	0.007	0.7358	nan		0.1714	0.9138	0.8421	nan	1	nan		0.7843	0.4262	0.5686	nan	0.6	0.5417		0.1429	0.459	0.5591	nan	nan	nan
0.9531	0.0299	nan	0	0.1566	nan		0.0746	0.82	0.9615	0.9048	1	nan		0.6061	0.0938	0.4783	0.3571	0.1791	0.2759		0	0.42	0.6216	0.6875	nan	nan
0.6489	0	nan	nan	0	0		0.0623	0.9857	0.8158	0.6575	1	nan		0.9268	0.0449	nan	nan	0.0116	0.0909		0.1389	0.5728	0.6364	nan	0.4605	0.8889
0.8788	0.0071	0	0.0238	0	0.1163		0.0281	1	nan	0.9706	0.9836	nan		0.942	0.1176	nan	nan	0.1441	nan		0.0694	0.7955	0.9792	nan	0.7209	0.9091
0.9398	0.033	0	nan	0	nan		0.0133	0.9412	nan	nan	nan	nan		0.88	0.0933	nan	nan	0.2179	0.2477		0.0317	0.61	nan	nan	0.3542	0.375
0.9811	0.0127	0	0	0	0.0156		0.0095	0.9274	nan	1	1	1		0.8385	0.0508	0.5909	0.8667	0.0067	0.069		0	0.3836	nan	0.5833	0.0104	0.1905
0.9921	0.01	0.0134	0.0043	0	0		0.0233	1	nan	1	0.9375	0.84		0.7838	0.113	0.4528	nan	0.0349	0.1491		0.2255	0.6214	0.6711	0.3667	0.2338	0.45
0.9693	0.0194	0.0089	0	0.0128	0		0.0122	0.9758	1	0.9412	0.918	0.6897		0.7215	0.2787	0.4762	nan	0.1277	0.4658		0.4538	0.8182	0.5882	nan	0.3704	0.4512
0.9139	0.325	nan	0.875	0.9364	0.9922		0.0107	1	nan	0.6364	1	0.8696		0.8136	0.1144	nan	nan	0	0.0682		0.4819	0.7925	nan	nan	0.549	0.4138
0.8333	0	nan	nan	0.0128	nan		0.017	1	nan	nan	0.9607	nan		1	0.1268	0.1619	nan	0	0.0152		0	0.5417	nan	nan	0.3263	0.3415
0.9192	0.3881	nan	nan	0.8436	0.5839		0.0158	0.5294	1	nan	0.9682	nan		0.8763	0.0113	0.0231	0.0739	0.0069	0		0.0096	0.7586	nan	nan	0.5814	0.7538
0.9808	0.0339	nan	nan	0.1205	0.1525		0.0055	0.9857	nan	nan	0.9558	0.9895		0.9552	0.0841	0.2267	0.283	0.0299	0.1154		0.0581	0.4783	nan	nan	0.8316	0.9733
1	0.1778	nan	nan	0.134	0.1053		0.0043	0.9204	nan	nan	0.9483	0.9754		0.7869	0.0571	0.1389	0.0725	0	0.0127		0.6522	1	1	0.9048	nan	nan
0.9375	0	0	0.0392	0.0064	0		0.0102	0.9756	nan	nan	0.9636	0.9322		0.8687	0.0722	nan	0.1304	0.0114	0.0377		0.4906	0.8108	0.7317	0.6724	nan	0.7179
0.9583	0.0162	0	0.016	0	0.0217		0.0133	0.9412	nan	0.8889	0.9765	1		0.7843	0.1795	nan	0.359	0.0685	0.0682		0.0067	0.6	nan	0.5556	0.68	0.5741
0.7934	0.0293	0.0273	0.016	0	0		0.0335	0.9048	nan	1	0.9703	0.9625		0.75	0	nan	nan	0.0208	0.026		0	0.5111	0.64	0.6333	0.7647	0.7564
0.85	0	0	0	0.0106	0		0.0071	0.7339	nan	0.8214	0.9767	0.9851		0.6341	0.0357	nan	nan	0.0435	0.0879		0.0099	0.8791	0.9333	0.8214	0.9524	0.8776
0.9655	0	nan	0	0.0161	0		0.0297	0.816	nan	0.9302	0.942	1		0.875	0	nan	nan	0	0		0.0307	0.6512	nan	0.5676	nan	0.5714
1	0.1	nan	nan	0.9018	0.9423		0.0161	0.9683	nan	nan	nan	nan		0.76	0.129	nan	0	0.01	0.0521		0.0191	0.661	nan	0.8519	nan	nan
0.9574	0	0	nan	0.0219	0		0.0106	0.8765	nan	1	0.9485	nan		0.75	0.037	nan	nan	0.0101	0.0886		0.5278	0.8548	nan	nan	0.8916	0.8953
0.6591	0.0606	0	nan	0	0		0.009	0.8806	nan	nan	0.9712	1		0.6111	0	nan	nan	0	0		0.0968	0.44	nan	nan	0.4068	0.4602
0.95	0	nan	nan	0	0		0.0142	0.9565	0.25	0.7143	0.9519	0.975		0.791	0	nan	nan	0	0		0.0159	0.4651	nan	nan	0.2292	0.3529
0.9064	0.0168	0	0.0417	0	0.0104		0.0106	1	0.1538	0.3478	0.9823	0.9466		0.92	0.0263	nan	nan	0	0		0.0088	0.4605	nan	nan	0.6154	0.4062
0.9145	0.0209	0	0.0046	0	0.0108		0.006	1	0.4	0.5738	0.9231	0.9722		0.8293	0.0282	nan	0	0.0058	0.0065		0.5323	0.8333	nan	nan	nan	nan
0.9405	0.0051	0	0.0411	0	0.0065		0.015	0.9735	0.5918	0.5914	0.9857	0.9744		1	0	nan	0.0741	0.0125	0		0	0.963	0.9615	nan	0.9	0.9219
0.6947	0.0109	0	0	0.2646	0.1687		0.0023	0.9706	0.3983	0.4808	0.9535	nan		0.9231	0	0	0	0.0093	0		0	0.6029	0.3714	0.2239	0.6486	0.6552
0.8898	0.1724	0.8684	0.9342	0.8939	0.7049		0.0141	0.9333	nan	nan	nan	nan		0.6304	0	0	nan	0	0		0.0134	0.8696	0.5946	0.5926	0.5743	0.5385
0.8904	0.1792	0.9388	0.8818	0.9074	0.8515		0.0181	0.9615	nan	nan	0.963	1		0.439	0.0092	0	0	0	0		0.0174	0.4068	nan	0.4667	0.2805	0.5
0.9641	0.0968	0.8527	0.8118	0.8333	0.6495		0.0144	0.7872	nan	nan	0.9	0.9143		0.5	0	0	nan	0	0		0.0161	0.6078	nan	0.4318	0.5909	nan
0.9474	0.016	0.0303	0.0625	0.1731	0.2333		0.0194	0.75	nan	0.9048	0.9149	0.9444		0.4923	0.0095	0.0385	0.0588	0	0		0.0136	0.3431	nan	0.2321	0.2456	0.3051
0.7212	0.0261	0	0	0.05	0		0.0257	0.7564	nan	0.7949	0.9091	1		0.9167	0.0068	0.0092	0	0	0		0.0061	0.4545	0.8	0.4468	0.3947	nan
0.9231	0.0303	nan	nan	0	nan		0.0455	0.9608	nan	nan	1	0.9796		0.5921	0.0029	0.0206	0.0206	0.0145	0.0364		0.0108	0.4118	nan	nan	nan	0.5312
1	0.5	0.7	nan	0.883	0.84		0.0208	0.9231	0.7931	0.6207	0.9762	0.9787		0.5652	0.0219	0	0	0.0122	0		0.0163	0.3403	0.1429	0.7059	0.15	0.2653
0.7333	0.1579	nan	nan	0.587	nan		0	0.8289	0.8983	0.8824	0.6667	nan		0.9091	0.5833	nan	nan	0.1803	0.8393		0.0082	0.3293	0.4884	0.2	0.25	0.35
0.8654	0.2963	nan	nan	0.7	nan		0	0.9718	0.9643	1	0.9821	0.9379		0.3889	0.0609	nan	0.1296	0.0111	nan		0.0083	0.3143	nan	nan	0.7907	0.8023
0.952	0.2988	nan	0.7059	0.9379	0.9946		0	0.988	0.8	nan	0.9459	0.9512		0.4615	0.0741	0	nan	0.0923	0.14		0.0071	0.7179	0.5238	0.871	0.66	0.8
0.907	0.291	0.9583	0.6923	0.7945	0.9342		0.0312	0.9375	0.9565	0.8	0.8941	0.9747		0.6989	0.3249	0.6138	0.5824	0.4032	0.5323		0.0021	0.7667	0.8	nan	0.6897	nan
0.9444	0.3968	nan	nan	0.9434	1		0.4586	0.963	0.9714	nan	nan	nan		0.8413	0.3659	nan	nan	nan	0.4667		0.0072	0.6279	0.4375	nan	nan	nan
0.9714	0.3409	nan	nan	0.9583	0.9643		0.0182	0.5753	0.88	nan	0.8837	0.8667		0.5352	0.1935	nan	nan	0.3659	0.575		0.0039	0.3136	0.55	nan	nan	nan
1	0.0263	0	nan	0.013	0		0.0281	0.6772	1	nan	0.9162	0.7727		0.8169	0.5107	0.6807	0.4742	0.5312	0.55		0.0141	0.5873	nan	nan	nan	nan
0.98	0.0198	0.0133	0.0372	0	0.006		0.4224	0.9583	0.6	0.9565	0.9868	0.9773		0.8161	0.4783	nan	nan	nan	0.8305		0.0253	0.4918	nan	0.2564	0.4615	0.4068
1	0.0074	0.0036	0	nan	0.0119		0.3366	0.9306	nan	0.925	0.9667	nan		0.96	0.6364	nan	nan	0.8116	0.8051		0.0128	0.6596	nan	0.84	nan	0.8
0.9848	0.0201	0.0057	0.0076	0	0.0182		0.3503	0.9101	1	0.9485	nan	nan		0.7917	0.0769	nan	0.2222	0.0253	0.2264		0.035	0.564	0.6714	0.6333	0.3019	0.618
0.9664	0.0163	0.0427	0.0163	0	0		0.45	0.9863	1	0.8974	nan	nan		0.918	0.5385	nan	0.7727	0.5132	0.8132		0.0226	0.4628	0.5	0.4483	0.2759	0.338
0.9655	0.0115	0.004	0.0078	0	0		0.0414	0.9588	1	0.8161	0.8974	0.96		0.975	0.6667	nan	nan	0.5857	0.7386		0	0.3442	0.2182	nan	0.3137	nan
0.9556	0.0095	0.0101	0.0152	0.0174	0.0096		0.0625	1	nan	nan	0.9072	0.9636		0.8989	0.5185	0.9048	0.7273	0.2419	0.3		0.0064	0.3125	0.4535	0.3538	0.2535	nan
1	0.0089	0.0255	nan	0	nan		0.1884	0.8684	0.9286	0.9231	0.4806	0.6081		0.8101	0.4792	nan	nan	0.1875	0.3611		0.0156	0.5532	0.5867	0.3766	0.3729	0.3662
0.5789	0.0088	0.0204	0	0.0128	0		0.0082	0.9778	nan	nan	0.9483	0.9593		0.5833	0.2037	nan	0.4	0.0513	0.4839		0.0122	0.407	0.7333	0.5517	0.4516	0.3509
0.9694	0.0239	0.011	0.0157	0	0		0.0122	0.875	nan	nan	0.8841	0.9494		0.8846	0.4321	nan	0.8348	nan	nan		0.0315	0.7126	nan	0.8235	nan	nan
0.994	0.0131	0	0.0118	0	0.0227		0.0267	0.8738	1	0.8182	0.7193	0.7733		0.7438	0.2406	nan	0.64	0.1935	nan		0.0105	0.7386	0.8889	0.5932	nan	nan
0.9674	0.0187	0	0.0067	0	0		0.0153	0.9636	0.9688	0.9726	0.5977	0.7549		0.5837	0.1813	0.4667	0.4444	0.1429	0.3333		0.0047	0.4615	0.6111	nan	0.5484	0.5556
0.9375	0.008	0.4154	0.3419	0.0152	0.0206		0.0047	0.9444	nan	nan	0.9032	nan		0.7483	0.018	nan	nan	0	0.0114		0.0222	0.5789	0.5116	nan	0.6944	0.7419
0.6154	0	nan	nan	0	0.2174		0.0222	0.9816	0.9625	0.9792	0.93	0.9216		0.7564	0.385	0.6944	0.5625	nan	nan		0.0169	0.7048	0.8182	0.8478	0.4474	0.787
0.6364	0	nan	nan	0.0909	0		0.002	0.9453	0.9437	1	0.9	0.9811		0.6939	0.2143	0.6429	nan	0.28	0.7612		0.0187	0.6111	nan	nan	0.6107	0.8073
0.5484	0	nan	nan	0	0		0.0085	0.9694	0.9167	0.9474	0.9286	0.9722		0.8636	0.0067	0	0	0.0139	0		0.0853	0.6944	nan	nan	0.4924	0.6471
0.7778	0.0242	0.9091	0.8	0.0077	0.0435		0.0163	0.9435	0.9412	0.6667	0.9398	1		0.72	0	0	0	0.0179	0		0.0874	0.4828	0.2162	0.7407	nan	nan
0.8478	0.0056	0	0.023	0	nan		0.0115	0.9597	0.9688	0.8095	1	0.9815		0.8	0.4583	nan	nan	0.4928	0.6933		0.0154	0.8571	nan	nan	0.5926	nan
0.7864	0.0162	0.0335	0.0212	0	0.049		0.0171	0.9658	0.9538	0.9623	0.9853	0.9574		0.4925	0.1739	nan	nan	nan	nan		0.0242	0.5646	0.7059	nan	0.6324	0.7
0.9444	0.015	0.0401	0.0272	0	0.0272		0.0053	0.964	0.8939	0.9474	0.9492	1		0.694	0.3929	nan	0.5385	0.5	0.6		0.0154	0.5877	0.4103	0.3043	0.4118	0.2763
0.974	0.0422	0	0	0	0.0116		0.033	0.5926	0	0.0182	nan	nan		0.4915	0.043	0.0732	0.0707	0.0181	nan		0.0085	0.5833	nan	0.5294	0.6364	0.6136
0.9493	0.443	0.6849	0.6207	0.5663	0.5474		0.0294	0.9178	nan	0.9767	0.902	0.8913		0.4348	0.0341	0.055	0.0059	0.014	0		0	0.7143	nan	nan	0.32	nan
0.9663	0.3147	0.9726	0.8488	0.5085	0.7468		0.0535	0.9314	0.7609	1	1	0.7273		0.4865	0.0548	0.4872	0.551	0.0185	0.1		0.1389	0.7778	nan	0.3929	nan	nan
1	0.0207	0.0068	0.0187	0	0		0.0074	0.9604	0.82	1	1	0.9074		0.6849	0.3063	0.1795	0.1429	0.0769	0.3023		0	0.5	nan	nan	0.38	0.6765
0.9672	0.0211	0.0078	0.0158	0.0109	0		0.0067	0.9916	0.9423	1	0.9531	0.963		0.7391	0	nan	nan	0.0897	0.2778		0.0147	0.3873	0.7273	0.7757	0.209	0.4563
0.875	0.0155	0.0386	0.0168	0	0		0.0092	0.96	0.9231	1	1	1		0.8684	0.3846	nan	nan	0.4306	0.7049		0.0329	0.6596	0.8333	0.7473	0.3291	0.5625
1	0.0118	0.0083	0.0233	0	0		0.0039	1	1	0.907	0.9167	0.9524		0.963	0.6562	nan	nan	0.4828	0.7692		0.0321	0.6143	nan	nan	0.4048	0.5366
0.9831	0.0308	0.0092	0.0066	0	0		0.0124	0.9773	nan	nan	0.9556	0.9667		0.3824	0.0078	0.0169	0.0063	0	0		0.029	0.7308	nan	1	0.8686	0.8953
1	0.003	0	0.0219	0.0081	0.0088		0.0084	1	nan	0.96	0.9355	0.9867		0.5789	0.0174	0.0217	0.0265	0	0		0.1143	0.64	nan	nan	0.8768	0.7917
0.6747	0.1676	0.7459	0.7561	0.4194	0.4045		0.0141	0.9375	nan	0.4348	0.9318	0.8824		0.6885	0.1231	nan	nan	0.1053	0.3667		0.006	0.6452	nan	nan	0.3846	0.4722
0.6349	0.0508	0.025	nan	0	0		0.0085	0.975	nan	0.6491	1	0.9804		0.6085	0.2222	0.5868	0.377	0.1443	0.4		0.0115	0.3396	nan	0.2174	0.3488	0.4231
0.8738	0.3333	0.9375	0.9268	0.9818	1		0.0115	1	1	0.878	0.989	0.9577		0.942	0.475	nan	nan	0.7742	nan		0.0135	0.4048	nan	nan	0.3462	0.4603
0.8028	0.2083	0.6667	nan	0.197	0.275		0.005	1	1	0.9091	0.9412	0.9923		0.4444	0.1212	nan	nan	0.2459	0.2667		0.0179	0.5357	nan	nan	0.4	0.4937
0.9545	0.0211	nan	0.1143	0.0339	nan		0.0174	0.9231	0.9577	0.9192	0.9593	0.958		0.5	0.0077	0	0.0066	0	0		0.0102	0.619	nan	nan	0.1034	0.1333
1	0	0	0.0952	0	0		0.0176	0.9024	0.8947	0.9595	0.954	0.8421		0.5106	0.0221	0.0845	0.0242	0	nan		0.0103	0.6071	nan	nan	0.0299	0.0777
0.9905	0.0199	0.0461	0.0536	0.0054	0.0071		0	0.975	1	0.9008	0.7	nan		0.4262	0.012	0.0049	0.0176	0	nan		0.0029	0.4167	nan	nan	0	0.0476
0.9576	0.0074	0.0076	0.0079	0	0		0.0083	0.7321	nan	1	nan	nan		0.6471	0.0312	0.0099	0	0	nan		0.0029	0.4835	0.7391	0.5682	0	0.0106
0.9697	0.0543	0.0118	0.0206	0.007	0		0.0146	0.8526	0.8235	0.9524	1	nan		0.6986	0.3662	0.3443	0.4082	0.5938	0.5909		0.0109	0.3768	0.3478	nan	0.1833	0.1644
0.6	0.0295	0.6866	0.5645	0	0.0088		0.023	0.7131	0.9231	0.5641	nan	nan		0.8333	0.5	nan	0.6364	0.3667	0.551		0.0019	0.4231	0.2727	nan	0.1364	0.5556
0.8571	0	0	0.0263	0.0101	nan		0.2733	0.9048	nan	nan	0.9714	nan		0.6957	0.339	0.6364	0.3158	nan	nan		0.0089	0.3684	nan	nan	0.2525	0.3846
0.9048	0.1667	0.0556	0.0202	0.0435	nan		0.0118	0.9884	0.973	0.9153	0.9186	0.8675		0.8387	0.4062	nan	nan	0.3333	nan		0.0532	0.6437	nan	nan	0.1376	0.2791
0.9091	0.08	nan	nan	0.9759	0.9797		0.0158	0.6083	nan	0.7771	0.6214	0.7667		0.9815	0.3939	nan	nan	0.4649	0.6727		0.0673	0.8333	0.4167	0.1935	0.3826	0.5263
0.9528	0.0195	nan	nan	0	0		0.3077	0.975	0.9167	nan	1	nan		0.8889	0.296	0.7237	0.8779	nan	0.6765		0	0.8387	nan	nan	0.7975	0.8769
0.9464	0.0656	nan	nan	0	0		0.1429	1	1	nan	nan	nan		0.9455	0.3878	0.7778	0.52	0.3692	0.6623		0.0253	0.6774	nan	nan	0.6542	0.7083
0.9175	0.0183	nan	nan	0	0.0196		0.0495	0.6216	0.5385	0.5789	0.6569	0.8556		0.9082	0.4386	nan	nan	0.3506	0.5325		0.1453	0.963	nan	0.8462	0.538	0.708
0.9474	0.0161	nan	nan	0	0		0	0.9466	0.9684	0.9167	0.8707	0.898		0.8176	0.0325	nan	0.5505	0.0111	0.0351		0.0138	0.6731	nan	nan	nan	nan
0.9116	0.0137	nan	nan	0	0		0	0.9608	0.9512	0.8931	0.8919	0.885		0.5833	0.0506	nan	0.65	0.0294	0		0	0.8125	nan	nan	nan	nan
0.9884	0.0188	nan	nan	0	0.022		0.0312	0.8049	0.6032	nan	0.96	0.9697		0.9115	0.4571	nan	nan	0.5875	0.7442		0.0022	0.3563	0.1429	nan	0.5273	nan
1	0.0204	nan	nan	0	0.0137		0	0.9319	0.6781	0.7681	0.9495	0.9483		0.9926	0.6296	nan	nan	0.9077	0.8917		0.0027	0.4938	0.0673	0.0914	0.8281	0.7581
1	0.0172	nan	nan	0	0.0159		0.0072	0.9262	0.5333	0.5723	0.931	nan		0.9583	0.5517	nan	nan	0.6771	0.8554		0.0112	0.3404	0.1455	0.188	0.7	0.5974
0.9231	0.0132	nan	nan	0	0.0068		0.0345	0.9455	0.875	0.7361	0.975	nan		1	0.6857	nan	nan	0.7439	nan		0	0.4521	nan	nan	0.0758	0.5345
0.8938	0.0159	nan	nan	0.0082	0.0045		0.0282	1	0.8125	0.6275	0.9773	1		0.8254	0.5124	0.75	0.5	nan	nan		0.0213	0.6087	nan	0.65	0.6133	nan
0.885	0.046	nan	nan	0	0		0.4074	0.9375	nan	nan	1	nan		0.6957	0.3659	nan	nan	nan	0.4681		0.012	0.4766	nan	0.625	nan	nan
0.9052	0.0168	nan	nan	0	0.0213		0.4314	0.9359	0.8681	0.8783	0.9636	1		0.8182	0.5094	nan	nan	0.4188	0.5714		0	0.6739	nan	nan	nan	nan
0.9504	0.1753	nan	nan	0.0714	0.0342		0.0155	0.9173	0.7727	1	0.8929	0.9762		0.9149	0.2098	nan	nan	0.6769	0.6143		0.0127	0.3279	0.3333	nan	nan	0.6341
0.9524	0.3766	nan	nan	0.8983	0.9216		0.0112	0.931	nan	nan	nan	nan		0.6343	0.0912	nan	nan	0.4778	0.5909		0.069	0.3731	nan	nan	nan	nan
0.7532	0.0132	0.5714	nan	0.0424	0.0108		0.0192	0.9195	0.7313	nan	0.9231	0.9538		0.9348	0	nan	nan	0.5435	0.3951		0.0379	0.4886	nan	nan	0.4783	0.4658
0.8028	0.1596	0.9672	1	0.3933	0.4038		0.0199	0.8201	0.7931	nan	0.9643	0.9867		0.9286	0.2689	nan	nan	0.641	0.4696		0.3333	0.6429	0.8529	0.8387	0.6818	nan
0.9219	0.18	1	0.9615	0.7083	0.463		0.0311	0.8824	nan	nan	0.9091	0.9878		0.8716	0.1	nan	nan	0.438	0.1579		0.0182	0.4194	nan	nan	nan	nan
1	0.1207	nan	nan	0.1154	0.037		0.0114	0.963	1	nan	0.9474	0.9848		0.9138	0.0469	nan	nan	0.5169	0.4667		0.0495	0.5789	nan	nan	nan	nan
0.6892	0.1455	0.4308	nan	0.0253	0.119		0	0.913	nan	nan	0.9219	0.9091		0.8833	0.375	nan	nan	0.5135	0.6071		0.15	0.5405	nan	nan	nan	0.5122
0.7771	0.2332	0.9	0.9333	0.7598	0.4901		0	0.9722	nan	nan	0.9708	0.9821		0.9444	0.3673	nan	nan	0.6269	0.7059		0.02	0.3662	nan	nan	0.4571	nan
0.7279	0.0152	0.5243	0.3728	0.16	0.0909		0.0119	0.6	0.0385	0.0253	0.9259	0.9254		0.5833	0.11	0.12	0.1977	nan	0.2157		0.0214	0.4124	nan	nan	0.4237	nan
0.9815	0.0046	0.028	0.0278	0	0.0213		0.0235	0.7059	0.0143	0.0112	0.9186	0.9268		0.7674	0.1786	nan	0.4444	nan	nan		0	0.3556	nan	nan	nan	nan
0.9621	0.0059	0.0077	0.0144	0	0		0.0295	0.9512	0.0888	0.0293	0.9529	1		0.8308	0.4595	nan	nan	0.5775	0.6038		0.3333	0.6571	nan	nan	nan	0.5
0.9874	0.0053	0.0194	0.0172	0	0		0.0183	0.7664	0.9888	0.9609	0.6735	0.7627		0.8333	0.2273	nan	nan	0.6569	0.71		0.24	0.7083	nan	nan	nan	nan
0.992	0.0191	0.0187	0.012	0	0		0	0.6076	1	0.9194	0.6765	nan		0.9333	0.622	nan	0.5	0.5294	0.6		0.0297	0.5455	0.5556	nan	0.9302	0.7091
0.7115	0.0248	0	0.038	0	0		0.0162	0.6915	0.9206	0.9231	0.625	nan		0.7436	0.3725	nan	nan	0.5	0.4915		0.0143	0.8636	0.6429	nan	0.6479	0.5738
0.7063	0.0154	0.0044	0.0136	0	0		0.014	0.8143	0.9342	0.8235	0.52	0.6719		0.7027	0.1842	nan	nan	0.4474	0.3958		0.0197	0.7636	0.7931	0.6667	0.725	0.6047
0.9346	0.0119	0.0205	0.0129	0.0119	0.0132		0.0113	0.6232	0.7381	0.6119	0.1684	0.2727		0.7436	0.4342	0.7115	0.6452	0.7164	0.75		0.0118	0.6167	nan	0.6757	0.75	0.7179
0.9895	0.016	0.0189	0.0119	0	0		0.0946	0.9625	0.9241	nan	nan	1		0.6667	0.2165	0.4098	0.2292	0.3404	0.6744		0.2414	0.6875	0.5714	0.3929	0.5	0.6667
0.9615	0.0061	0.032	0	0	0		0.0231	0.863	0.8958	1	0.8462	1		0.8481	0.4943	0.75	0.878	nan	0.8788		0.5693	0.9111	nan	0.7714	0.9079	1
0.9416	0	0.0301	0	0	0		0.0137	0.9298	nan	0.8	0.9231	1		0.9483	0.4792	nan	nan	0.4805	0.5476		0.4504	0.9048	nan	nan	0.8273	0.8491
0.8968	0.0256	0.0222	0.0294	0	0		0.0114	1	nan	0.76	nan	0.9589		0.5	0	nan	0	0	0.0179		0.0161	0.6667	nan	nan	0.5952	0.6875
0.9636	0	0	0	0.0092	0.0185		0.0074	0.9302	0.7273	0.0476	0.9524	0.9863		0.6484	0.1905	nan	0.4138	0.3286	nan		0.0411	0.5625	nan	nan	0.375	0.4459
1	0.017	0	0	0.0088	0.0152		0.0106	1	0.6944	0.5517	nan	1		0.8047	0.5	0.68	nan	0.5	0.6031		0.6119	1	nan	nan	0.6026	0.7879
0.9167	0.038	0	0	0	0		0.0112	1	0.9512	0.625	1	0.9681		0.8632	0.1532	0.8462	nan	0.6026	0.6667		0.0038	0.541	nan	0.4091	nan	nan
0.9818	0	0	nan	0	0		0.0121	1	0.9444	0.2955	nan	0.9783		0.5342	0.1782	0.4894	0	nan	nan		0.0071	0.4962	0.64	0.6667	nan	0.3871
0.5725	0.0206	0.0189	0.0541	0	0		0.0124	0.977	1	0.9714	0.9324	0.9701		0.7193	0.2561	0.1739	nan	nan	nan		0.0368	0.6714	0.6989	0.6221	nan	0.4848
0.7692	0.027	0	0.0385	0.0255	0		0.026	1	1	0.9583	0.973	0.9524		0.7027	0.375	0.6957	nan	0.5082	0.6627		0.0283	0.6338	0.4381	0.4448	0.7667	0.6087
0.8068	0.0209	0.0135	0.0083	0	0.0179		0.0445	1	0.8889	0.9014	0.9703	1		0.8226	0.5	0.6667	0.8182	0.8588	0.7556		0.0043	0.5091	nan	nan	0.4054	0.2706
1	0.3333	nan	1	0.9608	1		0.4574	1	0.8911	0.9588	0.9219	0.8947		0.6493	0.3412	nan	nan	nan	0.5333		0.0093	0.6022	nan	0.8261	0.4268	0.3678
0.9727	0.2958	nan	nan	0.9367	1		0.0624	1	0.9333	0.8716	0.9683	0.9722		0.8588	0.0089	nan	0.0153	0	nan		0.026	0.7273	nan	0.6667	0.3968	0.4468
0.9886	0.4783	nan	nan	0.9231	0.9273		0.2177	0.9593	0.8	0.8372	0.973	1		0.8272	0.52	0.7273	nan	0.5538	0.7414		0.0034	0.5926	nan	0.75	0.4474	0.5152
0.9556	0.3854	nan	0.96	0.9804	0.9843		0.1306	1	nan	nan	0.9259	0.95		0.9643	0.6216	nan	nan	0.6897	0.6639		0.0197	0.4386	0.451	0.5556	0.4688	0.383
0.954	0.3529	nan	nan	nan	0.9722		0.0425	0.9701	1	0.6667	0.86	1		0.7857	0.25	nan	nan	0.5333	0.4857		0.0278	0.4118	0.3	0.4839	0.1895	0.4462
0.7606	0.1608	0.8177	0.6486	0.0588	0.1492		0.0306	1	1	0.5357	0.9444	1		0.6941	0.2787	0.3462	0.5417	0.4688	0.3333		0.0098	0.6901	0.5862	0.7429	nan	nan
0.7317	0.1667	0.4571	nan	0.586	0.507		0.2423	0.962	nan	nan	0.9635	0.9792		0.5532	0.2143	nan	nan	0.3929	nan		0.0102	0.5699	0.6316	0.6596	0.525	0.6721
0.9565	0.0462	0.0222	nan	0	0		0.0144	1	nan	nan	0.975	0.9722		0.8472	0.3	nan	0.7692	0.7917	0.7455		0.2124	0.7692	0.6875	nan	nan	nan
1	0	nan	nan	0	nan		0.0165	0.6444	nan	nan	0.5571	nan		0.8095	0.2222	nan	nan	0.2696	0.8		0.2723	0.6129	nan	0.3276	nan	0.3947
0.945	0.3939	0.0398	0.0118	0.7566	0.7735		0.0083	0.8974	nan	0.9535	0.9697	0.8889		0.6214	0.2951	0.92	0.507	nan	0.3115		0.3333	0.6984	0.7527	0.5493	0.4828	nan
0.9556	0.0091	0.4754	0.622	0	0.0074		0.115	0.9018	0.9655	1	0.9583	0.9375		0.7172	0.2832	0.3846	0.6	nan	nan		0.0351	0.5	0.5	0.4444	0.4286	nan
0.9197	0.0162	0.9205	nan	0	0		0.0984	0.9404	1	0.9735	0.8913	0.8105		0.8	0.2603	0.7292	0.8261	0.3774	0.7442		0.0143	0.4372	nan	nan	0.1538	0.3671
0.9747	0.0175	0.8916	0.7727	0	0.0078		0.1133	0.9369	1	0.958	0.9091	0.9747		0.6047	0.2581	0.75	0.551	0.2073	0.5		0.0261	0.6905	nan	nan	0.6296	0.7941
0.9928	0.0036	1	0.7024	0.0139	0		0.0295	0.8651	0.6711	0.624	0.9545	0.9692		0.3871	0.0833	0.1944	nan	0.1091	0.2593		0.4651	0.8846	nan	1	0.703	0.8242
0.9412	0.0045	nan	0.9845	0	0.0408		0.3566	0.9425	0.9937	0.9398	0.8986	0.931		0.8971	0.5664	nan	nan	0.4464	0.7059		0.0239	0.6852	nan	nan	0.8966	0.625
0.9533	0.4368	nan	nan	0.5758	0.5932		0.3032	0.9397	0.8519	0.8844	0.8955	0.95		0.8611	0.4242	nan	nan	0.254	0.5		0.0093	0.6667	0.4667	0.5	0.7292	0.5577
0.9672	0.0262	0.6885	nan	0	0		0	0.963	nan	nan	0.9206	0.9706		0.8824	0.5366	nan	0.6667	0.3168	0.6129		0.0145	0.6349	nan	nan	0.8	0.6346
0.859	0.3514	nan	nan	0.6786	0.7333		0.0161	1	1	nan	0.9841	1		0.8049	0.456	0.5455	0.7429	0.4135	0.6786		0.0052	0.76	nan	nan	0.463	0.7333
0.803	0.0212	1	0.9672	0.5684	0.3723		0.0085	0.9896	1	1	0.8757	0.8824		1	0.3393	nan	nan	0.2824	nan		0.0083	0.36	nan	0.6933	0.5244	nan
0.9697	0.0606	nan	nan	0.0128	0		0.0138	1	nan	1	0.8611	0.9516		0.62	0.1519	0.5942	0.125	nan	0.4536		0.006	0.3088	0.9167	0.5238	0.1304	0.3636
0.9764	0.385	0.8514	0.5422	0.303	nan		0.0152	0.9712	0.7619	1	0.76	0.8696		0.7901	0.4375	nan	0.7727	0.4775	0.8393		0.0089	0.4468	0.7536	0.7614	0.2545	0.4231
0.9774	0.2119	1	0.525	nan	nan		0.0108	0.9118	nan	nan	nan	nan		0.9444	0.2429	0.9697	0.7	0.2941	0.6196		0.0536	0.4889	nan	nan	0.383	0.4444
0.9027	0.018	0.863	0.6984	nan	nan		0.0142	0.9783	nan	nan	nan	nan		0.8553	0.2632	nan	0.7619	0.2188	0.4423		0.04	0.7692	nan	nan	0.5789	0.6552
0.9412	0.0341	1	0.8182	nan	nan		0.006	0.9037	0.8	0.913	0.9815	0.9024		0.8293	0.4857	0.7195	0.5814	0.3529	0.6296		0	0.6667	nan	nan	0.3636	0.5125
0.8925	0.0188	0.9492	0.8519	nan	0		0.0126	0.9281	nan	0.8667	0.9692	0.8889		0.8842	0.5652	0.8621	nan	0.6667	0.7436		0.0135	0.4545	nan	nan	0.5862	0.68
0.863	0.0276	nan	1	0	0		0.0052	0.9497	0.9407	0.9737	0.978	1		0.8599	0.48	0.8571	0.7407	0.5472	0.6042		0.0051	0.6826	0.9254	0.75	0.75	0.7364
1	0.0188	nan	0.7538	0	0		0.0038	0.9701	0.866	0.9821	0.9375	0.9737		0.561	0.1923	nan	0.4615	nan	0.4615		0	0.5161	nan	nan	0.5946	0.4301
0.8095	0.0188	nan	0.7705	0.007	0.0097		0.0205	0.9496	0.9459	0.9058	0.8667	1		0.7816	0.3651	nan	0.8276	0.2	0.5106		0.0396	0.8559	nan	nan	0.8	0.7733
0.913	0.0103	nan	nan	0	0.0147		0.0099	0.9184	0.9615	0.9857	0.9811	0.9831		1	0.4615	nan	0.9655	0.2609	0.5897		0.0124	0.7636	0.913	nan	0.7634	0.8136
0.9579	0.0166	nan	nan	0	0.0063		0.0115	0.9639	0.9623	1	0.9888	1		0.9178	0.3281	nan	0.7	0.2192	0.4521		0.0286	0.55	nan	nan	0.5258	0.6061
0.9481	0.0093	nan	nan	0	0		0.0672	0.96	nan	nan	0.9661	0.9677		0.875	0.4286	nan	0.4286	0.1163	0.3864		0.0056	0.4	0.6905	0.3375	0.2239	0.2895
0.9375	0.0142	nan	nan	0	0.0192		0.0962	0.9826	nan	nan	0.9756	0.9889		0.75	0	0.1389	nan	0	0		0.01	0.6934	0.678	0.7419	0.3766	0.6338
1	0.0216	0.8235	0.7059	0.0526	0.0794		0.064	0.9364	0.9859	0.877	0.977	0.9474		0.8953	0.0209	0.0112	0	nan	nan		0	0.5172	nan	nan	nan	nan
1	0.1611	0.85	0.8308	0.1034	0.1957		0.0069	0.9398	0.9487	0.9286	0.9655	0.9032		0.9868	0.0039	0.0054	0.0141	nan	nan		0.271	0.6452	nan	0.4384	0.4885	0.6196
0.6588	0	nan	nan	0	0		0.0244	1	nan	nan	0.9474	0.9545		0.8679	0.0168	0.0362	0.0168	0	nan		0.3551	0.7857	0.9714	1	0.3553	0.6584
0.9195	0.0112	nan	nan	0.0286	0		0.0104	1	0.963	1	0.93	0.9753		0.8667	0.0436	0	nan	nan	nan		0.1652	0.6667	nan	nan	0.3061	0.5577
0.9815	0	nan	nan	0.0423	0.0233		0.0134	1	nan	0.9778	0.9804	0.9714		0.55	0.0084	0.0038	0.0101	0	nan		0.2193	0.6545	0.9231	0.8868	0.2455	0.5824
0.9231	0.0097	0.0282	0.0195	0	0.0213		0.012	1	1	0.5385	0.9748	0.9855		0.7778	0.0043	0	0.0184	0	nan		0.2432	0.8243	nan	nan	0.3919	0.7195
0.9833	0.0092	0.0125	0	0	0		0.0089	1	nan	1	0.9632	0.9767		0.7959	0.4583	nan	nan	0.7069	0.6762		0.5263	0.9167	0.8571	0.8333	0.7455	0.7576
0.95	0.0131	0.0165	0.0189	0	0		0.0305	1	nan	nan	nan	nan		0.8333	0.3636	0.425	nan	0.3816	0.55		0.2598	0.8444	nan	nan	nan	0.8049
1	0.0189	0.0226	0.0187	0.0069	0.0064		0.0058	0.9068	1	0.8971	0.9167	1		0.9442	0.0137	0.2581	0.2245	0.0213	nan		0.0872	0.8182	0.8889	0.6333	0.6238	0.6795
0.8032	0.2974	0.4371	0.352	0.6173	0.5122		0.0656	0.8659	0.931	nan	0.9286	0.9474		0.8685	0.0426	0.04	0.0704	0.0123	0		0.014	0.3562	nan	0.1364	0.5128	0.5
0.8144	0.2259	0.42	0.5513	0.6612	0.5785		0.2159	0.9604	1	0.7397	0.9494	0.9726		0.5376	0	0	nan	0	0		0.0086	0.3721	nan	nan	0.6481	0.5283
0.8007	0.2899	0.5641	0.63	0.6125	0.7353		0.0242	0.9512	0.8387	0.9459	0.9014	0.9865		0.3	0	0	0	0	0		0.066	0.4516	0.8333	nan	0.6376	0.6379
0.9202	0.3488	0.899	0.7245	0.9298	0.8961		0.0498	0.9407	0.9268	0.8205	0.9206	0.9406		0.6894	0.0398	0.0204	0.0113	0	0		0	0.375	nan	nan	0.2857	0.6923
0.8879	0	nan	nan	0	0		0.0192	0.7152	0.9478	0.8511	0.7941	0.8487		0.3768	0.0085	0.0065	0.0642	0.0101	0		0	0.3	nan	nan	0.1864	0.4179
1	0.36	nan	nan	0.2308	0.3529		0.0155	0.962	0.9853	0.9302	0.7876	0.8247		0.8125	0.4	nan	0.5455	0.5652	0.5091		0.0312	0.3793	nan	nan	0.1	0.3103
0.5256	0.0233	0.0227	0.0129	0.1111	0.0465		0.0109	0.7531	1	nan	0.8482	0.713		0.794	0.2927	0.4941	0.3869	0.7561	0.7647		0.0062	0.4262	nan	0.2593	0.6	0.475
0.94	0.022	0.01	0.0225	0	0		0.0363	0.8857	0.98	0.9545	0.9231	0.9406		0.8151	0.4839	0.5312	nan	nan	nan		0.2069	0.7324	nan	0.5556	0.7105	0.6983
1	0.007	0.0126	0.0132	0.0149	0		0.0027	0.875	0.9756	0.7308	0.9273	0.9859		0.913	0.2162	nan	nan	0.1327	0.6047		0.0074	0.3452	0.2881	0.2615	0.2568	0.2051
0.9821	0.0202	0.0372	0.0103	0	0		0.0195	0.9527	0.9639	0.9795	0.9574	1		0.439	0.1102	0.2615	0.3651	0	0.0588		0.025	0.4615	nan	nan	0.4583	0.7209
0.9898	0.0285	nan	nan	0	nan		0.0033	0.9761	0.9412	0.9611	1	1		0.75	0.4286	nan	nan	0.5714	0.62		0.0976	0.7576	nan	nan	0.7234	nan
0.7971	0.0045	nan	0.0333	0	nan		0.0238	0.9855	0.9464	0.9831	nan	1		0.6897	0.3	nan	nan	0.06	0.2027		0.0156	0.5789	nan	nan	0.4316	0.7245
1	0.0072	nan	nan	0	0		0.0062	0.8867	0.9149	0.9451	0.9515	0.973		0.881	0.5408	0.7069	0.72	0.4568	0.566		0	0.3913	nan	nan	0.5859	0.6531
0.908	0.2104	0.0136	0.0176	0.3788	0.4933		0.0074	0.9307	0.9032	0.7808	0.8971	0.9529		1	0.0784	nan	nan	0.0728	0.1974		0.116	0.5294	nan	0.3871	0.7981	0.6154
0.9474	0.2329	0.1416	0.138	0.7135	0.616		0.0085	0.9494	1	0.8644	0.9365	1		0.7766	0.3929	nan	0.5714	0.4634	nan		0.0056	0.4894	0.3939	0.3288	0.2353	nan
0.9302	0.1984	nan	0.1845	0.589	0.614		0.0179	0.9677	1	0.8125	0.9494	1		0.8462	0.2895	nan	nan	0.5258	0.4091		0.0273	0.4179	nan	0.4576	0.3793	nan
0.8166	0.1124	0.3208	0.3047	0.5789	0.4149		0.0098	1	nan	nan	0.963	0.971		0.7818	0.4615	nan	nan	0.6932	0.7045		0.0449	0.5	nan	nan	0.8438	0.6071
0.9531	0.383	0.9821	0.9655	0.8376	0.8587		0.0068	1	nan	nan	1	1		0.8194	0.48	nan	nan	0.6667	0.7703		0.0507	0.7669	0.9365	nan	0.9206	0.9273
0.5667	0	nan	nan	0.0128	0		0.0123	1	nan	nan	1	0.9821		0.9174	0.6118	0.7429	1	0.6061	0.8358		0.0029	0.7045	0.5526	0.6552	0.3	0.625
0.9375	0.0118	1	0.7333	0	0.0781		0.0134	0.8837	0.8571	nan	0.9839	0.9697		0.9355	0.5897	nan	nan	0.5227	0.7885		0.0108	0.4839	0.6875	0.7333	0.4038	0.4938
0.9125	0.0329	nan	0.641	0.0088	0.1667		0.0167	1	0.9794	0.8298	0.984	1		0.6154	0.2432	nan	0.2857	nan	0.6429		0	0.4	nan	0.9048	0.6471	0.75
0.9196	0.2819	0.9512	0.9535	0.2462	0.3973		0.4286	1	0.9348	nan	0.9833	0.9733		0.8882	0.0735	nan	nan	0.0377	nan		0.0058	0.6795	0.9778	nan	0.4286	0.6866
0.8438	0.1944	nan	nan	0.8182	0.8947		0.1963	0.9831	0.9773	0.9318	0.9895	0.9917		0.7323	0.3246	0.4706	0.7143	nan	0.2973		0.0066	0.5	0.8148	nan	0.5	0.6628
0.9324	0.129	nan	nan	0.8713	0.88		0.3686	0.9882	0.9667	0.9592	0.8875	0.9783		0.8704	0.1536	0.8115	nan	nan	0.4429		0	0.44	0.7353	nan	0.1538	nan
0.9785	0.2299	1	1	0.887	0.9054		0.4348	0.9897	0.8824	0.875	0.963	0.9677		0.9808	0.6538	nan	nan	nan	0.6049		0	0.6757	0.8	nan	0.3421	nan
0.8636	0.3443	nan	nan	0.8462	nan		0.4194	0.9289	0.8889	nan	0.9649	0.8462		0.6897	0.3697	nan	0.62	0.2879	0.4524		0	0.84	0.8889	nan	0.6923	nan
0.8922	0.2992	0.5135	0.3529	0.8699	0.7524		0	0.9375	0.9362	1	nan	0.9531		0.8462	0.4844	nan	nan	0.5641	0.7841		0.0045	0.383	0.5	nan	0.2927	nan
1	0.0303	0.2222	nan	1	1		0	1	0.9565	0.8333	nan	0.9634		0.9574	0.6364	nan	nan	0.6939	0.8197		0.5241	0.8496	nan	0.9452	nan	0.9259
0.8033	0.2162	0.925	0.5833	0.7718	0.7333		0.0326	0.596	0.8557	0.6296	0.5125	0.6514		0.7692	0.3708	nan	nan	0.5263	0.5897		0.4091	0.931	nan	nan	0.5882	0.7379
0.8889	0.0091	0.5238	0.4138	0	0		0.0175	0.9403	nan	nan	nan	nan		0.617	0.2632	0.6774	nan	0.561	0.473		0.016	0.4762	nan	0.7419	0.3542	0.5902
0.7848	0	0.8909	0.863	0	0		0.0091	0.9553	0.9756	0.4615	0.9833	1		0.6897	0.25	nan	nan	0.2791	0.5625		0	0.5909	0.0357	0.0864	0.1981	0.5
0.7531	0.027	0.6984	0.8026	0	0		0.0071	1	nan	nan	nan	nan		0.7778	0.3636	nan	nan	0.5753	0.5918		0	0.7429	nan	nan	0.3906	0.5385
0.9647	0.4364	1	0.8448	0.9545	1		0.0343	0.7662	nan	0.5517	0.9444	0.85		0.7879	0.4783	0.5385	nan	0.625	0.803		0.0078	0.4355	0.7805	nan	0.4455	0.519
0.913	0.1	0	nan	0	nan		0.0163	0.9907	nan	1	1	0.8313		0.6444	0.3235	0.8	0.9	0.56	0.6032		0.0031	0.9167	nan	0.7241	0.766	0.6809
0.9524	0	nan	nan	0	0		0.0119	0.9722	1	0.875	0.9474	0.957		0.9394	0.6333	nan	nan	0.5979	0.775		0.0113	0.5932	nan	0.8333	0.3182	0.5
0.5885	0.0088	0.6975	0.5268	0	0		0.183	1	nan	1	0.9568	0.914		0.7143	0.3077	nan	nan	nan	0.7797		0.0208	0.6	nan	nan	0.4426	0.5652
0.5616	0.0281	0.0228	0.0261	0	0		0.012	0.9661	nan	nan	0.9774	1		0.3115	0	0.2963	nan	0.0196	0.0351		0.021	0.6364	nan	nan	0.55	0.7097
0.7609	0.0183	0.0199	0.0134	0.0092	0		0.0221	0.9672	nan	0.8182	0.9412	0.9556		0.7603	0.3421	0.8387	0.7917	0.6935	0.7293		0.0144	0.8243	nan	nan	0.8667	0.7297
0.9583	0.0251	0.0128	0.0077	0	0		0	0.8889	nan	0.8889	1	1		0.5476	0.1707	nan	nan	nan	0.3235		0.0134	0.3182	nan	nan	nan	0.5
0.9744	0.0112	0.0098	0.014	0	0		0.3	0.962	0.9886	0.95	0.9011	0.9286		0.8378	0.4949	0.6154	0.5345	0.6667	0.7802		0.0039	0.5	nan	nan	nan	nan
1	0.0258	0.0118	0.0042	0	0.0091		0	0.9508	nan	nan	0.9487	0.9655		0.8515	0.4647	0.5841	0.4286	0.4783	0.6628		0.0132	0.4051	nan	nan	nan	nan
1	0.0218	0.0178	0.0077	0	0.0192		0.042	0.9569	1	0.9714	0.8723	0.9808		0.7091	0.3077	nan	0.4839	nan	0.45		0.0102	0.5229	0.9444	0.7209	0.7	0.6974
0.873	0.0199	0.028	0.0047	0.0179	0		0.0231	1	nan	nan	nan	1		0.8276	0.275	nan	nan	nan	nan		0.0168	0.3842	0.7759	0.5714	0.2676	0.4756
0.988	0.0179	0.0204	0.011	0	0.0071		0.0072	1	nan	0.8889	1	0.9437		0.9355	0.4815	nan	nan	0.6377	0.6038		0.4876	0.8333	0.5593	nan	0.8409	0.9733
0.9884	0.0549	0.013	0.0148	0.0187	0		0.0115	1	1	1	0.9619	0.9638		0.9364	0.5234	0.6869	0.7395	0.6148	0.7086		0.0154	0.5899	0.5769	0.68	0.5195	0.7826
0.8929	0.1667	nan	0.8919	0.5447	0.7379		0.0093	1	1	nan	0.9737	0.9565		0.973	0.6316	0.7941	0.7143	0.6571	0.5571		0.015	0.7255	0.9583	0.9565	0.8475	nan
0.9692	0.3281	nan	1	1	0.9726		0.0197	0.9333	0.9167	0.8	0.9773	0.9783		0.6984	0.3958	nan	0.5333	0.5	nan		0.0214	0.75	nan	0.7333	0.925	nan
1	0.3571	nan	nan	0.9403	1		0	0.9643	nan	nan	0.9167	nan		0.8487	0.48	nan	nan	0.6881	0.7		0.0082	0.8305	nan	0.6897	0.9677	nan
0.9643	0.25	nan	nan	1	1		0.307	1	0.9524	0.8864	0.9104	1		0.8039	0.337	nan	0.8333	0.6667	0.7164		0.0133	0.6617	0.7407	0.8214	0.8596	0.6848
0.96	0.2692	nan	nan	0.2655	0.3333		0.4	0.9636	1	0.7917	0.9333	0.9143		0.7547	0.2609	nan	nan	0.8197	0.8571		0.0179	0.7338	0.8983	0.831	0.6625	0.8105
0.6316	0	nan	nan	0	0.1053		0.5	1	nan	nan	0.8609	0.9759		0.6172	0.1346	nan	nan	nan	0.4		0.0026	0.6364	nan	0.5556	nan	0.5946
0.8125	0.2927	nan	nan	0.9103	0.9068		0.2355	1	1	0.9545	nan	0.9815		0.9252	0.549	nan	nan	0.8485	0.7568		0.0094	0.9268	nan	0.4643	nan	0.7209
1	0.3952	0.1609	0.0918	0.9535	0.974		0.3478	0.9206	1	0.9615	nan	0.9722		0.6543	0.3023	nan	nan	0.7174	0.6512		0.0077	0.75	nan	nan	0.7333	0.8353
0.9167	0.2655	0.1438	0.0798	0.9474	0.875		0.0294	0.7095	0.8713	0.8376	0.8037	0.6802		0.8971	0.5696	0.8793	0.9	0.6667	0.913		0.0063	0.5769	nan	nan	0.4333	0.5088
1	0.0252	0.7101	0.5714	0.011	nan		0.0031	0.7407	0.9136	0.864	0.7353	0.7541		0.8947	0.4651	nan	0.619	0.5897	0.6897		0.0087	0.84	nan	nan	nan	0.8095
0.9714	0.0046	0	0.0317	0	nan		0.05	1	nan	nan	nan	nan		0.5238	0.0882	nan	nan	nan	nan		0.0194	0.6875	nan	nan	0.4194	0.5625
0.9042	0.0117	0.1135	0.0301	0.0106	0		0.1613	0.9877	1	0.8983	nan	nan		0.9322	0.5373	0.6562	0.6027	0.2805	0.439		0.0057	0.5	nan	0.7692	0.4565	0.6875
0.807	0.0109	0.0351	0.1111	0.1562	0.3585		0.2632	0.9775	1	0.7826	nan	1		0.7931	0.4833	nan	nan	nan	0.4324		0.0115	0.7692	nan	nan	0.7857	0.9231
0.925	0.2333	0.3478	0.4857	0.25	0.4211		0.0081	0.8258	0.9702	0.973	1	nan		0.9318	0.5	nan	nan	0.6	nan		0.4222	0.931	nan	nan	nan	0.8
1	0.3953	nan	0.8788	0.8319	0.8704		0.033	0.9634	0.9875	0.9298	0.9767	0.9739		0.7119	0.2037	0.6061	nan	0.2927	nan		0.0068	0.449	nan	nan	0.3571	0.2222
0.9615	0	nan	nan	0	nan		0.0141	0.9036	0.9474	nan	0.9265	0.9528		0.9028	0.4464	nan	0.5135	nan	0.48		0	0.3514	nan	nan	0.2692	0.1698
0.6686	0.1088	0.0568	0.0117	0.0732	0.0625		0.0698	0.9829	0.9717	0.8443	0.9873	nan		0.8311	0.4286	0.8413	0.7882	0.5238	0.7432		0.0393	0.3846	0.0316	0.0409	0.24	0.1429
0.973	0.0616	nan	nan	0.0135	0		0.0377	0.9467	0.8923	0.9096	0.925	nan		0.6519	0.2836	0.4839	0.5106	0.2838	0.4812		0.0341	0.4342	nan	0.8261	0.4634	0.5088
0.814	0.1552	nan	0.3684	0.3735	0.5		0.0592	0.807	nan	nan	0.9583	nan		0.589	0.1446	nan	nan	nan	0.5		0.0173	0.8082	0.6531	nan	0.8132	nan
0.9054	0	nan	nan	0	0		0.0272	0.7089	nan	nan	0.8961	1		0.7736	0.4483	nan	nan	nan	nan		0.0151	0.7429	0.6512	0.7143	nan	nan
0.7037	0	0	nan	0.025	0		0.1228	0.6354	nan	1	0.9434	0.9545		0.537	0.2	nan	nan	nan	nan		0.014	0.3235	0.2745	0.2121	0.449	nan
0.9429	0.0241	0	0.0513	0.0278	nan		0.2683	0.8538	nan	nan	0.9559	1		0.5854	0.1538	nan	nan	nan	nan		0.1728	0.5	nan	nan	0.5526	nan
0.9649	0	nan	0.0702	0.0095	0.0093		0.2439	0.7931	nan	nan	0.3492	0.3019		0.6263	0.2222	nan	0.6538	0.4912	0.7662		0	0.3462	nan	nan	0.1273	0.3333
0.9744	0.0741	nan	0	0	0.0267		0.0198	0.726	nan	0.4286	0.7121	0.7059		0.789	0.4355	nan	0.88	0.6667	0.75		0.005	0.5278	nan	nan	0.3421	0.5094
0.8942	0.277	0.68	nan	0.3784	0.6967		0.0071	0.8966	nan	nan	0.8909	0.9057		0.8202	0.4359	0.6667	0.675	0.4833	0.6991		0.0076	0.75	nan	nan	0.7949	0.807
0.9691	0.2962	0.7727	0.85	0.7174	0.8593		0.0053	0.9423	0.7949	0.9545	0.9114	1		0.623	0.3103	nan	nan	0.5682	nan		0.0053	0.5684	nan	0.6548	0.4146	0.5946
0.9683	0.1429	nan	nan	nan	0.5526		0.0219	0.9474	0.8919	0.9048	0.9571	0.9756		0.5233	0.1759	0.2	0.3056	0.1935	0.0417		0.0217	0.5099	0.4773	0.539	0.4324	0.6552
0.9857	0.3235	1	1	0.953	0.9795		0.0018	0.9872	nan	0.82	0.9412	0.9273		0.8548	0.5306	0.5526	0.7	0.4773	0.6897		0.0294	0.5625	0.5429	0.6277	0.3846	0.6061
0.6279	0	nan	0.0227	0	0		0.0137	0.9802	0.7759	0.9275	0.9118	0.9455		0.9167	0.5714	nan	nan	nan	0.7568		0.0062	0.3889	nan	0.0732	0.0926	nan
0.55	0.0435	nan	nan	0.3252	0.3953		0.0124	0.9024	nan	nan	0.913	0.9167		0.8391	0.52	0.8158	nan	0.7083	0.8734		0.0145	0.7027	nan	0.95	0.7846	0.8333
0.8929	0.0152	nan	nan	0	nan		0.0121	0.963	nan	0.8929	0.8615	0.9841		0.7277	0.3796	0.8958	0.3939	nan	nan		0.0155	0.8571	nan	nan	0.8833	nan
0.8187	0.0068	0.0037	0.0035	0	0.0265		0.0019	1	1	1	0.85	1		0.75	0.4031	0.7206	0.5435	nan	0.5		0.0504	0.359	nan	nan	0.3878	0.5231
0.7794	0.1923	nan	nan	0.1667	0.4762		0	0.9143	0.9737	0.8261	0.8438	0.9159		0.7755	0.4444	nan	nan	0.3871	0.6316		0.0176	0.3934	nan	nan	0.0702	0.5165
0.8987	0.0978	nan	nan	0.2556	0.5714		0.0075	1	0.96	0.9324	0.9556	0.9592		0.4545	0.0769	0.5	0.5	0.2821	0.4		0.0426	0.3667	nan	nan	0.0294	nan
0.7891	0.0372	0	0.0286	0.0629	0.0156		0	0.8919	nan	0.8689	0.9844	0.9783		0.717	0.4103	nan	0.76	0.7949	0.75		0.0096	0.6154	nan	0.6471	nan	0.6452
0.7228	0.0147	0.625	0.5263	0.0723	0.0099		0.0092	0.8056	nan	0.8421	0.9344	0.8571		0.9138	0.4643	nan	nan	nan	0.8525		0.0145	0.3913	nan	0.5238	nan	0.3509
0.8231	0.0183	0.0167	0.028	0	0		0.1158	0.9621	0.6847	0.7663	0.9187	1		0.6465	0.0556	nan	nan	0	nan		0.0153	0.5455	nan	0.6452	nan	0.5397
0.6393	0.0244	nan	nan	0	0.0161		0.4138	0.9744	0.6182	0.6702	0.9677	nan		0.7407	0.0488	nan	nan	0	nan		0.0047	0.65	nan	nan	nan	nan
0.9111	0	nan	0.0167	0.0153	0		0.1023	0.9062	0.9524	0.8429	0.881	0.881		0.7722	0.027	nan	nan	0	nan		0.0024	0.3333	nan	nan	nan	nan
0.8734	0.0111	0.0526	0.0833	0.0173	0.0051		0.0381	0.8765	1	0.8871	0.8333	0.9474		0.7886	0.0267	0	0	0	0.0175		0.0078	0.5238	nan	0.8182	nan	nan
0.8049	0	nan	0.1026	0.0048	0		0.0286	0.6	nan	nan	0.3839	0.5106		0.9032	0	nan	nan	0.0159	nan		0.0037	0.4086	0.5185	0.5333	nan	0.2857
0.8594	0	0.3333	nan	0	0.0256		0.4222	0.9737	1	nan	0.9538	0.9783		0.9273	0.0541	nan	nan	0	0		0.0333	0.4889	0.8214	0.9062	0.3831	0.4965
0.5588	0.0083	0.0823	0.1768	0.0085	0.0156		0.2144	0.9357	nan	0.8902	1	0.9897		0.8261	0.0571	nan	nan	0.0612	0.1429		0.087	0.4	nan	nan	nan	nan
0.8514	0.1905	nan	nan	0.939	0.954		0.0203	0.9655	nan	nan	0.9538	0.9683		0.5714	0.0351	0.625	nan	0.1182	0.186		0	0.5	nan	nan	nan	nan
0.9714	0.4583	nan	nan	0.8298	0.9789		0.0107	0.9677	nan	1	0.951	0.995		0.8372	0.3404	nan	nan	0.3594	nan		0.0127	0.4118	nan	nan	nan	nan
0.9796	0.0256	nan	nan	0	0.0152		0.0124	0.9583	1	nan	0.881	0.9365		0.5263	0.0124	0	0.0103	0	0.0217		0.0798	0.5873	0.75	0.6296	0.7742	0.7931
0.963	0	nan	nan	0	0.0179		0.0299	0.875	nan	0.8	0.9608	0.9516		0.5135	0.0361	0.016	0	0	0		0.0258	0.4231	0.5741	0.451	0.7547	0.6721
0.8718	0	nan	nan	0	nan		0.4111	0.9829	0.9333	0.8333	0.8548	0.9608		0.7692	0.3793	nan	0.0833	0	0.2424		0.0154	0.3235	nan	nan	0.5278	0.7143
0.8457	0.2587	0.8696	0.34	0.4646	0.5263		0.4621	0.9814	1	0.8868	0.8939	0.9836		0.6329	0.2579	nan	nan	0.2308	0.3158		0.0032	0.4138	nan	0.6296	0.5769	0.566
0.7857	0.036	0.0746	0.0108	0.0048	0		0	0.8939	0.5849	nan	0.6604	0.8333		0.4773	0.1077	nan	nan	0.1889	0.3333		0	0.7241	nan	nan	0.8205	nan
0.8623	0.0414	0.7294	0.6269	0.0629	0.0074		0.0171	0.8205	0.0851	0.2162	0.1429	0.2609		0.4841	0.1379	nan	0.1154	0.0986	0.1709		0	0.7027	nan	nan	0.5185	nan
0.615	0.0215	0.011	0.0064	0	0		0.0101	1	nan	nan	0.9663	0.963		0.6629	0.2778	nan	0.375	0.2542	0.5036		0.0317	0.3514	nan	nan	0.2529	nan
0.8846	0.278	0.2967	0.4407	0.4917	0.4032		0.0139	0.9744	0.8846	nan	0.9583	0.982		0.6531	0.3455	nan	nan	0.24	0.4828		0.0071	0.3235	nan	0.3973	0.4167	0.2414
0.5421	0.0109	0	0.02	0	0		0.0042	1	0.9487	nan	1	0.97		0.3908	0.0603	0.1566	0.0759	0.0989	0.0962		0	1	nan	nan	0.9107	0.8333
0.84	0	nan	nan	0.0233	nan		0.0096	0.9683	1	0.8649	0.9412	0.9767		0.6176	0.1466	nan	0.4545	0.1852	0.3196		0.0208	0.5909	nan	0.7419	0.8226	0.6923
0.7059	0	nan	nan	0	0.0857		0.4685	1	0.9556	0.7667	0.9904	0.9722		0.6124	0.2167	0.6415	0.5	0.2095	0.2603		0	0.775	nan	nan	0.7442	0.7333
0.8961	0.3641	nan	nan	0.6637	0.7119		0.46	0.9709	nan	nan	0.9623	nan		0.469	0	nan	0	0	nan		0.0071	0.4379	0.6462	0.5462	0.6129	nan
0.6667	0.0158	0.0428	0.012	0	0.0274		0.0179	0.6923	nan	0.9091	0.973	0.75		0.9646	0	0.6341	0.4301	0.0448	0.1562		0.0029	0.7105	nan	0.726	nan	nan
0.7708	0.0259	0.0282	0.0081	0.0161	0.0118		0.069	0.7241	nan	1	0.95	0.8525		0.96	0.375	nan	nan	0.5714	0.75		0.0055	0.4217	nan	0.5778	nan	nan
0.8571	0.0061	0	0.0145	0	0		0.412	1	nan	nan	0.9438	1		0.8103	0.4308	0.6765	nan	0.5195	0.7313		0.0163	0.3947	nan	nan	0.46	0.4865
0.5714	0.0297	0.0695	0.0058	0.0233	0.0364		0.0169	0.6429	0.8919	0.875	0.978	0.9921		0.7895	0.3725	nan	0.5435	0.4052	0.6964		0.0068	0.6667	nan	nan	0.6905	0.72
0.9149	0.1892	0.8919	0.551	0.6771	0.7288		0.3478	0.9688	nan	nan	0.9608	nan		0.6818	0.38	nan	nan	0.604	0.4842		0	0.4194	nan	nan	0.4545	0.5172
0.9845	0.3285	1	0.9825	0.7232	0.8197		0.2857	0.9873	nan	0.9118	0.9123	nan		0.6988	0.2	nan	0.716	0.3469	0.3684		0	0.8356	0.7812	nan	0.7292	0.6129
0.9504	0.2727	0.973	0.7593	0.5522	0.5484		0.209	0.875	nan	0.4688	0.9492	nan		0.5057	0.1538	0.566	0.5217	0.2	0.3333		0.0134	0.5795	0.7143	0.8375	0.6232	0.6452
0.973	0.1667	0.875	0.6076	0.6916	0.75		0.1833	0.9259	nan	nan	0.9394	0.95		0.5326	0.2115	0.75	0.6331	0.2353	nan		0.0081	0.3646	nan	nan	0.4444	nan
0.9362	0.0274	0.4762	0.7778	0.0822	0.0968		0.381	0.9773	nan	nan	0.9796	nan		0.4574	0.1357	nan	0.2542	0.025	0.2386		0.0208	0.4265	nan	nan	nan	0.28
1	0.04	nan	nan	0.0556	0		0	0.9574	1	0.9459	0.9557	0.9939		0.7168	0.1538	0.9714	nan	0.6906	0.9		0.0114	0.4783	nan	nan	nan	nan
0.8943	0.0248	0.0127	0.0112	0.0161	0.0058		0.0088	0.9714	0.1413	0.1235	0.9404	0.9756		0.5833	0.011	0	0	0	nan		0.0055	0.3226	0.5909	nan	nan	nan
0.5872	0.0212	0	0.025	0	0		0.0097	0.9636	0.2773	0.4	0.9512	0.9831		0.6667	0.0152	0.0056	0.0123	0	nan		0.0049	0.5	0.6897	nan	nan	nan
0.5194	0.0194	0.0455	0.0304	0.0065	0		0.0092	0.9535	0.4255	0.75	0.9294	0.9712		0.641	0	0.0141	0	0	nan		0.0174	0.4286	nan	nan	nan	nan
0.6555	0.0046	0.0145	0.0164	0	0		0.0188	0.9118	0.9512	nan	0.9398	0.9439		0.9259	0.0162	0.0271	0.0138	0	nan		0.0173	0.5556	nan	0.3636	0.4	nan
0.5836	0.018	0.0097	0.014	0	0		0.0099	1	0.9434	nan	0.9565	0.9889		0.7778	0.029	0	nan	0	nan		0.0099	0.8571	nan	0.6061	0.5714	nan
1	0.1757	nan	0.5152	0.8171	0.9		0.0118	0.9729	0.87	0.8017	0.875	0.9895		0.6	0.0038	0.013	0	0.0256	nan		0	0.5806	nan	0.6818	0.7143	nan
0.8519	0.0519	nan	nan	0	nan		0	0.947	nan	0.7143	nan	nan		0.9079	0.0101	0.0176	0.0092	0	nan		0.0137	0.5385	nan	nan	0.4483	nan
0.9744	0	nan	nan	0	0.05		0.0051	0.9589	0.7727	nan	nan	nan		0.913	0.0132	0.0246	0.0322	0	nan		0	0.38	0.3404	0.1624	0.3617	0.5909
0.7816	0.0157	0	nan	0.0225	0.0118		0.0077	0.9189	0.6533	0.6458	nan	nan		0.8372	0.0232	0.0408	nan	0	nan		0.121	0.4865	0.6136	0.4717	0.8	0.7867
0.9	0	0	0.0351	0	nan		0.0117	0.9787	0.8182	0.7442	0.9661	nan		0.6538	0.016	0.0142	0.0071	0	nan		0	0.875	0.8857	nan	0.8043	nan
0.913	0.0201	0	0.0224	0	0.0065		0.0118	0.9851	nan	nan	0.9388	0.9937		0.6515	0.0098	0.0066	0.0158	0.0192	0		0	0.4068	0.5	nan	0.3488	nan
0.9859	0.0336	0	0.0157	0	0.0082		0	0.9706	nan	0.64	0.84	0.8889		0.8548	0.0138	0.0093	0.0181	0	0		0.0269	0.4857	nan	nan	0.2692	nan
0.9149	0.0192	0	0	0	0		0.0061	1	0.9677	1	0.887	0.9286		0.7284	0.0149	0.0319	0.0529	0	0		0.038	0.3793	nan	nan	nan	nan
0.9032	0	0	0	0.0157	0.0235		0.0851	0.9242	nan	nan	0.9076	0.9762		0.8352	0.0129	0.0172	0.0055	nan	nan		0	0.4333	nan	nan	0.6087	nan
0.7619	0.0135	nan	0.0213	0.0084	0		0.1158	0.8814	0.8462	1	0.95	0.9773		0.5638	0.0163	0.125	0.0855	nan	nan		0	0.4348	nan	nan	0.5625	0.5556
1	0.2667	0.4339	0.3038	0.3981	0.0889		0.0256	0.9844	0.8679	1	0.9179	0.9672		0.551	0.2182	nan	nan	nan	0.3286		0	0.7391	nan	nan	0.6351	nan
0.8529	0.2999	0.4822	0.4261	nan	0.1818		0.0045	0.5854	0.1655	0.113	0.9511	0.9431		0.9706	0.6269	nan	nan	0.87	0.8705		0.0114	0.7188	nan	0.8372	0.75	nan
0.9545	0.1519	0.1368	0.0929	0.0881	0.1884		0.0202	0.8118	0.0333	0.1025	0.9825	0.9928		0.8947	0.5517	nan	nan	0.6286	0.6333		0.0324	0.814	nan	nan	nan	nan
1	0.006	0.0056	0.0045	0.0053	0.0102		0.0221	0.5487	0.5368	0.4211	0.9394	0.9586		0.8966	0.5862	nan	nan	0.5227	nan		0.0265	0.5263	nan	nan	0.5714	nan
0.9492	0.011	0.0169	0.0166	0.0039	0.0061		0.0101	0.7664	1	0.7625	0.9182	0.9881		0.5	0.2	nan	nan	nan	0.4048		0.0079	0.4074	nan	nan	0.5	0.3421
0.9383	0.0226	0.0166	0.0163	0	0.0097		0.0087	0.7901	0.2	0.2778	0.8846	0.9861		0.609	0.2326	0.4432	0.4237	0.3111	0.3704		0	0.303	nan	nan	0.2254	nan
0.9902	0.018	0.0243	0.0091	0	0.0153		0.0051	0.8258	1	1	0.9338	1		0.7619	0.3556	0.5333	0.7941	0.7442	0.8491		0.04	0.3667	0.4237	nan	0.1724	0.5286
0.96	0.0179	0.0166	0.0085	0	0		0.0063	1	0.95	0.9444	0.9494	0.9244		0.7901	0.4432	0.8387	nan	0.6038	nan		0.0227	0.44	nan	nan	nan	0.4386
1	0.0127	0.003	0.0191	0	0		0.0239	0.8654	1	nan	0.9231	0.9032		0.9853	0.6	0.9302	0.9118	0.6875	0.8986		0.0224	0.4923	nan	nan	0.5536	0.5455
0.9545	0.025	0.0087	0.004	0	nan		0.017	0.9556	nan	0.975	0.959	0.93		0.9318	0.5758	0.8	nan	0.5385	0.8571		0.0084	0.5	nan	nan	0.4259	0.6222
1	0.0133	0.0311	0.0142	0.0182	nan		0.0209	0.9524	0.9583	1	0.9107	0.975		0.9059	0.5679	0.9286	0.8772	0.6316	0.9213		0.0111	0.7308	nan	nan	0.7407	0.7414
0.9634	0.0205	0.003	0.0145	0	0		0	0.84	nan	0.9474	0.8197	0.9853		0.7826	0.3478	0.85	nan	0.5128	nan		0.0056	0.6296	nan	nan	0.3191	0.3387
0.9868	0.03	0.0103	0.012	0	0.0059		0	0.9692	0.9841	0.9765	0.8875	0.9872		0.7234	0.1905	nan	nan	nan	0.8		0.1288	0.6602	0.7391	0.4146	0.7105	0.7692
0.9585	0.0088	0.0107	0.0146	0	0.0123		0.0103	0.9667	nan	0.9459	0.907	nan		0.8261	0.5246	nan	nan	nan	0.7667		0.102	0.4127	nan	nan	0.1014	0.1408
0.9439	0.0169	0.0126	0.0168	0	0		0.0351	0.9668	0.9831	0.9932	0.9444	1		0.9402	0.578	0.925	0.8478	0.6765	0.7462		0.25	0.6667	0.5455	0.3913	0.4773	nan
0.9569	0.0225	0.0155	0.0173	0	0.0125		0.0036	0.95	0.9859	0.9467	1	nan		0.9231	0.3529	nan	nan	0.6184	0.5521		0.0104	0.6752	0.8364	0.7021	0.697	nan
0.9	0	0	0	0	0.0159		0.0201	0.9444	1	0.907	0.9315	0.977		0.9848	0.6711	nan	0.8	0.6923	0.7373		0.0163	0.5423	0.8174	0.637	0.5135	0.6875
0.9326	0.0274	0	0	0	0.012		0.0084	0.931	nan	nan	1	0.9612		0.8689	0.4231	nan	nan	0.623	0.729		0.01	0.65	0.8286	0.7887	0.5556	0.5441
0.8583	0.01	0.0559	0.0154	0	0.0137		0	0.8889	nan	nan	0.975	0.9633		0.8919	0.2105	nan	nan	0.725	0.6796		0.0044	0.3607	nan	nan	0.4	0.375
0.9362	0.0052	0	0	0	0.0141		0	0.8683	0.32	0.3107	0.9646	0.9892		0.8182	0.2692	nan	nan	0.5429	0.5476		0.0181	0.75	0.3294	0.2947	0.3692	0.4815
0.9333	0	0.0444	0	0.0159	0.0222		0.1667	0.8571	0.4828	0.537	0.9868	1		0.6552	0.325	nan	nan	nan	0.5652		0.1988	0.6684	0.9649	0.7515	0.7558	0.7727
0.5859	0.0192	0.0267	nan	0	0.0164		0.0095	0.5278	0.8706	0.8376	0.9032	0.7702		0.463	0.129	nan	nan	0.1167	0.525		0.2237	0.6821	nan	0.8846	0.7778	0.8571
0.8065	0.0136	0.5915	0.5472	0	0		0.0315	0.559	0.8882	0.872	0.82	0.6136		0.6522	0.0833	nan	nan	0.2632	0.5571		0.0163	0.5163	nan	0.5797	0.7073	0.5366
0.5926	0.0357	nan	nan	nan	nan		0.0159	0.7317	nan	0.9104	0.8714	0.9811		0.7714	0.44	nan	nan	0.4783	0.6638		0.0136	0.3421	nan	0.1212	0.6615	0.7115
0.7647	0.2051	nan	0.0962	0.7257	0.7027		0.0058	0.7865	0.7692	0.6827	0.9275	0.9435		0.8246	0.5116	nan	nan	0.4677	0.6698		0.5	1	nan	nan	0.8158	0.8966
0.9754	0.0277	0.0216	0.0227	0.0159	0.0172		0.0099	0.7635	0.2087	0.2037	0.7356	0.8831		0.8261	0.4	nan	nan	0.6066	0.7708		0	0.5417	nan	0.4355	0.1538	0.54
1	0.0052	0.034	0.093	0	0.0179		0.2557	0.9004	0.9836	0.9672	0.913	0.9231		0.7105	0.1667	nan	nan	0.3077	0.2982		0.0222	0.675	nan	nan	0.4545	0.3864
0.9474	0.0263	0.0377	0.0323	0	0		0.0923	1	nan	0.8714	1	nan		0.431	0.05	nan	nan	0.0119	0.4		0.0144	0.6364	nan	nan	0.5588	nan
0.8571	0.04	nan	0	0	0		0.1571	1	nan	0.8909	0.9444	nan		0.6538	0.2121	nan	nan	0.0283	0.469		0.0139	0.6975	nan	nan	0.6486	nan
0.9714	0.0893	0.8065	0.5846	0.4494	0.5079		0.3023	0.9381	nan	0.7826	0.9672	nan		0.7907	0.4333	nan	nan	nan	nan		0.0328	0.56	nan	0.7222	0.6333	nan
0.9386	0.0142	nan	0	0	0		0.1485	0.9896	1	1	1	1		0.6582	0.2683	nan	nan	nan	nan		0	0.4375	nan	0.6044	0.7037	nan
0.9041	0.011	0.011	0.0108	0	0.0085		0.181	0.9722	1	nan	0.9688	1		0.9615	0.4203	nan	nan	nan	nan		0.0024	0.6905	0.8519	0.7	0.6667	nan
0.7037	0.0455	0.8929	nan	0.6241	0.7708		0.3	0.9375	nan	nan	0.8983	1		0.7945	0.3297	0.9259	0.3333	0.0682	0.2955		0.0167	0.5161	0.6667	0.6897	0.5472	0.7143
0.6567	0.0213	0.0297	0	0	0.0182		0.0143	0.9643	0.6835	0.6759	0.988	1		0.8061	0.4286	nan	nan	0.4423	0.7143		0.0145	0.3333	nan	nan	0.6809	0.619
1	0	0	0.0471	0.0057	0.0096		0.0171	0.9076	0.7971	0.7293	0.9683	nan		0.9737	0.6667	nan	nan	0.7396	0.9459		0.0071	0.6204	nan	nan	0.7736	0.5882
0.9062	0.0305	0.0051	0	0.0038	0.0233		0.0224	1	nan	nan	0.9565	0.9706		0.9027	0.5301	nan	nan	0.6154	nan		0.0241	0.7684	nan	nan	0.7812	nan
0.9811	0.0282	0.0085	0.025	0.0421	0.0157		0.009	1	1	nan	0.9362	0.9841		1	0.4	nan	nan	0.5862	0.6452		0	0.3077	nan	nan	nan	nan
0.9744	0	0	nan	0	nan		0.0275	0.9615	nan	nan	0.972	1		0.8205	0.4783	nan	nan	0.32	0.4737		0.0136	0.6	0.76	0.2424	nan	nan
0.6522	0	nan	nan	0	0.0192		0.0082	1	nan	nan	0.9884	1		0.6486	0.2759	nan	nan	nan	0.5938		0.0085	0.7079	nan	nan	nan	0.9167
0.9623	0.2619	0.4464	0.5549	0.3974	nan		0.0242	0.8434	nan	nan	0.9189	0.8776		0.75	0.4259	nan	nan	0.4265	0.4792		0	0.6667	nan	nan	nan	nan
0.9348	0.0168	0.0851	0.0581	0.0545	nan		0.0244	0.911	nan	0.24	0.6957	1		0.7875	0.4118	nan	nan	0.679	0.8333		0.0246	0.95	nan	nan	nan	nan
1	0.0111	0.0097	0.0021	0	0		0.0093	0.8266	0.7551	nan	0.8431	0.9636		0.7959	0.3846	nan	nan	0.5405	nan		0.0234	0.7887	0.6286	0.8333	0.6905	0.7551
0.9348	0.0088	0.0208	0.0112	0	0		0.0194	0.576	0.5238	nan	0.9091	0.8302		0.5472	0.2373	0.3333	0.3529	0.2245	0.2444		0.0152	0.3333	nan	nan	nan	nan
0.9167	0.0195	0.0036	0.0139	0.0143	0		0.0153	0.5764	0.2727	nan	0.9535	0.8919		0.9167	0.0476	nan	0.9524	0.4609	nan		0.0412	0.4444	nan	nan	nan	nan
0.9	0.0112	0.0104	0.017	0	0		0.0123	0.8186	0.25	0.6667	0.9559	0.9504		0.9241	0.0455	nan	0	0	0		0.0153	0.5214	nan	nan	0.4651	nan
0.9722	0.4427	1	nan	1	0.9783		0.0055	0.7543	0.2778	0.7273	0.9565	0.9604		0.5968	0.2435	0.2105	0.2338	0.3043	0.2581		0.0251	0.3833	0.2766	0.72	nan	nan
0.981	0.4	1	1	0.9625	0.974		0.0143	0.7667	nan	nan	0.9643	0.8876		0.8642	0.1394	0.2797	0.1603	0.1282	0.1707		0.014	0.5152	0.2759	0.2895	0.4386	0.7123
0.7708	0.1324	nan	0.6667	0.7671	0.8132		0.0206	0.8308	1	0.5238	0.9479	0.9217		0.8718	0.4262	nan	0.7917	nan	0.7778		0.0088	0.4324	nan	nan	0.2581	0.5161
0.9512	0.0909	nan	0.875	0.8077	0.8298		0.0253	0.7966	0.8627	0.2963	0.9221	0.9713		0.7949	0.1905	nan	nan	0.5213	0.5909		0.0259	0.5517	nan	0.15	0.4359	0.58
0.9692	0.3492	nan	nan	0.2621	0.3571		0.0197	0.9082	1	1	0.9489	0.9505		0.9189	0.5532	0.6	nan	0.8308	0.8173		0.0163	0.6364	nan	nan	0.619	nan
0.8586	0.0113	0	0	0	0		0.009	1	0.9	nan	0.9256	0.9892		0.8958	0.5217	nan	nan	0.4713	0.8		0.014	0.55	0.8684	nan	0.7273	nan
0.9153	0.0098	0.019	0.012	0.0085	0.0105		0.049	1	nan	nan	0.8923	1		0.9114	0.5	0.9259	0.8846	0.7222	0.8929		0.0195	0.7329	0.8864	0.5714	nan	nan
0.9144	0.3158	0.8841	0.8438	0.8298	0.5248		0.0563	1	nan	nan	0.9275	1		0.9744	0.6111	nan	nan	0.819	0.9636		0.0043	0.5972	nan	0.6462	0.6667	nan
0.7188	0.0541	nan	nan	0	nan		0	0.9556	nan	0.875	0.8571	0.9556		0.9231	0.6061	nan	nan	0.6044	nan		0.0098	0.6456	0.775	0.7714	0.6053	0.8298
0.8868	0.0224	0.0144	0.0206	0	0.0323		0.0055	1	1	0.7607	0.9667	0.9663		0.878	0.5333	nan	nan	0.6145	0.7588		0	0.4722	nan	0.4898	0.5556	0.5814
0.9912	0.0248	0.0216	0	0.0196	0		0.0069	0.9789	0.9811	nan	1	0.9595		0.6667	0.3038	nan	0.5769	0.6271	0.7302		0.015	0.8016	0.902	0.9053	0.5231	0.6338
1	0	0.0195	0.0034	0.0154	nan		0.0054	1	0.9286	0.8333	0.9848	0.9412		0.7674	0.3214	nan	nan	0.325	0.1915		0	0.6133	0.8929	nan	0.4419	0.6094
0.7864	0.1545	nan	nan	0.0094	nan		0.0168	1	nan	1	0.9535	0.9545		0.9649	0.6	nan	0.8056	0.7984	0.928		0	0.7333	0.9375	nan	0.7273	0.783
0.9861	0.012	0.0073	0.037	0.0085	0		0.0092	0.9719	0.96	0.9123	0.9123	0.9941		0.3926	0.0215	nan	0.8214	0.25	nan		0	0.9423	nan	nan	0.4348	0.3269
0.971	0.035	0.037	0	0	0		0.008	0.9948	1	0.9469	0.9836	0.9855		0.8828	0.0522	nan	nan	0.9302	0.7458		0.1	0.4842	0.4773	0.7381	0.451	0.4531
0.9615	0.029	0.1156	0.048	0	0.0337		0.0112	0.9467	nan	0.9167	0.9455	0.9658		0.7941	0.25	0.7797	nan	0.4333	0.4359		0.3131	0.8689	0.9216	nan	nan	nan
0.9463	0.355	0.9831	0.8876	0.0952	0.4222		0.0093	1	nan	0.8205	0.9481	0.9908		0.5182	0.1892	nan	nan	0.5375	0.4074		0.2429	0.7	nan	0.5	0.5588	nan
0.9603	0.2133	0.5339	0.3312	0.1197	0.1831		0.0107	0.9583	nan	0.8286	0.9245	1		0.7292	0.2041	nan	0.4231	nan	0.36		0.0382	0.5161	nan	nan	nan	nan
0.9265	0.0251	0.0086	0	0.029	nan		0.3953	0.9286	nan	nan	nan	0.8611		0.8846	0.3837	nan	nan	0.7308	nan		0.0083	0.7143	0.7805	nan	0.8361	nan
0.9524	0.0449	0.029	0	0.2182	nan		0.2938	0.9167	0.9697	0.875	0.9779	0.7292		0.4516	0.0423	nan	nan	0.2453	0.1		0.0323	0.3433	0.0476	0.0377	0.3538	0.2615
1	0.3273	0.2745	0.5278	0.5352	0.4545		0.2869	0.9479	0.8533	0.7778	0.9805	0.8378		0.3951	0.0377	0.4103	nan	0.2815	0.1786		0.1381	0.5517	0.0634	0.173	0.7938	nan
0.9038	0	nan	nan	0.01	0		0.0198	0.9412	nan	0.9355	0.9574	0.8971		0.5273	0.125	nan	nan	0.4706	nan		0.1465	0.487	0.1406	0.197	0.3846	nan
0.9737	0.4422	nan	0.549	0.561	0.631		0.0249	0.9231	nan	0.7692	0.9231	0.9535		0.9265	0.0164	nan	0.0104	0.013	0		0.0143	0.4062	nan	nan	nan	0.3107
0.6887	0.0087	0.4091	0.4024	0	0.0246		0.0147	0.9615	nan	0.5641	0.9752	0.9333		0.3636	0.0062	0.0105	0	0.0074	0		0.0198	0.3878	nan	nan	0.3636	0.2558
0.8846	0.069	nan	nan	0.4713	nan		0.02	0.945	nan	0.6	0.9863	0.8854		0.8764	0.0071	0.0367	0.0469	0.0071	0		0.25	0.6522	nan	0.48	0.64	0.7368
0.9538	0.0213	0	0	0	0		0.006	1	nan	0.5526	0.9222	0.8909		0.7031	0.0239	nan	0	0.0119	0		0.1481	0.6122	nan	0.3043	nan	0.7692
1	0.0189	0.0465	0	0	0		0.0024	0.6053	nan	nan	0.75	0.8235		0.7818	0.017	0	0	0	0.0149		0.4242	0.8372	nan	nan	0.4444	0.5349
0.9545	0.0282	nan	0.0196	0	nan		0.0142	0.6087	0.974	0.9	0.5912	0.7941		0.7113	0.018	0.0253	0	0.011	0.0112		0.0251	0.7143	nan	0.449	0.6566	0.5824
0.9231	0	nan	0.1059	0.283	0.1923		0.0318	0.6897	0.9	0.92	0.9652	0.9615		0.3684	0.0135	0.0441	0	0	0		0.0395	1	nan	nan	0.675	0.8214
0.803	0	nan	0.027	0	0.0222		0	1	0.9275	0.95	0.9714	0.9381		0.6386	0.0231	nan	0	0	0.0156		0.021	0.6111	nan	0.7885	0.6735	nan
0.524	0.0117	nan	0.0217	0	0		0.0044	0.9839	0.9685	0.8618	0.9394	0.9756		0.7143	0	nan	nan	0	0.0104		0.082	0.9231	nan	nan	0.6063	0.6875
0.8333	0.0096	0.0141	0.0229	nan	nan		0	1	nan	1	0.9621	1		0.7286	0	0.0455	nan	0	nan		0.0133	0.3937	0.5	0.5593	0.2759	0.2885
0.8776	0	0	0	0	0		0	0.9655	nan	nan	0.9231	0.95		0.5429	0.0114	nan	0.0541	0	0		0.0164	0.6452	nan	nan	0.5443	0.7708
0.9024	0.0203	0.0149	0.0312	0.0081	0		0.009	0.6796	nan	nan	0.7297	nan		0.5312	0.0355	nan	0.0351	0	0		0.0455	0.65	nan	nan	0.2609	0.5571
0.9688	0.2841	0.2632	0.1658	0.1932	0.3068		0.0342	0.9459	nan	nan	0.8378	0.9818		0.3913	0	nan	nan	0.0097	0		0.2857	0.75	nan	nan	0.5556	nan
0.8667	0	nan	0	0.0093	0.0476		0.0093	0.619	0.6167	0.6842	0.6909	0.6341		0.8314	0.25	nan	0.1463	0.1126	0.4483		0.3279	0.6883	0.5873	0.6889	0.4359	0.6486
0.75	0.033	0.0286	nan	0	0		0	1	nan	nan	0.954	0.9649		0.9231	0.3636	nan	nan	0.5769	0.5652		0.023	0.9231	nan	0.6379	0.8929	0.9048
0.8681	0.0096	0.0411	0	0	0		0.0113	1	0.9444	nan	1	0.9167		0.8026	0.4639	0.5652	0.413	0.5968	0.6038		0.1829	0.719	0.5429	0.5135	0.4151	0.8095
0.9091	0.0321	0.1321	0	0.0081	0.018		0.0057	1	1	nan	0.8971	0.9014		0.5443	0.2323	nan	0.25	0.38	0.1852		0	0.6667	0.913	0.7714	nan	nan
0.9706	0.0482	nan	0	0	0		0.0183	1	nan	0.8667	0.8529	0.9524		0.7037	0.3864	0.2917	0.5312	nan	0.3846		0.0131	0.6525	0.7391	0.6494	nan	nan
0.5208	0	0	0	0	0		0.0122	0.9784	1	0.9304	0.9787	0.9167		0.7042	0.0194	0.0468	0.0988	nan	nan		0	0.6984	nan	nan	nan	nan
0.9524	0.3214	0.9655	0.875	0.88	0.9588		0.0067	0.9894	0.9554	0.8163	0.9545	0.9474		0.7286	0	0.1304	0.1254	nan	nan		0.058	0.6087	nan	nan	nan	0.6
0.8077	0.1895	nan	0.9231	0.2596	0.3133		0.0083	0.9826	0.9833	0.8427	0.9589	1		0.7234	0.0222	0.0398	0.0464	nan	nan		0.0128	0.5143	nan	nan	0.5	nan
0.9147	0.1692	0.0059	0.0194	0	0.1429		0.0104	0.9481	nan	1	0.9205	0.9744		0.4865	0.0113	0.0281	0.032	0	0		0.0247	0.7966	nan	nan	0.686	nan
0.7225	0	0.0185	0.0986	0.0164	nan		0.0089	0.9259	nan	nan	0.9074	0.9897		0.9333	0.0225	nan	0.6897	0.0625	0.1887		0	0.4615	nan	nan	0.5519	0.6714
0.9167	0.3243	nan	nan	0.6744	0.8077		0.0126	0.99	nan	nan	0.9756	0.9817		0.6	0.0385	nan	nan	0.2714	0.3276		0.0169	0.4231	nan	nan	0.6738	0.7732
0.9355	0.375	nan	nan	0.7736	0.9412		0.0155	0.9655	nan	nan	nan	1		0.6237	0.0336	nan	nan	0.0104	0		0.1551	0.5844	nan	0.4	nan	0.5278
0.9667	0	nan	nan	0	0		0.0089	0.9341	nan	0.9556	0.96	1		0.9386	0.021	nan	nan	0.0519	0.0317		0.25	0.9524	nan	nan	nan	nan
0.7563	0	0.1538	0.0635	0	0.0538		0.013	0.9043	nan	0.8727	0.9333	0.9062		0.8571	0.4416	nan	nan	0.3077	nan		0.0227	0.5192	nan	0.6842	0.629	0.7023
0.6065	0.0194	0	0.0095	0	0.0069		0.0099	0.992	1	1	1	0.8824		0.6271	0.0769	nan	nan	0.1622	nan		0.0029	0.3977	0.0735	0.2527	0.2692	0.5172
0.5134	0.0075	0	0	0	0.0068		0.0166	0.9825	nan	nan	1	nan		0.4634	0.1489	nan	nan	0.0465	nan		0	0.6458	0.075	0.0562	0.5606	0.8077
0.851	0.006	0.766	0.6348	0.0079	0		0.0284	1	nan	nan	0.9375	0.8772		0.9535	0.3091	nan	nan	0.3438	0.3966		0.0078	0.4384	0.0727	0.0437	0.7143	0.881
0.6791	0.0145	0.8352	0.6422	0.0085	0.0106		0.0463	0.9143	0.913	0.9804	0.9714	0.9889		0.9286	0.4085	nan	nan	0.2927	0.3571		0.0125	0.3136	0.0495	0.0316	0.7778	0.8776
0.8596	0.322	0.9146	0.8636	0.8519	nan		0	1	0.9697	0.625	0.9524	1		0.7143	0.3061	0.56	0.5429	0.4231	0.5294		0.0135	0.6136	0.9524	1	0.9041	0.8636
0.9091	0	0.6429	nan	0	0		0.3208	0.9197	nan	1	0.9	0.9167		0.8462	0.3443	0.7083	0.6333	0.5385	nan		0	0.3553	0.375	0.1585	0.8675	0.7632
0.7167	0.0184	0.0738	0.0985	0.0157	0.0341		0.1228	0.7692	nan	nan	0.9667	nan		0.6538	0.3182	0.7955	0.4091	0.4359	nan		0.02	0.3871	0.1351	0.2571	0.7579	0.7708
0.8263	0.0188	0.4865	0.4915	0	0.0588		0.1515	0.8824	nan	nan	0.8667	1		0.6765	0.2941	nan	nan	nan	0.3077		0.0196	0.5909	0.2273	0.1304	0.4364	0.3929
0.8872	0.0324	0.8679	0.8333	0.2828	0.0143		0.0157	0.8333	0.4	1	1	0.9565		0.64	0.2679	0.5116	0.3182	0.1613	nan		0.1951	0.6	nan	nan	0.6571	0.6857
0.977	0.0471	0.82	0.8571	0	0		0.0442	0.9118	nan	0.75	0.9175	0.9875		0.6923	0.2271	0.3333	0.625	0.1087	0.3		0.3421	0.6512	nan	nan	0.4299	0.6301
0.7442	0.0235	nan	0.5294	0.007	0.0125		0	0.9091	1	1	0.9478	0.9612		0.7812	0.2553	nan	0.4286	0.1215	0.4487		0	0.4737	nan	nan	0.5946	0.5957
0.95	0.3297	nan	0.8276	0.9368	0.8125		0.0143	1	1	0.98	0.9643	0.9747		0.4648	0	0	0.0137	0	0		0.0112	0.3429	0.0432	0.0614	0.5641	0.7091
0.9524	0.0062	nan	nan	0	0		0.0235	1	nan	nan	0.9213	0.9677		0.8864	0.5455	nan	nan	nan	nan		0.6226	0.9508	nan	nan	nan	0.8462
1	0.0119	nan	nan	0	0.0127		0.0248	0.9714	nan	nan	0.9106	0.9615		0.8837	0.4062	nan	0.3846	0.4545	0.58		0.0101	0.6389	0.7966	nan	0.6129	nan
0.8673	0.0209	nan	nan	0.0054	0		0.02	0.85	1	nan	0.9167	1		0.9108	0.3614	nan	nan	0.2444	nan		0.0076	0.5	nan	nan	0.5208	nan
0.625	0.0136	1	1	0	0.0125		0.0165	0.6154	1	nan	0.9462	0.9714		0.6884	0.3359	nan	nan	0.2456	nan		0.0159	0.5455	nan	nan	0.5789	0.7736
0.625	0.0106	0.9	0.3913	0.0035	0		0.0123	0.973	1	0.7925	0.9296	0.9775		0.8	0.2644	0.3421	0.3827	0.1692	0.2439		0.0086	0.4348	nan	nan	0.5417	0.6122
0.9718	0.0376	nan	nan	0.0085	0.0069		0.0092	0.9891	0.9247	0.8039	0.9909	0.9862		0.5769	0.1154	nan	nan	0.025	nan		0.0141	0.7447	nan	nan	0.75	0.8868
0.9634	0.0316	nan	nan	0	0		0.012	0.9265	0.8701	0.8182	0.957	0.98		0.7	0.0339	nan	nan	0.1207	nan		0.0113	0.5	nan	0.6875	0.6129	0.8471
0.9104	0.0106	nan	0.1818	0	0		0.0027	0.906	0.878	0.9189	1	0.9655		0.6591	0.2	nan	nan	0.4627	0.5161		0.1154	0.4516	nan	nan	nan	0.6667
0.8961	0.0086	0.7143	0.7586	0.0056	0.0268		0.0165	0.958	0.9732	0.9667	0.975	0.9907		0.901	0.4286	nan	nan	0.4677	0.6226		0.5909	0.9423	nan	1	0.7922	0.8654
0.8247	0	nan	nan	0.0112	nan		0.0392	0.9355	nan	0.9143	nan	nan		0.7907	0.16	nan	0.3548	0.3621	nan		0.1925	0.6133	0.5213	0.9067	0.3868	0.5308
0.725	0.2077	nan	nan	0.3286	0.3889		0.0037	1	1	0.8667	1	nan		0.6393	0.0435	nan	0.3	0.1827	nan		0.3342	0.7451	nan	0.6667	nan	0.78
0.6062	0.024	0.5199	0.5435	0	0.0407		0.0025	0.9691	0.9783	nan	0.975	1		0.3548	0.0294	0.1569	0.1277	0	nan		0.3846	0.7111	nan	nan	0.7358	nan
0.9259	0.0328	0.875	nan	0.0111	0.0127		0.0237	0.9662	1	0.9856	0.9655	1		0.6571	0.0714	nan	nan	nan	0.0968		0.0873	0.3879	nan	0.9091	0.3898	0.4
0.9377	0.0481	nan	0.8846	0	0		0.015	0.7149	0.8452	0.8358	0.8049	0.7705		0.6887	0.2108	nan	nan	nan	0.1429		0	0.3959	0.9231	0.9559	0.4538	0.6593
0.9742	0.0252	0.984	0.9514	0	0		0.0048	0.8777	0.9091	0.7288	0.9189	0.8254		0.398	0.0943	nan	0.0286	nan	0.1429		0.3414	0.7347	0.6447	0.55	nan	nan
0.9738	0.0152	0.9604	0.9366	0	0		0.013	0.9773	0.96	nan	0.9565	0.9916		0.8108	0.4476	nan	0.6364	nan	0.6667		0.5303	0.9091	nan	nan	0.451	nan
0.9176	0.0233	nan	nan	0	0		0.0133	0.9474	nan	nan	0.9254	1		0.9355	0.5181	0.9429	0.8738	0.5091	0.7967		0.0296	0.6038	0.5455	nan	nan	nan
0.9405	0.0219	0.9149	nan	0	nan		0.0159	1	nan	nan	0.9149	1		0.7826	0.2769	0.2917	nan	0.1667	0.4894		0.1912	0.7917	0.1104	0.1006	0.5364	0.7353
0.9718	0.0149	0.9837	0.9545	0	0		0.0085	0.9592	nan	nan	0.8438	0.9714		0.6833	0.34	0.4545	nan	nan	nan		0.0062	0.4737	0.2679	0.0625	0.4667	0.697
1	0.0435	nan	nan	0.019	0		0.0271	1	nan	nan	0.8974	1		0.5714	0.1026	nan	nan	0.1176	nan		0.0052	0.3723	0.396	0.3151	0.2759	0.3659
0.8462	0.0464	0.1221	0.0526	0	0.0426		0.0069	1	nan	nan	0.9459	0.962		0.8	0.2692	nan	nan	0.5688	0.6842		0	0.4	0.4545	nan	0.2571	0.3415
0.6626	0.0067	0.0118	0.0242	0.0045	0.0099		0	0.9545	nan	nan	0.9623	1		0.4651	0.0189	nan	nan	0.0168	0		0.1148	0.5161	nan	nan	0.6667	0.7167
0.9245	0	0.1481	nan	0	0		0.0465	1	nan	0.3571	0.973	0.9714		0.7738	0.0303	0.1217	0.1987	0.1096	0.125		0.067	0.5676	0.9375	0.6282	0.5283	0.6458
0.5909	0.0233	0.0476	0	0.6143	0.697		0.0317	1	nan	0.5294	1	0.9574		0.8736	0.2182	0.4286	nan	0.3333	0.2436		0.1131	0.6286	nan	0.7561	0.7455	0.7738
0.9531	0.0177	0	0	0.0037	0		0.2544	0.7874	nan	nan	nan	nan		0.7632	0.1429	nan	0	0	0.0625		0.0191	0.7727	nan	nan	0.6744	0.7679
0.9643	0	0	0	0.0031	0		0.2721	0.9062	nan	nan	nan	nan		0.8519	0.2745	nan	0.1429	0.2651	0.3478		0.0169	0.7097	nan	0.2727	0.6456	0.7738
0.7538	0.0175	0.7362	0.7749	0	nan		0.1944	1	1	0.9851	1	nan		0.6977	0.3462	nan	nan	0.3043	0.5152		0.0482	0.3545	0.6047	nan	0.5116	nan
0.7364	0.0187	0.3173	0.3367	0	0		0.1849	0.9344	1	0.8938	0.9714	nan		0.8043	0.4032	nan	nan	0.5455	0.6562		0.0104	0.4127	nan	0.8182	nan	0.75
0.9669	0.0539	0.0156	0.0142	0.0488	0		0.2857	0.9615	nan	nan	0.9512	nan		1	0.6047	nan	nan	0.7797	0.7867		0.6863	1	nan	0.8378	0.9608	0.9655
0.9431	0.0056	0.3175	0.2898	0	0		0.0147	0.9615	nan	0.9375	0.9474	0.975		0.9398	0.5916	0.8028	0.7848	0.7273	nan		0.0055	0.8818	0.9263	0.8351	0.9032	0.7895
0.9043	0.0239	0.5543	0.5283	0.0211	0.0429		0.0464	0.9813	0.9949	0.9428	nan	nan		0.8308	0.5128	nan	nan	0.5143	0.5909		0.6966	1	nan	0.6275	nan	0.7568
0.8559	0	nan	0.0682	0	0.0357		0.0207	0.978	0.9718	0.9378	0.973	1		0.72	0.0667	0.1935	0.3696	0.1837	0.34		0.5769	1	nan	nan	0.8333	0.7742
0.8723	0.3354	0.5385	0.5419	0.4681	0.46		0.0139	0.5531	0.9268	0.6635	0.5909	0.6933		0.76	0.1875	0.6585	0.6418	0.5128	0.3659		0.0556	0.5417	0.8649	nan	0.4031	0.5946
0.9149	0.1908	0.0091	0	0.1594	0.178		0.0472	0.7292	0.9677	0.8652	0.2745	0.8039		0.7048	0.3627	0.6129	0.4872	nan	nan		0.4732	0.7778	nan	nan	0.6531	nan
0.5714	0	0	0.0377	0	0.0156		0.093	0.7516	nan	nan	0.5789	0.6		0.6133	0.2978	0.4746	0.6538	0.2	0.413		0	0.6351	0.7812	0.7931	0.5862	nan
1	0.0159	0.0882	0.0145	nan	nan		0.0164	0.907	nan	nan	1	0.9756		0.8343	0.1689	0.8824	0.7895	0.2421	0.5761		0	0.6154	nan	nan	nan	nan
0.9677	0.0061	0.037	0.0148	nan	nan		0.0057	0.8927	nan	0.6941	nan	0.9565		0.6259	0.2941	0.7273	0.6667	0.3571	0.5909		0.0222	0.6905	nan	nan	nan	nan
0.9341	0.0272	0.0369	0.0052	nan	nan		0.0278	0.9062	nan	nan	1	1		0.8467	0.3876	nan	0.6	0.5122	0.6735		0.0417	0.7007	0.75	nan	nan	nan
0.898	0.0171	0.0088	0.027	nan	0		0.0083	0.8253	nan	0.9318	0.9333	0.9773		0.4958	0.14	nan	0.4516	0.1556	0.0508		0.0265	0.76	nan	nan	nan	0.7857
0.9524	0.0106	0.0097	0.0122	0	0		0.0288	0.96	1	0.8333	0.9054	0.98		0.5649	0.2364	nan	nan	0.1071	0.2955		0.0193	0.6211	nan	nan	nan	0.5952
0.8529	0.016	0.0197	0.0091	0	0		0.0181	0.971	1	0.4655	0.9865	0.9592		0.875	0.5385	nan	nan	0.4909	0.6842		0.0164	0.6213	nan	nan	0.4429	0.6136
0.9394	0.0419	0.0208	0.0161	0	nan		0.018	0.9685	0.913	0.9885	0.9355	0.955		0.9911	0.6222	nan	nan	0.5488	nan		0.0097	0.7182	0.9	nan	0.5541	0.6296
0.8795	0.0257	0.027	0.0222	0.0132	0		0.0201	0.7407	nan	nan	0.9362	0.968		0.6761	0.2558	nan	nan	0.6534	0.8769		0	0.3611	nan	nan	0.1818	0.3725
0.9222	0.022	0.0272	0.0218	0	0.0127		0.0143	1	nan	nan	0.7818	0.9597		0.8702	0.4273	0.4255	0.642	0.2245	0.375		0.0297	0.5652	0.7083	0.6774	0.6154	0.617
0.9545	0.017	0	0.071	0	nan		0.0144	1	nan	nan	0.8725	0.9792		0.8083	0.4147	0.5276	0.6049	0.46	0.4157		0	0.7455	0.9231	0.875	0.7619	0.8526
0.9811	0.01	0.0203	0.0282	0	0		0.014	1	nan	nan	0.9787	0.9481		0.8246	0.4894	0.4754	0.5926	0.36	0.5		0.0103	0.6154	nan	nan	0.9608	0.9091
0.9474	0.0149	0.0194	0.0047	0	0.0238		0.0114	1	nan	0.5455	0.9815	0.9675		0.8333	0.1702	nan	nan	0.2374	0.2783		0.0345	0.8	nan	nan	0.4808	0.4333
0.9474	0.0211	0.0078	0.0134	0	0		0.0091	0.8511	nan	nan	1	1		0.64	0.3	nan	nan	nan	0.3548		0.0067	0.7576	nan	0.7714	0.6491	0.7
0.8868	0	0	0	0	nan		0.0171	1	nan	nan	0.9756	nan		0.7727	0.4526	nan	0.5745	0.6129	0.6		0.6923	1	nan	nan	0.7	0.931
0.6364	0	nan	0.0455	0	0		0.0405	0.9712	0.4516	nan	nan	nan		0.7344	0.3929	nan	nan	0.56	0.4091		0.0286	0.4	nan	0.7308	0.2414	0.25
0.6889	0.0294	0.0669	0.0207	0	0.0049		0.0289	0.7949	0.52	nan	nan	nan		1	0.1714	nan	nan	0.8039	0.7447		0.3009	0.625	0.6111	0.5439	0.4882	0.4675
0.9333	0.0528	0.4231	0.5412	0.1304	0.1439		0.0221	0.9296	0.9556	nan	1	0.9667		0.6738	0.2295	0.3571	0.2101	0.2	0.4737		0.2333	0.7692	nan	nan	0.5	0.65
1	0.3226	0.8333	nan	0.3803	0.6441		0.0184	0.9739	0.8971	0.8947	0.9342	1		0.5094	0.1754	nan	0.4348	0.1642	0.6667		0.1778	0.6456	nan	0.7647	0.7013	0.6741
0.9767	0	0.0682	0	0	0.0182		0.0166	1	0.6164	0.3276	0.9762	0.9697		0.7143	0	nan	nan	0	0		0.0519	0.6	nan	0.7222	0.7755	0.7467
0.9497	0.023	0.7188	0.957	0.0194	0.2537		0.0083	0.98	0.4348	0.2646	0.9706	1		0.7337	0.0157	0.04	0.0328	0	0.033		0.1634	0.4833	0.5143	nan	0.5714	0.5357
0.7086	0.0155	0.4157	0.2381	0	0.0142		0.0099	0.9833	0.2909	0.3203	nan	0.9091		0.8587	0.0819	nan	0.75	0.2222	0.4237		0.1077	0.4412	0.5397	0.6349	0.3462	0.3556
0.6035	0.0192	0.9756	0.844	0	0.0197		0.006	0.8052	0.1053	0.2024	0.8485	1		0.96	0.3962	nan	nan	0.375	0.6622		0.0372	0.359	0.3562	0.371	0.4381	0.5604
0.7931	0.0267	0.125	0.0843	0.01	0		0.016	0.7119	0.0761	0.1306	0.963	0.9744		0.8718	0.4783	0.7574	0.6364	0.6579	0.7107		0.0256	0.3523	nan	nan	0.2326	0.3902
0.801	0.1478	0.5455	0.7692	0.3433	0.4348		0.0158	0.8917	0.1425	0.2212	0.9595	1		0.3511	0.0417	0.0225	0.0364	0	0		0.0182	0.5238	nan	nan	0.4571	0.3647
0.6364	0.0909	0.2727	nan	0.4473	0.7		0.0085	0.873	0.3453	0.3448	0.9559	0.95		0.8636	0.007	0	0.0833	0	0		0.0153	0.7535	0.9107	0.7959	0.551	0.7091
0.9339	0.4051	nan	0.9733	0.7662	0.9825		0.0283	0.6239	0.6774	0.75	0.3387	0.5532		0.9375	0.4762	nan	nan	0.6892	0.75		0.0099	0.4556	0.5854	0.8108	nan	nan
0.5605	0.0124	0.0174	0.0179	0.0055	0		0.0286	0.8261	0.8293	0.9828	0.8727	0.9868		0.7255	0.2571	nan	0.56	0.3951	0.5954		0.0197	0.4615	0.66	0.5319	0.2593	nan
0.7802	0.0136	0.7263	0.8984	0	nan		0.0137	0.975	nan	0.8592	0.9801	0.9223		0.881	0.1154	nan	0.1321	0.0093	nan		0.0128	0.6458	0.7241	0.68	0.6061	nan
0.8824	0.0101	nan	0.8873	0.0108	0.0411		0.0199	0.95	nan	0.5652	0.9895	0.8769		0.9832	0.3128	nan	nan	0.0152	nan		0	0.8462	0.1111	nan	nan	0.6923
0.8951	0.0089	0.0149	0	0	0		0.3872	0.9778	nan	0.9605	0.931	1		0.6667	0.18	0.52	nan	nan	nan		0.6167	0.95	0.9474	0.9184	0.9024	0.875
0.7872	0.0216	0	0.0111	0.0108	0.0175		0.4451	0.9474	0.9375	0.8814	0.9577	0.9889		0.9565	0.3818	0.7	0.514	0.2407	0.3889		0.0141	0.85	nan	nan	0.5833	nan
0.8866	0.0609	0.1074	0.0696	0.3958	0.1642		0.0742	0.9787	1	0.8302	0.9429	0.9722		0.7917	0.4	nan	0.8085	0.2982	0.3472		0.0059	0.3226	nan	nan	0.2889	nan
0.7734	0.016	0.2759	nan	0	0.0185		0.2281	0.9448	0.9552	0.8986	0.898	nan		0.7581	0.44	nan	0.5814	0.5741	0.6522		0.015	0.5	nan	0.5	0.5806	0.4
0.9151	0.3866	0.8621	nan	0.443	0.5156		0.2484	0.9106	0.9556	1	0.8481	1		0.9265	0.4	nan	nan	nan	nan		0.0023	0.5275	nan	0.5254	nan	0.3636
0.9944	0.011	0.9753	0.9545	0	0		0.0366	0.6977	0.9565	0.8636	0.9259	0.9545		0.7857	0.4177	nan	nan	nan	nan		0.0241	0.9302	nan	nan	0.662	0.9222
1	0.0174	nan	nan	0	nan		0.0091	0.7982	0.9697	0.8409	0.96	0.9		0.4167	0.1154	nan	0.4167	0.1761	0.2188		0.0199	0.4901	0.5147	0.4388	0.2857	0.4333
0.6652	0.0162	1	0.9852	0	0		0.0094	0.9868	1	0.7895	1	1		0.5682	0	nan	nan	0.0089	nan		0.0044	0.85	nan	nan	0.802	0.9195
0.5523	0.0317	0.5649	0.56	0.0133	0.0104		0.0132	0.9703	1	0.7255	0.9688	0.9583		0.6953	0.0242	0.0286	0.0116	0	0.0208		0.0225	0.8679	1	nan	0.9016	0.8333
0.9655	0.0148	0.8095	nan	0	0.0179		0	0.6957	nan	0.4648	1	1		0.7602	0.0138	0.0721	0	0	0		0.0039	0.5278	nan	nan	0.6275	0.814
0.8182	0.0143	1	0.9032	0	0		0.1053	0.9153	nan	0.7679	0.9781	1		0.5583	0.012	0	0.013	0	0.0233		0.0047	0.8276	0.9091	0.9615	0.5319	0.6915
0.9615	0.0194	0.9583	nan	0	nan		0.035	0.6579	0.24	nan	0.6712	0.8824		0.5051	0.0223	0.0043	0.0233	0	0.0092		0.0058	0.3514	0.4528	0.5238	0.2571	0.3571
0.68	0.0138	nan	nan	0	0		0.1591	0.7451	nan	nan	0.6047	0.8143		0.6147	0.0078	0.0287	0.0229	0	0		0.4919	0.9268	nan	nan	0.9487	0.866
0.5969	0.0112	0.6571	0.5504	0	0		0.025	0.7879	0.9231	nan	1	nan		0.7059	0.3182	0.8148	nan	0.6277	0.8		0.0105	0.7333	nan	nan	0.6032	0.7179
0.9239	0.0284	0.8304	0.9193	0	0		0	0.9516	0.8947	0.9074	1	nan		0.8276	0.383	nan	nan	0.5126	0.7407		0.0116	0.7222	0.7407	0.64	0.85	0.7778
0.8593	0.1345	0.8734	0.7846	0.0092	0.0551		0.0106	0.9595	0.9873	0.9278	nan	nan		0.5146	0.0531	0.0133	0.0571	nan	nan		0.0138	0.5	0.7407	0.5625	0.5132	0.3649
0.8973	0.035	0.7615	0.8385	0	0		0.0034	0.9524	0.9573	0.8283	0.8571	nan		0.7333	0.0513	0.0492	nan	nan	nan		0.1053	0.5455	0.6471	0.463	0.6452	nan
0.9416	0	0.1463	0.1176	0	0		0.0198	0.9024	0.9062	0.8548	nan	nan		0.4348	0.0207	0.0192	0.0162	0	0.0217		0.0051	0.3723	nan	0.5	0.3929	0.5122
0.6842	0.0053	nan	nan	0	0		0.0152	0.705	nan	nan	0.4474	nan		0.7744	0.3492	0.8611	0.8372	0.5763	nan		0.0162	0.7564	0.6707	0.5333	0.3729	0.5455
0.6981	0.0026	0.8898	0.7692	0	0		0.0508	1	0.8587	0.875	0.9828	0.9877		0.8036	0.5	nan	nan	0.5106	0.6182		0.0031	0.8529	nan	nan	0.5758	0.75
0.8957	0.0214	0.824	0.6765	0	0.0128		0.0116	1	0.8421	1	1	0.9635		0.525	0.0117	0	0	0	0		0.0089	0.7838	0.8519	nan	nan	0.7907
0.6367	0.0307	0.4422	0.3708	0	0		0.0192	1	nan	0.8	0.9737	0.9925		0.5217	0.1765	nan	nan	0.1481	0.3239		0.0049	0.4821	nan	0.5714	nan	nan
0.7848	0.0179	0.5875	0.4902	0	0		0	1	nan	nan	0.9189	0.9683		0.7667	0.3651	0.6364	0.5625	nan	nan		0.0452	0.7955	nan	nan	0.6974	0.7845
0.7793	0.0057	0.5966	0.5686	0.0132	0		0.0299	0.9865	1	nan	0.8696	0.9327		0.7708	0.4118	nan	nan	0.4634	0.3387		0.028	0.3864	nan	nan	0.1429	0.3056
0.8957	0.0091	0.25	0.2222	0	0		0.0267	1	0.9636	nan	0.8857	0.9775		0.6129	0.2609	nan	nan	0.5122	0.3818		0.0152	0.5446	nan	nan	0.2143	0.241
0.9167	0.0513	0.9426	0.9034	0	0.0204		0.0286	1	0.9756	0.9583	0.9615	1		0.7727	0.2982	nan	nan	nan	nan		0.0323	0.6154	nan	nan	0.5556	0.4211
0.95	0.0345	nan	nan	0.0192	0		0.0114	1	1	nan	0.9333	0.9848		0.7321	0.3968	0.5373	0.4766	nan	nan		0	0.6	nan	nan	0.3913	nan
0.7037	0.1688	0.45	0.5	0.3533	0.3824		0.0263	1	0.9722	1	0.9692	0.9709		0.6111	0.1304	nan	nan	0.037	0.1875		0.584	0.9048	1	nan	0.7297	0.7654
0.5625	0.0465	0.1842	0.2338	0.0393	0.1515		0.019	0.95	nan	nan	0.9706	0.9286		0.7436	0.3947	nan	0.4483	0.3125	0.4237		0.031	0.7744	nan	0.2857	0.4717	nan
0.8871	0.0915	0.08	0.0373	0.0102	0.0337		0.0145	0.92	nan	0.8571	0.9375	0.9244		0.6575	0.2414	nan	nan	0.3824	0.425		0	0.5846	0.76	0.4643	0.5172	0.5238
0.7745	0.0169	0	nan	0.0058	0		0.0241	0.8014	nan	0.82	0.8342	0.7923		0.8	0.5	nan	nan	0.6667	0.7377		0	0.3958	nan	nan	0.1538	0.303
0.8936	0.3548	0.8163	0.8476	0.2897	0.8261		0.0242	0.9841	0.84	1	0.9391	0.9623		0.5938	0.0354	0	0.0323	0	0		0.0242	0.3889	0.1264	0.0729	0.7071	0.5556
0.9	0.3	nan	nan	0.9256	0.9758		0.0079	1	nan	nan	0.9459	nan		0.6056	0.0319	0.0216	0	0	0.0132		0.3448	0.6897	0.6607	nan	0.55	nan
0.9863	0.4798	0.8837	0.8	0.6765	0.6373		0.0094	0.9592	nan	1	1	1		0.3586	0.0163	0	0.0158	0	0		0	0.4111	nan	nan	nan	0.4667
0.9407	0.039	0.08	0.0968	0.0132	0.0444		0.0223	0.9643	nan	0.963	0.9833	0.9718		0.3745	0.0083	0.0223	0.0132	0	0		0.1923	0.64	nan	nan	nan	nan
0.8953	0.3014	1	0.8219	0.6716	0.4677		0.0022	0.6742	1	nan	0.9647	0.9885		0.7708	0.019	0.0169	nan	0	0		0.0244	0.3281	0.7619	nan	0.3509	0.4154
0.7729	0.0317	0.9288	0.8052	0.0283	0.0982		0.0208	0.7586	0.9556	nan	0.9619	0.9885		0.8143	0.1515	nan	0.5333	0.2464	0.2727		0.3824	0.75	nan	nan	0.6892	0.68
0.5815	0.03	0.0248	0.0143	0.0328	0		0.0177	1	1	nan	0.9808	0.9787		0.5233	0.0851	nan	0.4038	0.1186	0.1897		0.5667	1	nan	nan	0.9556	0.963
0.8175	0.0248	0.6398	0.7205	0.0075	0		0.1212	0.9615	nan	0.478	nan	0.9565		0.9286	0.0143	nan	0	0	nan		0.0244	0.3333	0.08	nan	0.3836	0.5246
0.7877	0.0105	0.3627	0.1957	0	0.0256		0.022	0.8889	nan	nan	0.9792	0.9057		0.7976	0.013	nan	0.0312	0	0		0.04	0.4706	nan	nan	0	0.037
0.6513	0.0103	0.3293	0.3243	0	0.0154		0.0065	0.7222	nan	nan	0.8226	0.8571		0.8696	0.0192	nan	nan	0.0116	0		0.2075	0.52	nan	nan	0.7083	0.6296
0.9412	0.3529	0.6429	nan	0.9322	0.9722		0.0156	0.8645	1	0.956	0.9286	0.9114		0.8571	0.016	0	0.0213	0	0.0161		0.0415	0.4222	0	0.0357	nan	0.7143
0.7812	0	0.3375	0.2264	0	0.0364		0.0138	0.9016	0.9948	0.8968	0.9741	0.9907		0.8276	0.0429	0	0	0	0		0.2526	0.6087	nan	nan	nan	0.3333
0.8279	0.1049	0.0364	0.0104	0.0106	0.0196		0.0109	0.9421	0.9808	0.9437	0.965	0.9663		0.9375	0.0227	0	0.087	0.0102	0		0.0714	0.52	nan	nan	0.7368	nan
0.7765	0.0038	0.0092	0.016	0.0078	0.0128		0.0054	0.9231	1	0.9903	0.9774	0.9762		0.7363	0.0283	0.0741	0.0435	0.0069	0.0078		0.0133	0.3818	0.1438	0.022	0.4286	nan
0.9143	0.2478	0.9683	0.7	0.3718	0.6026		0.0164	0.9388	nan	1	0.9595	0.989		0.9683	0	0	0	0	0		0	0.5891	0.8723	nan	0.6143	0.8163
0.9524	0.1471	0.6964	0.3171	0.0729	0.2		0.0082	0.9118	0.9688	nan	0.9342	0.9706		0.9057	0.5484	nan	nan	0.7374	0.9865		0.3191	0.7349	nan	0.2083	0.1786	0.4762
0.9292	0.0366	0.4485	0.108	0	0.125		0.0082	0.7545	nan	nan	0.9684	0.9714		0.383	0.0312	0.15	0.1818	0.1148	0.1094		0.3304	0.725	nan	nan	0.2432	nan
0.9615	0.0091	0.1466	0.0143	0	0		0.4228	0.9535	0.9394	0.9524	0.9231	1		0.973	0.6316	nan	nan	nan	0.6226		0.0199	0.475	nan	nan	nan	0.5238
1	0.0171	0.0367	0.0289	0	0.0408		0.037	0.9756	nan	nan	0.8852	0.9796		0.9474	0.6279	nan	nan	nan	0.5128		0.0024	0.3636	nan	nan	nan	0.5714
1	0.017	0.0092	0.0221	0	0		0.0113	0.878	nan	nan	nan	1		0.7679	0.3118	nan	0.5143	nan	0.6341		0.0236	0.3378	0.6857	nan	nan	0.48
0.9333	0.006	0.0138	0.0074	0	0.0118		0.0132	0.6538	nan	nan	nan	1		0.8929	0.5385	0.5333	nan	0.541	0.7763		0.0016	0.4336	nan	0.9048	0.4737	0.6327
1	0.0073	0.0068	0.0072	0	0		0.0089	0.8621	0.9048	nan	0.9571	1		0.68	0.1429	nan	nan	0.1143	0.3333		0.0071	0.3684	0.5957	0.6066	0.2821	0.6143
0.963	0.0162	0.0186	0.0077	0	0.0085		0.0043	0.8705	0.6279	0.5926	0.9083	0.9032		0.5833	0.25	0.6071	0.4286	0.2	0.6034		0.012	0.34	0.1429	0.375	nan	0.5349
0.9821	0.0099	0.011	0.0151	0	0		0.0885	0.6019	0.1833	0.1418	1	1		0.8125	0.04	nan	nan	0	0		0	0.6316	0.75	0.7188	0.4863	0.7763
1	0.0143	0.0182	0.0051	0.0357	0.0076		0.0455	0.9889	1	nan	0.875	nan		0.4035	0.0909	nan	nan	0.0364	0.0222		0	0.5238	nan	0.2	0.0294	0.473
0.9429	0.0165	0.0117	0.0152	0.0227	0.0175		0.044	0.9635	0.9737	nan	0.9804	0.9815		0.94	0.5926	nan	nan	0.8031	0.9684		0.0188	0.3333	nan	nan	0.0455	0.5333
0.9706	0.0128	0.003	0.0081	0	0.0081		0.0092	0.9755	0.9674	0.9623	0.9821	1		0.7	0.2857	nan	nan	0.5854	0.4722		0.0254	0.5385	nan	nan	0.0897	0.5254
0.9231	0.0239	0.0157	0.0201	0	0.0092		0.0079	0.9927	1	1	0.9365	1		0.8929	0.5882	nan	0.6786	0.678	0.8349		0.0197	0.5	nan	nan	nan	nan
1	0	0.0323	0.0494	0.0121	0.0116		0.0067	0.982	nan	0.9538	0.988	1		0.717	0.359	nan	nan	nan	0.2586		0.0256	0.4545	nan	nan	0.2812	nan
1	0.0137	0.0357	0.0052	0.0068	0.0063		0.0079	0.9571	0.973	0.9342	0.963	nan		0.7667	0.4615	nan	0.9048	nan	0.4681		0.0032	0.6552	nan	nan	0.5227	nan
0.5445	0.0183	0.0296	0.0272	0	0		0.0178	0.9859	0.9529	0.9804	0.9756	1		0.8837	0.4	nan	nan	0.5767	0.6313		0.0071	0.625	0.64	0.7059	0.5909	0.3667
0.6571	0	nan	nan	0.0938	nan		0.0284	0.9785	0.9847	0.9655	1	nan		0.8875	0.5517	nan	0.9	0.6739	0.7205		0	0.3846	0.6667	0.5065	0.1574	0.3279
0.8205	0	nan	0.5556	0.15	nan		0.0068	0.9811	0.9849	0.954	0.9846	0.9394		0.8846	0.5652	nan	nan	0.5766	0.8258		0.0125	0.3125	nan	0.7778	0.0595	0.2241
0.799	0.0169	0.236	0.0643	0	0.0222		0.0159	0.9913	0.977	0.9744	0.9794	0.8333		0.9524	0.4857	nan	nan	0.6038	0.8506		0.0776	0.3898	0.4359	0.6667	0.4643	0.7925
0.7711	0.0196	0.4532	0.1256	0.0206	0.0256		0.4	1	nan	nan	0.9752	nan		0.8605	0.4186	0.8065	0.8889	0.4602	0.7143		0	0.48	nan	nan	0.3514	0.4545
0.8636	0.1857	nan	0	0	0.0548		0.3059	0.92	nan	nan	0.9571	1		0.8088	0.4792	nan	nan	0.3864	0.7778		0	0.4054	nan	nan	0.7727	0.5417
0.8045	0.2754	0.6	nan	0.541	0.6729		0.4561	0.9677	nan	0.9167	0.9796	0.9787		0.8265	0.3265	nan	0.8571	0.5156	0.8205		0.303	0.6082	0.4	nan	0.3701	0.3404
0.9487	0.0052	0	nan	0	0		0.0476	0.8913	0.9667	nan	0.942	0.9459		0.8065	0.3333	0.8095	nan	0.4151	0.1795		0.1622	0.6712	0.7867	0.578	nan	0.6857
0.8205	0.0081	0	0	0	0		0.2222	0.8966	1	nan	0.9861	nan		0.8667	0.5	nan	0.25	0.3621	0.4107		0.0952	0.6	nan	0.5116	0.5152	nan
0.5612	0.0172	0.035	0.0143	0.1957	0.2368		0.0862	0.9884	nan	nan	1	nan		0.4038	0.0909	nan	0.2712	nan	0.2333		0.0345	0.5357	nan	nan	0.1828	0.6596
0.977	0	1	1	0	0.0256		0.0878	0.978	nan	nan	0.9487	nan		0.504	0.0682	0.4167	nan	0.2353	0.4194		0.0242	0.6167	nan	0.5965	0.5	0.6765
0.9841	0	nan	nan	0	0		0.0115	0.9828	nan	nan	0.9375	0.9661		0.5701	0.093	0.3171	nan	0.3333	0.3448		0.32	0.6296	nan	nan	nan	nan
0.9865	0.0183	1	0.9211	0.0077	0.0073		0	1	nan	nan	0.8906	0.9474		0.9333	0.5185	nan	nan	0.5851	0.7		0.0125	0.3421	0.4419	0.2273	0.1774	0.2054
0.902	0.01	0.9583	0.8806	0	0		0	0.6207	nan	nan	0.8652	nan		0.5385	0	nan	nan	0.0092	0.1667		0.0099	0.6	0.6667	0.52	nan	0.5263
0.6667	0.0322	nan	0.8621	0	0		0.0148	0.8211	0.5726	0.6032	nan	nan		0.796	0.2419	0.5806	nan	0.2868	0.5701		0.0062	0.8846	0.5909	0.72	nan	0.6833
0.9412	0.0162	nan	1	0.0159	0		0.0232	0.7739	0.9008	0.9487	0.7297	0.7879		0.6098	0.0737	0.4646	0.3412	0.093	0.1842		0.0201	0.377	nan	nan	0.25	nan
0.9556	0.0167	nan	nan	0	0		0.0179	0.925	0.9273	0.9175	1	0.8696		0.3958	0.013	nan	0.3929	0.1071	nan		0	0.45	nan	nan	0.5789	0.7887
0.9355	0.2864	0.9697	0.9506	0.4444	0.4494		0.0192	0.925	0.9781	0.934	0.973	0.9143		0.6566	0.3396	nan	nan	0.6724	0.7115		0.0802	0.5928	0.8571	0.7222	0.6047	nan
0.6038	0.0196	nan	0.95	0	nan		0.0058	0.9482	0.8684	0.9626	0.975	0.9444		0.5938	0	0.2245	0.1034	0.0263	0.2264		0.0113	0.5909	nan	nan	0.85	0.95
0.6788	0.0228	nan	nan	0	nan		0.0157	0.9139	nan	nan	0.9459	0.913		0.8861	0.5385	nan	nan	0.5476	0.9355		0.0129	0.5238	nan	0.4	0.1905	0.625
0.7462	0.0168	0.8889	nan	0	0.0278		0.0104	0.9634	0.9091	0.9416	0.9804	0.8736		0.75	0.2634	0.3678	0.5287	0.0482	0.2288		0.0106	0.8529	0.7143	nan	0.9048	0.9667
0.6618	0.0199	nan	nan	0	0		0.3233	1	nan	1	0.8293	nan		0.6765	0.3438	nan	nan	0.5769	0.5385		0.0091	0.9167	nan	nan	0.6923	0.8235
0.7197	0.0163	nan	nan	0.0417	0		0.3212	0.9889	nan	0.991	0.9394	1		0.7846	0.3448	nan	nan	0.3333	0.4894		0.0087	0.8077	nan	0.614	0.6098	nan
0.8721	0.0297	nan	0.8182	0	0.0196		0.4344	1	nan	0.8824	0.9412	1		0.8431	0.5	nan	nan	0.5652	0.7547		0.0558	0.5405	nan	0.6786	0.8077	nan
0.7222	0.0135	nan	0.6279	0	0		0.4	0.9615	nan	0.8661	0.9752	1		0.5077	0.1134	nan	nan	0.2045	0.2364		0.0181	0.3235	nan	nan	0.027	0.1628
0.7407	0.0085	0.8657	0.7246	0	0		0.3793	0.925	nan	nan	0.9669	0.9429		0.8525	0.058	nan	nan	0.1884	0.1273		0.0191	0.5263	nan	0.7	0.2391	0.5
0.8	0.0211	0.9683	0.9059	0	0		0.0256	0.6531	nan	nan	0.9556	1		0.7347	0.2444	nan	nan	0.2424	0.2022		0.0115	0.3793	nan	nan	0.3012	0.51
0.9592	0.0235	0.9545	0.8627	0.0086	0		0.0137	0.7556	0.963	nan	0.9419	1		0.5057	0.186	0.7	nan	0.1807	0.4444		0.0092	0.6933	0.8158	nan	0.5745	0.7564
0.9697	0.0376	nan	nan	0	0		0.0137	1	nan	nan	0.9833	0.9048		0.6667	0.2188	nan	nan	nan	0.4483		0.0202	0.6441	0.8438	0.7447	0.3793	0.6875
0.9892	0.3103	nan	nan	0.1519	0.1818		0.0086	0.9452	0.9259	nan	0.9302	0.9792		0.7679	0.3235	nan	nan	nan	0.55		0.0192	0.3615	0.55	0.6588	0.0336	0.2953
0.9062	0.0075	0.0136	0.0118	0	0.0221		0.0094	0.9431	1	1	0.9352	0.9756		0.8	0.3429	nan	0.8065	0.5676	0.5128		0.2683	0.575	nan	nan	nan	nan
0.9615	0.0143	0.017	0.0109	0	0		0.0226	0.9394	1	nan	0.9636	0.9412		0.7703	0.4167	nan	nan	0.5312	0.5862		0.0061	0.4091	0.6875	nan	nan	0.6024
0.9091	0.0142	0.0215	0.0141	0	0		0.0102	0.9587	1	0.9348	0.9661	0.9896		0.4938	0.1842	0.3158	0.5238	0.1591	0.4		0.0149	0.4625	nan	nan	0.3514	0.4048
0.9875	0.0122	0.0184	0.0088	0	0		0.0066	0.9914	1	nan	nan	nan		0.6944	0.3182	nan	nan	0.3871	nan		0.0126	0.4359	nan	nan	0.48	0.4468
0.9102	0.0155	0.0132	0.0067	0	0.0145		0.0082	0.9507	0.9828	1	0.8621	0.9792		0.7407	0.2632	nan	nan	0.3793	nan		0.013	0.3333	nan	0.697	0.1754	0.4615
0.8969	0.0188	0.0124	0.0126	0	0		0.0116	0.936	0.9747	0.9344	0.9298	0.9194		0.8387	0.4667	nan	nan	0.4	nan		0	0.5031	0.6667	nan	0.3396	0.5152
1	0.0124	0.0077	0.021	0.0152	0		0.2324	0.9565	nan	0.6923	0.9474	0.9692		0.3924	0.0789	0.1556	0.0345	0.038	0.0185		0.0259	0.5	nan	nan	0.4444	0.5333
0.9022	0.0094	0.0098	0.0131	0	0		0.0116	0.9062	nan	nan	nan	1		0.52	0.1978	nan	0.25	0.1667	nan		0.0203	0.375	nan	nan	nan	nan
0.9453	0.0126	0.0122	0.0109	0.025	0.011		0.0066	1	nan	0.3333	nan	0.8056		0.9848	0.6345	0.8889	0.8267	nan	0.6452		0.0174	0.6111	0.9143	nan	0.5696	0.6875
0.9268	0.0205	0.0121	0.0122	0.0455	0.0174		0.0231	1	nan	0.9048	0.8421	nan		0.8942	0.4938	nan	nan	nan	nan		0.0326	0.7551	0.6452	0.6	0.4186	0.5833
0.9762	0.0204	0.0345	0.021	0	0.0093		0.0286	1	1	0.9394	0.9318	nan		0.9762	0.3111	nan	nan	0.5914	0.3286		0.0088	0.6769	0.8103	0.5122	nan	nan
0.9701	0.012	0.0374	0.0163	0	0		0.0306	0.8571	nan	0.875	0.9722	1		0.746	0.2618	nan	0.6765	0.4412	nan		0.0098	0.3642	0.488	0.3483	nan	nan
0.8381	0.0097	0.0043	0.0216	0	0		0.0081	1	nan	0.8254	0.9626	0.9818		0.9048	0.3571	nan	0.7778	0.3913	nan		0.0188	0.5849	nan	nan	nan	nan
0.9807	0.0077	0.0084	0.0144	0	0		0.0081	0.9369	1	0.973	0.9667	nan		0.7083	0.2993	nan	0.7812	0.1389	nan		0.0186	0.6692	nan	0.5893	0.2857	nan
0.9255	0.0162	0.0296	0.0294	nan	0		0.017	1	0.8621	0.9756	0.9836	nan		0.9815	0.6599	0.8542	0.8644	0.4615	0.55		0.0093	0.4012	0.6566	0.6547	0.0909	0.6286
0.9446	0.0257	0.0126	0.0275	0	0.04		0.0228	0.9367	nan	nan	nan	nan		0.5588	0.0125	0.0124	0.0239	0	0		0.0051	0.629	0.5984	nan	nan	nan
1	0.24	0.1307	0	0.1121	0.4091		0.0056	0.9596	nan	0.9366	0.9467	1		0.7174	0.016	0.016	0.0174	0	0		0.3333	0.6571	nan	0.6071	0.4355	0.4638
0.9844	0.0126	0.0049	0.0286	0.0074	0		0.0234	0.5607	0.5857	nan	0.2135	0.5303		0.7818	0.4762	0.5385	nan	0.5862	0.4762		0.4154	0.7442	nan	0.4286	0.7791	0.8909
0.5455	0.0081	0.0339	0.017	0	0.0282		0.0142	0.9828	0.9804	0.9221	0.9697	1		0.8065	0.3333	nan	nan	0.5333	nan		0.1341	0.734	0.9123	nan	nan	nan
1	0.0129	0.0625	0.1007	0	0.0155		0.0086	0.9359	0.8438	0.6778	nan	0.9767		0.9348	0.625	0.9103	0.7826	0.7391	0.9545		0.0161	0.5319	nan	nan	0.6613	nan
0.9865	0.0128	0.0105	0.0057	0	0		0.0082	1	nan	0.8143	1	0.9844		0.6838	0.3571	nan	0.3137	0.3146	0.4868		0	0.4848	nan	nan	0.5714	nan
0.9773	0.0142	0.0107	0.0174	0	0.0136		0.0128	0.9684	nan	0.7742	0.9867	0.949		0.7843	0.1212	0.2571	nan	0.2647	nan		0.0108	0.4324	0.6061	0.7561	0.4154	nan
1	0.0101	0	0.0162	0	0.0139		0.0206	0.9608	1	0.8	0.9437	0.9906		0.96	0.6071	nan	nan	0.7692	0.8974		0.0107	0.7206	nan	0.4923	0.6875	0.4688
0.9592	0	nan	nan	0.0094	0.0139		0.0027	1	0.9643	nan	1	0.9512		0.8571	0.5526	nan	0.2273	0.7805	nan		0.0077	0.7121	nan	0.3617	0.7547	0.5667
0.5676	0	0.5312	0.6154	0.0852	nan		0.0191	1	nan	0.9722	0.9524	0.9848		0.963	0.2857	nan	nan	nan	nan		0.0031	0.6032	nan	0.5185	0.5484	0.5172
0.9167	0.2222	nan	nan	0.9352	0.975		0.0217	0.9344	nan	1	0.98	1		0.3671	0.0077	nan	0.0305	0	nan		0	0.6839	0.6852	0.7358	0.8846	0.5672
0.9111	0	0.0741	0.0145	0.0079	0.0061		0.0027	1	nan	nan	0.9811	0.9818		0.7273	0.3958	0.8696	nan	0.5652	nan		0.0147	0.3629	0.6038	nan	nan	0.3333
0.9714	0.4151	0.7931	nan	0.8986	0.9608		0.0105	1	nan	nan	0.9403	1		0.8305	0.4872	0.7826	0.622	0.7778	0.6923		0.0028	0.6931	0.7838	0.65	nan	0.4444
1	0.3977	nan	0.7576	0.9282	0.9143		0.009	1	0.9324	0.9241	0.9775	0.9841		0.7429	0.4416	nan	nan	nan	0.6957		0	0.5	0.4792	0.4815	nan	0.4483
0.617	0.0889	0.037	0	0.2769	0.3529		0.0144	0.8765	0.949	0.8667	0.9091	0.9574		0.9892	0.6071	nan	0.8621	0.8	nan		0.0759	0.598	nan	0.5	nan	0.6154
0.8933	0.3788	0.6111	nan	0.5528	0.6		0.0169	0.8519	nan	0.6	0.9518	0.9643		0.8411	0.5273	nan	nan	0.6667	0.7237		0.2174	0.66	nan	nan	0.6667	nan
0.5882	0	nan	nan	0	0.04		0.003	0.7846	nan	1	0.974	0.973		0.6471	0.3182	nan	nan	0.4	0.5185		0.0303	0.5529	0.6842	0.4528	0.5476	0.4
0.7828	0.1954	0.3424	0.3487	0.0957	0.0833		0.0034	0.7308	nan	1	0.8861	0.9375		0.8806	0.5	0.65	nan	0.5641	0.6341		0.03	0.5605	0.7024	0.6	0.425	0.5962
0.7259	0.0264	0.0223	0.0031	0	0		0.1111	0.8936	1	nan	0.9043	0.9423		0.8929	0.4792	0.973	0.9459	0.6667	0.8478		0.0079	0.7917	0.98	0.8065	0.8077	0.8235
0.5232	0.0087	0.0168	0.0102	0	0.0114		0.0141	1	nan	nan	0.9618	0.9886		0.6712	0.2857	nan	0.6452	0.4706	0.7576		0.0125	0.5312	nan	0.2759	0.46	0.3333
0.856	0	0	0	0	0.0244		0	0.64	1	nan	0.8986	0.8148		0.9024	0.5556	nan	nan	0.6742	0.7647		0.0308	0.4074	nan	0.3077	0.339	0.4035
0.7083	0.0095	0.625	0.6667	0.4894	0.4878		0.0099	1	nan	nan	0.9608	0.9048		0.8824	0.5417	0.9545	0.6857	0.4175	0.687		0.1212	0.48	nan	0.4865	nan	nan
0.5753	0.0203	0.2143	nan	0	nan		0.0584	0.932	1	0.7115	0.92	0.8		0.8438	0.2889	nan	nan	0.7909	0.6667		0.0922	0.6667	nan	0.7105	nan	nan
0.8627	0.0333	nan	nan	0.0179	0		0.0598	0.9672	1	0.9714	0.913	nan		0.9	0.5	nan	0.9615	0.8081	0.9333		0.2203	0.76	nan	nan	nan	nan
0.9434	0.0622	0.8438	0.5422	0	nan		0.0595	0.9454	0.85	0.8261	nan	0.913		0.8571	0.5224	nan	nan	nan	nan		0.0101	0.3455	0.3247	0.2738	nan	0.5312
0.7917	0.0308	0	0.0097	0	0		0.0483	0.97	1	nan	nan	nan		1	0.0833	0.6	nan	nan	0.0476		0.0057	0.4842	0.6667	0.6923	nan	0.6981
0.9074	0.0185	0.0232	0.0185	0	0		0.0147	0.9615	1	1	nan	1		0.9362	0.0821	0.3913	0.7059	0.1343	0.1143		0.0107	0.3714	0.5357	0.4333	nan	0.4328
1	0.0583	0.0338	0.0206	0.0124	0.0061		0.0816	0.9276	0.8654	0.8889	nan	1		0.9062	0.25	nan	nan	0.275	0.3438		0.0163	0.3636	0.4394	0.7556	nan	0.2319
1	0.0239	0.0169	nan	0.0194	0.0694		0.2647	0.9744	0.8485	0.8421	nan	0.9038		0.8654	0.0444	nan	nan	0.337	0.359		0.0107	0.4884	nan	nan	0.463	0.5556
0.7833	0	0.6027	nan	0	0.0127		0.1389	0.9401	0.83	0.9333	1	0.9545		0.65	0	nan	nan	0.1818	0.0541		0.0212	0.5455	nan	0.7143	0.125	0.2568
0.8222	0	nan	nan	0.0161	0.2381		0.3088	0.9759	nan	nan	0.9359	0.9403		0.8684	0.1892	0.1026	0.3158	0.0141	0		0.0104	0.4086	0.0358	0.0627	0.4545	0.6552
0.9487	0.433	0.6042	0.223	0.0563	0.5238		0.0628	1	nan	nan	0.9655	1		0.7407	0.36	nan	nan	0.2615	0.7188		0.05	0.3506	0.0611	0.0698	0.3438	0.7097
0.8667	0	nan	nan	0	nan		0.0263	0.7097	1	1	1	1		0.9184	0.5	nan	0.7917	0.3636	nan		0.2778	0.6667	nan	nan	0.5636	0.4444
0.8471	0.0113	nan	0.0058	0	0		0.4308	0.9386	0.9024	0.9867	0.9118	0.8936		0.7843	0.3846	0.5714	nan	0.5	0.6154		0.3	0.6667	nan	nan	0.6441	0.7308
0.8705	0.0158	0.0306	0.0278	0.0093	0		0.278	0.9175	0.9043	0.9027	0.7353	0.9423		0.898	0.5455	0.8519	nan	0.6429	0.8		0.0686	0.6606	0.8182	0.7701	nan	0.5577
0.8476	0.0513	0	0.0204	0	0		0.0785	0.8462	nan	0.9054	0.9649	0.9831		0.82	0.3684	nan	0.2692	nan	nan		0.0061	0.4691	0.6066	0.575	0.3478	0.439
0.791	0.0333	nan	nan	0.404	0.5		0.1509	0.925	nan	0.8077	0.9565	0.8873		0.7838	0.439	0.68	0.6	0.6667	0.7333		0	0.4565	0.4038	nan	nan	nan
0.9275	0.1693	0.5022	0.4967	0.5035	0.4368		0.3867	0.9355	nan	nan	0.9333	0.9706		0.5714	0	nan	nan	0.0566	0.2619		0.014	0.5177	0.7031	0.8148	nan	0.5152
0.966	0.0362	0.1322	0.1271	0	0		0.4032	0.9516	nan	nan	0.9623	nan		0.7105	0	nan	nan	0.0333	0.0886		0.0047	0.3765	0.3947	nan	nan	0.2692
0.8148	0.0222	0.0606	nan	0	0		0.3527	0.9394	nan	1	0.96	1		0.9615	0.1053	nan	nan	0.1111	0.26		0.0141	0.6402	0.8636	0.7966	nan	nan
0.781	0.0081	nan	nan	0	nan		0	0.9412	nan	nan	0.9272	0.9778		0.8043	0.4615	nan	nan	0.2857	0.2576		0	0.3182	0.6552	nan	nan	nan
0.9583	0.2	nan	nan	0.7826	0.8846		0.0739	0.9333	1	nan	0.9286	1		0.9	0.4881	nan	0.3913	0.5342	0.5625		0.0303	0.4324	nan	nan	nan	nan
0.9273	0.0247	0.0515	0.0264	0	0.0116		0.075	0.9667	1	0.5246	0.9574	1		0.746	0.3438	nan	nan	0.3333	0.5		0.0148	0.75	0.8889	0.8611	0.5625	0.8303
0.9739	0.4586	0.5061	0.4837	0.4335	0.3832		0.07	1	nan	0.8182	0.9565	nan		0.6296	0.0156	0.0267	0	0.0066	0		0.0047	0.4083	nan	nan	0.4242	0.4085
0.6953	0.0708	0	0.0184	0	0.022		0.0833	0.9762	nan	nan	nan	nan		0.8049	0.2879	nan	nan	0.3906	0.3103		0.0223	0.4286	0.4889	nan	0.2647	0.2895
0.9663	0.007	0.0215	0	0.0088	0.007		0.0259	1	nan	nan	nan	0.9744		0.5469	0.0484	nan	0	0	0.0179		0.0223	0.7273	0.8	0.6	0.4848	0.6
0.9651	0.0376	0	0.0392	0	0.0089		0.0123	0.9592	nan	nan	nan	0.9818		0.6349	0	0.2	0	0.0122	0		0.0301	0.3513	0.4684	0.3867	0.3684	0.375
1	0	0.0278	0	0	0		0.0168	0.7941	nan	nan	nan	nan		0.6957	0.2791	nan	nan	0.0636	0.0656		0.0161	0.3498	0.4776	0.4375	0.3939	0.4091
0.6034	0.0246	nan	0	0.0217	0.1534		0.0408	0.9286	nan	nan	nan	nan		0.9022	0.4057	0.5854	nan	0.3158	0.5		0.0131	0.3571	0.5238	nan	0.2833	0.5181
0.7294	0.18	0.3571	nan	0.5495	0.5814		0.0508	0.75	nan	nan	0.8955	nan		0.9404	0.3191	nan	0.8333	0.1667	0.4186		0.0155	0.5192	0.2955	0.5588	0.2143	0.5778
0.9362	0.1647	nan	nan	0.0588	0.25		0.0451	0.9787	nan	nan	0.8542	nan		0.7616	0.1852	0.5625	0.2222	0.1	0.1071		0.0078	0.439	nan	nan	nan	0.4333
0.5517	0.0215	0.1091	0.037	0	0		0.0489	0.9928	1	0.8148	0.8427	0.8478		0.9684	0.2364	nan	1	0.3571	0.6176		0	0.625	nan	0.7209	nan	nan
0.9704	0	nan	0.0152	0.0984	0.0492		0.0584	0.9909	0.9677	0.9048	0.8333	0.7778		0.9512	0.5128	nan	nan	0.493	0.4872		0.0097	0.7419	nan	0.7727	0.5588	0.6364
0.8769	0.1683	0.1781	0.2917	0.4186	0.4048		0.0463	0.9783	0.8077	nan	0.9444	1		0.4034	0.0414	nan	nan	0.2885	nan		0	0.4912	nan	nan	0.4091	nan
0.5729	0	nan	0	0.0116	0.0057		0.0763	0.9714	0.6	nan	0.9828	0.9167		0.7162	0.2331	0.5395	0.6182	0.0645	0.3784		0.1853	0.5851	nan	0.4359	0.4186	0.6892
0.8305	0	nan	nan	0	0		0.0691	0.973	1	nan	0.9505	0.8276		0.7231	0.4139	0.7087	0.7949	0.6471	0.6		0.0674	0.4237	0.3717	0.2616	0.32	0.5913
1	0.0214	0.0341	0.0354	0.0093	0.0093		0.0265	0.8264	0.9672	0.8462	0.8095	0.7419		0.7103	0.2394	0.7759	0.6164	0.3506	nan		0.0059	0.4405	nan	0.64	0.4043	0.5696
0.8969	0.0127	0.0193	0.0147	0	0		0.0229	0.8875	1	0.9355	0.9224	0.8713		0.7353	0.4062	nan	0.1064	0.1667	0.2308		0.004	0.6753	nan	nan	0.6066	0.7524
0.8042	0.0217	0.0061	0.0045	0	0.018		0.0301	0.9038	1	0.9286	0.95	0.981		0.8333	0.4077	nan	0.5152	0.5294	nan		0.0065	0.3925	nan	nan	0.3836	0.5985
0.8571	0.0161	0.0129	0.0031	0	0.0143		0.0157	0.896	0.9496	0.9691	0.9855	0.9908		0.8065	0.0256	0.0435	0.0606	0	0		0.6212	1	0.7451	nan	0.6944	0.6216
0.9643	0.0244	0.018	0.0069	nan	0		0.0072	0.9592	1	nan	0.9735	nan		0.6341	0.023	nan	0.1509	0.027	nan		0.3763	0.68	nan	nan	0.4107	0.6522
0.7365	0.0172	0.0347	0.0165	0	0		0.0066	0.873	nan	nan	0.931	1		0.6901	0.141	0.2381	0.1731	0	0.0741		0.0191	0.4149	0.2222	0.4651	0.2549	0.0741
0.9908	0.0146	0	0.0049	0	0		0.0149	0.8889	nan	0.4595	1	0.9899		0.5259	0.1908	0.1455	0.3008	0.0455	0.25		0.0247	0.6786	nan	nan	0.6207	0.5432
0.9718	0.0153	0.0155	0.0086	0	0		0.0158	0.8333	nan	0.5833	0.9333	1		0.6667	0.1164	0.1239	0.2019	0.0435	0.1071		0.3333	0.6667	nan	nan	0.5435	nan
0.931	0.0114	nan	0.6316	0	0		0.0054	1	1	0.8793	0.9495	0.9796		0.7255	0.1008	nan	nan	nan	nan		0.4167	0.7391	nan	nan	0.4675	0.6522
0.9609	0.0263	0	0.0476	0	0		0.0044	0.9714	nan	0.7188	0.8511	0.9808		0.5745	0.0444	nan	nan	nan	nan		0.0242	0.7143	nan	nan	nan	nan
0.6216	0.0149	nan	nan	0.0323	nan		0.0185	0.9661	nan	0.8	0.9712	1		0.5591	0.1343	nan	nan	0	0.2742		0.0103	0.5333	nan	nan	nan	0.4681
0.5946	0.0179	0	nan	0.0235	0.0119		0.0196	1	nan	0.9091	1	0.9714		0.8065	0.1127	nan	0.4118	0.1587	0.1932		0.025	0.8	nan	nan	nan	0.8033
0.5267	0.0227	0.2308	0.2139	0.017	0.0071		0.2469	1	nan	0.9722	0.883	0.9847		0.5	0.0124	nan	0.42	0.0145	0.1187		0.018	0.5172	0.5	0.4889	0.8125	0.797
0.7863	0.2268	0.7805	0.8485	0.2971	0.4531		0.0601	0.9118	nan	nan	0.8756	nan		0.503	0.0786	0.5116	0.2647	0.0192	0.0682		0.0142	0.3542	nan	0.1304	0.6333	0.5538
0.9474	0.4262	nan	nan	0.9355	0.9535		0.0474	0.9412	1	nan	0.8909	nan		0.5976	0.0735	0.6744	0.5217	0	0.0353		0.2095	0.5821	nan	0.4526	0.78	nan
0.8796	0.193	0.371	0.4286	0.3782	0.3908		0.0325	0.9626	0.9583	0.8308	0.8588	nan		0.7349	0.1118	nan	0.625	0.2419	nan		0.006	0.383	0.4762	0.303	nan	nan
0.8305	0.2507	0.7805	0.6832	0.3617	0.2927		0.0407	0.9859	1	0.993	0.8563	0.9706		0.7083	0.2703	nan	nan	0.4941	nan		0.0129	0.6522	nan	nan	nan	nan
0.8085	0.0233	nan	0.0096	0.0076	0		0.0584	0.9891	nan	1	nan	nan		0.9574	0.6087	nan	nan	0.7669	0.8503		0.0057	0.6623	nan	0.9286	nan	0.7414
0.8824	0.0121	0.0333	0.018	0	0		0.1028	0.9667	nan	nan	0.9859	1		1	0.6897	nan	nan	0.8879	0.8621		0.009	0.6364	nan	0.6667	nan	0.5484
0.9762	0	0	nan	0	0		0.0172	0.9107	nan	nan	nan	nan		0.8364	0.36	nan	nan	0.4054	0.6579		0.0162	0.5652	nan	0.6216	nan	0.6667
0.9464	0.0159	0	0	0	0.0155		0.2927	0.9248	1	0.9062	0.9792	0.875		0.8679	0.5273	nan	nan	0.7	0.5278		0.0143	0.6531	nan	nan	nan	nan
0.8971	0	0	0	0	0.0112		0.0423	0.9111	0.8958	1	0.9524	0.8333		0.8868	0.4062	nan	nan	0.7765	0.7353		0.2373	0.6585	nan	nan	nan	nan
1	0.2444	0	0	0.1343	0.1573		0.0374	0.6857	0.9718	0.8871	0.8571	0.9375		0.9185	0.4762	0.3043	0.6842	0.3952	0.4571		0	0.4706	nan	nan	0.3759	0.5319
0.5745	0.0196	nan	nan	0.2231	0.2453		0.0168	0.7872	0.9712	0.9485	0.9667	0.9627		0.8418	0.4248	nan	nan	0.3882	0.6423		0.0103	0.5581	0	0.0102	nan	0.55
0.8077	0.0714	nan	nan	0.0993	0.1143		0.0024	0.5263	0.9383	0.9	0.7529	0.8		0.7754	0.2957	0.4286	0.2273	0.3145	0.4714		0.0035	0.4167	0.0298	0.0079	0.4231	0.5517
1	0.0174	0.0192	0.005	0.0191	0.0092		0.0136	0.5579	0.0233	0.0456	0.2838	0.5122		0.7869	0.4545	nan	0.7317	0.2333	nan		0.0028	0.425	0.0141	0.0113	0.037	nan
0.6613	0.0122	0.0077	0.0058	0.0133	0.0098		0.0199	0.8902	0.6518	0.5799	0.7447	0.8608		0.8902	0.5217	nan	nan	0.7619	0.6667		0.013	0.5	0.0116	0.0199	0.1935	0.5
0.8155	0.0097	0.0078	0.0112	0	0.0131		0.0086	0.9268	0.9359	0.9364	0.8302	0.8598		0.7826	0.2778	nan	0.5714	0.4839	0.4615		0.0101	0.4688	0.018	0.0061	nan	0.2857
0.9058	0.0367	0.0122	0.0185	0.0064	0.0179		0.1688	0.9545	0.9708	0.9751	nan	0.9254		0.8077	0.3165	nan	0.7391	0.4655	nan		0.0086	0.5909	0.0169	0.0081	nan	nan
0.9722	0.0423	0.0398	0.0155	0	0		0.2457	0.8846	nan	0.8852	nan	1		0.6667	0.2456	nan	0.3333	nan	0.2586		0	0.4091	0.018	0.0146	0.2604	0.4828
0.6828	0.017	0.0104	0.0071	0	0		0.052	0.8286	0.3588	0.227	0.9716	0.9863		0.9474	0.35	nan	nan	0.2056	0.6703		0.5238	0.931	nan	nan	0.7232	0.8571
0.7571	0.0046	0.0275	0.0278	0.013	0		0.1754	0.9333	0.0081	0.1212	0.9429	0.9692		0.7667	0.3902	nan	nan	0.6792	0.3542		0.275	0.5938	nan	nan	0.4412	0.6693
0.8796	0	0.0126	0.0125	0	0		0.0148	0.9565	1	0.6522	1	1		0.8	0.4545	nan	0.7213	0.7396	0.5938		0.0143	0.4107	0.0976	0.0556	0.2584	0.4308
0.9848	0.0784	0.1525	0.058	0.3704	0.0357		0.015	0.9531	1	nan	0.9344	0.9583		0.8372	0.3425	nan	0.7778	0.8333	0.7119		0.0068	0.7879	nan	nan	0.8864	0.6232
0.9625	0.1852	nan	0.9333	0.8947	0.927		0.056	0.9605	0.9706	0.8919	0.875	0.9429		0.8378	0.4107	nan	nan	0.5455	0.5641		0.0149	0.7209	nan	nan	0.6275	0.6289
0.9545	0.0096	0	0.0142	0	nan		0.0573	0.9231	0.9474	0.8429	0.9091	0.9565		0.7981	0.3653	0.8601	0.6033	0.2667	0.2045		0.0181	0.5227	nan	nan	0.5526	0.6027
0.9732	0.0164	0.0127	0.0031	0.0137	0		0.0854	0.9479	0.963	0.9818	0.9512	0.9655		0.8447	0.2857	0.7965	0.725	0.3333	0.25		0.0024	0.625	nan	nan	0.7111	0.5429
0.9836	0.027	0.0201	0.0275	0.0108	0		0.0233	0.9275	nan	nan	0.973	nan		0.9028	0.2494	nan	0.7887	0.3333	0.4524		0.0043	0.6173	0.4	0.5667	0.4918	0.5366
0.9811	0.0294	0.0112	0.0192	nan	nan		0.0152	0.9315	0.8462	0.9701	0.8961	0.9608		0.7987	0.1378	nan	nan	0.0652	0.2558		0.0318	0.8571	0.7895	0.8	0.7167	0.6724
0.9556	0.013	0.0227	0.0184	0	0.0469		0.0202	0.8571	nan	nan	0.9189	0.9624		0.8213	0.2336	0.8128	0.8045	0.3056	0.3684		0.0098	0.7037	nan	nan	0.8182	0.7579
0.9483	0.0076	0	0.0352	nan	nan		0.0238	1	nan	0.6842	0.9194	0.9167		0.75	0	nan	nan	0	0		0.0046	0.5333	nan	nan	0.76	0.6923
0.9923	0.0199	0.0194	0.033	0	0		0.0132	0.9773	nan	0.6486	0.9636	0.76		0.9259	0.3939	nan	nan	0.5263	0.7286		0.0161	0.7568	nan	nan	0.6667	0.6667
1	0.0241	0.0154	0.0125	0	0		0.0144	1	nan	0.6071	0.9792	nan		0.7917	0.4878	nan	nan	0.5306	0.7451		0	0.5882	nan	nan	0.7333	0.6415
0.9703	0.0037	0.0109	0.0312	0	0		0.014	0.9737	1	0.907	0.95	0.8889		0.9178	0.6	nan	nan	0.5763	0.7436		0.009	0.7059	nan	nan	0.8	0.6136
0.9497	0.3551	0.2203	0.2192	0.2697	0.431		0.2418	0.9565	1	nan	0.8367	0.98		0.7586	0.35	nan	nan	0.4362	0.4409		0.0055	0.5889	nan	0.5789	0.4455	0.6571
0.9286	0.092	0.2209	0.2252	0.1084	0.1818		0.1621	1	nan	0.9048	0.875	0.9775		0.8431	0.4262	0.6	nan	0.5938	0.51		0.0446	0.8214	nan	nan	0.6729	0.661
0.9486	0.2857	0.9348	0.8958	0.6532	0.62		0.1368	1	0.9091	0.9167	0.9559	0.9302		0.7597	0.3608	0.4754	0.6575	0.2231	0.4701		0.0104	0.3548	nan	nan	0.5893	0.4516
0.9583	0.3462	nan	nan	0.7213	0.6739		0.4025	0.9341	0.4517	0.2626	0.5833	nan		0.854	0.5411	0.9111	0.6667	0.6569	0.6737		0.0101	0.7697	0.9348	0.8478	0.71	0.8947
0.8	0.1453	0.1489	0.1528	0.0725	0.4906		0.2339	0.9658	0.3246	0.1873	0.6207	nan		0.6667	0.2143	nan	nan	0.7241	0.6286		0.0538	0.6039	nan	nan	nan	nan
0.7231	0.027	nan	nan	0	0.093		0.2382	0.9918	0.2783	0.159	0.7941	nan		0.5614	0.0533	nan	nan	0.5217	0.4		0.0625	0.4444	nan	nan	0.2903	0.3143
0.7618	0.2096	0.4185	0.2895	0.4199	0.5042		0.1796	1	0.1981	0.1313	0.9636	nan		0.8261	0	nan	0.0615	0.065	0.0875		0.0237	0.44	0.0319	0	0.1385	nan
1	0.0044	0.0033	0.0246	0	0		0.1155	0.9556	0.1061	0.0988	0.9778	nan		0.85	0.1325	nan	nan	nan	0.5161		0	0.3778	0.0189	0.0238	0.1613	nan
1	0.0099	0.0249	0.008	0	0		0.066	0.9762	0.0771	0.0984	0.9623	0.9667		0.7273	0.3667	nan	nan	nan	0.5926		0.0227	0.4038	nan	0.5385	0.4839	0.303
1	0.0226	0.0066	0.0208	0	0.0172		0.1373	0.9767	0.057	0.1463	0.9861	1		0.7222	0.42	0.4681	0.4242	0.4324	0.5238		0.0057	0.4167	nan	nan	0.5	nan
0.9365	0.0197	0.0053	0.0158	0.005	0.0073		0.4138	1	nan	0.5469	1	1		0.7188	0.2703	nan	nan	0.5366	0.5962		0.0166	0.8235	nan	nan	0.6275	0.678
1	0.009	0	0.0203	0	0		0.2184	1	0.92	nan	0.9767	0.9286		0.5	0.1481	nan	nan	nan	0.619		0.0214	0.8387	nan	nan	0.8958	1
0.8168	0.0467	1	0.6774	0.0126	0.0918		0	0.8467	0.881	0.8475	0.8125	0.7949		0.3684	0.0615	0.2235	0.3393	0	nan		0	0.4956	0.29	0.1694	nan	0.6452
0.9412	0.0189	0.0239	0.0359	0.0082	0		0.0267	0.703	0.8765	0.6667	0.9608	0.9904		0.5172	0.1111	nan	nan	nan	nan		0.0032	0.5055	0.1027	0.0675	0.6667	nan
0.9133	0.0206	0.0119	0.0112	0.0048	0.0152		0.0138	0.859	nan	nan	0.8704	0.9867		0.7453	0.4253	0.5507	0.5696	nan	0.6349		0.5139	0.8657	0.8966	0.6774	nan	nan
0.9307	0.034	0.0194	0.0089	0	0		0.0204	0.925	nan	nan	0.8704	0.96		0.5571	0.0789	nan	nan	0.2326	0.3148		0.0028	0.3659	0.6444	nan	0.6848	0.8049
0.9057	0.0084	0.024	0.0053	0	0		0.2278	1	nan	nan	0.9538	1		0.6731	0.1905	nan	nan	0.3478	0.3846		0.0098	0.7143	nan	0.6818	0.7209	0.5484
0.8778	0.0279	0.0193	0.0178	0.0081	0		0.0033	1	0.963	nan	1	0.9846		0.3333	0.0074	0.0208	0.0161	0	0		0.007	0.4938	0.8919	0.9815	nan	nan
0.9032	0.0159	0.0274	0.0197	0.0052	0		0.0615	0.9672	0.1429	0.2903	1	1		0.561	0.1094	0.102	0.0328	0.0566	nan		0.027	0.3538	nan	nan	0.3226	0.3438
0.8571	0.0041	0.0357	0	0	nan		0.1738	0.8947	nan	nan	0.876	0.9787		0.6719	0.2393	0.3582	0.4681	0.2308	0.4432		0.007	0.5143	nan	nan	0.8148	0.6613
0.9832	0.0157	0.0197	0	0	nan		0.0138	0.9701	nan	0.9595	nan	0.9655		1	0.6579	nan	nan	0.7162	0.8358		0.012	0.6667	nan	nan	0.8243	0.6613
0.9412	0.004	0.0075	0.0275	0	0.0312		0.0284	0.9412	nan	0.814	0.973	0.9579		0.5455	0.0635	nan	0.7414	0.6286	0.2836		0.0163	0.8	0.8148	0.9118	0.72	nan
0.8361	0.0141	0.0112	0.0192	0	0.012		0.0068	0.9623	nan	0.8293	0.8491	1		0.4051	0.0709	0.2105	0.1226	nan	0.119		0	0.4286	nan	nan	0.1724	0.3778
0.9699	0.0148	0.0082	0.0052	0.0097	0		0.0062	0.9688	nan	0.3333	0.9524	0.9444		0.4	0.0362	0.3731	0.4938	nan	0		0.0028	0.3077	nan	nan	0.5429	0.4884
0.5976	0.0042	0.0259	0.0192	0.0069	0.015		0.0097	1	nan	nan	nan	nan		0.5802	0.2759	0.2857	nan	0.3656	0.5439		0.0063	0.7353	nan	nan	0.6875	0.6786
0.8614	0.3	0.8182	0.8723	0.6797	0.7226		0.0052	1	nan	nan	nan	0.8095		0.4526	0.1019	0.3333	0.2927	0.0833	0.2676		0.4797	0.814	0.8182	0.35	0.7895	nan
0.9149	0.3672	nan	0.7647	0.8152	0.8804		0.0154	1	nan	0.92	nan	0.9259		0.3966	0.0664	nan	nan	0.0588	0.275		0.0217	0.3226	nan	nan	0.2841	0.35
0.9524	0.0952	0.0351	0.0238	nan	nan		0.0095	1	nan	0.8713	0.9691	0.9455		0.3784	0	nan	nan	0.05	0.0469		0.0189	0.7711	nan	nan	0.8	0.375
0.9342	0.0852	0.0154	0.0086	nan	nan		0.0044	0.9881	nan	0.9649	0.9032	0.9245		0.6949	0.1562	nan	0.0417	0.5122	0.6019		0.2296	0.8387	nan	nan	0.8095	0.759
0.9412	0.0675	0	0.0341	nan	nan		0.0115	0.9681	nan	0.5926	0.987	0.9259		0.8158	0.4231	0.3125	0.1493	0.5595	0.6222		0.071	1	nan	0.5	0.8679	0.7531
0.9672	0.0431	0.0064	0.0329	0	nan		0.0128	1	nan	nan	0.9655	1		0.8913	0.375	nan	0.4262	0.4444	0.9		0.0197	0.8333	nan	0.4407	0.8451	0.78
0.9744	0.0154	0.0187	0.0156	0	nan		0.0145	0.96	1	nan	0.9545	1		0.5385	0.1667	nan	nan	nan	nan		0.4474	0.7619	0.6061	nan	nan	0.6757
0.9885	0.0262	0.017	0.0194	0	0		0.0126	0.9565	nan	0.7727	nan	0.9762		0.7	0.3617	nan	nan	nan	nan		0	0.7538	0.8776	nan	0.7848	0.8936
0.9907	0.0223	0.0037	0.0317	0	0		0.0065	0.9464	nan	0.9286	nan	0.8		0.5469	0.1364	nan	nan	nan	0.2963		0.5072	0.8305	nan	nan	0.5217	0.6351
0.9608	0.0206	0.0115	0.0189	0	0		0.0102	0.98	nan	nan	nan	nan		0.8462	0.4667	nan	nan	0.5455	0.6296		0.0169	0.9048	nan	0.0294	0.9643	0.7949
1	0.0076	nan	nan	nan	nan		0.0104	1	1	nan	0.9583	0.9583		0.5229	0.1268	nan	nan	0.3871	0.3953		0.0148	0.3699	nan	nan	0.299	nan
1	0.0281	nan	nan	nan	nan		0.019	0.7949	nan	0.625	0.9636	nan		0.6491	0.1667	0.4286	nan	0.5333	nan		0.0076	0.5	nan	0.3958	0.2478	0.425
0.9155	0	nan	nan	0.0047	0		0.0085	0.6869	nan	0.8571	0.8841	nan		0.3289	0	nan	nan	nan	nan		0.0327	0.6491	nan	0.8085	0.6061	nan
0.5151	0.0127	0.6294	0.6129	0.0511	0		0.0154	0.8511	1	0.9048	0.8621	0.9		0.8511	0.5455	nan	0.52	0.6667	nan		0.4179	0.9412	0.95	0.8056	0.9143	0.8889
0.871	0.087	nan	nan	0.0081	nan		0.0251	0.9028	nan	nan	0.7115	0.8333		0.875	0.4865	0.8095	nan	0.8443	0.8267		0.3723	0.7174	nan	nan	0.78	nan
0.8393	0.1154	nan	nan	0	0		0.0131	0.7259	nan	0.381	0.3981	0.4583		0.84	0.375	0.4194	0.6818	0.449	0.6275		0.0057	0.7009	0.766	0.7347	nan	nan
0.9048	0	nan	nan	0	0		0.0069	0.88	nan	nan	0.4267	0.431		0.8182	0.4545	nan	nan	0.4286	0.6364		0.0254	0.6087	0.625	0.5926	nan	0.8
0.9828	0.0299	nan	nan	0	0		0.0167	0.918	0.9375	nan	0.8711	0.7071		0.8537	0.3103	nan	nan	0.1111	0.2821		0	0.4412	nan	nan	nan	nan
0.9404	0.0198	nan	0	0	0		0.0631	0.9592	0.6034	nan	0.8818	0.8217		0.8	0.4516	nan	nan	0.7143	0.6034		0.0116	0.6744	0.7391	nan	0.5316	nan
0.9231	0.0161	nan	0	0.01	0		0.2873	0.9014	0.9744	nan	0.8404	0.7579		0.8667	0.5549	0.6066	nan	0.2254	nan		0.0095	0.9677	nan	nan	0.8333	0.8026
0.9038	0.0152	0.075	0.0143	0	0		0.4034	0.9565	1	0.7778	0.9441	nan		0.701	0.3194	0.7059	0.6607	0.5316	0.7455		0.0161	0.7586	nan	nan	nan	0.6607
1	0.0197	0.7917	0.873	0	0		0.2945	1	0.0913	0.1676	1	0.9697		0.7885	0.4286	nan	nan	0.5667	0.8171		0.0081	0.6364	0.6429	nan	0.6176	0.5714
0.9474	0.0078	nan	0.8	0	nan		0.2642	0.9844	0.1374	0.1664	0.9659	0.7143		0.9118	0.5517	nan	nan	0.7174	0.7692		0	0.3462	nan	nan	0.2747	0.6216
0.9206	0.0225	nan	nan	0.0149	nan		0.2531	0.9963	0.1656	0.1746	0.9483	0.8		0.6	0.25	nan	nan	0.2286	0.3699		0.0089	0.48	0.5185	nan	0.4231	0.6479
0.88	0.0336	nan	nan	0	nan		0.2196	0.9818	0.1988	0.0895	0.8923	0.8571		0.7826	0.0926	nan	0.3913	nan	0.3542		0.3409	0.8	nan	nan	0.5263	0.8036
0.8431	0.0105	0.0129	0	0	0		0.1551	1	0.0675	0.0392	0.9128	nan		0.5132	0.0084	0.0207	0.0042	0	0.0132		0.0137	0.6106	0.2059	0.4625	0.4697	nan
0.9718	0.0132	0.0115	0.0023	0	0.0191		0.0985	0.925	0.034	0.036	0.9474	0.9643		0.4565	0.0226	0.0311	0	0	0		0.0143	0.5326	0.4815	0.6094	0.5143	0.7193
0.9758	0.0081	0.0199	0.0251	0.0105	0		0.1796	0.9375	0.025	0.0412	1	nan		0.4574	0.0096	0	0.014	0.0114	0.0087		0.016	0.5217	0.5859	0.6364	nan	0.5455
0.9323	0.0183	0.0049	0.0095	0	0		0.244	0.8794	0.9464	0.8873	0.9519	0.9792		0.4366	0.0063	0.0693	0.0265	0.0137	0		0.023	0.3692	nan	nan	nan	0.3
0.936	0.0208	0.0175	0.0166	0	0		0.2538	1	0.9535	1	0.9211	0.9722		0.4545	0	0.0312	0.0633	0.023	nan		0.0262	0.7414	nan	nan	0.44	0.5862
0.9851	0.0296	0.0226	0.0071	0	0.0145		0.4688	1	nan	nan	nan	1		0.8431	0.375	nan	nan	0.14	0.56		0	0.3006	0.4074	nan	0.3	0.3556
1	0.0226	0.0127	0.0261	0	0		0.0172	0.8824	nan	nan	0.7643	0.8219		0.5385	0.0385	nan	nan	nan	nan		0.0085	0.44	0.6809	0.4762	0.4035	0.4412
0.75	0.0158	0.0087	0.0161	0.0063	0.0254		0.029	0.9091	nan	nan	0.7213	0.9231		0.5243	0.1283	0.9706	nan	0.386	0.6486		0.4141	0.7229	nan	0.5182	0.7273	0.6429
0.988	0.0085	0.0123	0.0064	0	0		0.3793	0.9	nan	nan	0.8283	0.9388		0.4923	0.0248	nan	nan	0	0.0196		0.1111	0.4407	0.9057	0.6667	0.8118	nan
0.6875	0.0145	0.0051	0.0189	0	nan		0.0099	0.6441	0.9231	nan	0.8929	0.9535		0.5139	0.0476	0.0833	0.0909	0.0094	0		0.0065	0.5172	nan	nan	0.3582	0.4516
0.9109	0.0146	0.0126	0.0186	0	nan		0.0091	0.7347	0.9722	nan	0.9184	0.9231		0.8148	0.2787	0.7383	0.6587	0.4348	nan		0.016	0.7292	nan	0.7778	0.3333	nan
0.6972	0.0201	0.0143	0.0366	0	0.0149		0.0199	0.8608	0.913	nan	0.9825	0.95		0.7292	0.2059	0.4348	0.92	0.4639	0.7231		0.0152	0.7407	nan	0.4	0.375	0.4884
0.513	0.0053	0.0327	nan	0	0		0.0193	0.8926	0.8846	nan	0.9714	nan		0.8571	0.5556	0.75	nan	0.5	0.6122		0.0192	0.326	0.4583	0.2935	0.2421	0.5514
0.9856	0.0655	0.9368	0.9286	0.2427	0.2128		0.0067	0.9198	0.9324	nan	0.9211	1		0.7429	0.36	nan	0.7647	0.3309	0.6667		0.0091	0.4486	0.6429	0.4697	0.1346	0.4672
0.949	0.016	0.918	0.9175	0	0.0133		0.0126	0.9268	0.9537	0.8652	0.9481	0.9531		0.7727	0.4688	nan	0.8	0.5	0.8267		0.0163	0.4521	0.4194	0.4	0.1667	0.5904
0.9802	0	nan	nan	0	0.0615		0.0236	0.9384	0.9452	0.9322	0.9333	1		0.45	0.0263	nan	0.0286	0	0		0.1724	0.5429	nan	0.2973	0.4848	0.4194
0.5263	0	0	0.0135	0	0		0.0078	0.9121	0.9783	1	0.9091	0.982		0.3822	0.0051	0.028	0.0282	0	0		0.0323	1	0.7755	0.7324	0.9	0.6333
0.8558	0.0116	0	nan	0	0		0.0139	0.6129	nan	nan	0.913	0.7167		0.4725	0.0188	0.0115	0.0192	0	0		0.0597	0.9697	0.85	nan	0.8661	0.8889
0.5658	0.0615	nan	nan	0	0		0.0144	0.7	nan	nan	0.95	0.9832		0.8158	0.4113	0.8158	0.8421	0.4304	0.7111		0.021	0.9714	1	nan	0.8868	nan
0.9623	0.013	0	0.0085	0	0		0.0152	0.7634	nan	nan	0.9766	0.9891		0.625	0.0833	0.3333	nan	0.3396	0.1875		0.0289	0.9792	0.9459	nan	0.7791	nan
0.8889	0	0	0.0139	0	0		0.0079	0.8519	nan	nan	0.9348	0.9537		0.5968	0.0403	0.3333	nan	0.3182	0.3333		0.0385	0.9222	nan	nan	0.8118	nan
0.9167	0.0159	0	0	0.025	nan		0.0071	1	nan	0.92	0.92	0.9535		0.7065	0.0538	0.2254	nan	0.4143	0.2949		0	0.8657	nan	0.75	0.7736	0.9318
0.9231	0.0225	0.0049	0.0232	0	0		0.0165	0.96	nan	0.75	0.9457	0.984		0.7286	0.3434	0.3883	0.2386	0.3867	0.463		0	0.7368	nan	0.9429	0.5389	0.7419
0.8704	0.022	0.0136	0.0058	0	0		0.0051	0.9123	nan	0.9643	0.9894	0.9825		0.9149	0.3256	nan	0.4348	0.5789	0.5		0.0227	0.8105	0.619	0.4627	0.2924	0.3613
0.8235	0.0199	0.0122	0.0093	0	0		0.0148	1	nan	0.9149	0.9646	0.9669		0.8537	0	0.9091	nan	0.1195	0.0588		0.0034	0.383	nan	nan	nan	0.5714
0.881	0.0272	0.0161	0.0287	0	0		0.0218	0.9307	0.9836	1	0.9394	0.9795		0.8558	0.4375	nan	nan	0.7059	0.5556		0.4559	0.8226	nan	nan	nan	nan
0.8873	0.0097	0.0132	0.0176	0	0		0.0252	1	nan	0.9552	0.9643	0.9558		0.9615	0.6571	nan	nan	0.5	0.9701		0.0151	0.6944	nan	nan	0.8387	nan
0.9615	0.0116	0.019	0.0132	0	nan		0.4038	0.9079	nan	nan	0.9565	0.9829		0.7368	0.3	0.2857	0	0.4062	nan		0.0095	0.48	nan	nan	0.6034	0.8889
0.9756	0.0096	0.0119	0	0	nan		0.3239	0.9074	0.6	0.3902	0.6207	0.6212		0.814	0.2967	0.6071	nan	0.32	0.381		0.0164	0.6	nan	nan	0.85	0.7955
1	0.019	0.0196	0	0	nan		0.0299	0.569	0.2647	nan	0.8532	0.8875		0.3678	0.0196	0	0.0484	0	nan		0.0183	0.4388	0.5161	nan	0.4833	0.5873
0.5581	0.0057	nan	0	0	0		0.0455	0.9209	0.9592	0.8824	0.9674	0.9722		0.6234	0.0735	0.025	0	0.0132	nan		0.3772	0.8218	nan	0.6923	0.6667	0.9388
1	0	0	nan	0	0.0435		0.0058	0.9677	0.9494	0.9091	0.9394	1		0.4302	0.0222	0	nan	0	nan		0.5556	0.8919	nan	nan	nan	0.7857
0.9474	0.008	nan	0.0312	0	0		0.0127	0.9914	0.9429	nan	0.9265	1		0.4054	0	nan	nan	0	nan		0.0099	0.8065	0.625	nan	0.7273	0.6786
0.8462	0.016	0.0216	0.0197	0	nan		0.0143	0.9048	nan	nan	0.9259	nan		0.3675	0.0058	0.0152	nan	0	0		0.0145	0.7188	nan	nan	0.8378	0.7143
0.5821	0	nan	nan	0	0.0294		0.0058	0.5403	0.7245	0.806	0.434	0.5824		0.5341	0.0076	0.0417	nan	0	0		0.0159	0.5362	nan	0.6341	nan	0.6129
0.8088	0.2432	nan	0	0	0.1558		0.0103	0.8062	0.7978	0.8923	0.3741	0.4889		0.5111	0.2075	nan	nan	nan	nan		0.0185	0.4048	nan	0.3188	nan	0.4857
0.6568	0.0152	0.7442	0.7123	0.0098	nan		0.0131	0.7162	0.5	nan	0.5849	0.4706		0.8462	0.3	nan	0.5758	0.4103	0.7391		0.0117	0.5	nan	nan	nan	nan
0.619	0.0789	0.0345	nan	0	nan		0.0034	0.9053	0.975	0.7308	0.94	0.9646		0.5294	0.0098	0.04	0.0211	0	nan		0.0152	0.5882	nan	nan	0.775	nan
0.9538	0.45	nan	nan	0.8926	0.8526		0.0069	0.9846	0.9524	1	0.9783	0.9365		0.5357	0.0281	0.0133	0.0185	0	0		0.4951	0.9574	nan	nan	0.9111	nan
0.9681	0.431	nan	nan	0.963	1		0.0123	0.9241	nan	0.9545	0.9778	0.9778		0.9545	0.6364	nan	nan	0.5882	0.6095		0.0036	0.717	0.7381	0.8571	nan	0.8
0.7027	0	0.2414	nan	0.1071	0.2581		0.0272	1	nan	0.9318	0.9615	0.9714		0.4462	0.0289	0.2703	0.1415	0.0132	0		0.0187	0.7143	nan	nan	0.7419	0.7742
0.7746	0.102	0.4828	0	0.2477	0.3534		0.0122	1	nan	nan	0.9146	nan		0.5385	0.1413	nan	0.1905	0.2308	nan		0.0224	0.5741	0.7979	0.7273	0.5962	0.6211
1	0.4062	nan	0.25	0.7722	0.8391		0.0143	1	nan	0.5714	0.9	nan		0.7088	0.4048	nan	nan	0.3878	0.625		0.0191	0.9286	nan	nan	0.7353	0.8852
0.9885	0.013	0	0.0169	0	0		0.0102	0.9574	nan	0.7021	nan	nan		0.7308	0.4133	nan	nan	0.4805	0.5625		0.03	0.7857	nan	0.4894	0.6377	0.7667
0.9941	0.0174	0.0159	0.0049	0	0		0.0217	1	nan	nan	nan	nan		0.6471	0.1887	0.2381	0.3488	0.3571	nan		0.0156	0.8167	0.814	0.5588	0.6735	0.8305
0.8806	0.0149	0.0039	0.0096	0	nan		0.0116	0.9556	1	nan	0.9764	0.95		0.8434	0.5067	nan	nan	0.3467	0.8934		0.0119	0.5657	0.5714	0.6145	0.6364	0.5455
0.7667	0.0223	0.0095	0.0106	nan	nan		0.0202	0.9615	nan	nan	0.9762	0.881		0.8475	0	nan	0.0323	0.0074	0		0.0154	0.4333	nan	nan	0.4091	0.4444
1	0.0157	0.0169	0.0161	nan	nan		0.0698	0.9231	nan	0.3333	0.963	0.9302		0.8085	0.4167	nan	nan	0.4783	0.6071		0.0132	0.8	nan	nan	nan	0.6324
1	0.0199	0.0187	0.032	0	nan		0.02	1	nan	0.5294	0.9688	1		0.7347	0.4154	nan	0.6667	0.2121	0.3261		0.0121	0.58	nan	nan	nan	0.6441
1	0.0238	0	0.0224	0	0		0.0084	1	nan	nan	0.9867	1		0.4516	0.1111	0.6667	0.1739	0.1667	0.2105		0.0205	0.8333	0.9091	nan	0.75	0.899
0.9839	0.0062	0.006	0.0036	0	0.0128		0.0102	0.9459	nan	nan	0.8929	0.973		0.8072	0.2125	nan	0.8219	0.1875	0.5		0.0074	0.7143	nan	nan	0.5238	nan
0.8411	0.0252	0.018	0.0048	0.0396	0		0.4005	0.9714	1	0.8333	0.9333	0.9697		0.5385	0	0.375	nan	0.2231	0.3443		0.0154	0.7674	0.9167	nan	0.8095	0.8824
0.9322	0.031	0.0102	0.0066	0.0923	0		0.2941	0.8112	0.9684	0.9065	0.9173	0.9067		0.9375	0.6129	nan	nan	0.5441	0.6216		0	0.8571	nan	0.7609	0.7083	0.8291
0.9506	0.0119	0.0109	0.0159	0	0		0.1222	0.8602	0.6084	0.7296	0.9091	nan		0.8111	0.4935	0.7364	0.7011	0.7091	0.7384		0.0086	0.7805	nan	0.8485	0.4167	0.7944
0.9467	0.013	0.0164	0.0125	0	0.0112		0	0.9259	0.94	1	0.9296	nan		0.782	0.4386	nan	0.557	nan	0.6		0.0187	0.3478	nan	0.3333	nan	0.3529
0.9703	0.0209	0.0145	0.0073	0	nan		0.0121	0.9265	0.9474	0.8696	0.9808	nan		0.8667	0.3167	0.5588	nan	nan	nan		0.0041	0.6111	nan	0.7143	0.5106	0.726
0.717	0.0162	0.0082	0.0146	0	0.0222		0.0125	0.9265	nan	0.8333	1	nan		0.7755	0.4643	nan	0.5636	0.4643	0.6		0	0.7143	nan	nan	0.7846	0.8438
0.8182	0.0113	0.0159	0.0159	0.0222	0		0.0141	1	nan	nan	nan	nan		0.8636	0.4848	nan	nan	0.4048	0.6579		0.039	0.52	nan	nan	0.5385	0.7317
0.7843	0.0153	0.0198	0.0145	0	0.0123		0	1	nan	nan	0.974	nan		0.6265	0.1017	0.3333	nan	0.0283	0.1148		0.0083	0.9091	nan	0.5652	0.9143	0.8286
0.6972	0.0634	0.0104	0.0174	0	0.0086		0.0122	0.9545	nan	0.9583	0.9	0.86		0.5966	0.2576	nan	0.766	0.2169	nan		0.02	0.6552	nan	0.5645	0.549	0.6071
0.97	0.012	0.0309	0.0131	0	0		0	0.6568	0.8161	0.711	0.5946	0.6341		0.5409	0.1845	0.386	nan	0.122	0.1628		0.0385	0.8	nan	nan	0.6905	0.72
0.7278	0.1765	0.0116	0.082	0	nan		0.0262	0.9623	1	0.8476	1	nan		0.7807	0.1586	0.6036	0.6049	0.1702	0.2264		0.0159	0.7407	nan	nan	0.2391	0.463
0.95	0.4105	nan	nan	0.8793	0.9231		0.0189	0.9561	1	0.8298	0.8333	0.9726		0.4273	0.1022	0.4227	0.4186	0.033	0.0769		0.0168	0.9211	nan	nan	nan	nan
0.9318	0.3333	nan	nan	0.1868	0.2941		0.0033	0.9091	nan	0.9512	0.8462	0.9796		0.6685	0.1125	0.7531	0.6782	0.0612	0.0476		0.0289	0.7805	nan	nan	nan	nan
1	0.0103	0.0497	0.0833	0.0175	0.1579		0.0172	0.9831	nan	0.9268	0.9302	0.971		0.4262	0.0873	0.4	0.403	0.0545	0.1515		0.0089	1	nan	nan	0.7059	nan
0.8947	0	nan	nan	0	0		0.0094	0.9808	nan	0.9231	0.9355	0.96		0.3571	0.0025	0	0.0161	nan	0		0.0051	0.4412	nan	nan	nan	0.5714
0.9825	0	nan	nan	0.0194	0		0.0076	0.9273	nan	nan	0.9429	0.9333		0.6875	0.0187	0.0166	0.0245	nan	0		0.0058	0.7821	0.8333	0.8	0.7111	0.76
0.6818	0.0123	0	0	0	0		0.0203	0.8947	1	0.875	0.973	0.9615		0.4098	0.0138	0.0159	0.0259	0	0		0.0113	0.814	nan	nan	0.6957	0.5152
0.9857	0.0297	0.128	0.0806	0.0577	0.0886		0.0223	1	nan	1	0.9841	0.9789		0.8172	0.0381	nan	nan	0	nan		0.0211	0.7143	0.9231	nan	0.7407	0.8205
0.9935	0.024	0.0408	0.0214	0	0		0.0254	0.8615	nan	nan	0.7692	nan		0.8421	0.4889	nan	nan	0.699	0.7333		0.002	0.7963	0.9583	0.7179	0.8889	0.7111
0.9799	0.0077	0.0145	0.0417	0	0		0.0276	0.9416	nan	0.9512	0.8649	0.9744		0.7556	0.3333	nan	nan	0.7778	0.5752		0.6049	0.9275	0.5366	nan	nan	0.7143
0.9632	0.0172	0.012	0.0161	0	0.0187		0.0216	0.9153	0.7941	nan	0.8824	0.9429		0.5938	0.2235	nan	0.1613	0.2529	0.4255		0.0084	0.9397	0.8683	0.9456	nan	nan
0.8217	0.0128	0.1574	0.0231	0.0035	0.0056		0.0139	1	0.9487	nan	1	0.931		0.873	0.1758	nan	0.625	0.2037	0.175		0.0239	0.3397	0.3252	0.2882	nan	0.3333
0.9896	0.0529	0	0.0085	0	0		0.0131	0.9355	0.9677	nan	0.9667	0.8889		0.8678	0.2987	0.8	0.9211	0.4717	0.5556		0.005	0.8549	0.8553	0.7037	nan	0.6984
0.9855	0.0306	0.0143	0.0194	0.0128	0.0118		0.0077	1	0.913	nan	0.9655	0.9775		0.7973	0.3857	nan	0.8919	0.22	0.2245		0.009	0.3951	0.9048	0.6522	0.6923	0.4348
0.9153	0.0084	0.018	0.0253	0	0.0167		0.0148	0.9286	nan	nan	0.9706	0.9429		0.7362	0.3187	nan	0.7288	0.3684	0.2593		0	0.7073	0.8667	0.8372	0.7931	0.7692
0.5577	0.0461	0.0114	0.0222	0	0.0118		0.0058	0.8182	nan	0.7083	0.9151	0.9125		0.6196	0.31	0.5	0.4848	nan	0.4225		0.0385	0.8267	0.8889	nan	0.6875	nan
1	0.1613	nan	nan	0.9172	0.871		0.0192	0.9167	nan	nan	0.9296	0.9565		0.6986	0.3381	0.525	0.2623	nan	0.2609		0.05	0.4242	nan	0.5814	0.3462	0.4524
0.9667	0.125	nan	0.76	0.661	0.8276		0.0923	0.967	1	1	0.9477	0.9836		0.8427	0.5238	nan	nan	0.2812	0.5422		0.4091	0.95	nan	nan	0.4722	nan
1	0.1591	nan	nan	0.7603	0.9608		0.0212	1	nan	0.9333	0.9512	0.9583		0.7429	0.3182	nan	nan	0.6094	0.6226		0.3943	0.7727	nan	0.8182	0.68	0.6571
0.6389	0.0195	nan	nan	0	0.0105		0.0055	1	nan	nan	0.9583	1		0.4419	0.0606	nan	nan	0	nan		0	0.4615	nan	nan	0.5203	0.7477
0.916	0.3185	0.2192	0.3495	0.3514	0.4		0.0309	0.9706	0.973	0.7857	0.9674	0.9016		0.8125	0.2826	0.75	0.85	0.4	0.3281		0.0317	0.675	nan	nan	0.9255	0.7126
1	0.0444	nan	nan	0.0364	0.1224		0.0043	0.7143	0.0076	0.0647	0.344	0.6375		0.7235	0.4188	nan	nan	0.68	nan		0.0664	0.7018	nan	0.8148	0.7538	0.69
0.9667	0.0556	0	0.0308	0	0		0.0476	1	nan	nan	0.949	nan		0.8235	0.4071	0.68	nan	0.5735	nan		0.1333	0.6552	nan	nan	0.6098	0.6667
0.9444	0.0118	0.1026	0.0095	0	0.0323		0.0035	0.7407	0.75	0.7273	0.9412	0.98		0.6579	0.2963	nan	nan	0.4	0.5349		0.2025	0.9444	nan	nan	0.8288	0.9588
1	0.0214	0.0183	0.0185	0.0169	0		0.0057	0.9381	0.0287	0.2708	0.9583	0.9597		0.7521	0.4403	0.7333	0.5753	0.5882	0.6774		0.0081	0.88	nan	nan	0.7576	0.9225
0.8212	0.0847	0	0	0.0225	0.1209		0.0083	0.9542	0.0321	0.1086	0.918	0.9643		1	0.6071	nan	nan	0.0735	0.3265		0.0121	0.8333	nan	nan	0.8161	0.8774
0.9764	0.0143	0.7865	0.8291	0.0132	0.0894		0.0261	0.8333	0.9487	0.8889	0.9512	0.8511		0.6444	0.2933	0.4286	nan	0.0625	0.2405		0.0052	0.75	0.7692	nan	0.52	0.6585
0.6071	0.0186	0.0122	0.0117	0	0.0137		0.0112	0.825	1	0.8542	0.8889	0.9032		0.8889	0.1667	0.3684	0.1739	0.0204	0.2128		0.0191	0.8889	nan	nan	0.8406	0.8667
0.8809	0.2161	0.2843	0.259	0.3091	nan		0.005	0.6452	0.7042	0.5068	0.6667	0.6275		0.9434	0.0938	0.2564	0.3	0.0941	0.1136		0.0081	0.7692	nan	nan	0.6915	0.7193
1	0.011	0.0048	0.0052	0	0.0123		0.011	0.64	1	0.95	0.898	0.8286		0.869	0.0769	nan	0.4717	0	nan		0.0085	0.7576	nan	nan	0.6471	0.7656
0.973	0.0165	0.0131	0.0054	0.0081	0		0.0128	1	1	nan	0.9111	0.9737		0.6197	0.1852	nan	nan	0.11	0.2115		0.0082	0.6604	0.9167	nan	0.6136	0.9231
0.9333	0.0272	0.0251	0.0163	0	nan		0.0124	0.9286	0.9592	0.75	0.9487	0.8182		0.74	0.2174	nan	nan	0.6061	0.3235		0.0185	0.7073	nan	nan	0.68	0.7349
0.9711	0.0182	0.0115	0.0167	0	0.0178		0.0106	0.9844	0.96	0.5429	1	0.8378		0.6667	0.0357	nan	nan	0	0		0	0.6286	nan	0.6	0.2821	0.6341
0.9273	0.0114	0.0118	0.0079	0	0.0089		0.0273	0.931	nan	nan	nan	nan		0.9388	0.6	nan	nan	0.7308	0.7755		0.0051	0.6471	nan	0.625	0.717	0.7647
0.9286	0.0242	0.0146	0.0145	0	0		0.0137	0.8824	nan	0.7308	0.95	1		0.3433	0.0336	0.022	0.0395	0	0		0.0148	0.48	nan	0.25	0.5366	0.4103
0.9704	0.0097	0.0118	0.0102	0	0		0.0301	0.9735	nan	1	1	nan		0.5413	0.054	0.031	0.0633	0.0784	0		0.0087	0.7576	nan	nan	0.4795	0.75
0.975	0.006	0.0103	0.0122	0	0		0.0248	0.9406	1	nan	0.96	1		0.4167	0.0714	0.4444	0.2031	0.16	0.1605		0.008	1	nan	nan	0.86	0.9327
0.9844	0.0117	0.0169	0.0207	0	0.0083		0.0609	0.9091	nan	1	0.9245	1		0.6	0.0223	0.0131	0.0031	0	0		0.0173	0.8462	nan	0.8144	0.9286	0.8916
0.9545	0.0203	0.0154	0.0158	0	0		0.0117	0.9608	nan	1	1	1		0.7	0.0124	0.0105	0.0167	0	nan		0.0106	0.6667	nan	0.5949	0.7381	0.7931
0.988	0.0247	0.0148	0.0203	nan	0.0333		0.0114	1	1	nan	0.9167	1		0.8947	0.5758	nan	0.6557	0.5938	nan		0.0091	0.6071	nan	0.7742	0.6222	0.8431
0.978	0.0122	0.027	0.0198	nan	0.0282		0.0287	1	nan	nan	0.8919	0.9524		0.8571	0.2677	0.766	0.7	0.619	0.5758		0.0759	0.7273	nan	nan	0.7115	0.7143
0.8667	0.013	0.0217	0.0122	0	0.0101		0.1224	1	nan	0.4091	0.9194	1		0.6923	0.2222	0.1176	nan	0.3614	0.6316		0.0658	0.5714	nan	nan	0.7045	0.7083
1	0.03	0.0114	0.0233	0.0114	0.0133		0.2109	0.9667	nan	0.8148	0.8846	1		0.5446	0.0247	0	nan	0	0		0.0268	0.8806	0.8205	nan	0.8182	nan
0.8776	0.0588	0	nan	0	0		0.0051	0.6068	1	0.8165	0.7297	0.8529		0.4588	0	nan	0.0645	0	0.0357		0.0054	0.9167	0.8605	0.9167	nan	0.8889
0.9633	0.027	0.0141	0.0065	0.0109	0		0.187	0.6897	0.9474	nan	0.6786	0.6522		0.5682	0	nan	0	0	0		0.0203	0.701	0.8308	0.6447	0.6512	0.7018
0.9324	0.0259	0.013	0.0119	0	nan		0.112	0.7452	1	nan	0.8421	0.8621		0.9048	0.02	nan	0	0	nan		0.0124	0.7241	0.5938	nan	0.7368	0.7451
0.949	0.0128	0	0.0094	0	nan		0.0575	0.7551	nan	0.38	0.1667	nan		0.6974	0.0179	nan	0	0.012	0.0196		0.0124	0.6765	nan	nan	0.6989	0.7391
0.9496	0.0457	0.0174	0.0063	0	nan		0.0199	1	0	0	0.3204	0.8293		0.9242	0.0377	0.0532	0.0556	0.0169	0.0545		0.0061	0.82	nan	nan	0.9216	0.8261
0.5726	0.0179	0.0109	0	0	0.0278		0.0318	0.962	0	0.005	0.2836	0.8085		0.7831	0.0157	0.0513	0	0	0.0217		0.052	0.3846	0.6735	nan	0.5	0.5632
0.7345	0.0068	0	0	0	0.0612		0.1333	1	nan	nan	0.9333	0.9789		0.6027	0.0144	0	0	0	0		0.0056	0.4174	nan	nan	0.1562	0.2222
0.6879	0	0.0074	0.0123	0	0.0288		0.0118	0.9767	0.9385	0.9221	0.9559	0.9792		0.8252	0	nan	nan	0.0111	0		0.009	0.4222	0.381	0.2778	0.3214	0.3667
0.6	0.0789	nan	0.0645	0.3117	nan		0.0107	1	nan	0.75	0.9324	0.9691		0.9259	0.0189	nan	nan	0	0		0.2031	0.56	0.425	0.375	0.2692	0.1875
0.5707	0.0343	0.2238	0.2099	0	0.0157		0.0088	1	nan	0.617	0.9158	0.9259		0.5781	0.0132	0.0055	0.0197	nan	0		0.0079	0.7143	nan	nan	0.6	0.7879
1	0.0169	0.0118	0.0107	0	0		0.0108	1	nan	0.5714	0.8969	1		0.75	0.0175	0.0067	0.0145	0	0		0.0119	0.3402	nan	nan	0.3529	0.5185
0.8095	0.0139	0.01	0.017	0	0.0081		0.0133	0.9831	nan	0.8065	0.8889	1		0.8163	0.0173	0.0138	0.0074	0	0.0094		0.007	0.3253	nan	0.6818	0.2727	0.383
0.8	0.0182	0.0142	0.0212	0	0		0.015	0.9843	0.5	0.844	0.8986	0.9708		0.7447	0.0293	0.0215	0.0196	0	0		0.0112	0.3711	0.625	0.88	0.5156	0.5974
0.8	0.0234	0.008	0.0148	0	0		0.0052	0.9773	nan	0.8974	0.8857	0.9857		0.871	0	0.0464	0.0097	0	0		0.0136	0.3364	nan	nan	0.4464	0.4938
0.9667	0.3784	nan	nan	0.7077	0.5823		0.0084	0.9062	nan	nan	0.92	1		0.9184	0.0133	nan	0	0.0075	0		0.2308	0.6316	0.9	nan	0.6286	nan
0.9048	0.0487	0.0152	0.0183	0.908	0.973		0.0043	1	nan	nan	nan	0.9487		0.913	0.0095	0	nan	0.0052	0		0.1053	0.5476	nan	nan	0.1765	nan
1	0.0223	0.0235	0.0207	0	0		0.1268	0.6935	nan	nan	0.7111	0.7059		0.8615	0	nan	0	0	0		0.26	0.7917	nan	0.2353	nan	nan
1	0.0079	0.0212	0.0111	0	0		0.0174	0.6512	0.6581	0.8182	0.9412	0.97		0.8608	0.0392	0.012	nan	0	0		0.1348	0.5593	nan	0.5	nan	nan
0.9794	0.0185	0.0096	0.0195	0	0.0112		0.0108	0.9375	0.4902	0.8958	0.9615	0.9815		0.9672	0	nan	nan	0	0		0.321	0.8852	nan	0.7059	0.8444	nan
0.9951	0.0145	0.0111	0.0111	0	0		0.0166	0.7419	0.68	nan	0.9818	1		0.95	0	nan	0.0588	0	0		0.027	0.5517	nan	nan	0.5	0.8158
0.9552	0.0123	0	0.0161	0	nan		0.0177	0.6368	0.5974	0.9804	0.94	1		0.8395	0	nan	nan	0	0		0.0137	0.6667	nan	nan	0.4878	0.68
0.9457	0.0068	0.0062	0.0317	0	nan		0.0105	0.8484	0.619	0.9737	0.9516	1		0.7368	0.0625	nan	nan	0.0105	0.0149		0.0128	0.5312	0.8519	nan	nan	0.7188
0.8079	0.0048	0.0187	0.0145	0	nan		0.1562	0.9565	nan	nan	0.8699	0.8269		0.8276	0.3867	0.5111	0.3438	nan	nan		0.016	0.4286	nan	nan	0.625	0.5385
0.931	0.0157	0.0253	nan	0	0		0.0165	0.9722	nan	1	0.9565	1		0.6667	0.0079	0.0061	0.0146	0	0		0.0187	0.88	nan	nan	0.6538	0.5714
0.9429	0.3	nan	nan	0.7944	0.8333		0.011	0.9761	0.9783	0.9314	0.9867	0.9921		0.871	0.0167	0.0076	0.0106	0	0		0.0086	1	nan	nan	0.8125	0.6905
1	0.5	nan	nan	0.1899	0.05		0.0127	1	nan	0.9688	0.8889	0.9333		0.5556	0.0044	0.0043	0.0199	0.0179	nan		0.3913	0.7595	0.3714	0.3273	0.4316	0.55
0.9556	0.0115	0	0.0285	0	0.0103		0.013	1	nan	nan	0.8594	1		0.5704	0.0216	0.0146	0.0202	0	0		0	0.3696	nan	nan	0.1099	nan
0.8355	0.0098	0.0128	0.021	0.0061	0		0.0041	1	0.9839	0.9688	0.9634	0.9615		0.5032	0.0081	0.0116	0.0081	0	0		0.0057	0.5641	nan	nan	0.6275	0.6615
0.897	0.004	0.0302	0.025	0	0.0055		0.0162	1	nan	nan	0.9323	1		0.8857	0.3651	nan	nan	0.4046	0.8136		0.003	0.6	nan	0.4375	0.6	0.7302
1	0.0271	0.0089	0.0238	0.0066	0.011		0.0127	0.9873	0.6087	1	0.9508	0.9915		0.375	0	0	0	0.0061	0		0.0169	0.4235	0.4286	0.3833	0.3944	0.5132
0.8889	0.0104	0.0075	0.02	0	0		0.0062	0.9785	0.925	nan	0.9492	0.9881		0.4	0.0288	0	0.0111	0.0092	nan		0.0042	0.6103	nan	0.6615	0.3191	0.6667
0.8208	0.035	0.0379	0.0101	0.0108	0		0	0.963	nan	nan	0.8387	1		0.7045	0.3117	nan	0.78	0.275	0.4286		0.0153	0.5497	0.4048	0.6383	nan	0.7568
0.952	0.0144	0.0117	0.0064	0	0		0.0149	1	nan	nan	0.9474	0.9773		0.7485	0.3522	0.2985	0.4167	0.2419	0.4545		0.0113	0.354	0.3023	0.4762	0.3947	0.3667
0.949	0.0281	0.0198	0	nan	0.037		0.1571	1	nan	nan	1	nan		0.6829	0.0145	nan	nan	0.0217	0.0469		0.0061	0.7527	0.6667	0.6184	0.6612	0.8431
0.9726	0.2486	nan	0.037	nan	0.0732		0.1274	1	nan	nan	1	nan		0.5376	0.1509	0.3429	0.5185	0.5938	0.5377		0.0227	0.5644	0.4815	nan	0.5079	0.5161
0.8996	0.0039	0.008	0.0458	0	0.0238		0.1559	0.9778	nan	nan	0.9821	nan		0.375	0.0098	nan	0.381	0	0		0.007	0.5652	nan	nan	0.5882	0.6282
0.9253	0.0034	0.0488	0	0	0		0.0538	0.9655	nan	nan	0.9841	nan		0.3478	0	nan	nan	0	0		0.0206	0.4479	0.35	0.4286	0.5556	nan
0.9231	0.0323	0.0588	0.0317	0.0069	0		0.0407	0.7713	0.9268	0.9677	0.8876	0.8621		0.6716	0.3333	0.5	0.4688	0.1724	nan		0.0284	0.5912	0.5584	0.6778	nan	nan
0.9507	0.0168	0	0.0294	0	0		0.0184	0.9112	0.9767	0.98	0.9341	0.9643		0.5714	0.0385	nan	nan	0.0345	0		0.0067	0.4589	0.675	0.5825	0.5357	0.3333
0.9744	0.15	nan	nan	0.8841	nan		0.0136	0.9827	0.9917	0.9524	0.9659	0.9483		0.434	0.044	0.0545	0.1194	0.0286	0.0426		0	0.6333	nan	nan	0.7885	0.7458
1	0.4615	nan	nan	0.9375	0.9857		0.0237	0.9879	0.9538	nan	0.9706	nan		0.4865	0.1184	0.0299	0.0141	0.0805	0.0588		0.0141	0.4783	nan	nan	nan	0.6522
0.7228	0.0968	0.0777	0.0196	0	0		0	0.8678	nan	0.8525	0.9792	1		0.75	0.2857	0.2593	0.2031	nan	nan		0.0149	0.4648	nan	nan	0.6404	0.4444
0.7955	0.0339	0.0455	0.0455	0	0.0278		0.2227	0.9385	0.9783	0.8267	0.9538	nan		1	0.3302	0.4286	0.2667	0.3951	0.4828		0.0064	0.3846	nan	0.4605	0.5957	0.5862
0.5455	0.0175	0.0226	0.0231	0	0.0303		0.0281	1	1	0.8642	0.9697	nan		0.55	0.1587	nan	nan	nan	0.1316		0.0127	0.625	nan	nan	nan	nan
0.6579	0.0144	0.0105	0.0085	0.0171	0.0085		0.0502	0.9697	0.9643	nan	1	nan		0.88	0.5652	nan	nan	0.763	0.72		0.0116	0.8333	nan	nan	0.9167	0.36
0.8777	0.0179	0.0197	0.0141	0.0566	0		0.0154	0.9677	1	nan	0.9452	0.9865		0.6	0.197	nan	0.5116	0.1935	0.125		0.0597	0.898	nan	nan	0.3333	nan
0.9728	0.0654	0.0131	0.0208	0.0504	0.037		0.0077	0.9762	nan	nan	0.9545	1		0.7712	0.1161	nan	nan	nan	0.04		0.0101	0.7692	1	nan	0.8933	0.9548
0.95	0	nan	0.0267	0	0.0278		0.0147	1	1	nan	0.9753	1		0.9706	0.4821	nan	nan	nan	nan		0.0261	0.6842	nan	nan	nan	nan
0.6364	0.0769	nan	nan	0.005	0		0.0054	0.913	1	1	0.9455	0.9545		0.7841	0.4444	0.55	0.6552	nan	0.4048		0.0204	0.7727	nan	0.6667	nan	nan
1	0.3214	0.8409	0.7778	0.9625	1		0.0144	1	1	nan	0.9405	nan		0.4326	0.0203	nan	nan	0	nan		0.0205	0.4746	0.9383	nan	0.382	0.5894
0.9892	0.3472	nan	0.9231	0.9588	0.9416		0.0236	1	nan	0.7857	0.9434	0.9836		0.5793	0.0133	nan	nan	0.0137	0		0.0091	0.3109	0.8444	0.7	0.5465	0.5976
1	0.2821	nan	0.881	0.9692	0.9604		0.013	0.8333	nan	1	0.9032	0.9712		0.7391	0.0148	nan	nan	0	0		0.0116	0.4215	0.8914	0.9554	0.4906	0.7046
0.9773	0.0323	0.6977	nan	0.0215	0.01		0.0113	0.7473	1	0.7692	0.931	0.9459		0.8667	0.0244	nan	nan	0	0		0.0074	0.3879	0.942	0.9239	0.406	0.6596
0.8696	0.3333	nan	nan	0.9194	1		0.0215	0.8933	nan	0.5926	0.9355	0.9111		0.4286	0.0192	nan	nan	0	0		0.0217	0.5319	nan	0.8833	0.1849	0.5038
0.82	0.0115	0.0104	0.0156	0.0103	0		0.0155	0.9722	nan	0.725	0.9811	0.9068		0.9153	0.026	nan	0.7619	0	0		0.2844	0.8313	nan	nan	0.9275	0.8649
0.7901	0.0241	0.0246	0.015	0.0031	0.0185		0.0199	1	nan	0.9118	0.8846	0.9444		0.7958	0.012	0.5667	0.5349	0.011	0		0.1494	0.7949	nan	nan	0.5536	0.7865
0.6591	0.0123	0.0087	0.0087	0.0076	0		0.0091	1	nan	0.859	0.8667	0.9853		0.8148	0	nan	nan	0	0		0.0082	0.6458	nan	nan	0.7286	0.7273
0.9286	0.0301	nan	nan	0.2152	0.2895		0.0114	0.9429	nan	0.8158	0.873	1		0.8939	0.0335	nan	nan	0	0.0092		0.0108	0.3878	nan	nan	0.4444	0.4872
0.9429	0.0181	0.0278	nan	0	0		0.0157	0.918	nan	0.767	0.8889	1		1	0.0291	nan	nan	0	0		0.0086	0.5217	nan	nan	0.6329	0.92
0.8994	0.0182	0.0075	0.0051	0.0123	0.0093		0.0118	0.9375	0.9615	nan	0.931	1		0.9524	0.0139	nan	nan	0	0.019		0.005	0.5357	nan	nan	0.863	0.8072
0.9783	0.0169	0.0091	0.0204	0	0.0165		0.0243	0.9255	0.974	nan	0.8824	1		0.7447	0	nan	nan	0.007	0		0.0083	0.6712	nan	0.3529	0.4839	nan
0.969	0.0258	0.0235	0.0076	0	0.009		0.0052	0.9448	0.954	0.8214	0.9355	1		0.64	0	nan	nan	0	0		0.0281	0.6987	nan	0.7368	0.5862	0.7857
0.9375	0.0109	0.0147	0.0218	0	0		0.0169	0.6829	nan	nan	0.7355	0.7073		0.7714	0.3158	0.7551	nan	0.1481	nan		0.0115	0.597	nan	nan	0.7353	nan
0.975	0.0043	nan	0	0.013	0.0112		0.3138	1	nan	nan	0.9143	0.9444		0.7273	0.386	nan	nan	0.2377	0.2674		0.0638	0.4429	nan	0.4138	0.4615	nan
0.8378	0.0141	0.0444	0.0182	0	0.0135		0.2157	1	nan	nan	0.8909	0.95		0.875	0.1429	nan	nan	0.12	0.0444		0.2199	0.6667	0.2791	0.5091	0.5772	0.5625
0.5537	0.0325	0.0098	0.0165	0	0		0.0147	0.875	nan	0	0.8873	0.8929		0.7267	0.0317	nan	nan	0.0222	0.1892		0.1393	0.9	0.8095	0.5	0.8421	0.7018
0.9935	0.0145	0.0138	0.0097	0.0112	0		0.0125	0.8333	nan	0.2162	0.8841	0.9074		0.9487	0.1045	0.8	0.8333	0.0577	0.1058		0.0145	0.8421	nan	nan	nan	nan
0.9877	0.0207	0.0073	0.0159	0	0.015		0.0125	0.6923	nan	0.2143	0.85	0.8235		0.9423	0.0167	nan	0.7073	0.0746	0.0172		0	0.5056	nan	nan	nan	nan
0.9726	0.0123	0.0097	0.0115	0.0104	0		0.0061	0.6522	nan	nan	0.7407	0.9444		0.9571	0.0383	0.875	1	0.0133	0.0672		0.0058	0.6296	nan	nan	nan	nan
0.95	0.0145	0.0017	0.005	0	0		0.0224	0.95	nan	nan	0.7234	0.9677		0.8571	0.2	nan	nan	0.0083	0.0873		0.0037	0.6216	nan	0.3077	nan	nan
1	0.0224	0.0051	0.0137	0	0		0.0072	0.6333	nan	nan	0.5395	0.95		0.9737	0.0923	nan	nan	0.0061	0.0894		0	0.4038	nan	nan	0.2	0.1455
1	0.0161	0.0223	0.0065	0	0		0.0107	0.72	nan	1	0.6557	0.9231		0.8764	0.0303	nan	nan	0.0169	0.0274		0.0058	0.4865	nan	nan	0.4583	0.6
0.9672	0.032	0.0156	0	0	0		0.0056	0.7143	nan	nan	0.3828	0.6481		0.975	0	nan	0.0833	0.0105	0		0.0186	0.9767	1	0.77	0.8873	0.7714
0.7407	0.2328	1	0.6364	0.8222	nan		0.0177	0.8537	0.8625	0.7971	0.4217	0.7143		0.5179	0.1905	0.0595	0.0351	0.1037	0.2609		0.0117	0.5902	0.5455	nan	0.4889	0.3043
0.8143	0.0719	1	nan	0.8417	0.9032		0.0317	0.9091	nan	nan	0.9808	0.9268		0.7111	0.2258	0.2759	0.4333	0.1467	0.2051		0.0149	0.8125	0.2115	0.3077	0.4706	0.5333
0.9552	0.022	0.0086	0.0038	0	0.0122		0.0105	0.9426	nan	0.95	0.9263	0.9348		0.8286	0.4906	nan	nan	nan	nan		0.0096	0.5175	0.5789	nan	0.4167	0.2917
0.9701	0.0209	0.0095	0.0127	0	0.0139		0.0166	0.9512	nan	0.9167	0.9839	0.8725		0.9286	0.3654	nan	nan	nan	0.6		0	0.5854	nan	nan	nan	nan
0.99	0.0188	0.0178	0.0205	0	0.0065		0.0328	0.6765	0.8571	0.4	0.7286	0.5652		0.9167	0.5714	nan	0.325	0.6667	0.7297		0.002	0.8	nan	nan	0.9787	nan
0.9794	0.0192	0.0074	0.0206	0	0		0.0172	0.7805	nan	0.8689	0.8488	0.9381		0.7805	0.32	nan	0.7	0.2903	nan		0.4366	0.8	nan	nan	0.7899	0.8269
0.9674	0.0186	0.0087	0.0134	0	0.0169		0.0177	0.7143	nan	0.8571	0.8219	0.9254		0.8381	0.2417	nan	nan	nan	nan		0.0307	0.4776	0.0168	0.037	0.7925	0.5714
1	0.0255	0.0266	0.0122	nan	0.0256		0.0264	0.5903	nan	0.8	0.8732	0.8571		0.6786	0.1707	nan	nan	0.1071	0.2258		0.0099	0.7043	0.6726	nan	0.4035	0.549
0.9754	0.02	0.014	0.0159	0	0		0.0717	0.7863	1	0.9104	0.9098	0.9067		0.8434	0.1064	0.7143	nan	0.0339	0.6042		0.0745	0.3966	0.4479	nan	0.278	0.3758
1	0.0237	0.0198	0.0106	0	0		0.0197	0.717	nan	nan	0.9091	0.9		0.8571	0.3944	0.7209	nan	0.3165	0.6083		0.2876	0.5921	0.7921	0.6019	nan	nan
1	0.0218	0.0166	0.0146	0	0		0.0254	0.7931	nan	nan	0.9828	0.9692		0.8723	0.5556	nan	nan	0.3	0.7356		0.0911	0.6119	nan	nan	nan	nan
0.9783	0.0172	0.0159	0.0122	0.0149	0		0.1963	0.7526	nan	nan	0.8864	0.9167		0.8519	0.4459	0.6667	nan	0.3158	0.7015		0.1328	0.442	0.4085	0.4085	nan	nan
1	0.0245	0.0203	0.0123	0.0128	0.0227		0.2191	1	nan	nan	0.8431	0.8889		0.92	0.5818	0.9167	nan	0.4783	0.8289		0.3732	0.7025	0.7877	0.7487	nan	nan
0.9892	0.0164	0.0101	0.0404	0	0.0096		0.043	0.6056	nan	nan	0.7	0.8548		0.965	0.6026	0.8182	nan	0.4783	0.789		0.2993	0.7267	0.7273	0.7187	nan	nan
1	0.0234	0.0033	0.0052	nan	nan		0.0141	0.6087	nan	nan	0.8205	0.8598		0.9474	0.4127	nan	nan	0.5692	0.8588		0.1404	0.4663	0.4253	0.3021	nan	nan
0.9506	0.1053	1	0.6667	0	0.0125		0.0142	0.7383	nan	nan	0.9083	0.8647		0.8772	0.5098	nan	nan	0.7385	0.7833		0.1231	0.4828	nan	nan	nan	nan
1	0.0225	nan	nan	0.0323	0.0857		0.0117	0.6014	nan	nan	0.75	0.7549		0.8857	0.3171	nan	nan	nan	0.6415		0.1359	0.4378	0.5062	0.2167	nan	nan
0.9634	0.4545	nan	nan	0.954	nan		0.1	0.6193	0.4902	0.8837	0.7021	0.7258		0.5538	0.1046	nan	nan	0.125	nan		0.1018	0.5714	nan	nan	nan	nan
1	0	1	0	0.9868	0.8636		0.0488	0.8772	nan	0.9118	0.8889	0.9667		0.6122	0.0526	nan	nan	nan	nan		0.1624	0.486	nan	nan	0.5952	0.6452
1	0.0427	nan	nan	0.5078	0.6438		0.0156	0.6897	0.9394	0.9787	0.9748	0.9861		0.9125	0.5833	0.8571	0.8101	0.7846	0.8478		0.0479	0.55	nan	nan	0.3299	0.2745
0.6923	0.1892	0	0.0312	0	0		0	0.7797	nan	1	0.9327	0.9804		0.6102	0.2683	0.225	0.1571	0.4167	0.4727		0.1318	0.6458	0.4923	0.6364	0.5138	0.2182
0.9848	0.4348	nan	0.9565	0.8366	0.9268		0.4286	1	nan	0.963	0.9277	0.9846		0.5758	0.2368	nan	0.3171	nan	0.4792		0.0051	0.6133	0.8974	nan	0.6562	0.75
0.9796	0.0271	0.0327	0.0121	0	nan		0.1094	0.6935	nan	nan	0.4587	0.6486		0.7812	0.4	nan	nan	nan	0.4848		0	0.697	nan	nan	nan	nan
0.9184	0.0071	nan	0	0	nan		0.0024	1	0.5862	0.8475	0.9245	0.8727		0.6562	0.3421	0.6774	nan	0.24	0.32		0.1061	0.8889	nan	nan	0.4314	0.4667
0.9684	0.0188	0	0.0152	0	nan		0.0129	0.961	0.9796	0.8242	0.9655	0.8734		0.411	0.0053	0	0.0041	0	nan		0.006	0.4956	0.5588	0.7905	0.2903	0.6818
0.907	0.0233	0.1148	0.0177	0.0227	0		0.0117	0.9695	0.9643	0.8667	0.9388	0.9508		0.4783	0.014	0.012	0	0	0		0.0035	0.7619	nan	0.9324	0.4259	0.8511
0.9263	0	0.037	0.0127	0	nan		0.0767	0.989	1	0.9062	0.9577	nan		0.6471	0.0199	0.0077	0.0164	0	0.0278		0.0211	0.5541	nan	0.7609	0.6316	0.625
0.9804	0	1	0.9153	0.9851	0.9565		0.1156	0.9753	1	nan	0.9375	nan		0.7368	0.0064	0.0118	0	0	nan		0.5161	0.8696	nan	nan	0.8889	nan
0.9067	0.2414	0.8286	0.7551	0.9583	0.9722		0.4286	1	nan	nan	nan	nan		0.6706	0.0215	0.0154	0.0161	0	nan		0.0127	0.5417	nan	nan	nan	0.6207
0.7273	0.1196	0.0208	0.2824	0.3442	0.2955		0.0073	0.9836	nan	nan	0.9161	0.96		0.4526	0.0991	0.4904	0.4426	0	0.09		0.0034	0.6522	nan	nan	nan	0.459
0.8462	0.1878	0.2857	0.1905	0.3678	0.3151		0.0103	0.9028	nan	0.871	0.7757	0.9412		0.717	0.2055	0.8462	0.4681	0	0.1818		0.004	0.7778	0.3529	0.4407	0.7083	0.66
0.7857	0.1592	0.2105	0.1341	0.4138	0.3333		0	1	nan	nan	0.9167	0.8302		0.3704	0.0189	nan	nan	0.5143	0.6429		0.0089	0.7708	nan	nan	0.6429	0.8049
1	0.0167	0.0339	nan	0.0045	0		0.0377	0.625	1	0.9091	0.8994	0.6857		0.4779	0.1207	nan	nan	0.7042	0.7561		0.0411	0.6522	nan	0.381	0.8571	nan
1	0.1622	nan	nan	0.0044	0.0192		0.3635	0.9574	nan	0.8571	0.949	1		0.942	0.6316	nan	nan	0.8125	0.914		0.0191	0.3704	nan	nan	0.3429	0.5294
0.7805	0.0328	0.0215	0.0113	0.004	0.013		0.3296	0.9091	nan	0.8214	0.8971	0.9067		1	0.6571	nan	nan	0.5595	0.759		0.0069	0.5185	nan	nan	0.2045	0.4762
0.9559	0.0263	0	0.0154	0.0264	0.0045		0.0627	1	nan	nan	0.7647	0.9355		0.5854	0.2812	0.169	0.0769	0.2195	0.2609		0.0081	0.3261	nan	0.1	0.1087	0.4348
0.974	0.1569	0.1266	0.0122	0.0233	0.0941		0.1164	1	nan	0.9444	0.9259	0.9773		0.75	0.4483	nan	nan	0.3902	0.375		0.0357	0.72	nan	nan	0.2892	0.5098
1	0.1667	nan	nan	0.24	0.0753		0.15	0.9368	nan	0.8839	1	1		0.5733	0.2462	nan	0.6522	0.3185	0.491		0.0239	0.4194	0.7193	0.3529	0.3506	0.5147
0.9375	0.2275	0.6429	0.4571	0	0.0614		0.0168	0.8438	nan	0.6829	nan	nan		0.9286	0.3429	nan	nan	0.7253	0.8812		0	0.3721	nan	nan	0.1429	0.2609
0.9155	0.0828	0.7619	0.3878	0	0.0361		0.0101	0.9508	nan	0.8416	nan	0.9773		0.6389	0.2772	nan	nan	nan	0.5541		0.0179	0.4828	nan	nan	0.2826	0.3662
0.8829	0.3533	1	0.7778	0	0.101		0.0055	0.981	nan	0.4839	0.9524	1		0.6212	0.2759	0.4762	nan	0.45	0.5		0.0025	0.68	0.6667	0.75	0.5	0.7059
0.9714	0.1957	0.9688	0.9394	0.0071	0.2117		0.0035	0.9615	nan	0.5652	1	1		1	0.55	0.84	nan	nan	nan		0.0067	0.7797	nan	1	nan	0.7895
0.7576	0.1667	nan	nan	0	0.1406		0.0028	1	nan	nan	1	0.942		0.587	0	nan	nan	0	nan		0.0183	0.3939	nan	nan	nan	nan
0.7727	0	nan	nan	0	0.0314		0.0104	0.7887	0.931	0.8	0.8616	0.6591		0.7632	0.1017	nan	nan	0.0108	0		0.1558	0.6667	nan	nan	0.6591	0.439
0.7731	0.0136	0.02	0.012	0	0.0058		0.0283	0.9412	0.8462	0.7826	0.899	0.7273		0.7255	0	nan	nan	0.046	0.0758		0.0212	0.6	nan	nan	0.7632	0.6849
0.8182	0	0.8684	nan	0.2039	0.1724		0.0305	0.9412	nan	nan	0.9434	nan		0.6916	0	nan	0	0.0088	0.0579		0	0.3919	nan	nan	0.625	0.5952
0.9798	0.4714	0.6	0.52	0.942	nan		0.0173	0.9822	1	1	0.9846	0.9636		0.9231	0.52	0.4286	nan	0.55	0.6517		0.4242	0.7544	0.5294	0.5741	0.5962	0.6429
0.8611	0.3125	nan	nan	0.9059	nan		0.0127	0.8142	0.9429	0.9726	0.9255	0.9268		0.6986	0.0926	0.0286	0.0645	nan	0.2105		0.0114	0.6168	nan	0.75	nan	0.4783
0.9677	0.4571	nan	nan	nan	1		0.0291	0.8947	1	0.8667	0.95	0.9655		0.84	0.5079	nan	nan	0.8125	0.6727		0.0047	0.5271	nan	nan	nan	0.6538
0.5926	0	0	0	0.0052	0.0476		0.0072	0.5481	nan	nan	0.936	0.8767		0.7105	0.3438	nan	nan	0.6957	nan		0.0053	0.7966	nan	nan	nan	nan
0.6	0.0469	nan	nan	0	0.069		0.015	0.6024	nan	0.8913	0.9121	0.949		0.5251	0.1594	0.6818	nan	nan	nan		0	0.6582	nan	0.9211	nan	nan
0.9899	0.4175	nan	nan	0.3269	0.431		0.0217	0.8485	1	0.8333	0.914	0.9375		0.5351	0.1489	nan	0.2812	nan	nan		0.0093	0.3939	nan	nan	nan	nan
0.8958	0.0302	0.8718	0.7857	0.4	0.16		0.0045	0.9818	1	nan	0.8936	1		0.4064	0.0127	0	0.0395	0.0732	0.025		0	0.5588	nan	nan	nan	0.3913
0.6518	0.0263	0.9706	0.7885	0.369	0.0488		0	1	0.9298	1	0.9113	1		0.6719	0.0426	0.1942	0.2908	0.3901	0.4366		0.0144	0.8036	nan	0.35	nan	0.5
0.9524	0	nan	0	0.0221	0.025		0	0.9765	0.9556	nan	0.9565	1		1	0.6964	nan	0.5581	0.5918	0.8462		0.0312	0.6522	nan	nan	0.6056	nan
0.8406	0.0269	0.0071	0.05	0	0.0167		0	1	nan	nan	0.9815	0.8525		0.6364	0.2593	nan	nan	nan	nan		0.0114	0.4615	nan	nan	0.3016	0.2899
1	0.0575	0.1579	0.1707	0.043	0.1667		0.014	0.5582	0.5828	0.5038	0.5294	0.4537		0.7125	0.4062	nan	nan	nan	nan		0.375	0.9048	nan	nan	0.7241	nan
1	0.0185	0.0323	0.0136	0	0.0132		0.3022	0.8103	0.9565	0.8701	0.8281	nan		0.6585	0.3	nan	nan	nan	0.5429		0.009	0.8036	1	nan	0.7429	0.6207
0.9643	0.0161	0	0.0307	0	nan		0.006	0.8101	0.869	0.828	0.3671	0.8169		0.9275	0.561	nan	nan	0.6857	0.7647		0.0099	0.6571	nan	nan	nan	nan
0.9759	0.0165	0.0198	0.0093	0	0		0.0151	0.9286	nan	nan	0.9651	0.9018		0.5695	0.1319	nan	nan	0.1296	nan		0.0119	0.3519	nan	nan	nan	nan
0.9375	0.0126	0.0074	0.0366	0	0		0.1905	0.7545	0.6286	0.963	0.87	0.8662		0.8293	0.1143	nan	nan	0.4483	nan		0	0.4643	nan	nan	nan	0.4545
0.9286	0.0173	0.0034	0.0251	0	0.0128		0.0066	0.8611	nan	nan	0.9558	0.9469		0.4688	0.121	nan	nan	nan	0.1071		0.0039	0.5402	nan	0.5517	0.4848	0.4118
0.9206	0.0175	0.0131	0.0184	0	0		0	0.8545	nan	nan	0.9927	1		0.8182	0.3524	nan	nan	nan	0.5217		0.0105	0.7468	nan	0.64	0.7179	0.5682
0.9778	0.0541	1	0.9455	0.22	0.1333		0.0245	0.9872	0.9714	nan	0.8933	0.9639		0.6882	0.2045	nan	nan	0.4043	0.4545		0.0127	0.6667	nan	0.5806	0.5455	0.3519
1	0.2143	nan	nan	0.2868	0.5373		0.0161	0.9569	0.9556	0.955	1	1		0.8333	0.1087	0.0185	0	0.2258	0.3175		0.0085	0.3514	nan	nan	nan	0.2143
0.9231	0.3191	nan	0.3043	0.8506	0.6667		0.0194	1	0.8793	0.873	0.9744	0.8657		0.7841	0.4765	0.0246	0.0147	0.3793	0.3953		0	0.7488	0.6721	0.697	nan	nan
0.9538	0.4444	0.963	nan	0.8874	0.9677		0.0099	0.9254	0.9385	0.7468	0.9608	0.8684		0.4762	0.0973	0.019	0.02	0.1111	0.1519		0.0294	0.3971	nan	nan	0.3333	nan
0.9535	0.1132	0.9643	nan	0.8818	0.9785		0.0103	0.9143	1	0.8052	1	0.8904		0.7241	0.0442	0	0	0	0.0111		0.0093	0.7647	0.84	0.9545	0.325	0.625
1	0.4231	nan	nan	0.9322	0.9623		0.0063	0.9659	0.9558	0.9512	nan	0.8889		0.7938	0.0115	0	0.0172	0	0		0.0157	0.496	nan	0.8627	0.5325	nan
1	0.4583	nan	0.8571	0.908	0.9832		0.3093	0.8598	0.9655	nan	0.7952	0.9344		0.7372	0	nan	0.0357	0.0208	0		0.019	0.5706	nan	0.6458	0.6719	nan
0.8333	0.0417	nan	nan	0.3388	0.3506		0.0145	0.9318	nan	0.9737	0.96	0.9692		0.8557	0.0424	nan	0	0.0303	0		0.0217	0.8889	0.8413	nan	0.8519	0.9512
0.7652	0.0464	0.0274	0.026	0	0		0.0036	0.9286	nan	1	1	0.9		0.9279	0.0075	0.0326	0.0145	0	0.0526		0.0228	0.5963	0.9647	nan	0.6842	0.7917
0.9643	0.0038	0.0093	0	0	0		0.0177	0.9714	0.9556	0.9121	0.9867	0.9588		0.5542	0.0253	0	0.0145	0.027	nan		0.0126	0.7443	0.9388	0.7579	0.5556	0.7471
0.9242	0.0451	0.0091	0.0106	0	0		0.0131	0.9508	0.9278	0.8977	0.7912	0.9242		0.9286	0.3585	nan	nan	0.1856	nan		0.0102	0.7027	0.9524	0.9294	0.7077	0.7786
0.5586	0	0.0455	0	0.0149	0		0.01	0.8025	0.8284	0.8029	0.9189	0.88		0.6316	0.0702	nan	0.3103	0.0541	nan		0.0265	0.6906	0.8049	0.74	0.6471	0.7521
0.9545	0.1667	nan	nan	0.101	0.0714		0.0089	0.8514	0.9302	0.8394	0.8868	0.8657		0.7978	0.0794	nan	0.6486	0.0225	0.0417		0.0075	0.5375	0.7692	0.6061	0.5085	0.5955
0.9643	0.0114	0	0.0377	0	0		0.0141	0.5632	0.965	0.9182	0.8906	0.9706		0.9365	0.0926	nan	nan	0.0132	0.1452		0.0329	0.775	nan	nan	0.8235	0.7907
0.9394	0.043	0	0.0426	0.0058	0.0157		0.0087	0.5357	0.8723	nan	0.9714	0.9744		0.8361	0.1304	nan	nan	0	0.1084		0.0112	0.7231	nan	0.7021	0.8971	0.9688
0.7035	0.0166	0.6	0.6535	nan	nan		0.2292	0.7471	nan	nan	0.6615	0.8101		0.8529	0.137	nan	nan	0.0571	0.1207		0.0096	0.9231	0.9152	0.9859	0.8056	0.8923
0.9469	0.0333	0.0877	0.137	nan	nan		0.0328	1	nan	nan	0.8033	0.9778		0.6944	0.2246	nan	nan	0.0745	0.1067		0.0353	0.7308	0.7979	nan	0.7544	0.7674
0.823	0.0294	0.0474	0.081	0.0571	0		0.0185	0.7013	nan	nan	0.8333	0.9692		0.8158	0.2796	nan	nan	0.0455	nan		0.0414	0.8252	nan	nan	0.8219	0.9659
0.9661	0.0054	0.0508	0.0228	nan	0		0.0049	1	nan	nan	0.906	0.9185		0.5608	0.0344	nan	nan	0.0159	0.0337		0	0.8065	nan	nan	0.7143	0.8667
0.9589	0.0311	0.1146	0.1056	nan	nan		0.0417	0.6364	0.2766	0.2368	0.5577	0.4386		0.7895	0.084	nan	nan	nan	0.0714		0.4457	0.7568	0.2381	0.1724	0.6552	0.5938
0.965	0.0096	0.2512	0.2318	0	nan		0.0124	1	0.9808	0.7674	0.9839	0.9787		0.8769	0.2015	nan	nan	nan	0.0946		0.1731	0.5317	0.6765	0.674	nan	nan
0.9462	0.0159	0.1337	0.1672	0	nan		0	0.9804	nan	nan	0.9091	0.9245		0.8685	0.1975	nan	nan	0.0494	0.1826		0.1471	0.5906	0.8649	0.8537	nan	0.7917
0.9429	0.0193	0.0345	0.1149	nan	nan		0.0032	1	0.9286	1	0.8496	1		0.9474	0.5135	nan	nan	0.7879	0.7966		0.1667	0.5	nan	0.4167	0.1538	0.4762
0.8912	0.022	0.028	0.2373	nan	nan		0.025	1	nan	0.9286	1	0.9773		0.5833	0.1329	0	0.0323	0.186	0.4286		0.5138	0.8557	0.9583	0.931	0.7816	0.8214
0.9623	0.0476	0.0128	0.3559	nan	nan		0.01	1	nan	nan	nan	nan		0.4725	0.1465	0.0196	0	0.1515	nan		0.1395	0.6452	nan	0.3182	0.1039	0.3256
0.9661	0.0339	0.0385	0.3768	nan	nan		0.0163	1	0.3953	nan	nan	1		0.4425	0.0513	0.0082	0	0	0.0909		0.2254	0.6094	0.8	nan	0.1667	0.25
0.7253	0.0307	0.0882	0.1591	nan	nan		0	1	nan	nan	nan	nan		0.6735	0.2857	nan	nan	0.1818	0.5909		0.2381	0.5556	nan	nan	0.2581	0.4091
0.9794	0.0239	0.1379	0.1538	nan	nan		0.0164	0.9231	nan	nan	0.9697	0.95		0.3737	0.0682	nan	nan	0.0769	0.1951		0.01	0.4	nan	nan	0.4651	0.6897
0.9058	0.0086	0.0345	0.118	0	0		0.0147	0.9623	nan	nan	0.9556	nan		0.7333	0.3265	nan	nan	0.1842	0.2821		0.0556	0.4536	0.375	0.4898	0.4884	0.5287
0.875	0.0885	0.5323	0.4138	0.2462	0.3208		0	0.9583	0.8095	nan	1	0.9		0.65	0.2744	nan	nan	0.4079	0.5957		0.037	0.55	nan	nan	0.5333	nan
0.9787	0.0476	0.1026	nan	0.0278	0		0.0223	0.8333	0.1215	0.1761	0.6881	0.7083		0.9167	0.3469	nan	nan	0.0685	nan		0.0057	0.65	nan	nan	0.5333	0.5833
0.9559	0.3222	0.7692	0.4317	1	nan		0.009	0.969	0.0135	0.0145	0.8686	0.7624		0.8939	0.0703	0	0	0.0471	0.0714		0.0265	0.4049	0.8056	0.625	nan	nan
0.6224	0.0186	0.0255	0	0	0.0282		0.0194	0.8125	0.241	0.3571	0.9568	0.7019		0.7647	0.3247	nan	nan	0.1096	0.234		0.021	0.5138	0.5	nan	nan	0.4054
1	0.4474	0.9355	0.2941	0.9556	0.9892		0.0079	0.5227	0.925	0.7407	0.8824	0.75		0.76	0.4069	0.8974	0.9111	0.5874	0.7843		0.0163	0.5811	nan	nan	0.65	0.5758
0.9438	0.3125	0.4872	0.4222	0.9565	0.9048		0.3846	1	nan	0.9259	0.9565	0.9365		0.8082	0.4138	0.7941	0.8684	0.7045	0.8252		0.0229	0.8864	nan	nan	nan	0.7143
0.981	0.4372	0.8	0.5333	0.9683	1		0.1303	0.7907	0.8792	0.9759	0.9647	0.8732		0.75	0.1333	0.449	0.1311	0.05	0.1935		0.0244	0.7692	nan	nan	nan	0.5429
0.9615	0.3611	0.9429	nan	0.8554	1		0.0852	0.9406	0.8772	0.7509	0.9444	0.9239		0.5833	0.023	nan	0.3659	0.0769	0.2121		0.0196	0.4103	0.3462	nan	0.2581	0.3571
0.9271	0.4029	nan	nan	0.94	0.9912		0.0556	0.7465	0.8464	0.7114	0.916	0.7955		0.6667	0.3462	nan	nan	0.1954	nan		0.0308	0.6667	nan	nan	nan	0.3896
0.9833	0.4513	nan	nan	0.9857	0.9219		0.175	0.7742	0.8322	0.6129	0.7558	0.7014		0.8409	0.2162	nan	nan	0.1429	0.5		0.425	0.7477	nan	nan	0.8068	0.7966
0.5156	0.0071	0.0256	0.0137	nan	nan		0.0106	0.7674	nan	0.1579	0.9808	0.9796		0.6667	0.1081	nan	nan	0.2447	0.0962		0.4167	0.7419	nan	0.6304	0.6765	0.619
1	0.3867	1	0.9756	0.3426	0.2286		0.0127	0.8947	0.6	0.1707	0.9851	1		0.6242	0.1366	0.4062	nan	nan	0.2778		0.1647	0.6164	0.6582	0.4324	0.5	0.2143
0.96	0.2545	nan	nan	0.025	0.2667		0	0.5	0.377	0.1579	0.9091	1		0.5912	0.1962	0.7571	0.75	0.2903	0.1892		0	0.5926	0.0204	nan	0.4167	0.5179
1	0	0	nan	0.0053	0		0.1389	0.7574	0.6016	0.1642	1	0.9915		0.4677	0.1449	0.2963	nan	nan	0.15		0.5517	0.9091	nan	nan	0.6186	0.8256
0.7365	0.0149	nan	nan	0	0.027		0.2941	0.9828	0.7647	0.4318	1	0.8553		0.5938	0.0597	nan	nan	0.3396	nan		0	0.3571	nan	nan	0.0685	0.2313
0.9942	0	nan	0.0741	0	nan		0.2	0.9091	0.3947	0.3043	0.9474	0.7647		0.9342	0.5217	nan	nan	0.5046	0.4848		0.0068	0.3571	nan	nan	0.1053	0.2051
0.9775	0	nan	0	0.0119	nan		0.017	0.795	0.8333	0.7377	0.7333	0.8983		0.6222	0.3131	nan	nan	0.5472	0.4783		0.0088	0.3485	nan	nan	0.2857	0.367
0.9667	0.0323	0	0.02	0	0.0227		0.0351	0.8613	0.8983	0.9167	0.8434	0.9365		0.6505	0.2448	nan	nan	0.2683	0.4634		0.0339	0.4286	nan	nan	0.3256	0.5
0.9725	0.0241	nan	0.04	0	0		0.0471	0.8421	nan	nan	0.8922	0.9767		0.8269	0.5	0.7	nan	nan	0.697		0.0548	0.5	nan	nan	0.2553	0.3871
1	0.45	nan	0.1538	0.3448	0.1724		0.0196	0.6308	nan	nan	0.7624	0.7778		0.9294	0.032	0.8684	0.8857	0.2626	0.4686		0	0.6	nan	nan	0.6207	0.9231
0.9778	0.2915	1	0.8947	0.8469	0.873		0.1818	0.8594	nan	nan	0.8916	0.75		0.9048	0.3824	nan	nan	nan	0.64		0.0233	0.7705	nan	nan	0.5862	nan
1	0	nan	nan	0.0065	0		0.0223	0.7419	0.9588	0.7426	0.6535	0.7742		0.6538	0.3377	nan	nan	0.2222	0.4444		0.0105	0.4531	nan	nan	0.5385	nan
0.9574	0.2	nan	nan	0.6139	0.9455		0.0262	0.668	0.9769	0.6691	0.327	nan		0.615	0.2671	0.8269	0.6827	0.3148	0.6702		0	0.525	nan	nan	0.4667	0.3265
0.8958	0.1231	nan	nan	0.6182	0.9688		0.1163	0.9615	nan	nan	0.927	0.9176		0.6512	0	0.0083	0.0222	0.0164	0		0.3684	0.9455	nan	nan	0.2647	0.5323
0.94	0.1081	nan	nan	0.7188	0.9375		0.0255	0.8281	0.8182	1	0.9077	0.898		0.6667	0.0225	0.0175	0	0	0		0.5714	0.9623	nan	nan	0.7917	0.7375
0.9149	0.3973	nan	nan	0.9151	0.9844		0.0066	0.8261	nan	0.9091	0.9259	1		0.4333	0.0198	nan	nan	0	0		0.4	0.7667	nan	nan	0.7412	0.8333
0.9189	0.4	nan	nan	0.8462	0.988		0.0143	0.9394	nan	nan	1	0.9808		0.5217	0.0364	0.0641	0.0222	0	0.0238		0.0811	0.3824	nan	nan	nan	nan
0.9882	0.4194	nan	0.7895	0.8649	0.9573		0.3019	1	nan	1	0.9263	0.9565		0.52	0.0209	0.0249	0.0168	nan	0		0.0271	0.3947	nan	nan	nan	nan
1	0.0207	0.0437	0.007	0	0		0.0068	0.9722	nan	0.9818	0.9733	0.9821		0.48	0.0218	0.0029	0.0127	0	0		0.0083	0.3276	nan	0.5357	0.4878	nan
0.9811	0.0138	0.0089	0.0072	0	0		0.0128	0.9206	1	0.9913	0.9639	1		0.6567	0.0185	0.012	0.0034	0	0		0.3898	0.814	nan	nan	0.3793	0.5652
0.9884	0.0192	0.0144	0.0081	0	0.0062		0.0177	0.8951	0.5224	0.8529	0.9398	0.9841		0.5517	0.009	0	0.0276	0	0		0.2148	0.8197	0.871	0.7857	0.71	0.859
0.7547	0.0157	0.0286	0.0137	0	0		0.0022	0.8763	0.5676	0.8333	0.9735	1		0.9273	0.619	nan	nan	0.5679	0.8583		0.0276	0.6325	0.2332	0.1711	0.4771	0.6603
1	0.022	0.0326	0.0385	0	0		0.0167	0.9661	0.5487	0.9649	0.96	0.9853		0.9524	0.4412	nan	0.8148	0.5515	0.8553		0.0974	0.5924	0.4043	0.3984	0.6386	0.7765
0.9149	0.0074	0.0194	0	0.0096	0		0.0106	0.9722	nan	0.9792	0.9841	1		0.495	0.1192	0.7018	0.7229	nan	nan		0.0699	0.4305	0.1369	0.0961	0.4962	0.7023
0.9512	0.1579	0	nan	0.1176	0.2877		0.0137	0.8462	nan	0.8	0.8462	0.918		0.7206	0.2439	nan	nan	0.1896	0.5892		0.0232	0.5556	0.0553	0.0631	0.4922	0.6638
0.9903	0.0224	0.0171	0.0033	0	0.0112		0.0019	0.9764	nan	0.9677	0.9717	0.962		0.6866	0.193	nan	0.8095	0.2018	0.4974		0.0923	0.5738	0.1743	0.1257	0.3607	0.6071
0.9706	0.0223	0.0267	0.0044	0	0.0263		0	0.6486	nan	0.6154	0.617	0.6333		0.7029	0.1018	0.8954	0.7421	0.1077	0.2353		0.0211	0.9118	nan	nan	0.866	0.8036
0.9355	0.0075	nan	0.0323	0	0		0.0056	0.8447	0.855	0.7638	0.2562	0.7768		0.6897	0.0114	nan	nan	nan	0.2105		0.0355	0.9231	nan	nan	nan	0.7288
0.9681	0.4167	nan	0.7692	0.9224	0.9348		0.2286	0.9333	nan	0.6383	0.8519	1		0.8246	0.2432	nan	nan	0.5532	0.4231		0.0028	0.9265	0.0635	0.3167	0.9	0.8852
0.9542	0.0125	0.6384	nan	0.0093	0		0.1782	1	1	0.9318	0.9036	0.9583		0.54	0.2195	nan	nan	0.3333	0.2679		0.0059	0.9241	nan	nan	0.881	0.9245
0.991	0.006	nan	0.3542	0.0244	nan		0.2295	0.9877	0.9302	0.8642	0.9266	0.9697		0.9286	0.55	nan	nan	0.84	0.7647		0.0075	0.9	nan	nan	0.9231	0.9213
0.9785	0.3448	0.975	0.7582	0.9559	1		0.0164	1	nan	0.913	0.9216	nan		0.7674	0.4286	nan	nan	nan	0.6296		0.0391	0.7561	nan	nan	0.7692	0.7969
0.9767	0.4342	0.878	0.7672	0.9104	1		0.0101	0.9457	1	0.9636	0.9697	0.9242		0.697	0.3846	nan	nan	0.463	0.5238		0.0157	0.8864	nan	nan	0.8358	0.8889
0.7404	0	nan	nan	0	0		0.0061	0.9113	1	0.9143	1	0.902		0.3429	0.012	nan	nan	0.039	0		0.0076	0.7703	nan	nan	0.7812	0.7983
0.5169	0.0063	nan	0.0154	0	0		0.0109	0.9388	0.8974	0.9688	1	0.9565		0.5285	0.1595	0.1577	0.1657	0.3871	0.5		0.0213	0.5455	nan	nan	0.5957	0.7767
0.9877	0.4815	nan	0.7812	0.9778	0.9612		0	0.9704	1	0.9694	0.9762	0.9792		0.7059	0.3704	nan	0.4783	0.5952	0.7103		0	0.6182	nan	nan	0.6228	0.7795
1	0.0116	0.0133	0.0174	0.0104	0		0.0188	0.9518	0.9853	0.9487	0.9643	0.9375		0.642	0.1191	0.089	0.3077	0.2984	0.2308		0	0.8261	nan	0.8065	nan	nan
0.9592	0.0257	0.005	0.0109	0	0		0.0687	0.584	0.1692	0.0976	0.898	0.925		0.5111	0.0964	0.1148	0.0714	0.0263	0.1304		0.0183	0.4762	nan	nan	0.6829	0.5507
0.9489	0.0225	0.02	0.0123	0.0153	0		0.2615	1	0.9444	0.9375	nan	nan		0.6786	0.2917	nan	0.4872	0.44	0.3673		0.2174	0.6176	0.0054	0.0075	nan	nan
0.9265	0.0123	0.0104	0.0184	0	0.0095		0.0262	1	nan	0.8163	nan	1		0.92	0.5806	nan	nan	0.4524	0.6078		0.1073	0.5952	0.5588	nan	0.25	0.3636
0.8852	0.0168	0.0121	0.0199	0	0		0.0187	0.8205	nan	0.9552	nan	1		0.4054	0.0233	0.0117	0.0267	0.0123	nan		0.3039	0.6912	nan	0.9091	0.5833	0.4333
0.875	0.0141	0.0056	0.0097	0	0		0.0127	0.9459	nan	0.8452	0.9167	1		0.7287	0.0143	0.0131	0.0235	0	0		0.1489	0.5493	0.6226	0.5849	0.4767	0.3836
1	0.011	0.0211	0.0137	0	0.007		0.0155	1	nan	0.73	1	nan		0.5	0.0072	0.017	0.003	0	nan		0.0085	0.3367	0.0789	0.0244	nan	nan
1	0.0144	0.0183	0.008	0.0046	0		0.0279	0.9375	nan	0.9155	0.9877	nan		0.9231	0.5959	nan	nan	0.4444	nan		0.0552	0.7778	0.0125	0.0201	0.72	0.4872
0.8202	0	nan	0.7843	0.9858	0.9531		0.0198	0.9412	nan	0.75	0.9901	1		0.7647	0.4601	nan	nan	0.3818	0.7451		0.0229	0.8	0.0239	0.0023	0.617	0.8
1	0.3438	nan	0.913	1	nan		0.0253	1	nan	0.75	0.9625	1		0.9328	0.5698	0.7917	0.6761	nan	nan		0.0342	0.8621	0.0164	0.016	0.8136	0.9643
0.8827	0.328	0.1014	0	0.0156	0.1646		0.0083	0.9259	0.9524	nan	0.9608	1		0.8929	0.4308	0.9333	nan	0.7797	0.8		0.0245	0.6458	0.0157	0.0029	0.6585	0.8
0.605	0.0719	nan	nan	0.0141	nan		0.2692	0.9118	nan	nan	0.9459	0.9254		0.6875	0.2558	nan	0.1667	nan	nan		0.0203	0.9565	0.0302	0.0385	0.6981	0.8438
0.6562	0	0.0303	nan	0	0.0152		0.0129	0.6562	nan	nan	0.844	0.7368		0.6212	0.2143	nan	nan	0.5536	nan		0.4133	0.79	0.2159	0.198	nan	nan
1	0.4878	nan	nan	0.9556	1		0.032	0.9556	1	1	0.8941	0.9667		0.7083	0.1783	nan	nan	nan	0.2625		0.005	0.6329	nan	0.5143	0.3621	0.5833
0.8365	0.0541	0	0	0.0205	0		0.0246	0.9851	0.9474	0.8261	0.9286	1		0.4694	0.1186	nan	0.3966	0.1375	0.2162		0.0212	0.5676	nan	nan	0.6522	0.6286
0.8929	0.381	nan	nan	0.8111	nan		0.013	0.9459	0.873	0.8	0.9714	1		0.6056	0.2045	nan	0.5897	0.0957	0.377		0	0.7333	nan	nan	0.5333	0.7368
0.5714	0	nan	0	0	0		0.0086	0.9459	0.9412	0.7442	0.9444	1		0.4571	0.122	nan	nan	0.125	0.0571		0.0361	0.4493	nan	0.3788	0.4048	0.4857
0.7429	0.0702	nan	0.2105	0.3443	0.6782		0.0163	0.9028	0.9595	0.7862	0.9867	0.982		0.5176	0.0588	nan	0.1389	0.0135	0.0714		0	0.3182	0.1778	0.2192	0.042	0.3621
1	0.2229	nan	0.4667	0.64	0.8471		0.0083	0.9796	0.9825	0.8438	0.9655	0.9753		0.8304	0.5143	0.7258	0.7674	0.7987	0.8777		0.0254	0.4085	nan	nan	0.1736	0.2222
1	0.4	nan	nan	0.8618	0.9747		0.0106	0.9735	0.9568	0.9718	0.9459	0.965		0.5853	0.06	0.336	0.4261	0.0485	nan		0.598	0.9429	nan	nan	0.8448	0.9559
0.9787	0.0157	0	0	0	0.0274		0.0155	0.8456	0.9302	0.825	0.8618	0.8681		0.8952	0.5714	nan	nan	0.6857	0.6935		0.0068	0.3636	nan	nan	0.2184	0.2667
0.9815	0.0629	0	0	0	0.0238		0.3604	0.9545	nan	0.0123	0.8132	0.98		0.9	0.4054	0.8182	nan	0.449	0.6429		0.0596	0.6905	0.0833	0.0645	0.6579	0.7179
0.8649	0.125	0	0.0323	0	0.1474		0.1057	0.7097	0.0337	0.0278	0.4397	0.6103		0.7778	0.1702	nan	nan	0.16	0.3654		0.0177	0.5682	nan	nan	0.697	0.7313
0.7228	0.0265	0	0.0156	0	0		0.023	0.938	nan	0.9171	0.9167	0.9524		0.9178	0.549	nan	nan	0.5862	0.8652		0.0023	0.65	nan	nan	0.8511	0.7538
0.916	0.0104	0.0377	0	0	0		0.0167	0.9718	nan	nan	0.9828	nan		0.7419	0.3611	nan	nan	0.4	0.7429		0.3858	0.85	nan	nan	0.6837	0.9062
1	0.0191	0.0155	0.0088	0.014	0.006		0.0344	0.9684	0.9371	nan	0.9733	nan		0.8085	0.4688	nan	nan	0.5915	0.8313		0.2174	0.825	nan	nan	0.5467	0.6184
0.9667	0.0086	0	0	0	0		0.0195	0.943	nan	nan	0.9688	nan		0.7931	0.3962	0.699	nan	0.4154	0.6066		0	0.6256	nan	0.5366	0.6897	nan
0.9231	0	nan	nan	0	0		0.0778	1	nan	nan	0.8654	1		0.6889	0.2929	0.2222	nan	0.0976	0.4242		0.0108	0.633	0.4875	0.4882	0.816	0.8476
0.88	0.2564	0.78	0.64	0.1977	0.2222		0.031	1	1	1	0.9091	0.9688		0.5955	0.1224	0.1379	0.0152	0.0789	0.1212		0.0161	0.4667	nan	nan	0.567	0.6383
0.7534	0.034	0.0339	0.0224	0	0		0.0076	0.931	nan	1	0.9278	0.8942		0.6146	0.2658	nan	nan	0.4605	0.5306		0.0178	0.6	nan	nan	nan	nan
0.6883	0.0133	0.0177	0.0196	0	0.0109		0.0045	0.9219	1	nan	0.9737	0.8846		0.7879	0.4364	nan	nan	nan	nan		0.2917	0.9048	0.6098	0.5714	0.3072	0.4769
0.7348	0.0227	0	nan	0	0		0.0093	0.9565	0.9583	0.8286	0.9318	1		1	0.6522	nan	nan	0.6471	0.9643		0.0092	0.3289	0.7886	0.7526	0.3377	0.5
0.9279	0.3572	0.777	0.875	0.7273	0.767		0.0127	0.918	0.8667	nan	nan	0.9184		0.7535	0.4398	0.7203	0.6891	0.5455	0.6349		0.0055	0.5752	nan	0.8036	nan	nan
0.876	0.0851	nan	nan	0.0787	0.1404		0	0.8889	nan	nan	0.8519	1		0.52	0.1081	0.4348	0.2353	0.1301	0.2297		0.008	0.3967	0.4211	0.4557	0.1972	0.3333
0.8947	0.0305	0.0357	0	0.005	0.0357		0.0141	0.8919	nan	nan	0.9459	nan		0.4403	0.0379	0	0.0119	0.0071	0.0089		0.0143	0.5345	nan	nan	0.2609	nan
0.9535	0.0581	nan	0	0	nan		0.0341	1	nan	nan	0.9756	nan		0.8248	0.3571	0.7467	0.8022	0.6389	0.7209		0.0158	0.4643	nan	nan	0.1857	0.4697
0.85	0.0123	0	0.0152	0.0099	nan		0.0102	0.9	nan	nan	nan	nan		0.8333	0.4615	nan	nan	nan	nan		0.0199	0.3636	nan	nan	nan	nan
0.9355	0.0476	0	0.0364	0	0		0.0175	1	nan	nan	0.9535	nan		0.6923	0.3367	nan	0.6182	0.4141	nan		0.0059	0.3158	nan	0.1818	nan	nan
0.9867	0.0427	0.0481	0.0909	0	0		0.0158	0.8646	0.9425	0.9277	0.9304	0.9821		0.6136	0	nan	nan	0.0231	nan		0.0169	0.4254	nan	0.3043	nan	nan
0.9697	0.0256	nan	nan	nan	nan		0.0076	0.6727	nan	nan	0.9868	nan		0.626	0.2103	0.6567	0.6935	0.3678	0.375		0.0519	0.4118	nan	0.5926	0.4524	0.5417
0.65	0.0196	0	0	0.007	0		0.0353	0.7879	nan	0.375	0.9655	nan		0.5848	0.0957	0.708	0.7639	0.2353	0.186		0.013	0.4	nan	nan	0.4583	nan
1	0.0302	0.0185	0.0078	0	0.0141		0.0156	0.9783	nan	0.7059	0.875	1		0.9107	0.4293	nan	0.8182	0.5405	0.6452		0	0.475	nan	nan	0.2	nan
0.977	0.0162	0	0.0188	0	0		0.0093	1	nan	0.4103	0.8942	0.8704		0.97	0.6573	nan	nan	0.7887	0.7447		0.0168	0.4479	0.4615	0.8378	0.2571	nan
0.9643	0.021	0.0139	0.0071	0	0		0.0174	0.9487	0.9804	0.5667	0.9506	0.9726		0.9286	0.5952	nan	nan	0.3478	0.48		0.004	0.4625	nan	nan	nan	nan
0.9796	0.0518	nan	nan	0	nan		0.011	0.9756	0.8824	nan	0.9524	0.9375		0.6471	0.2182	nan	nan	nan	0.3387		0.0037	0.3348	0.5676	0.6509	0.3448	nan
0.9865	0.0298	0.0259	0.0134	0.0078	0		0.0072	0.9776	0.9542	0.8548	0.9189	0.9271		0.9412	0.5167	nan	nan	0.1604	0.2432		0.0154	0.4375	0.7654	0.4026	0.6393	0.8519
0.9844	0.0305	0.0293	0.0202	0	0		0.012	0.9459	0.9932	0.9167	0.962	0.9082		0.8636	0.1364	nan	nan	0.2872	0.3966		0.0031	0.45	nan	nan	0.3793	0.551
0.9844	0.0239	0.0199	0.0082	0.0075	0		0.018	0.9156	0.9762	0.8356	0.9091	0.8806		0.641	0.2857	0.1905	0.0952	0.3902	0.1429		0.3881	0.7595	nan	0.6857	0.5946	0.8276
0.9709	0.0205	0.0192	0.0198	0	0.008		0.0235	0.9702	1	nan	0.9885	0.9286		0.5306	0.08	nan	0.68	0.2917	0.5		0.1006	0.5517	nan	nan	0.5294	0.5185
0.9872	0.0213	0.0171	0.006	0	0.0085		0.0027	0.9365	nan	nan	0.9231	1		0.4153	0.0069	0.5932	0.463	0.0323	0.0175		0.1656	0.6667	nan	nan	nan	0.3714
0.9821	0.0185	0.0186	0.0049	0	0		0.003	0.971	nan	nan	0.9815	0.95		0.9298	0.56	nan	nan	nan	0.7917		0.1047	0.5	nan	nan	nan	nan
1	0.2778	nan	nan	0.9464	0.8868		0	0.8514	nan	nan	0.5385	0.5957		0.9565	0.3548	nan	nan	nan	nan		0.0032	0.4262	nan	0.2361	0.2959	0.6154
1	0.1818	nan	nan	0.8333	0.9423		0.0115	0.9342	nan	nan	0.9825	0.9722		0.72	0.3273	nan	0.5455	0.4909	0.6852		0.0231	0.4795	nan	nan	0.46	0.7887
0.9253	0.3851	0.875	0.8478	0.907	0.9857		0	0.8814	nan	nan	0.9706	0.963		0.6111	0.2917	nan	nan	0.3784	0.6029		0.0122	0.6429	0.4861	0.4274	0.1343	0.4731
[truncated: 26,428 more rows]
