# Supplementary material for: Paternal DNA methylation is remodeled to maternal levels in rice zygote
Source: Nat Commun. 2023 Oct 18;14:6571. doi: 10.1038/s41467-023-42394-0 (PMC10584822; doi:10.1038/s41467-023-42394-0)
Supplement: Supplementary file 7 — Source data [file 41467_2023_42394_MOESM7_ESM.zip › Supplementary Fig. 7.xlsx]

## Sheet: Supplementary Fig. 7
Supplementary Fig. 7
	Gene	MZZ.1	MZZ.2	MZZ.3	MZGE.1	MZGE.2	MZGE.3		Gene	ZMZ.1	ZMZ.2	ZMZ.3	ZMGE.1	ZMGE.2	ZMGE.3
	NRPD1a	9.90107	9.7693	8.26456	4.64925	4.5106	5.43646		NRPD1a	2.32824	2.2053	1.88509	2.98738	3.58129	4.08112
	NRPD2	44.2676	45.0825	44.9473	15.9371	15.2976	13.6912		NRPD2	39.852	40.5003	38.6316	17.5008	18.2356	16.0474
	RDR2	34.7012	33.2688	35.4174	10.8781	9.99308	9.9877		RDR2	21.2675	19.6532	20.6055	15.0428	14.6689	15.9533
	DCL3a	9.6484	10.3929	9.27676	4.20557	3.65624	4.08802		DCL3a	8.2703	8.37821	7.10518	2.75208	1.80138	2.08884
	DCL3b	0.638024	0.519537	0.370688	2.58538	3.30907	3.34315		DCL3b	1.7425	1.65517	1.77081	3.34602	2.73459	2.68527
	AGO4a	86.1042	77.1064	78.045	24.6189	27.5267	30.9942		AGO4a	209.22	192.729	181.317	31.4963	28.0942	30.0947
	AGO4b	162.198	158.209	155.701	90.0015	80.2883	79.6499		AGO4b	144.721	148.313	153.542	46.2297	46.6254	51.9416
	DRM2	40.4845	41.3489	45.0953	32.3314	34.5252	35.0628		DRM2	38.0789	39.9457	39.6418	11.1478	14.4943	12.9351
	IDN2	46.6502	47.6562	51.895	9.00298	8.63304	8.13659		IDN2	158.242	160.949	158.939	18.8756	18.0581	18.3518
	MET1a	0.142882	0.668996	0	1.89155	1.84912	1.51938		MET1a	0.0801348	0.314457	0.127565	2.70826	2.48089	2.55779
	MET1b	17.5327	17.7769	20.2074	75.6934	85.5755	86.5979		MET1b	34.1166	36.1649	35.9088	33.49	37.7472	38.3106
