# Supplementary material for: Paternal DNA methylation is remodeled to maternal levels in rice zygote
Source: Nat Commun. 2023 Oct 18;14:6571. doi: 10.1038/s41467-023-42394-0 (PMC10584822; doi:10.1038/s41467-023-42394-0)
Supplement: Supplementary file 7 — Source data [file 41467_2023_42394_MOESM7_ESM.zip › Supplementary Fig. 8.xlsx]

## Sheet: Supplementary Fig. 8
Supplementary Fig. 8
9311 > NIP CG-DMRs									9311 < NIP CG-DMRs									9311 > NIP CHG-DMRs									9311 < NIP CHG-DMRs									9311 > NIP CHH-DMRs									9311 < NIP CHH-DMRs
9311_leaf	Nip_leaf	N9_9311	N9_Nip	N9_leaf	9N_9311_leaf	9N_Nip_leaf	9N_leaf		9311_leaf	Nip_leaf	N9_9311	N9_Nip	N9_leaf	9N_9311_leaf	9N_Nip_leaf	9N_leaf		9311_leaf	Nip_leaf	N9_9311	N9_Nip	N9_leaf	9N_9311_leaf	9N_Nip_leaf	9N_leaf		9311_leaf	Nip_leaf	N9_9311	N9_Nip	N9_leaf	9N_9311_leaf	9N_Nip_leaf	9N_leaf		9311_leaf	Nip_leaf	N9_9311	N9_Nip	N9_leaf	9N_9311_leaf	9N_Nip_leaf	9N_leaf		9311_leaf	Nip_leaf	N9_9311	N9_Nip	N9_leaf
1	0	nan	nan	0.5172	nan	nan	0.0455		0.0345	0.8333	nan	nan	0.6591	nan	nan	0.5814		0.5517	0	nan	0.0417	0.2364	nan	nan	0.2941		0.4667	0.8485	nan	nan	0.6	nan	nan	0.6905		0.1154	0	nan	nan	0.0116	nan	nan	0		0.1122	0.3373	nan	nan	nan
0.7321	0	nan	nan	0.3333	nan	nan	0.2736		0.0667	0.98	nan	nan	0.5833	nan	nan	0.4872		0.55	0	nan	nan	0.1714	nan	0.08	0.2308		0.5606	0.8857	nan	nan	0.6923	nan	nan	0.7412		0.7895	0.5	nan	nan	0.6078	nan	nan	0.5636		0.0351	0.3542	nan	nan	0.1786
0.7647	0	nan	nan	0.2199	nan	nan	0.1818		0.413	0.975	nan	nan	0.6939	nan	nan	0.7308		0.8571	0	nan	nan	nan	nan	nan	nan		0.3143	0.9318	nan	nan	0.614	nan	nan	0.5909		0.2442	0	nan	nan	0.0875	nan	nan	0.0417		0.3455	0.6739	nan	nan	0.6061
0.6	0	nan	0	0.1348	nan	nan	0.375		0	0.8372	nan	nan	0.4286	nan	nan	0.3103		0.3333	0	0.375	0.0118	0.1	nan	0	0.0636		0.1277	0.5946	nan	nan	0.4211	nan	nan	0.4194		0.1754	0.0078	nan	nan	0.0656	nan	nan	0.037		0.1395	0.3427	nan	nan	0.5714
0.7273	0.0177	nan	0	0.225	nan	0	0.386		0.04	1	nan	nan	0.3514	nan	nan	0.52		0.3868	0.0049	nan	0.0156	0.1778	0.4167	0	0.1235		0.3546	0.6969	nan	nan	0.4289	nan	nan	0.4303		0.15	0	nan	nan	0.0167	nan	nan	0.0294		0.3077	0.6354	nan	nan	0.4412
0.9091	0	nan	nan	0.4615	nan	0	0.4464		0	0.9437	nan	nan	0.4118	nan	nan	0.9375		0.6935	0.01	nan	0	0.2027	nan	0	0.2319		0.1111	0.618	nan	nan	0.1733	nan	nan	0.1548		0.1455	0.0066	nan	nan	0.0833	nan	nan	0.0737		0.1915	0.4724	nan	nan	0.1379
0.8485	0	nan	nan	0.4545	nan	0	0.4833		0.0606	0.9821	nan	nan	0.2778	nan	nan	0.3871		0.75	0	nan	nan	0.2667	nan	nan	0.2727		0.4222	0.747	nan	nan	0.6545	nan	nan	0.6491		0.4898	0.3069	nan	nan	0.4421	nan	nan	0.4188		0.0607	0.1933	nan	nan	0.1379
1	0.0323	nan	nan	0.9167	nan	nan	0.7188		0.0156	0.9737	nan	nan	0.4915	nan	nan	0.4815		0.32	0.01	nan	nan	0.0476	nan	0	0.0312		0.4162	0.7213	nan	nan	0.4897	nan	nan	0.4135		0.422	0.2059	nan	nan	0.2473	nan	nan	0.3961		0.0773	0.2407	nan	nan	0.1611
0.9167	0	nan	nan	0.6	nan	nan	0.7073		0.18	0.9552	nan	nan	0.551	nan	nan	0.4828		0.8966	0.5128	nan	nan	0.5455	nan	nan	0.5161		0.3	0.7013	nan	nan	0.3103	nan	nan	0.4902		0.25	0.0432	nan	nan	0.16	nan	nan	0.1988		0.3684	0.6495	nan	0.4762	0.5349
0.7917	0	nan	nan	0.4364	nan	nan	0.4286		0	0.76	nan	nan	0.3103	nan	nan	0.5714		0.7586	0.283	nan	nan	0.4222	nan	nan	0.375		0.5769	0.9153	nan	nan	0.7609	nan	nan	0.9375		0.1067	0	nan	nan	0	nan	nan	0		0	0.3139	nan	0.4737	0.3441
0.963	0	nan	nan	0.4211	nan	nan	0.3846		0	0.6216	nan	nan	nan	nan	nan	0.6		0.3673	0.0547	0.3636	0.1143	0.2241	0.2941	0	0.122		0	0.7097	nan	nan	0.5814	nan	nan	0.381		0.4	0.0244	nan	nan	nan	nan	nan	0		0.04	0.278	nan	0.2043	0.2388
0.92	0.0286	nan	nan	0.619	nan	nan	0.4667		0.0976	0.9048	nan	nan	0.4167	nan	nan	0.3235		0.7021	0.0814	nan	0.2	0.4783	0.55	nan	0.4423		0.5741	0.9691	nan	nan	0.8723	nan	nan	0.8485		0.1333	0	nan	nan	0	nan	nan	0		0.0147	0.1651	0	0.0417	0.0156
0.8261	0	nan	nan	0.3667	nan	nan	0.36		0	0.6389	nan	nan	0.375	nan	nan	0.1935		0.6875	0.0241	0.76	nan	0.4286	0.36	nan	0.2857		0.5312	0.8667	nan	nan	0.6	nan	nan	0.8462		0.119	0	nan	nan	0	nan	nan	0		0.1818	0.5455	nan	nan	0.2222
0.7105	0	nan	nan	0.3864	nan	nan	0.3659		0.1639	0.7143	nan	nan	0.4074	nan	nan	0.5152		0.5161	0.0865	0.5962	0.6667	0.6234	0.28	0.4286	0.3396		0	0.3208	nan	nan	0.0482	nan	nan	0.2951		0.1333	0.0068	nan	nan	0	nan	nan	0.0891		0.0351	0.156	0	0.0323	0.0861
0.5926	0	0.6667	nan	0.4444	nan	nan	0.5333		0	0.8667	nan	nan	0.3429	nan	nan	0.0455		0.35	0	nan	nan	0.1905	nan	nan	0.2727		0.3246	0.6275	0.5875	0.6122	0.5613	0.6154	0.6522	0.6667		0.2394	0.0753	nan	nan	0.0265	nan	nan	0.0286		0.0145	0.3584	0	0.3072	0.2513
1	0	nan	nan	0.7143	nan	nan	0.4242		0.1398	0.907	nan	nan	0.5568	nan	nan	0.5876		0.6522	0	nan	nan	0.1961	nan	nan	0.186		0.1613	0.6727	0.25	nan	0.4615	0.2727	nan	0.2632		0.31	0.132	nan	nan	0.1744	nan	nan	0.1268		0.0084	0.302	0.011	0.3097	0.1765
0.7326	0.0124	0.95	0	0.358	0.9623	0	0.3835		0	0.9153	nan	nan	0.4107	nan	nan	0.4889		0.4	0.0085	nan	nan	0.0959	nan	nan	0.1383		0	0.3896	nan	nan	0.12	0	nan	0		0.2258	0	nan	nan	0.0811	nan	nan	0.0952		0.0419	0.2171	0.0444	0.3214	0.1938
0.7037	0	nan	0	0.1765	nan	0	0.2162		0	0.6739	nan	nan	0.4167	nan	nan	0.4242		0.7586	0.0078	nan	nan	0.2593	nan	nan	0.4355		0.0811	0.5122	0.0938	0.3478	0.1964	nan	nan	0.0938		0.439	0.0081	nan	nan	0	nan	nan	0.1667		0.1321	0.3252	0.2031	0.5091	0.3471
0.6364	0	nan	nan	0.24	nan	nan	0.3103		0	0.9836	nan	nan	0.4189	nan	nan	0.4865		0.7429	0.0615	0.7059	0	0.32	nan	nan	0.2759		0.2188	0.5435	nan	0.3846	0.3333	nan	0.5652	0.4722		0.4426	0.1629	nan	nan	0.2045	nan	nan	0.304		0.3367	0.576	0.2581	0.2059	0.2344
0.9756	0.3095	0.8696	0.4118	0.6566	0.9524	0.6512	0.8		0.3667	0.9452	nan	nan	0.6458	nan	nan	0.4571		0.4146	0.1042	0.2955	0.0385	0.2192	nan	nan	0.3514		0	0.4194	0	nan	0.2286	nan	nan	0.175		0.2583	0.1197	nan	nan	0.2562	nan	nan	0.2115		0.0515	0.244	0.175	0.2879	0.2169
0.9326	0.4211	0.8378	0.3235	0.6286	0.9375	0.4737	0.662		0.0208	0.5761	0.0208	0.5526	0.3288	nan	0.8571	0.4762		0.8	0.4667	0.5769	0.3529	0.4884	0.6452	0.1739	0.4386		0	0.3333	nan	nan	0.0874	nan	nan	0.0746		0.1132	0	nan	nan	0.0089	nan	nan	0.0159		0.3636	0.7546	0.7805	0.7204	0.7313
0.8462	0	nan	nan	0.3972	nan	nan	0.2333		0	0.5342	0.0704	0.4688	0.3	0.0732	0.7838	0.4302		0.3478	0.0294	0.3333	nan	0.3421	nan	nan	0.3548		0.5217	0.9036	nan	nan	0.7843	nan	nan	0.8605		0.7442	0.6097	nan	nan	0.6979	nan	nan	0.7118		0.1282	0.6667	nan	nan	0.4286
0.9512	0	nan	0	0.1522	nan	nan	0.1746		0.0385	1	0.1154	0.95	0.4655	nan	nan	0.5918		0.8	0.2963	nan	nan	nan	nan	nan	0.56		0.1522	0.5263	nan	nan	0.3582	nan	nan	0.3458		0.2195	0.0208	nan	nan	nan	nan	nan	0		0.044	0.2199	0	0.225	0.1905
1	0	nan	0	0.0366	nan	0	0.1		0.0417	0.9333	nan	nan	0.24	nan	nan	0.8571		0.8889	0.3846	nan	nan	0.6	nan	nan	0.5714		0.4474	0.8088	nan	nan	0.7321	nan	nan	0.5395		0.5	0.0263	nan	nan	0.0667	nan	nan	nan		0.0787	0.2917	0.1364	0.16	0.1429
0.8	0.0086	0.9688	0.0174	0.2293	nan	0.0086	0.0896		0	0.7273	nan	nan	0.2642	nan	nan	0.4545		0.8727	0.4231	nan	nan	0.6471	nan	nan	0.8378		0.4868	0.8353	nan	nan	0.5897	nan	nan	0.5714		0.2388	0.0513	0.0357	0.0882	0.1081	0.1053	0.0455	0.075		0	0.2818	0.0556	0.1042	0.075
0.6562	0.0855	0.7037	0.0469	0.2366	nan	0.0492	0.1795		0	1	nan	nan	0.3784	nan	nan	0.4043		0.5185	0.1579	0.44	nan	0.4286	nan	0.32	0.3077		0.2535	0.569	0.4194	0.4375	0.4154	0.35	0.45	0.3778		0.1224	0.011	0	0.0164	0.0078	0.0435	nan	0.0278		0.0704	0.694	0.0513	0.6182	0.3814
0.6842	0	nan	nan	0.4182	nan	nan	0.3043		0	1	nan	nan	0.2195	0	nan	0.3065		0.4	0.0161	0.1429	nan	0.1277	nan	nan	0.2424		0.1039	0.549	0.08	0.2647	0.1897	0.0833	0.4857	0.322		0.119	0.01	0.1053	0	0.0727	nan	0	0.0556		0.0976	0.7917	0.1304	0.871	0.5455
0.9545	0.0357	nan	nan	0.4681	nan	nan	0.9464		0	0.9706	nan	nan	0.1282	nan	nan	0.125		0.6774	0.2564	nan	nan	0.4483	nan	nan	0.4286		0.1111	0.5417	nan	0.625	0.3778	0.0455	nan	0.2619		0.1515	0.0084	0.1633	0	0.0778	0.0909	0	0.0915		0.1364	0.577	nan	nan	0.3731
0.9706	0.3509	nan	nan	0.5417	nan	1	0.9756		0	0.9804	nan	nan	0.2308	nan	nan	nan		0.5	0.1538	nan	nan	0.2394	nan	nan	0.1818		0	0.4429	0	nan	0.16	nan	nan	0.25		0.1158	0	0.0656	nan	0.0699	nan	nan	0.0409		0	0.1395	0	0	0
0.8889	0.1346	0.95	nan	0.5135	nan	nan	0.9697		0	0.8511	nan	nan	0.4	nan	nan	0.5517		0.95	0.5634	nan	nan	0.8649	nan	0.6774	0.7143		0	0.5714	nan	nan	0.0952	nan	nan	0.2		0.1527	0	nan	nan	0.0644	nan	nan	0.1086		0.0323	0.3214	0.0357	nan	0.0877
1	0	nan	nan	nan	nan	nan	0.8182		0	0.9773	nan	nan	0.5	nan	nan	0.6333		0.6389	0.2083	0.375	0.1613	0.3268	0.7241	0.6757	0.629		0	0.4688	nan	nan	0.1818	nan	nan	0.1364		0.1868	0.0149	nan	nan	0.0465	nan	nan	0.0455		0.1455	0.4762	0.2157	nan	0.3226
0.95	0	nan	nan	0.5357	nan	nan	0.4286		0	0.9615	nan	nan	0.325	nan	nan	0.9231		0.6234	0.2639	0.4722	0.475	0.4615	0.2979	nan	0.3594		0	0.5745	nan	nan	0.2414	0	nan	0.1842		0.1314	0.0187	0.1053	0.0316	0.0625	0.0805	0.0213	0.0516		0.6186	0.8609	nan	nan	0.8
0.931	0.0196	nan	nan	0.5385	nan	nan	0.4054		0	0.9344	nan	nan	0.5435	nan	nan	0.6286		0.7736	0.4651	0.7353	0.6364	0.6957	0.6471	nan	0.6034		0	0.4032	nan	nan	nan	nan	nan	0.2		0.2626	0.0132	nan	nan	0.1765	0.4324	nan	0.2957		0.0738	0.2183	0.0933	0.1429	0.1185
0.9091	0	nan	nan	0.5692	nan	nan	0.86		0	0.8947	nan	nan	0.3393	nan	nan	0.4211		0.72	0.1463	nan	0.125	0.2927	nan	0.0385	0.1957		0	0.3333	nan	nan	0.3095	nan	nan	0.0667		0.1579	0	0.1935	nan	0.1818	nan	nan	0.1587		0.6462	0.8797	0.4286	0.7619	0.6552
0.9516	0	nan	nan	0.5484	nan	nan	0.9375		0.007	0.68	nan	nan	0.2206	nan	nan	0.3077		0.4792	0.1429	0.5	nan	0.3077	nan	nan	0.4286		0	0.6867	nan	nan	0.3333	nan	nan	0.3333		0.4	0.0175	0.4314	nan	0.4268	0.4348	nan	0.4		0.2848	0.4854	0.4872	0.5395	0.5259
0.9444	0	nan	nan	0.5893	nan	nan	0.8889		0.1852	0.9732	nan	1	0.6102	nan	0.8519	0.6418		0.6512	0.3077	0.6667	0.5	0.61	0.7	0.5	0.6625		0	0.5985	0.0278	0.4545	0.25	0.0213	0.3731	0.2603		0.1398	0.0194	0.2414	nan	0.195	nan	nan	0.1256		0	0.1986	nan	nan	0.1268
0.8824	0	nan	nan	0.6964	nan	nan	0.4		0.3824	0.9293	nan	nan	0.7073	nan	nan	0.8571		0.7429	0.3802	nan	nan	0.4634	nan	nan	0.5281		0	0.6645	0.0256	0.64	0.2667	0	0.8148	0.4496		0.1711	0.0044	nan	nan	0.1647	nan	nan	0.1179		0.0455	0.2014	0.0083	0.0588	0.0307
0.5357	0	nan	nan	0.2727	nan	0	0.2075		0.0435	0.973	nan	0.35	0.25	nan	nan	0.56		0.3226	0.0208	nan	nan	0.1053	nan	nan	0.2273		0.0115	0.7654	0	0.6522	0.2899	0	0.7708	0.4468		0.1098	0	nan	nan	0.1111	nan	nan	0.129		0.434	0.6117	0.451	0.6316	0.5311
0.7742	0.0179	nan	nan	0.05	nan	nan	0.4483		0.0146	0.7667	0	nan	0.0366	0	0.3438	0.1833		0.4444	0.0667	nan	0.037	0.093	nan	0.1154	0.186		0	0.6204	0	0.625	0.2824	0	0.6264	0.3711		0.1527	0.0053	nan	nan	0.0256	nan	nan	0.06		0.2679	0.5775	0.069	0.5769	0.3148
0.9062	0	nan	nan	nan	nan	nan	nan		0.0179	0.9867	0	nan	0.1197	0	0.8485	0.2727		0.7083	0	nan	0	0.1875	nan	0	0.2619		0	0.5116	nan	nan	0.2222	nan	nan	0.2692		0.3776	0.022	nan	nan	0.1844	nan	nan	0.3134		0.019	0.1767	0.1654	0.1818	0.1582
0.913	0.0182	nan	nan	nan	nan	nan	nan		0	0.9571	0	1	0.1827	0.0211	nan	0.2051		0.871	0.4194	nan	0.5714	0.7	nan	0.2857	0.5294		0	0.5952	nan	nan	0.24	nan	nan	0.5		0.2455	0.0153	nan	nan	0.2017	nan	nan	0.0263		0.0217	0.16	0.063	0.125	0.0784
0.7447	0	nan	nan	0.4182	nan	nan	0.3654		0	0.88	0.0233	nan	0.3	nan	nan	0.2857		0.5397	0.0222	0.5312	0	0.1696	0.4	0.098	0.2258		0	0.3333	nan	nan	0.0263	nan	nan	0		0.232	0	nan	nan	0.2123	nan	nan	0.233		0.0227	0.3404	nan	nan	0.2093
0.8571	0	nan	nan	nan	nan	nan	0.5		0.037	1	0	nan	0.3333	nan	nan	nan		0.6585	0	0.4762	0.0408	0.1463	0.5517	0.0233	0.2421		0.3939	0.8053	nan	0.7727	0.7424	0.5714	0.7308	0.6988		0.1579	0	nan	nan	0.1502	nan	nan	0.1228		0	0.5802	nan	0.6053	0.541
0.9032	0	nan	0	0.1538	nan	0	0.36		0.2162	0.9592	nan	nan	0.5	nan	nan	0.5714		0.7077	0.0153	0.7273	0.0175	0.3413	0.5676	0.0312	0.208		0.0833	0.6612	nan	0.7949	0.6575	0.1905	0.5429	0.3824		0.1107	0	nan	nan	0.084	nan	nan	0.095		0	0.9507	0.7885	0.9405	0.8759
0.7917	0	nan	nan	0.2812	nan	0	0.2308		0.25	0.925	nan	nan	0.5312	nan	nan	0.4783		0.766	0	0.675	0	0.3816	0.7	0.1667	0.4324		0.4167	0.8333	nan	nan	0.6154	nan	0.619	0.4643		0.1329	0	nan	nan	0.1238	nan	nan	0.1138		0	0.7025	0.3333	0.5312	0.4
0.8696	0	nan	nan	0.4828	nan	nan	0.2963		0.0263	0.9524	nan	nan	0.2903	nan	nan	0.4103		0.5333	0.0811	0.625	0.0476	0.3556	0.44	0.1481	0.3148		0.5294	0.8679	nan	1	0.871	0.5652	nan	0.7027		0.1224	0	nan	nan	0.1176	nan	nan	0.0859		0.0727	0.3111	0.1905	0.3441	0.2963
0.8	0	nan	nan	0.6774	nan	0.15	0.3548		0	0.6228	nan	nan	0.2394	nan	nan	0.2568		0.5152	0.1176	nan	0.2857	0.2571	nan	nan	nan		0.1818	0.5128	nan	nan	0.4222	0.2	nan	0.3235		0.1206	0	nan	nan	0.103	nan	nan	0.1138		0	0.251	nan	0.2927	0.2695
0.9032	0.0189	nan	nan	0.5714	nan	nan	0.45		0.0455	0.925	nan	nan	0.5	nan	nan	nan		0.35	0	nan	nan	0.15	nan	nan	nan		0.1837	0.6739	nan	nan	0.3966	0.2083	nan	0.413		0.1341	0.0061	nan	nan	0.0733	nan	nan	0.1757		0.0147	0.19	0.0659	0.2273	0.1026
0.9062	0	nan	nan	0.625	nan	nan	0.4643		0.1607	0.8295	nan	nan	0.3115	nan	nan	0.3878		0.646	0.3197	0.303	0.5833	0.4253	0.3095	0.3061	0.3504		0.2933	0.6667	nan	nan	0.6226	0.3333	nan	0.4118		0.2261	0.0061	nan	nan	0.146	nan	nan	0.1694		0.0345	0.3488	nan	0.4333	0.3373
0.9348	0.0125	nan	nan	0.551	nan	nan	0.8298		0	0.5323	nan	nan	0.0263	nan	nan	0		0.375	0.0686	0.35	nan	0.25	0.375	0.2	0.3065		0.5484	0.8514	0.4444	0.8387	0.6364	0.6977	0.7692	0.7297		0.1657	0.0048	nan	nan	0.0877	nan	nan	0.1176		0.125	0.6494	nan	0.7105	0.5932
0.7308	0.0206	nan	nan	0.4839	nan	nan	0.6889		0.0169	0.5306	nan	nan	0.2692	nan	nan	0.215		0.9583	0.3023	nan	nan	0.75	nan	nan	0.3714		0.1818	0.5882	nan	nan	0.3953	nan	nan	0.4783		0.2952	0	nan	nan	0.2049	nan	nan	0.2326		0.4595	0.7251	0.5476	0.6623	0.5437
0.75	0	nan	nan	0.5238	nan	nan	0.4		0	0.9348	nan	nan	0.4318	nan	nan	0.3864		0.7857	0.04	nan	nan	0.2373	nan	nan	0.3853		0.275	0.6364	0.3636	nan	0.4	0.2381	nan	0.3333		0.1868	0.0076	nan	nan	0.1071	nan	nan	0.1345		0.0513	0.378	0.093	0.3636	0.2719
0.913	0	0.7	nan	0.5769	nan	nan	0.4348		0.04	0.9615	nan	nan	0.35	nan	nan	0.5676		0.6731	0.3609	0.4444	0.3	0.3563	nan	nan	0.463		0.2581	0.6897	nan	nan	0.5833	nan	nan	0.5429		0.2332	0	nan	nan	0.1977	nan	nan	0.1552		0.1136	0.383	nan	nan	0.3077
0.6279	0	nan	nan	0.2821	nan	nan	0.3636		0	0.9355	nan	nan	0.3846	nan	nan	0.4571		0.7222	0.366	0.5	0.2273	0.4545	nan	nan	0.5		0.48	0.8082	nan	nan	0.4179	nan	0.8636	0.7024		0.3309	0	nan	nan	0.1577	nan	nan	0.1216		0.069	0.3366	0.0286	0.1176	0.032
0.75	0.008	nan	nan	0.4242	0.7778	nan	0.4746		0.0208	0.8378	nan	nan	0.3659	nan	nan	0		0.587	0.1351	nan	nan	0.375	nan	nan	0.3462		0.5111	0.8544	nan	0.5909	0.6211	nan	nan	0.8		0.1966	0.0128	0.1944	0.0833	0.1217	nan	0.0625	0.1102		0.4628	0.66	0.4486	0.5741	0.5118
0.875	0	nan	nan	0.4286	nan	nan	0.5806		0	0.9111	nan	nan	0.4643	nan	nan	0.4815		0.55	0	nan	nan	0.2121	nan	nan	0.25		0.3441	0.7019	nan	nan	0.6977	nan	nan	0.5862		0.1129	0.0039	0.0636	0.0544	0.0574	0.0533	0.1084	0.0711		0.381	0.7636	0.8095	nan	0.6977
0.8701	0.0342	nan	0	0.4342	nan	nan	0.4717		0	0.9508	nan	nan	0.5455	nan	nan	0.6111		0.7407	0.3137	nan	0.15	0.35	nan	nan	0.5217		0.15	0.566	nan	nan	0.3509	nan	nan	0.4516		0.1445	0.0066	0.1527	0.09	0.1144	0.1415	0.0942	0.113		0.0714	0.2408	nan	nan	0.0761
0.8902	0.0066	0.8824	0	0.3917	nan	0	0.3875		0	0.6522	nan	nan	0.2105	nan	nan	0.2727		0.963	0.4375	nan	nan	0.7097	nan	nan	nan		0.4324	0.7835	nan	nan	0.7733	nan	nan	0.8315		0.1505	0	0.0408	0	0.0222	0	0	0.1346		0.0971	0.3394	0.2188	0.2308	0.2241
0.6667	0	nan	nan	0.5556	nan	nan	0		0.0345	0.9	nan	nan	0.4706	nan	nan	0.5714		0.5122	0.0088	nan	nan	0.2586	nan	nan	0.25		0.3095	0.6557	nan	nan	0.52	nan	nan	0.5366		0.1118	0.0049	0.0506	0	0.0781	0.0092	0	0.0449		0.0278	0.498	0.0741	0.4681	0.3828
0.7708	0.0243	nan	nan	0.4151	nan	nan	0.35		0	0.9583	nan	nan	0.4595	nan	nan	0.5676		0.4051	0	nan	nan	0.1456	nan	nan	0.1583		0.4242	0.7407	nan	nan	0.6269	nan	nan	0.7848		0.1102	0.0063	0.0429	0	0.1063	0	0.0189	0.076		0	0.5909	nan	nan	0.3929
0.9851	0	nan	0	0.2833	0.6	0	0.2639		0.0125	0.8707	nan	nan	0.4125	nan	nan	0.3718		0.3333	0	nan	nan	0.0833	nan	nan	0.0312		0.5333	0.9643	nan	nan	0.7941	nan	nan	0.8667		0.4889	0	nan	nan	0.0154	nan	nan	0		0.3805	0.7119	0.4071	0.6282	0.5353
1	0	nan	nan	0.4762	nan	nan	0.3056		0.025	0.963	nan	nan	0.3643	nan	nan	0.3165		0.3218	0.0169	0.44	nan	0.1928	0.2917	0	0.1477		0.3452	0.6889	nan	nan	0.5591	nan	nan	0.6842		0.3333	0.002	nan	nan	0.028	nan	nan	0.0189		0.3472	0.5567	0.459	0.4324	0.4696
0.6364	0	0.45	0	0.2264	0.5	0	0.2222		0.2762	0.9091	nan	nan	0.4949	nan	nan	0.1169		0.3023	0	nan	nan	0.1395	nan	0	0.1731		0.3971	0.8067	nan	nan	0.6556	nan	nan	0.5897		0.1429	0.008	nan	nan	0.0172	nan	nan	0.0141		0.0421	0.3663	0.1644	0.3333	0.2295
0.9268	0	nan	nan	0.6061	nan	nan	0.56		0	0.8062	nan	nan	0.4219	nan	nan	0.3673		0.9677	0.6579	0.7917	nan	0.6944	0.8667	nan	0.8293		0.2286	0.6241	nan	nan	0.4879	nan	nan	0.614		0.3014	0.0447	nan	nan	0.0938	nan	nan	0.055		0.1536	0.4176	0.2308	0.375	0.2946
0.9375	0.129	nan	nan	0.5676	nan	nan	0.3243		0.0294	1	nan	nan	0.4722	nan	nan	0.6389		0.6744	0.3387	0.8095	nan	0.6154	nan	0.4	0.5814		0.0952	0.5385	nan	nan	0.2581	nan	nan	0.1429		0.3636	0.1129	nan	nan	0.048	nan	nan	0.1059		0.1194	0.3662	0.16	0.6364	0.2437
0.9839	0.2632	nan	nan	0.4752	nan	nan	0.3053		0.1376	0.9648	nan	nan	0.5223	nan	nan	0.5157		0.9189	0.5439	0.9375	nan	0.8125	0.92	0.625	0.7885		0.0698	0.433	nan	nan	0.0248	nan	nan	0.3694		0.2967	0.1111	0.3333	0.1642	0.2336	0.0294	0.2637	0.218		0.2101	0.4727	0.253	0.31	0.2755
0.9667	0	nan	nan	0.2745	nan	nan	0.3125		0.0612	0.9661	nan	nan	0.5926	nan	nan	0.72		0.5	0.1304	nan	nan	0.3958	nan	nan	0.4286		0.0714	0.4146	nan	nan	0.1471	nan	nan	0.125		0.8235	0.4506	0.7222	nan	0.7037	0.3696	nan	0.4235		0.2174	0.9541	0.3333	0.9048	0.6333
0.9722	0.0102	nan	nan	0.2308	nan	nan	0.3946		0.1364	1	nan	nan	0.381	nan	nan	0.8095		0.7982	0.3051	nan	nan	0.7308	nan	nan	0.3333		0.125	0.4366	nan	nan	0.2258	nan	nan	0.1143		0.2667	0.0645	0.1176	nan	0.1091	0.28	nan	0.1538		0.1477	0.6678	0.0889	0.6447	0.3512
0.9259	0	nan	nan	0.2982	nan	nan	0.2969		0.1714	0.9474	nan	nan	0.7778	nan	nan	0.4103		0.8889	0.2901	nan	nan	0.8455	nan	nan	0.4091		0.0323	0.4651	nan	nan	0.2115	nan	nan	0.0494		0.1017	0	nan	0	0.0476	0.1481	0	0.041		0.25	0.7371	0	nan	0.25
0.9189	0	nan	nan	0.3438	nan	nan	0.3462		0	0.5862	nan	nan	0.186	nan	nan	0.2759		0.5254	0.2143	nan	nan	0.6275	nan	nan	0.1714		0.3529	0.697	nan	nan	0.3385	nan	nan	0.617		0.4545	0.1055	nan	nan	0.4022	nan	nan	0.2152		0.0556	0.7308	0.1176	0.7544	0.4537
0.9206	0.0136	nan	nan	0.5	nan	nan	0.3457		0.0294	0.9286	nan	nan	0.3404	nan	nan	0.5349		0.7286	0.3554	nan	nan	0.6863	nan	nan	0.3413		0.0256	0.5373	nan	nan	0.2308	nan	nan	0.3939		0.2586	0	nan	nan	0.2759	nan	nan	0.0435		0.2329	0.6555	0.3818	0.5195	0.4422
1	0	nan	nan	0.2542	nan	nan	0.0625		0.0323	0.9804	nan	nan	0.475	nan	nan	0.4615		0.7143	0.2571	nan	nan	0.72	nan	nan	nan		0.0385	0.425	nan	nan	0.125	nan	nan	nan		0.1232	0.006	nan	nan	0	nan	nan	0.06		0.134	0.3395	0.2039	nan	0.2418
0.902	0.0085	nan	nan	0.4831	nan	nan	0.1644		0	0.9423	nan	nan	0.375	nan	nan	0.3913		0.55	0.1354	0.7742	0.2	0.4776	nan	0.0741	0.1765		0.2881	0.6042	nan	nan	0.4054	nan	nan	0.4578		0.1216	0	nan	nan	0.075	nan	nan	0		0.698	0.8255	0.6971	0.8254	0.7609
1	0.0123	nan	nan	0.2182	nan	nan	0.2597		0	0.803	nan	nan	0.4236	nan	nan	0.2216		0.625	0	nan	nan	0.2963	nan	nan	0.3077		0.3182	0.6571	nan	nan	0.5571	nan	nan	0.4		0.1089	0.0032	0	nan	0	0	0.0211	0.0096		0.358	0.4976	0.2778	0.4968	0.3875
0.9444	0	nan	nan	0.3704	nan	nan	0.2464		0.0973	0.8058	nan	nan	0.3409	nan	nan	0.4828		0.322	0	0.55	nan	0.3774	nan	nan	0.0857		0.2535	0.5758	nan	nan	0.4265	nan	nan	0.5158		0.5769	0.2188	0.2963	0.1818	0.25	nan	0.16	0.2703		0.1471	0.4047	0.2581	0.4078	0.3272
0.7857	0	nan	nan	0.4286	nan	nan	0.8		0.0385	0.9836	nan	nan	0.4151	nan	nan	0.5111		0.3333	0	nan	0	0.0484	nan	0	0.1842		0.2083	0.6216	nan	nan	nan	nan	nan	0.3273		0.8059	0.5613	0.8	0.4718	0.5	0.7	0.5549	0.5907		0.4698	0.7702	0.5172	0.6989	0.625
0.9048	0	nan	nan	0.6667	nan	nan	0.8		0.0333	0.8636	nan	nan	0.0488	nan	nan	0.3077		0.5769	0	0.4074	nan	0.3023	nan	nan	0.3478		0.25	0.8049	nan	nan	0.55	nan	nan	nan		0.9474	0.5714	nan	0.717	0.7432	0.8125	0.7632	0.7283		0.1111	0.2995	nan	nan	0.2553
0.8864	0.3636	nan	nan	0.678	nan	nan	0.7377		0	0.9189	nan	nan	0.3077	nan	nan	0.5769		0.76	0	0.6786	nan	0.4561	nan	nan	0.4		0.0243	0.4192	nan	nan	0.1867	nan	nan	0.0326		1	0.7031	nan	0.8	0.84	nan	0.7333	0.6543		0.0208	0.1852	0	nan	0.0225
0.8605	0	nan	nan	0.5745	nan	nan	0.3898		0.2051	0.8973	nan	nan	0.3727	nan	nan	0.2936		0.6491	0	0.5854	0.2258	0.4667	nan	nan	0.4828		0.5	0.8182	nan	nan	0.6207	nan	nan	0.7143		0.3468	0.141	0.2842	0.377	0.2955	nan	0.274	0.2537		0.012	0.1437	0.0185	nan	0.0345
0.5128	0	nan	nan	0.5	nan	nan	0.4561		0	0.96	nan	nan	0.4688	nan	nan	0.3913		0.3125	0	nan	nan	0.2286	nan	nan	0.1		0.2586	0.5783	nan	nan	0.5161	nan	nan	0.5		0.6667	0.4016	0.5833	0.4615	0.5357	nan	0.3333	0.459		0	0.1597	0.0169	nan	0.0467
0.5556	0	nan	nan	0.4937	nan	nan	0.4225		0	0.8936	nan	nan	0.2708	nan	nan	0.3571		0.3607	0	nan	nan	0.1471	nan	nan	0.1341		0.0526	0.4474	nan	nan	0.1356	nan	nan	0.2667		0.1765	0	0	nan	0	nan	nan	0.0781		0.0196	0.1938	0.0139	0.125	0.0842
0.9333	0	nan	nan	0.5556	nan	nan	0.42		0	0.7551	nan	nan	0.1304	nan	nan	0.0208		0.3051	0	nan	nan	0.1264	nan	nan	0.1124		0.4157	0.7317	nan	nan	0.5714	nan	nan	0.4355		0.1094	0	0.0455	0	0.0112	0.0238	0	0.0094		0	0.1667	0	nan	0.0172
0.5769	0.0169	nan	nan	0.4565	nan	nan	0.5		0	0.8596	nan	nan	0.5128	nan	nan	0		0.383	0	nan	nan	0.26	nan	nan	0.0526		0.0714	0.4468	nan	nan	0.2553	nan	nan	0.434		0.2917	0.0052	nan	nan	0.0741	nan	0	0.035		0.1	0.4265	0.3014	0.5897	0.3636
0.9	0.0204	nan	nan	0.4359	nan	nan	0.4872		0	1	nan	nan	0.3478	nan	nan	nan		0.4074	0	0.3953	0	0.2135	nan	0	0.125		0.44	0.8788	nan	nan	nan	nan	nan	nan		0.186	0	nan	nan	0.0615	nan	0	0.0133		0.068	0.3351	0.0615	0.141	0.0955
1	0.0189	nan	nan	0.619	nan	nan	0.3953		0	1	nan	nan	0.3824	nan	nan	0.3125		0.6296	0	0.7143	nan	0.3902	nan	0	0.1667		0.0361	0.6111	0.0256	nan	0.0962	0	0.75	0.1875		0.2083	0	nan	0	0.0336	nan	0	0.0053		0.2454	0.41	0.3778	0.4521	0.4011
0.8696	0	nan	nan	0.4333	nan	nan	0.8		0	0.7941	nan	nan	0.3182	nan	nan	0.4727		0.4898	0.0079	0.4242	0	0.1807	nan	0	0.1325		0	0.717	0	nan	0.0625	0.0167	nan	0.1121		0.1061	0.0032	0.0476	0	0.0072	nan	0.0185	0.0497		0.0406	0.2414	0	nan	0.0714
0.65	0	nan	nan	0.4444	nan	nan	nan		0	0.875	nan	nan	0.4412	nan	nan	0.4545		0.75	0	nan	nan	0.14	nan	nan	0.15		0.0517	0.9545	0	nan	0.0227	0.0256	nan	0.1852		0.1667	0	nan	0	0.037	nan	nan	0.0164		0.1469	0.2977	0.3015	0.3058	0.3045
0.8636	0	nan	nan	0.4444	nan	nan	nan		0	0.5	nan	nan	0.16	nan	nan	0.1569		0.7917	0.0732	nan	nan	0.3182	nan	nan	0.375		0.3889	0.7083	0.4783	nan	0.4878	nan	0.6429	0.5577		0.1679	0.0109	0.1081	0	0.0383	0.1373	0	0.0497		0.2319	0.5882	0.38	0.5679	0.4962
0.913	0	nan	nan	0.3333	nan	nan	nan		0.0278	0.8951	nan	nan	0.3688	nan	nan	0.3985		0.5333	0.0139	nan	nan	0.3333	nan	nan	0.119		0	0.42	nan	nan	0.2222	nan	nan	0.2857		0.1667	0.0093	nan	0	0.0526	nan	0	0.0476		0.1884	0.3611	0.25	0.3636	0.3669
0.9259	0	nan	nan	0.4483	nan	nan	0.6522		0.0667	0.5727	nan	nan	0.1919	nan	nan	0.3647		0.5	0.0588	nan	nan	0.2195	nan	nan	0.1633		0.5111	0.9052	0.5294	nan	0.6667	0.5714	0.9048	0.7547		0.3409	0.0816	nan	nan	nan	nan	nan	0.2667		0.0661	0.2133	0.0857	0.1538	0.1503
0.913	0	nan	nan	0.5	nan	nan	0.4286		0.3929	0.9145	nan	nan	0.6316	nan	nan	0.4268		0.5946	0.2586	nan	nan	0.3333	nan	nan	0.0566		0	0.4444	nan	nan	0.1892	nan	nan	0.119		0.2476	0.0518	0.1765	0.1356	0.1481	0.0685	0.1944	0.1284		0.2147	0.3682	0.1831	0.3652	0.2989
0.8222	0	nan	nan	0.4444	nan	nan	0.5		0.0185	0.7759	nan	nan	0.3387	nan	nan	0.3333		0.3871	0.0323	nan	nan	0.2424	nan	nan	nan		0.2917	0.75	nan	nan	nan	nan	nan	0.9167		0.3714	0.0833	0.2963	0.1358	0.2061	0.1613	0.1594	0.1481		0.2979	0.6364	nan	nan	0.5
0.9167	0	nan	nan	0.5714	nan	nan	nan		0	0.8841	nan	nan	0.5085	nan	nan	0.4667		0.7317	0.0172	nan	0	0	0.76	nan	0.5135		0.2766	0.617	nan	nan	0.6579	0.1154	0.6207	0.375		0.2267	0.067	nan	0.04	0.0661	0.1111	0.0303	0.066		0	0.1667	nan	nan	0.0278
0.9	0	nan	nan	0.4762	nan	nan	nan		0.0294	0.6585	nan	nan	0.5	nan	nan	0		0.3077	0	nan	0.0125	0.0101	nan	0	0.0698		0.3704	0.8289	nan	nan	0.6047	0.5273	0.7857	0.6224		0.4904	0.1256	0.3548	0.05	0.4444	0.12	0.1667	0.3015		0	0.175	0	0.2394	0.1218
0.8043	0.1967	0.7083	nan	0.4474	0.8214	nan	0.5641		0	0.9429	nan	nan	0.4444	nan	nan	nan		0.8919	0	nan	0.0435	0.4444	nan	nan	0.4667		0	0.5758	nan	nan	0.2826	nan	nan	0.1333		0.7019	0.2313	0.6818	0	0.4132	nan	nan	0.566		0.0217	0.2405	nan	nan	0.0635
0.7857	0.02	0.6364	nan	0.375	nan	nan	0.3103		0.0222	0.9848	nan	nan	0.5849	nan	nan	0.5778		0.7083	0	nan	nan	0.2174	nan	nan	nan		0.3543	0.72	0.3636	0.5	0.4138	0.5128	0.9286	0.6		0.2985	0.0385	0.2667	nan	0.3833	0.4167	0.1591	0.3434		0.6667	0.9107	0.8571	0.9038	0.8452
0.8462	0	nan	nan	0.5385	nan	nan	0.4828		0	0.9	nan	nan	0.45	nan	nan	nan		0.871	0	nan	nan	0.4412	nan	nan	0.5417		0.1739	0.5769	nan	nan	0.2414	nan	nan	0.35		0.4457	0.0714	0.569	0	0.4286	0.4605	0.08	0.3284		0.2857	0.5434	0.3443	0.2955	0.3269
0.6055	0.1026	nan	nan	0.2586	nan	nan	0.2212		0	0.9574	nan	nan	0.2727	nan	nan	0.3462		0.6667	0	0.5238	nan	0.3077	nan	nan	0.5238		0	0.4559	0.037	nan	0.1778	nan	nan	0.15		0.4646	0.1657	0.2778	0.1111	0.2905	0.4667	nan	0.4565		0.2805	0.5863	0.3871	0.4783	0.4701
0.9245	0.0462	nan	nan	0.4706	nan	nan	0.8913		0.037	0.9487	nan	nan	0.4333	nan	nan	0.4194		0.8333	0.0357	0.6	nan	0.5556	nan	nan	0.4286		0.4773	0.8039	0.7273	nan	0.7885	0.6415	nan	0.6479		0.2414	0.0251	0.12	0.0556	0.087	0.0938	nan	0.0541		0.3788	0.6792	0.5769	0.6789	0.646
0.92	0.0652	nan	nan	0.6087	nan	nan	0.6		0	0.99	0	nan	0.1786	nan	nan	0.3871		0.4353	0.0196	0.2245	0	0.1579	0.4286	0	0.1806		0.3727	0.858	nan	nan	0.5931	nan	nan	0.5244		0.314	0.0415	nan	0.0698	0.098	nan	nan	0.1042		0.0956	0.6573	0.3966	0.7143	0.4903
1	0.0465	0.95	nan	0.5676	nan	nan	0.4062		0.0213	0.9241	0.2	nan	0.2985	nan	nan	0.4176		0.5385	0	0.3636	0	0.2326	0.5417	nan	0.3103		0.4412	0.881	nan	nan	0.5	nan	nan	0.6486		0.11	0.0075	nan	nan	0	nan	nan	0.0417		0	0.1058	nan	nan	0.0208
1	0.5	nan	nan	0.725	nan	nan	0.8		0.0058	0.9889	0.0588	nan	0.1937	0.025	nan	0.1878		0.7083	0	nan	nan	0.5	nan	nan	0.4545		0.125	0.58	0.3704	nan	0.5	0.3333	0.2609	0.3239		0.4286	0.086	nan	0	0.1558	0.3182	nan	0.2241		0	0.3081	nan	0.217	0.1951
0.92	0.0154	0.6452	0	0.3793	nan	nan	0		0.0047	1	0	nan	0.1439	0	1	0.1907		0.5667	0.0625	nan	0.05	0.2188	0.3	nan	0.2069		0.0333	0.4	nan	nan	0.2308	nan	nan	0.3929		0.4762	0.1602	0.6429	0.1224	0.3652	0.4833	0.099	0.2326		0	0.2162	nan	nan	0.1364
0.8261	0.0112	0.7083	0.0263	0.3895	nan	0	0		0.0088	1	0	nan	0.1634	0	nan	0.3101		0.6176	0.0444	nan	nan	0.2857	nan	0	0.1042		0.4545	0.9167	nan	nan	0.6444	nan	nan	0.6154		0.3146	0.1184	0.4048	0.1528	0.2042	0.5604	0.1628	0.3619		0.186	0.4248	0.2985	0.25	0.2848
0.9286	0.1905	nan	nan	0.4	nan	nan	0.1923		0	0.9623	nan	nan	0.2416	nan	nan	0.366		0.4062	0.0392	nan	nan	0.0769	nan	nan	0.275		0	0.7701	nan	nan	0.3333	nan	nan	0.5172		0.243	0.0531	0.5806	0.0811	0.2381	0.3649	0.0357	0.2533		0	0.3089	nan	nan	0.36
0.5921	0	0.6333	0.0444	0.25	0.6444	0	0.2805		0	0.9375	nan	nan	0.3902	nan	nan	0.4242		0.3646	0	0.1071	0	0.1556	0.1818	0	0.1304		0.0909	0.9934	nan	nan	0.8182	nan	nan	0.6404		0.76	0.2837	0.625	0.3158	0.4894	nan	0.2105	0.3268		0	0.3291	nan	nan	0.1311
0.9855	0.006	nan	nan	0.626	nan	nan	0.4132		0	0.8358	nan	nan	nan	nan	nan	0.6444		0.3889	0.0189	nan	nan	0.1311	nan	nan	0.3016		0.5	0.9767	nan	nan	0.6111	nan	nan	0.6071		0.7037	0.2	0.5	0.125	0.3846	0.6	0.1429	0.2812		0.2203	0.5481	0.18	nan	0.3026
0.9762	0.0154	nan	nan	0.5094	nan	nan	0.6818		0.0222	0.9474	nan	nan	0.7015	nan	nan	0.4933		0.469	0.0113	nan	0.3117	0.2792	nan	0.2889	0.2985		0.5238	1	nan	nan	0.8276	nan	nan	0.7647		0.1129	0.0057	nan	0	0	0	nan	0		0.0609	0.1966	0.1017	0.0472	0.0844
0.9778	0	nan	nan	0.5306	nan	nan	0.5		0.283	0.8941	nan	nan	0.4808	nan	nan	0.2292		0.6761	0	nan	nan	0.6034	nan	nan	0.2955		0.0213	0.8904	nan	nan	0.4797	nan	nan	0.4733		0.1053	0	nan	nan	0	nan	nan	0		0	0.1908	0.0145	0.0545	0.0331
0.5172	0.0094	nan	nan	0.197	nan	nan	0.0426		0	0.9111	nan	nan	0.4474	nan	nan	0.3704		0.4091	0	0.3514	0.2667	0.2205	0.3	nan	0.1597		0.05	0.4634	nan	nan	0.1765	nan	nan	nan		0.2677	0.1135	0.2093	0	0.112	0.1702	0.1343	0.1269		0.015	0.1639	0	0.1495	0.1039
0.9697	0	nan	nan	0.551	nan	nan	0.52		0	0.9694	nan	nan	0.4021	nan	nan	0.4384		0.4744	0.1702	0.6071	0.4286	0.4824	nan	nan	0.2656		0	0.3659	0	nan	0.0294	nan	nan	0.0833		0.2487	0.0945	0.1739	0.1613	0.1701	0.0694	0.234	0.1595		0.3167	0.6284	nan	0.6667	0.6176
1	0.0256	nan	nan	0.3929	nan	nan	0.4242		0	0.9551	nan	nan	0.439	nan	nan	0.5256		0.3657	0.0471	0.3043	nan	0.2357	nan	nan	0.3171		0.0222	0.5152	0.087	nan	0.1875	nan	nan	0.0741		0.3413	0.1935	0.4884	0.129	0.2649	0.1566	0.2414	0.1693		0.0377	0.4825	nan	0.3768	0.3457
1	0	nan	nan	0.4889	nan	nan	0.5		0	0.9841	nan	nan	0.4474	nan	nan	0.4015		0.4783	0.0698	nan	nan	0.3553	nan	nan	0.2593		0.0667	0.4516	nan	nan	0.0769	nan	nan	0.1622		0.1642	0.0203	nan	nan	0.0417	nan	nan	0.0391		0.1157	0.7358	0.1667	0.7273	0.5294
0.925	0	nan	nan	0.4286	nan	nan	0.5641		0	0.9808	nan	nan	0.4248	nan	nan	0.4649		0.3538	0.0345	nan	nan	0.15	nan	nan	0.2381		0.1136	0.5039	nan	nan	0.2404	nan	nan	0.4177		0.1875	0	nan	nan	0	nan	nan	0		0.0702	0.375	nan	0.675	0.549
0.881	0	nan	nan	0.4844	nan	nan	0.3684		0	0.9079	nan	nan	0.4754	nan	nan	0.4412		0.3333	0	0.4	nan	0.2927	nan	nan	0.2821		0.05	0.9677	nan	nan	0.2857	nan	nan	0.5238		0.1	0	0	0	0	0	0	0		0.2241	0.9043	0.2195	0.8696	0.5072
1	0.0152	0.9583	nan	0.54	0.9048	0	0.4468		0	0.9841	nan	nan	0.4	nan	nan	0.5556		0.5392	0.0175	0.4468	nan	0.4242	0.2857	nan	0.2951		0.3704	0.8929	nan	nan	0.7308	nan	nan	0.7083		0.1493	0.0287	nan	nan	0.028	nan	nan	0.0414		0.1121	0.2984	0.25	nan	0.2568
0.8056	0	nan	nan	0.4524	nan	nan	0.3966		0.04	1	nan	nan	0.6207	nan	nan	0.8571		0.4636	0.102	0.3731	0.3103	0.3691	0.2941	0.3	0.3034		0	0.8913	nan	nan	nan	nan	nan	nan		0.5269	0.234	0.5385	nan	0.4074	0.4043	nan	0.3708		0.0676	0.2512	0.1176	0.1212	0.1216
0.75	0.0308	nan	nan	0.3256	nan	nan	0.3864		0	0.5692	nan	nan	0.3966	nan	nan	0.4333		0.6889	0.0882	nan	nan	0.7931	nan	nan	0.6047		0	0.7714	nan	nan	nan	nan	nan	0.4082		0.5122	0.1725	0.4074	0.2381	0.2857	0.3333	0.2632	0.3248		0.0826	0.2754	0.1429	0.194	0.1771
0.8431	0.0089	nan	nan	0.28	nan	nan	0.5065		0	0.6122	nan	nan	0.3571	nan	nan	0.32		0.8065	0.3492	nan	nan	0.2424	nan	nan	0.5455		0	0.7532	nan	nan	0.4255	nan	nan	0.3421		0.1935	0	nan	nan	0.1667	nan	nan	nan		0.0808	0.2483	0.1429	0.1186	0.1278
0.5556	0	nan	nan	0.2571	nan	nan	0.4028		0	0.68	nan	nan	0.325	nan	nan	0.4		0.5	0.1	nan	nan	0.4091	nan	nan	0.2		0	0.7971	nan	nan	0.4516	nan	nan	0.3409		0.871	0.6606	0.6538	0.55	0.5714	0.6207	0.625	0.6884		0.0909	0.5226	0.125	0.4032	0.3163
0.9714	0	nan	nan	0.4074	nan	nan	0.5714		0	0.8163	nan	nan	0.4466	nan	nan	0.4521		0.4615	0.0263	nan	nan	0.3429	nan	nan	0.3793		0.1176	0.5769	nan	0.1905	0.2778	0.32	nan	0.3778		0.1127	0.0091	nan	nan	0	nan	nan	0		0.0822	0.4225	nan	0.2022	0.1825
1	0.0164	nan	0	0.1296	nan	nan	nan		0	0.8519	nan	nan	0.3846	nan	nan	0.18		0.4091	0.0238	nan	nan	0.28	nan	nan	0.1818		0.0485	0.6939	0.3077	0.4211	0.3684	0.4359	0.463	0.4333		0.1154	0.005	nan	nan	0.0094	nan	nan	0		0.1111	0.5	nan	0.413	0.3443
0.96	0.0312	nan	nan	nan	nan	nan	nan		0	0.5802	nan	nan	0.2027	nan	nan	0		0.4588	0.0061	nan	nan	0.1263	nan	nan	0.2576		0.0465	0.5484	nan	nan	0.2105	nan	nan	0.1034		0.1333	0	nan	0.1789	0.1735	nan	0	0		0.2946	0.7101	nan	nan	nan
0.9459	0	nan	0	0.2069	nan	nan	nan		0.1452	0.6489	nan	nan	0.6105	nan	nan	0.2569		0.5385	0	nan	nan	0.0889	nan	nan	0.3333		0.0606	0.6429	nan	nan	0.225	nan	nan	0.1333		0.3937	0.1386	0.32	0.2233	0.267	0.2857	0.209	0.275		0.1136	0.5	nan	nan	0.24
0.7826	0.0213	nan	0.025	0.025	nan	0	0.0333		0.0476	0.9737	nan	nan	0.5	nan	nan	0.76		0.3784	0.0088	nan	nan	0.0145	nan	nan	0.254		0.2703	0.6667	nan	nan	0.4324	nan	nan	0.2083		0.5686	0.2264	0.3571	0.4571	0.4744	nan	nan	0.6667		0.0182	0.2778	nan	nan	0.1818
0.8222	0.0204	nan	0	0.46	nan	0	0.1176		0.4262	0.9634	nan	nan	0.6024	nan	nan	0.8378		0.5152	0	nan	nan	0.0357	nan	nan	0.2174		0.0488	0.3488	nan	nan	0.1695	nan	nan	0.0417		0.2083	0.0338	0.122	0.0417	0.0674	nan	0	0.1625		0.5574	0.8255	0.6731	0.7931	0.75
0.8571	0	nan	nan	0.6604	nan	0	0.2037		0.0714	0.9855	nan	nan	0.6071	nan	nan	0.6481		0.5645	0	nan	nan	0.1127	nan	nan	0.2281		0.2	0.6735	0.1667	nan	0.1667	nan	nan	0.5152		0.5714	0.1053	nan	nan	nan	nan	nan	0.0588		0.0236	0.1354	0.084	0.1154	0.1005
0.7534	0	nan	0	0.5897	nan	0	0		0	0.8395	nan	nan	0.2821	nan	nan	0.4118		0.5192	0	nan	nan	0.0943	nan	nan	0.069		0.097	0.4217	nan	nan	0.1204	nan	nan	0.1706		0.5556	0.2105	nan	nan	0.28	nan	nan	0.0408		0.5905	0.8095	0.6275	0.8028	0.7371
0.65	0.0106	nan	0	0.2703	nan	0.0233	0.0233		0	0.6098	nan	nan	0.1429	nan	nan	0		0.5	0.014	nan	0	0.129	nan	nan	0.2593		0.0896	0.7941	nan	nan	0.339	nan	nan	0.4		0.4458	0.165	0.3171	0.0952	0.28	0.0256	nan	0.0735		0.3302	0.5373	0.8846	0.7037	0.5271
1	0	nan	0	0	nan	0	0.12		0.2879	0.878	nan	nan	0.6818	nan	nan	0.4304		0.5333	0.0123	nan	nan	0.1489	nan	nan	0.2333		0	0.6269	nan	nan	0.0984	nan	nan	0.1		0.6813	0.4019	0.7241	0.475	0.597	0.6863	nan	0.5362		0.2	0.5	0.3137	0.3617	0.3402
0.9722	0	nan	0.0111	0.1681	nan	0.0882	0.3333		0	0.8387	nan	nan	0.303	nan	nan	0.4333		0.6	0	nan	nan	0.24	nan	0	0.1633		0.0045	0.4855	nan	nan	0.037	0	nan	0.0839		0.6019	0.3176	0.5897	0.3559	0.4486	0.5422	0.2727	0.4876		0.4231	0.8511	nan	nan	nan
1	0	nan	0.0261	0.1489	nan	0.1644	0.2989		0	0.6	nan	nan	0.3125	nan	nan	0.24		0.3913	0	nan	nan	0.3824	nan	nan	0		0.0197	0.3435	nan	nan	0.0308	nan	nan	0.1053		0.7667	0.3714	nan	0.1711	0.2857	nan	0.125	0.2913		0.66	0.8486	0.7556	0.7339	0.7543
0.9643	0	nan	0.1373	0.2286	nan	0.2063	0.3506		0	0.5714	nan	nan	0.3684	nan	nan	0.2647		0.48	0	0.2857	nan	0.2258	nan	nan	0.1176		0	0.375	nan	nan	0	nan	nan	0.3333		0.381	0.0581	0.1562	nan	0.1351	nan	nan	0.05		0.2961	0.5029	0.122	0.4333	0.3596
0.9474	0	nan	0.0845	0.2913	nan	0.2703	0.4		0	0.7174	nan	nan	0.5	nan	nan	nan		0.625	0.0776	0.7333	0.0952	0.4231	nan	nan	0.4667		0.006	0.3571	nan	nan	0.1085	nan	nan	0.0659		0.6154	0.2778	0.5102	nan	0.4478	0.3333	0.3333	0.3896		0	0.1879	0.375	nan	0.2778
1	0	nan	nan	0.3846	nan	nan	nan		0.3684	0.8824	nan	nan	0.6167	nan	nan	0.8605		0.5714	0.0442	0.5	0.1034	0.2895	0.6087	nan	0.3818		0	0.4762	0	nan	0.0541	0.0435	nan	0.1458		0.1944	0.035	0.0534	0.0738	0.0648	0.1023	0.07	0.087		0	0.241	0.1837	0.1463	0.1103
0.9818	0.0099	0.9512	nan	0.5698	0.9667	0.0196	0.3605		0.3504	0.8506	nan	nan	0.5703	nan	nan	0.7687		0.3673	0.0278	0.1429	0.0159	0.0549	nan	0.0392	0.0571		0	0.3333	nan	nan	0.16	nan	nan	0.0833		0.1148	0.0103	0	0	0	nan	0	0		0	0.1948	nan	0	0
1	0	0.931	nan	0.4762	0.95	0.025	0.4225		0	0.67	nan	nan	0.3778	nan	nan	0.5385		0.404	0.0312	nan	nan	0.4304	nan	nan	0.4815		0.0909	0.4054	0.0909	nan	0.1839	0.0938	0.5143	0.3196		0.2642	0.0192	nan	nan	0.0682	nan	0.1364	0.1273		0	0.2366	nan	0	0
1	0	nan	nan	0.3188	nan	0	0.3704		0	0.6508	nan	nan	0.3182	nan	nan	0.4595		0.7692	0.3824	nan	nan	0.7529	nan	nan	0.6716		0	0.4792	nan	nan	0.1304	nan	nan	0.1892		0.4923	0.2032	nan	0.2593	0.2857	nan	0.1807	0.1983		0	0.1485	nan	nan	0
1	0	nan	nan	0.1231	nan	0	0.1667		0	0.5077	nan	nan	0.1304	nan	nan	0.2571		0.3284	0	0.55	0.0741	0.2264	0.3333	0	0.1964		0.4783	0.8889	nan	nan	0.8056	nan	nan	0.7463		0.1818	0.0563	nan	nan	0.1182	nan	nan	0.0723		0.1187	0.288	0.1264	0.2689	0.2061
0.9167	0.0087	nan	nan	0	nan	0	0		0.0161	0.6897	nan	nan	0.1475	nan	nan	0.1944		0.6207	0.0161	0.5385	0.1892	0.3803	nan	0.129	0.3393		0.5806	0.9333	nan	nan	0.6706	nan	nan	0.6232		0.3654	0.1804	0.1639	0.2667	0.2234	nan	0.4468	0.3846		0.0114	0.2011	0.0286	0.087	0.0805
0.9	0	nan	nan	0.3279	nan	nan	0.2326		0	0.7383	nan	nan	0.2188	nan	nan	0.2254		0.6765	0.0333	nan	0.2308	0.4203	0.75	0.3939	0.6176		0.5778	0.9054	nan	nan	0.6842	nan	nan	0.5965		0.8333	0.3455	nan	nan	0.5738	nan	nan	0.6562		0.013	0.1321	0.1061	0.2289	0.1588
0.8393	0	nan	0	0.4211	nan	nan	0.2755		0.1579	0.6857	nan	nan	0.2	nan	nan	0.4545		0.4424	0	0.3571	0.0556	0.2848	0.3333	0.0952	0.2887		0.5417	0.9038	nan	nan	0.7826	nan	nan	0.86		0.3034	0.1025	0.0556	0.1339	0.1224	0.2048	0.1532	0.1789		0.4973	0.8527	0.6742	0.8659	0.7709
0.9	0.0049	nan	nan	0.3435	nan	nan	0.2797		0	0.8214	nan	nan	0.4828	nan	nan	0.3611		0.4533	0	0.5909	0.1579	0.4157	0.3939	0.1905	0.3474		0.1935	0.6	nan	0.5862	0.4186	nan	0.7045	0.6383		0.2941	0.0111	0.4333	0	0.25	0.2727	nan	0.1702		0.1453	0.4672	0.1863	0.2807	0.2023
0.9333	0	nan	nan	0.3824	nan	nan	0.5152		0	0.6481	nan	nan	0.4898	nan	nan	0.381		0.4219	0	0.5714	0.1613	0.3433	nan	0.0645	0.1042		0.0571	0.8387	0	nan	0.28	nan	0.925	0.7414		0.3333	0	nan	0	0.0882	nan	nan	0.1765		0.0192	0.2105	nan	0.3922	0.2444
0.8769	0	nan	nan	0.3617	nan	nan	0.4918		0.0233	0.9184	nan	nan	0.5306	nan	nan	0.4894		0.4423	0.0357	nan	nan	0.2308	nan	nan	0.1212		0	0.375	nan	nan	0.02	nan	nan	0.0345		0.6341	0	nan	0	0.098	nan	nan	0.2941		0.4621	0.6508	0.2955	0.5571	0.4329
0.6562	0.0192	nan	nan	0.2727	nan	nan	0.4375		0	0.8936	nan	nan	0.4634	nan	nan	0.5		0.6338	0.27	0.4423	0.4444	0.4651	0.6774	nan	0.5185		0	0.4455	nan	nan	0.0101	nan	nan	0.0141		0.2143	0.0091	nan	nan	0.0476	0.165	0	0.1091		0.6	0.8389	nan	nan	0.7955
0.9714	0	nan	nan	0.5122	nan	nan	0.375		0	0.7647	nan	nan	0.3939	nan	nan	0.5455		0.4595	0.1467	0.4688	nan	0.5238	0.5417	nan	0.6176		0	0.6429	nan	nan	0.0762	nan	nan	0		0.2449	0	nan	0	0.025	0.197	0.027	0.1197		0	0.1371	0.193	nan	0.125
0.8824	0	nan	nan	0.4595	nan	nan	0.3284		0.04	1	nan	nan	0.4211	nan	nan	nan		0.7941	0.2083	nan	nan	0.48	nan	nan	0.4426		0	0.4186	nan	nan	0.1154	nan	nan	0		0.1167	0	0.2222	0	0.0946	0.125	0	0.0775		0.1978	0.4364	0.3108	0.5593	0.372
0.5109	0.0054	nan	nan	0.3468	nan	0.2368	0.3478		0.0312	0.8584	nan	nan	0.4048	nan	nan	0.4		0.7091	0.3382	nan	nan	0.5455	nan	nan	0.6078		0	0.5574	nan	nan	0.1053	nan	nan	0		0.1493	0	0.0392	0	0.0241	0.093	0	0.0392		0	0.2788	nan	nan	0.2778
0.7963	0.0068	0.7241	nan	0.4516	0.6667	0.4062	0.5484		0	0.8378	nan	nan	0.36	nan	nan	0.4		0.3548	0	nan	nan	0.5417	nan	nan	0.44		0	0.5275	nan	nan	0.2466	nan	nan	0.0159		0.2016	0.0113	0.1296	0	0.0547	0.1356	0	0.0523		0.0672	0.2314	0.027	nan	0.0797
0.75	0	nan	nan	0.3947	nan	nan	0.45		0	0.9487	nan	nan	0.507	nan	nan	0.4528		0.6061	0.2308	nan	nan	0.3235	nan	nan	0.3182		0	0.5893	nan	nan	0.1282	nan	nan	0.0426		0.1898	0	0.0741	0.0345	0.0508	nan	0	0.0247		0.6316	0.9431	nan	0.7931	0.7727
0.9496	0.0184	0.8889	0	0.4158	0.9107	0	0.4444		0	1	nan	nan	0.6667	nan	nan	0.4286		0.5676	0.0225	0.56	nan	0.339	nan	nan	0.2143		0	0.3431	0	nan	0.0625	nan	0	0		0.1111	0	0.0824	0	0.0523	0.0652	0	0.027		0.28	0.479	0.375	0.3	0.4362
0.75	0.1429	nan	nan	0.5484	nan	nan	nan		0	0.9697	nan	nan	0.45	nan	nan	0.5		0.4	0.0192	nan	nan	0.2286	nan	nan	0.3929		0.0133	0.6983	0	0.5238	0.1736	0	0	0		0.1269	0	0.1013	0	0.0549	0.0222	0	0.0149		0.181	0.3818	0.1636	nan	0.1648
0.8936	0	0.8571	nan	0.7209	0.9615	nan	0.8182		0	0.8542	nan	nan	0.2626	nan	nan	0.4658		0.6667	0.2364	0.5238	nan	0.3243	0.6207	0.2593	0.4545		0.0144	0.3271	0	0.1905	0.0712	0	0	0.0082		0.2258	0	nan	nan	0.0784	nan	nan	0.0286		0.1497	0.3736	0.0759	0.0972	0.0879
1	0	1	0.05	0.6346	nan	nan	0.5312		0	0.9	nan	nan	0.3333	nan	nan	0.4074		0.6415	0.2195	0.75	0.1613	0.5	0.3913	0.3243	0.3623		0	0.5	nan	nan	0.2115	nan	nan	0		0.1333	0	nan	nan	0	nan	nan	0.0086		0	0.4293	nan	0.3768	0.2796
0.9688	0	nan	nan	0.675	nan	nan	0.6296		0	0.9216	nan	nan	0.5	nan	nan	0.4762		0.8085	0.4667	0.9394	0.3077	0.6393	0.7143	0.7857	0.7719		0	0.5873	nan	nan	0.1868	nan	nan	0		0.1237	0.0071	nan	nan	0.0159	nan	nan	0		0.0641	0.2941	0.0417	nan	0.0851
0.9655	0	nan	nan	0.6176	nan	nan	nan		0	1	nan	nan	0.4722	nan	nan	0.525		0.375	0	0.1687	0.1212	0.1429	0.0294	0.0732	0.063		0.0063	0.4028	nan	nan	0.1319	nan	nan	0.007		0.1282	0	0	0	0	0	nan	0		0.1959	0.419	0.0385	0.0962	0.1042
0.8966	0	nan	nan	0.5778	nan	nan	0.5		0	0.8205	nan	nan	0.275	nan	nan	0.5333		0.518	0.005	0.2759	0.4878	0.3179	0.1304	0.2143	0.1538		0	0.5822	nan	nan	0.1564	nan	nan	0		0.4615	0.1886	nan	nan	0.1	nan	nan	0.1111		0.0642	0.2339	nan	nan	0.1429
0.8986	0	0.7857	0	0.4678	0.9048	nan	0.5229		0	0.7949	nan	nan	0.3043	nan	nan	0.3158		0.3896	0	0.1765	0	0.0875	0.32	0	0.1404		0	0.5604	nan	nan	0.098	nan	nan	0.0128		0.2482	0.071	nan	nan	0.1786	0.2545	0.2143	0.2333		0.0161	0.1324	0.0319	0.1143	0.0658
0.875	0	0.875	nan	0.4565	0.95	nan	0.4915		0	0.6721	nan	nan	0.2727	nan	nan	0.3455		0.5152	0.0111	0.4524	nan	0.4333	0.2308	0.3	0.2553		0	0.3864	0	0.2308	0.0663	0.037	nan	0.0085		0.2606	0.0845	0.0769	0.0714	0.0792	0.0732	0.3103	0.2031		0.2698	0.6136	0.2778	0.6204	0.4934
1	0	0.96	0	0.5755	0.9688	0	0.5238		0.0667	0.8409	nan	nan	0.3333	nan	nan	0.3878		0.7042	0.1262	0.7556	0.4	0.6286	0.8478	0.6522	0.76		0	0.475	0	0.3043	0.1238	0	nan	0		0.1081	0.0057	nan	nan	0.0278	nan	nan	0		0.6	0.878	0.5222	0.8252	0.7157
0.931	0	1	nan	0.5556	nan	nan	0.48		0	0.686	nan	nan	0.3366	nan	nan	0.1444		0.434	0.0388	0.2647	0	0.1429	0.16	0.303	0.25		0	0.3188	nan	nan	0.1081	nan	nan	0.0128		0.6961	0.4326	0.6316	0.0741	0.3913	0.7222	nan	0.5781		0.2893	0.6643	0.4607	0.62	0.5467
0.9077	0	0.9167	0	0.5513	0.9268	0	0.4819		0.0135	0.7941	nan	nan	0.2429	nan	nan	0.2787		0.5692	0.2418	0.7143	nan	0.4878	0.6471	nan	0.5185		0.0116	0.3438	nan	nan	0.1	nan	nan	0		0.119	0	nan	nan	0	0	nan	0		0	0.4324	nan	nan	0.2195
1	0	1	nan	0.5526	nan	nan	0.6667		0.0333	0.7317	nan	nan	0.2424	nan	nan	0.4		0.5952	0.1404	nan	nan	0.2703	nan	nan	0.3448		0	0.3404	nan	nan	0.0976	nan	nan	0		0.7789	0.635	0.6299	0.7552	0.7059	0.7521	0.5986	0.6729		0.0489	0.2424	nan	nan	0.0329
0.9474	0	0.8462	0	0.4231	0.973	0	0.6143		0.0345	0.9231	nan	nan	0.4722	nan	nan	0.4375		0.7684	0.3793	0.5	nan	0.6786	nan	nan	0.5761		0.0164	0.3462	nan	nan	0.1111	nan	nan	0.0714		0.3378	0.1274	0.1975	0.1579	0.1799	0.2667	0.2692	0.2652		0.0208	0.1333	nan	nan	0.0355
0.9545	0	nan	nan	0.5814	nan	nan	0.5909		0.1	0.75	nan	nan	0.3571	nan	nan	0.0606		0.4242	0.0741	nan	nan	0.28	nan	nan	0.0889		0.0106	0.7	0	nan	0.2034	0	nan	0.2353		0.1087	0	nan	nan	0	nan	nan	0.0169		0	0.1386	nan	0.119	0.0556
0.9298	0.4194	nan	nan	0.7162	nan	0.85	0.925		0	0.8718	nan	nan	0.5417	nan	nan	0.6129		0.5446	0.2424	0.36	0.5	0.4433	0.3333	nan	0.4245		0	0.3043	nan	nan	0.0857	nan	nan	0.25		0.2436	0	0.0179	nan	0.0139	nan	nan	nan		0.2555	0.4565	0.4412	0.4698	0.437
0.6667	0.0444	nan	nan	0.36	nan	nan	nan		0	0.9773	nan	nan	0.5	nan	nan	0.3611		0.3364	0.033	nan	nan	0.3735	0.1905	0.0455	0.1515		0	0.313	0	nan	0.1101	nan	nan	0.141		0.1218	0	0.0177	0.0917	0.0584	0.2333	0.1071	0.2041		0.0333	0.257	0.1728	0.25	0.2123
0.5238	0	nan	0	0.1739	nan	nan	0.2115		0	0.7576	nan	nan	0.359	nan	nan	0		0.3214	0	nan	nan	0.1591	nan	nan	nan		0	0.3247	0	0.1136	0.0407	0.011	0.2381	0.0619		0.128	0.0029	0.0625	0.1261	0.0977	0.2763	0.1826	0.2192		0.0455	0.3238	nan	0.25	0.1698
0.8037	0.0161	0.675	0.0444	0.3299	0.6275	nan	0.5246		0	0.8	nan	nan	0.3548	nan	nan	0.4545		0.7108	0.026	0.5686	0.0135	0.2303	nan	0	0.2195		0.0204	0.3519	0.0323	nan	0.0435	nan	nan	0.2121		0.1636	0	0.1667	0.2941	0.2371	0.4286	0.1385	0.2545		0.0056	0.126	0.05	0.0286	0.0707
0.9143	0.0286	nan	nan	0.5556	nan	nan	0.5172		0.4	0.9	nan	nan	0.4925	nan	nan	0.5579		0.6765	0	0.5714	0.0154	0.2824	0.65	0	0.3088		0	0.375	nan	nan	nan	nan	nan	0.2759		0.1623	0.0523	0.0845	0.05	0.0667	0.0385	0.0395	0.0798		0.128	0.3272	0.0826	0.1096	0.108
1	0	0.9756	nan	0.8	nan	0	0.0789		0.3462	0.9464	nan	nan	0.5385	nan	nan	0.4848		0.5437	0.0593	0.5556	0.0645	0.3028	0.5	0.125	0.3608		0.4167	0.96	nan	nan	nan	nan	nan	0.8571		0.2528	0.0446	0.0417	0.0556	0.084	0.2941	0.0417	0.1655		0.1081	0.3483	0.1042	0.0215	0.078
1	0	nan	nan	nan	nan	0.05	0.2955		0.2059	0.84	0.2222	1	0.4783	0.619	nan	0.5		0.6146	0.1406	0.575	0.1837	0.383	0.6731	0.2143	0.4762		0.4	0.875	nan	nan	nan	nan	nan	0.6765		0.447	0.0761	nan	0.2857	0.3797	0.4286	nan	0.2113		0	0.3183	nan	nan	0.2338
1	0	nan	0.0238	0.0784	nan	0	0.2278		0.3182	0.8889	nan	nan	0.4681	nan	nan	0.9091		1	0.5814	nan	0.3333	0.4333	nan	nan	0.75		0	0.4857	nan	nan	0.0577	nan	nan	0.1429		0.3699	0.0872	0.2	0.0769	0.1573	0.4091	0.1724	0.2069		0.0099	0.1191	0	0.1167	0.0522
0.973	0	nan	0	0.0714	nan	0	0.2471		0.1	0.9655	nan	nan	0.4615	nan	nan	0.5833		0.3333	0	nan	nan	0.1143	nan	nan	0.1739		0	0.4286	nan	nan	0.0542	nan	nan	0.0625		0.7062	0.528	0.6577	0.4355	0.5377	0.7027	0.3509	0.4383		0.3115	0.6373	0.2679	0.6364	0.3939
1	0	nan	nan	0.2692	nan	0	0.0792		0.3333	0.9362	nan	nan	0.8286	nan	nan	0.8		0.35	0	nan	nan	0.1212	nan	nan	nan		0	0.5294	nan	nan	0.0702	nan	nan	0.0707		0.2881	0.0323	0.2857	0	0.2171	0.2692	0.0323	0.1685		0.28	0.6524	nan	0.7917	0.661
1	0	nan	0	0.3617	nan	nan	0.4231		0	0.931	nan	nan	0.4091	nan	nan	0.6207		0.3774	0.0243	0.4845	0.0403	0.2407	0.3643	0.0137	0.2396		0.0047	0.375	nan	nan	0.0486	nan	nan	0.0543		0.1316	0.0057	0.0208	0.0417	0.0741	nan	nan	0.0417		0.0224	0.1848	nan	nan	0.0385
0.9762	0	nan	0	0.2941	0.9231	0	0.3614		0.0714	0.8	nan	nan	nan	nan	nan	1		0.696	0.3561	0.8382	0.3146	0.5414	0.7423	0.5143	0.6407		0.0312	0.459	nan	nan	0.1628	nan	nan	0.3333		0.5604	0.3367	0.6162	0.5645	0.6038	0.2051	0.3953	0.3086		0	0.2559	nan	0.2556	0.1899
0.9714	0	0.9841	0	0.3704	1	0.0123	0.3322		0.0303	0.6538	nan	nan	0.5556	nan	nan	0.2667		0.3333	0	nan	nan	0.0455	nan	nan	0.05		0	0.7432	nan	nan	0.26	nan	nan	0.4167		0.6346	0.3161	0.5269	0.7143	0.562	0.7105	nan	0.6087		0.1988	0.4158	0.3438	0.5155	0.3976
0.9565	0.0833	nan	nan	0.5135	nan	nan	0.3333		0.0063	0.6402	nan	nan	0.306	nan	nan	0.2804		0.8519	0.4918	nan	nan	0.4783	nan	nan	0.4583		0.1951	0.8	nan	nan	0.625	nan	nan	0.2		0.2366	0.0617	0.1096	nan	0.0702	nan	0.1562	0.094		0.1216	0.2582	0.2165	0.2533	0.2188
1	0.0577	nan	nan	0.5238	nan	nan	0.5556		0.0667	1	nan	nan	0.4667	nan	nan	0.6038		0.36	0.0244	nan	nan	0.2895	nan	0.0476	0.0833		0.0714	0.6807	nan	nan	0.4943	nan	nan	0.1589		0.463	0.1525	0.2	0.2917	0.2321	0.3243	nan	0.2857		0.4472	0.662	0.377	0.5086	0.4751
0.8909	0.0099	0.8846	0	0.3529	0.9118	nan	0.5246		0	0.9225	nan	nan	0.3737	nan	nan	0.5294		0.5	0	nan	nan	0.2368	nan	nan	0.1429		0.15	0.8462	nan	nan	0.4	nan	nan	nan		0.4568	0.2249	0.2727	0.3273	0.3864	0.1852	nan	0.1585		0.0299	0.2029	0.0588	nan	0.0469
0.9718	0.0085	0.9211	0	0.4086	0.9118	0	0.4921		0.4351	0.9715	nan	nan	0.6709	nan	nan	0.557		0.381	0	nan	nan	0.1786	nan	nan	0.05		0.1034	0.5517	nan	nan	0.3448	nan	nan	0.2		0.16	0.0343	nan	nan	0.1229	nan	nan	0.094		0	0.1917	0.2432	nan	0.2069
0.837	0.004	0.9737	0	0.3885	0.9062	0	0.4831		0.0333	0.8852	nan	nan	0.3788	nan	nan	0.3469		0.4783	0.0143	nan	nan	0.2642	nan	nan	0.2162		0	0.3734	0	0.1489	0.0909	0.0182	0.0889	0.0391		0.1084	0.007	nan	nan	0.1165	nan	nan	0.037		0.0596	0.2418	0.075	0.1279	0.1038
0.96	0.3333	nan	nan	0.7333	nan	nan	0.1724		0.0059	0.9328	0.04	0.9688	0.3642	nan	0.6667	0.4138		0.5	0.0263	nan	nan	0.1724	nan	nan	nan		0	0.359	nan	nan	nan	nan	nan	nan		0.2412	0.0798	0.1277	0	0.0889	0.1515	0	0.1064		0.0708	0.3631	0.0909	0.3143	0.2248
0.6897	0	nan	nan	0.303	nan	nan	0.3636		0.4615	0.9819	0.4844	1	0.7037	0.6585	0.925	0.7174		0.72	0	nan	nan	0.2432	nan	nan	nan		0	0.6765	nan	nan	nan	nan	nan	0.2222		0.2234	0.0545	0.1684	nan	0.1441	0.1736	0	0.1294		0.4762	0.7849	0.1429	0.9524	0.4762
0.6429	0	nan	nan	0.3111	nan	nan	0.2222		0.2197	0.9194	0.2791	1	0.5932	0.1324	0.9588	0.6215		0.55	0	nan	nan	0.1538	nan	nan	nan		0	0.4783	nan	nan	0	nan	nan	nan		0.6736	0.3702	0.527	nan	0.5188	0.5446	0.5	0.4902		0	0.2821	nan	nan	0
0.5833	0	nan	nan	0.4872	nan	nan	0.3538		0.0125	0.9068	0.0122	0.9545	0.3975	0	0.8831	0.4432		0.4815	0.1176	nan	nan	0.2727	nan	nan	0.2759		0	0.6667	nan	nan	nan	nan	nan	nan		0.6349	0.1148	0.6346	nan	0.5077	0.8824	nan	0.6667		0.0247	0.1667	nan	nan	0.0609
0.6197	0	nan	nan	0.4714	nan	nan	0.4857		0	0.9762	0	0.9565	0.3229	0	0.7838	0.37		0.3929	0	nan	0	0.1333	nan	0	0.0435		0	0.6667	nan	nan	nan	nan	nan	nan		0.4737	0.0423	nan	nan	0.093	nan	nan	0.1364		0.2435	0.5044	0.9565	nan	0.4729
0.6667	0	nan	nan	0.4286	nan	nan	0.4667		0.061	0.9533	nan	nan	0.2362	nan	nan	0.543		0.6087	0.0312	nan	nan	0.2759	nan	nan	0.2703		0.4107	0.7738	nan	nan	0.6098	nan	nan	0.6792		0.2661	0.0692	0.1505	0.0949	0.1217	0.0417	0.1493	0.2566		0.131	0.2923	0.5541	nan	0.3388
0.5312	0.0143	nan	nan	0.2188	nan	nan	0.3143		0.0096	0.9552	nan	nan	0.2231	nan	nan	0.4038		0.5185	0.0079	nan	nan	0.1047	nan	nan	0.0741		0	0.4677	0	0.1875	0.0734	0	0.6286	0.3333		0.6071	0.1047	0.3429	0.2833	0.3231	0.2121	0.1875	0.1985		0.0632	0.3	0.0521	0.2581	0.1321
0.9459	0.4416	nan	nan	0.7907	nan	nan	nan		0.0145	0.9675	nan	nan	0.3515	nan	nan	0.378		0.4186	0	nan	nan	0.1273	nan	nan	0.254		0.2	0.5474	0.15	0.6977	0.5	nan	0.5641	0.5167		0.4366	0.1342	0.4818	nan	0.4069	0.2986	0.2476	0.2709		0.4217	0.6912	0.2432	0.6	0.4574
0.9118	0	nan	nan	0.5526	nan	nan	0.4286		0	0.973	nan	nan	0.3265	nan	nan	0.3667		0.3182	0.0075	nan	nan	0.241	nan	nan	0.1685		0.1379	0.5132	nan	nan	0.2105	nan	0.4062	0.4		0.822	0.6194	0.7907	0.6406	0.6888	0.8049	0.6533	0.6923		0	0.1321	nan	0.2346	0.1307
0.7742	0	nan	nan	0.4706	nan	nan	0.4878		0.337	0.973	nan	nan	0.5764	nan	nan	0.6071		0.4348	0	nan	nan	0.1905	nan	nan	0.2075		0.6538	0.9556	nan	nan	0.8276	nan	nan	0.7778		0.5	0.1478	nan	nan	0.2424	0.1364	nan	0.375		0.0084	0.1298	0.037	nan	0.0068
0.5897	0	0.6	nan	0.439	1	nan	0.5417		0.0048	0.5373	nan	nan	0.206	nan	nan	0.2948		0.7	0	nan	0	0.193	nan	0	0.2222		0.5323	0.8519	nan	nan	0.6393	nan	nan	0.7632		0.2754	0.0208	0.5116	0	0.2644	0.2308	0	0.1216		0.048	0.1736	0.1304	0.1341	0.1293
0.9767	0.209	1	nan	0.8261	0.92	0.9474	0.9385		0	0.925	nan	nan	0.3684	nan	nan	0.5		0.3182	0.0056	nan	0	0.0685	nan	0	0.1176		0.3043	0.6939	nan	nan	0.6143	nan	nan	0.519		0.2761	0.1171	0.1809	0.2432	0.1802	0.2222	0.1562	0.1824		0.34	0.7071	nan	nan	0.6852
0.6364	0.0286	nan	nan	0.25	nan	nan	0.2308		0	0.63	nan	nan	0.3194	nan	nan	0.4478		0.325	0	nan	0	0.05	0.6667	0.0227	0.25		0.2821	0.6264	nan	nan	0.4167	nan	nan	0.3889		0.1102	0	nan	nan	0.0905	nan	nan	0.0885		0.2889	0.6136	0.619	0.55	0.5854
0.8095	0	nan	nan	0.3913	nan	nan	0.5		0	0.8611	nan	nan	0.3704	nan	nan	0.5366		0.3478	0	nan	0	0.1228	nan	0	0.1228		0	0.3838	0.05	0.3333	0.163	0.0323	0.641	0.3377		0.2273	0.0159	0.0909	nan	0.125	nan	nan	nan		0.1938	0.4294	0.2128	0.3824	0.3116
0.9194	0	nan	nan	0.3981	nan	nan	0.4533		0	0.8636	nan	nan	0.3214	nan	nan	0.4355		0.5769	0	nan	nan	0.0938	nan	nan	0.2273		0.0225	0.4352	0.0741	0.6364	0.3148	0.027	0.6774	0.419		0.1181	0.0063	nan	0	0.0056	nan	nan	0.027		0	0.539	nan	0.3662	0.3864
0.5306	0.0116	nan	nan	0.2118	nan	nan	0.3051		0	0.7833	nan	nan	0.2778	nan	nan	0.3023		0.6667	0	nan	nan	0.1071	nan	nan	0.1111		0	0.83	0.0851	0.8276	0.3441	0	0.9667	0.527		0.16	0	nan	nan	0	nan	nan	0		0	0.3713	0.0476	0.1638	0.1243
1	0.0238	nan	nan	0.4688	nan	nan	0.6818		0	0.5429	nan	nan	0.1282	nan	nan	nan		0.84	0	nan	0	0.2083	nan	nan	0.102		0.1091	0.7742	nan	nan	0.4533	nan	nan	0.5357		0.1466	0.0267	0.0882	0.0588	0.0822	0.0642	0	0.0484		0	0.1535	nan	nan	0.0323
0.6667	0.0087	0.5517	0	0.3491	0.5556	0	0.3571		0.0345	0.6591	nan	nan	0.3667	nan	nan	0.3871		0.6129	0.0115	nan	nan	0.4324	nan	nan	0.3191		0.0556	0.5283	nan	nan	0.2043	nan	nan	0.2		0.1333	0	0.1212	nan	0.0377	0.0571	0	0.0296		0	0.1935	0	nan	0.0196
0.8393	0.0278	nan	nan	0.5667	nan	nan	0.3667		0	0.8475	nan	nan	0.44	nan	nan	0.5714		0.5161	0	nan	nan	0.1379	nan	nan	0.3077		0.0707	0.6824	nan	nan	0.3776	0.1786	nan	0.3258		0.5405	0.2566	0.2791	nan	0.3723	0.1915	0.4423	0.32		0	0.1905	0	nan	0.0303
0.7692	0	nan	nan	0.5556	nan	nan	0.4167		0	0.9107	nan	nan	0.5333	nan	nan	nan		0.5294	0	nan	nan	0.3556	nan	nan	0.3429		0.0159	0.6706	nan	nan	0.2927	0.0769	nan	0.3415		0.7533	0.5582	0.7031	0.6538	0.7559	0.5806	0.7286	0.7277		0	0.1852	0	nan	0.0294
0.6364	0	nan	nan	0.3636	nan	nan	0		0	0.9524	nan	0.95	0.5758	nan	nan	0.4286		0.8077	0.3472	nan	nan	0.6122	nan	nan	0.5517		0.0227	0.7455	nan	nan	0.2857	0	nan	0.3721		0.4079	0.145	0.4946	0.1667	0.3191	0.7059	0.5	0.4078		0.0043	0.1837	0.0116	nan	0.0602
1	0.5	nan	nan	0.8163	nan	nan	1		0	0.9877	0	0.9348	0.6324	0	0.9394	0.5345		0.4318	0.098	nan	nan	0.1695	nan	nan	0.1837		0.0192	0.7818	nan	nan	0.2424	0	nan	0.3415		0.59	0.2647	0.4889	0.2787	0.439	0.3415	0.3056	0.2931		0.0047	0.303	0	nan	0.0847
1	0	nan	nan	0.7	nan	nan	0.4583		0	0.9762	0	0.8929	0.5	nan	0.9412	0.6296		0.5862	0	nan	nan	nan	nan	0	0.122		0	0.8411	0	0.7353	0.3676	0	0.8846	0.3472		0.2025	0	nan	0	0	nan	nan	nan		0.0139	0.45	0.0143	nan	0.0929
0.925	0.3556	nan	nan	0.7241	nan	nan	0.641		0.0278	0.9589	0	0.9333	0.4754	0.05	0.9355	0.4795		0.5763	0.0057	nan	0	0.0847	nan	0.0345	0.2025		0	0.3723	0	0.3226	0.1795	0	0.3	0.1311		0.16	0	nan	nan	0	nan	nan	0		0.0078	0.3103	0	nan	0
0.7812	0	nan	nan	0.4565	nan	nan	0.4889		0.0312	0.9659	0.0303	0.9512	0.557	0.0588	1	0.4667		0.5556	0	nan	nan	0.1364	nan	nan	0.1774		0	0.3111	nan	nan	0.175	nan	nan	0.2222		0.2427	0.0731	0.0516	0.0246	0.0528	0.0794	0.1653	0.1158		0.0106	0.4681	0	nan	0
0.9583	0.1156	1	0.1525	0.4167	nan	0.0833	0.0845		0.2653	0.9643	0.625	nan	0.7105	0	nan	0.2439		0.5506	0.0051	nan	nan	0.35	nan	nan	0.2466		0.0444	0.8571	nan	nan	0.4474	nan	nan	0.4839		0.1376	0.0332	0	0.0345	0.0341	0.0283	0.0847	0.0406		0.027	0.267	0.2051	0.0417	0.1863
1	0	nan	0	0.45	nan	0	0		0.0463	0.9412	0.1538	0.925	0.4842	0.0208	0.9615	0.3765		0.4348	0.025	nan	nan	0.1905	nan	nan	0.2273		0	0.785	nan	nan	0.5179	nan	0.8966	0.5179		0.2	0.0106	nan	nan	0.0968	nan	nan	0		0.0179	0.1375	0.0397	0.0968	0.088
0.9697	0	nan	0.0145	0.1905	nan	0	0.1452		0.0053	0.9823	0.0135	0.9057	0.3796	0.0235	0.9574	0.3623		0.4412	0	nan	nan	0.1268	nan	nan	0.1724		0.0732	0.8833	0	nan	0.2979	0	0.9167	0.386		0.1544	0	0.2895	0	0.1799	0.1385	0.0217	0.0867		0.0446	0.1468	0.0845	0.2364	0.1224
0.9825	0	0.963	0.0093	0.2013	nan	0	0.0909		0	1	0	nan	0.34	0.0312	nan	0.3404		0.4556	0.0078	nan	nan	0.1126	nan	nan	0.1136		0	0.6774	nan	nan	0.2963	nan	nan	0.4		0.3626	0.1697	0.3261	0.129	0.3174	0.3902	0.3511	0.3763		0	0.2377	nan	nan	0.1176
1	0	0.9231	0	0.2167	nan	0.0179	0.2055		0	0.8681	0	0.9091	0.4598	0	0.8889	0.382		0.4805	0	nan	nan	0.16	nan	nan	0.1942		0	0.8261	0	0.9091	0.4746	nan	nan	0.3684		0.404	0.1777	0.2647	0.2466	0.2727	0.4167	0.1961	0.2055		0.0374	0.1628	0.0707	0.2032	0.1253
0.9595	0.0046	1	0	0.2579	nan	0	0.2736		0	0.6798	nan	0.7857	0.51	nan	0.7619	0.5464		0.6491	0	nan	nan	0.1288	nan	nan	0.2772		0	0.5185	0	0.5217	0.25	0	nan	0.2632		0.5644	0.3413	0.3333	0.4407	0.3827	0.5588	0.4898	0.5284		0.0839	0.2788	nan	0.2804	0.2418
0.9773	0.0102	nan	0	0.2222	nan	0	0.3269		0	0.8901	0	0.8235	0.5464	0	0.9167	0.56		0.5192	0	nan	0	0.1358	nan	0	0.0946		0	0.6842	0	nan	0.4091	nan	nan	0.3333		0.6429	0.3613	nan	0.2619	0.3478	0.4773	0.069	0.2759		0.055	0.2339	0.1304	0.1343	0.1418
1	0	nan	nan	0.1707	nan	nan	0.381		0.2857	0.92	nan	nan	0.3077	nan	nan	0.5714		0.4762	0.0083	nan	0	0.1009	nan	0	0.0233		0	0.5357	0	nan	0.2	nan	nan	0.2188		0.1494	0	0.05	0.0435	0.0435	0.1316	nan	0.0649		0.2742	0.6364	nan	nan	0.5844
0.9667	0	nan	nan	0.4138	nan	nan	0.44		0.0039	0.7388	0.0067	0.8119	0.3371	0.0081	0.4675	0.2686		0.4105	0.0147	0.3704	0	0.1163	nan	0	0.0556		0	0.8289	nan	nan	0.44	nan	nan	0.4062		0.6286	0.2623	nan	nan	0.375	0.3333	nan	0.2353		0.1765	0.5163	nan	nan	0.4362
0.9273	0	nan	nan	0.5122	nan	nan	0.46		0	0.5472	0	0.5714	0.2029	0	0.5	0.2857		0.8889	0.2881	0.8077	nan	0.7045	0.95	0.3462	0.5849		0	0.6038	nan	nan	0.5185	nan	nan	0.3704		0.5	0.1452	0.52	0.3226	0.4762	nan	nan	nan		0.0171	0.3696	0.1058	0.331	0.2299
0.9706	0	nan	nan	0.3383	nan	nan	0.4151		0.0056	0.7248	0	0.5349	0.1531	0.0145	0.4022	0.236		0.7812	0.1111	0.5238	nan	0.4286	nan	0.0476	0.1795		0	0.5802	0	nan	0.3214	0	0.5294	0.2903		0.3103	0.0145	nan	nan	0.2581	nan	nan	nan		0.2043	0.6441	0.3333	0.3738	0.3707
0.9781	0.0135	nan	nan	0.4078	nan	nan	0.4268		0	0.725	0	nan	0.1404	nan	0.6364	0.4231		0.6087	0.0238	nan	nan	0.5806	nan	nan	0.2647		0.0476	0.8491	nan	nan	0.4545	nan	nan	0.6154		0.1538	0.0164	nan	0.2188	0.1379	0.2857	0.0323	0.1875		0.0127	0.152	0	nan	0.0348
0.9762	0	nan	nan	0.4595	nan	nan	0.3968		0	0.7778	0	nan	0.1404	0	0.75	0.4737		0.7097	0	nan	nan	0.1892	nan	nan	0.2364		0.0789	0.8977	0.1176	nan	0.3625	nan	nan	0.5789		0.246	0.0367	0.0357	0.1014	0.1638	nan	0.0886	0.0917		0.0126	0.1261	0.0109	0.2676	0.1203
0.973	0	nan	nan	0.2773	nan	nan	0.358		0.005	0.7611	0	0.8654	0.25	0.0244	0.6989	0.3815		0.8148	0.2759	nan	nan	nan	nan	nan	0.5455		0.0385	0.4694	nan	nan	0.3016	nan	nan	0.15		0.9216	0.6216	0.7273	0.5814	0.6447	nan	nan	0.4194		0.0263	0.25	0.0455	0.1481	0.0909
1	0	nan	nan	0.2569	nan	nan	0.375		0	0.8	0	0.7812	0.2857	0.0857	0.7895	0.4444		0.4107	0.0377	nan	nan	0.0536	nan	nan	0		0.1587	0.6165	0.2143	0.6923	0.4587	0.0606	0.6667	0.3708		0.6238	0.3776	0.7385	0.5238	0.6378	0.8442	0.5952	0.744		0	0.3391	0.0526	0.3036	0.2136
0.9429	0.0065	nan	nan	0.1913	nan	nan	0.3036		0.0612	0.7111	0.0301	0.8372	0.308	0.1214	0.7476	0.374		0.3056	0	nan	nan	0.0714	nan	nan	nan		0.2674	0.8389	0.2963	0.9474	0.6529	0.0976	0.8103	0.5234		0.4296	0.1688	0.3333	0.1524	0.234	0.3511	0.1132	0.2614		0.0451	0.3377	0.039	0.1	0.0759
1	0.0047	nan	nan	0.1231	nan	nan	0.1688		0.0273	0.9038	0	0.75	0.2407	0	0.8636	0.3611		0.8551	0.0678	0.6607	0.1111	0.4	0.7636	0.0784	0.4463		0.283	0.9333	0.1905	0.9574	0.6237	0	0.6667	0.4533		0.6207	0.1496	nan	nan	0.5862	0.0476	0.3448	0.1733		0.0424	0.2638	0.0426	0	0.0594
0.9744	0.0083	nan	nan	0.0714	nan	nan	0.1397		0.0286	0.9279	0	0.9	0.4091	0.0349	0.8732	0.4304		0.6667	0.0694	nan	nan	0.4359	0.6818	nan	0.3704		0.1228	0.6271	0.0732	0.7073	0.413	0	0.6415	0.3776		0.1277	0	0	0	0	0	0.0345	0.0195		0.0759	0.2975	0.0154	nan	0.0891
0.9773	0.0058	nan	nan	0.0299	nan	0	0.0679		0.0119	0.9021	0	0.85	0.3636	0	0.8448	0.3688		0.8095	0	nan	nan	nan	nan	nan	nan		0.0805	0.6455	0.0758	0.9091	0.3158	0	0.4921	0.3511		0.2381	0.0154	0	nan	0.0161	0	nan	0		0.0494	0.5027	0.2143	0.1379	0.322
1	0.0041	nan	nan	0.1047	nan	0	0.0464		0.0099	0.9441	0.0082	0.8404	0.3738	0	0.7647	0.3939		0.434	0.013	nan	nan	0.2245	nan	nan	0.1077		0.1061	0.886	0.037	0.8929	0.3711	0.02	0.7843	0.4667		0.1538	0	nan	0	0.078	nan	0	0.0427		0.131	0.4221	0.0526	0.2895	0.129
0.9722	0.0052	nan	0	0.1356	nan	0	0.0739		0	0.9348	0	0.84	0.4118	0.3636	0.96	0.6667		0.55	0	nan	nan	nan	nan	nan	0.1304		0.1364	0.8794	0.2353	0.9677	0.5935	0.0545	0.7414	0.5112		0.1163	0	nan	0	0.0312	0.1034	0	0.0538		0.4	0.8	0.2143	0.75	0.403
0.9677	0.0612	0.9118	0.08	0.6094	nan	0	0.2979		0.0185	0.9706	0	0.8824	0.4189	0.1852	0.9231	0.6212		0.4783	0.027	nan	nan	0.1765	nan	nan	0.22		0.1282	0.7421	0.1463	0.9615	0.5508	0	0.8182	0.5896		0.1154	0.0053	nan	nan	0.0058	nan	nan	0.0085		0.0204	0.3452	0	0.0789	0.038
0.9412	0.041	0.963	0.037	0.5221	nan	0	0.2963		0.3485	0.95	0.42	0.9811	0.7115	0.6977	0.8837	0.7882		0.4194	0.0465	nan	nan	0.1333	nan	nan	0.1167		0	0.4574	nan	nan	0.4	nan	0.4872	0.4167		0.2833	0	nan	nan	0.1795	nan	nan	0.1154		0.3731	0.6106	0.4857	0.563	0.5423
0.9524	0	1	0	0.3582	nan	0	0.2034		0.3333	0.9324	0.3962	0.9615	0.6729	0.4688	0.9318	0.7342		0.4857	0	nan	nan	0.0857	nan	0.2	0.1905		0.5217	0.8411	nan	nan	0.8286	nan	nan	0.7561		0.5636	0.1053	0.2062	nan	0.1964	0.4	0.35	0.3175		0.3508	0.597	0.3496	0.5864	0.4453
0.8696	0.0645	nan	nan	nan	nan	nan	nan		0	0.9655	nan	nan	0.4217	nan	nan	0.4058		0.64	0.2969	0.5455	0.2069	0.377	0.5357	0.6957	0.5593		0.5147	0.8857	nan	nan	0.7059	nan	nan	0.8378		0.1527	0.0382	0.0645	0.0377	0.0435	0.075	0.0417	0.0482		0.3897	0.5629	0.4407	0.5913	0.5508
0.5263	0	nan	0	0.2791	0.6364	nan	0.2717		0	0.9375	nan	nan	0.3571	nan	nan	0.4118		0.5238	0.211	0.4074	0.449	0.4513	0.3962	0.4444	0.4151		0	0.5714	0.0526	0.2857	0.1605	0.0862	nan	0.1351		0.6867	0.4945	nan	nan	0.5872	nan	nan	0.5267		0.0303	0.48	nan	0.4615	0.549
0.6905	0	nan	nan	0.3542	nan	nan	0.3913		0	0.5417	nan	nan	0.3214	nan	nan	0.4545		0.3673	0.0465	0.3913	0.1429	0.25	nan	nan	0.1607		0	0.5227	0.0233	0.5652	0.2239	0.0909	0.4828	0.2289		0.3613	0.1341	0.2791	0.3065	0.2719	0.2198	0.2088	0.2179		0.3714	0.7917	nan	0.7674	0.7
0.7273	0.0216	0.6333	0	0.3609	nan	0.8696	0.8435		0.0074	0.6421	nan	nan	0.1852	nan	nan	0.5054		0.8913	0.5778	nan	nan	0.7755	nan	nan	0.7857		0.0227	0.5769	0.0833	0.3171	0.2022	0.0952	0.5	0.2591		0.1099	0.0078	0.0093	0.0517	0.023	0.0417	nan	0.0274		0.069	0.2282	0.1039	0.256	0.2109
0.8636	0	nan	nan	0.5147	nan	nan	0.8772		0.1667	0.875	nan	nan	0.4	nan	nan	0.0417		0.7264	0.1339	0.5938	0.3548	0.5794	0.5833	0.625	0.5825		0.0356	0.3957	0.0588	0.2796	0.1923	0.0721	0.3023	0.1958		0.2128	0	nan	nan	0	nan	nan	0		0.2376	0.4458	0.087	0.3439	0.2842
0.9677	0.0204	nan	nan	0.4789	nan	nan	0.4884		0.1389	0.6557	nan	nan	0.4333	nan	nan	0.3846		0.5072	0.0809	0.283	0.1346	0.3209	0.4878	0.3784	0.4503		0.0422	0.3592	0.06	0.4468	0.2525	0.1316	0.3934	0.2482		0.1077	0.0052	nan	nan	0	nan	nan	0		0.6824	0.8909	0.75	0.7647	0.7342
0.875	0	nan	nan	0.5761	nan	nan	0.4524		0	0.8235	nan	nan	0.3462	nan	nan	0.55		0.3904	0.0769	0.2593	0.0256	0.2775	nan	nan	0.36		0.26	0.6585	0.4444	0.6923	0.5455	0.3571	0.7	0.5172		0.6087	0.459	nan	nan	0.4215	nan	nan	0.4776		0	0.2899	nan	0.3333	0.375
0.9348	0	nan	nan	0.5833	nan	nan	0.3933		0.3125	0.9388	nan	nan	0.6136	nan	nan	1		0.4262	0.0959	nan	nan	0.2727	nan	nan	0.3846		0	0.5077	nan	nan	0.175	0	nan	0.0172		0.125	0	nan	nan	0.0058	nan	nan	0		0.1299	0.3758	0	0.36	0.117
0.9355	0.0377	0.8286	0.0556	0.4651	1	0	0.3969		0.037	0.9574	nan	nan	0.4091	nan	nan	0.4571		0.8462	0	0.6296	0.3448	0.4722	0.6341	nan	0.5185		0	0.6508	nan	nan	0.2432	0	nan	0.0588		0.2581	0.0441	nan	nan	0.0515	nan	nan	0.1474		0.1342	0.3415	0.0303	nan	0.1193
0.9756	0	nan	nan	0.5593	nan	nan	0.5		0.0294	0.7358	nan	nan	0.3	nan	nan	0.4231		0.7344	0.0042	0.1667	0.1695	0.1574	0.4082	0.1714	0.3		0	0.7045	nan	nan	0.3333	0	nan	0.1774		0.7529	0.5197	nan	nan	0.7037	nan	nan	0.55		0.0114	0.121	nan	nan	0.0353
0.7656	0.0163	0.6296	nan	0.4643	0.7931	nan	0.5072		0	0.9	nan	nan	0.1471	nan	nan	0.35		0.8571	0.2292	nan	nan	nan	0.7917	0	0.3621		0	0.4318	nan	nan	0.0877	nan	nan	0.0976		0.3056	0.0556	nan	nan	0.0649	nan	nan	0.0606		0.25	0.448	nan	nan	0.2265
0.9545	0.05	nan	nan	nan	nan	nan	0.6087		0.0318	0.7933	0	0.8571	0.3483	0.2353	0.9655	0.5037		1	0.2037	nan	0.2353	0.3636	0.8372	nan	0.7627		0	0.5342	0	nan	0.1553	nan	nan	0.1447		0.2736	0.0979	nan	nan	0.2078	nan	nan	0.2042		0.0373	0.1447	nan	nan	0.093
1	0	nan	nan	0.6774	nan	nan	0.5405		0	0.814	nan	nan	0.3667	nan	nan	nan		0.8108	0.4286	nan	0.2857	0.3429	0.75	0.4815	0.5532		0	0.6207	nan	nan	0.3077	nan	nan	0.1333		0.7009	0.0795	nan	nan	0.4737	nan	nan	0.3365		0.0826	0.2474	nan	nan	0.1163
0.9333	0	nan	nan	0.5882	nan	nan	0.5862		0.0526	0.6267	nan	nan	0.3889	nan	nan	0.0323		1	0.6714	nan	0.5152	0.5897	nan	0.6296	0.7843		0	0.5882	nan	0.5185	0.2308	nan	nan	0.2692		0.5351	0.0968	0.4848	nan	0.4663	nan	nan	0.4048		0.5161	0.8318	0.4167	0.7667	0.6
1	0.0179	nan	nan	0.3704	nan	0.0833	0.463		0	0.9355	nan	0.6154	0.5588	nan	nan	0.5417		0.56	0.1346	0.3939	0.2188	0.2899	nan	0.2857	0.3214		0	0.6667	nan	0.4138	0.4103	nan	nan	0.4722		0.6114	0.1443	0.4839	nan	0.4885	0.7	nan	0.5657		0.2745	0.5816	nan	nan	0.5294
0.7391	0.0164	nan	0.0417	0.2333	nan	nan	0.2692		0.2857	0.8085	nan	nan	0.4286	nan	nan	0.7826		0.4634	0.1471	0.2571	0.1594	0.2203	0.4146	0.1364	0.2478		0	0.3387	nan	0.3143	0.1842	nan	nan	0.2421		0.7687	0.0694	0.7358	nan	0.6415	0.8267	nan	0.7143		0	0.1274	nan	nan	0.1033
0.913	0.0952	nan	nan	0.7083	nan	nan	0.7857		0.4091	1	nan	nan	0.5833	nan	nan	0.52		0.5185	0.0968	nan	0.3333	0.4	nan	0.2609	0.3429		0.0366	0.4105	0	nan	0.1803	nan	0.5217	0.2299		0.3333	0.0917	nan	nan	0.1045	nan	nan	0.0541		0.0828	0.2226	0.2049	0.102	0.1593
0.8923	0	0.9298	0.0635	0.4348	nan	0	0.4228		0.4697	0.9706	nan	nan	0.7755	nan	nan	0.6122		0.4615	0	nan	nan	0.2903	nan	nan	nan		0	0.6377	nan	nan	0.3718	nan	nan	0.3636		0.4121	0.2431	nan	nan	0.2115	nan	nan	0.3562		0.1579	0.5345	0.2778	0.5588	0.463
0.8082	0	0.8929	0	0.3546	nan	0	0.3025		0.25	0.8571	nan	nan	0.44	nan	nan	nan		0.4722	0	nan	nan	0.1212	nan	nan	0.1455		0	0.7391	nan	nan	0.2778	nan	nan	0.2683		0.7568	0.0882	nan	nan	0.4643	nan	nan	0.2687		0.3625	0.8038	0.5667	0.8415	0.7215
0.9528	0	0.9429	0	0.3246	nan	0.0141	0.2288		0	0.6833	nan	nan	0.2812	nan	nan	0.2963		0.6098	0.2727	0.3846	0.25	0.3556	nan	nan	0.4444		0	0.537	nan	nan	0.2069	nan	nan	0.3438		0.662	0.3008	nan	nan	0.3656	nan	nan	0.2703		0.3289	0.7589	0.5328	0.6699	0.5907
0.7971	0.0053	nan	0	0.2518	nan	0.0263	0.202		0	0.95	nan	nan	0.211	nan	nan	0.2687		0.373	0	0.32	0	0.1398	0.3	nan	0.1443		0	0.5278	nan	nan	0.1	nan	nan	0.2308		0.4553	0.2731	nan	nan	0.3765	nan	nan	0.3212		0.5682	0.8408	0.5	0.8718	0.7551
0.6182	0	nan	nan	0.1528	nan	0	0.1687		0	0.94	nan	nan	0.2381	nan	nan	0.1915		0.3571	0	nan	nan	0.1311	nan	nan	0.0781		0	0.814	nan	nan	0.2381	nan	nan	0.4054		0.225	0	nan	nan	0	nan	0	0		0.0833	0.2222	0.038	0.1905	0.0993
0.8475	0	nan	nan	0.1308	nan	0	0.2535		0	0.9592	nan	nan	0.2387	nan	nan	0.1667		0.3117	0	0.2683	0	0.1135	nan	0.0152	0.0902		0.0135	0.5652	nan	nan	0.1892	nan	nan	0.2535		0.3571	0.0738	0.3846	0.1429	0.2763	0.2381	0.4091	0.2566		0	0.2422	nan	0.1515	0.0943
0.7619	0.0034	nan	nan	0.0462	nan	nan	0.2029		0.0056	0.9655	nan	nan	0.0968	nan	nan	0.2866		0.5	0	0.1923	0	0.0943	nan	nan	0.2069		0	0.3019	nan	nan	0.2857	nan	nan	0.0303		0.8	0.1935	0.413	0.35	0.4133	nan	0.1304	0.1765		0.1638	0.5591	0.2353	0.6522	0.5035
0.5352	0.0047	nan	nan	0.1899	nan	nan	0.1908		0	1	nan	nan	0.066	nan	nan	0.3556		0.3704	0.0169	nan	nan	0.1	nan	0	0.02		0	0.4286	nan	nan	0.2278	nan	nan	0.125		0.2072	0.0853	0.1233	0.0769	0.124	0.0976	0.0794	0.095		0.4037	0.6364	0.5294	0.4167	0.4876
0.8	0	nan	nan	0.3519	nan	nan	0.295		0	0.9492	nan	nan	0.2353	nan	nan	0.3194		0.6618	0.0303	nan	nan	0.3171	nan	nan	0.3111		0	0.6852	nan	nan	0.4231	nan	nan	0.2069		0.1538	0.0075	nan	0.0536	0.0561	0.025	0.0175	0.0196		0.3529	0.7574	0.4133	0.6814	0.5699
0.9286	0	nan	nan	0.2857	nan	nan	0.2278		0.0088	0.9625	nan	nan	0.2315	nan	nan	0.325		0.9167	0.0085	nan	0	0.2807	nan	0.0476	0.4658		0	0.8523	0.0333	0.913	0.3788	nan	nan	0.1818		0.1143	0.0111	nan	nan	0	nan	nan	0.029		0.0577	0.328	0	0.3704	0.2326
0.6078	0.0078	nan	nan	0.378	nan	0	0.2286		0.0071	0.9351	nan	nan	0.1361	nan	nan	0.3456		0.9492	0	nan	nan	0.3333	nan	nan	0.6129		0	0.384	0	0.4103	0.2135	0	0.1111	0.0794		0.6235	0.4483	0.4198	0.7027	0.6266	0.6387	0.5352	0.6353		0.1774	0.5944	nan	0.6423	0.6202
0.7949	0	0.9091	0	0.4677	nan	0	0.25		0	0.8919	nan	nan	0.2273	nan	nan	0.4583		0.8182	0.0734	nan	0.1562	0.4355	nan	0.1905	0.4762		0	0.5357	0	0.4706	0.2162	0	0.3704	0.1622		0.175	0	0	0.0357	0.0494	nan	0	0.0235		0	0.6215	nan	0.5149	0.514
0.9388	0	0.9583	0	0.3641	0.95	0	0.3861		0.15	0.8197	nan	nan	0.3143	nan	nan	0.3636		1	0.6207	nan	nan	nan	nan	nan	nan		0	0.6158	0	0.5714	0.2732	0	0.3704	0.1667		0.5303	0.2885	nan	nan	0.18	0.5	nan	0.1648		0.2027	0.6591	0.3148	0.5952	0.4795
0.8333	0	nan	0	0.3704	0.9545	nan	0.4808		0.0635	0.8108	nan	nan	0.3053	nan	nan	0.8103		0.907	0.4902	nan	nan	0.6585	nan	nan	0.4889		0	0.4667	nan	nan	0.2692	nan	nan	0		0.245	0.0967	0.1393	0.0472	0.1116	0.1619	0.0909	0.1288		0.0816	0.4773	0.125	0.4516	0.2676
0.85	0.0357	nan	nan	0.7059	nan	nan	0.3333		0	0.7778	nan	nan	0.5714	nan	nan	0.3913		0.8261	0.25	nan	nan	0.6333	nan	nan	0.6		0	0.4483	nan	nan	0.339	nan	nan	0		0.1667	0	nan	nan	nan	nan	nan	nan		0	0.1515	0.0263	0.1702	0.1316
1	0.0278	nan	0.1569	0.3485	nan	0.6923	0.75		0	0.8415	nan	nan	0.413	nan	nan	0.5		0.3333	0	nan	nan	0.2105	nan	nan	0.16		0	0.4052	0	nan	0.2872	nan	nan	0.0526		0.3486	0.1407	0.069	0.12	0.1228	0.2958	0.0606	0.2364		0	0.1711	nan	nan	0.0732
0.9167	0.0233	nan	0	0.0385	nan	0.3548	0.3913		0.0625	0.7478	nan	nan	0.2958	nan	nan	0.5094		0.6786	0.0526	nan	nan	0.5152	nan	nan	0.25		0	0.381	nan	nan	nan	nan	nan	0.175		0.507	0.1591	0.2857	nan	0.2295	0.3333	nan	0.234		0.1441	0.3171	0.2162	0.3393	0.2794
0.9296	0.0089	nan	nan	0.5253	nan	nan	0.6381		0.025	0.9655	nan	nan	0.5116	nan	nan	0.4419		0.3103	0	0.2917	0	0.1129	nan	0.0294	0.0833		0.0097	0.3158	nan	nan	0.1957	nan	nan	0.2727		0.1607	0.0116	nan	0	0.0405	nan	0.0345	0.0256		0	0.1508	0.2549	0.0278	0.1579
0.9256	0.1462	nan	nan	0.6172	nan	nan	0.413		0	0.9756	nan	nan	0.4138	nan	nan	0.3714		0.4091	0.0638	nan	0.2188	0.25	nan	0.35	0.4444		0.0156	0.4519	nan	nan	0.3889	nan	nan	0.4627		0.9565	0.4872	0.9444	nan	0.86	nan	nan	nan		0.0161	0.25	nan	0.2923	0.2473
0.9189	0	nan	nan	0.4722	nan	nan	0.4062		0	0.7115	nan	nan	0.2222	nan	nan	0.3889		0.9091	0.5	nan	nan	nan	nan	nan	nan		0	0.3443	nan	nan	0.2727	nan	nan	0.3111		0.8333	0.6457	0.6471	0.6667	0.6742	0.8265	0.5556	0.701		0.2667	0.6797	0.197	0.575	0.3661
0.931	0	nan	nan	0.3261	nan	nan	0.4878		0	0.9512	nan	nan	0.3902	nan	nan	0.6154		0.3674	0.0652	nan	nan	0.3901	nan	nan	0.429		0.0143	0.3262	nan	nan	0.2407	nan	nan	0.3608		0.7381	0.434	nan	0.3284	0.427	nan	0.5114	0.5263		0.25	0.6449	0.1538	0.5476	0.358
0.9545	0	nan	nan	0.3247	nan	nan	0.5484		0	0.8308	nan	nan	0.3137	nan	nan	0.4615		0.549	0	nan	nan	0.5	nan	nan	0.4651		0	0.3958	nan	nan	0.3784	nan	nan	0.5		0.1633	0.0497	0.1757	nan	0.1203	0.1702	0	0.0789		0.0154	0.1705	nan	nan	0.086
0.7576	0.0781	nan	nan	0.6667	nan	0.6765	0.7321		0	0.809	nan	nan	0.2885	nan	nan	0.5862		0.55	0	nan	nan	0.3533	nan	nan	0.3108		0.0192	0.3735	0	0.3182	0.1186	nan	0.1923	0.1509		0.119	0	nan	nan	0	nan	nan	0.0323		0.0698	0.3846	0.1212	0.0769	0.1017
0.8725	0.2867	nan	0.6071	0.7589	0.85	0.5312	0.672		0.0323	0.975	nan	nan	0.4074	nan	nan	0.3478		1	0.6066	nan	nan	0.9412	nan	0.95	0.9688		0.0317	0.449	0.0769	0.4091	0.2289	nan	0.15	0.1562		0.7324	0.298	0.4138	0.4833	0.4492	0.2051	0.3176	0.3071		0.225	0.4676	0.5238	0.4255	0.4217
1	0.0189	nan	nan	0.4	nan	nan	0.3438		0	0.9808	nan	nan	0.5455	nan	nan	0.3333		0.6949	0.3889	nan	nan	0.5532	nan	nan	0.4722		0	0.5156	0	0.4	0.1887	0	0.2963	0.1619		0.5426	0.2974	0.52	0.3402	0.4181	0.6067	0.3491	0.4635		0.48	0.8125	nan	0.5686	0.6296
0.7949	0	nan	nan	0.5385	nan	nan	0.3684		0.04	0.8936	nan	nan	0.3438	nan	nan	nan		0.3333	0	nan	nan	0.069	nan	nan	0.05		0	0.3453	0	0.5217	0.1798	0	0.3846	0.2048		0.1408	0.0104	0	0	0	0	0.0312	0.0202		0.18	0.5379	nan	nan	0.5
0.7746	0	nan	nan	0.4526	nan	nan	0.3971		0	0.9348	nan	nan	0.4375	nan	nan	0.5641		0.5217	0	nan	0.0161	0.0152	nan	0	0.0444		0	0.3901	0	0.2444	0.1048	0	0.1714	0.1216		0.8644	0.4713	0.8696	nan	0.7879	0.8649	nan	0.8727		0.0385	0.2985	0.1	0.2333	0.2083
0.7241	0.0139	0.7561	0	0.4844	0.8387	0	0.4194		0.0455	0.8491	nan	nan	0.2727	nan	nan	0.4839		0.3846	0	nan	0	0.0274	nan	0	0.0986		0.0086	0.3465	nan	nan	0.12	nan	nan	0.1466		0.7297	0.3778	nan	0.3939	0.4211	nan	nan	nan		0.169	0.5256	0.0513	0.4571	0.2881
0.7647	0.007	0.7973	0	0.4531	0.8246	0.1463	0.4307		0.1	0.9351	nan	nan	0.4375	nan	nan	0.6		0.3	0	nan	0	0	nan	0	0.0312		0.1658	0.5517	0.2277	0.5789	0.3563	0.1951	0.6897	0.4		0.25	0	nan	nan	nan	nan	nan	0		0.2182	0.5655	nan	nan	0.6545
0.9135	0	0.9008	0.1	0.6024	0.71	0	0.3504		0.04	0.6531	nan	nan	0.2069	nan	nan	0.8095		0.7576	0.0185	nan	nan	0.2258	1	0.125	0.4333		0.0727	0.6102	nan	nan	0.3276	nan	nan	0.125		0.8085	0.419	nan	0.75	0.7119	nan	nan	nan		0.5	0.7765	0.55	nan	0.6118
0.6444	0	nan	nan	0.4211	nan	nan	0.4043		0.01	0.5267	nan	nan	0.2738	nan	nan	0.1724		0.6042	0	nan	0.0625	0.2289	0.4615	0.0435	0.2923		0	0.4872	nan	nan	0.2286	nan	nan	0.3636		0.8837	0.4859	nan	0.5128	0.6298	nan	0.3023	0.4735		0.0887	0.2586	0.1742	0.2211	0.1992
0.8615	0.0562	nan	0	0.4091	0.7143	0.069	0.3684		0.12	0.6905	nan	nan	0.2564	nan	nan	0.2532		0.4054	0	0.4545	0	0.1864	0.1	nan	0.0789		0	0.4935	nan	nan	0.2	nan	nan	0.1449		0.1158	0.0083	0.1461	0.0435	0.1176	0	0.0455	0.0233		0.5868	0.7974	0.6986	0.6562	0.6879
1	0.0169	nan	nan	0.5833	nan	nan	0.5405		0	0.525	nan	nan	0.2917	nan	nan	0.2143		0.8333	0	nan	nan	0.3824	nan	nan	0.2647		0.0099	0.4025	nan	0.3333	0.1748	0	0.15	0.1261		0.115	0.0059	0.1316	0	0.0714	0.0943	0.0833	0.0909		0	0.2266	nan	nan	0.2447
0.5517	0	nan	nan	0.5152	nan	nan	nan		0.1034	0.625	nan	nan	0.1892	nan	nan	0.2581		0.3208	0.006	0.0435	nan	0.0515	0.1724	nan	0.064		0.3333	0.8219	0.1304	0.7297	0.4853	0.3333	0.6818	0.5094		0.1667	0.0089	nan	nan	0	nan	nan	0		0.1374	0.3564	0.2963	0.3284	0.2995
0.9545	0.1975	nan	nan	0.5854	nan	nan	nan		0.0323	0.5714	nan	nan	0.1579	nan	nan	0.1714		0.9091	0.35	nan	nan	nan	nan	nan	0.6667		0.0405	0.6711	0.0667	0.4906	0.2743	0.04	0.4915	0.2895		0.1053	0	nan	nan	0.0139	nan	nan	0		0.1939	0.4753	0.3286	0.5846	0.4263
0.9697	0.4231	nan	nan	0.697	nan	nan	0.6545		0.0303	0.9189	nan	nan	0.2045	nan	nan	0.3077		0.3333	0	nan	nan	nan	0.5	0.0312	0.1864		0	0.4444	0.0625	0.3846	0.1605	0	0.2941	0.1591		0.2545	0.0426	nan	0	0.0189	0.3214	0	0.0882		0.1912	0.4192	0.2857	0.2982	0.3247
0.9	0.2927	nan	nan	0.5926	nan	nan	0.6429		0.0323	0.8333	nan	nan	0.2326	nan	nan	0.2368		0.7429	0.3913	0.4545	0.625	0.537	nan	nan	0.5294		0	0.655	nan	nan	0.1616	nan	0.5366	0.459		0.2333	0.009	nan	nan	0.0152	nan	nan	0.0167		0.1795	0.4201	0.2195	0.5189	0.4
0.9583	0.2857	nan	nan	0.7241	nan	nan	0.5455		0	0.7125	nan	nan	0.1778	nan	nan	0.0488		0.5161	0.2095	0.4583	0.1429	0.25	0.2	0.1489	0.169		0	0.5574	nan	nan	0.1538	nan	nan	0.1111		0.2	0.0531	0.1667	0.0896	0.1111	0.2308	0.0244	0.1028		0.15	0.6571	nan	0.675	0.6515
0.9767	0.0139	nan	0	0.5682	nan	0	0.2381		0	0.7647	nan	nan	0.4286	nan	nan	0.3333		0.3913	0	0.3478	0.0244	0.1538	0.1905	0	0.0513		0	0.598	nan	nan	0.2381	nan	0.5385	0.3404		0.2059	0.0335	nan	0.08	0.094	0.3043	0.1667	0.2034		0.0667	0.4667	nan	0.5333	0.5385
0.99	0.0049	0.963	0	0.4255	nan	0	0.314		0	0.5676	nan	nan	0.2812	nan	nan	0.0597		0.3478	0	nan	0	0.1176	0.1667	0	0.046		0	0.6702	0.0645	0.8571	0.4348	nan	0.7838	0.5303		0.4786	0.1155	0.2444	0.0706	0.16	0.2321	nan	0.1811		0	0.2059	nan	nan	0.2
0.9762	0	nan	0	0.2857	nan	0	0.2462		0.1558	0.7867	nan	nan	0.4633	nan	nan	0.7163		0.5217	0	nan	nan	0.1429	nan	0	0		0.0087	0.4229	0	0.6458	0.247	0	0.4318	0.2803		0.2147	0.0298	0.0469	0.0147	0.0604	0.0597	0	0.0328		0.1628	0.6741	nan	nan	0.2875
0.9677	0.0056	nan	0	0.2206	nan	0.0405	0.1591		0.3103	0.9091	nan	nan	0.6875	nan	nan	0.8824		0.5417	0	nan	nan	nan	nan	nan	nan		0.0405	0.7727	0	0.6667	0.2976	0.125	0.8	0.5		0.2308	0.1012	0.1351	0	0.0872	0.0469	0.163	0.1146		0.119	0.5781	nan	nan	nan
1	0	nan	0.1839	0.2273	nan	0.0833	0.0845		0.2449	0.9726	nan	nan	0.625	nan	nan	0.4625		0.7368	0.2308	nan	nan	0.7805	nan	nan	0.6364		0.1639	0.6161	0.2222	0.5143	0.3333	0.3636	0.4583	0.4706		0.4679	0.2134	0.6075	0.25	0.4497	0.5794	0.3061	0.4813		0.0242	0.1373	0.0556	0	0.0426
1	0.0175	nan	0.3208	0.3704	nan	0.2222	0.2045		0.2703	0.9313	nan	nan	0.5155	nan	nan	0.962		0.9412	0.5	nan	nan	0.7091	nan	nan	0.7188		0.3043	0.7037	nan	nan	0.619	nan	nan	0.6		0.6139	0.2368	0.5532	0.4419	0.4352	0.6538	0.2881	0.3929		0.3182	0.6607	0.3393	0.84	0.4819
0.9322	0.0063	nan	0.3396	0.3333	nan	0.3	0.2439		0	0.825	nan	nan	0.5526	nan	nan	0.2917		0.7059	0.3617	nan	nan	0.7174	nan	nan	0.617		0.3214	0.7115	nan	nan	nan	nan	nan	nan		0.2095	0.0698	0.2959	0.0556	0.2807	0.0926	nan	0.2804		0.0833	0.3395	0.125	0.2843	0.2577
0.8923	0	nan	0.4565	0.3388	nan	nan	0.2239		0	0.6471	nan	nan	0.2667	nan	nan	0.0333		0.84	0.2889	nan	nan	0.6375	nan	nan	0.6806		0.0811	0.5441	0.05	nan	0.1587	nan	nan	0.3478		0.1569	0.024	0.14	nan	0.1414	nan	0.0417	0.0833		0.0676	0.2531	0.2	0.3636	0.2985
0.85	0	nan	nan	0.5714	nan	nan	0.4483		0.0488	0.7344	nan	nan	0.2549	nan	nan	0.2973		0.6349	0.2815	nan	nan	0.5833	nan	nan	0.6032		0.3167	0.6739	0.5	0.4348	0.5	0.4615	0.25	0.3793		0.4091	0.1678	0.3448	nan	0.2857	0.1515	nan	0.2222		0.432	0.6954	nan	nan	0.6818
0.8025	0.2524	nan	nan	0.6885	nan	nan	0.3429		0	0.6889	nan	nan	0.3333	nan	nan	0.3571		0.6286	0.2308	nan	nan	0.5893	nan	nan	0.6053		0.1957	0.5714	0.1429	nan	0.2115	0.1951	nan	0.3016		0.625	0.2034	0.3333	nan	0.4118	0.3667	nan	0.2917		0.1034	0.4323	0.1299	0.3617	0.2071
0.88	0.1034	nan	nan	0.5	nan	nan	0.4762		0.1707	0.7419	0.5667	0.5833	0.5536	nan	0.9	0.6774		0.8	0.15	nan	nan	0.6429	nan	nan	0.7593		0.0417	0.4135	nan	nan	0.4	nan	nan	0.3014		0.8304	0.5464	0.6667	0.4872	0.61	nan	nan	0.5821		0.1591	0.7489	0.2063	0.8	0.4354
0.7667	0	nan	nan	0.4375	nan	nan	0.4286		0	0.8082	nan	nan	0.3651	0	nan	0.3559		0.8387	0.1613	nan	nan	0.7308	nan	nan	nan		0	0.4324	nan	nan	0.2424	nan	nan	0.3103		0.6383	0.4124	0.8161	0.6042	0.7463	0.7959	0.5152	0.6348		0.1316	0.3873	0.125	0.2959	0.2571
0.7907	0	nan	nan	0.5	nan	nan	0.4118		0	0.8167	nan	0.7917	0.4419	0	nan	0		0.7714	0.2069	nan	nan	0.7222	nan	nan	0.7045		0.125	0.6176	nan	nan	0.5714	nan	nan	nan		0.6795	0.3714	0.4459	0.3902	0.4125	0.3611	0.1667	0.2812		0	0.5467	nan	0.3333	0.25
0.7826	0.0118	nan	nan	0.4889	nan	nan	0.5854		0	0.5345	0	0.5652	0.2414	nan	nan	0.3571		0.7111	0.2619	nan	nan	0.5	nan	nan	0.6506		0.3556	0.6875	0.2927	0.1765	0.2763	0.4474	0.3333	0.4321		0.1957	0.0355	0.1959	0	0.1407	0.0704	0	0.0352		0.0316	0.3583	0	nan	0.0828
0.7353	0.0184	0.7949	0	0.4387	nan	0.7273	0.7737		0	0.5179	nan	nan	0.34	nan	nan	0.2727		0.7931	0.1765	nan	nan	0.4167	nan	nan	0.5714		0	0.5094	nan	nan	0.1887	nan	nan	0.3111		0.4128	0.1522	0.2353	nan	0.1552	0.1842	nan	0.1571		0.1364	0.3436	0.1538	0.1915	0.1327
0.7073	0	nan	nan	nan	nan	nan	0.5312		0	0.72	nan	nan	0.3421	nan	nan	0.4048		0.5405	0.0143	nan	nan	0.3191	nan	nan	0.3056		0	0.5	0	nan	0.2456	nan	nan	0.34		0.9593	0.4219	0.9756	nan	0.8966	0.8701	nan	0.8247		0.0308	0.3217	0	nan	0.1571
0.7288	0.0079	nan	0.0465	0.2344	nan	0	0.2826		0.037	0.9412	nan	nan	0.4839	nan	nan	0.4138		0.7667	0.1301	nan	nan	0.6273	nan	nan	0.6754		0.2105	0.5143	nan	nan	0.2632	nan	nan	0.2838		0.4444	0.082	0.3542	nan	0.3429	0.2593	nan	0.2397		0.0625	0.3651	0.1395	0.1429	0.1954
0.5625	0.0154	0.3214	nan	0.1964	nan	nan	0.1667		0	0.9583	nan	nan	0.4839	nan	nan	0.4333		0.4423	0.0625	nan	nan	0.3969	nan	nan	0.4371		0.0857	0.4643	nan	nan	0.3099	nan	nan	0.34		0.2051	0	nan	nan	nan	nan	0	0		0.1892	0.5411	0.4	0.2121	0.3373
1	0	nan	nan	0.3214	nan	nan	0.6333		0.0508	0.9	0.0333	0.8667	0.4375	nan	nan	0.4242		0.627	0.1014	nan	nan	0.4194	nan	nan	0.5291		0.1579	0.4762	nan	nan	0.3596	nan	nan	0.254		0.2727	0.0116	nan	nan	0.2	nan	nan	0		0.4386	0.8148	nan	nan	0.8095
0.9709	0.0058	0.9487	0	0.486	0.8596	0	0.5678		0	0.9545	0.0476	nan	0.3871	nan	nan	nan		0.7857	0.215	nan	nan	0.5556	nan	nan	0.7956		0.2973	0.7059	nan	nan	0.3529	nan	nan	0.697		0.1085	0.0065	0.0635	nan	0.0412	0.069	0	0.0372		0.0901	0.239	nan	nan	0.125
0.8962	0.0118	0.9412	0	0.5361	0.9512	nan	0.5889		0.0308	0.9474	0	0.9841	0.3474	0	0.7407	0.2569		0.6424	0.0523	nan	nan	0.3333	nan	nan	0.5419		0.0435	0.4667	nan	nan	0.1613	nan	nan	0.2		0.1739	0	nan	nan	0.0286	nan	nan	0.0317		0.0204	0.2698	nan	nan	0.1967
0.75	0	nan	nan	0.62	nan	nan	0.2917		0.0382	0.9664	0.0256	0.9589	0.3927	0.0108	0.9362	0.3475		0.5728	0.0221	nan	nan	0.4537	nan	nan	0.5648		0.4872	0.8182	nan	nan	0.5938	nan	nan	0.75		0.4655	0.1875	0.386	0.2903	0.39	0.283	0.3478	0.3049		0.1333	0.4756	0.2222	0.4545	0.3607
0.9583	0	nan	nan	0.5882	nan	nan	0.9429		0.0208	0.9545	0.0455	0.88	0.375	0.0667	nan	0.3958		0.7857	0.0854	nan	nan	0.5385	nan	nan	0.7231		0.5263	0.9111	nan	nan	0.6923	nan	nan	0.5143		0.3019	0.1022	0.3298	0.0286	0.2353	0.3143	0	0.2174		0.4742	0.9494	0.5918	0.9	0.7875
0.6667	0.0108	0.3529	nan	0.299	nan	nan	0.575		0.0056	0.9512	0.0092	0.9853	0.3978	0.0187	0.8889	0.3393		0.5714	0.0226	nan	nan	0.3766	nan	nan	0.5079		0.1702	0.5517	nan	nan	0.4	nan	nan	0.5938		0.1416	0.0155	0.16	0	0.1	0	0	0		0.3934	0.8922	0.5625	0.9091	0.7778
0.95	0.1856	0.8636	0.5	0.5487	nan	nan	0.8636		0	0.9823	0.0427	0.9714	0.3904	0.168	0.9273	0.4162		0.5741	0	nan	nan	0.5455	nan	nan	0.6034		0.3611	0.7805	nan	nan	0.5067	nan	nan	0.5185		0.2121	0.0099	nan	0.0541	0.0833	nan	0.3	0.1765		0.2609	0.7778	0.2857	0.9024	0.6136
0.8571	0.3333	nan	nan	0.54	nan	nan	0.9518		0.0076	0.9818	0.1415	0.971	0.4633	0.3226	0.9767	0.5429		0.5566	0.009	nan	nan	0.2581	nan	nan	0.4141		0.1714	0.549	nan	nan	0.3111	nan	nan	0.3333		0.1935	0.0075	nan	nan	0	nan	nan	0.0119		0.2703	0.7778	0.3412	0.7209	0.4662
0.7	0.0233	nan	nan	0.3051	nan	nan	0.6471		0.0068	0.9821	0.14	0.9545	0.456	0.3434	0.9429	0.5479		0.6	0	nan	nan	0.2571	nan	nan	0.4938		0.1765	0.5865	nan	nan	0.4722	nan	nan	0.4242		0.1176	0	nan	nan	0.0082	nan	nan	0		0.2826	0.7143	0.25	nan	0.3333
0.8947	0	nan	nan	0.4902	nan	nan	0.375		0	0.8571	nan	nan	0.5385	nan	nan	0.375		0.5	0	nan	nan	0.3667	nan	nan	nan		0.125	0.7	nan	nan	0.475	nan	nan	0.4516		0.3784	0.07	nan	0.1	0.0811	0.2	0.3462	0.2712		0.2051	0.5128	0.122	0.5	0.2754
0.8333	0	nan	nan	0.451	nan	nan	0.4091		0	0.8378	0.2083	nan	0.4444	nan	nan	0.4688		0.7826	0.275	0.7	nan	0.6897	0.4545	nan	0.3548		0	0.3434	nan	nan	0.2564	nan	nan	0.0946		0.8889	0.4783	nan	nan	nan	nan	nan	0.4783		0.1206	0.3864	0.2035	0.3382	0.2817
0.95	0	nan	nan	nan	nan	nan	0.375		0.0222	0.975	0	0.95	0.3846	nan	nan	0.4103		0.3438	0.0071	nan	0.0139	0.0928	nan	0	0.0658		0	0.6	nan	nan	0.3469	nan	nan	0.26		0.1081	0	nan	0	0	nan	nan	0		0.1444	0.2718	0.275	0.1548	0.2273
0.7143	0.1132	nan	nan	0.3611	nan	nan	0.4375		0.0556	0.9318	nan	nan	0.3667	nan	0.8	0.6098		0.5541	0	nan	0	0.0686	nan	0.0238	0.2027		0.0072	0.427	nan	nan	0.1789	nan	nan	0.1691		0.5952	0.2	0.3	nan	0.3607	0.1304	nan	0.122		0.3143	0.502	0.5	0.3587	0.4658
0.9492	0.0593	0.9643	0.0926	0.4235	nan	0.8	0.8793		0.1724	0.898	nan	nan	0.7442	nan	nan	0.9333		0.4762	0.0263	nan	0	0.075	nan	0.0357	0.1887		0.0083	0.5172	nan	nan	0.1375	nan	nan	0.2276		0.4681	0.1809	nan	nan	0.2927	nan	nan	nan		0	0.2222	0.1212	nan	0.1975
0.9111	0	0.95	0	0.4118	0.8095	0	0.3462		0	0.8	nan	nan	nan	nan	nan	0.3478		0.8636	0.0385	nan	nan	nan	nan	nan	nan		0.0377	0.3958	nan	nan	0.1477	nan	nan	0.2737		0.1321	0	nan	nan	0.1017	nan	nan	0.0233		0.2727	0.6341	0.6667	0.3158	0.5281
0.8939	0	nan	nan	0.629	1	nan	0.5362		0	0.9079	nan	nan	0.5172	nan	nan	0.6364		0.4688	0	nan	nan	0.359	nan	nan	0.4231		0.0513	0.4375	nan	nan	0.1071	nan	nan	0.2073		0.1458	0	0	nan	0	nan	nan	0		0.0714	0.4615	nan	0.4359	0.33
0.9328	0	0.9714	0	0.6364	0.931	0	0.5413		0	0.8621	nan	nan	0.1667	nan	nan	0.3902		0.4317	0.096	0.7051	0.1429	0.3656	0.0602	0.0805	0.0676		0.375	0.8571	nan	nan	0.25	nan	nan	nan		0.4862	0.3333	0.5	0.4595	0.48	0.4638	0.1942	0.2769		0.0789	0.5093	0.2037	0.4565	0.3008
0.9487	0.0196	nan	nan	0.5636	nan	nan	0.5897		0	0.7544	nan	nan	0.2857	nan	nan	0.4615		0.7089	0.3544	0.4	0.375	0.4	nan	0.6129	0.6667		0.0455	0.4762	nan	nan	0.3462	nan	nan	nan		0.2712	0.0874	0.0476	0.125	0.1014	nan	0	0.0357		0.0556	0.482	0.625	nan	0.4627
0.9688	0.0222	nan	nan	0.5057	nan	nan	0.625		0	0.8519	nan	nan	0.3636	nan	nan	0.5641		0.4935	0.1719	nan	0.5217	0.4911	nan	nan	0.2376		0.0091	0.6694	0	0.5588	0.2794	0	0.6538	0.2222		0.3182	0.0909	0.0722	nan	0.0993	0.1899	nan	0.1441		0.3646	0.5521	0.2963	0.5729	0.4153
0.5645	0.0164	0.55	nan	0.4915	0.4828	nan	0.4259		0	0.9583	nan	nan	0.3514	nan	nan	0.3953		0.6667	0.1647	0.5882	0.3409	0.4605	nan	0.2083	0.2632		0	0.6042	0	0.4583	0.2222	0	nan	0.2821		0.2381	0.0231	nan	0	0	nan	0.0345	0.0476		0.6641	0.8538	0.6353	0.76	0.7189
0.9474	0	nan	nan	nan	nan	nan	0.2		0	0.6667	nan	nan	0.3953	nan	nan	0.2857		0.8537	0.0707	0.8182	0.0769	0.3936	nan	0.7317	0.7479		0	0.6095	0.0159	0.4857	0.1579	0	nan	0.3452		0.4245	0.2174	0.3805	0.4194	0.3832	0.3684	0.506	0.4231		0.1905	0.7987	nan	0.6897	0.5306
0.791	0	nan	nan	0.5634	nan	nan	0.5		0.1212	0.9155	nan	nan	0.4118	0	nan	0.25		0.6643	0.0867	0.68	0.1429	0.4121	nan	0.7091	0.638		0.04	0.7424	nan	nan	0.2564	nan	0.7143	0.4474		0.2111	0.0123	0.2143	0.2	0.211	0.0909	0.1538	0.1597		0.2785	0.5	0.1746	0.4118	0.325
0.8308	0	nan	nan	0.5417	nan	nan	0.6304		0.093	0.9041	nan	0.85	0.4722	0	nan	0.3261		0.6486	0.0811	nan	nan	0.4154	nan	nan	0.3906		0.0517	0.7571	0.1304	nan	0.4186	0.087	0.8095	0.42		0.5152	0.1486	nan	nan	0.2157	nan	nan	0.2264		0.4231	0.7677	nan	nan	0.7308
0.9333	0	nan	nan	0.6575	nan	nan	0.7679		0.1061	0.9091	nan	0.96	0.6	0.0233	0.963	0.3649		0.6571	0.0049	0.6383	0.119	0.306	0.4878	0.22	0.2647		0	0.7006	0.0256	0.6667	0.3258	0	0.5854	0.2979		0.6209	0.3797	0.5	0.3551	0.4151	0.4667	0.375	0.4098		0	0.4294	0.0769	0.5	0.3712
0.9574	0	nan	nan	0.5385	nan	nan	0.6		0.2368	0.9423	nan	nan	nan	0	nan	0.2857		0.6737	0.0205	0.7179	0.0811	0.4	0.74	0.4259	0.5721		0	0.6087	nan	nan	0.2571	nan	nan	0.12		0.4655	0.1829	nan	nan	0.4314	nan	nan	0.125		0.552	0.7194	0.6066	0.7333	0.6484
0.9661	0.2766	nan	nan	0.7	nan	nan	0.7037		0	0.7234	nan	nan	0.2895	nan	nan	0		0.5	0.0066	nan	0	0.241	0.6	0.1867	0.3057		0.125	0.64	nan	nan	0.375	nan	nan	0.3103		0.2154	0.0048	0.1	0.1818	0.1442	0.05	0	0.075		0.0893	0.4577	0.3947	0.3934	0.3939
0.9643	0.35	0.8966	nan	0.7885	nan	nan	0.5745		0	0.9205	nan	nan	0.4953	nan	nan	0.4127		0.5588	0.0628	0.6	0.0741	0.2667	nan	0.3125	0.5128		0.0769	0.4239	0.15	nan	0.2459	nan	nan	0.3913		0.2692	0.0058	nan	0.0303	0.0222	nan	0	0		0	0.439	nan	nan	nan
0.9	0.0526	1	nan	0.6471	nan	nan	0.5417		0	0.8769	nan	nan	0.4737	nan	nan	0.2381		0.7812	0.4357	nan	nan	0.6061	nan	nan	0.7714		0.1667	0.5952	nan	nan	0.4762	nan	nan	0.6154		0.2516	0.1	nan	nan	0.2976	nan	nan	0.2077		0.0526	0.3358	nan	0.5273	0.4091
0.7179	0.0976	nan	nan	0.4878	nan	nan	0.3056		0	0.7561	nan	nan	0.4444	nan	nan	0.3103		0.8409	0.4409	nan	nan	0.6809	nan	nan	0.7292		0.1	0.4839	nan	nan	nan	nan	nan	nan		0.15	0.0071	nan	nan	0.0345	nan	nan	0		0	0.1622	0.0222	0.14	0.0816
0.8182	0	nan	nan	0.6071	nan	nan	0.5294		0	0.6379	nan	nan	0.4872	nan	nan	0.4839		0.6744	0.3421	nan	nan	0.375	nan	nan	0.5116		0.1951	0.5349	nan	nan	0.3415	nan	nan	0.1739		0.1515	0.0368	0.1034	nan	0.125	0.1754	0.0333	0.0957		0.0571	0.3187	0.0698	0.4138	0.2105
0.9342	0	nan	nan	0.6614	nan	nan	0.7009		0.3438	1	nan	nan	0.4545	nan	nan	0.2727		0.6316	0.2093	0.5385	0.4048	0.5	0.3636	0.3667	0.3774		0.5102	0.8167	nan	nan	0.7955	nan	nan	0.6579		0.1136	0.0066	0.084	0	0.049	0.1061	0.0417	0.0882		0	0.2	0	0.1091	0.0693
0.9512	0.1176	nan	nan	0.7143	nan	nan	0.8254		0	0.7843	nan	nan	nan	nan	nan	nan		0.4167	0.1077	nan	nan	0.2973	nan	nan	0.1622		0.38	0.7576	nan	nan	0.5116	nan	nan	nan		0.3204	0.1042	0.2727	0.1481	0.1789	0.2692	0.1154	0.2184		0.0227	0.7464	nan	0.7458	0.6081
0.9815	0.0217	nan	nan	0.6949	nan	nan	0.6212		0.1905	0.8333	nan	nan	nan	nan	nan	nan		0.9032	0.3514	nan	0.6	0.6429	0.5652	0.2326	0.3529		0	0.3056	nan	nan	0.0333	nan	nan	0		0.1951	0	nan	0	0.058	0.1905	nan	0.1379		0.058	0.5695	0	0.4348	0.2899
0.8621	0	nan	nan	0.7273	nan	nan	0.6129		0.1282	0.7615	0.1562	0.8947	0.5287	0.3333	0.8056	0.5667		0.7083	0.0125	nan	nan	0.1224	nan	nan	0.2564		0.0233	0.3478	0.0476	0.1905	0.1163	nan	nan	0.3043		0.2826	0.0673	nan	nan	0.0674	nan	nan	0.093		0	0.1422	0.027	0.1731	0.1089
0.9268	0.0204	nan	nan	0.6667	nan	nan	0.6875		0	0.8947	nan	nan	0.4706	nan	nan	0.5		0.7857	0.0078	nan	0.0385	0.1733	nan	0.0476	0.25		0	0.4044	0	0.1364	0.0779	nan	0.1739	0.098		0.4524	0.129	nan	nan	0.381	0.1905	nan	0.1961		0.1478	0.3524	0.1652	0.0847	0.1387
0.9012	0.0702	nan	nan	0.4898	nan	nan	0.3953		0.2273	0.8704	nan	nan	0.4286	nan	nan	0.4643		0.8125	0	nan	nan	0.4324	nan	nan	0.55		0.0132	0.3895	0	0.2273	0.1176	0	0.1818	0.129		0.1124	0.0072	nan	nan	0	nan	nan	0.0172		0.0734	0.2319	nan	0.4219	0.4118
0.8333	0.3095	nan	nan	0.7358	nan	nan	0.5273		0	0.9381	0	1	0.2914	0	nan	0.208		0.8056	0	nan	0	0.4082	nan	nan	0.3191		0	0.338	0	0.1111	0.0508	0	nan	0		0.2222	0.0435	0.0577	0.0909	0.0588	0.0417	nan	0.0317		0.1057	0.3898	0.1963	nan	0.2403
0.9706	0.0962	nan	nan	0.4615	nan	nan	0.5435		0.006	0.9359	0	nan	0.328	nan	nan	0.2805		0.9375	0.0102	nan	0	0.3404	nan	0.0323	0.3621		0.1875	0.7636	0.24	nan	0.3077	nan	nan	0.4375		0.137	0	nan	0.0435	0.0282	0.0385	0	0.0284		0.069	0.3793	0.1404	0.7179	0.2477
0.9487	0.3333	nan	nan	0.7381	nan	nan	0.65		0.027	0.9865	0.0143	nan	0.2538	0.0417	nan	0.4722		0.806	0.0068	0.7742	0	0.2906	nan	0	0.1774		0	0.4468	0	nan	0.0408	nan	nan	0		0.2748	0.0788	0.1566	0.1212	0.1429	0.22	0.0909	0.1579		0.1707	0.3988	0.1846	nan	0.2485
0.8485	0	nan	nan	0.5128	nan	nan	0.3611		0.1556	0.7356	nan	nan	0.4861	nan	nan	0.549		0.9167	0	nan	0	0.3256	nan	0.0455	0.2059		0	0.3718	nan	nan	0.027	nan	nan	0		0.271	0.1366	0.3352	0.04	0.2906	0.2558	0.2079	0.2237		0.1006	0.2398	0.1458	0.1098	0.1133
1	0	nan	nan	0.5625	nan	nan	0.9615		0.1786	0.716	nan	nan	0.3548	nan	nan	0.3793		0.8421	0.0093	nan	0	0.3333	nan	nan	0.3226		0	0.4688	nan	nan	0.0417	nan	nan	nan		0.6895	0.5261	0.6549	0.5938	0.6464	0.5897	0.5667	0.6174		0.5	0.8542	nan	nan	0.7037
0.6	0	nan	nan	0.44	nan	nan	0.4167		0	0.7917	nan	nan	0.3462	nan	nan	0.4324		0.6182	0	nan	nan	0.4375	nan	nan	nan		0	0.4231	nan	nan	nan	nan	nan	nan		0.16	0	nan	0.0252	0.0173	nan	0.0135	0.0152		0.1429	0.4192	0.1111	0.0645	0.1649
0.7143	0	nan	nan	0.4333	nan	nan	0.2258		0.2344	0.8882	0.2889	0.9	0.5417	nan	0.9143	0.8759		0.9091	0.0125	nan	nan	0.5	nan	nan	0.4118		0.1481	0.5682	nan	nan	0.3	nan	nan	0.3636		0.213	0.0502	0.1609	0.125	0.1402	0.0789	0.025	0.0741		0.4444	0.8726	nan	nan	0.6719
0.7368	0	nan	nan	0.5	nan	nan	0.3		0.0323	0.8793	nan	nan	0.3636	nan	nan	0.375		0.8095	0	nan	nan	nan	nan	nan	nan		0.0204	0.7436	0.0471	0.5833	0.1656	0	0.7308	0.2301		0.625	0.331	0.6782	0.587	0.6099	nan	0.381	0.5122		0	0.1952	nan	nan	0.2213
0.5	0	nan	nan	0.3235	nan	nan	0.5		0.0882	0.9487	nan	nan	0.3333	nan	nan	0.6222		1	0	nan	nan	nan	nan	nan	0.5455		0.0169	0.5424	0.0714	nan	0.1286	nan	nan	0.2097		0.2027	0.0656	0.1341	0.0189	0.0878	0.0833	0.0435	0.0881		0.1101	0.311	0.1083	0.1452	0.1222
0.8333	0.2022	nan	nan	0.5	nan	nan	0.5918		0.0526	0.7692	nan	nan	0.2903	nan	nan	0.3077		0.9153	0.0087	1	0	0.4426	0.8	0	0.5312		0.2308	0.7143	0.15	nan	0.3784	nan	nan	0.4286		0.2341	0.0951	0.124	0.0328	0.0853	0.0571	0.0854	0.0935		0.7237	0.9113	nan	0.7391	0.525
0.7821	0	0.7193	0.6481	0.6591	0.7692	0.5455	0.5714		0.0294	0.92	nan	nan	0.5	nan	nan	0.3824		0.9024	0	nan	0	0.3265	0.8462	0	0.4167		0	0.4222	nan	nan	0.0714	nan	nan	0.2292		0.4968	0.3164	0.4632	0.3023	0.4356	0.4286	0.2222	0.3734		0.5484	0.7982	nan	0.8864	0.7018
0.6087	0.0137	0.8056	0.3333	0.512	0.5	0.3333	0.4194		0.0143	0.6627	nan	nan	0.3197	nan	nan	0.2792		0.9216	0.0123	0.9286	0	0.3333	0.92	0	0.2989		0	0.3438	nan	nan	0.1304	nan	nan	0.0417		0.3644	0.1903	0.3771	0.3211	0.3296	0.4386	0.2667	0.3544		0.0714	0.8516	0.2083	0.9412	0.7963
0.5625	0	nan	0.0455	0.4516	0.2759	nan	0.1897		0	0.7407	nan	nan	0.1667	nan	nan	0.2619		0.8488	0.0098	0.8529	0.018	0.3316	0.8462	0	0.2706		0	0.4545	nan	nan	0.2143	nan	nan	0.35		0.3526	0.2076	0.3373	0.2973	0.3078	0.4235	0.1282	0.2372		0.1538	0.6105	0.2394	0.4828	0.3562
0.9118	0.0278	nan	nan	0.52	nan	nan	nan		0.0438	0.7798	nan	nan	0.4908	nan	nan	0.3		0.8085	0.0118	0.7812	0	0.3103	0.7241	0	0.2875		0	0.95	0.0476	0.8235	0.3947	0.0323	nan	0.1591		0.1714	0.0067	nan	nan	0.0168	nan	nan	0		0.0367	0.1921	0.0145	0.0556	0.0373
0.9048	0	nan	nan	0.4898	nan	nan	0.325		0.005	0.767	nan	nan	0.3102	nan	nan	0.3333		0.8409	0.0064	0.8	0.0208	0.2857	0.84	0	0.3143		0.0612	0.9189	0.0323	0.95	0.4	nan	nan	0.2174		0.8438	0.3333	nan	0.48	0.4082	nan	nan	0.0577		0	0.2316	nan	0.1368	0.1333
0.8333	0	nan	nan	0.5122	nan	nan	0.3704		0.4	0.9231	nan	nan	0.6883	nan	nan	0.7463		0.6522	0.0139	nan	0	0.1562	nan	nan	0.1481		0.0455	0.68	nan	nan	nan	nan	nan	0.0333		0.5686	0.2526	0.4348	0.4762	0.4462	nan	nan	0.375		0.0408	0.3826	0.0896	0.2826	0.1838
0.7407	0	nan	nan	0.2933	nan	nan	0.3968		0	0.9	nan	nan	0.3415	nan	nan	0.5938		0.9344	0	nan	0	0.1954	nan	0	0.24		0.2857	0.7	nan	nan	0.525	nan	nan	0.5918		0.2059	0.0136	0	0	0.0062	nan	0	0.0267		0.0882	0.542	0.0312	0.4912	0.3239
0.7419	0.0192	nan	nan	0.375	nan	nan	0.7826		0	0.6829	nan	nan	0.3333	nan	nan	0.5192		0.6947	0	0.6944	0	0.27	0.7105	0	0.2667		0.4237	0.8387	0.5682	0.65	0.593	0.6667	0.6786	0.6567		0.6078	0.3602	0.5593	0.4643	0.4889	0.2771	0.3478	0.3273		0.0261	0.48	0.1111	0.1316	0.1095
0.7083	0	nan	nan	0.5	nan	nan	0.5588		0	0.5714	nan	nan	0.131	nan	nan	0.1212		0.7174	0	0.913	0	0.2917	0.5833	0	0.1974		0.5287	0.8782	0.6818	0.7879	0.7344	0.7872	0.8627	0.819		0.2705	0.1127	0.2267	0.1333	0.1667	0.2051	0.1264	0.1907		0.021	0.1892	0.0526	0.2963	0.1824
0.8833	0.3592	nan	nan	0.7403	nan	nan	0.9405		0	0.5926	nan	nan	0.0357	nan	nan	0.2571		0.6739	0.0625	0.7143	0.0909	0.434	0.7097	0.4286	0.5574		0.2066	0.6409	0.3077	0.4857	0.4746	0.197	0.7407	0.4757		0.5168	0.3099	0.2857	0.3269	0.4322	0.325	0.2564	0.2838		0.0645	0.2103	0.0476	0.1977	0.2077
0.8182	0.0145	nan	nan	0.3478	nan	nan	0.3377		0	0.5556	nan	nan	0.1481	nan	nan	0.0698		0.6721	0.0806	0.8	nan	0.5143	0.5556	0.0968	0.3038		0.3929	0.787	nan	0.7455	0.7438	nan	0.8023	0.8029		0.91	0.75	0.885	0.7603	0.8464	0.8776	0.9886	0.9409		0.1154	0.354	0.058	0.3023	0.2591
0.5417	0	nan	nan	0.3448	nan	nan	0.2857		0.0043	0.9162	nan	nan	0.1931	nan	nan	0.1471		0.64	0.2105	nan	nan	0.4444	nan	nan	0.6667		0.1731	0.4769	0.3636	0.4348	0.3571	0.4545	0.3929	0.3818		0.7708	0.4565	0.6923	0.5079	0.6154	0.6538	0.6	0.6292		0.0242	0.1736	0	0.1267	0.0779
0.5517	0	nan	nan	0.3429	nan	nan	0.32		0.0059	0.92	nan	nan	0.2311	nan	nan	0.1757		0.6522	0.2182	nan	nan	0.32	nan	0.1111	0.3415		0.3182	0.7879	nan	nan	0.5	nan	nan	0.48		0.1901	0.0455	nan	nan	0.0833	nan	nan	0.0536		0.0204	0.2917	nan	0.3333	0.2597
0.7419	0	nan	nan	0.4833	nan	nan	0.7586		0	0.9014	nan	nan	0.2661	nan	nan	0.2311		0.4783	0	0.4478	0.0556	0.2843	0.386	0.0317	0.2353		0	0.4211	0	nan	0.0698	nan	0	0		0.4889	0.2974	0.6102	0.1739	0.3704	0.5098	0.2727	0.4052		0.3141	0.4758	0.3028	0.4314	0.3602
0.8182	0.2899	nan	nan	0.5102	nan	nan	0.8182		0	0.7222	nan	nan	0.1837	nan	nan	0.1714		0.3429	0.0071	0.4444	0.0638	0.2621	0.119	0	0.1068		0	0.6838	0	0.4091	0.1818	0	0.5217	0.2462		0.7402	0.2463	0.8361	0.3023	0.6435	0.814	0.2679	0.5189		0.1364	0.375	0.1333	0.05	0.275
0.8293	0.0112	0.9091	0	0.5797	nan	nan	0.4865		0	0.8955	0	nan	0.178	0	0.7931	0.3311		0.5741	0	0.7083	nan	0.4359	nan	0	0.3115		0.04	0.7308	0.0333	0.6452	0.3387	0.0476	0.7857	0.5362		0.5773	0.1711	0.5714	0.2154	0.3664	nan	0.3117	0.3226		0.1121	0.2961	nan	nan	0.3182
0.7917	0	nan	nan	nan	nan	nan	nan		0.0052	0.9125	0	nan	0.1071	nan	0.95	0.2978		0.4595	0	nan	nan	0.3333	nan	nan	0.1923		0.3043	0.7273	nan	nan	0.8125	nan	nan	0.64		0.697	0.1946	nan	0.1111	0.443	0.9048	0.1685	0.3657		0.0263	0.1724	0.0286	0.5758	0.2821
0.9434	0.2708	nan	nan	0.6897	nan	nan	nan		0.0039	0.9278	0	nan	0.1165	nan	0.92	0.298		0.6897	0.1034	nan	nan	0.3	nan	nan	0.3871		0.4359	0.9	nan	nan	0.8507	nan	nan	0.75		0.4054	0.0621	nan	0.1395	0.24	nan	0.2273	0.3028		0.0625	0.4273	nan	0.1957	0.275
0.6731	0.1389	nan	0.2667	0.375	0.8077	nan	0.7059		0	0.9286	nan	nan	0.2598	nan	nan	0.3851		0.5556	0.0339	nan	nan	0.4286	nan	0	0.25		0.3571	0.9322	nan	nan	0.8644	nan	nan	0.8444		0.7895	0.1772	0.8	nan	0.587	nan	0.04	0.2338		0.027	0.4242	nan	nan	0.1207
0.8571	0.1154	nan	nan	nan	nan	nan	0.4583		0.0085	0.9787	nan	nan	0.3474	nan	nan	0.4032		0.4348	0.0606	nan	nan	0.3793	nan	nan	0.0312		0.0118	0.66	0	nan	0.1579	0	nan	0.1311		0.5	0.133	nan	0.2143	0.3059	nan	0.0435	0.1125		0.0071	0.1082	nan	nan	0.0922
0.9737	0	1	nan	0.6032	nan	nan	0.9608		0	0.8043	nan	nan	0.2326	nan	nan	0.3519		0.4	0	nan	nan	0.1538	nan	nan	0.15		0.0225	0.5455	0.0169	nan	0.0606	0	nan	0.1757		0.5079	0.2455	nan	0.2	0.1923	nan	0.25	0.2878		0.0234	0.14	0.0526	0.25	0.1014
0.76	0	nan	nan	0.4667	nan	nan	0.3448		0	0.6129	nan	nan	0.1707	nan	nan	0.3208		0.5769	0.1967	nan	nan	0.4667	nan	nan	0.4		0	0.7021	0	nan	0.1613	0	nan	0.2059		0.6486	0.2288	0.5152	0.25	0.3803	0.5357	0.4091	0.5352		0.0096	0.1097	0.0548	0.0614	0.0556
0.8095	0	nan	nan	0.3	nan	nan	0.5833		0	0.75	nan	nan	0.3	nan	nan	0.3548		0.48	0	nan	nan	0.4762	nan	nan	0.16		0.0128	0.6286	0	nan	0.2222	0	nan	0.2468		0.1125	0.0055	nan	0	0.0531	nan	0.0345	0.0473		0.0425	0.1433	0.0306	0.065	0.0482
0.9239	0	nan	nan	0.5339	nan	nan	0.8068		0	0.96	nan	nan	0.2029	nan	nan	0.3333		0.6522	0	nan	nan	0.6486	nan	nan	0.3704		0	0.697	0	nan	0.1613	nan	nan	0.2667		0.1889	0.0291	nan	0.11	0.1224	nan	0.0164	0		0.0341	0.3018	0.0078	0.0729	0.0459
0.7183	0.0144	nan	nan	0.4595	nan	nan	0.2294		0	0.9524	nan	nan	0.24	nan	nan	0.3958		0.7143	0	nan	nan	0.1852	nan	nan	0.1923		0.01	0.4968	0	0.4091	0.1544	0	nan	0.3043		0.1167	0	nan	nan	0	nan	nan	0		0.0264	0.1582	0.0412	0.0476	0.0693
0.7222	0.1385	nan	0.5	0.5821	nan	0.0488	0.3261		0	0.92	nan	nan	0.2753	nan	nan	0.3196		0.6	0	nan	0	0.0667	nan	nan	0.1938		0	0.6349	0	0.5217	0.2381	0	nan	0.381		0.1417	0.0079	0.0392	0.0722	0.1017	0.0811	0	0.0335		0.1161	0.426	0.1447	0.375	0.2386
0.96	0	0.8571	nan	0.5854	1	nan	0.5641		0.0455	0.8214	nan	nan	0.3	nan	nan	0		0.8214	0.449	nan	0.9	0.881	0.9091	nan	0.8235		0.0253	0.5385	0	nan	0.225	nan	nan	0.3333		0.3223	0.163	0.1444	0	0.0898	0.1	0.1	0.1373		0.5714	0.8559	0.3485	0.9407	0.7283
0.9048	0.0278	0.8636	nan	0.6562	nan	nan	0.5		0.0455	0.9388	nan	nan	0.343	nan	nan	0.2167		0.5571	0.2286	nan	0.2727	0.4811	0.4667	0.5714	0.5357		0.0256	0.6444	0	nan	0.0909	nan	nan	0.4348		0.1802	0.0766	0.1069	0.04	0.0979	0.0446	0.2083	0.101		0.1481	0.7035	0.1224	0.8026	0.5075
0.5172	0.0056	0.2353	0.0263	0.1316	0.2812	0	0.1087		0.0392	0.8866	nan	nan	0.4248	nan	nan	0.1944		0.8889	0.4694	0.8529	0.5909	0.7455	0.8077	nan	0.8235		0	0.5588	0	nan	0.1463	nan	nan	0.25		0.5048	0.2983	0.4394	0.3039	0.3807	0.36	0.2545	0.3005		0.1233	0.5781	nan	nan	0.2424
0.5556	0.0073	0.4286	0	0.2472	nan	0.0303	0.1081		0.025	0.791	nan	nan	0.3953	nan	nan	0.3125		0.4286	0.0435	nan	nan	0.1304	nan	nan	0.4516		0	0.6413	0	0.4839	0.1685	0.0303	0.7917	0.375		0.4894	0.2067	0.4194	0.4127	0.4062	0.322	0.3659	0.3182		0.2772	0.8205	nan	nan	0.6792
0.8478	0.0156	0.561	0.125	0.4261	0.3478	0.0196	0.114		0	0.5333	nan	nan	0.2368	nan	nan	0.2889		0.7812	0.4407	nan	nan	0.6667	nan	nan	0.5758		0	0.6786	0	0.4231	0.1264	0	0.5909	0.2549		0.5967	0.3978	0.4553	0.3692	0.4211	0.1562	0.434	0.3204		0.1087	0.4624	nan	nan	0.2816
0.8611	0.236	0.625	0.2308	0.4118	0.55	0.1765	0.2143		0.0455	0.975	nan	nan	0.48	nan	nan	0.3636		0.8286	0.5085	nan	0.7931	0.7966	nan	nan	0.6364		0	0.4516	0	0.4118	0.1538	0	0.7391	0.3778		0.4638	0.2108	nan	0.3902	0.2941	0.2308	0.2857	0.1966		0.0811	0.4842	nan	0.4149	0.3697
0.9583	0	nan	0	0.0345	nan	0	0.1571		0	0.913	nan	nan	0.4211	nan	nan	0.4839		0.58	0.2125	nan	nan	0.5435	nan	nan	0.4545		0	0.7364	0	0.7213	0.4466	0	0.8776	0.6143		0.3934	0.1302	0.3929	0.3889	0.3721	0.2683	nan	0.2128		0.1351	0.5172	0.0571	0.6825	0.2935
0.9552	0.1379	nan	0.0946	0.0946	nan	0.0331	0.125		0.0217	0.9429	nan	nan	0.4531	nan	nan	0.5		0.8529	0.4032	nan	nan	0.8276	nan	nan	nan		0.0476	0.641	nan	nan	0.3214	nan	nan	nan		0.3935	0.1742	0.1364	0.2222	0.2235	0.0625	nan	0.2157		0.1379	0.4773	nan	0.4494	0.4773
0.9362	0.0054	nan	0	0	nan	0	0.1667		0	0.8852	nan	nan	0.5	nan	nan	0.0417		0.8485	0.5	nan	nan	0.8276	nan	nan	0.6364		0	0.7105	nan	nan	0.5333	nan	nan	0.5		0.5385	0.3165	0.5732	0.2466	0.4248	0.2857	0.3654	0.3407		0	0.2627	0.1765	0.125	0.1475
0.9545	0	nan	nan	0.5135	nan	nan	0.5		0	0.9057	nan	nan	0.64	nan	nan	0.5263		0.6098	0.2632	nan	nan	0.6107	nan	nan	0.4623		0	0.7863	nan	nan	0.4531	nan	nan	0.4211		0.169	0.0196	nan	nan	0.0286	nan	nan	0		0.1905	0.4568	nan	0.4615	0.4842
0.9722	0	nan	nan	0.5556	nan	nan	0.5455		0	0.878	nan	nan	0.6667	nan	nan	0.3462		0.7727	0.2857	nan	nan	0.7647	nan	nan	0.5714		0.5294	0.8902	nan	nan	0.7407	nan	nan	0.6		0.4271	0.2047	0.3862	0.3262	0.3566	0.4107	0.2255	0.3317		0.0721	0.2088	0.1709	0.1042	0.1676
0.9677	0.0278	nan	nan	0.5357	nan	nan	0.2917		0.2174	0.9636	nan	nan	0.5938	nan	nan	0.68		0.675	0.2933	nan	nan	0.5909	nan	nan	0.383		0.2857	0.8556	nan	1	0.7	nan	1	0.6667		0.5938	0.3475	0.5468	0.3934	0.4789	0.5455	0.3875	0.4789		0.4429	0.6143	0.4507	0.5873	0.4562
0.9524	0	nan	nan	0.6364	nan	nan	nan		0.0435	0.7857	nan	nan	0.2741	nan	nan	0.2471		0.7407	0.3125	nan	nan	0.7568	nan	nan	0.5		0.4	0.9481	nan	0.8966	0.7949	0.1852	0.9375	0.5932		0.8333	0.436	0.44	0.5634	0.55	nan	0.425	0.4727		0.1166	0.2613	0.2632	0.2073	0.2372
0.96	0	nan	nan	0.7059	nan	nan	0.9565		0.2941	1	nan	nan	0.5152	nan	nan	0.9697		0.4643	0.1081	0.2609	nan	0.2727	nan	nan	0.4651		0.32	0.8571	nan	nan	0.6667	nan	nan	0.6286		0.1429	0.0123	0.0208	nan	0.0115	nan	nan	0		0.4268	0.671	0.629	0.8	0.6861
0.9464	0.443	0.8846	nan	0.74	nan	nan	0.8929		0.4074	0.9778	nan	nan	0.7059	nan	nan	1		0.6981	0.3867	nan	nan	0.6509	nan	nan	0.3765		0	0.8167	nan	nan	nan	nan	nan	nan		0.7907	0.2418	nan	nan	0.0952	nan	nan	0.2537		0.7348	0.9	0.8281	0.7174	0.8138
0.697	0	nan	nan	0.25	nan	nan	0.32		0.25	0.8984	nan	nan	0.4162	nan	nan	0.25		0.4298	0.0163	nan	nan	0.1967	nan	nan	0.2842		0.0294	0.7812	nan	nan	0.3415	nan	nan	0.4828		0.2292	0.0161	nan	nan	nan	0.0357	nan	0.0244		0.0109	0.1167	nan	0.3191	0.1354
0.8611	0.0161	0.963	0.1053	0.567	0.9412	0.0667	0.5185		0	0.963	nan	nan	0.4545	nan	nan	0.36		0.4588	0.0152	nan	nan	0.137	nan	nan	0.1644		0.3	0.8478	nan	nan	nan	nan	nan	0.7		0.5926	0.2647	0.5	nan	0.4545	nan	nan	0.45		0.2895	0.7487	0.28	0.7353	0.5424
0.9885	0.0722	0.8837	0.3182	0.6118	0.9714	0.1613	0.5783		0	0.9545	nan	nan	0.3333	nan	nan	0.4048		0.5263	0.0083	nan	nan	0.2895	nan	nan	0.3333		0.0909	0.7209	0.0769	0.8889	0.4815	0.5	nan	0.6481		0.6786	0.3983	0.3889	0.75	0.5152	nan	nan	0.6182		0.06	0.3083	0	0.3824	0.1733
0.9766	0.0076	0.98	0.1351	0.5789	0.8667	0.0811	0.4505		0.0833	0.973	nan	nan	0.3333	nan	nan	0.5147		0.7015	0.3333	0.7143	nan	0.6349	0.56	0.3462	0.4921		0.25	0.6949	0.1154	0.7	0.3958	nan	nan	0.4595		0.1447	0.0074	nan	nan	0	nan	nan	0		0.0256	0.2624	0.098	0.3038	0.1959
0.9286	0	0.9024	0	0.4176	0.9118	0	0.4474		0.1944	0.9048	nan	nan	0.4583	nan	nan	0.4595		0.6667	0.08	nan	nan	0.5349	nan	nan	0.5102		0	0.45	0.1429	nan	0.129	nan	nan	0.1304		0.4941	0.1524	nan	nan	0.377	nan	nan	0.3562		0	0.5874	0.0345	0.5455	0.3291
0.9143	0	0.8958	0	0.4435	0.8889	0	0.3673		0.087	0.8222	nan	nan	0.3636	nan	nan	nan		0.9756	0.625	nan	nan	0.88	nan	0.9048	0.9302		0.027	0.4127	nan	nan	0.1429	nan	nan	0.2414		0.3261	0.0764	nan	0.1667	0.1522	nan	0.0746	0.0676		0.034	0.5616	0.0182	0.4286	0.2093
0.9259	0	0.9524	0	0.3846	nan	0	0.266		0	0.9902	nan	nan	0.3367	nan	nan	0.3898		0.3333	0	nan	nan	0	nan	nan	nan		0	0.3333	nan	0.3226	0.2381	nan	nan	0.2414		0.275	0.0471	0.0286	nan	0.0746	0	0.0513	0.0353		0.0625	0.2927	0	nan	0.193
0.9902	0	0.9167	0	0.3947	0.913	0	0.3107		0.0106	0.94	nan	nan	0.3704	nan	nan	0.3		0.8095	0.3923	nan	nan	0.5604	nan	nan	0.6222		0	0.4146	0	nan	0	0	nan	0.1842		0.9356	0.8141	0.9	0.8493	0.8905	0.9318	0.8571	0.903		0.2647	0.5301	0.3171	0.5128	0.399
0.9444	0.0098	nan	0	0.4167	nan	0.0286	0.3623		0	0.9474	0	nan	0.2564	nan	nan	0.2745		0.7288	0.3182	0.5417	nan	0.4359	0.6552	nan	0.5094		0	0.6364	nan	nan	0.1538	nan	nan	0.3023		0.5966	0.3194	nan	nan	0.3636	nan	nan	0.3196		0.2409	0.4021	0.24	0.3514	0.2712
0.9821	0	nan	0	0.328	nan	0.0141	0.3785		0	0.918	0	nan	0.1607	nan	nan	0.3143		0.7561	0.4094	0.6721	0.5	0.5899	0.8378	0.32	0.5923		0.3385	0.7323	nan	nan	0.6571	nan	nan	0.767		0.1136	0	nan	nan	0	nan	nan	0.0167		0.1161	0.493	0.0114	0.4	0.2096
0.9655	0.0082	nan	0	0.3451	nan	0	0.3961		0	0.7765	0.0182	nan	0.2472	0	0.7083	0.2742		0.9815	0.6316	0.8824	0.6667	0.8	0.9091	0.5294	0.6842		0.0811	0.8	nan	nan	0.1071	nan	nan	0.6275		0.8308	0.3475	nan	nan	0.6339	nan	nan	nan		0.2424	0.6736	0.1395	0.7069	0.4872
0.9459	0.0089	nan	nan	0.4643	nan	nan	0.5455		0	0.7966	0	nan	0.2619	0	nan	0.1864		0.4302	0.006	0.5625	0.0096	0.1892	nan	0	0.056		0.425	0.7736	nan	nan	0.5455	nan	nan	0.7294		0.375	0.1818	nan	nan	0.3529	nan	nan	0.3535		0.0795	0.7576	0.2846	0.78	0.5
0.9792	0	nan	nan	0.2391	nan	nan	0.3333		0	0.8738	0	nan	0.2784	0.0357	0.6562	0.2857		0.3243	0	0.35	0	0.1167	nan	0	0.02		0.3737	0.8282	nan	nan	0.5667	nan	nan	0.7636		0.7538	0.4748	nan	nan	0.5913	nan	nan	0.6718		0.0635	0.2602	nan	nan	nan
0.9565	0	nan	nan	nan	nan	nan	0.3333		0	0.7143	nan	nan	0.2143	nan	nan	0.0882		0.3448	0.0135	nan	0	0.175	nan	0	0.2571		0.3878	0.7722	nan	nan	0.7222	nan	nan	0.7347		0.3333	0.0667	nan	nan	0.0638	nan	nan	0.1538		0.0638	0.2048	0.0331	0.1104	0.0687
0.9412	0	nan	nan	0.4146	nan	nan	0.375		0	0.8182	0.0556	0.8571	0.3563	0	0.5	0.1489		0.3646	0	0.3333	0	0.1429	0.6875	0	0.2658		0.2692	0.7126	nan	nan	0.7105	nan	nan	0.575		0.1262	0.008	nan	nan	0.0227	nan	nan	0.0328		0.0156	0.1531	0.0182	0.2209	0.1111
0.9048	0	nan	nan	0.4074	nan	nan	0		0.0395	0.8372	0.1071	nan	0.4286	0.1515	0.7083	0.3529		0.4681	0	0.4167	0	0.1587	nan	0	0.1731		0.5397	0.9238	nan	nan	0.8319	nan	nan	0.7857		0.1429	0	nan	nan	0.01	nan	nan	0		0.0656	0.5179	0.0405	0.2209	0.1321
0.7667	0	nan	nan	0.3797	nan	nan	0.3571		0.16	0.9444	nan	nan	0.7879	nan	nan	0.6552		0.358	0	0.3	0	0.0945	nan	0	0.092		0.303	0.8261	nan	nan	0.6444	nan	nan	0.7		0.3381	0.183	nan	nan	0.2773	nan	nan	0.2559		0.0297	0.1831	0	0.0625	0.0377
0.8261	0	nan	nan	0.1711	nan	nan	0.0526		0	0.875	nan	nan	0.439	nan	nan	0.5111		0.4898	0.0062	0.4762	0	0.1157	nan	0	0.0769		0.5114	0.8852	nan	nan	0.7447	nan	nan	0.8289		0.1441	0.0356	0.093	0	0.0609	0	0.0769	0.0588		0.0146	0.1485	0.0465	0.0408	0.0408
0.5	0	nan	nan	0.3855	nan	nan	0.5422		0	0.9286	nan	nan	nan	nan	nan	0.3939		0.6667	0.3091	0.3462	0	0.26	nan	nan	0.2667		0.3432	0.7088	nan	nan	0.6135	nan	nan	0.7263		0.8545	0.5756	0.68	0.2727	0.5049	0.8824	0.5167	0.5217		0.4258	0.5792	0.3521	0.5687	0.4794
1	0.027	nan	nan	0.3636	nan	nan	0.6765		0	0.8155	nan	nan	0.3067	nan	nan	0.187		0.4906	0.0508	0.48	0.0732	0.16	nan	0.0278	0.1268		0.4542	0.7704	nan	nan	0.5927	nan	nan	0.7433		0.225	0	nan	0	0.0615	0.0476	0.0323	0.0328		0	0.3069	0	0.125	0.0408
0.9808	0.4771	nan	nan	0.7625	nan	nan	0.8333		0	0.5909	nan	nan	0.2564	nan	nan	0.25		0.4651	0.0241	nan	0.1481	0.2203	nan	0.0714	0.1176		0.5538	0.8621	nan	nan	0.7903	nan	nan	0.6531		0.1951	0	0.0741	0.0196	0.0319	nan	0	0.0282		0.045	0.3402	0.0704	0.3585	0.1953
0.913	0.0238	nan	nan	0.3929	nan	nan	0.4062		0	0.6957	nan	nan	0.2667	nan	nan	0.3095		0.3095	0	nan	nan	0.3333	nan	nan	0.0357		0.1765	0.8125	nan	nan	0.5185	nan	nan	0.7353		0.2245	0	nan	0	0.0309	nan	0	0.0139		0.058	0.2424	0.1389	0.2821	0.2105
0.7059	0	nan	nan	0.5556	nan	nan	0.4615		0	0.8167	nan	nan	0.5472	nan	nan	0.2727		0.38	0.0114	0.1818	0	0.0755	nan	nan	0.1522		0	0.5263	nan	nan	0.2857	nan	nan	0.2963		0.1275	0.0072	nan	0.0135	0.0177	0.0811	nan	0.058		0.186	0.46	0.1444	0.4103	0.3094
0.7907	0.0145	nan	nan	0.3889	nan	nan	0.3958		0	0.9552	nan	nan	0.4146	nan	nan	0.3714		0.5075	0.064	nan	0.1224	0.1831	0.3607	0	0.1964		0.2083	0.7727	nan	nan	0.2692	nan	nan	0.7368		0.1573	0.0034	0.2308	0	0.0915	0.0822	0.0303	0.0579		0.2	0.6429	0.3333	0.725	0.5545
0.8333	0	nan	nan	0.3929	nan	nan	0.3684		0.0484	0.7404	nan	nan	0.3286	nan	nan	0.4444		0.4884	0.1011	0.4348	0.0556	0.2034	0.3704	nan	0.3636		0.1739	0.7821	nan	nan	0.5	nan	nan	0.494		0.1374	0.0214	nan	0	0.0385	0.098	0	0.0539		0.0568	0.307	0.1058	0.2877	0.2054
0.7083	0	nan	nan	0.2	nan	nan	0.4		0	0.619	nan	nan	0.3636	nan	nan	0.25		0.3796	0.0087	0.0875	0.0339	0.0815	0.25	0.0833	0.1091		0.0952	0.7045	nan	nan	0.5161	nan	nan	0.1818		0.2419	0.0065	nan	0	0.0385	nan	0	0.0571		0.0273	0.4753	0.0141	0.4286	0.2339
1	0	nan	0	0.1707	nan	0	0.2549		0.0244	0.7143	nan	nan	nan	nan	nan	0.2727		0.7742	0	0.2273	0.0476	0.1458	nan	nan	0.25		0	0.7931	nan	nan	0.5606	nan	nan	0.6026		0.1319	0	nan	0.0106	0.0272	nan	0	0		0.0753	0.1992	0.0588	0.0263	0.1786
1	0	nan	0	0.16	nan	0.04	0.2778		0	0.6596	nan	nan	0.3429	nan	nan	0.5833		0.5	0	nan	nan	0.2308	nan	nan	nan		0.1081	0.4507	nan	nan	0.3519	nan	nan	0.3922		0.982	0.8606	0.9506	0.822	0.878	0.9189	0.8889	0.8993		0.044	0.1983	0.1071	nan	0.0976
0.9545	0.012	0.9615	0.0149	0.3627	0.95	0	0.2135		0.3778	0.9167	nan	nan	0.5962	nan	nan	0.9792		0.36	0	nan	0	0.0847	nan	0	0.0714		0	0.6765	nan	nan	0.4815	nan	nan	0.2		0.7213	0.1286	0.5556	nan	0.3846	nan	nan	0.9		0.04	0.1543	nan	0.1538	0.1062
1	0.0342	1	0.1475	0.5185	0.9524	0.0545	0.3108		0.0179	0.8986	nan	nan	0.4416	0.85	0.8611	0.8333		0.8077	0.0101	nan	0	0.0179	nan	0	0.1321		0.0615	0.4434	nan	nan	0.1867	nan	nan	0.0492		0.1618	0	nan	nan	0	nan	nan	0		0.1986	0.4516	0.3194	0.4559	0.3813
1	0.0147	0.9	0.1389	0.507	nan	0.0426	0.2182		0.25	0.9054	nan	nan	0.5854	nan	nan	0.76		0.5	0	nan	0.0357	0.1316	nan	0	0.125		0.0833	0.5625	nan	nan	0.2791	nan	nan	0.2941		0.1806	0.0444	0.0333	0.1313	0.1337	0	0.1111	0.127		0	0.2055	0.129	nan	0.1034
0.8889	0	0.8846	0	0.2738	1	0	0.2759		0	0.7564	nan	nan	0.1918	nan	nan	0.3056		0.4615	0	nan	0	0.2439	nan	0	0.0192		0.0476	0.7083	nan	nan	0.5172	nan	nan	0.3182		0.1059	0.0049	nan	nan	0	nan	nan	0.0103		0.0667	0.1887	0.1515	0.1286	0.1205
0.96	0.0068	1	0	0.2794	1	0	0.32		0	0.8182	nan	nan	0.2692	nan	nan	0.3846		0.4286	0	nan	nan	0.2812	nan	0	0.0909		0.2182	0.5625	nan	nan	0.5652	nan	nan	0.4333		0.1429	0.0057	0	nan	0	0	nan	0.0769		0	0.2599	nan	0.2364	0.2063
0.925	0.0088	0.9286	0.042	0.275	0.8846	0.0094	0.3036		0.45	0.9796	nan	nan	0.5714	nan	nan	nan		0.3333	0.0175	nan	nan	nan	nan	0	0.1613		0.3462	0.648	nan	nan	0.5169	nan	nan	0.5		0.3767	0.0118	0	nan	0	nan	nan	0.0561		0.0222	0.2752	nan	0.0714	0.0945
0.5897	0.0208	nan	nan	nan	nan	nan	nan		0	0.94	nan	nan	0.3333	nan	nan	0.3333		0.4231	0	0.3478	0	0.1375	nan	0	0.0545		0.6579	0.9773	nan	nan	0.566	nan	nan	0.7692		0.3228	0	nan	nan	0	nan	nan	0		0.011	0.1373	0	0.16	0.1034
0.5455	0.0211	nan	0	0.3063	nan	nan	0.1585		0	0.9184	nan	nan	0.4545	nan	nan	0.5556		0.65	0	nan	0	0.1111	nan	0.0417	0.122		0.4247	0.7391	nan	nan	0.5801	nan	nan	0.7045		0.1406	0.012	nan	nan	0	nan	nan	0.0185		0	0.1909	0.0123	0.225	0.1203
0.7	0.0083	nan	0	0.3095	nan	0	0.1538		0.0435	0.9556	nan	nan	0.6667	nan	nan	0.5769		0.3958	0	nan	0	0.1633	nan	nan	0.1316		0.037	0.5179	nan	nan	0.4151	nan	nan	0.4074		0.3096	0.04	0.403	0.163	0.253	0.1667	0.2333	0.162		0	0.1643	0	0.0235	0.0109
0.7937	0.0062	nan	0.0104	0.1625	nan	0	0.1166		0.02	0.6364	nan	nan	0.2233	nan	nan	0.3529		0.3	0	0.2381	0.0182	0.069	0.25	0	0.0962		0.1429	0.4545	nan	nan	0.1864	nan	nan	0.2647		0.1923	0.0116	nan	nan	0.0169	nan	nan	0.037		0.0115	0.1988	0	0.1	0.125
0.7073	0.0107	nan	0.0263	0.1429	nan	0	0.0172		0.0385	1	nan	nan	0.375	nan	nan	0.375		0.4167	0	nan	nan	0.3077	nan	nan	0.1111		0.0278	0.3659	nan	nan	0.0625	nan	nan	0.1628		0.1782	0.0263	0.2547	0.0263	0.1422	0.2791	nan	0.2014		0.0432	0.1542	0.0471	0.2182	0.1403
0.8667	0.0381	0.7333	0.087	0.2462	nan	0.0426	0.1597		0	0.7059	nan	nan	0.2857	nan	nan	0.3182		0.3182	0.0105	nan	nan	0.0714	nan	nan	0.0132		0.0455	0.4688	nan	nan	0.3846	nan	nan	nan		0.36	0.066	0.191	0.15	0.1697	0.34	0.0952	0.2317		0.0574	0.1677	0.1127	0.099	0.11
0.9362	0.125	nan	nan	0.6047	nan	nan	0.625		0	0.9722	0	nan	0.3333	nan	nan	0.4074		0.383	0	nan	0.0444	0.1176	0.2	0	0.0521		0.175	0.6167	nan	nan	0.3968	nan	nan	0.4756		0.1546	0.0178	nan	0.2083	0.0811	0.0556	0	0.0136		0.5371	0.7196	0.5227	0.6047	0.5625
0.5556	0.0185	nan	nan	0.5333	nan	nan	0		0.3448	0.8718	nan	nan	0.5833	nan	nan	0.9062		0.4	0	nan	nan	0.1176	nan	nan	0.05		0.4074	0.7857	nan	nan	0.5	nan	nan	0.7647		0.1759	0.036	0.1143	nan	0.1101	0.25	nan	0.1		0.481	0.6829	0.623	0.5507	0.5814
0.9851	0.3814	nan	nan	0.6374	nan	nan	0.75		0.3538	0.8906	0.1538	0.6	0.3704	0.9706	0.9615	0.9744		0.7	0	nan	nan	nan	nan	nan	0.0385		0.2273	0.5517	nan	nan	0.2667	nan	nan	0.3714		0.1729	0.0305	0.1477	0	0.0774	0.0543	0.2	0.0902		0.125	0.5893	0.4	0.45	0.4337
0.9091	0.0204	nan	nan	0.5116	nan	nan	0.5111		0.1455	0.6981	nan	nan	0.3023	0.2727	0.84	0.5714		0.3788	0	nan	nan	0	nan	nan	0.1		0.1548	0.4714	nan	nan	0.2456	nan	nan	0.2475		0.8293	0.2286	0.8333	0.2727	0.5733	0.6957	nan	0.8197		0.475	0.8	nan	0.55	0.5704
0.8889	0	0.6957	0	0.3448	0.8095	nan	0.4681		0	0.9828	nan	nan	0.6389	nan	nan	0.55		0.3929	0	nan	nan	0.2174	nan	nan	0.2059		0	0.4722	nan	nan	0.1702	nan	nan	0.0476		0.7328	0.5463	0.6383	0.7059	0.675	0.6788	0.64	0.6667		0.5714	0.8632	0.5526	0.8704	0.7927
0.6	0	nan	nan	0.4545	nan	nan	0.4286		0	1	nan	nan	nan	nan	nan	nan		0.35	0	nan	nan	0.1364	nan	nan	0.1429		0	0.4444	nan	nan	0.1333	nan	nan	0.0177		0.4541	0.2714	0.2609	0.3491	0.3085	0.35	0.2872	0.329		0.0766	0.211	0.1212	0.2419	0.199
0.9565	0.0133	nan	nan	0.575	nan	nan	0.4419		0.125	0.9412	nan	nan	0.5652	nan	nan	0.5278		0.6154	0.0294	nan	0	0.125	nan	0	0.1538		0.125	0.4255	nan	nan	0.2105	nan	nan	0.2727		0.6465	0.3407	nan	nan	0.2609	nan	nan	0.5949		0.0187	0.176	0.04	0	0.0629
0.6727	0	nan	nan	0.413	nan	nan	0.3231		0	0.9574	nan	nan	0.5238	nan	nan	0.5676		0.7188	0	nan	0	0.1029	nan	0	0.2812		0.2778	0.6667	nan	nan	0.5435	nan	nan	0.6154		0.1466	0.0056	0.1948	0	0.1111	0.1774	nan	0.1136		0.2941	0.8321	0.4615	nan	0.45
0.9	0	nan	nan	nan	nan	nan	nan		0.2212	0.913	0.1638	0.875	0.3432	0	0.8974	0.5176		0.3333	0	nan	nan	nan	nan	nan	0.125		0	0.5625	nan	nan	0.0333	nan	nan	0.24		0.2846	0.006	0.2727	nan	0.2066	0.0909	0	0.13		0.2381	0.5	0.1905	0.4667	0.4174
0.8125	0	nan	nan	0.25	nan	nan	nan		0.2143	0.9808	0.193	0.9688	0.4024	0	0.8636	0.4127		0.6438	0	nan	0	0.1933	0.5909	0	0.2477		0.0435	0.4	nan	nan	0.2195	nan	nan	0.04		0.6	0.1395	nan	0.4286	0.4878	0.4	nan	0.3778		0	0.2193	nan	nan	0.1774
0.7	0.1538	nan	nan	0.35	nan	nan	nan		0.3118	0.9704	0.4093	0.9767	0.6175	0.3243	1	0.6299		0.4667	0	nan	0	0.1818	nan	0	0.2308		0.1633	0.4839	nan	nan	0.4118	nan	nan	0.2642		0.2093	0	0.3333	nan	0.2931	0.381	nan	0.186		0.1333	0.375	0.2857	nan	0.2766
0.6857	0	0.6296	nan	0.2952	nan	nan	0.4706		0.087	0.6471	nan	nan	0.2727	nan	nan	0.3548		1	0.011	0.9333	0.027	0.45	nan	0.027	0.2982		0	0.5526	nan	nan	0.0652	nan	nan	0.0833		0.5077	0.1474	nan	0.1481	0.2051	nan	nan	0		0.0833	0.4624	0.1143	0.4426	0.3824
0.925	0	nan	nan	0.5435	nan	nan	0.4074		0	0.5148	0	0.3478	0.2574	0	0	0.082		0.6111	0	nan	nan	0.5854	nan	nan	0.25		0.0163	0.5345	nan	nan	0.0439	nan	nan	0.2073		0.15	0	nan	nan	0.0816	nan	0	0.0935		0.006	0.1297	0.0392	0.102	0.065
0.9516	0.0916	nan	nan	0.5474	nan	nan	0.3944		0	0.9762	nan	nan	0.4828	nan	nan	0.381		0.5938	0.2308	nan	nan	0.3725	nan	nan	0.2462		0.0175	0.6757	nan	nan	0.2381	nan	nan	0.3824		0.4253	0.2011	0.2241	nan	0.2989	0.3333	nan	0.2656		0.0932	0.2158	0.1529	0.2308	0.1985
0.7143	0.0106	nan	nan	0.4268	nan	nan	0.0145		0.44	0.9457	nan	nan	0.6812	nan	nan	0.7273		0.48	0.1719	nan	nan	0.4286	nan	nan	0.5278		0	0.461	nan	nan	0.2137	nan	nan	0.2047		0.541	0.3787	0.5926	nan	0.4984	0.6452	0.5	0.4026		0	0.1277	0.06	0.0791	0.0637
0.5	0	nan	nan	0.3235	nan	nan	0.2143		0	0.9211	nan	nan	nan	nan	nan	nan		0.8	0.0312	nan	nan	0.25	nan	nan	nan		0.0075	0.7817	nan	nan	0.3248	nan	nan	0.3379		0.3091	0.0826	0.2614	0.1053	0.1839	0.0741	0.1974	0.1467		0.0177	0.1386	0	nan	0.0357
1	0.3125	nan	nan	0.6129	nan	nan	0.6667		0	0.9123	nan	nan	0.4419	nan	nan	0.5854		0.75	0.3971	nan	nan	0.6176	nan	nan	0.5625		0	0.6581	nan	nan	0.2241	nan	nan	0.2288		0.275	0.0943	0.2703	0.2292	0.2577	0.125	0.3134	0.2197		0.0163	0.1223	nan	nan	0.0439
0.88	0	nan	nan	nan	nan	nan	0.3636		0.1429	0.95	nan	nan	nan	nan	nan	0.3333		0.8085	0.3269	nan	0.3	0.6429	nan	nan	0.619		0	0.6154	nan	nan	0.1474	nan	nan	0.1531		0.1064	0.0036	nan	nan	0.0205	nan	nan	0.0142		0.0882	0.2807	0.0702	0	0.0328
0.9412	0.004	nan	0	0.2032	nan	0	0.1221		0	0.8947	nan	nan	nan	nan	nan	nan		0.8684	0.4909	nan	nan	0.746	nan	nan	0.9024		0.034	0.5872	nan	nan	0.169	nan	nan	0.2028		0.2162	0.0467	0.1961	0.0345	0.1505	0.2571	nan	0.2841		0.0183	0.2871	0.0204	0.098	0.0437
0.9828	0.0035	1	0.0185	0.2598	nan	0	0.1552		0	0.5941	nan	nan	0.2895	nan	nan	0.4348		0.96	0.5455	nan	nan	0.5882	nan	nan	nan		0.5	0.9583	nan	nan	0.6538	nan	0.7083	0.6739		0.4	0.0469	0.0222	0.1154	0.0625	0.16	0	0.1077		0.0224	0.1265	0.0877	0.1279	0.0983
0.9714	0	nan	0	0.36	nan	nan	0.3585		0	0.5946	nan	nan	0.3571	nan	nan	0.3548		0.8788	0.2838	nan	nan	0.4255	nan	nan	0.25		0.05	0.6071	nan	nan	0.3571	nan	nan	nan		0.2168	0.0401	0	nan	0.1504	0.1176	nan	0.1951		0.0625	0.4839	nan	0.4561	0.3649
0.9762	0	nan	0	0.3824	nan	nan	0.4565		0	0.8491	nan	nan	0.3148	nan	nan	0.4		0.9231	0.1714	nan	nan	0.6	nan	nan	0.4186		0.0312	0.4762	nan	nan	0.25	nan	nan	0.2593		0.3392	0.1587	0.1404	0.1746	0.1508	0.1486	0.1017	0.1298		0.0315	0.2302	0.0548	nan	0.0849
0.9833	0	nan	nan	0.5	nan	nan	0.3462		0	0.8548	nan	nan	0.4565	nan	nan	0.3438		0.75	0.2653	nan	nan	0.3043	nan	nan	0.45		0.0244	0.5238	nan	nan	0.1556	nan	nan	0.04		0.1079	0	nan	nan	0	nan	nan	0.0106		0.3853	0.5989	0.3725	0.3333	0.3908
0.9592	0.2773	nan	nan	0.4737	nan	nan	0.7439		0.0066	0.7535	nan	nan	0.3382	nan	nan	0.3861		0.4688	0.0317	nan	nan	0.16	nan	nan	0.3939		0	0.593	nan	nan	0.2941	nan	nan	0.0833		0.1739	0.0044	nan	nan	0.0149	nan	nan	0.0476		0	0.2614	nan	nan	0.2027
0.6557	0.0246	nan	nan	0.1648	nan	nan	0.202		0.0455	0.6552	nan	nan	nan	nan	nan	nan		0.8814	0	0.85	0	0.2254	0.9118	0	0.4133		0	0.6667	nan	nan	0.32	nan	nan	0.3214		0.1299	0.0099	0	0.0152	0.0095	0.0833	0	0.0366		0.0192	0.1419	nan	0	0.0133
0.6552	0	nan	nan	0.1026	nan	nan	0.1905		0	0.95	nan	nan	0.3125	nan	nan	0.4167		0.3929	0	nan	0	0.1286	0.6061	0	0.274		0	0.3714	nan	nan	0.12	nan	nan	0.1714		0.3253	0.1484	0.0952	0.0794	0.1	0.3	0.2128	0.2065		0.0857	0.6786	nan	nan	nan
0.9231	0	nan	nan	nan	nan	nan	0.2308		0	0.9268	nan	nan	0.375	nan	nan	0.5385		1	0	nan	nan	0.4286	nan	nan	0.4615		0.0513	0.6629	nan	nan	0.4259	nan	nan	0.58		0.2692	0.1189	0.2	0.0385	0.2088	nan	0.1429	0.1379		0.0976	0.4382	0.6154	0.4524	0.5031
0.9474	0	nan	nan	0.3333	nan	nan	nan		0.4286	1	nan	nan	0.7407	nan	nan	0.7727		0.6889	0	0.7917	0	0.2817	0.8077	0	0.3043		0.05	0.5581	nan	nan	0.2857	nan	nan	0.5625		0.3861	0.0928	0.2632	0.2027	0.2326	0.1373	0.0938	0.107		0.5091	0.7897	nan	nan	0.6923
1	0	nan	nan	0.6	nan	nan	0.5652		0.2	0.8393	nan	nan	0.5625	nan	nan	0.8636		0.5738	0	0.7826	0.0303	0.2165	0.6061	0	0.2062		0.0238	0.4972	0	0.2571	0.1418	0	0.875	0.5036		0.6174	0.1029	0.5182	0.2833	0.4451	0.5	0.1481	0.331		0.06	0.7562	nan	nan	0.4348
0.9661	0.4462	nan	nan	0.7115	nan	nan	0.9524		0	0.8936	nan	nan	0.4	nan	nan	0.4375		0.8235	0.0395	nan	0.0455	0.2927	nan	0	0.3636		0.0566	0.5948	0	0.5192	0.2887	0	0.7966	0.4692		0.4333	0.0476	0.1702	0.1875	0.1977	0.0465	0.1714	0.092		0.1005	0.25	0.0758	0.44	0.2222
0.9048	0.2308	nan	nan	0.5854	nan	nan	0.8636		0.0103	0.7712	nan	nan	0.4643	nan	nan	0.3391		0.8947	0.0227	nan	nan	0.3438	nan	0	0.3095		0.0328	0.8258	0	nan	0.3385	0.0435	0.96	0.5575		0.1892	0.0187	0.2872	0.2619	0.2671	0.1667	0	0.125		0.0566	0.3775	0.0323	0.6364	0.2481
0.9326	0	nan	nan	0.5062	nan	nan	0.4304		0	0.8592	nan	nan	0.4127	nan	nan	0.2951		0.7143	0.2955	nan	0.619	0.7381	0.7619	nan	0.4524		0.0385	0.7203	0	0.6	0.2479	0	0.7143	0.3821		0.1111	0.0058	0.1944	nan	0.1101	nan	0	0		0.0647	0.1834	0.128	0.1633	0.1488
0.9459	0	0.9048	0	0.4375	1	nan	0.8488		0.0417	0.8621	nan	nan	0.4474	nan	nan	0.2917		0.8	0.1364	nan	nan	0.1481	nan	nan	0.25		0	0.6912	nan	nan	0.3864	nan	nan	0.443		0.5472	0.3356	0.3971	0.2073	0.2914	0.3827	0.25	0.3333		0.0572	0.1593	0.0792	0.1343	0.1176
0.8846	0	nan	0	0.4085	nan	nan	0.8429		0.087	0.6833	nan	nan	0.381	nan	nan	0.3548		0.5897	0	nan	nan	0.5588	nan	nan	0.1143		0	0.6077	nan	nan	0.2403	nan	nan	0.3556		0.92	0.2471	nan	0.1923	0.4211	nan	nan	0.5143		0.1807	0.5714	nan	0.5	0.5342
0.9737	0.0112	nan	nan	0.5397	nan	nan	0.3333		0	0.9143	nan	nan	0.56	nan	nan	0.0556		0.4691	0.165	0.0909	0.1455	0.1405	0.375	0.2745	0.3061		0.0213	0.7377	nan	nan	0.2703	nan	nan	0.3619		0.3626	0.1046	0.4512	0.2143	0.2989	0.4571	0.2286	0.3245		0	0.2963	0.2121	0.3571	0.3021
0.5882	0.0141	nan	nan	0.3039	nan	nan	0.2316		0.4364	0.9647	nan	nan	0.7467	nan	nan	0.6349		0.5161	0.0541	0.2273	nan	0.1905	nan	0.1304	0.1842		0.0175	0.7206	nan	nan	0.3765	nan	nan	0.4324		0.1366	0.0079	0.0411	0	0.0216	0.1268	0.0333	0.0755		0.1188	0.2989	0.129	0.087	0.1684
0.9268	0.2609	nan	nan	0.6571	nan	nan	0.9143		0	0.9655	nan	nan	0.3704	nan	nan	0.4419		0.4783	0.0314	0.303	0.04	0.1262	nan	0.0385	0.0215		0.0108	0.5887	nan	nan	0.2992	nan	nan	0.396		0.1268	0	0	nan	0	nan	nan	0		0.1224	0.2542	0.1083	0.1719	0.1442
1	0	nan	nan	0.6452	nan	nan	0.6098		0	0.9362	nan	nan	0.5	nan	nan	0.6		0.4231	0.0202	nan	nan	0.1607	nan	0.0476	0.1311		0.0612	0.8938	nan	nan	0.4842	nan	nan	0.5354		0.1075	0	0.0161	nan	0.0111	nan	0	0		0.0886	0.1949	nan	nan	0.1528
0.9615	0.098	0.9	nan	0.878	nan	nan	0.45		0.0808	0.707	nan	nan	0.4031	nan	nan	0.3125		0.4333	0.0408	nan	0.0476	0.1556	nan	nan	0.3125		0	0.3636	nan	nan	0.2273	0.3	nan	0.2778		0.1226	0.0184	nan	nan	0.0323	nan	nan	0.006		0.3697	0.5824	nan	nan	0.4875
0.9535	0.28	0.9697	nan	0.64	nan	0.4	0.6721		0.3864	0.898	nan	nan	0.72	nan	nan	0.8519		0.6129	0	nan	nan	nan	nan	nan	nan		0	0.3793	nan	nan	nan	nan	nan	nan		0.32	0.0606	nan	nan	0.029	nan	nan	0.0714		0.0407	0.1617	nan	nan	0.1198
0.9385	0.0795	0.9429	nan	0.5876	nan	0.1429	0.4337		0.4762	1	nan	nan	0.7209	nan	nan	0.8913		0.475	0.0845	nan	nan	0.3226	nan	nan	0.2857		0	0.4133	nan	0.2667	0.186	nan	0.069	0.0588		0.1266	0.0142	nan	nan	0	nan	nan	0		0.1982	0.3259	nan	nan	0.2691
0.9808	0.1709	nan	nan	0.622	nan	nan	0.6		0.2159	0.964	nan	nan	0.4494	nan	nan	0.8811		0.8039	0.2925	nan	nan	0.6176	nan	nan	nan		0	0.3182	nan	0.4545	0.2564	0	nan	0.1364		0.17	0.0314	0.0465	0.0204	0.0548	0	nan	0.1087		0.2308	0.4454	nan	nan	0.3754
0.5417	0	nan	nan	0	nan	nan	0		0.0769	0.9459	nan	nan	0.2632	nan	nan	0.7838		0.3043	0	nan	nan	0.1429	nan	nan	0.2222		0.0714	0.6333	nan	nan	0.4	nan	nan	0.2273		0.9545	0.5	nan	nan	0.6333	nan	nan	0.7407		0.2828	0.487	nan	nan	0.5232
0.8636	0.05	nan	nan	0.3438	nan	nan	0.7037		0	1	nan	nan	0.339	nan	nan	0.5205		0.4231	0	nan	nan	0.04	nan	nan	0		0.1	0.58	nan	nan	0.2308	nan	0.4231	0.4516		0.7385	0.3761	0.1364	nan	0.1481	nan	0.4848	0.561		0.0392	0.2604	nan	nan	0.2
0.56	0.0219	nan	nan	0.3396	nan	0.0882	0.1449		0	0.9028	nan	nan	0.2589	nan	nan	0.2933		0.5517	0	nan	nan	0.2222	nan	nan	0.1923		0	0.9783	nan	nan	0.1515	nan	nan	0.2424		0.3409	0.0849	0	nan	0.0149	nan	nan	0		0.2277	0.747	0.0833	0.8525	0.5288
0.5294	0	nan	nan	0.2979	nan	nan	0.3333		0.0071	1	nan	nan	0.1951	nan	nan	0.1504		0.4754	0.1524	nan	nan	0.2857	0.4762	nan	0.5		0	0.8033	nan	nan	0.3235	nan	nan	0.4615		0.65	0.1429	nan	0.45	0.375	nan	0.1875	0.2239		0.2045	0.6333	nan	0.8537	0.5132
0.5476	0	nan	nan	0.1842	nan	nan	0.359		0.0047	0.9908	nan	nan	0.1257	nan	nan	0.2611		0.475	0	nan	nan	0.0333	nan	nan	nan		0.4757	0.7951	0.6628	nan	0.6786	0.6087	nan	0.5556		0.5946	0.3136	0.7179	0.449	0.5682	nan	0.325	0.3929		0.549	0.8667	nan	nan	0.625
0.9	0	0.8421	nan	0.5932	nan	nan	0.2424		0	0.9767	nan	nan	0.3333	nan	nan	0.2588		0.3077	0	nan	nan	0.25	nan	nan	nan		0	0.4722	nan	nan	0.1667	nan	nan	0.25		0.4394	0.1373	0.6129	0.3208	0.4318	nan	nan	0.1304		0.1619	0.456	0.186	0.5667	0.3333
0.5091	0	nan	nan	0.2778	nan	nan	0.561		0.0207	0.981	nan	nan	0.3409	nan	nan	0.1955		0.9136	0.608	nan	nan	0.8387	0.7021	nan	0.6711		0.0102	0.4688	0	0.1154	0.0361	0	0.5714	0.2247		0.1594	0.0132	0.0278	nan	0.0533	0.0132	nan	0.0109		0.2468	0.625	0.2727	0.3214	0.3208
0.8609	0.2784	nan	nan	0.7031	nan	nan	0.687		0	0.9333	nan	nan	0.4146	nan	nan	0.2703		0.6087	0.0667	nan	0	0.129	nan	0	0.0857		0	0.4062	0.027	nan	0.1455	0	0.5714	0.1964		0.5185	0.1132	0.32	0.2759	0.3167	0.85	nan	0.6		0.0072	0.1292	0.1395	nan	0.2016
0.84	0	nan	nan	0.3226	nan	nan	0.2692		0	0.8511	nan	nan	0.2687	nan	nan	0.3462		0.8013	0.4528	nan	nan	0.7108	nan	nan	0.7901		0	0.5778	nan	nan	0.5429	0.05	nan	0.1579		0.1778	0.0243	nan	nan	0.0488	nan	nan	0.0275		0.0244	0.1815	0.051	0.2198	0.1309
0.8824	0	nan	nan	0.5946	nan	nan	0.3929		0.0312	1	nan	nan	0.25	nan	nan	0.6		0.6947	0.3286	nan	nan	0.6332	nan	nan	0.6598		0	0.369	0	0.2222	0.1238	0	0.2759	0.1059		0.225	0.0435	nan	nan	0.1027	nan	nan	0.0571		0	0.2826	nan	0.3622	0.2702
1	0	nan	nan	0.5652	nan	nan	1		0	0.9643	nan	nan	0.3488	nan	nan	0.3878		0.3824	0	nan	nan	0.087	nan	nan	0.2439		0	0.3265	0	0.2558	0.1171	0.0208	0.1538	0.0658		0.88	0.4491	nan	0.6143	0.6067	nan	0.5745	0.5473		0.0192	0.2905	0.3333	0.0625	0.3435
0.7241	0	nan	nan	0.2083	nan	nan	0.5238		0.0294	0.8889	nan	nan	0.425	nan	nan	0.3		0.9565	0	nan	nan	0.4583	nan	nan	0.4074		0	0.4419	0	0.44	0.2222	0	0.3	0.1111		0.4722	0.1304	nan	nan	0.5	0.5405	0.3	0.4328		0	0.1892	0.027	0.2647	0.1852
0.9459	0.0164	nan	nan	0.48	nan	nan	0.52		0	0.8462	nan	nan	0.6452	nan	nan	0.375		0.3043	0	nan	nan	0.3462	nan	nan	0.3		0	0.5	nan	nan	0.2222	nan	nan	0		0.4681	0.087	0.3478	nan	0.2222	0.4138	0.1364	0.2941		0.2381	0.4545	0.2	nan	0.4785
1	0.0278	nan	nan	0.35	nan	nan	nan		0.4643	1	0.6	nan	0.7843	nan	nan	0.7027		0.625	0.2245	nan	nan	0.3333	nan	nan	nan		0	0.5568	nan	nan	0.2828	nan	nan	0.3059		0.5636	0.0465	0.6286	0.0417	0.3898	0.6579	nan	0.5556		0.1812	0.375	0.2432	0.303	0.2828
0.6667	0	nan	nan	0.3	nan	nan	0.4348		0	0.8542	nan	nan	0.4478	nan	nan	0.451		0.5714	0.0145	0.5429	nan	0.3878	nan	nan	0.0488		0	0.7092	nan	nan	0.2748	nan	nan	0.2881		0.6025	0.0658	0.4896	0	0.3262	0.5476	0.0566	0.3379		0.5244	0.7544	0.56	nan	0.6931
0.9167	0	nan	nan	0.5833	nan	nan	0.4583		0	0.7959	nan	nan	0.3366	nan	nan	0.375		0.8108	0.0357	0.8333	nan	0.4783	nan	nan	0.4286		0.0263	0.7547	nan	nan	0.2857	nan	nan	0.359		0.3684	0.0791	nan	0	0.0938	0.4205	0	0.2824		0.3226	0.5158	0.3846	nan	0.4583
1	0	nan	nan	0.7241	nan	nan	0.5714		0.3333	0.98	nan	nan	0.25	nan	nan	0.5455		0.5432	0.0784	nan	nan	0.3171	nan	nan	0.5088		0.05	0.7636	nan	nan	0.25	nan	nan	0.1852		0.1613	0.0206	nan	nan	0.0769	nan	nan	0.1533		0.0058	0.2254	0	0.0734	0.0359
0.7727	0	nan	nan	0.5946	nan	nan	0.5185		0.0278	0.7576	nan	nan	0.3438	nan	nan	0.3548		0.4634	0	nan	nan	0.3448	nan	nan	0.3438		0.0435	0.7288	nan	nan	0.175	nan	nan	0.4474		0.2927	0.049	0.1613	0.0909	0.1273	nan	0.0455	0.0263		0.0192	0.2977	0.0606	0.2453	0.183
1	0	nan	nan	0.619	nan	nan	0.5909		0	1	nan	nan	0.2973	nan	nan	0.4		0.7333	0.093	nan	nan	0.3571	nan	nan	0.5		0.3514	0.6761	nan	0.4828	0.5918	nan	nan	0.625		0.2424	0.1051	0.1667	0.1136	0.1257	0.2075	0.1721	0.206		0.0185	0.1191	0.0167	0.0455	0.0366
0.9155	0.0055	0.95	nan	0.3597	1	nan	0.375		0	0.9344	nan	nan	0.413	nan	nan	0.3947		0.75	0.2162	nan	nan	0.5714	nan	nan	0.6774		0.0286	0.7143	nan	nan	0.1961	nan	nan	0.4762		0.2284	0.0816	0.1111	0.0778	0.1386	0.2712	0.1558	0.1974		0.026	0.1478	nan	nan	0.0778
0.9811	0.0088	nan	nan	0.3902	nan	nan	0.3649		0	0.551	nan	nan	0.2564	nan	nan	0.1667		0.6667	0.1045	0.7027	nan	0.6167	0.84	nan	0.6429		0.0698	0.4286	nan	nan	nan	nan	nan	nan		0.6683	0.2857	0.5882	0.36	0.5027	0.7077	0.5068	0.6014		0	0.128	nan	nan	0.0707
0.9149	0.007	nan	nan	0.2647	nan	nan	0.2614		0	0.8767	nan	nan	0.3778	nan	nan	0.5682		0.72	0.2609	0.4762	nan	0.4419	nan	nan	0.3125		0.4615	0.95	nan	0.8636	0.8182	nan	nan	0.619		0.1667	0.0314	0	nan	0.0291	nan	nan	0		0.0316	0.1736	nan	nan	0.0471
0.9091	0	nan	nan	0.6538	nan	nan	0.5556		0	0.9625	nan	nan	0.28	nan	nan	0.197		0.4	0.0195	0.5172	0	0.2193	nan	0	0.1389		0.2921	0.6613	0.25	0.7436	0.4592	0.65	nan	0.7143		0.36	0.125	0.2885	nan	0.2532	0.1961	0.3158	0.2255		0.3898	0.5714	0.4512	0.7188	0.5723
0.8571	0	nan	nan	0.4	1	nan	0.5854		0.0645	0.9706	nan	nan	0.2258	nan	nan	0.0147		0.7667	0.4127	nan	nan	0.4643	nan	nan	0.4286		0.1111	0.5385	0.0286	nan	0.1091	nan	0.4545	0.3171		0.55	0.2198	0.25	0.3125	0.2439	nan	0.1047	0.1348		0.3273	0.6727	0.5517	nan	0.5167
0.6667	0.0213	nan	nan	0.4138	0.7778	nan	0.4884		0.1739	0.878	nan	nan	0.3125	nan	nan	0.303		0.4286	0	nan	nan	0.2174	nan	nan	nan		0.1458	0.5	nan	nan	0.3529	0.3636	nan	0.425		0.6458	0.3442	0.2667	0.4103	0.3415	0.12	0.5385	0.4127		0.4444	0.6351	0.2951	0.5312	0.5752
0.974	0.4337	nan	nan	0.7292	nan	nan	0.7193		0.0357	0.8718	nan	nan	0.2647	nan	nan	0.0357		0.551	0.2	nan	nan	0.3158	nan	nan	0.3026		0	0.4348	nan	nan	0.125	nan	nan	0.0455		0.5094	0.314	0.4869	0.3587	0.4098	0.5962	0.439	0.4894		0.3839	0.5954	0.5246	0.4706	0.5275
0.9667	0	nan	nan	0.52	nan	nan	0.7407		0.0476	0.8205	nan	nan	0.3704	nan	nan	0.5455		0.4355	0	nan	nan	0.1707	nan	nan	0.0704		0.3462	0.766	0.7917	nan	0.8182	0.6667	0.8095	0.7381		0.4947	0.3368	0.4427	nan	0.45	0.5	0.4779	0.5026		0.2778	0.6782	nan	nan	0.6286
0.9048	0.08	nan	nan	0.5217	nan	nan	nan		0	0.9412	nan	nan	0.4194	nan	nan	0.5357		0.4872	0	nan	nan	0.12	nan	nan	0.0909		0.0278	0.4756	nan	nan	0.0345	nan	nan	nan		0.2083	0.0423	0.2667	0.0104	0.166	0.1194	0.0097	0.0702		0.1837	0.3825	nan	nan	0.2302
0.9844	0	nan	nan	0.5694	nan	nan	0.3913		0	0.8782	nan	nan	0.5476	nan	nan	0.5102		0.4286	0.0213	nan	nan	0.1887	nan	nan	0.1642		0	0.5645	nan	nan	0.3421	nan	nan	0.52		0.7213	0.2851	0.6538	0.2222	0.4523	0.5496	0.2523	0.417		0.0404	0.1615	nan	nan	0.0269
0.8085	0.0875	0.6296	0.08	0.3673	0.4167	0.0385	0.2353		0	0.8817	nan	nan	0.5357	nan	nan	0.4253		0.5312	0	nan	nan	0.2174	nan	nan	0.25		0.0345	0.4423	nan	nan	0.3333	nan	nan	0.5333		0.2443	0.1053	0.2824	0.2069	0.2395	0.4923	0.06	0.2766		0.0167	0.2239	nan	nan	0.2154
0.6957	0.0417	nan	nan	0.129	nan	nan	0.0882		0	0.8618	nan	nan	0.5526	nan	nan	0.381		0.6207	0.0147	nan	nan	0.2885	nan	nan	0.3		0	0.6667	nan	nan	nan	nan	nan	nan		0.4286	0.0605	0.2704	0.1134	0.2126	0.3141	0.1829	0.2683		0.7077	0.9528	0.8298	0.9302	0.871
1	0	nan	nan	nan	nan	nan	nan		0.0833	0.7143	nan	nan	0.0952	nan	nan	0.1935		0.913	0.4792	nan	nan	nan	nan	nan	0.8485		0	0.5577	nan	nan	0.24	nan	nan	0.25		0.3174	0.1163	0.2713	0.0169	0.1946	0.0877	0.119	0.0964		0.069	0.3735	nan	0.32	0.3191
1	0.3	nan	nan	0.875	nan	nan	0.6098		0	0.8	nan	nan	0.4186	nan	nan	0.5435		0.4	0.0294	nan	nan	0.1786	nan	nan	0.0357		0	0.6512	nan	nan	0.2373	nan	nan	0.3068		0.2256	0.021	0.2131	nan	0.2234	nan	nan	0.0533		0.0293	0.1407	0.0971	0.0777	0.0882
0.7308	0.0133	nan	nan	0.2041	nan	nan	0.475		0	0.7571	nan	nan	0.42	nan	nan	0.6122		0.6875	0.0805	nan	nan	0.5946	nan	nan	0.4487		0	0.6346	nan	nan	0.1489	nan	nan	0.3235		0.3365	0.0335	nan	nan	0.1613	nan	nan	0.1124		0.0755	0.3511	0.2766	0.3091	0.2885
1	0	nan	0	0.1562	nan	0	0.2812		0.0189	0.8673	nan	nan	0.3974	nan	nan	0.6		0.7262	0.425	0.8571	nan	0.8028	0.6	0.4103	0.5		0.0114	0.6724	nan	nan	0.0769	nan	nan	0.1356		0.1944	0.0295	0.1087	0.0588	0.0773	0.197	0.0263	0.0837		0.3898	0.785	0.8333	0.6923	0.6757
0.7885	0	nan	0	0.0741	nan	0	0.2766		0	0.9811	nan	nan	0.3939	nan	nan	0.6		0.8636	0	nan	nan	0.5538	nan	nan	0.2468		0	0.5758	nan	nan	nan	nan	nan	0.1905		0.5455	0.0769	nan	nan	0.3243	nan	nan	0.2791		0	0.1538	0	0.1979	0.1257
0.7789	0	0.7759	nan	0.5968	0.5833	0.449	0.5315		0	0.9123	nan	nan	0.4286	nan	nan	0.28		0.8571	0.4218	0.9062	0.075	0.4596	0.7083	0	0.3429		0.0312	0.6716	nan	nan	0.2128	nan	nan	0.32		0.2128	0	nan	0	0.1667	nan	0	0.0808		0.0526	0.2129	nan	0.4468	0.32
0.9231	0.0417	nan	nan	0.5106	nan	nan	0.4737		0	0.8966	nan	nan	0.4667	nan	nan	nan		0.6491	0.322	0.6286	0.359	0.4872	0.6944	0.2564	0.4545		0	0.6429	nan	nan	0.2727	nan	nan	0.5094		0.1091	0	nan	nan	0.0632	nan	nan	0.0833		0	0.1036	nan	nan	0.0398
1	0	nan	nan	0.6296	nan	nan	0.5135		0	0.5352	nan	nan	0.284	nan	nan	0.0159		0.7727	0.4262	0.7442	0.5306	0.6413	0.6452	0.3636	0.48		0	0.5357	nan	nan	0.28	nan	nan	0.4455		0.1633	0.0062	0.2353	nan	0.1391	nan	nan	0.0274		0.6525	0.894	0.7482	0.8497	0.7889
0.7857	0	nan	nan	0.4	nan	nan	0.3438		0	0.8462	nan	nan	0.3448	nan	nan	0.6667		0.6538	0.1667	nan	nan	0.6875	nan	nan	0.4054		0.0172	0.3373	nan	nan	0.1296	nan	nan	0.1651		0.1935	0	0.0541	nan	0.0547	nan	0	0.0485		0.1183	0.2375	0.2041	0.1184	0.1629
0.9697	0.0303	nan	nan	0.561	nan	nan	0.44		0	0.5469	nan	nan	0.3571	nan	nan	0.359		0.781	0.4194	0.4286	0.3704	0.4502	0.5172	0.6515	0.6043		0	0.541	nan	nan	0.2373	nan	nan	0.1429		0.2075	0.0119	0.125	nan	0.0692	nan	0	0.0485		0.2819	0.4828	0.3714	0.5714	0.4815
0.8919	0	nan	nan	0.4048	nan	nan	0.3226		0	0.9048	nan	nan	0.6818	nan	nan	0.4545		0.881	0.5385	nan	nan	0.6087	nan	0.5385	0.5714		0.2895	0.8529	nan	nan	0.56	nan	nan	0.7429		0.1449	0.0118	nan	0	0.026	nan	0	0.011		0.1512	0.4134	0.2564	0.2059	0.227
0.8485	0	nan	nan	0.4118	nan	nan	0.2222		0.0945	0.9529	0.0238	0.9286	0.3099	0.0147	0.8108	0.352		0.85	0.2958	nan	0.3182	0.475	nan	nan	nan		0.0652	0.3714	nan	nan	0.1867	nan	nan	0.2532		0.1864	0.0177	0.0571	nan	0.0393	nan	0	0.0377		0.3253	0.5	0.5114	0.4474	0.4702
0.85	0	nan	nan	nan	nan	nan	nan		0.004	1	0.0075	nan	0.1355	0.0097	1	0.2931		0.35	0.0137	0.2581	0	0.1591	0.1714	0.16	0.2065		0.1042	0.5227	nan	nan	0.3793	nan	nan	0.3333		0.4848	0.027	nan	nan	nan	nan	nan	nan		0.0223	0.1229	0.0597	0.1	0.0771
0.7097	0	nan	nan	0.4545	nan	nan	0.3462		0.0122	0.9455	0.0066	nan	0.0393	0.008	0.9459	0.2787		0.7778	0.1916	nan	nan	0.4176	0.6667	nan	0.5579		0.5429	0.9459	nan	nan	0.6098	nan	nan	0.5		0.1111	0.0029	0.1026	0.0125	0.0354	nan	nan	0.013		0.3197	0.5322	0.4545	0.3611	0.4382
0.75	0.0571	nan	nan	0.5556	nan	nan	0.25		0	0.9714	0	nan	0.0886	0	nan	0.4118		0.8776	0.4651	0.8621	nan	0.725	nan	0.4	0.641		0	0.4762	nan	nan	0.25	nan	nan	nan		0.1111	0	nan	nan	0.2	nan	nan	0.0312		0.2991	0.5462	0.3191	0.283	0.3015
0.9394	0.0175	nan	nan	0.5909	nan	nan	0.4375		0	1	0	nan	0.186	nan	nan	0.4265		0.8263	0.4091	nan	nan	0.8405	nan	nan	0.8389		0	0.4688	nan	nan	0.2667	nan	nan	nan		0.125	0.0045	nan	nan	0.0159	nan	nan	0		0.053	0.3444	0.1242	0.2752	0.2128
0.9487	0	nan	nan	0.6786	nan	nan	0.5536		0.4455	0.972	nan	nan	0.6739	nan	nan	0.938		0.7309	0.4	nan	nan	0.713	nan	nan	0.6887		0	0.3185	nan	nan	0.1088	nan	nan	0.1961		0.4706	0.2228	0.44	nan	0.3082	nan	nan	0.3182		0.7817	0.9099	0.8784	0.9143	0.8444
0.9882	0.0088	nan	nan	0.6078	nan	nan	0.4074		0.05	0.9643	nan	nan	0.5455	nan	nan	nan		0.5455	0.1127	nan	nan	0.3654	nan	nan	0.6567		0	0.3846	nan	nan	0.1179	nan	nan	0.2061		0.1967	0.0244	0.0606	0.0345	0.0674	0.0286	0.0361	0.0329		0	0.1346	0	nan	0
0.85	0	nan	nan	0.6038	nan	nan	0.3846		0	0.8961	nan	nan	0.3333	nan	nan	0.34		0.7619	0.2955	0.36	nan	0.4	nan	nan	0.6923		0.0208	0.4286	nan	nan	0.0702	nan	nan	0.45		0.282	0.1492	nan	nan	0.2648	nan	nan	0.2328		0.0515	0.1623	0.0303	0.2653	0.105
1	0	nan	nan	0.6818	nan	nan	nan		0.2174	0.9091	nan	nan	0.641	nan	nan	0.1818		0.3284	0.0117	nan	nan	0.1636	nan	nan	0.1905		0	0.625	nan	nan	0.1429	nan	nan	0.4857		0.7365	0.5964	nan	0.766	0.6954	nan	0.6742	0.7558		0.0222	0.2877	0.1607	0	0.113
0.8333	0.3191	nan	nan	0.625	nan	nan	0.6744		0.1959	0.9612	nan	nan	0.3544	nan	nan	0.4706		0.3333	0.0073	nan	nan	0.2146	nan	nan	0.1973		0	0.6049	nan	nan	0.2469	nan	nan	0.5588		0.7819	0.5692	0.5581	0.6067	0.6303	0.525	0.6478	0.6771		0.0204	0.1678	nan	nan	0.0156
0.9048	0	nan	nan	0.5676	nan	nan	0.5455		0.4412	0.9748	nan	nan	0.6739	nan	nan	0.4714		0.7879	0.3824	nan	0.3939	0.4706	0.625	nan	0.4906		0	0.6329	nan	nan	0.2407	nan	nan	0.5079		0.5163	0.3467	0.5422	0.4167	0.5	0.3372	0.6528	0.4554		0	0.125	nan	nan	0.0909
0.9565	0	nan	nan	0.4783	nan	nan	0.4583		0	0.9545	nan	nan	0.5128	nan	nan	0.4828		0.9091	0.4118	nan	nan	nan	nan	nan	0.6667		0	0.6231	nan	nan	0.2857	nan	nan	0.5385		0.6575	0.2212	0.8261	nan	0.4182	nan	0.3333	0.34		0.1556	0.3831	nan	0.6027	0.4215
0.9091	0.2407	nan	nan	0.6	nan	nan	0.7955		0	0.8723	nan	nan	0.2987	nan	nan	0.4853		0.8158	0.4074	nan	nan	nan	nan	nan	0.697		0	0.8242	nan	nan	0.5	nan	nan	0.4727		0.5714	0.1955	0.5	0.375	0.3226	0.4286	nan	0.3187		0.1778	0.4656	0.25	0.5143	0.4159
0.8636	0	nan	nan	0.32	nan	nan	0.1739		0	1	0	nan	0.2	0	nan	0.1053		0.5897	0	nan	0	0	0.7727	0.0208	0.2571		0	0.8889	nan	nan	0.4769	nan	nan	0.4744		0.9055	0.6261	nan	0.9	0.801	nan	nan	0.7519		0.3118	0.5846	nan	0.4189	0.3615
0.8444	0.0179	0.6957	0.0417	0.3725	0.8077	nan	0.52		0	0.9583	0	nan	0.125	0	1	0.35		0.6562	0.0055	nan	0	0.0388	0.5714	0.0115	0.1217		0	0.8988	nan	nan	0.4444	nan	nan	0.4684		0.7302	0.5244	0.8333	0.4138	0.5981	nan	nan	0.5833		0.3519	0.6604	0.5714	0.5811	0.6145
0.9444	0.0704	nan	nan	0.4894	nan	nan	0.451		0.009	1	0	nan	0.087	0	0.9565	0.3125		0.6053	0.0231	nan	0.0761	0.1947	nan	0.1609	0.2095		0	0.958	nan	nan	0.5714	nan	nan	0.7593		0.1299	0.0033	nan	nan	0.005	nan	nan	0		0.0357	0.3851	0.2642	0.3636	0.2963
0.8095	0	nan	nan	nan	nan	nan	0.3571		0	0.7742	0	0.6667	0.3529	0.0476	0.7586	0.4107		0.5	0.1039	nan	0.0976	0.1552	nan	0.1176	0.1951		0.0357	0.7921	nan	nan	0.4182	nan	nan	0.6552		0.1119	0.0083	nan	nan	0.0638	nan	0	0.0286		0.3636	0.7778	0.7083	nan	0.6957
0.68	0	nan	nan	nan	nan	nan	0		0.2	0.8163	nan	0.6522	0.5227	0	0	0		0.5139	0.0274	nan	nan	0.1176	nan	0.1852	0.1261		0.4722	0.9259	nan	nan	0.7115	nan	nan	0.8611		0.3256	0.1148	nan	nan	0.1509	nan	nan	0.2054		0.1387	0.678	0.0744	0.6	0.3653
0.925	0	nan	nan	0.5135	nan	nan	0.3143		0.4571	1	nan	nan	0.7015	nan	nan	0.898		0.65	0.0789	nan	0.0435	0.2162	nan	0.1429	0.25		0.3684	0.7931	nan	nan	0.5	nan	nan	0.6		0.1136	0	nan	nan	0	nan	nan	0		0.1222	0.8661	0.1172	0.7452	0.4459
0.9	0.0217	nan	nan	0.4412	nan	nan	1		0	0.5106	nan	nan	nan	nan	nan	0.15		0.5102	0	0.56	0.0357	0.2857	nan	0	0.225		0.5152	0.8758	nan	nan	0.6882	nan	nan	0.6786		0.1207	0	0	nan	0.0556	nan	nan	0		0.0923	0.671	0.1778	0.587	0.4259
0.9535	0.0656	nan	nan	0.5	nan	nan	0.425		0.4444	0.952	nan	nan	0.6667	nan	nan	0.6042		0.4103	0	0.3778	0	0.1532	nan	0	0.1293		0.1622	0.6522	nan	nan	0.4646	nan	nan	0.215		0.6364	0.193	nan	nan	0.2576	nan	nan	0.1556		0.1031	0.2095	0.1636	0.0595	0.1083
0.9286	0	nan	nan	0.4681	nan	nan	0.4583		0	0.9048	nan	nan	0.3846	nan	nan	0.6333		0.3704	0	nan	0	0.1463	nan	0	0.2045		0	0.4023	nan	nan	0.3077	nan	nan	0.1053		0.3182	0.0941	nan	nan	0.3333	0.1481	0.129	0.1452		0	0.2708	nan	nan	0.0952
0.9032	0	nan	nan	0.3571	nan	nan	0.5758		0	0.7568	nan	nan	0.3947	nan	nan	0.4324		0.5484	0	nan	nan	nan	0.5833	0.0286	0.2558		0.3182	0.9231	nan	nan	nan	nan	nan	0.6		0.5946	0.2366	0.4	nan	0.2941	nan	0.2381	0.3026		0.0435	0.25	nan	0.1831	0.1313
0.9062	0.0196	nan	nan	0.5484	nan	nan	0.5714		0.0345	0.7885	nan	nan	nan	nan	nan	0.5172		0.5652	0	nan	nan	0.0455	nan	nan	0.2759		0	0.6296	nan	nan	0.1	nan	nan	0.102		0.4638	0.1528	nan	nan	nan	nan	nan	nan		0	0.4889	nan	nan	nan
0.8636	0	nan	nan	0.6591	nan	nan	0.3636		0.2273	0.7719	nan	nan	0.4762	nan	nan	0.6341		0.3636	0.0612	nan	nan	0.1529	0.2	nan	0.3468		0.45	0.9286	nan	nan	nan	nan	nan	0.6842		0.3333	0.0204	nan	nan	0.2121	nan	nan	nan		0	0.1324	0	0.2222	0.0952
0.931	0	1	nan	0.6667	nan	nan	0.5641		0.2979	0.9032	nan	nan	0.4516	nan	nan	0.5172		0.8222	0.1408	nan	nan	0.6098	nan	nan	0.9231		0.3438	0.7586	nan	nan	0.6316	nan	nan	0.5676		1	0.75	0.5484	nan	0.7719	nan	0.7778	0.8544		0.1	0.4286	0.125	0.2564	0.1809
0.619	0	nan	nan	0.3043	nan	nan	nan		0.4359	0.9388	nan	nan	0.7609	nan	nan	1		0.8095	0.0769	nan	nan	0.3061	nan	nan	0.7241		0.5231	0.85	nan	nan	0.802	nan	nan	0.726		0.5	0.2095	0.4091	0.1803	0.2879	0.5667	0.1471	0.3438		0.0822	0.3306	0.1818	0.2581	0.2
0.9808	0.4476	nan	nan	0.7872	nan	nan	0.6522		0	0.9848	nan	nan	0.449	nan	nan	0.3793		0.6863	0.0128	nan	nan	0.4524	nan	nan	0.4603		0.4762	0.875	nan	nan	0.6	nan	nan	0.65		0.1176	0	nan	nan	0	nan	nan	0		0.16	0.6478	0.1493	0.4667	0.331
0.5529	0.0096	0.5098	nan	0.33	0.5455	0.0385	0.1928		0.2973	0.9565	nan	nan	0.3571	nan	nan	0.9348		0.3548	0.0119	nan	nan	0.1768	nan	nan	0.1421		0.5	0.8571	nan	nan	0.66	nan	nan	0.75		0.1774	0	0.0417	nan	0.0256	0.0968	0	0.0366		0.1548	0.305	0.2844	0.1518	0.2212
0.8762	0.0055	0.8289	0.4545	0.7226	0.7857	0.5833	0.7255		0.1765	0.8487	0.3125	nan	0.5658	nan	nan	0.5227		0.7436	0.0382	nan	nan	0.3917	nan	nan	0.381		0.4808	0.8	nan	nan	0.6286	nan	nan	0.7143		0.2115	0.0063	nan	nan	nan	0.1224	0	0.0638		0.0474	0.2322	0.0385	0.2333	0.1301
0.8966	0	0.7234	nan	0.6702	nan	nan	0.8065		0.2841	0.9447	0.4419	nan	0.745	0.5714	nan	0.6395		0.4587	0.0053	nan	nan	0.2545	nan	nan	0.2348		0.2069	0.6522	nan	nan	0.3871	nan	nan	0.3636		0.1429	0	nan	0	0	nan	nan	0		0.3018	0.4767	0.198	0.5149	0.3333
0.9535	0.0283	nan	nan	0.5068	nan	nan	0.9444		0	0.971	nan	nan	0.3226	nan	nan	0.4821		0.7889	0.0123	0.8421	0	0.4211	nan	nan	0.4951		0.2676	0.7674	nan	nan	0.5714	nan	nan	0.5		0.3362	0.1647	0.2703	0.3333	0.2753	0.3214	0.3594	0.3765		0.1596	0.4215	0.0172	0.3556	0.1731
0.878	0.0192	nan	nan	0.5227	nan	nan	0.925		0	0.9556	nan	nan	0.4545	nan	nan	0.7273		0.3878	0	nan	nan	0.1935	nan	nan	0.2		0.037	0.4	nan	nan	0.0541	nan	nan	0.2679		0.4096	0.1352	0.2645	0.1837	0.2737	0.4038	0.1471	0.2244		0.0253	0.2289	0	0.5172	0.1782
0.8226	0.2895	nan	nan	0.622	nan	nan	0.8926		0.1429	0.7	nan	nan	0.1364	nan	nan	nan		0.4262	0	0.4583	nan	0.3214	0.625	0	0.3158		0.0769	0.5273	nan	nan	0.3208	nan	nan	0.2895		0.1719	0.0156	0.0217	0.0833	0.0455	nan	0	0.087		0.0064	0.1515	0	0.1091	0.0472
0.9722	0.4103	nan	nan	0.5	nan	nan	0.9667		0	0.7879	nan	nan	0.3542	nan	nan	0		0.5882	0.0031	0.6186	0	0.3667	0.7835	0	0.3636		0.0115	0.3855	nan	nan	0.1549	nan	nan	0.0923		0.339	0.0918	nan	nan	0.1522	0.3158	0	0.1333		0.0137	0.3273	0.0263	nan	0.1207
0.6571	0.0172	nan	nan	0.3548	nan	nan	0.1765		0	0.8385	nan	nan	0.3372	nan	nan	0.4828		0.6429	0	nan	nan	0.3273	nan	nan	0.2292		0.014	0.6031	nan	nan	0.2096	nan	nan	0.1143		0.6552	0.2913	nan	nan	0.3846	nan	nan	0.1807		0.1087	0.4884	0.0444	0.1923	0.1096
0.9722	0.4138	nan	nan	0.6596	nan	nan	0.7368		0	0.9266	nan	nan	0.5254	nan	nan	0.6154		0.4194	0	nan	nan	0.2872	nan	nan	0.2333		0.2481	0.7206	nan	nan	0.2753	nan	nan	0.3636		0.1358	0	nan	nan	0	nan	nan	0		0.0424	0.1757	0.0694	0.0435	0.0579
0.9583	0	nan	nan	0.4706	nan	nan	0.375		0.0076	0.69	nan	nan	0.3974	nan	nan	0.4605		0.7358	0	nan	nan	0.4079	nan	nan	0.3594		0.2846	0.6806	nan	nan	0.3895	nan	nan	0.5041		0.1515	0	0	nan	0	nan	0.0426	0.0227		0.1935	0.3555	0.1961	0.1552	0.1474
0.8966	0	nan	nan	0.4474	nan	nan	0.5357		0.01	0.9391	nan	nan	0.3731	nan	nan	0.454		0.7185	0	nan	nan	0.3598	nan	nan	0.2941		0.48	0.8701	nan	nan	0.5432	nan	nan	0.6203		0.4419	0.1975	0.2745	0.1694	0.2188	0.2459	0.1226	0.1677		0.0577	0.4133	0	nan	0.0755
0.9211	0.0227	nan	nan	0.4091	nan	nan	0.5588		0.028	0.9563	nan	nan	0.3893	nan	nan	0.4224		0.8367	0	nan	nan	0.4487	nan	nan	0.4528		0.0862	0.4493	nan	nan	0.2787	nan	nan	0.3125		0.7692	0.2353	nan	nan	0.5862	nan	0.4091	0.4179		0.5676	0.8426	0.5946	0.8696	0.7069
0.9032	0.0222	nan	nan	0.5625	nan	nan	0.5172		0	0.9206	nan	nan	0.4	nan	nan	0.5231		0.4483	0	nan	nan	0.2308	nan	nan	0.1688		0.4081	0.8062	nan	nan	0.536	nan	nan	0.4915		0.6923	0.2308	nan	nan	nan	nan	nan	nan		0.0341	0.2087	0	0.0312	0.0133
1	0	nan	nan	0.4828	nan	nan	0.6		0	0.9574	nan	nan	0.45	nan	nan	0.6071		0.5814	0.011	nan	nan	0.1864	nan	nan	0.2564		0.2066	0.5403	nan	nan	0.3462	nan	nan	0.496		0.8282	0.6245	0.875	0.6353	0.7546	0.9351	0.7717	0.8521		0.0375	0.4796	0.0208	0.0417	0.0333
0.8	0.0435	nan	nan	0.4615	nan	nan	0.4643		0	0.8333	nan	nan	0.38	nan	nan	0.325		0.5192	0	nan	nan	0.1585	nan	nan	0.1848		0.1842	0.7241	nan	nan	0.2222	nan	nan	0.5122		0.2	0.0164	0.2381	0.0704	0.0935	0.2553	0	0.0916		0	0.1516	0	0.0526	0.184
0.9783	0	nan	nan	0.625	nan	nan	0.5		0.1034	0.8841	nan	0.913	0.6222	nan	0.7083	0.4762		0.4789	0	nan	nan	0.2979	nan	nan	0.2162		0.25	0.569	nan	nan	0.26	nan	nan	0.3137		0.566	0.3264	0.4561	0.3788	0.4211	0.3667	0.3846	0.3743		0.0789	0.5024	0.0845	0.6	0.3141
0.9279	0	0.9	0	0.4276	nan	nan	0.4597		0.1429	0.7959	nan	nan	0.32	nan	nan	0.65		0.5328	0	nan	nan	0.288	nan	nan	0.1935		0	0.3636	nan	nan	0.1169	nan	nan	0.2941		0.875	0.6196	0.6667	nan	0.65	nan	nan	0.7		0.0263	0.5714	0.0241	0.5789	0.268
0.873	0	nan	nan	0.4474	nan	nan	0.4706		0	0.5581	nan	nan	0.5	nan	nan	0.5		0.4286	0.0098	nan	nan	0.2935	nan	nan	0.1452		0.0357	0.6452	nan	nan	0.1333	nan	nan	0.56		0.6774	0.3205	0.4062	nan	0.4444	nan	nan	0.4783		0.0524	0.3385	0.0297	0.4386	0.1761
0.8947	0	nan	nan	0.46	nan	nan	0.475		0	0.9412	nan	nan	0.2083	nan	nan	0.1852		0.5087	0.0039	nan	nan	0.268	nan	nan	0.2761		0.1282	0.5357	nan	nan	0.2593	nan	nan	0.4792		0.1786	0	nan	nan	0	nan	nan	0		0.1214	0.3859	0.1583	0.3587	0.2453
0.95	0.02	nan	nan	0.5	nan	nan	0.3947		0.037	0.7292	nan	nan	nan	nan	nan	0.6522		0.4161	0.0038	nan	nan	0.209	nan	nan	0.1837		0	0.3478	nan	nan	nan	nan	nan	0		0.1833	0.0258	nan	0.0714	0.0638	nan	nan	0.0741		0.2158	0.8185	0.2154	0.763	0.5195
0.9695	0	0.9531	0	0.5168	1	0	0.4545		0.0049	0.583	nan	nan	0.2622	nan	nan	0.2284		0.4623	0.0043	nan	nan	0.1714	nan	nan	0.2331		0	0.6154	nan	0.2	0.2083	nan	nan	nan		0.6032	0.2586	0.2692	0.2549	0.2469	nan	0.3913	0.42		0.1529	0.3534	0.0345	0.4659	0.2867
0.9423	0	0.88	0	0.44	nan	nan	0.4872		0.0079	0.6707	nan	nan	0.2553	nan	nan	0.0128		0.5357	0	nan	nan	0.188	nan	nan	0.2066		0.0741	0.4051	nan	nan	0.32	nan	nan	nan		0.5625	0.1231	0.3462	nan	0.3077	0.3714	0.2667	0.3231		0.0939	0.212	0.2361	0.0792	0.1944
0.9268	0	0.9565	0	0.3793	0.96	nan	0.5068		0	0.8889	nan	nan	0.4286	nan	nan	0.5349		0.3626	0	nan	nan	0.1582	nan	nan	0.216		0.1111	0.4124	nan	nan	0.037	nan	nan	0.4394		0.5256	0.2898	0.15	nan	0.1771	nan	0.4146	0.4153		0.0153	0.1337	0.0182	0.1026	0.0532
0.8704	0	nan	nan	0.4583	nan	nan	0.5128		0.0536	0.7077	nan	nan	0.2593	nan	nan	0.35		0.301	0	nan	nan	0.0872	nan	nan	0.1947		0.0303	0.3333	nan	nan	0.1	nan	nan	0.1765		0.3472	0.1	0.3871	0.2105	0.3009	0.2759	0.2321	0.2315		0.1154	0.5238	nan	nan	0.5
0.8864	0	nan	nan	0.561	nan	nan	0.3611		0	0.8667	nan	nan	0.3273	nan	nan	0.48		0.3298	0.0115	nan	nan	0.1053	nan	nan	0.1781		0	0.3273	nan	nan	0.1389	nan	nan	0.1515		0.4271	0.1364	0.2391	0.2043	0.2158	0.1667	0.3182	0.2661		0.0792	0.25	0	0.2182	0.0702
0.8857	0	nan	nan	0.4667	nan	nan	0.5135		0.0128	0.8974	0	0.8929	0.3913	0	0.9	0.4		0.6047	0	0.2581	0	0.065	nan	0.0137	0.0118		0	0.3556	0	0.1923	0.0864	0	nan	0.0189		0.1042	0	nan	nan	0.0119	nan	nan	0		0	0.4062	0.1081	0.2333	0.1376
0.8	0.0667	nan	nan	0.25	nan	nan	0.7931		0	0.8167	nan	nan	0.4286	nan	0.8571	0.5263		0.7818	0	nan	0	0.1625	nan	0.0333	0.1974		0.0789	0.4286	0.1389	0.3636	0.2676	0.3182	0.3462	0.34		0.875	0.3196	nan	nan	0.5	nan	nan	0.4667		0.186	0.5592	0.4394	0.2439	0.375
0.9688	0.1481	nan	nan	0.6714	nan	nan	0.6667		0.0143	0.6777	nan	0.8182	0.4648	nan	0.8889	0.5765		0.5979	0.0039	0.4694	0	0.1513	0.4118	0.0119	0.1452		0.6744	0.9744	nan	nan	0.7907	nan	nan	0.7857		0.5	0.2201	nan	nan	0.3358	nan	nan	0.2698		0.1727	0.4926	0.2436	0.4792	0.3121
0.9286	0	nan	nan	0.6552	nan	nan	0.5135		0	0.9832	nan	nan	0.4815	nan	1	0.6591		0.9091	0	nan	0	0.2364	nan	0.037	0.3111		0.4276	0.7768	nan	nan	0.5596	nan	nan	0.5929		0.1364	0.0051	nan	nan	0.0323	nan	nan	0		0.4519	0.7112	0.5957	0.6164	0.5605
0.92	0	nan	nan	0.6207	nan	nan	0.5		0	0.9874	nan	0.75	0.5263	nan	0.8276	0.6415		0.3279	0	0.2667	0	0.1053	0.0732	0	0.0361		0.5561	0.9355	nan	nan	0.6474	nan	nan	0.697		0.1098	0	nan	nan	0	nan	nan	0		0.0135	0.1834	0	0.125	0.0466
0.7727	0.0125	0.3636	nan	0.2881	nan	nan	0.775		0.0345	1	nan	nan	0.5217	nan	nan	0.4419		0.6522	0.019	0.5769	0	0.1842	0.325	0	0.1667		0.3252	1	nan	nan	0.3137	nan	nan	0.411		0.3217	0.1202	0.2577	0.1667	0.2048	0.2154	0.1552	0.1973		0	0.5786	0	0.3774	0.202
0.9048	0.0164	nan	nan	nan	nan	nan	0.4545		0.0455	0.98	nan	nan	0.7083	nan	0.9118	0.5849		0.62	0.009	0.525	0	0.2188	0.12	0	0.0625		0.4355	0.7812	nan	nan	0.4949	nan	nan	0.5238		0.1765	0	nan	nan	0	nan	nan	0.098		0	0.3934	nan	0.2955	0.2366
0.8929	0.0182	nan	nan	0.4286	nan	nan	0.2		0	0.9167	0	0.9412	0.4605	nan	0.9722	0.625		0.3521	0	0.4	0	0.1651	0.0278	0	0.0235		0	0.3385	0.075	0.2069	0.1322	0.1739	0.1852	0.157		0.5283	0.3286	0.5233	0.3929	0.4754	0.6545	0.125	0.4938		0.4083	0.6667	0.3182	0.6957	0.5607
0.6471	0.0714	nan	nan	0.4259	nan	nan	0.6182		0	0.9167	nan	nan	0.4571	nan	nan	0.5909		0.4468	0	nan	0	0.1607	0.1154	nan	0.0889		0	0.6571	0.0667	nan	0.2115	nan	0.3333	0.3111		0.124	0.0027	0.131	0	0.0737	0.0932	0	0.0576		0.1171	0.2909	0.3333	0.3636	0.3393
0.7667	0.0862	nan	nan	0.3243	nan	nan	0.3913		0	0.9773	nan	nan	0.3462	nan	nan	nan		0.5909	0.01	0.7292	0	0.3854	0.1154	0	0.0833		0	0.5652	0.0345	0.3478	0.1698	nan	nan	0.2258		0.1145	0.0065	0.1765	0	0.09	0.2055	0.0182	0.0695		0.1429	0.3392	nan	nan	0.1224
0.72	0	nan	nan	0.3235	nan	nan	0.3243		0	0.6786	nan	nan	0.359	nan	nan	0.36		0.7963	0	0.7674	0	0.407	0	nan	0		0.0909	0.7209	nan	nan	0.2727	nan	nan	0.3043		0.1449	0.0052	0.1828	0.0106	0.0916	nan	0	0.0409		0.4205	0.7368	nan	0.5833	0.6
0.5625	0	nan	nan	0.3793	nan	nan	nan		0	0.8333	nan	nan	0.3973	nan	0.8929	0.475		0.4414	0.0135	0.4688	0	0.2133	0	0	0		0.4659	0.8018	nan	nan	0.5778	nan	nan	0.6496		0.1275	0.0018	0.1111	0	0.0597	nan	0.0149	0.0564		0.1622	0.4949	nan	0.322	0.411
0.8333	0	nan	nan	0.5385	nan	nan	0.5116		0	0.9109	nan	nan	0.5323	nan	nan	0.5		0.6111	0.0131	0.623	0.0417	0.341	0.2174	0.037	0.0833		0.087	0.7143	nan	nan	0.3288	nan	nan	0.4857		0.1087	0	nan	0	0.0053	nan	0	0.0177		0.4242	0.7895	nan	0.75	0.661
0.7609	0.1647	nan	nan	0.5517	nan	nan	0.3958		0.025	0.6627	0.0233	0.6591	0.352	0	0.5161	0.3209		0.6337	0.0052	0.7778	0	0.3438	0.0408	0.0278	0.0229		0	0.6719	nan	nan	0.1538	nan	nan	0.4545		0.9535	0.779	0.7903	0.6986	0.7413	0.9	0.8333	0.8678		0.0241	0.3668	0.0833	0.3596	0.2444
0.6	0	0.5161	0	0.2647	nan	0	0.2188		0.0217	0.9756	nan	nan	0.2321	nan	nan	0.4054		0.4872	0.0152	0.5714	0	0.2338	0	0	0		0	0.8485	nan	nan	0.1034	nan	nan	0.25		0.2326	0.028	nan	nan	0.027	nan	nan	0.0222		0.0048	0.2182	0.0427	0.2114	0.1663
0.6981	0.161	0.5368	0.0241	0.2871	0.5658	0.1395	0.3369		0	0.8571	nan	nan	0.32	nan	nan	nan		0.6111	0	0.7692	0	0.3154	0.12	0.0189	0.0745		0.1818	0.5849	nan	nan	0.4146	nan	nan	0.5588		0.4	0.068	0.3448	nan	0.2	nan	nan	nan		0	0.3577	0.058	0.0714	0.0508
0.9221	0.0619	nan	nan	0.57	nan	nan	0.3134		0	0.9592	nan	nan	0.3913	nan	nan	0.6071		0.3714	0	0.5152	0	0.187	0.0526	0.0156	0.0311		0.5926	0.9655	nan	nan	0.875	nan	nan	0.875		0.1818	0	nan	nan	0.0248	nan	nan	0		0.1969	0.3802	0.1908	0.3356	0.2523
0.9341	0.0106	nan	nan	0.5761	nan	nan	0.4231		0	0.9423	0	nan	0.375	nan	nan	0.5455		0.3421	0	0.5806	0	0.1978	0.25	0	0.0833		0.0476	0.439	nan	nan	0.2	nan	nan	nan		0.1129	0	0.2857	nan	0.1194	nan	nan	0.0167		0.6562	0.8872	0.8352	0.7159	0.7753
0.8846	0	nan	nan	0.4825	nan	nan	0.3765		0.3065	0.9292	nan	nan	0.6711	nan	nan	0.4211		0.6279	0	0.7037	0	0.1638	0.4688	0.0103	0.1343		0	0.4022	nan	nan	0.1935	nan	nan	0.2055		0.3	0.035	0.0612	0.0204	0.0367	nan	0	0		0.123	0.2978	0.1781	0.25	0.2156
0.7215	0.0095	nan	nan	0.3451	nan	nan	0.2381		0	0.9455	nan	nan	0.4375	nan	nan	0.4286		0.4545	0.0043	0.587	0	0.1859	0.2609	0.0098	0.0828		0.019	0.5976	nan	nan	0.2963	nan	nan	0.2602		0.2027	0.036	0.0227	0	0.0127	nan	nan	0		0.2963	0.7093	0.3689	0.3934	0.3765
0.8284	0.3062	nan	nan	0.6556	nan	nan	0.5703		0	0.9487	nan	nan	0.4762	nan	nan	0.5		0.4848	0	0.7429	0	0.2358	0.4483	0	0.1584		0	0.4348	nan	nan	0.05	nan	nan	0.1471		0.3514	0.036	0.5116	0	0.2816	nan	nan	0		0	0.1106	0	0	0
0.7969	0.0616	nan	nan	0.5417	nan	nan	0.5521		0	0.7647	nan	nan	0.2222	nan	nan	0.5667		0.3429	0	0.6957	0	0.2396	nan	0	0.1618		0	0.4286	0	0.3103	0.1636	0.087	nan	0.1		0.1167	0.0026	nan	0	0	nan	nan	0		0.6667	0.9064	0.7391	0.9028	0.8641
0.8611	0.0405	nan	nan	0.5833	nan	nan	0.6		0	0.8542	nan	nan	0.2632	nan	nan	0.6486		0.3256	0	0.45	0	0.1892	nan	nan	0.0408		0	0.8627	nan	nan	0.3636	nan	nan	0.4717		0.46	0	0.0417	nan	0.1455	nan	nan	nan		0.0811	0.2667	0.0208	0.1887	0.1167
0.9688	0.4528	nan	nan	0.72	nan	nan	0.6774		0	0.7188	nan	nan	0.35	nan	nan	0.3939		0.6211	0.0105	nan	0	0.3116	nan	nan	0.0625		0	0.7066	0	0.5	0.2545	nan	0.8	0.4337		0.375	0.1081	nan	nan	0.2985	nan	nan	0.2623		0.0465	0.4581	0	nan	0.2742
0.7955	0.25	nan	nan	0.587	nan	nan	0.5849		0	0.7391	nan	nan	0.5	nan	nan	0.5217		0.7769	0.0049	nan	0	0.3563	nan	0	0.2313		0	0.5075	nan	nan	0.15	nan	nan	0.3284		0.4071	0.1544	0.3649	0.4	0.3594	0.5	0.2222	0.2602		0.0943	0.5788	0.1304	0.6047	0.3919
0.6552	0	0.75	nan	0.4773	nan	nan	0.5		0	0.7872	nan	nan	0.4706	nan	nan	0.5263		0.4286	0	nan	nan	0.1667	nan	nan	0.3103		0	0.7077	nan	nan	0.1667	nan	nan	0.3		0.582	0.2562	0.4118	0.3143	0.3814	nan	0.3333	0.3125		0.1884	0.4944	0.013	0.4	0.1513
0.8261	0	nan	nan	nan	nan	nan	nan		0	0.9831	nan	nan	0.1981	nan	nan	0.4054		0.6848	0.175	0.96	0.1304	0.4732	nan	nan	0.3646		0	0.7765	nan	nan	0.3788	nan	nan	0.2973		0.2345	0.0426	nan	nan	0.1795	nan	0.0909	0.0514		0.0983	0.2676	0.1907	0.0137	0.1445
0.9545	0.0286	nan	nan	0.5625	nan	nan	nan		0	0.9683	0	nan	0.202	nan	nan	0.1754		0.5495	0.0217	nan	nan	0.3483	nan	nan	0.3152		0	0.6714	nan	nan	0.2407	nan	nan	0.2571		0.122	0.0184	0.1899	0.0926	0.1418	0.0727	nan	0.1474		0.0455	0.5034	nan	0.5591	0.52
0.8261	0.0294	nan	nan	0.4348	nan	nan	0.4348		0	1	nan	nan	0.1028	0	nan	0.0755		0.5556	0.0506	nan	nan	0.3387	nan	nan	0.2353		0	0.8308	nan	nan	0.1765	nan	nan	0.4516		0.1765	0	nan	nan	0	nan	nan	nan		0.1055	0.2215	0.1145	0.24	0.1757
0.9565	0	nan	nan	nan	nan	nan	0.6786		0	0.9583	0	nan	0.1429	nan	nan	0.3506		0.4348	0	nan	nan	nan	nan	nan	nan		0	0.6429	0	nan	0.1528	nan	nan	0.2188		0.1852	0	nan	nan	0.0088	nan	nan	0		0.0818	0.2754	0.1471	0.2564	0.1802
0.7447	0.15	nan	nan	0.5541	nan	nan	0.6471		0	1	0	nan	0	0	nan	0.1471		0.4118	0.0065	nan	0.053	0.053	nan	0.0761	0.1176		0	0.5159	0	0.3333	0.1321	0	0.54	0.2558		0.1528	0.0059	nan	nan	0.0088	nan	nan	0		0.2059	0.5411	nan	0.4	0.3281
0.8	0.0208	nan	nan	0.5405	nan	nan	0.35		0	0.9677	0	nan	0.1892	0	nan	0.1389		0.5172	0	nan	nan	0.1224	nan	nan	0.1304		0.0087	0.5088	0	0.5517	0.1584	0	0.5	0.19		0.7862	0.484	0.7123	0.479	0.5481	0.7818	0.43	0.6256		0.0435	0.3084	nan	0.5	0.3158
0.7667	0	nan	nan	0.5294	nan	nan	0.5417		0	0.96	0	nan	0.1613	0.0217	nan	0.3617		0.5439	0.0185	nan	nan	0.2584	nan	0	0.2097		0	0.3333	nan	nan	0.0952	0	nan	0.1852		0.1301	0.0211	0.2258	0	0.1141	nan	0	0.0377		0.04	0.8667	0.0238	nan	0.1458
0.9355	0.431	nan	nan	0.6154	nan	nan	0.6341		0	1	0	nan	0.1805	0	nan	0.1461		0.4667	0	nan	nan	0.2545	nan	0	0.2459		0	0.4884	0	nan	0.0968	0	0.5909	0.1979		0.4177	0.0896	0.5652	0.0267	0.2887	nan	nan	0.3091		0.1171	0.8378	0.1538	nan	0.3165
0.88	0.0227	nan	nan	0.5185	nan	nan	0.4118		0.0063	0.9524	0	nan	0.2267	0	nan	0.1728		0.3462	0	nan	nan	0.1282	nan	0	0.1538		0	0.7895	0	nan	0.1333	0	nan	0.2917		0.5	0.0802	0.4881	0.0619	0.264	0.4348	0.18	0.2685		0.1429	0.5085	nan	0.4828	0.322
0.6207	0	nan	nan	0.2857	nan	nan	0.3043		0.0039	1	0	nan	0.0661	0	nan	0.1736		0.7222	0.0079	0.6389	0.1333	0.4404	0.625	0	0.2838		0.0213	0.5625	0	nan	0.1176	nan	nan	0.2432		0.5192	0.1591	0.4561	nan	0.3671	0.5968	nan	0.5		0	0.2586	nan	nan	nan
1	0.0147	nan	0	0.3953	nan	0.0952	0.375		0.0083	1	nan	nan	0.2055	0	nan	0.2268		0.451	0	nan	nan	0.2963	nan	0.0476	0.2625		0	0.3571	0	nan	0.0769	nan	nan	0.1795		0.8	0.3158	0.5283	0.381	0.4706	0.3929	0.2639	0.303		0.0448	0.3077	nan	0.2609	0.1231
1	0	nan	0.0435	0.3778	nan	0.0769	0.2258		0.0169	0.96	nan	nan	nan	nan	nan	0.2424		0.5143	0	nan	nan	0.4167	nan	nan	0.3714		0.0417	0.4	nan	nan	0.1136	nan	nan	0.2143		0.3699	0.0936	0.1846	0.2	0.1913	0.3433	0.25	0.2979		0.0506	0.345	0.0714	0.5111	0.2195
1	0	nan	0.0323	0.3429	nan	0.027	0.1064		0	0.9762	nan	nan	0.95	nan	nan	0.4333		0.5139	0	0.6522	0.069	0.3231	nan	0.1379	0.3099		0	0.6364	nan	nan	0.1402	nan	nan	0.1724		0.6452	0.2133	0.2826	nan	0.3816	0.6364	nan	0.6		0.2237	0.512	0.0676	0.5057	0.3043
0.9667	0	nan	nan	0.1081	nan	nan	0.2987		0	0.975	0.0189	nan	0.2429	nan	1	0.5556		0.6066	0.0093	0.6923	0.0556	0.2588	nan	0.0652	0.2429		0.44	0.7613	nan	0.6582	0.6552	0.5833	0.6234	0.6058		0.4923	0.1912	nan	nan	0.4	nan	nan	nan		0.0694	0.468	0.0562	0.4756	0.3096
0.9615	0.0065	nan	nan	0.3521	nan	nan	0.4756		0	0.9667	0	nan	0.1562	0.027	nan	0.3182		0.616	0	0.7692	0.0769	0.284	0.76	0.0263	0.3066		0.36	0.8056	nan	nan	0.5789	nan	nan	0.6296		0.8269	0.375	0.5	0.5312	0.5172	nan	nan	0.6774		0.0714	0.3443	0.1111	0.3592	0.2353
0.9683	0	nan	0	0.3778	nan	nan	0.383		0	0.9697	0	nan	0.0278	0	nan	0.1609		0.8387	0	nan	0.0833	0.39	nan	nan	0.381		0.0208	0.4	0	nan	0.1042	0	nan	0.2545		0.1841	0.049	0.0641	0.0202	0.0354	0.0213	0.0172	0.0424		0.0537	0.2917	0	0.2935	0.1835
0.9623	0.004	1	0	0.3383	nan	0	0.3452		0	0.9762	0	nan	0	0	nan	0.0888		0.7763	0.0108	nan	nan	0.3647	nan	nan	0.3214		0.1739	0.5692	nan	nan	0.3438	nan	nan	0.6		0.7315	0.4412	nan	nan	nan	nan	nan	nan		0.075	0.2791	0.1094	0.187	0.1485
1	0	nan	nan	0.375	nan	nan	0.4348		0	1	0	nan	0.1064	0	nan	0.3333		0.7366	0	nan	0	0.3901	nan	nan	0.3063		0.3793	0.8042	nan	0.7083	0.6475	nan	nan	0.7027		0.7703	0.3902	nan	nan	0.6765	nan	nan	nan		0.0955	0.3687	0.1013	0.2742	0.1667
1	0	nan	nan	0.5714	nan	nan	nan		0	0.9444	0	nan	0.0877	0	0.9667	0.3973		0.8265	0.0118	nan	nan	0.5446	nan	nan	0.3133		0	0.3846	0.0169	0.2391	0.0938	nan	nan	0.2037		0.9608	0.7263	0.7843	0.6154	0.7033	0.7778	nan	0.8298		0.0476	0.1862	0.0417	0.25	0.1131
0.9494	0	nan	nan	0.4	nan	nan	0.58		0.049	0.963	0	nan	0.1429	0	0.9268	0.525		0.7292	0.0127	nan	nan	0.5128	nan	nan	0.3289		0.52	0.9697	nan	nan	0.7727	nan	nan	nan		0.6292	0.1444	0.2	nan	0.1852	0.2593	nan	0.3582		0.0155	0.1337	0.0233	nan	0.0337
0.9697	0	nan	0	0.4632	nan	nan	0.4348		0	1	nan	nan	0.5667	nan	nan	0.5		0.8974	0	nan	nan	0.6721	nan	nan	0.5		0.6316	0.9747	nan	nan	0.7674	nan	nan	0.6047		0.2268	0.0291	0.4423	nan	0.2927	0.12	0.1277	0.1461		0.0133	0.1566	0.0833	0.1923	0.14
1	0	nan	nan	0.4706	nan	nan	0.4318		0	0.9792	0	0.84	0.4138	0	0.9643	0.4699		0.6379	0.013	nan	nan	0.3291	nan	nan	0.3621		0	0.4667	0	nan	0.2745	nan	nan	0.1915		0.4915	0.1333	nan	nan	0.3214	nan	nan	0.16		0.0526	0.176	0.0938	0.2778	0.1543
1	0	nan	0	0.3542	nan	nan	0.4146		0.0227	0.9828	0	0.8974	0.5	0	nan	0.4		0.5366	0	nan	nan	0.3529	nan	nan	0.1935		0.0769	0.8824	0.087	nan	0.4	nan	nan	0.375		0.2424	0	nan	nan	0	nan	nan	0.0526		0.0576	0.1842	0.0208	0.1591	0.0886
0.9326	0.0125	0.9688	0	0.304	0.8	0	0.4135		0	0.978	0	0.8298	0.5172	0	0.963	0.519		0.6071	0	nan	nan	0.5106	nan	nan	0.4872		0.0667	0.6324	nan	nan	0.1622	nan	nan	0.46		0.5909	0.3011	0.4638	nan	0.3193	nan	nan	0.1875		0.0445	0.1618	0.0385	0.0909	0.0756
0.9625	0	0.9787	0.0135	0.3833	1	0.0175	0.4057		0.0294	0.7925	nan	nan	0.4894	nan	nan	0.2667		0.7463	0	nan	nan	0.5823	nan	nan	0.6912		0.0455	0.491	nan	nan	0.3396	nan	0.75	0.4868		0.5122	0.1564	nan	nan	0.3028	nan	nan	0.2029		0.008	0.1778	0	0.08	0.0267
0.9773	0	0.9143	0	0.3196	1	0	0.3578		0	0.9032	nan	nan	0.5167	nan	nan	0.2857		0.8966	0.0385	nan	nan	0.7826	nan	nan	0.6552		0	0.4167	nan	nan	nan	nan	nan	nan		0.6406	0.2529	nan	nan	0.3797	nan	nan	0.3218		0.0853	0.2373	0.1667	0.1616	0.1434
1	0	nan	0	0.2169	nan	0	0.3504		0.025	0.9706	nan	nan	0.5625	nan	nan	0.5429		0.6071	0	nan	nan	0.3103	nan	nan	0.3548		0	0.4333	nan	nan	nan	nan	nan	0.0435		0.3647	0.0609	nan	nan	0.3667	nan	nan	0.0395		0	0.2991	0	nan	0.05
0.96	0	nan	0	0.3049	nan	0	0.2966		0.0065	0.9504	0	0.7619	0.3611	0	nan	0.2755		0.4444	0	nan	nan	0.3878	nan	nan	0.3		0.2292	0.6119	nan	0.36	0.3333	nan	0.439	0.371		0.3243	0.1029	0.2424	0.3333	0.3458	0.2	0.2174	0.2299		0	0.3529	nan	nan	nan
0.9767	0	nan	nan	0.3562	nan	nan	0.3295		0	0.95	nan	nan	0.3571	nan	nan	0.4706		0.4286	0.0233	nan	nan	0.3778	nan	nan	0.3529		0.5556	0.8953	nan	nan	0.7971	nan	nan	0.7541		0.7049	0.3602	0.3038	0.5	0.352	0.5077	nan	0.4074		0.0982	0.3432	0.0968	0.3529	0.237
0.898	0.0122	nan	nan	0.3803	nan	nan	0.3294		0	0.9273	0.0435	0.913	0.4264	nan	nan	0.4356		0.5181	0.0484	nan	nan	0.3385	nan	nan	0.3788		0.5938	0.9595	nan	nan	0.8776	nan	nan	0.8043		0.6142	0.1522	0.36	nan	0.5185	0.4462	0.3333	0.3796		0.1607	0.4577	0.1277	0.3548	0.1915
0.9767	0	nan	nan	0.3774	nan	nan	0.3833		0.0152	0.9746	0.0455	nan	0.3364	nan	nan	0.4259		0.5349	0.0048	nan	nan	0.3237	nan	nan	0.3229		0.2	0.5227	0.1429	nan	0.3	0.3333	nan	0.4524		0.1531	0.0192	0.0357	nan	0.0214	0.1529	0.0769	0.1014		0.0494	0.3816	0.1262	0.2096	0.1586
0.931	0	nan	nan	0.4667	nan	nan	0.4231		0.0206	0.9792	0.2333	nan	0.4074	0.1818	nan	0.4471		0.4853	0	nan	nan	0.3143	nan	nan	0.2581		0.2222	0.5893	nan	nan	0.2105	nan	nan	0.4167		0.1493	0.0368	0.0737	0.0096	0.0361	0.04	0.061	0.0467		0.4079	0.9062	0.4211	0.8986	0.729
0.9643	0	nan	nan	0.3548	nan	nan	0.5806		0	0.925	nan	nan	0.3171	nan	nan	0.4242		0.6955	0.044	nan	nan	0.4271	nan	nan	0.3915		0.2083	0.6905	nan	nan	0.3846	nan	nan	0.5862		0.28	0	0.2381	0	0.1485	0.1	nan	0.0556		0.0634	0.5672	0.1566	0.5152	0.3665
0.8667	0	nan	0	0.4043	nan	nan	0.5556		0	0.9551	0.0476	0.9167	0.3924	0.1154	1	0.5467		0.76	0.0364	nan	nan	0.3288	nan	nan	0.4493		0.1545	0.6632	0	0.6949	0.2584	0.0588	0.625	0.3224		0.1308	0.003	0.0441	0	0.0306	0	0	0.0385		0.0517	0.5847	0.1333	0.5385	0.3496
0.8667	0	0.7727	nan	0.4359	0.7391	nan	0.4103		0.1304	0.9459	nan	nan	0.2174	nan	nan	0.7083		0.388	0.0031	nan	nan	0.1964	nan	nan	0.1897		0.1556	0.7288	0.0476	nan	0.2969	nan	nan	0.2222		0.1812	0.0103	0.1111	0	0.0306	0.0545	nan	0.0699		0.0492	0.6063	0.2059	0.551	0.4021
0.9032	0	nan	nan	0.5	nan	nan	0.5952		0.0769	0.6944	nan	nan	0.4516	nan	nan	0.4815		0.6201	0.0029	nan	nan	0.3729	nan	nan	0.4		0.0556	0.4762	0.1	nan	0.2041	nan	nan	0.4103		0.1765	0.0165	0.2083	nan	0.1561	0.3077	nan	0.1321		0.0109	0.5088	0.1053	0.4154	0.2462
1	0	1	nan	0.7576	nan	nan	0.9394		0.2449	0.9863	nan	nan	0.4423	nan	nan	0.913		0.6	0.1778	nan	0.1538	0.3494	nan	nan	0.38		0.456	0.7969	0.4776	0.78	0.566	0.6863	0.8776	0.7483		0.6355	0.4536	0.5063	0.3603	0.4191	0.7021	0.5426	0.5479		0.2222	0.4924	0.2623	0.4486	0.3824
0.9674	0.0081	0.9762	0	0.5658	0.9474	0	0.5278		0.1905	0.8209	nan	nan	0.2857	nan	nan	0.4688		0.7027	0.1324	nan	nan	0.225	nan	nan	0.7742		0.3542	0.75	0.6429	nan	0.6552	nan	nan	0.5897		0.676	0.3353	0.7833	0.3772	0.5274	0.4314	0.4783	0.4076		0.1138	0.2887	0.1029	0.5636	0.2901
0.9717	0.0614	0.975	0	0.6222	1	0.0417	0.5769		0	0.65	nan	nan	0.2895	nan	nan	0.1587		0.5909	0.1429	nan	nan	0.1852	nan	nan	nan		0.4054	0.766	0.4286	nan	0.6596	nan	nan	0.65		0.859	0.6164	nan	nan	0.9149	0.9091	nan	0.6667		0.0504	0.1768	0.0595	0.0611	0.0606
0.9535	0	0.9565	nan	0.625	nan	nan	0.3784		0	0.5714	nan	nan	0.4	nan	nan	0.2059		0.4872	0.0122	0.303	nan	0.2174	nan	0	0.0227		0.0435	0.5417	nan	nan	0.4516	nan	nan	0.4348		0.2583	0.0052	0.2078	0.0161	0.1392	0.2933	0	0.1714		0	0.3843	nan	0.3043	0.2759
0.9362	0	1	nan	0.5645	nan	nan	0.3421		0	0.6886	0.027	0.55	0.2414	nan	0.9429	0.74		0.4211	0.0381	0.1818	nan	0.1702	nan	0.1163	0.1163		0.1224	0.5361	0.1667	0.5357	0.3725	nan	0.8667	0.7568		0.3429	0	nan	0.0256	0.0172	nan	0	0.1639		0	0.1779	0.1029	nan	0.1111
0.9706	0.0127	0.9524	0	0.4074	nan	0	0.4615		0.4333	0.9681	nan	nan	0.7353	nan	nan	0.7463		0.4651	0.1212	nan	nan	0.4438	nan	nan	0.3941		0.186	0.5185	0.3182	0.619	0.4524	nan	0.7273	0.5135		0.1186	0.0063	nan	0.0133	0.0397	nan	0	0.0211		0.1389	0.3158	nan	0.4074	0.4688
1	0.0263	0.9429	0	0.33	0.9231	0	0.3117		0.0345	0.9677	nan	nan	0.439	nan	nan	0.525		0.7593	0.2381	nan	nan	0.7838	nan	nan	0.6562		0.0326	0.4091	0.0526	0.7037	0.3556	0.0789	0.8333	0.4085		0.2034	0.0081	nan	0.0167	0.0932	nan	0	0.0797		0.0127	0.2615	0.0625	0.3068	0.2377
0.9691	0.0044	0.96	0.0241	0.3926	0.9474	0.0125	0.3109		0	0.7931	nan	nan	0.3438	nan	nan	0.2903		0.6	0.0059	nan	0.0137	0.1053	nan	0	0.0125		0.3333	0.8209	0.6452	nan	0.7059	nan	0.8621	0.7917		0.219	0.0039	nan	0	0.0833	0.1515	0	0.1221		0.0333	0.2045	0.0759	0.1849	0.1441
0.9545	0.0208	0.9524	0.0156	0.3962	1	0	0.3804		0.4318	1	nan	nan	0.6667	nan	nan	0.9375		0.9565	0	nan	nan	0.5312	nan	nan	nan		0.0654	0.4146	0.14	0.6538	0.2947	0.1	0.7143	0.4348		0.1316	0	0.1846	0	0.1049	nan	nan	0.0926		0.0237	0.1442	0.0526	0.1875	0.1044
0.9032	0	0.9024	0	0.375	0.963	0	0.3023		0.2857	0.8929	nan	nan	0.2941	nan	nan	0.3659		0.4615	0	nan	nan	0.16	nan	nan	0.2857		0.3404	0.9202	nan	nan	0.6707	nan	nan	0.6441		0.2278	0.0074	0.6395	nan	0.4308	0.3649	nan	0.3627		0.075	0.2765	0.0345	0.125	0.1299
0.9123	0.0153	0.9487	0.0213	0.4255	1	0	0.3421		0	0.7209	nan	nan	0.3659	nan	nan	0.2917		0.7879	0.3846	0.6522	nan	0.6	0.375	nan	0.3846		0.1159	0.8022	nan	nan	0.5633	nan	nan	0.5299		0.2342	0	nan	nan	0.1461	0.0833	nan	0.1831		0.0857	0.5	nan	nan	0.4545
0.975	0	nan	nan	0.4286	nan	nan	0.4865		0	1	nan	nan	0.4444	nan	nan	0.2917		0.3723	0.063	0.2424	0.0357	0.1475	0.0625	0.1455	0.1078		0.28	0.7705	nan	nan	0.6591	nan	nan	0.6452		0.2391	0	0.3407	nan	0.322	0.2	nan	0.1429		0.0711	0.4787	nan	0.1875	0.209
0.9167	0.0526	nan	nan	0.44	nan	nan	0.6111		0.3778	0.8909	nan	0.9048	0.6136	nan	nan	0.3243		0.66	0.1818	0.5347	0.1667	0.3653	0.4035	0.3194	0.3722		0.3457	0.7915	nan	nan	0.5904	nan	nan	0.6583		0.2879	0.0118	0.1562	nan	0.2075	nan	nan	0.119		0.2381	0.4351	nan	0.4	0.404
0.9138	0.0493	0.9118	0.0222	0.4286	0.9211	0.1277	0.5392		0.1071	0.9038	nan	nan	nan	nan	nan	0.5		0.7717	0.2109	0.6462	0.3559	0.5079	0.5294	0.3396	0.3982		0.0612	0.6915	0.3913	0.6744	0.5507	0.25	0.5455	0.4776		0.3478	0	nan	nan	0.3939	nan	nan	nan		0.1282	0.6629	nan	0.9583	0.6981
0.6131	0	0.469	0	0.2788	0.6531	0.0143	0.3333		0.2333	0.8947	0.375	0.8529	0.5304	0.2273	0.8846	0.5301		0.5116	0.2	nan	0.1429	0.3	nan	0.037	0.2059		0.2222	0.9032	0.5714	nan	0.6129	0.5	0.7931	0.6604		0.1222	0.0084	nan	nan	0.015	nan	nan	0.1125		0.0909	0.2571	0.1316	0.1702	0.1325
0.854	0	0.7931	0	0.4759	0.7755	0	0.4154		0	0.9167	nan	nan	0.4516	nan	nan	nan		0.8033	0.1379	nan	0.08	0.2588	nan	nan	0.1341		0.449	0.875	nan	nan	0.5814	nan	nan	0.55		0.2083	0.0097	nan	0	0	nan	0	0		0.0829	0.2923	0.1325	0.4462	0.2604
0.92	0.027	nan	nan	0.6452	nan	nan	0.5806		0	0.75	nan	nan	0.2903	nan	nan	0.3939		0.6923	0.1429	nan	0.3	0.4571	nan	0.2414	0.2424		0.1798	0.6197	nan	nan	0.3684	nan	nan	0.4138		0.2586	0.0909	0.169	0.1667	0.1712	nan	0.1455	0.1579		0.1692	0.4521	0.0333	0.48	0.2414
0.9242	0.0141	nan	nan	0.4727	nan	nan	0.5593		0.1509	0.8718	nan	nan	0.3125	nan	nan	0.375		0.5952	0.0784	nan	0.04	0.36	0.3636	0.25	0.2881		0.1795	0.7174	nan	0.5385	0.4096	0.3182	nan	0.5		0.3077	0.1043	0.3302	0.0133	0.1946	0.0778	0.2029	0.1445		0.2769	0.6404	nan	nan	nan
0.9333	0.023	nan	nan	0.65	nan	nan	0.5909		0	0.8	nan	nan	0.303	nan	nan	0.3478		0.7273	0.1212	nan	nan	0.4762	nan	nan	0.3846		0	0.6667	nan	nan	nan	nan	nan	0.4516		0.8378	0.3333	nan	0.52	0.5926	0.5	0.5625	0.5373		0.0109	0.1959	nan	0.1212	0.1011
0.907	0	nan	nan	0.7317	nan	nan	0.6364		0	0.8667	nan	nan	0.3333	nan	nan	0		0.8776	0.0095	nan	0.0286	0.25	nan	0	0.1923		0	0.3587	0	nan	0.0568	0	0.0952	0.0673		0.7027	0.4257	0.8095	0.6061	0.7229	0.8095	0.5577	0.6364		0.0138	0.1506	0.1087	0.1705	0.1436
0.9032	0	nan	nan	0.5	nan	nan	0.6		0.4	0.9216	nan	nan	0.5741	nan	nan	0.3333		0.8537	0.0526	0.9048	nan	0.55	nan	nan	0.4524		0.2353	0.6716	nan	nan	0.6136	nan	nan	0.4474		0.3226	0.1096	0.12	nan	0.0746	nan	nan	0.2		0.0305	0.2404	0.0874	0.2586	0.1765
0.8594	0.0093	nan	nan	0.5181	nan	nan	0.5349		0.3333	0.8947	nan	nan	0.5	nan	nan	0.7209		0.4783	0	nan	nan	0.12	nan	0	0.0943		0.3333	0.6765	0.5238	0.7097	0.625	0.5769	0.7	0.6346		0.439	0.1373	0.3929	0.0357	0.2918	0.413	0.1471	0.2927		0.2368	0.5802	0.2679	0.24	0.3772
0.9429	0.0233	nan	nan	0.5541	nan	nan	0.5694		0.4	0.9474	nan	nan	0.6562	nan	nan	0.6098		0.8857	0	nan	nan	0.1458	nan	0	0.1		0	0.6146	nan	nan	0.5574	nan	nan	0.4		0.3979	0.1934	0.3133	0.2658	0.3047	0.2685	0.0833	0.2361		0	0.4766	0	0.4306	0.2672
0.9457	0.006	nan	nan	0.6311	0.9	nan	0.5739		0.1875	0.8627	nan	nan	0.4746	nan	nan	0.6923		0.8136	0.0225	0.6596	0	0.2583	0.85	0	0.1935		0.1333	0.5102	nan	nan	0.375	nan	nan	0.28		0.632	0.4074	0.5893	0.1842	0.4768	0.3617	0.3158	0.3617		0.2818	0.7059	0.4328	0.6531	0.5541
0.9767	0	nan	nan	0.5962	nan	nan	0.4		0	0.8793	nan	nan	0.3529	0	nan	0.3023		0.68	0	nan	nan	0.3684	nan	0	0.3462		0.5833	0.9429	nan	nan	0.5	nan	nan	0.6429		0.4688	0.1475	nan	nan	0.2979	0.4857	0.0588	0.2817		0.0632	0.2444	0.0263	0.3088	0.1813
0.9398	0	0.8889	0.0833	0.6509	0.9744	0.0556	0.5149		0	0.505	nan	nan	0.2125	nan	nan	0.1186		0.7448	0.0077	0.7963	0	0.3846	0.871	0	0.4279		0.3261	0.6889	nan	nan	0.5106	nan	nan	0.6538		0.4091	0.0179	nan	0.0217	0.1023	0.3103	0	0.1111		0.1117	0.2509	0.0328	0.2353	0.0977
1	0.069	nan	nan	0.5833	nan	nan	0.625		0	0.8142	nan	nan	0.3738	nan	nan	0.3023		0.4779	0.0219	nan	nan	0.1518	nan	nan	0.3008		0.3438	0.6536	nan	nan	0.6947	nan	nan	0.7667		0.8182	0.1682	nan	0.227	0.2333	nan	0.2642	0.3362		0	0.4714	nan	nan	0.1842
0.9355	0	nan	nan	0.5532	nan	nan	0.6316		0.0294	0.7949	nan	nan	0.2381	nan	nan	0		0.8505	0.0185	0.6154	nan	0.4286	nan	nan	0.5213		0.0667	0.4253	nan	0.3902	0.2963	nan	nan	0.4074		0.1053	0	0.05	0	0.0515	nan	0	0.0174		0.1705	0.3559	nan	nan	0.3194
1	0.1087	nan	nan	0.9062	nan	nan	0.8966		0	0.8039	nan	nan	0.6071	nan	nan	0.4074		0.4211	0.1169	0.2069	0.2308	0.2533	0.2727	nan	0.2444		0	0.3261	0.0357	0.2857	0.1429	0.037	0.1333	0.1136		0.1045	0	0.1351	0	0.0787	nan	0	0.0288		0.2348	0.3612	0.2273	0.5645	0.3154
0.8947	0.12	nan	nan	0.6364	nan	nan	0.6452		0.05	0.9062	nan	nan	0.2222	nan	nan	nan		0.8571	0.5	0.8462	0.5897	0.6574	0.7	0.6316	0.6625		0.2456	0.7436	nan	nan	0.6528	nan	nan	0.6667		0.1081	0	0.0323	0.0208	0.0215	nan	0	0		0.4129	0.5788	0.5625	0.5	0.5488
0.84	0	nan	nan	nan	nan	nan	nan		0	0.9796	nan	nan	0.5676	nan	nan	nan		0.6087	0.2075	0.6364	0.35	0.537	0.5385	0.3667	0.4407		0.1667	0.5484	nan	nan	0.2609	nan	nan	0.625		0.1026	0	0.0345	0	0.0119	nan	0.005	0.0129		0.2216	0.3675	0.1014	0.3721	0.25
1	0	nan	0.0435	0.2778	nan	0	0.34		0.0323	0.7179	nan	nan	0.5385	nan	nan	nan		0.8824	0.5745	nan	0.7391	0.6829	0.5172	0.75	0.6709		0.5185	0.8705	nan	nan	0.623	nan	nan	0.6486		0.2639	0	0.3	nan	0.1957	nan	0	0.0345		0.0704	0.5	0.0513	nan	0.12
1	0.0037	nan	0	0.2292	1	0.0208	0.4876		0.3571	1	nan	nan	0.5429	nan	nan	0.7241		0.6744	0.3474	0.5	0.2308	0.3871	0.5926	0.1714	0.3636		0.3093	0.8195	nan	nan	0.4143	nan	nan	0.5926		0.3824	0.0047	nan	0	0.0247	nan	0.0159	0.0595		0.1544	0.399	0.14	0.4	0.1958
1	0	nan	0	0.2708	0.96	nan	0.5741		0	0.9216	nan	nan	0.4348	nan	nan	0.4444		0.4211	0	nan	0	0.1064	nan	0	0.1282		0.1392	0.8516	nan	nan	0.5079	nan	nan	0.6353		0.1264	0.0087	nan	0	0.0133	0.1212	0	0.0486		0.0426	0.6923	0	nan	0.1311
0.9818	0.0152	nan	0	0.3684	0.8947	nan	0.5172		0.0097	0.8898	nan	nan	0.3409	nan	nan	0.4267		0.7097	0	nan	0	0.2	nan	nan	0.2857		0.3103	0.6497	nan	nan	0.5412	nan	nan	0.5408		0.1848	0	nan	0	0.0388	0.122	0	0.058		0.0645	0.4815	nan	nan	0.3953
1	0.0874	nan	0.0455	0.2955	nan	nan	0.5682		0.009	0.9028	nan	nan	0.3062	nan	nan	0.3831		0.3529	0	nan	0	0.1556	nan	0	0.0303		0.4857	0.951	nan	nan	0.575	nan	nan	0.6552		0.2783	0.0058	0.3121	0	0.1481	0.2533	0	0.1626		0.0142	0.1379	0	0.3115	0.1341
0.8333	0	nan	nan	0.6296	nan	nan	0.25		0	0.5495	nan	nan	0.3836	nan	nan	0.5484		0.5676	0	0.3	0	0.1111	nan	0	0.125		0.2424	0.6203	nan	nan	0.6316	nan	nan	0.5714		0.2051	0	nan	nan	0.0444	nan	nan	0.1618		0	0.1172	0.0698	nan	0.1212
0.9565	0.0488	nan	nan	0.4444	nan	nan	0.52		0	0.8205	nan	nan	0.4468	nan	nan	0.5238		0.6901	0.3048	0.4242	0.2667	0.3645	0.5417	nan	0.4627		0.1852	0.5207	nan	nan	0.1585	nan	nan	0.7347		0.2632	0	nan	0	0.0918	nan	nan	nan		0.0199	0.1423	0	0.1613	0.047
0.5938	0	nan	nan	0.3947	nan	nan	0.4667		0	0.7333	nan	nan	0.4722	nan	nan	0.4516		0.6346	0.2663	0.5926	0.3913	0.443	0.6818	0	0.2308		0.5405	0.881	nan	nan	0.7632	nan	nan	0.8889		0.16	0	0.2	0	0.0566	nan	nan	nan		0.075	0.1944	0.0658	0.2338	0.125
0.7949	0	nan	nan	0.4516	nan	nan	0.425		0.0588	0.68	nan	nan	0.3043	nan	nan	0.2368		0.8095	0.4111	nan	nan	0.5882	nan	nan	0.2424		0.5405	0.881	nan	nan	0.7632	nan	nan	0.8889		0.2616	0.0506	0.2627	0.4667	0.3	0.0704	0.2917	0.1677		0.0761	0.2228	0.2676	0.2478	0.2684
0.9565	0.0123	nan	nan	0.5909	nan	nan	0.4211		0.1218	0.744	nan	nan	0.4552	nan	nan	0.3631		0.8036	0.4352	0.8462	0.5455	0.6724	0.85	nan	0.4857		0.3043	0.717	nan	nan	0.55	0.3333	0.85	0.5909		0.7531	0.4107	0.5938	nan	0.6	0.6182	0.5926	0.6023		0	0.2167	0	0	0.0574
0.963	0	nan	nan	0.5652	nan	nan	1		0.0263	0.617	nan	nan	0.2	nan	nan	0.2		0.7941	0.4364	nan	nan	0.5476	nan	nan	0.619		0.3684	0.7368	nan	nan	0.6667	nan	nan	0.5312		0.2087	0.0135	nan	nan	0	nan	nan	0.0116		0	0.3	nan	nan	0.1207
0.9512	0.0106	1	0	0.5526	0.9091	0	0.4333		0	1	nan	nan	0.4286	nan	nan	0.3846		0.5	0.1963	0.1923	nan	0.3538	nan	0.4706	0.48		0.4375	0.7979	0.2456	0.9394	0.6739	0.623	0.7321	0.6875		0.5714	0.1613	nan	nan	0.3421	nan	nan	0.08		0	0.157	nan	nan	0.125
0.7969	0.2877	0.8537	0.3571	0.6761	0.7317	0.4286	0.6269		0	0.9833	nan	nan	0.4048	nan	nan	0.6585		0.3333	0	nan	nan	0.2286	nan	0.6538	0.52		0.5312	0.8519	nan	nan	0.7368	nan	nan	0.7838		0.4844	0.0879	nan	nan	0.5818	nan	nan	0.1613		0	0.1148	0.0506	0.0238	0.0385
0.6154	0.0263	0.5385	nan	0.4	nan	nan	0.5484		0.4355	1	nan	nan	0.5238	nan	nan	0.6538		0.55	0.0078	nan	0	0.0846	nan	nan	0.0784		0.1034	0.5957	nan	nan	0.5263	nan	nan	0.6111		0.3404	0.0464	0.15	0.1327	0.1746	nan	0.0357	0.1905		0.0336	0.1857	nan	nan	0.0924
0.9286	0	nan	nan	0.3571	nan	nan	0.4		0.4032	0.9524	nan	nan	0.6721	nan	nan	0.6471		0.4167	0	nan	0	0.1449	nan	nan	0.1094		0.2273	0.725	nan	nan	0.5333	nan	nan	0.6667		0.5876	0.3061	0.6731	0.2857	0.4638	0.717	0.3973	0.5349		0.0846	0.1962	nan	nan	0.0811
0.875	0	nan	nan	0.4138	nan	nan	0.3929		0.225	0.8974	nan	nan	0.4906	nan	nan	1		0.6235	0.0076	nan	0	0.1893	nan	nan	0.1268		0.3168	0.7206	0.2222	0.8919	0.4783	0.5143	0.8958	0.6667		0.9474	0.6	nan	nan	nan	0.9048	nan	0.7949		0.0667	0.4	nan	nan	0.125
0.8095	0.0192	nan	nan	nan	nan	nan	0.8718		0	0.8095	nan	nan	0.3462	nan	nan	nan		0.602	0.0043	0.6111	0	0.2556	0.6667	0	0.2551		0.34	0.7619	nan	nan	0.5319	nan	nan	0.675		0.8067	0.4735	0.4861	0.6829	0.589	0.7213	0.5625	0.6544		0	0.1717	0.037	0	0.062
0.5217	0	nan	nan	0.3864	nan	nan	0		0.0233	0.9559	nan	nan	0.4348	nan	nan	0.5185		0.6238	0	0.7667	nan	0.3978	0.75	0.0455	0.299		0.12	0.5	nan	nan	0.0741	nan	nan	0.3214		0.5974	0.2965	0.4062	0.52	0.4438	0.6111	0.4231	0.5		0	0.2564	0.0103	nan	0.0283
0.9412	0	nan	nan	0.4576	nan	nan	0.375		0	0.7576	nan	nan	0.1667	nan	nan	nan		0.4697	0	0.6667	nan	0.3684	nan	0.0952	0.1831		0.0938	0.8205	nan	nan	0.3824	nan	nan	0.1818		0.1948	0.0324	0.23	0.012	0.1297	0.0431	0.0549	0.0483		0	0.2857	0	nan	0
0.9697	0	nan	nan	0.525	nan	nan	0.4194		0.0147	0.958	nan	nan	0.4098	nan	nan	0.7059		0.4627	0.0714	0.3333	0.1026	0.2125	0.5926	0.1379	0.3492		0.4237	0.785	nan	nan	0.5179	nan	nan	0.5968		0.4785	0.2636	0.2353	0.2286	0.2396	0.2909	0.3585	0.3644		0	0.2787	nan	nan	0.0263
0.9118	0.32	0.5	nan	0.4545	0.931	0.925	0.9306		0.08	0.8966	nan	nan	0.2667	nan	nan	nan		0.6818	0	nan	nan	0.1864	nan	nan	0.2667		0	0.662	nan	nan	0.2658	nan	nan	0.2857		0.5809	0.349	0.473	0.5357	0.5062	0.6462	0.2899	0.4701		0.2424	0.5735	0.5161	nan	0.52
0.9692	0.4174	nan	nan	0.7215	nan	nan	0.5038		0.0035	0.8424	nan	nan	0.3737	nan	nan	0.2409		0.8235	0	nan	nan	0.2727	nan	nan	0.2973		0.0048	0.8186	nan	nan	0.3043	nan	nan	0.3399		0.1026	0	nan	0.0118	0.028	0.0556	0	0.0248		0	0.1284	0.1546	0.0811	0.0827
0.8322	0.0088	nan	nan	0.4585	nan	nan	0.3169		0.0769	0.8716	nan	nan	0.2302	nan	nan	0.2713		0.7931	0.0367	nan	nan	0.2639	nan	nan	0.3226		0	0.5433	nan	nan	0.1684	nan	nan	0.131		0.1188	0.0054	0.0182	0	0.0065	0.0781	0	0.0303		0.0204	0.1565	0.25	0	0.0803
1	0.4359	nan	nan	nan	nan	nan	nan		0	0.8308	nan	nan	0.3429	nan	nan	0.2474		1	0.6579	nan	nan	0.75	nan	nan	nan		0.0115	0.5591	nan	nan	0.169	nan	nan	0.0508		0.2897	0.1179	0.2985	0.0833	0.234	0.125	0.2692	0.2155		0.4127	0.75	0.549	0.2857	0.3909
0.5714	0	nan	nan	nan	nan	nan	0		0	0.7667	nan	nan	0.3548	nan	nan	0.125		0.7778	0	nan	nan	0.9259	nan	nan	0.2593		0	0.3071	nan	nan	0.0901	nan	nan	0.011		0.5455	0.0351	0.2903	nan	0.1731	nan	nan	nan		0.4655	0.8324	0.451	0.6444	0.513
0.92	0	0.8182	nan	0.6316	nan	nan	0.5172		0	0.7619	nan	nan	0.4815	nan	nan	0.1667		0.7143	0.0167	nan	nan	0.5116	nan	nan	0.1481		0.0175	0.4458	nan	nan	0.1758	nan	nan	0.25		0.3529	0.0492	nan	nan	0.0882	nan	nan	nan		0.1667	0.6256	0.1957	0.6364	0.4044
0.9565	0	0.9545	0.0476	0.625	0.9259	0.4062	0.6508		0	0.7097	nan	nan	nan	nan	nan	0.28		0.3793	0	nan	nan	0.2821	nan	nan	0.1579		0	0.3957	nan	nan	0.1962	nan	nan	0.033		0.7553	0.5346	nan	0.4333	0.534	nan	0.5	0.6296		0.0263	0.2635	0.1364	nan	0.3077
0.8421	0.0128	0.6905	0.0189	0.3775	0.4348	0.0182	0.1938		0	0.5145	nan	nan	0.203	nan	nan	0.1667		0.3333	0.0145	nan	nan	0.0526	nan	nan	0.2041		0.0103	0.3425	nan	nan	0.0706	nan	nan	0.0989		0.5195	0.1739	0.25	nan	0.26	nan	0.28	0.2727		0.6892	0.94	nan	nan	1
0.8276	0.0204	nan	nan	0.36	nan	nan	0.5		0	0.9556	nan	nan	0.3846	nan	nan	0.4211		0.3889	0.0656	nan	nan	0.1935	nan	nan	0.2979		0	0.6296	0	0.4286	0.1209	0	0.2	0.0811		0.8077	0.2093	nan	nan	0.5517	nan	nan	nan		0.2418	0.5521	nan	nan	0.2917
0.9	0	nan	nan	0.6176	nan	nan	0.9667		0.0345	0.9787	nan	nan	0.4615	nan	nan	0.4857		0.7971	0.4679	0.64	0.1739	0.4	nan	0.5	0.52		0.0229	0.6863	0.037	0.7143	0.1855	0.0278	0.6	0.2083		0.7364	0.5035	0.7143	0.8108	0.7414	0.6364	0.5588	0.5847		0	0.2917	0	0	0
0.8617	0.0833	nan	nan	0.4769	nan	nan	0.4634		0.0385	0.7241	nan	nan	0.1579	nan	nan	0.3659		0.6889	0.2955	0.4	nan	0.38	nan	nan	0.5909		0.0408	0.5758	0.1111	nan	0.2542	nan	nan	0.2045		0.3129	0.1642	0.0375	0.2642	0.2112	0.3191	0.0427	0.2056		0.1634	0.3149	0.0891	0.3333	0.1797
0.9737	0.4526	nan	nan	0.6974	nan	nan	0.3279		0	0.8627	nan	nan	0.5111	nan	nan	0.3636		0.8182	0.4861	nan	nan	0.75	nan	nan	0.5455		0.1905	0.6418	0.125	0.3333	0.3182	0.25	nan	0.2687		0.2222	0.0621	0.3571	0.075	0.127	nan	0.0303	0.1087		0.1034	0.3174	0.2136	0.56	0.3034
1	0.0227	nan	nan	nan	nan	nan	nan		0.069	0.6372	nan	nan	0.34	nan	nan	0.3226		0.913	0.3158	nan	nan	0.6	nan	nan	0.6897		0.0319	0.3551	nan	nan	0.0947	nan	nan	0.0882		0.1087	0	nan	nan	0	nan	nan	0.0125		0.1831	0.5369	0.2239	nan	0.3697
0.9565	0.449	nan	nan	0.8148	nan	nan	0.7647		0	0.5667	nan	nan	0.2692	nan	nan	0.6		0.8235	0.0545	nan	nan	0.5	nan	0	0.3514		0.156	0.7126	nan	nan	0.2587	nan	nan	0.5414		0.4737	0.1636	0.28	nan	0.3881	0.2609	nan	0.1034		0.3448	0.7677	0.2973	0.6333	0.4495
0.9608	0	nan	0	0.3012	0.9565	0.0303	0.4412		0	0.5514	nan	nan	0.2111	nan	nan	0		0.9697	0.029	nan	nan	0.6	nan	nan	0.4783		0.24	0.7391	nan	nan	nan	nan	nan	0.7241		0.1	0	0	0	0.0149	0	0.1905	0.0331		0.3708	0.8996	nan	0.8046	0.6742
0.9692	0.0054	0.9787	0	0.3732	1	0.0161	0.3429		0	0.9333	nan	nan	0.5	nan	nan	0.3929		0.697	0.3191	nan	nan	0.5652	nan	nan	0.5385		0.2619	0.7333	nan	nan	0.85	nan	nan	0.4444		0.7234	0.2154	nan	nan	0.3409	0.4815	nan	0.4444		0.4578	0.8641	0.4902	0.8542	0.7006
0.9688	0	nan	0	0.3478	nan	0	0.2381		0	0.9735	0	0.9737	0.4495	0	0.9444	0.4935		0.4583	0	nan	0	0.1212	nan	0.0652	0.1571		0.3	0.6667	nan	nan	0.5676	nan	nan	0.7436		0.7949	0.4686	0.8	0.4286	0.48	0.5893	0.4773	0.5431		0.0236	0.1548	0.0833	0.0938	0.0833
0.9821	0.0059	nan	0	0.2553	0.9	0	0.4235		0	0.9722	nan	1	0.4143	nan	nan	0.4615		0.5652	0	nan	0	0.0949	0.6818	0	0.1615		0.4688	0.8232	nan	nan	0.7178	nan	nan	0.6667		0.7059	0.2	0.75	nan	0.7377	0.6562	0.3846	0.5375		0.082	0.2409	0.0556	nan	0.087
0.95	0	nan	0	0.4062	1	0	0.5		0.0182	0.9254	0	nan	0.3478	nan	nan	0.3654		0.7083	0	nan	0	0.1455	0.75	0	0.2679		0.4211	0.8718	nan	nan	0.5472	nan	nan	0.5333		0.45	0.0283	nan	nan	0	nan	nan	nan		0.0088	0.1556	0.0263	0	0.0119
0.9615	0	nan	0	0.3019	nan	0	0.2857		0	0.9167	nan	nan	0.3333	nan	nan	0.2857		0.4324	0	0.375	0.037	0.1803	nan	nan	0.0185		0.3611	0.7805	nan	nan	0.4615	nan	nan	0.6207		0.1892	0	nan	0	0	nan	0.0278	0.0278		0.0137	0.4186	0	0.0323	0.0234
1	0	nan	0	0.1857	nan	0	0.2301		0	1	nan	nan	0.3729	nan	nan	0.3214		0.5158	0.0165	0.5814	0.0737	0.3182	0.3333	0.0308	0.1716		0.3902	0.8718	nan	nan	0.7073	nan	nan	0.7		0.1356	0.0043	nan	0	0.0105	nan	nan	0		0.0176	0.1833	nan	0	0.0316
0.8621	0	nan	0	0.2909	nan	0	0.1887		0.0294	1	0	nan	0.3125	nan	nan	0.2273		0.5	0	nan	nan	0.4118	nan	nan	0.129		0.3704	0.8605	nan	nan	0.7742	nan	nan	0.8714		0.16	0.0369	0.0522	0.1646	0.0921	0.1413	0.0408	0.0825		0.0458	0.2176	nan	nan	0.1882
0.8462	0	nan	0.0149	0.2222	nan	0.0087	0.1266		0.1034	0.9839	nan	nan	0.434	nan	nan	0.4348		0.4222	0	0.5	0	0.2778	0.3571	0	0.1695		0.3462	0.7769	nan	nan	0.7885	nan	nan	0.6364		0.3134	0.1094	0.3333	0	0.2105	0.1429	nan	0.1389		0.0642	0.1667	0.1333	0.1111	0.119
0.8462	0	nan	0	0.1518	0.9565	0.0164	0.1878		0.125	1	nan	nan	0.3704	nan	nan	nan		0.525	0.0096	nan	0	0.1765	0.5217	0	0.1954		0.3214	0.7826	nan	nan	0.7	nan	nan	0.6364		0.1429	0.006	0.0571	0	0.0143	0.0952	0	0.0157		0.0205	0.1246	nan	nan	0.0533
0.973	0	nan	0	0.1782	0.9615	0	0.2467		0.06	0.9265	nan	nan	0.5	nan	nan	0.3864		0.3553	0	0.3846	0	0.1301	nan	0.0147	0.1383		0.4667	0.8462	nan	nan	0.6341	nan	nan	0.8429		0.1273	0.0027	0.1136	0.0248	0.0386	0.1176	0	0.0382		0.0552	0.4052	nan	nan	0.2811
0.9677	0	nan	0	0.1739	nan	0	0.2321		0.0741	0.9423	nan	nan	0.5161	nan	nan	0.3667		0.4697	0	0.3529	0	0.1644	0.3725	0	0.1681		0	0.7872	0	0.625	0.2787	nan	0.7826	0.5738		0.7324	0.4231	nan	0.3333	0.4815	0.6129	nan	0.5211		0.0333	0.5455	nan	0.75	0.5644
0.5	0	nan	nan	0.1176	nan	nan	0		0.0952	0.8679	nan	nan	0.6579	nan	nan	0.7333		0.3974	0	nan	nan	0.1579	nan	nan	0.0588		0.0102	0.9479	0	0.9512	0.3409	nan	0.931	0.675		0.6739	0.3512	0.3864	nan	0.3958	nan	0.6066	0.4945		0.0199	0.125	0.0323	0.1373	0.0707
0.8571	0	nan	nan	0.425	nan	nan	nan		0	0.962	nan	nan	0.1789	nan	nan	0.4928		0.3387	0.0082	nan	nan	0.1373	nan	nan	0.1379		0.0238	0.9259	0.0227	nan	0.2698	nan	0.8529	0.6304		0.391	0.1882	0.2063	0.1636	0.186	0.5333	0.2545	0.4026		0.081	0.3706	0.0917	0.2929	0.1538
0.6667	0.0294	nan	nan	0.4324	nan	nan	0.4		0	1	nan	nan	0.2321	nan	nan	0.8065		0.6512	0	nan	nan	0.2537	nan	nan	0.2542		0.0286	0.619	0	nan	0	nan	0.8125	0.6308		0.5877	0.2296	0.5106	nan	0.3723	nan	nan	0.3491		0.0317	0.1924	0.1546	0.1951	0.1643
0.9583	0.0345	nan	nan	0.6857	nan	nan	0.9583		0	0.9722	nan	nan	0.2899	nan	nan	0.5652		0.6667	0	nan	nan	0.2381	nan	nan	0.2		0	0.8889	0.0476	nan	0.2727	nan	nan	0.4884		0.2273	0.015	nan	0	0	nan	nan	nan		0.095	0.2535	0.1326	0.3077	0.1445
0.85	0	0.8163	0	0.4951	0.8788	0	0.5		0	0.963	nan	nan	0.4615	nan	nan	0.6667		0.4348	0	nan	nan	0.375	nan	nan	0.3462		0.0513	0.7458	nan	nan	0.4242	nan	nan	0.551		0.1071	0	0	nan	0	nan	nan	0		0.1368	0.355	0.0714	nan	0.1579
0.8684	0	nan	nan	0.5556	nan	nan	0.4286		0.1538	0.6667	0.069	nan	0.25	nan	nan	0.3418		0.7241	0.0161	nan	nan	0.4474	nan	nan	0.4857		0	0.619	0.0417	nan	0.1579	nan	nan	0.1		0.1132	0	nan	nan	0	nan	nan	nan		0.1909	0.4231	0.3818	0.5714	0.4607
1	0	nan	nan	0.5526	nan	nan	0.5385		0.027	0.6937	nan	nan	0.1856	nan	nan	0.3659		0.4324	0.0076	nan	nan	0.3671	nan	nan	0.2308		0	0.4667	0	nan	0.0714	0	nan	0.1967		0.2222	0.0387	nan	nan	0.1515	nan	0.0938	0.0805		0.0312	0.2123	0	0.0968	0.0844
0.8077	0	nan	nan	0.5	nan	nan	0.6579		0.0741	0.6429	nan	nan	0.2593	nan	nan	0.4375		0.3158	0	nan	nan	0.2381	nan	nan	0.1143		0	0.4242	0	nan	0.1373	nan	nan	0.1613		0.4	0.1799	0.3514	0.1552	0.2482	0.404	0.3158	0.3384		0.0862	0.3147	0.0577	0.0732	0.053
0.6	0	nan	nan	0.52	nan	nan	0.8387		0	0.9333	nan	nan	0.4615	nan	nan	0.4909		0.4545	0	nan	nan	nan	nan	nan	nan		0	0.4634	0	nan	0.1373	nan	0.5	0.3023		0.2549	0.0328	nan	nan	0.0615	nan	nan	0.1892		0.018	0.2013	nan	nan	0.0807
0.8519	0.1724	nan	nan	0.5714	nan	nan	0.4242		0	0.9841	nan	nan	0.3158	nan	nan	0.5		0.6538	0.0312	nan	nan	nan	nan	nan	0.2381		0	0.5312	0	nan	0.15	0	nan	0.325		0.2115	0	nan	nan	0.0741	nan	nan	0.037		0.0222	0.3158	nan	nan	0.0909
1	0	nan	nan	0.5217	nan	nan	0.4688		0.0323	0.8235	nan	nan	0.5385	nan	nan	0.44		0.6444	0	nan	nan	0.2333	nan	nan	0.4348		0	0.7727	0	nan	0.2333	nan	nan	0.3902		0.2222	0.0098	0.0741	nan	0.05	0.0938	nan	0.0741		0	0.25	nan	nan	0.0263
0.9074	0.0366	0.8929	0	0.5	0.913	0.0385	0.5658		0	0.7119	nan	nan	0.5373	nan	nan	0.4091		0.5185	0	nan	nan	0.5	nan	nan	0.6071		0.012	0.6667	0	nan	0.0965	nan	nan	0.12		0.54	0.162	0.4118	0.1429	0.2714	0.4394	nan	0.3976		0.0084	0.2121	nan	nan	0.0597
0.503	0	nan	nan	0.2289	nan	nan	0.3543		0	0.8116	nan	nan	0.2308	nan	nan	0.2143		0.4	0	nan	nan	0.3125	nan	nan	0.3667		0	0.6071	0.0667	nan	0.1358	nan	nan	0.2857		0.5455	0.2842	0.3103	0.0952	0.2353	0.375	nan	0.3429		0	0.3243	0	nan	0
0.5591	0	nan	nan	0.2317	nan	nan	0.3433		0	1	nan	nan	nan	nan	nan	0.2		0.7	0.0303	nan	nan	0.5238	nan	nan	0.4815		0.0132	0.3776	0.0588	0.2	0.1269	0.0714	0.4667	0.2577		0.129	0	0.0323	0	0.0132	0	0	0		0	0.1197	0	nan	0.0661
0.55	0	nan	nan	nan	nan	nan	nan		0.0152	1	0	nan	0	nan	nan	nan		0.4167	0.0078	0.4722	0	0.2059	0.1702	0.0488	0.1371		0.2424	0.8723	0.16	nan	0.25	nan	nan	0.5294		0.2301	0.0677	0.0811	0.2154	0.152	0	nan	0.0417		0.6	0.9315	nan	nan	0.5
0.9231	0.0213	nan	nan	0.5882	nan	nan	0.75		0	1	0	nan	0.1212	nan	nan	0.4375		0.6667	0	nan	nan	0.3455	nan	nan	0.2364		0	0.5556	nan	nan	0.1385	nan	nan	0.163		0.1228	0.0066	0.075	nan	0.055	0	nan	0.0227		0.1806	0.4033	nan	0.1404	0.217
0.8889	0.1316	nan	nan	0.6923	nan	nan	0.85		0	1	0.0204	nan	0.2687	nan	0.9583	0.5098		0.4586	0.01	0.28	0.1951	0.2535	0.4242	0.1935	0.2462		0	0.4648	nan	nan	0.1429	nan	nan	0.1786		0.6982	0.457	0.6067	0.5	0.5612	0.5918	0.5085	0.5413		0.0381	0.1626	0.2245	0.15	0.1279
0.8077	0	nan	nan	0.2553	nan	nan	0.5143		0	0.875	0	nan	0.2619	nan	nan	0.6		0.55	0.0105	0.4	0.2419	0.2754	0.5	0.2619	0.2889		0	0.6296	nan	nan	0.2647	nan	nan	0.275		0.3906	0.1791	0.4595	0.2719	0.3136	0.3103	0.2439	0.2171		0.2857	0.5769	0.4706	0.5116	0.4706
0.65	0	nan	nan	0.2963	nan	nan	0.2581		0.0488	0.8936	nan	nan	0.36	nan	nan	0		0.4725	0	0.35	0.1944	0.2627	nan	0.2941	0.3131		0.05	0.5	nan	nan	0.1429	nan	nan	0.3333		0.2619	0	0	nan	0	nan	nan	0		0.614	0.8571	0.8788	0.9167	0.9125
0.84	0.2651	nan	nan	0.4688	nan	nan	0.7931		0.4716	0.9808	nan	nan	0.5844	nan	nan	0.5202		0.6373	0.0192	0.44	0.2778	0.3162	nan	0.4167	0.3895		0.0312	0.6	nan	nan	0.1449	nan	nan	0.5		0.5574	0.2744	0.2778	0.3659	0.3247	0.5472	0.3176	0.4058		0.1967	0.5508	0.1892	0.4444	0.3118
0.8065	0.1618	nan	nan	0.5	nan	nan	nan		0	0.9649	nan	nan	0.3889	nan	nan	0.475		0.631	0	0.3333	0.5072	0.4444	0.6087	0.5319	0.5571		0.0571	0.4348	nan	nan	0.2	nan	nan	0.2778		0.2273	0.0348	0.186	nan	0.1184	nan	nan	0.2692		0.0118	0.4	0.3143	nan	0.2188
0.9195	0.3151	nan	nan	0.6145	nan	nan	0.6634		0	0.8857	nan	nan	0.48	nan	nan	0.5		0.6667	0.0149	0.7143	nan	0.2588	nan	nan	0.3529		0.2162	0.6296	nan	nan	0.24	nan	nan	0.2692		0.1313	0.0044	0.0889	0.0492	0.053	0.1071	0.0682	0.0793		0.2742	0.8598	0.2316	0.6915	0.4545
0.9259	0	nan	nan	0.4643	nan	nan	0.5769		0.3793	0.88	nan	nan	nan	nan	nan	nan		0.4762	0	nan	nan	0.2368	nan	nan	0.2195		0.2917	0.8167	nan	nan	0.3	nan	nan	0.5		0.2	0.0204	0.2381	0.0116	0.0942	0.1607	0.0169	0.1074		0.3234	0.5887	0.2476	0.7009	0.4882
0.9518	0.16	0.8148	0.0345	0.557	nan	nan	0.6296		0.0833	0.8333	0.0541	0.88	0.4203	nan	nan	0.4359		0.4574	0	nan	nan	0.1868	nan	nan	0.2232		0.2895	0.7037	0.4667	nan	0.5	0.087	nan	0.3659		0.2133	0.0056	0.2162	0.0125	0.1011	0.2464	0.0167	0.1343		0.0294	0.2	0	0.1481	0.05
0.9024	0.0496	0.7407	nan	0.6163	nan	nan	0.4074		0.0099	0.9583	0.0179	nan	0.0882	0	nan	0.3455		0.5701	0	nan	nan	0.2921	nan	nan	0.3273		0.6333	0.9649	nan	nan	0.875	nan	nan	nan		0.3913	0.1203	0.4583	0.4762	0.42	nan	nan	0.1951		0.3043	0.7174	0.3217	0.6705	0.4703
0.9744	0.1807	nan	nan	0.6364	nan	nan	0.5217		0.0137	0.9524	0.0111	0.9655	0.2391	0	nan	0		0.4868	0	nan	nan	0.2069	nan	nan	0.4306		0.5405	0.8444	nan	nan	0.8438	nan	nan	0.8148		0.121	0.0161	0.1104	0	0.0635	0.1102	0.0093	0.0446		0.418	0.9383	0.2055	0.7073	0.386
0.537	0.0119	nan	nan	0.2391	nan	nan	0.1324		0.0476	0.8182	nan	nan	0.36	nan	nan	0.381		0.5385	0	nan	nan	0.3636	nan	0.04	0.1628		0.0286	0.5208	nan	nan	0.3158	nan	nan	0.04		0.1852	0.0534	0.2	0.1	0.129	0.1233	nan	0.1395		0.0383	0.1589	0.0541	0.2661	0.1451
0.9355	0.0172	nan	nan	0.3929	nan	nan	0.2432		0.0127	1	0	nan	0.0987	0	nan	0.2615		0.5	0	nan	0	0.1528	nan	0	0.0851		0	0.3151	nan	0.1905	0.1176	nan	nan	0.0526		0.2326	0.0339	0.25	0.1333	0.1875	0.0556	nan	0.0794		0.1316	0.458	0.1915	0.5217	0.3012
0.9821	0.4694	nan	nan	0.8088	nan	nan	0.6615		0	1	0.0056	nan	0.0733	0	nan	0.1519		0.4194	0.005	nan	nan	0.1075	nan	nan	0.0659		0.0435	0.4079	nan	nan	0.16	nan	nan	0.0625		0.6053	0.1333	0.4058	0.0645	0.3	0.449	nan	0.3944		0.15	0.3851	0.2549	0.2593	0.2857
0.6462	0	nan	nan	0.4437	nan	nan	0.4382		0	0.95	0	nan	0.2353	0	nan	0.0515		0.625	0.1972	nan	nan	0.7317	nan	nan	0.3514		0	0.3038	nan	nan	0.1579	0	nan	0.0769		0.7419	0.234	0.697	nan	0.7115	0.4615	0	0.2564		0.2396	0.4561	0.2073	0.5778	0.3209
0.913	0	nan	nan	0.5366	nan	nan	0.7273		0	0.9604	0.0128	nan	0.28	0	nan	0.168		0.3684	0.0093	nan	0	0.1071	0.2414	0.6957	0.4717		0.2542	0.6842	nan	nan	0.4808	nan	nan	0.463		0.1591	0	0.0278	nan	0.0185	nan	nan	0		0.0645	0.4058	nan	nan	0.4211
0.7097	0	nan	nan	0.6129	nan	nan	0.275		0	0.9787	0	nan	0.3973	0.0172	1	0.4		0.6515	0.3146	0.5476	nan	0.4918	nan	nan	0.3871		0	0.6203	nan	nan	0.2809	nan	nan	0.4038		0.5571	0.3082	0.3902	0.2941	0.3375	0.3947	0.3448	0.3909		0	0.1716	0	0.1034	0.0435
1	0.0127	nan	nan	0.1034	nan	nan	0.165		0	0.9167	nan	nan	0.5862	nan	nan	0.4118		0.72	0.2338	0.7027	0.3704	0.5735	nan	0.45	0.6047		0	0.625	nan	nan	0.2424	nan	nan	0.2		0.3864	0.0734	0.4468	0.1154	0.2348	0.2963	0.2593	0.3205		0.1707	0.625	nan	nan	nan
1	0.006	nan	nan	0.3735	nan	0	0.2193		0.1224	0.6418	nan	nan	0.5227	0.25	0.9167	0.6216		0.7	0.3492	nan	nan	0.6061	nan	nan	0.5352		0.1034	0.4565	nan	nan	0.1481	nan	nan	nan		0.1081	0	nan	0	0.007	0	0	0.0086		0.0515	0.1655	nan	nan	0.1194
0.9302	0	nan	nan	0.5	nan	nan	0.4348		0.0303	0.8588	nan	nan	nan	nan	nan	nan		0.7358	0.0069	nan	0	0.3429	0.76	0	0.3043		0	0.4528	nan	nan	nan	nan	nan	nan		0.175	0	nan	nan	nan	nan	nan	0		0.104	0.2164	nan	nan	0.1319
0.8649	0	nan	nan	0.4857	nan	nan	0.5		0	1	nan	nan	0.7083	nan	nan	0.5938		0.7568	0	nan	0.0333	0.2703	nan	0	0.2989		0.0455	0.5405	nan	nan	nan	nan	nan	nan		0.4264	0.1869	0.303	nan	0.2766	0.284	0.0615	0.2152		0.4522	0.6466	nan	nan	0.5655
0.7975	0	nan	nan	0.375	nan	nan	0.5435		0	0.973	nan	nan	0.6176	nan	nan	0.5526		0.6296	0.027	nan	nan	0.4848	0.88	nan	0.5238		0.0159	0.3647	nan	nan	0.0833	nan	nan	0		0.3398	0.0842	0.3067	nan	0.2642	0.2113	0.0392	0.1259		0	0.3351	nan	nan	0.411
0.9615	0	nan	nan	0.4237	nan	nan	0.3448		0.45	1	nan	nan	0.75	nan	nan	0.7931		0.5714	0	nan	nan	0.3617	nan	nan	0.32		0	0.4717	nan	nan	0.1111	nan	nan	0.25		0.5385	0.1176	nan	nan	0.3488	nan	nan	0.1864		0.0435	0.4419	nan	0.4074	0.3803
0.9615	0	nan	nan	0.52	nan	nan	0.6667		0	1	nan	nan	0.4545	nan	nan	nan		0.75	0.0253	nan	nan	0.5217	nan	nan	0.3714		0	0.5397	nan	nan	0.1385	nan	nan	0.28		0.5897	0.27	0.4194	0.475	0.4103	nan	0.2581	0.1923		0.4839	0.6875	0.5888	0.3333	0.5281
1	0	nan	nan	0.4815	nan	nan	0.32		0	0.5893	nan	nan	0.1786	nan	nan	0.5484		0.7391	0.1765	nan	nan	0.3684	nan	nan	0.3953		0	0.6857	nan	nan	0.2	nan	nan	nan		0.5135	0.2517	0.4118	0.4231	0.4118	0.4	0.4468	0.4123		0.0294	0.1976	0	0.1356	0.1012
0.9091	0	nan	nan	0.525	nan	nan	0.4359		0	0.9667	0	nan	0.42	nan	nan	0.4872		0.9737	0.6204	nan	nan	0.7091	nan	nan	0.7222		0	0.3333	0	0.2593	0.0962	nan	0.16	0.0656		0.5143	0.098	0.1176	0.3333	0.197	nan	nan	0.4468		0.1778	0.3767	0.25	0.3492	0.3333
0.7407	0.02	nan	nan	0.4167	nan	nan	0.5667		0	0.6591	nan	nan	0.325	nan	nan	0.16		0.7273	0.2791	nan	0.3636	0.375	nan	nan	0.4545		0	0.3191	nan	nan	0.075	nan	nan	0.0312		0.5462	0.3377	0.6404	0.3333	0.4724	0.7333	0.3936	0.5421		0.3939	0.6285	0.4462	0.5	0.5031
0.9643	0	nan	nan	0.1905	nan	nan	0.1351		0.4595	0.98	0.5238	1	0.6769	nan	nan	0.7426		0.3661	0.0223	0.4646	0.0213	0.3696	0.2041	0.0435	0.1552		0	0.431	0	nan	0.1373	nan	nan	0.3095		0.5652	0.2541	0.6512	0.4	0.6475	0.6296	0.3571	0.5176		0.0087	0.1722	0	0.1809	0.1259
0.898	0	0.9118	0.2222	0.5692	0.9796	0.1562	0.6625		0	0.9385	0	nan	0.3864	0	nan	0.3968		0.5412	0.0288	0.6833	0.0588	0.4865	0.4194	0	0.2237		0	0.4151	nan	nan	0.0769	nan	nan	0.2857		0.5849	0.2695	0.2105	0.1042	0.2043	0.375	0.1667	0.2911		0	0.1686	nan	0.25	0.14
0.5	0	0.3	0.0597	0.1667	0.2549	0.1429	0.2043		0	0.8769	nan	nan	0.359	nan	nan	0.4103		0.6087	0.1413	0.6333	nan	0.4286	nan	nan	0.4444		0.0476	0.6966	nan	nan	0.2917	nan	nan	0.4699		0.5167	0.1567	nan	nan	0.3621	nan	nan	0.4304		0.1071	0.45	0.0541	0.2121	0.1486
0.8919	0.35	nan	nan	0.6667	nan	nan	0.7955		0	0.8947	nan	nan	0.4286	nan	nan	nan		0.4242	0.0095	nan	nan	0.3134	0.1429	nan	0.1562		0	0.822	nan	nan	0.3733	nan	nan	0.3647		0.7941	0.5066	nan	nan	0.5429	0.7037	nan	0.7385		0	0.1818	0	0.0781	0.0365
1	0.4194	nan	nan	0.6765	nan	nan	nan		0.2727	0.9024	nan	nan	nan	nan	nan	0.3448		0.6957	0.0238	nan	nan	0.2558	nan	nan	0.2381		0	0.314	nan	nan	0.1757	nan	nan	0.1515		0.3097	0.0957	0.1184	0.3226	0.2239	0.2647	nan	0.2164		0	0.3486	nan	0	0.0256
1	0	nan	nan	0.6667	nan	nan	0.3125		0	0.5484	0	0.6	0.3962	nan	0.3478	0.2286		0.625	0.0541	0.7	0.1364	0.3729	nan	nan	0.25		0	0.7636	nan	nan	0.3261	nan	nan	0.4167		0.386	0.0526	0	nan	0.1455	0.0426	0.1591	0.0957		0.1077	0.3627	0.0556	0.0488	0.1136
0.8929	0.2321	nan	nan	0.5405	nan	nan	0.5714		0	0.625	nan	nan	0.1176	nan	nan	0.025		0.5179	0.0179	nan	0.087	0.3191	nan	nan	0.3095		0	0.5625	nan	nan	0.1684	nan	nan	0.25		0.3333	0.0545	0.1961	0.1356	0.1607	nan	0.0541	0.1165		0.5758	0.8203	0.7778	0.78	0.7909
0.9909	0.3308	nan	nan	0.7519	nan	nan	0.6897		0	0.8462	nan	nan	nan	nan	nan	0.5667		0.8636	0.0847	0.8788	0.2632	0.5244	0.7937	0.0811	0.5463		0	0.5	nan	nan	0.1818	nan	nan	0.3095		0.4167	0.1613	0.2	0.2791	0.2336	0.3684	0.1184	0.2915		0.525	0.9375	nan	0.8182	0.8649
1	0	nan	nan	0.575	nan	nan	0.525		0.1346	0.6531	0.1	0.6	0.3273	0.2917	nan	0.4		0.5968	0.011	0.8125	0	0.4286	0.3929	0	0.2545		0.0154	0.8405	0	nan	0.3636	nan	nan	0.3856		0.8857	0.5204	nan	nan	0.7143	0.8519	0.6364	0.7692		0.5733	0.8478	0.6623	0.7143	0.6918
1	0	nan	nan	0.5	nan	nan	nan		0	0.6961	nan	nan	0.2151	nan	nan	0.4323		0.7009	0.072	0.7458	0.1176	0.4435	0.6462	0.2188	0.5446		0.0047	0.7103	0	0.55	0.3203	0	0.963	0.2954		0.7972	0.5658	0.8077	0.42	0.6176	0.7442	0.5946	0.6529		0.0054	0.1181	0.0109	nan	0.0127
0.9487	0.4022	nan	nan	0.7458	nan	nan	0.9783		0	0.6324	nan	nan	0.2889	nan	nan	0.5417		0.8551	0.2911	0.9459	0.2692	0.7262	0.75	nan	0.5135		0.0085	0.5038	nan	nan	0.1727	nan	nan	0.3429		0.354	0.1579	0.1379	0.1915	0.2292	0.5714	0.2333	0.2796		0.1915	0.5222	0.0455	nan	0.3333
0.9	0.3649	nan	nan	0.6667	nan	nan	0.6494		0.0921	0.9556	nan	nan	0.3117	nan	nan	0.2105		0.6379	0.1042	0.625	nan	0.4286	nan	nan	0.3659		0.0435	0.7524	nan	nan	0.3175	nan	nan	0.4688		0.2174	0.006	nan	0	0	0	0	0		0.1875	0.5341	0.1053	nan	0.2895
1	0	nan	nan	nan	nan	nan	0.3704		0.0762	0.9906	nan	nan	0.3361	nan	nan	0.1532		0.6	0.1463	nan	nan	0.4	nan	nan	0.3125		0.0111	0.6911	nan	0.75	0.3571	nan	nan	0.42		0.1875	0.0034	nan	0	0	0.0145	0	0.0067		0.0055	0.129	0	0.0621	0.045
1	0	nan	nan	0.4	nan	nan	0.2917		0	0.9524	nan	nan	0.4156	nan	nan	0.2703		0.8182	0.1212	nan	nan	0.5	nan	nan	0.1739		0	0.8933	0	nan	0.386	nan	nan	0.4915		0.1373	0	nan	nan	0	nan	nan	0		0.1509	0.7017	0.2545	0.6087	0.5172
0.7667	0	nan	nan	0.28	nan	nan	0.4231		0.0631	0.9806	nan	nan	0.2819	nan	nan	0.2143		0.4867	0.0632	0.5692	0.12	0.42	0.4255	0.1795	0.3061		0	0.6772	0	0.75	0.297	0.0278	0.6897	0.3211		0.1081	0	0.0208	nan	0.0098	0	nan	0		0.0682	0.5179	0.1852	0.5044	0.3918
0.5312	0	nan	nan	0.3784	nan	nan	0.3182		0.0617	0.9615	nan	nan	0.2703	nan	nan	0.25		0.6526	0.1286	0.7143	0.075	0.4301	0.5116	0.0645	0.32		0	0.7669	0.0227	0.9	0.301	0	0.8919	0.3932		0.4706	0.1085	0.1707	0.4667	0.2907	0.1087	0.0476	0.1383		0.1429	0.5301	0.037	0.5507	0.3645
0.78	0.009	nan	nan	0.3984	nan	nan	0.4382		0.2963	0.9062	nan	nan	0.6379	nan	nan	0.7361		0.7476	0.0224	0.75	0.025	0.4575	0.6053	nan	0.3565		0	0.7547	0	nan	0.2917	0	0.5217	0.2807		0.1348	0.0071	0	0.012	0.0078	0	0.1	0.0471		0	0.8529	0.0159	0.8732	0.4701
1	0.2727	nan	nan	0.6071	nan	nan	nan		0	0.8571	nan	nan	0.5926	nan	nan	0.2857		0.7045	0.0253	0.7037	0	0.4231	nan	nan	0.3125		0	0.6875	0.0455	nan	0.2895	0	0.8261	0.3585		0.1224	0.004	0.2	0	0.1029	nan	0	0.0152		0.1087	0.8457	0.0816	0.8615	0.5263
0.9764	0	nan	nan	0.5372	nan	0.2692	0.5565		0.0417	1	nan	nan	0.4211	nan	nan	0.5484		0.3775	0.0398	0.3973	0.0185	0.2607	0.2143	nan	0.098		0.0111	0.7778	0	nan	0.197	0.0625	0.6176	0.4079		0.478	0.1446	0.2797	0.2414	0.2885	0.2105	0.2788	0.2439		0	0.809	0.1538	nan	0.3878
0.5769	0.0377	nan	nan	0.2381	nan	nan	0		0	0.9773	nan	nan	0.3333	nan	nan	0.5926		0.6308	0.2568	nan	0.25	0.4189	nan	nan	0.3625		0	0.88	0.05	nan	0.2941	nan	nan	0.5484		0.5785	0.3474	0.5679	0.3956	0.4824	0.4677	0.3636	0.4101		0	0.1297	0	0.0206	0.0404
1	0	nan	nan	0.4375	nan	nan	0.6809		0.0426	0.6327	nan	nan	0.3478	nan	nan	0.193		0.7143	0.1957	nan	nan	0.3778	nan	nan	0.4737		0.1429	0.7624	nan	nan	0.3676	nan	0.64	0.4103		0.3773	0.1579	0.5155	0.2185	0.3519	0.4412	0.1829	0.3242		0.0248	0.1905	0.0566	0.2105	0.123
0.9825	0	nan	nan	0.5672	nan	nan	0.5763		0.0106	0.6695	nan	nan	0.3889	nan	nan	0.5271		0.625	0.0484	0.65	nan	0.2812	nan	0	0.2791		0.0435	0.4375	nan	nan	0.3077	nan	nan	0.08		0.2941	0.097	nan	nan	0.1515	nan	nan	0.2033		0.1915	0.75	0.4737	0.6667	0.5521
0.9667	0.0857	nan	nan	nan	nan	nan	nan		0.1373	0.8235	nan	nan	0.4603	nan	nan	0.7857		0.7857	0.2303	0.7451	0.2	0.5573	0.7083	0.5	0.6543		0.1154	0.648	nan	nan	0.3506	nan	0.5	0.4568		0.2517	0.0541	nan	nan	0.1847	nan	nan	0.0755		0.3115	0.8462	0.5217	0.75	0.5903
0.8571	0.2	nan	nan	0.6	nan	nan	nan		0	0.8214	nan	nan	0.4444	nan	nan	0.3273		0.7234	0.1864	nan	nan	0.3396	nan	nan	0.6038		0	0.3421	nan	nan	0.2308	nan	nan	0.2923		0.6032	0.2514	nan	nan	0.4286	nan	nan	0.3947		0.0471	0.2623	0.0732	nan	0.1154
0.6	0	nan	nan	0.3421	nan	nan	0.2		0.2208	0.9545	nan	nan	0.5	nan	nan	0.4211		0.5968	0.2097	nan	nan	0.4045	nan	nan	0.5634		0	0.5	nan	nan	0.1707	nan	nan	0.4242		0.12	0	nan	nan	0.08	nan	nan	0		0.1667	0.5327	0.2075	0.6786	0.378
0.8846	0.1702	nan	nan	0.6585	nan	nan	0.9688		0.3953	0.9107	nan	nan	0.7222	nan	nan	0.7174		0.6415	0.0781	nan	nan	0.4375	nan	nan	0.569		0	0.4742	nan	0.3462	0.2211	nan	nan	0.0755		0.1343	0.0064	0	nan	0	0	nan	0		0.1022	0.4667	0.1322	nan	0.2166
0.7736	0.1711	0.8095	0.2162	0.4845	0.7447	0.1304	0.4726		0.0417	0.9231	nan	nan	0.481	nan	nan	0.5		0.6591	0.0455	nan	nan	0.4444	nan	nan	0.6415		0.0769	0.7714	nan	nan	0.3636	nan	nan	0.3529		0.1613	0.0063	nan	nan	0.0962	nan	nan	0		0.0739	0.4859	0.0647	0.56	0.1938
0.8261	0	nan	nan	0.3043	nan	nan	0.5238		0	0.9023	nan	nan	0.3611	nan	nan	0.3398		0.6129	0.0734	0.5312	0.0952	0.2864	nan	0.0909	0.4677		0	0.6154	nan	nan	0.1481	nan	nan	0.2121		0.1429	0.006	nan	nan	0	nan	nan	0		0.0303	0.2277	0.0094	0.2692	0.0567
0.5	0	nan	nan	0.3333	nan	nan	0.1842		0	0.9487	nan	nan	0.5484	nan	nan	0.5		0.6415	0.0465	nan	nan	0.3309	nan	nan	0.5426		0	0.5462	0	nan	0.0179	nan	nan	0.2941		0.1346	0	nan	nan	0	nan	nan	0		0.14	0.776	nan	0.8939	0.6259
0.7391	0	nan	nan	0.3462	nan	nan	0.3704		0	0.5287	nan	nan	0.2353	nan	nan	0.3		0.6554	0.3071	nan	0.4286	0.5882	nan	nan	0.7234		0.3412	0.6515	nan	nan	0.466	nan	nan	0.5679		0.226	0	nan	nan	0.2051	nan	nan	0.1648		0.0519	0.678	0.0875	0.8036	0.3475
0.6809	0.16	nan	nan	0.6667	nan	nan	0.8276		0	0.8108	nan	nan	0.4865	nan	nan	0.6071		0.7614	0.3707	0.5172	0.5238	0.5747	nan	0.6471	0.7284		0.28	0.7313	0.4762	0.7083	0.6415	0.5	0.6875	0.6094		0.1489	0.006	0.1579	nan	0.0692	0.1212	nan	0.0496		0.107	0.3564	0.0541	0.3273	0.2099
0.9444	0.0063	nan	nan	0.1111	nan	nan	0.4028		0.0244	0.8723	nan	nan	0.3333	nan	nan	0		0.8415	0.4622	0.7273	nan	0.6951	nan	0.7143	0.8226		0.3077	0.7805	nan	nan	0.6207	nan	nan	0.3864		0.1585	0.006	0	0	0.0763	0.0746	0	0.08		0.1299	0.5407	nan	0.4779	0.4439
0.875	0	nan	nan	0	nan	nan	0.3333		0.0161	0.5182	nan	nan	0.2308	nan	nan	0.0167		0.974	0.6512	nan	nan	0.9219	nan	nan	0.875		0.549	0.88	0.5417	0.5714	0.5506	nan	nan	0.6981		0.1203	0	0.0417	0	0.1639	0.0167	nan	0.0086		0.343	0.854	0.2198	0.7737	0.5472
0.9167	0.3478	nan	nan	0.4364	nan	nan	0.6885		0	0.9744	nan	nan	nan	nan	nan	nan		0.8182	0.2958	nan	nan	0.614	nan	nan	0.65		0	0.3488	nan	nan	0	nan	nan	0		0.1892	0	0.1474	nan	0.1316	0.1705	nan	0.16		0.0744	0.3535	0.0526	nan	0.1374
0.9474	0.0202	nan	nan	0.6197	nan	nan	0.8986		0	0.7848	nan	nan	0.4821	nan	nan	0.4167		0.9032	0.04	nan	nan	nan	nan	nan	0.8		0	0.4894	nan	nan	0.25	nan	nan	0.2667		0.1525	0.0081	nan	nan	0	nan	nan	0.027		0.102	0.337	0.1034	nan	0.2967
0.9394	0	nan	nan	0.4571	nan	nan	0.9744		0.4286	0.9326	nan	nan	0.6404	nan	nan	0.7125		0.8615	0.4156	0.85	0.55	0.7323	nan	nan	0.5579		0	0.3203	nan	nan	0.1389	nan	nan	0.1852		0.3678	0.0308	0.1735	0.4583	0.2703	nan	0.1176	0.1277		0.0629	0.6412	0.1111	0.9048	0.3969
0.8	0	nan	nan	0.4762	nan	nan	0.4286		0.05	0.9245	nan	nan	0.4412	nan	nan	0.4167		0.9009	0.5645	0.8333	0.8485	0.8548	0.8125	0.1	0.574		0.0278	0.3333	nan	nan	0.1667	nan	nan	0.2222		0.1463	0	0	0	0	nan	0	0		0.0741	0.7407	0.1875	0.7805	0.4607
0.7037	0.0065	0.7222	0	0.2804	0.5417	0.0526	0.2113		0.2941	0.9273	nan	nan	0.5077	nan	nan	0.3273		0.65	0.2727	nan	nan	0.5588	nan	nan	0.6842		0.0273	0.3664	0	nan	0.1101	0	0.3462	0.2114		0.2174	0.0319	nan	nan	0.0741	nan	nan	0.0469		0.08	0.5273	nan	nan	0.1053
1	0	nan	nan	0.4865	nan	nan	0.75		0.12	0.8	0	nan	0.3143	nan	nan	0.8621		0.5208	0.1212	nan	nan	0.2982	nan	nan	0.4386		0	0.3133	nan	nan	0.1264	nan	nan	0.0972		0.1087	0	nan	nan	0	nan	nan	0		0.0411	0.3187	0.1333	0.2	0.2088
0.8261	0	nan	nan	0.5217	nan	nan	0.3043		0.0909	0.9474	nan	nan	0.4194	nan	nan	0.8621		0.8542	0.5138	nan	nan	0.6923	0.6471	nan	0.6364		0	0.3095	nan	nan	0.1053	nan	nan	0		0.1136	0	nan	nan	0	nan	nan	0		0.0533	0.2897	0.0667	0.2432	0.1364
0.9355	0.3333	nan	nan	0.7	nan	nan	0.9706		0	0.7234	nan	nan	0.2727	nan	nan	0.3548		0.5667	0.1591	nan	nan	0.1765	nan	nan	0.1333		0.1765	0.55	nan	nan	0.3774	nan	nan	0.4444		0.8485	0.2055	nan	nan	0.5	nan	0.1	0.4146		0	0.128	nan	nan	0.0062
0.8929	0.019	nan	nan	0.2707	nan	nan	0.4495		0.0571	0.6667	0.0455	1	0.4792	nan	0.8696	0.5238		0.8718	0.5455	nan	nan	0.6327	nan	nan	0.9211		0	0.3023	nan	nan	0.1026	nan	nan	0.0192		0.1429	0	0.0851	nan	0.069	nan	0	0.1408		0.1489	0.3963	0.0891	0.35	0.2088
0.9524	0	nan	nan	0.2174	nan	nan	nan		0	0.9231	nan	nan	0.6667	nan	nan	0.5909		0.9508	0.4656	nan	nan	0.6173	nan	nan	0.807		0	0.3226	nan	0.1364	0.125	nan	nan	0.1731		0.1235	0.0055	0	nan	0	nan	nan	0		0.5	0.8148	0.5714	0.8571	0.7429
0.8049	0.1569	nan	nan	0.5085	nan	nan	0.475		0.0303	0.7391	nan	0.9	0.5769	0.9	nan	0.9474		0.9524	0.3824	nan	nan	0.32	nan	nan	nan		0	0.4265	nan	nan	0.1143	nan	nan	0.2143		0.239	0.1311	0.1364	0.2099	0.2058	0.2143	0.1333	0.1455		0.4444	0.7795	0.2941	0.726	0.5496
1	0	0.76	0	0.4	nan	0	0.2593		0.3077	0.9804	nan	nan	0.9	nan	nan	0.9667		0.3305	0.028	nan	nan	0.0476	nan	nan	0.0084		0	0.5714	nan	nan	0.2619	nan	nan	0.303		0.1905	0.0086	0	nan	0	nan	0	0		0.1045	0.5726	0	0.6364	0.3704
0.9048	0	nan	nan	0.5	nan	nan	0.5238		0	0.9623	nan	nan	0.4706	nan	nan	0.5476		0.4556	0.1474	nan	nan	0.3671	nan	nan	0.2202		0	0.336	nan	nan	0.2059	nan	nan	0.0833		0.275	0.007	nan	nan	0.0833	nan	nan	0		0.1077	0.4615	nan	nan	0.4571
0.8308	0	0.8889	0	0.59	nan	0.0833	0.3832		0.1228	0.9559	nan	nan	0.4394	nan	0.9524	0.5342		0.6607	0.1392	nan	nan	0.4	nan	nan	0.3077		0	0.5315	nan	nan	0.2159	nan	nan	0.3448		0.1569	0.014	0	0.0435	0.1458	nan	nan	0.1692		0.0488	0.4112	nan	nan	0.186
0.7097	0.1714	nan	nan	0.5161	nan	nan	nan		0	1	nan	nan	0.3214	nan	nan	0.4667		0.36	0.0328	0.4231	nan	0.2745	nan	0.35	0.2273		0.0192	0.3404	nan	nan	0.1429	nan	nan	0.1429		0.1013	0	0.038	0.3333	0.1111	nan	0.3333	0.2131		0.1	0.5556	0.5	0.7059	0.64
1	0.0052	nan	nan	0.3805	nan	nan	0.2945		0.04	0.9839	nan	nan	0.4348	nan	nan	0.4638		0.7273	0.0189	nan	nan	nan	nan	nan	0.2105		0.0075	0.5658	nan	nan	0.215	nan	nan	0.2011		0.5063	0.188	0.2083	nan	0.2966	nan	0.1739	0.325		0.1731	0.6391	0.3333	0.5385	0.4583
0.9697	0.0102	nan	nan	0.2727	nan	nan	0.0714		0.0455	1	nan	nan	0.36	nan	nan	0.9118		0.4615	0.094	0.3714	0.15	0.2525	0.3939	0.1628	0.2673		0	0.4082	nan	nan	0.1351	nan	nan	0.122		0.1184	0	nan	nan	0.1333	nan	nan	0.0156		0.1452	0.3739	0.2391	0.3	0.275
0.96	0	nan	nan	0.08	nan	nan	0.1067		0	0.8796	nan	nan	0.4667	nan	nan	0.5568		0.5455	0.04	nan	nan	nan	nan	nan	0.1667		0.4048	0.8481	nan	nan	0.4211	nan	nan	0.3953		0.3025	0.1019	0.2647	0.1932	0.2215	0.0597	0.1636	0.1066		0.1595	0.4817	0.3265	nan	0.3925
0.9	0.3333	nan	nan	0.7826	nan	nan	nan		0.0286	0.8919	nan	nan	0.4615	nan	nan	0.7		0.6341	0.0238	nan	nan	0.1053	nan	nan	0		0.56	0.9552	nan	nan	0.6744	nan	nan	0.6341		0.3662	0.1923	0.3881	0.1765	0.2723	0.24	0.3945	0.3218		0.2365	0.4692	0.1515	nan	0.3976
1	0	nan	nan	0.6341	nan	nan	0.8462		0	0.9701	nan	nan	0.3696	nan	nan	0.7407		0.5333	0.0127	nan	nan	0.0649	nan	nan	0		0.2985	0.7833	0	0.7407	0.4306	0.5769	0.8148	0.6207		0.2381	0	nan	nan	0.0976	nan	nan	0		0.0959	0.255	0.303	0.3226	0.2233
1	0	nan	nan	nan	nan	nan	0.6		0.122	0.9703	nan	nan	0.3276	nan	nan	0.9583		0.8889	0	nan	nan	0.1954	nan	nan	0.2407		0.0857	0.6393	nan	nan	0.3243	nan	nan	0.4		0.6429	0.2951	nan	nan	0.3284	nan	nan	0.2708		0.5189	0.7472	0.5738	0.641	0.6355
0.9865	0.0057	1	0	0.6289	nan	0	0.3704		0.05	0.9661	nan	nan	0.617	nan	nan	0.52		0.7647	0	nan	nan	0.1923	nan	nan	0.2771		0	0.5893	nan	nan	0.2444	nan	nan	0.3		0.82	0.4512	0.6571	0.9091	0.7627	nan	0.4118	0.5122		0.2121	0.4812	nan	0.449	0.3133
0.9355	0	nan	0	0.3692	nan	0	0.4194		0	0.9512	nan	nan	0.36	nan	nan	0.6296		0.6222	0	nan	nan	0.2537	nan	nan	0.2895		0	0.8028	nan	nan	0.3415	nan	nan	0.4545		0.8125	0.5046	0.6042	nan	0.6515	0.5238	0.7714	0.6667		0.0431	0.1689	0.0638	0.1579	0.1159
1	0	nan	0	0.2316	nan	0	0.32		0	0.8966	nan	nan	0.5667	nan	nan	0.56		0.7931	0	nan	nan	0.2766	nan	nan	0.2364		0	0.7681	nan	nan	0.2069	nan	nan	0.2941		0.539	0.3172	0.5316	0.3793	0.4751	0.3659	0.75	0.4615		0.0476	0.4091	nan	nan	0.1429
0.9859	0	nan	0.0465	0.2737	nan	0	0.1961		0	0.9811	0.1429	0.975	0.6324	0	0.8846	0.4894		0.7714	0	nan	nan	0.5	nan	nan	0.38		0	0.4342	nan	nan	0.2308	nan	nan	0.2857		0.6909	0.3694	0.3636	0.5846	0.5053	nan	nan	0.4348		0.5714	0.8991	nan	0.5714	0.6744
0.9706	0.0081	nan	0	0.225	nan	0	0.2143		0	0.9896	0.1837	0.9322	0.5926	0	0.9149	0.5119		0.5526	0	nan	nan	0.4444	nan	nan	0.2759		0	0.425	nan	nan	nan	nan	nan	nan		0.1533	0.043	nan	nan	0.0769	nan	nan	0.1237		0	0.1967	0.0455	0.2143	0.1548
0.9767	0	nan	0	0.2946	nan	0.0435	0.2043		0.3448	0.9681	nan	nan	0.8571	nan	nan	0.8056		0.68	0	nan	nan	0.52	nan	nan	0.3529		0	0.5929	0	0.0952	0.1739	nan	nan	0.2131		0.2075	0.0361	0.1429	0.0833	0.1226	0.1619	0.0333	0.117		0.0227	0.25	nan	0.1471	0.2295
0.9841	0	nan	0.0227	0.3268	nan	0	0.2791		0.2222	0.913	nan	0.9688	0.7674	nan	nan	nan		0.7391	0	nan	nan	0.4667	nan	nan	0.2857		0	0.7471	0	nan	0.3194	nan	nan	0.3913		0.2414	0.0172	0.2222	0	0.1389	0.1429	0	0.1022		0.2593	0.6992	nan	nan	0.5556
0.92	0	nan	nan	0.3235	nan	nan	0.2245		0.1429	0.9565	nan	0.8333	0.5682	nan	nan	0.5185		0.5224	0	nan	nan	0.45	nan	nan	0.2152		0.0286	0.4	0	0.2381	0.0882	nan	0.129	0.1452		0.1569	0.0061	0.1471	nan	0.0495	0.0455	nan	0.0667		0	0.1448	nan	0.1	0.0476
0.9701	0.0039	0.9821	0.0106	0.3944	nan	0	0.1683		0.2	1	nan	nan	0.64	nan	nan	0.7		0.878	0.0053	nan	nan	0.6422	nan	nan	0.4514		0	0.5714	0	0.3864	0.2168	nan	0.3725	0.2791		0.1538	0	0.0833	0.0417	0.0625	nan	0	0.1049		0.2184	0.6127	0.3175	0.4	0.3426
1	0	0.9394	0	0.4098	nan	0	0.3881		0	0.9178	nan	nan	0.4483	nan	nan	0.5366		0.7581	0	nan	nan	0.3942	nan	nan	0.3896		0	0.4824	0	nan	0.1791	nan	0.4286	0.2973		0.1304	0.0052	nan	0	0.0217	0.32	0.0161	0.1132		0.1562	0.4275	0.2258	0.3125	0.3377
1	0.007	nan	0.037	0.4845	nan	nan	0.3175		0	0.7692	nan	nan	nan	nan	nan	0.2174		0.7812	0	nan	nan	0.5957	nan	nan	0.3947		0	0.5366	nan	nan	0.1429	nan	nan	0.0455		0.2162	0	nan	0	0.109	nan	nan	0.0828		0.0656	0.3543	nan	0.5395	0.4528
0.8955	0.3158	0.7667	0.4	0.6429	0.8636	nan	0.6377		0	0.9744	nan	nan	0.2083	nan	nan	nan		0.9394	0.0185	nan	nan	0.3214	nan	nan	0.5		0.0125	0.6744	nan	nan	0.358	nan	nan	0.0909		0.121	0.0038	nan	0	0.0361	nan	0	0.0263		0.0204	0.1387	0.0108	0.1296	0.0746
0.8125	0.0556	nan	nan	0.6207	nan	nan	0.4231		0	0.9032	nan	nan	nan	nan	nan	nan		0.8478	0	nan	nan	0.3546	nan	nan	0.5		0	0.3429	nan	nan	0.175	nan	nan	0.1111		0.2675	0	0.15	0	0.1127	0.2979	0	0.0936		0	0.1773	0.0215	0.1304	0.0757
0.9524	0	nan	nan	nan	nan	nan	nan		0.0152	0.7938	nan	nan	0.2295	nan	nan	0.3929		0.7155	0	nan	nan	0.2979	nan	nan	0.3803		0	0.4211	0	nan	0.0784	nan	nan	0.0345		0.1343	0.0027	0.068	0	0.0884	0.082	0.0064	0.0318		0.069	0.2353	0.1	0.0256	0.0816
0.9167	0.413	nan	nan	0.7714	nan	nan	0.6129		0	0.95	0.0244	nan	0.3051	0	0.96	0.5106		0.6389	0.0204	nan	nan	0.3333	nan	nan	0.3333		0	0.3636	nan	nan	0.2222	nan	nan	0.0938		0.1644	0.0085	nan	0.125	0.0471	nan	nan	0		0.0769	0.473	0	0.1905	0.087
0.7042	0	0.7667	nan	0.44	nan	0	0.0886		0	0.907	0	nan	0.3514	nan	nan	0.6333		0.8374	0.0263	nan	nan	0.5985	nan	nan	0.4778		0	0.6422	nan	nan	0.1292	nan	nan	0.1656		0.1176	0	nan	nan	0	nan	nan	0.0741		0	0.4422	0	0.1579	0.0698
0.8298	0	nan	nan	0.614	nan	nan	0.4182		0.0345	0.7455	nan	nan	0.4062	nan	nan	0.44		0.8866	0.1169	nan	nan	0.6667	nan	nan	0.5636		0.2273	0.5469	0.6	0.5172	0.5273	0.3548	0.5116	0.4342		0.1389	0.0043	nan	nan	0	nan	nan	0.0133		0.0323	0.2319	0.0222	nan	0.0667
0.9275	0.0125	nan	nan	0.5833	nan	nan	0.4603		0.0556	0.92	nan	nan	0.5128	nan	nan	0.4		0.8636	0.0366	nan	nan	0.7037	nan	nan	0.4286		0.0233	0.5882	nan	nan	0.4	nan	nan	0.3077		0.381	0.0667	nan	nan	nan	nan	nan	nan		0.1596	0.7626	0.1737	0.8305	0.3388
0.8065	0	nan	nan	0.3846	nan	nan	nan		0.2059	0.8462	nan	nan	0.4688	nan	nan	0.7632		0.7391	0.1579	nan	nan	nan	nan	nan	0.2812		0	0.6176	nan	nan	0.2069	nan	nan	0.1458		0.6604	0.2177	nan	0.375	0.3289	nan	nan	0.3878		0.0465	0.561	0.0667	0.5135	0.1799
0.6863	0.0106	0.6429	0	0.3218	0.6364	0	0.2353		0.1	0.95	nan	nan	0.3043	nan	nan	nan		0.5	0	nan	nan	0.4722	nan	nan	0.3171		0	0.4308	nan	nan	0.0625	nan	nan	0.2		0.2692	0.0131	nan	0.0909	0.1818	nan	0	0.12		0.0208	0.5837	0.0506	0.4571	0.1639
0.6625	0.0062	0.6129	0.0312	0.3021	0.5357	0.2558	0.3958		0.1	0.9831	nan	nan	0.4776	nan	nan	0.4231		0.6721	0.25	nan	nan	0.3043	nan	nan	0.4265		0.0143	0.3827	nan	nan	0.1531	nan	nan	0.2273		0.2222	0.0175	0	nan	0	nan	nan	0		0.0889	0.4754	0.129	0.0833	0.0968
0.8182	0.0286	nan	nan	0.4762	nan	nan	nan		0	0.5447	nan	nan	0.3462	nan	nan	0.381		0.8444	0.52	nan	nan	0.7551	nan	nan	0.4615		0	0.5036	nan	nan	0.1897	nan	nan	0.269		0.4242	0	nan	nan	0.375	nan	nan	0		0.0526	0.3581	0.1064	nan	0.2333
0.7083	0	nan	nan	0.3947	nan	nan	0.2571		0.0952	0.6061	nan	nan	0.2188	nan	nan	0.7619		0.7674	0.3387	nan	nan	0.5493	nan	nan	0.4444		0.0096	0.4776	nan	nan	0.1307	nan	nan	0.1881		0.1271	0.0227	0	0.0556	0.0345	0.098	0	0.0333		0.0429	0.2183	0.0811	0.2889	0.1959
0.9615	0.0143	nan	nan	0.3611	nan	nan	0.8529		0.3	0.8333	nan	nan	nan	nan	nan	nan		0.8718	0.4805	nan	nan	0.6389	nan	nan	0.3913		0	0.3333	nan	nan	0.1712	nan	nan	0.3		0.25	0.0082	0.3061	0.0341	0.1184	0.0448	0.0103	0.0241		0.4684	0.7426	0.5062	0.6792	0.5562
0.9615	0.1136	nan	nan	0.5208	nan	nan	0.8718		0.05	0.7083	nan	nan	nan	nan	nan	nan		0.6822	0.358	nan	nan	0.5474	nan	nan	0.6374		0.1667	0.5347	nan	nan	0.4776	nan	nan	0.2763		0.2941	0	nan	nan	0.1081	nan	nan	nan		0.0081	0.2041	0	0.1509	0.0783
0.9123	0	nan	nan	0.4746	nan	nan	0.3256		0	0.9432	nan	nan	0.3077	nan	nan	0.3256		0.619	0.0131	nan	nan	0.1339	nan	nan	0.16		0.3043	0.7564	nan	nan	0.4333	nan	nan	0.7857		0.36	0.0632	nan	nan	0.12	nan	nan	0		0.0056	0.1356	0.0099	0.1429	0.0429
0.8438	0.0137	nan	nan	0.5	nan	nan	0		0	0.6512	nan	nan	0.2	nan	nan	0		0.3793	0.0615	nan	nan	0.1538	nan	nan	0.1163		0.1111	0.5211	nan	nan	0.2532	nan	nan	0.3816		0.5885	0.4115	nan	nan	0.5857	nan	nan	0.5726		0	0.1348	0.0072	nan	0.0057
0.6667	0.0909	nan	nan	nan	nan	nan	0.3333		0.0244	0.88	nan	nan	0.3818	nan	nan	0.3137		0.4891	0.1689	nan	nan	0.3212	nan	nan	0.2959		0.1496	0.8365	nan	nan	0.3333	nan	nan	0.4945		0.4492	0.2462	nan	nan	0.279	nan	nan	0.4725		0.0046	0.1311	0.0163	0.0792	0.0427
0.5833	0.05	nan	nan	nan	nan	nan	0.25		0.0408	0.9744	nan	0.431	0.4286	nan	0.3516	0.3516		0.6667	0.0732	nan	nan	0.3962	nan	nan	0.4444		0.16	0.7692	nan	nan	0.4643	nan	nan	nan		0.1429	0	nan	nan	0.011	nan	nan	0		0.0049	0.125	0.0094	0.0741	0.0316
1	0	nan	nan	0.4444	nan	nan	0.481		0	1	nan	0.3214	0.3415	nan	0.3673	0.4762		0.8182	0.0625	nan	nan	0.45	nan	nan	nan		0.14	0.6567	nan	nan	0.2857	nan	nan	0.3333		0.125	0.0103	nan	nan	0.0952	nan	nan	0.0195		0	0.1205	0	0.069	0.0303
0.9643	0	nan	nan	0.6341	nan	nan	0.55		0	0.9667	nan	0.4324	0.3185	nan	0.2414	0.4362		0.8387	0	nan	nan	0.3333	nan	nan	0.4286		0	0.3871	nan	nan	0.0806	nan	nan	0.0441		0.7649	0.6452	nan	nan	0.7309	nan	nan	0.6058		0.1481	0.4648	nan	nan	nan
0.9	0.0652	nan	nan	0.4848	nan	nan	0.9333		0.0208	0.9259	nan	nan	0.3654	nan	nan	0.4074		0.7692	0	nan	nan	nan	nan	nan	0.2188		0.0227	0.3673	0.0968	0.087	0.0864	0	0.3333	0.2299		0.1522	0	nan	nan	0.0323	nan	nan	0.0909		0.0357	0.1588	0.0706	0.0667	0.0593
0.5405	0.0217	nan	nan	0.275	nan	nan	0.2703		0	0.973	nan	nan	0.3333	nan	nan	0.4719		0.76	0	nan	nan	0.24	nan	nan	0.4889		0.1154	0.4535	0.1818	0.2903	0.2024	0.0303	0.45	0.2532		0.3406	0.2	nan	nan	0.4041	nan	nan	0.3147		0.0137	0.3505	nan	nan	0
0.9375	0	nan	nan	0.7143	nan	nan	0.375		0	0.9111	nan	nan	0.3393	nan	nan	0.4862		0.9524	0	nan	nan	0.3902	nan	nan	0.4783		0.3421	0.7286	0.3684	0.7429	0.5302	nan	nan	0.6188		0.3226	0.0813	nan	nan	0.125	nan	nan	0.1471		0.3448	0.5839	0.5	0.4167	0.52
0.7952	0	nan	nan	0.5833	nan	nan	0.3925		0	0.9074	0	nan	0.2667	nan	0.6522	0.3814		0.7969	0	nan	nan	0.4941	nan	nan	0.3962		0.0221	0.3221	nan	nan	0.078	nan	nan	0.191		0.4643	0.1437	0.2222	0.2453	0.2222	0.3333	0.0741	0.2183		0.5707	0.7747	0.6696	0.7692	0.7331
0.9487	0.1204	nan	nan	0.6625	nan	nan	0.5056		0.1364	1	nan	nan	0.4783	nan	nan	0.9565		0.4583	0	nan	nan	0.2667	nan	nan	0.1389		0	0.4265	nan	nan	0.1094	nan	nan	0.2206		0.5	0.2982	0.7586	0.2083	0.527	0.6765	0.5312	0.5		0.0889	0.2598	nan	nan	0.2455
0.8889	0	nan	nan	0.5152	nan	nan	0.4516		0	0.9219	nan	nan	0.2632	nan	nan	nan		0.4516	0	nan	nan	0.1731	nan	nan	0.1667		0	0.369	nan	nan	0.0851	nan	nan	0.2361		0.5286	0.2951	0.7234	0.6949	0.7255	0.3824	0.4906	0.4567		0.175	0.552	nan	0.619	0.3676
0.65	0	nan	nan	nan	nan	nan	nan		0	0.9818	nan	nan	0.64	nan	nan	0.5		0.6786	0.0097	nan	nan	0.2817	nan	nan	0.2609		0.0137	0.5859	nan	nan	0.2353	nan	nan	0.2586		0.4918	0.2749	0.2593	0.3333	0.2994	0.2294	0.4861	0.3279		0.125	0.3392	nan	nan	0.2683
1	0	nan	nan	0.4074	nan	nan	0.3529		0.2222	0.92	nan	nan	0.3438	nan	nan	0.3793		0.5741	0.0057	nan	nan	0.1389	nan	nan	0.1468		0.0172	0.3239	nan	nan	0.1471	nan	nan	0.0759		0.2414	0.0766	nan	nan	0.1392	0.25	nan	0.1875		0.7615	0.9067	0.7451	0.8085	0.7712
0.6818	0	0.8261	nan	0.5122	nan	nan	0.6774		0.0156	0.8872	nan	nan	0.4747	nan	nan	0.2833		0.4848	0.0144	nan	nan	0.0824	nan	nan	0.1011		0	0.4483	nan	nan	0.0714	nan	nan	0.0859		0.2029	0.0651	0.0794	0.0723	0.125	0.1205	0	0.0995		0.2179	0.4651	0.15	0.3448	0.2254
0.8148	0.3082	0.84	0.2308	0.5146	0.5745	0.7027	0.6752		0	1	nan	nan	0.4792	nan	nan	0.4643		0.6333	0	nan	nan	0.1491	nan	nan	0.1176		0	0.4321	nan	nan	0.1223	nan	nan	0.1243		0.7321	0.3692	0.5385	0.7436	0.6022	0.475	nan	0.3614		0	0.125	0	0.0303	0.0238
0.8267	0.0073	nan	nan	0.5213	0.7083	0.5	0.6275		0.1429	0.95	nan	nan	0.5789	nan	nan	0.4872		0.6522	0	nan	nan	0.1892	nan	nan	0.3667		0	0.3962	nan	nan	0.117	nan	nan	0.2558		0.7195	0.485	nan	0.75	0.6825	0.4865	0.7297	0.6146		0.1119	0.2943	0.3284	0.25	0.3141
0.9359	0.0097	nan	nan	0.6462	nan	nan	0.4364		0	0.9123	nan	nan	0.3725	nan	nan	0.475		0.7941	0	nan	nan	0.129	nan	nan	0.32		0	0.5385	nan	nan	0.0876	nan	nan	0.1327		0.1136	0	nan	nan	0	nan	nan	nan		0.0559	0.213	0.0851	0.0222	0.0435
0.9565	0	nan	nan	0.5135	nan	nan	0.4545		0	0.6071	nan	nan	0.2571	nan	nan	0.3182		0.32	0	nan	nan	0.1333	nan	nan	0.1525		0.0392	0.7333	nan	nan	0.1818	nan	nan	0.1818		0.1154	0	nan	nan	0	nan	nan	0		0	0.1346	0.0164	0.0217	0.0189
0.9545	0.0208	nan	nan	0.5769	nan	nan	nan		0.2333	0.9692	nan	nan	0.3579	nan	nan	0.4024		0.6087	0	nan	nan	0.1222	nan	nan	0.1809		0	0.878	nan	nan	0.2553	nan	nan	0.1961		0.8551	0.4188	0.8214	0.2963	0.5849	0.8333	0.1481	0.5783		0.0769	0.3681	0.1071	0.3171	0.25
1	0.4444	nan	nan	0.4483	nan	0	0.2727		0.0139	1	nan	nan	0.2022	nan	nan	0.2791		0.6842	0.0048	nan	nan	0.1406	nan	nan	0.2316		0.0045	0.7755	0.0312	0.7	0.269	0	0.4634	0.1722		0.6667	0.2258	0.6552	nan	0.5833	0.6765	0.1	0.3971		0.1354	0.4124	nan	nan	0.2256
0.9643	0	nan	nan	0.5	nan	nan	0.6286		0	1	nan	nan	0.2373	nan	nan	0.25		0.6897	0	nan	nan	0.2051	nan	nan	0.2632		0.018	0.5577	0	0.7	0.2706	0	0.65	0.3158		0.5484	0.1505	0.5341	0.2083	0.4275	0.4135	0.069	0.3448		0.5424	0.7038	nan	nan	0.7389
1	0.0233	nan	nan	0.4259	nan	nan	0.5429		0.0128	0.9725	nan	nan	0.2222	nan	nan	0.2549		0.5909	0.0103	nan	nan	0.1167	nan	nan	0.1111		0.0103	0.3269	0	0.3582	0.1429	0	0.2121	0.0807		0.8333	0.2442	0.6897	0.1923	0.463	0.6275	nan	0.5231		0.0154	0.1967	0.2	nan	0.1273
0.8889	0.2414	nan	nan	0.6552	nan	nan	0.8667		0	0.5413	nan	nan	0.3976	nan	nan	0.4505		0.3333	0.0086	nan	nan	0.1429	nan	nan	0		0	0.6625	0	0.5882	0.2721	0.0185	nan	0.1111		0.7117	0.5145	0.5581	0.4167	0.4966	0.7108	0.4	0.5906		0.1119	0.2714	0.082	0.24	0.186
0.8525	0.3516	nan	0.3333	0.5844	nan	0.2857	0.3966		0	0.9636	nan	nan	0.5	nan	nan	0.5088		0.9615	0.6471	nan	nan	0.8427	nan	nan	0.8293		0	0.7258	0	0.6154	0.2324	0	nan	0.2866		0.2889	0.0206	0.125	0	0.0732	0.1333	0.0256	0.1071		0.0417	0.2716	0	0.0175	0.0093
0.96	0	nan	nan	0.5263	nan	nan	0.1667		0.0714	1	nan	nan	0.4259	nan	nan	0.4643		0.8788	0.3478	nan	nan	0.7174	nan	nan	0.7206		0	0.8	0	0.76	0.2589	0	nan	0.3356		0.125	0	nan	nan	0	nan	nan	0.0084		0.037	0.2955	0.0588	0.0769	0.1034
0.7	0.0161	nan	nan	0.0606	nan	nan	nan		0	0.8367	nan	nan	0.375	nan	nan	0.4412		0.6226	0.2784	nan	nan	0.5195	nan	nan	0.5581		0	0.6525	nan	nan	0.2154	nan	nan	0.2609		0.7167	0.397	0.64	0.45	0.5556	0.4697	0.5781	0.5373		0.1	0.392	0.2667	0.25	0.236
0.9231	0.0109	0.9286	0	0.4815	0.9167	nan	0.6667		0	0.9773	nan	nan	0.5278	nan	nan	0.5161		0.8696	0.4706	nan	nan	0.5532	nan	nan	0.6222		0	0.6623	nan	nan	0.2623	nan	nan	0.2222		0.638	0.4399	0.6308	0.6327	0.5993	0.4286	0.555	0.5144		0.1111	0.5058	nan	nan	0.675
0.9524	0	nan	0	0.0612	nan	0	0.2128		0	0.9688	nan	nan	0.4419	nan	nan	0.36		0.8333	0.4862	nan	nan	0.5682	nan	nan	0.7308		0	0.4884	nan	nan	0.098	nan	nan	0.0545		0.6108	0.4348	0.5904	0.4845	0.5105	0.5692	0.5904	0.5838		0.1884	0.4351	0.4828	0.2821	0.32
1	0	nan	nan	0.2712	nan	nan	0.2128		0.0432	0.9029	nan	nan	0.2635	nan	nan	0.4094		0.4545	0.0698	nan	nan	0.35	nan	nan	0.4516		0	0.8387	nan	nan	0.3143	nan	nan	0.2973		0.1148	0	nan	nan	0.0156	nan	nan	0.0105		0.0526	0.4167	0.2692	nan	0.3061
0.9792	0.4462	nan	nan	0.8226	nan	nan	0.5		0	0.6364	nan	nan	0.1963	nan	nan	0.3333		0.44	0.0854	nan	nan	0.1358	nan	nan	0.1203		0	0.8525	nan	nan	0.2778	nan	nan	0.2576		0.44	0.0828	nan	0.1562	0.2885	0.0588	0.0513	0.0727		0.0917	0.3518	0.1308	0.209	0.1582
0.9737	0.0156	nan	nan	0.4878	nan	nan	0.303		0	0.8286	nan	nan	0.2889	nan	nan	0.3443		0.403	0.0909	nan	nan	0.2656	nan	nan	0.3302		0.0385	0.3582	nan	nan	0.2292	nan	nan	0.2667		0.4474	0.1096	nan	0.0952	0.1389	0.0357	0.069	0.0566		0.0217	0.2593	0	0.1053	0.1136
0.6077	0.0046	0.7073	0	0.3893	0.6	0.0109	0.2924		0	0.8269	nan	nan	0.2553	nan	nan	0.2941		0.5556	0.0741	nan	nan	0.4286	nan	nan	0.359		0.2687	0.7624	nan	nan	0.6974	nan	nan	0.5821		0.2119	0.0602	nan	nan	0.1282	nan	nan	0.1154		0.0524	0.2667	0.1149	0.2581	0.16
0.9254	0.3256	0.8909	0.4237	0.6441	0.3889	0.3137	0.3558		0	0.8312	nan	nan	0.4416	nan	nan	0.2895		0.7705	0.087	nan	nan	0.5952	nan	nan	0.641		0.0833	0.3902	nan	0.2	0.2609	nan	nan	0.3256		0.5333	0.0672	0.25	0.0769	0.1356	0.75	0.15	0.4615		0.0074	0.1864	0.0337	0.0476	0.0333
0.8675	0.274	0.6667	0.1364	0.4844	nan	nan	0.4815		0	0.9596	nan	nan	0.4881	nan	nan	0.3448		0.7385	0.0545	nan	nan	0.6224	nan	nan	0.6047		0	0.4828	nan	nan	0.2059	nan	nan	0.0952		0.133	0.0282	0.0694	0.042	0.0493	0.0108	0.0106	0.0099		0	0.2378	0	0.2273	0.1485
0.9846	0.4062	0.9259	0.4	0.7059	nan	0.3824	0.4615		0.027	1	nan	nan	0.4186	nan	nan	0.4375		0.3333	0	nan	nan	0.337	nan	nan	0.1976		0	0.3387	0	nan	0.0588	nan	0	0		0.5	0.2299	0.4259	0.3654	0.3784	0.7308	0.4151	0.4941		0.4257	0.6846	0.4896	0.8077	0.5597
0.963	0	nan	nan	0.5	nan	nan	0.6667		0.0222	0.9672	nan	nan	0.4565	nan	nan	0.4038		0.6913	0.0643	nan	nan	0.571	nan	nan	0.4549		0	0.45	nan	nan	0.1935	nan	nan	0.1667		0.1552	0.0085	0.1053	0.1053	0.1067	0	0.1818	0.0625		0.072	0.5222	0.1176	0.8	0.3684
0.9583	0.3538	nan	nan	0.7143	nan	nan	0.8837		0.0684	0.8957	0.0308	0.9773	0.4225	0	1	0.4364		0.5608	0.0175	nan	nan	0.4039	nan	nan	0.3524		0.0167	0.3662	0	0.3636	0.129	nan	nan	0.1724		0.1548	0.0092	nan	nan	0.0385	nan	nan	0.0849		0.0676	0.2308	0.1552	0.169	0.1739
0.8571	0	nan	nan	0.5128	nan	nan	0.3333		0.037	0.9375	nan	nan	0.4231	nan	nan	0.6		0.8137	0.3125	nan	nan	0.7714	nan	nan	0.6585		0.0366	0.45	nan	0.1429	0.0638	0	0.069	0.0222		0.3881	0.2678	0.3191	0.3288	0.2896	0.4286	0.08	0.3488		0	0.2128	nan	nan	0
0.9706	0.0076	0.9655	0	0.494	0.9355	0.1	0.3707		0.037	0.925	nan	nan	nan	nan	nan	nan		0.6712	0.1408	nan	nan	0.7005	nan	nan	0.5781		0	0.5075	nan	nan	0.3333	nan	nan	0.1282		0.1395	0	0	nan	0	nan	nan	0		0.1268	0.3212	0.1081	0.3455	0.2162
1	0	0.9091	0	0.5385	nan	0.0435	0.3256		0	0.9444	nan	nan	0.2174	nan	nan	0.3913		0.8835	0.5833	nan	nan	0.8293	nan	nan	0.7614		0.0088	0.3419	nan	nan	0.157	nan	nan	0.0088		0.3793	0.1194	nan	nan	0.2909	nan	0.4848	0.4615		0.0103	0.3627	nan	nan	0.1955
0.8571	0	nan	nan	0.5	nan	nan	0.2188		0	0.8519	nan	nan	0.2857	nan	nan	0.4524		0.7917	0.4615	nan	nan	0.7077	nan	nan	0.7273		0.1972	0.6786	0.2439	nan	0.3509	nan	nan	0.3889		0.2045	0.0129	nan	nan	0	nan	nan	0		0.0357	0.4	nan	nan	0.125
0.9524	0.0058	nan	0	0.1899	nan	0	0.2		0	0.8704	nan	nan	0.2128	nan	nan	0.4872		0.6063	0.1628	nan	nan	0.6474	nan	nan	0.5267		0.1562	0.5526	0.129	nan	0.25	nan	nan	0.3548		0.2273	0	nan	nan	0	nan	nan	nan		0.029	0.1462	0.0602	0.1176	0.0821
0.9524	0	nan	0	0.1786	nan	0	0.1594		0.0286	0.9074	nan	nan	0.3659	nan	nan	0.5405		0.9091	0.5577	nan	nan	0.7982	nan	nan	0.7763		0.0649	0.6126	0.0414	0.7377	0.2436	0.0769	0.6023	0.3109		0.3056	0.0296	0.2	0.0109	0.0983	0.2784	0.0667	0.1871		0.1875	0.5055	0.3704	0.369	0.3698
0.9118	0.3854	nan	nan	0.629	nan	nan	0.4048		0	0.9348	nan	nan	0.2895	nan	nan	0.5806		0.375	0.0444	nan	nan	0.2069	nan	nan	0.2		0	0.633	0	0.7385	0.2651	0.013	0.6111	0.2941		0.4175	0.2526	0.3617	0.2184	0.2957	0.5	0.1442	0.2733		0.5067	0.7748	nan	0.8929	0.9
0.7174	0.0353	nan	nan	0.4722	nan	nan	0.5455		0.0833	0.8889	nan	nan	0.6098	nan	nan	0.4516		0.5568	0	0.5909	0.0333	0.3043	0.9149	0	0.4561		0.1207	0.455	0.1489	0.4565	0.2517	0.1509	0.4528	0.3182		0.8537	0.5128	nan	nan	nan	nan	nan	nan		0.5844	0.8197	0.7215	0.6	0.6626
0.6917	0.14	0.6	0.0469	0.2532	0.75	0.2203	0.4444		0.0667	0.8824	nan	nan	0.38	nan	nan	0.3947		0.6591	0.0051	0.8511	0	0.395	0.9231	0	0.3654		0.15	0.4667	nan	nan	0.2326	nan	nan	0.3103		0.1269	0.0249	0.0154	0.0682	0.1854	0	0.0208	0.1366		0.1842	0.5098	nan	0.3214	0.4624
0.875	0.2321	0.8571	nan	0.5385	nan	nan	0.3235		0	0.9429	nan	nan	0.3704	nan	nan	0.3824		0.5152	0.0081	0.4444	0	0.2113	nan	nan	0.2391		0.25	0.6792	nan	nan	0.4474	nan	nan	0.5135		0.1875	0.0235	0.0208	0	0.0167	nan	0	0.0412		0.1667	0.4674	0.375	0.3261	0.3429
0.6842	0	nan	nan	0.4103	nan	nan	0.3056		0	0.8889	nan	nan	0.3846	nan	nan	0.4		0.5738	0.0044	0.6667	0	0.2238	0.95	0	0.2422		0.3333	0.7302	nan	0.6923	0.64	nan	0.6522	0.675		0.5233	0.2333	0.396	0.6	0.4328	0.2381	0.6094	0.5106		0.1594	0.5086	0.425	nan	0.3732
0.8077	0.0166	nan	0	0.325	0.8261	nan	0.4758		0	0.6154	nan	nan	0.2	nan	nan	0.3478		0.6364	0	nan	0	0.1795	nan	0	0.2727		0.0667	0.3958	nan	nan	0.0769	nan	nan	0.0962		0.5	0.1395	0.2987	nan	0.2727	0.0476	nan	0.0476		0.137	0.375	nan	0.32	0.2258
0.5946	0.0625	nan	nan	0.2143	nan	nan	nan		0.0833	0.9643	nan	nan	nan	nan	nan	nan		0.6765	0.0064	nan	0.0143	0.1379	0.65	0	0.1806		0.186	0.7407	0.1364	nan	0.2857	0.05	nan	0.2791		0.2333	0.0247	0.1449	0	0.1146	0.1481	nan	0.1212		0.1852	0.5615	nan	nan	0.7097
0.8519	0.039	nan	nan	0.4	nan	nan	0.7105		0	0.9362	nan	nan	0.4375	nan	nan	0.76		0.5385	0.0139	0.3333	0	0.125	nan	0	0.0833		0.1667	0.5	0.4643	0.7059	0.5435	0.5333	0.5833	0.4842		0.3103	0.0148	0.1277	nan	0.1094	nan	0.0345	0.0227		0.2105	0.5225	nan	0.3387	0.3678
1	0.1818	nan	nan	0.4516	nan	nan	0.9167		0	0.8784	nan	nan	0.4	nan	nan	0.725		0.8065	0	0.5909	0	0.2826	nan	0	0.1481		0.3782	0.7667	nan	nan	0.4041	nan	nan	0.4403		0.1489	0	nan	0.0476	0.0244	nan	nan	0		0.0288	0.2237	0.1458	0.2273	0.1667
1	0.4762	nan	nan	0.8	nan	nan	0.6735		0	0.9756	nan	nan	0.52	nan	nan	nan		0.7273	0.0863	nan	nan	0.3804	nan	nan	0.3562		0.4103	0.8974	nan	nan	0.5962	nan	nan	0.9143		0.5	0.2452	0.45	0.2857	0.3974	0.1538	0.2647	0.3465		0.4	0.5718	0.4022	0.6126	0.4721
0.9545	0.0286	nan	nan	nan	nan	nan	0.7727		0	0.525	nan	nan	0.1395	nan	nan	0.2588		0.6341	0	nan	nan	0.2737	nan	nan	0.36		0.1571	0.5702	0.3243	nan	0.4505	0.3103	0.7407	0.4359		0.1136	0	nan	nan	0.0094	nan	nan	0		0.5102	0.7453	0.4923	0.75	0.5888
0.9538	0.4057	0.9583	nan	0.7053	nan	nan	0.6351		0	0.7368	nan	nan	0.386	nan	nan	0.3846		0.5652	0.0208	nan	nan	0.2162	nan	nan	0.2		0.2308	0.6056	nan	0.6522	0.5	nan	nan	0.5		0.7679	0.2857	nan	nan	nan	nan	nan	nan		0.4113	0.5956	0.4669	0.5797	0.5
0.8462	0	nan	nan	0.5952	nan	nan	0.5		0	0.6102	nan	nan	0.3846	nan	nan	0.2364		0.8	0	nan	nan	0.087	nan	nan	0.4		0.0909	0.6364	nan	nan	nan	nan	nan	nan		0.4205	0.1457	nan	nan	0.1019	nan	nan	0.3511		0.0776	0.3636	0.0263	0.1484	0.1308
0.8194	0.0083	nan	nan	0.5273	nan	nan	0.6699		0.0359	0.8247	nan	nan	0.3832	nan	nan	0.4483		0.4333	0	nan	0.0476	0.1064	nan	nan	0.1905		0.1304	0.4937	nan	0.7	0.4	nan	nan	0.4186		0.2093	0.0179	nan	nan	0.026	nan	nan	0.2424		0.0606	0.2212	0.1186	0.1646	0.1414
0.9358	0.0041	nan	nan	0.5069	nan	nan	0.5194		0.0357	0.629	nan	nan	0.2542	nan	nan	0.4035		0.5455	0.0667	nan	nan	0.0811	nan	nan	0.2162		0.4318	0.7931	nan	nan	0.5926	nan	nan	0.4634		0.5357	0.2651	nan	nan	0.2031	nan	nan	0.4786		0.2692	0.6032	0.1795	0.5946	0.4467
0.9273	0	nan	nan	0.4531	nan	nan	0.3492		0	0.8033	nan	nan	0.1	nan	nan	0		0.9048	0.5149	nan	0.4615	0.5455	nan	0.45	0.5614		0.0833	0.4672	nan	nan	0.5	0.2388	0.5238	0.3191		0.1538	0.0056	nan	nan	0.0778	nan	nan	0.0366		0.2253	0.4931	0.2476	0.7	0.4094
0.6934	0	nan	nan	0.3758	nan	nan	0.3153		0.0411	0.8056	nan	nan	0.4684	nan	nan	0.1053		0.4667	0.0063	nan	nan	0	nan	nan	0		0	0.3253	nan	nan	0.2917	nan	nan	0.0833		0.3028	0.0652	nan	nan	0.0942	nan	nan	0.2843		0.0278	0.2778	nan	nan	0.0172
0.5769	0.0028	0.625	0.0174	0.1909	0.5625	0	0.2865		0.0303	0.8776	nan	nan	0.3784	nan	nan	0.7097		0.3462	0	nan	nan	0.0153	nan	nan	0.0521		0	0.3111	nan	nan	0.0323	nan	nan	0.34		0.2791	0.1333	nan	nan	0.1259	nan	nan	0.2567		0	0.202	nan	nan	0.0784
0.5435	0	nan	0	0.1395	nan	0	0.1579		0	0.9	nan	nan	0.5652	nan	nan	0.4667		0.3871	0.0133	nan	nan	0.0592	nan	nan	0.0441		0	0.3973	0	nan	0.1067	nan	nan	0.0946		0.1463	0	nan	nan	0.0161	nan	nan	0		0	0.5455	nan	nan	0.6667
1	0	nan	nan	0.5909	nan	nan	0.2727		0	0.6316	nan	nan	0.5556	nan	nan	0.1944		0.5938	0	nan	0	0.2558	nan	nan	0.1739		0.3438	0.7442	nan	nan	0.5357	0.68	nan	0.5797		0.1389	0.0196	nan	nan	0	nan	nan	0		0.1803	0.4415	0.125	0.2857	0.1706
0.9683	0	0.8333	nan	0.7347	0.4286	0	0.1698		0	0.6842	nan	nan	0.4865	nan	nan	nan		0.6939	0	0.7667	nan	0.5111	nan	nan	0.1818		0.5	0.9621	nan	nan	0.7792	nan	nan	0.8481		0.5769	0.1548	nan	nan	nan	nan	nan	0.25		0.2018	0.6818	0.3033	0.8955	0.4276
0.7568	0.0465	nan	0.2	0.3651	0.6	nan	0.4722		0	0.8358	nan	nan	0.5	nan	nan	0.45		0.6316	0	0.55	0	0.3143	0.5152	nan	0.3778		0.1364	0.9167	nan	nan	0.6522	nan	nan	0.5		0.4776	0.1405	nan	nan	0.4286	nan	0.0303	0.1136		0.2066	0.5294	0.0833	0.6875	0.3028
0.8077	0.1143	nan	nan	0.4062	nan	nan	0.4783		0	0.9149	nan	nan	0.5	nan	nan	0.5116		0.85	0	nan	nan	nan	nan	nan	nan		0.2927	0.6905	nan	nan	0.4474	nan	nan	0.3947		0.7407	0.3772	nan	0.6061	0.5059	0.5902	0.5185	0.5565		0.0632	0.7113	0.1304	0.7436	0.4141
0.6757	0.0952	nan	nan	0.4255	nan	nan	0.359		0.0175	0.9167	nan	nan	0.4727	nan	nan	0.4211		0.381	0	nan	nan	0.2857	nan	nan	0.0435		0	0.4348	0	nan	0	0	nan	0.1406		0.2852	0.178	0.1385	0.1875	0.1527	0.0775	0.1868	0.1261		0.1181	0.5977	0.1049	0.6805	0.4273
0.8704	0.1613	0.6757	0.3636	0.6286	nan	nan	0.5102		0.0082	0.9237	nan	nan	0.4211	nan	nan	0.472		0.7619	0.0137	nan	nan	0.3125	nan	0	0.25		0.2576	0.7541	0.1628	nan	0.2545	0.5	0.95	0.6		0.3681	0.1716	0.3166	0.4038	0.3654	0.4658	0.2323	0.2946		0.0465	0.375	0.3235	nan	0.2759
0.9667	0.1613	nan	nan	0.6667	nan	nan	0.9048		0.1579	0.9688	nan	nan	0.4286	nan	nan	0.4865		0.5	0.0294	0.5217	nan	0.3	0.3333	nan	0.2449		0.0556	0.3676	nan	0.1463	0.1972	nan	nan	0.1702		0.3587	0.225	0.302	0.2121	0.2532	0.2066	0.2903	0.2379		0.1707	0.5475	0.125	0.4583	0.3095
0.7596	0.0303	0.7407	nan	0.4302	nan	nan	0.2308		0	0.7941	nan	nan	0.2609	nan	nan	0.381		0.7083	0.2545	nan	0	0.3	nan	0.0345	0.1778		0.1132	0.5781	nan	nan	0.2241	nan	nan	0.2222		0.4835	0.2585	0.3714	0.4068	0.3937	0.4211	0.1562	0.2857		0.025	0.4098	0.4138	0.4634	0.3656
0.9333	0.0305	0.9574	0	0.4945	0.913	0	0.4079		0.3103	0.9407	nan	nan	0.6833	nan	0.7083	0.7414		0.8605	0.3261	nan	0.1818	0.4891	0.9048	nan	0.617		0.0213	0.3385	nan	nan	0.197	nan	nan	0.2		0.4444	0.1694	0.4237	0.2083	0.3561	0.1667	0.2931	0.1971		0	0.3701	nan	nan	0.1053
0.9286	0.0833	nan	nan	0.5294	nan	nan	0.5385		0.0333	0.9036	0.1379	1	0.5098	0.069	0.9118	0.5312		0.6277	0.2569	nan	0.1186	0.3497	0.6111	nan	0.438		0.2222	0.6232	nan	nan	0.4483	nan	nan	0.375		0.1892	0.0049	nan	0	0	nan	0.0127	0.0106		0.125	0.3661	nan	0.3514	0.2772
0.9464	0.0241	0.8966	0	0.4906	0.9	0.85	0.8947		0.0111	0.95	0.0149	1	0.3774	0.0411	0.8704	0.3732		0.75	0.3812	0.7391	0	0.5152	0.7778	0	0.5464		0	0.3061	nan	nan	0.1176	nan	nan	0.0278		0.1264	0.0098	0.043	0	0.0438	0	0	0		0.214	0.3787	0.1111	0.4643	0.291
0.8519	0.0263	nan	nan	nan	nan	nan	nan		0	0.9574	nan	nan	0.3871	nan	nan	0.3824		0.6176	0.1782	nan	nan	0.3091	0.5	nan	0.3297		0	0.5873	nan	nan	0.2982	nan	nan	0.0877		0.1088	0	0.0847	0	0.036	0	0	0		0.0556	0.3353	0.0909	0.2708	0.1695
0.8	0	nan	nan	0.2381	nan	nan	0.4		0.08	0.8837	0	nan	0.325	nan	nan	0.4667		0.5965	0.1937	0.8125	0	0.4714	0.8636	0.0455	0.4112		0.0154	0.4255	nan	nan	0.1731	nan	nan	0		0.1207	0.0084	0.0571	nan	0.0238	0.0333	nan	0.0263		0.0333	0.2773	0.0645	0.2941	0.1986
0.95	0.0345	0.7407	nan	0.4894	nan	nan	0.4		0	0.9828	0	nan	0.3333	0	nan	0.3784		0.6792	0.1732	0.7955	0.0235	0.4167	nan	0	0.283		0.0169	0.5238	nan	nan	0.3505	nan	nan	0.0517		0.2414	0.0408	nan	nan	0.0805	nan	nan	0.0882		0.0108	0.3818	0.0217	0.561	0.2775
0.7308	0	0.8039	0	0.5	0.3	0.0278	0.1515		0	0.9589	0.12	nan	0.3488	nan	nan	0.4516		0.8857	0.2793	0.8163	0.1875	0.5146	nan	0.3043	0.5169		0.0411	0.352	nan	nan	0.1064	nan	nan	0.026		0.2826	0.1074	nan	nan	0.1324	nan	nan	0.18		0.0775	0.3564	0.0667	0.3222	0.2171
0.95	0	nan	nan	0.48	nan	nan	0.625		0.04	0.9429	nan	nan	0.5227	nan	nan	0.4444		0.7391	0.2576	0.8387	0.2466	0.4406	nan	0.3034	0.4229		0.5577	0.8605	nan	nan	0.7692	nan	nan	0.617		0.2188	0.0254	nan	0.1026	0.061	nan	nan	0		0.1525	0.3669	0.1818	0.25	0.2276
0.9118	0.4058	nan	nan	0.7812	0.9583	nan	0.766		0	0.9091	nan	nan	0.3548	0	0.4286	0.2031		0.7174	0.3551	0.84	nan	0.5814	0.7188	0.175	0.4054		0.5507	0.878	nan	nan	0.6279	nan	nan	0.6939		0.1379	0.0147	nan	nan	0.0591	nan	nan	0.0278		0.3	0.5127	0.35	0.5484	0.4706
0.6522	0.0042	0.7174	0	0.28	0.5926	nan	0.25		0	0.873	nan	nan	0.5161	nan	nan	0.75		0.8261	0.0692	nan	0.1515	0.3265	nan	0.1667	0.3231		0.4926	0.8636	nan	nan	0.5238	nan	nan	0.5		0.1304	0	nan	0.1509	0.1333	nan	nan	0		0	0.4369	nan	0.3043	0.1613
0.6031	0.0053	0.3824	0	0.2172	0.4598	nan	0.1936		0.3	0.9474	nan	nan	nan	nan	nan	nan		0.913	0.3137	nan	nan	nan	nan	nan	0.5417		0.5556	0.9474	nan	0.9259	0.8421	0.7442	0.9756	0.8117		1	0.8218	nan	0.7391	0.814	0.96	1	0.9831		0	0.2645	nan	nan	0.1739
1	0	nan	nan	0.5714	nan	nan	0.5		0.3462	0.9706	nan	nan	0.4583	nan	nan	0.7826		0.8947	0.5512	0.9444	0.5357	0.8041	nan	nan	0.6418		0.4262	0.764	nan	nan	0.5441	nan	nan	0.6129		0.2881	0.0877	0.1765	nan	0.1528	0.1224	0.0676	0.1077		0.0198	0.1408	0	0.069	0.0361
0.7442	0	nan	nan	0.2073	nan	nan	0.1163		0.1034	0.878	nan	nan	0.6296	nan	nan	0.5676		0.7568	0.269	0.5429	0.1304	0.4062	nan	0.0435	0.2727		0.2704	0.6	nan	nan	0.3298	nan	nan	0.3711		0.5625	0.201	0.5714	0.1333	0.3725	0.2131	0.2973	0.2701		0	0.1977	0	0.0412	0.0296
1	0.0309	nan	nan	0.4423	nan	nan	0.3684		0.0149	0.7373	0	0.6512	0.272	0	0.7059	0.2989		0.7955	0.4593	nan	nan	0.5556	nan	nan	0.5417		0.5254	0.9107	nan	nan	0.7258	nan	nan	0.8833		0.122	0.0026	nan	0.0211	0.0299	nan	0	0		0.1481	0.5426	nan	nan	0.25
0.9	0	nan	nan	0.5122	nan	nan	0.3824		0	0.963	0.0233	0.8929	0.3625	0	1	0.4382		0.5862	0.2609	nan	nan	0.4222	nan	nan	0.493		0.5161	0.8644	nan	nan	0.6923	nan	nan	0.7018		0.2159	0.0645	0	0	0.0133	0.027	0.0678	0.0481		0.0081	0.1171	nan	nan	0
0.8246	0	nan	nan	0.3333	nan	nan	0.3636		0.0135	0.9375	0	0.9107	0.4077	0.0147	0.9464	0.4344		0.381	0.0165	nan	0.0364	0.1569	nan	0.0244	0.0588		0.3333	0.7778	nan	nan	0.4167	nan	nan	nan		0.36	0.1672	nan	0.2889	0.4177	0.2692	0.3704	0.2893		0.0039	0.1096	0	nan	0.0543
0.8	0	nan	nan	0.375	nan	nan	0.16		0	0.96	0	0.9545	0.4151	0	0.913	0.4773		0.625	0.0154	nan	0.0476	0.175	nan	0	0.2542		0.2059	0.6832	nan	nan	0.5263	nan	nan	0.6		0.1875	0.0299	0.0952	0.0789	0.0821	nan	0.1209	0.093		0.0169	0.2038	0	0.1977	0.1345
0.9677	0	nan	nan	0.4783	nan	nan	0.4722		0.1154	0.7843	nan	nan	0.617	nan	nan	0.4118		0.8627	0.5185	0.8108	nan	0.8039	nan	0.7667	0.8333		0.5185	0.8493	nan	nan	0.7419	nan	nan	0.5833		0.2857	0	nan	nan	nan	nan	nan	0.1176		0	0.1885	nan	0.1786	0.15
0.7619	0.0379	0.8167	0.0714	0.4815	0.7292	0.3684	0.5495		0.0938	0.7895	nan	nan	nan	nan	nan	0.6897		0.8451	0.5161	nan	nan	0.7297	nan	nan	0.6786		0.2435	0.575	nan	nan	0.3895	nan	nan	0.4902		0.4467	0.2803	0.6585	0.1754	0.3557	0.1875	0.2857	0.2062		0.1583	0.3696	0.0833	0.3261	0.2388
0.8095	0.1471	nan	nan	0.4783	nan	nan	nan		0.0455	0.9655	nan	nan	0.5152	nan	nan	0.9615		0.6962	0.3077	0.68	0.625	0.6613	0.8	nan	0.8108		0.1235	0.7838	nan	nan	0.381	nan	nan	0.3148		0.1098	0.0078	0.0244	0	0.012	0	0	0		0.064	0.2415	0.0857	0.2174	0.1571
0.7308	0.1316	nan	nan	0.125	nan	nan	0.0455		0	0.8846	nan	nan	0.75	nan	nan	0.32		0.8197	0.5074	0.8684	0.4286	0.6433	0.8679	0.7308	0.7981		0.4552	0.7576	nan	nan	0.45	nan	nan	0.5		0.4706	0.0125	nan	nan	nan	nan	nan	0.1429		0.0492	0.155	0	0.1279	0.0915
0.6	0	nan	nan	0.125	nan	nan	0		0	0.7059	nan	nan	0.575	nan	nan	0.7027		0.8652	0.5546	0.8529	0.6061	0.7778	0.8704	0.6333	0.7927		0.6701	0.9744	nan	nan	0.6618	nan	nan	0.6549		0.25	0	nan	nan	nan	nan	nan	0.0952		0.055	0.1599	0.1301	0.112	0.122
0.9048	0	nan	nan	0.6364	nan	nan	0.4231		0.0222	0.9275	nan	nan	0.3651	nan	nan	0.5667		0.6265	0.0741	0.6724	0.1	0.5	0.4667	nan	0.3393		0.37	0.8421	nan	nan	0.6475	nan	nan	0.5051		0.129	0.0043	nan	nan	0	nan	nan	0.0108		0.2346	0.4132	0.2778	0.3613	0.3031
0.9318	0	nan	nan	0.48	nan	nan	0.4898		0.0435	1	nan	nan	nan	nan	nan	0.4286		0.9355	0.0882	0.8519	nan	0.6279	nan	nan	0.45		0.6538	1	nan	nan	0.8077	nan	nan	nan		0.3	0.1077	nan	nan	0.1833	nan	nan	0.2297		0.2186	0.3671	0.2484	0.3906	0.3074
0.9	0.3226	nan	nan	0.7917	nan	nan	0.3333		0	0.9737	nan	nan	0.619	nan	nan	0.475		0.8072	0.0185	0.8261	0	0.5	0.5938	0	0.2727		0.5082	0.8226	nan	nan	0.625	nan	nan	0.7586		0.1707	0.0296	nan	nan	0.05	nan	nan	0.1		0.0692	0.2118	0.068	0.1091	0.0982
0.8065	0.1273	nan	nan	0.6341	nan	nan	0.1667		0	0.9922	nan	nan	0.3023	nan	nan	0.5441		0.4583	0.0294	0.4483	nan	0.2453	nan	0	0.0714		0.2364	0.5909	nan	0.5833	0.3889	nan	0.5238	0.4		0.1635	0	0	0	0.0278	0.099	0	0.082		0	0.1538	0.0811	0.1346	0.099
0.6	0.027	nan	nan	0.4516	nan	nan	0.0426		0.2593	0.92	nan	nan	0.6875	nan	nan	0.4857		0.7353	0	nan	0	0.1818	nan	0	0.1277		0	0.3846	nan	nan	0.2973	nan	nan	0.125		0.1625	0.0043	0	0	0	0.099	0	0.0591		0.0657	0.2331	0.1529	0.0976	0.126
0.5909	0	nan	nan	0.1304	nan	nan	0.0385		0.3488	0.9054	0.4348	nan	0.6724	nan	nan	0.7636		0.4483	0.0185	nan	0	0.1026	nan	0	0		0.0417	0.3854	nan	nan	0.1186	nan	nan	0.0962		0.1935	0.0141	nan	nan	0.0185	nan	nan	0.0317		0.0298	0.1416	0.0853	0.2336	0.1506
0.9848	0.0174	nan	nan	0.66	nan	nan	0.8571		0	0.9608	nan	nan	0.3947	nan	nan	0.4286		0.6667	0.04	nan	nan	nan	nan	nan	nan		0.039	0.4953	nan	nan	0.2273	nan	nan	0.1778		0.1807	0.0518	nan	nan	0.056	nan	nan	0.0573		0	0.4603	0	nan	0.0455
1	0	nan	nan	0.6	nan	nan	0.6585		0	0.9155	0	nan	0.4078	nan	nan	0.4479		0.3667	0	nan	nan	0.1935	nan	0	0.2353		0.0227	0.3243	nan	nan	0.2222	nan	nan	0.2		0.1509	0.0294	nan	nan	0.0444	nan	nan	0.0791		0.0381	0.1592	0.15	0.1429	0.1542
0.9259	0.0261	nan	nan	0.3611	nan	nan	0.4731		0.0104	0.9085	nan	nan	0.3796	nan	nan	0.3295		0.8333	0.0065	0.9531	0	0.5912	0.9211	0	0.3721		0	0.6393	nan	nan	0.2222	nan	nan	0.1923		0.3333	0.0604	nan	0	0.115	nan	nan	0.0932		0.0377	0.6564	nan	0.5111	0.5352
0.9367	0.0114	nan	nan	0.4194	nan	nan	0.3222		0	0.973	nan	nan	0.5758	nan	nan	nan		0.5	0.1039	0.3333	0.1724	0.25	0.3448	0.0909	0.25		0	0.75	nan	nan	0.2623	nan	nan	0.3521		0.1707	0.0065	0.3143	nan	0.2115	nan	0	0.0667		0.22	0.7436	nan	nan	0.6279
0.931	0	nan	nan	0.4667	nan	nan	0.3514		0.3604	0.896	0.0986	0.8409	0.3782	0.3438	0.8793	0.6179		0.7284	0.3519	nan	nan	0.5366	0.6667	nan	0.6053		0	0.3564	nan	nan	0.1398	nan	nan	0.2404		0.4082	0.0492	0.5926	0.0556	0.2857	0.3	0.0571	0.1607		0.2159	0.8138	0.26	0.7667	0.45
0.9388	0	nan	nan	0.4643	nan	nan	0.331		0.0885	0.8732	0.0347	0.8571	0.3389	0.0806	0.8421	0.4383		0.898	0.4691	0.8333	nan	0.5636	0.9375	nan	0.8571		0	0.5203	nan	nan	0.1895	nan	nan	0.2465		0.1958	0.0223	0.0755	0.0177	0.0457	0.125	0.0114	0.0694		0.0321	0.1986	0.1216	nan	0.1557
0.806	0.0102	nan	nan	0.5286	nan	nan	0.338		0.2692	0.8889	nan	nan	nan	nan	nan	0.619		0.9351	0.4088	0.8929	0.2381	0.5795	0.9667	nan	0.875		0	0.7241	nan	nan	0.2716	nan	nan	0.3085		0.7	0.3537	0.2333	0.4412	0.3556	nan	nan	0.5429		0.0972	0.4333	nan	nan	0.3333
0.8559	0.0056	nan	nan	0.5517	nan	nan	0.4748		0.1034	0.8625	0	nan	0.3333	nan	nan	nan		0.6818	0.0217	0.6562	0	0.4375	0.7647	0.0667	0.4595		0	0.4754	nan	nan	0.2045	nan	nan	0.2121		0.6389	0.2789	nan	0.5424	0.5851	nan	0.35	0.4865		0.1056	0.3131	nan	nan	0.1799
0.9259	0.0078	nan	nan	0.5421	nan	nan	0.4646		0.0357	0.9184	nan	nan	0.4865	nan	0.8261	0.8462		0.5385	0	0.4138	0	0.2857	nan	0	0.2857		0	0.4342	nan	nan	0.1461	nan	nan	0.2295		0.7355	0.2468	nan	0.2727	0.5152	0.4762	0.3182	0.4245		0.0696	0.2846	0.0152	0.25	0.1095
0.9627	0.0107	nan	nan	0.5399	nan	nan	0.3744		0	0.9091	0.0333	0.88	0.4032	nan	nan	0.5429		0.4333	0.0079	0.3721	0	0.217	nan	0	0.2564		0	0.4643	nan	nan	0.0588	nan	nan	0.1		0.4783	0.1277	0.2581	0.0968	0.1912	0.3333	0.1458	0.2436		0.1455	0.3983	nan	0.8077	0.4231
0.9633	0	nan	nan	0.5548	nan	nan	0.3766		0	0.8267	0.0392	0.9032	0.3978	nan	nan	0.4872		0.4318	0	0.6	0.1667	0.2958	nan	nan	0.3333		0	0.6	nan	nan	0.2941	0	0.5556	0.28		0.148	0.0207	nan	nan	0.1152	nan	nan	0.1385		0.1016	0.7754	0.1905	0.7742	0.4742
0.963	0	nan	nan	0.4189	nan	nan	0.4628		0	1	nan	nan	0.4571	nan	nan	nan		0.4815	0.04	nan	nan	0.3167	nan	0	0.1702		0	0.5833	nan	nan	0.129	0	nan	0.1579		0.308	0.123	nan	nan	0.2449	nan	nan	0.3053		0.0264	0.348	0.0738	0.2025	0.1205
0.8	0.2558	nan	nan	0.5263	nan	nan	0.5417		0.0248	0.9241	0.0133	1	0.3241	0.1064	0.9512	0.5217		0.3793	0.037	nan	nan	0.3043	nan	nan	0.0435		0.0047	0.6974	0	nan	0.1724	0	0.7727	0.181		0.4245	0.087	nan	nan	0.2903	nan	nan	0.2973		0.1304	0.3631	0.0635	0.5581	0.2794
0.8538	0	nan	nan	0.5267	nan	nan	0.6835		0.1481	0.9318	0.2941	0.9574	0.5068	0.3019	0.9744	0.6934		0.6364	0	0.5714	nan	0.5385	nan	0	0.2703		0.0118	0.3636	0	nan	0.1	0	nan	0.1346		0.2139	0	nan	nan	0.1102	nan	nan	0.1818		0.2286	0.6913	0.19	0.7826	0.4551
0.8214	0.0154	nan	nan	0.6552	nan	nan	0.6471		0	0.9143	0.0476	nan	0.3636	nan	nan	0.4688		0.6	0	0.5517	nan	0.4	nan	0	0.3519		0.0164	0.6977	0	0.8182	0.1786	0	nan	0.1222		0.5	0.1053	nan	nan	nan	nan	nan	nan		0.1522	0.4152	0.1728	0.5745	0.3357
0.8721	0	nan	nan	0.6429	nan	nan	0.5		0.05	1	nan	nan	nan	nan	nan	0.75		0.5915	0.0167	0.3095	nan	0.2281	0.4783	0	0.2		0.0086	0.6	0.0063	0.3333	0.0804	0.0205	nan	0.1214		0.6944	0.2292	nan	nan	nan	nan	nan	nan		0.0264	0.1484	0.0207	0.1533	0.1176
0.9262	0.4021	nan	nan	0.8397	nan	nan	0.7553		0	0.9597	nan	nan	0.3565	nan	nan	0.7093		0.3953	0	0.2375	0	0.1613	0.4333	0	0.1667		0.0069	0.5	0	nan	0.1034	0	nan	0.0737		0.3793	0.0694	nan	nan	0.2742	nan	nan	0		0.3154	0.6331	0.1739	0.6557	0.4433
0.5769	0	nan	nan	0.3429	nan	nan	0		0.0385	0.9574	nan	nan	0.4545	nan	nan	0.5909		0.5957	0	0.4615	nan	0.2708	nan	nan	0.2895		0	0.5	0	nan	0.0857	0	nan	0.2143		1	0.6719	nan	0.7917	0.8113	nan	0.5172	0.5696		0.0667	0.6468	0.0968	0.6538	0.332
0.8406	0	nan	nan	0.3732	nan	nan	0.1957		0	0.9912	nan	0.973	0.4896	nan	nan	0.6912		0.6512	0.1273	0.5625	nan	0.4038	nan	nan	0.5		0	0.5161	nan	nan	0.0417	0	nan	0.1818		0.8958	0.3333	0.7429	nan	0.6667	0.4595	nan	0.5102		0.0659	0.237	0.14	0.1489	0.1944
0.8649	0.0084	nan	nan	0.4019	nan	nan	0.2029		0.04	0.9038	nan	nan	0.4576	nan	nan	0.4324		0.9189	0.3226	nan	nan	0.7647	nan	nan	0.7692		0	0.5254	nan	nan	0.1216	nan	0.5667	0.3077		0.4211	0.0414	nan	0.2222	0.2297	nan	0.3077	0.1356		0.1176	0.6207	0.1154	0.549	0.4175
1	0.1042	nan	nan	0.45	nan	nan	0.3219		0.1429	0.871	0.175	nan	0.3478	0.2381	nan	0.4		0.7391	0.0889	nan	nan	0.44	nan	nan	0.4783		0	0.7429	nan	nan	0.25	nan	nan	0.3939		0.7327	0.5849	0.6576	0.6111	0.6232	0.6889	0.7111	0.7111		0.0217	0.5217	0.0606	0.4426	0.3382
1	0.1176	nan	nan	0.4493	nan	nan	0.4906		0.0233	0.9552	nan	nan	0.6282	nan	nan	0.4		0.7619	0	nan	nan	0.1333	nan	nan	0.2857		0.0476	0.45	nan	nan	0.0417	0.1905	nan	0.25		0.5909	0.3023	nan	nan	0.3415	nan	nan	0.6216		0.0822	0.2909	0.05	0.2653	0.161
0.55	0	nan	nan	0.0714	nan	nan	0.2857		0.0294	0.9444	nan	nan	0.6042	nan	nan	0.4576		0.5385	0.1316	nan	nan	nan	nan	nan	0.4516		0.4815	1	nan	nan	0.68	nan	nan	0.6429		0.5319	0.1273	nan	nan	0.2963	nan	nan	0.234		0.0377	0.1808	0.131	0.2692	0.1538
0.8636	0.0345	nan	nan	0.1667	nan	nan	0.2632		0	0.9836	nan	nan	0.5192	nan	nan	0.661		0.5556	0.0182	nan	0.1071	0.4082	nan	nan	0.25		0	0.7647	nan	nan	0.3871	nan	nan	0.6154		0.5341	0.2752	0.403	0.1143	0.3171	0.7059	nan	0.7241		0.1944	0.8	0.5	nan	0.5204
0.8182	0.069	nan	nan	0.375	nan	nan	0.2727		0	0.9489	0.0882	nan	0.48	0.0435	0.9706	0.6172		0.5417	0.0471	nan	nan	0.1923	nan	nan	nan		0	0.45	nan	nan	nan	nan	nan	nan		0.2946	0.0685	0.1556	0.0227	0.0755	0.129	0.0746	0.0818		0.0275	0.5482	0.1273	0.3788	0.2407
0.7273	0.0286	nan	nan	0.3256	nan	nan	nan		0.0385	0.8511	nan	nan	0.4583	nan	nan	0.9524		0.6333	0.0204	nan	nan	0.2727	nan	nan	0.2593		0.0769	0.8088	nan	nan	0.6765	nan	0.9714	0.875		0.1491	0.0314	0.12	0	0.0473	0.0566	0.0526	0.0504		0.4394	0.7436	0.8	0.7429	0.8
0.5484	0.0244	nan	nan	0.2903	nan	nan	0		0.1154	0.8444	nan	nan	0.6154	nan	nan	0.9655		0.875	0	nan	nan	nan	nan	nan	0.3704		0	0.4805	nan	nan	0.2647	nan	nan	0.6207		0.315	0.0612	0.1481	0.0111	0.08	0.15	0.058	0.0841		0.1404	0.3975	0.1395	0.3902	0.2444
0.56	0	nan	nan	0.15	nan	nan	nan		0.0476	0.8039	nan	nan	0.65	nan	nan	0.6667		0.6087	0.025	nan	nan	0.55	nan	nan	0.28		0	0.3562	nan	nan	0.0952	nan	nan	0		0.2098	0.0989	0.3462	0.1515	0.1566	0.3333	0.125	0.1059		0.0312	0.3837	nan	nan	0.3
0.9048	0.3846	nan	nan	0.5	nan	nan	0.64		0.0312	0.95	nan	nan	0.3214	nan	nan	0.4583		0.8947	0.5294	nan	0.2593	0.5577	0.96	nan	0.9375		0	0.5714	nan	nan	nan	nan	nan	0		0.2391	0	nan	nan	0.1111	nan	nan	nan		0.0909	0.3604	nan	0.2759	0.1702
0.6897	0.1014	nan	nan	0.3333	nan	nan	0.5333		0.2222	1	nan	nan	nan	nan	nan	nan		0.5921	0.2125	nan	0.0909	0.3793	0.6957	nan	0.6316		0.0238	0.4444	nan	nan	0.2969	nan	nan	0.2308		0.268	0.1186	0.2885	0.2182	0.2244	0.2093	0.0417	0.1313		0.0102	0.1272	nan	nan	0.0571
0.8864	0	nan	nan	0.4878	nan	nan	0.3462		0.35	0.9667	nan	nan	nan	nan	nan	nan		0.9434	0.6296	0.8462	0.7561	0.803	nan	0.6909	0.7576		0	0.622	nan	nan	0.2169	nan	nan	0.0984		0.1478	0.0213	0.2	0.1356	0.1729	0.21	0.0556	0.1519		0.0482	0.2009	0.027	0.1667	0.104
0.5701	0	nan	0.3143	0.3404	nan	nan	0.4603		0	0.9	nan	nan	0.4118	nan	nan	0.375		0.3519	0	0.375	0	0.2	nan	0	0.2121		0.0182	0.7479	nan	nan	0.3205	nan	nan	0.1515		0.3208	0.1333	0.2386	0.0225	0.1297	0.2097	0.1538	0.1963		0.3444	0.6013	nan	nan	0.5347
0.914	0	0.8636	0.3636	0.5146	0.85	0.28	0.5217		0	0.9091	nan	nan	0.3182	nan	nan	nan		0.4052	0.007	0.3521	0.0328	0.1863	0.5333	0.0102	0.2284		0	0.4524	nan	nan	0.0541	nan	nan	0.08		0.8148	0.374	0.95	nan	0.9231	nan	0.4857	0.5849		0.5396	0.7534	0.6506	0.837	0.7725
0.8883	0	0.82	0.3306	0.4914	0.9545	0.0926	0.4454		0.0067	1	0	0.9796	0.384	nan	0.9804	0.7037		0.3853	0	0.3333	0.0526	0.1789	0.4146	0	0.183		0	0.6777	nan	nan	0.0417	nan	nan	0		0.8947	0.7095	0.8473	0.7818	0.829	0.7436	0.75	0.75		0.0455	0.3286	nan	nan	0.2542
1	0	0.8824	0.2105	0.5115	nan	nan	0.4404		0.0526	0.962	nan	nan	0.8182	nan	nan	0.9655		0.5574	0.0056	0.4571	0	0.2	0.5862	nan	0.3396		0.0323	0.7692	nan	nan	0	nan	nan	0.037		0.5333	0.1923	0.3789	0.5484	0.4528	0.56	0.0952	0.3761		0.0074	0.1307	0	0.05	0.0156
0.9651	0.0041	0.95	0	0.3931	nan	0	0.3286		0.0455	0.8125	nan	nan	0.381	nan	nan	0.5		0.5423	0.0099	0.5667	0	0.2568	nan	nan	0.3288		0	0.4348	nan	nan	0.0476	nan	nan	0		0.1059	0.0032	0.0204	nan	0.0189	0	0.0353	0.0219		0.0339	0.1701	0	nan	0.0851
0.9839	0.0135	nan	nan	0.4526	nan	0	0.3086		0.3448	0.9714	0.2609	nan	0.5135	nan	nan	0.4615		0.5652	0.1154	nan	nan	0.3171	nan	nan	0.4286		0.0465	0.493	0	0.0323	0.0115	nan	0.2333	0.1023		0.3333	0.0066	0.2817	nan	0.1858	nan	0	0.1842		0.6391	0.8462	nan	0.7143	0.77
0.9048	0	nan	nan	0.4237	nan	nan	0.3651		0.1515	0.9672	nan	nan	0.5	nan	nan	0.6667		1	0.36	nan	nan	0.8571	nan	nan	0.875		0.037	0.5446	0	0.2414	0.1286	nan	0.0968	0.0526		0.2727	0	nan	nan	nan	nan	0	0		0.604	0.7593	0.7206	0.4667	0.6645
0.8219	0	nan	nan	0.4312	nan	nan	0.381		0.0323	0.9231	nan	nan	0.3784	nan	nan	0.65		0.6176	0.1957	0.6522	nan	0.55	nan	nan	0.5588		0.0189	0.3363	0	0.1	0.0366	0	0.36	0.1389		0.1065	0.0026	nan	0	0.0465	nan	0	0.0369		0.5862	0.7634	0.8472	0.6792	0.8103
0.8889	0.0075	nan	nan	0.4786	nan	nan	0.382		0	0.9626	0.037	nan	0.3905	nan	0.9615	0.6216		0.973	0.3247	nan	0.2727	0.4242	nan	nan	0.4848		0	0.425	nan	nan	0.1429	nan	nan	0.1613		0.1974	0.0215	0.0833	0.0952	0.1014	nan	0.1081	0.0698		0.0244	0.3554	0.3421	nan	0.2581
0.875	0.0071	nan	nan	0.4545	nan	nan	0.3559		0	0.9341	nan	nan	0.4691	nan	nan	0.5926		0.8571	0.1842	nan	nan	nan	nan	nan	nan		0	0.3233	0	0.1852	0.1037	0	0.1786	0.1111		0.3529	0.0263	0.2889	0	0.1711	nan	nan	nan		0.0471	0.2721	0.1098	nan	0.1667
0.8774	0.24	nan	nan	0.6333	nan	nan	0.5638		0.0476	0.962	nan	nan	0.4364	nan	nan	0.5333		0.381	0	nan	nan	nan	nan	nan	nan		0	0.3864	nan	nan	0.175	nan	nan	0.3265		0.4737	0.1	0.375	nan	0.3611	nan	nan	0.2174		0	0.2558	0	nan	0.1429
0.94	0.0089	nan	nan	0.3534	nan	nan	0.2083		0.25	0.9857	nan	nan	0.625	nan	nan	0.4359		0.6786	0.1077	nan	nan	0.2727	nan	nan	0.6538		0	0.4468	nan	nan	0.1111	nan	nan	0.4043		0.2661	0.0278	nan	nan	0.2564	nan	nan	0.2375		0.1772	0.386	0.068	0.1463	0.0938
0.978	0	nan	nan	0.2754	nan	nan	0.3		0.0188	0.5227	0	0.6667	0.2115	0.0294	0.4565	0.1485		0.8333	0.5111	nan	0.6957	0.7778	nan	nan	0.6562		0.0286	0.4286	nan	nan	0.1346	nan	nan	0.1667		0.5942	0.1546	0.359	0.0541	0.3008	0.5102	0	0.2667		0.0345	0.2136	0.061	0.0984	0.0759
0.945	0.0175	nan	nan	0.3351	nan	nan	0.3073		0	0.7594	0	0.5938	0.2083	0.101	0.6094	0.3026		0.6667	0.0909	nan	nan	0.6667	nan	nan	0.5		0.0141	0.4412	nan	nan	0.1719	nan	nan	0.4028		0.2841	0.1524	0.2263	0.2333	0.2273	0.3297	0.2135	0.2746		0.4524	0.6733	0.5635	0.617	0.5909
0.987	0.0248	nan	nan	0.4	nan	nan	0.25		0.0078	0.75	0	0.5	0.1923	0.0238	0.525	0.2286		0.6897	0.0909	nan	nan	0.6	nan	nan	0.5172		0.0189	0.4881	0.025	nan	0.1452	0.08	0.9655	0.5357		0.5322	0.3533	0.2673	0.3258	0.28	0.35	0.5385	0.435		0.5546	0.8019	0.75	0.75	0.75
0.9677	0.004	nan	nan	0.2903	nan	nan	0.2775		0.1875	0.8776	nan	nan	0.5469	nan	nan	0.3721		0.8788	0.3333	nan	nan	0.8478	nan	nan	0.96		0.027	0.367	0.0435	0.2059	0.1356	0	0.2115	0.1158		0.4624	0.1842	0.4423	0.525	0.4912	0.4242	0.3443	0.3178		0.0312	0.2174	0.0227	nan	0.0227
0.9541	0.3375	nan	nan	0.5673	nan	nan	0.5214		0	0.8438	nan	nan	0.4	nan	nan	0.1905		0.8305	0.163	nan	nan	0.6923	nan	nan	0.8235		0.4348	0.8432	0.56	0.8784	0.7829	0.5455	0.6739	0.7047		0.383	0.1014	0.2188	0.0566	0.1667	0.2824	0.2034	0.233		0.0093	0.1667	nan	0.0323	0.0435
0.8	0.0274	nan	nan	0.3956	nan	nan	0.0128		0.0541	1	0	nan	0.4	nan	nan	0.5946		0.7544	0.0339	nan	nan	0.4507	nan	nan	0.5417		0.3736	0.7579	0.4561	nan	0.493	0.3143	0.875	0.5882		0.102	0	nan	nan	0	nan	nan	0		0.0312	0.2	nan	0.2857	0.1795
0.8182	0	nan	nan	0.5278	nan	nan	0.6		0	0.951	0.0364	0.931	0.2944	0	0.918	0.4783		0.9615	0.0385	nan	nan	0.7317	nan	nan	0.8485		0.0222	0.5467	nan	nan	0.2388	nan	nan	0.0909		0.2258	0.041	0.125	0.0471	0.0763	0.06	0.1196	0.094		0.0139	0.3059	nan	nan	0.0968
0.697	0.1048	nan	nan	0.3415	nan	nan	0.5476		0	0.9176	0.0294	0.9048	0.2357	0	0.8594	0.4462		0.8152	0.0824	0.7647	0.12	0.5586	0.7742	0.3529	0.5347		0.2	0.8276	nan	nan	0.4074	nan	nan	0.4		0.875	0.3643	0.6829	0.3333	0.4845	nan	0.4531	0.4884		0.013	0.4083	nan	0.125	0.1
0.8529	0.2609	nan	nan	0.5484	nan	nan	0.5357		0.0075	0.9219	0.0132	0.975	0.2703	0.0167	0.8413	0.4275		1	0.1613	nan	nan	0.8077	nan	nan	0.9286		0.0541	0.5517	nan	nan	0.3	nan	nan	0.4667		0.6111	0.23	nan	nan	0.2462	nan	nan	0.4138		0.0109	0.3111	0	0.2564	0.1571
0.5588	0.0185	nan	nan	0.0256	nan	nan	0.3962		0	0.8182	nan	nan	0.2143	nan	nan	nan		0.8939	0.0593	0.9189	0.4074	0.66	0.8378	0.6471	0.7521		0.2063	0.6222	nan	nan	0.4783	nan	nan	0.5208		0.4485	0.2623	0.475	0.4655	0.4718	0.375	nan	0.3913		0.035	0.3377	0.0165	0.2143	0.1
0.873	0.061	nan	nan	0.4058	nan	nan	0.3684		0	0.8519	nan	nan	0.2	nan	nan	0.4359		0.825	0.0738	0.7963	0.4483	0.6542	0.8846	0.5818	0.7324		0.4516	0.764	nan	nan	0.6393	nan	nan	0.6271		0.3636	0.0244	0.2059	0	0.1125	0.2917	nan	0.2959		0	0.1621	0.0211	0.1899	0.0846
0.9429	0.3582	nan	nan	0.697	nan	nan	0.6923		0.0851	0.9219	nan	nan	0.5393	nan	nan	0.8378		0.5897	0.0208	0.65	nan	0.5641	nan	0.5769	0.5741		0.4945	0.8393	nan	nan	0.6324	nan	nan	0.6329		0.2174	0.0623	0.2088	0.3043	0.199	0.1881	0.1127	0.1196		0.0075	0.1449	0.0282	0.1951	0.1176
0.75	0	nan	nan	0.4103	nan	nan	0.3953		0.3929	0.95	nan	nan	0.5667	nan	nan	nan		0.8286	0.1296	nan	nan	0.5938	nan	0.5926	0.6275		0.4495	0.8357	0.4935	0.6889	0.5667	0.5085	0.8354	0.6797		0.5167	0.3375	0.4405	0.3091	0.4013	0.4485	0.3277	0.383		0.0215	0.2345	0.0312	0.3137	0.1488
0.9059	0	nan	nan	0.4188	nan	nan	0.6596		0	0.7792	0	nan	0.4328	0	nan	0.3529		0.6889	0.3175	nan	nan	0.6731	nan	nan	0.4783		0.3182	0.7097	0.359	0.5	0.4247	0.2941	0.6667	0.4691		0.2921	0	nan	nan	nan	nan	nan	0.0357		0.0423	0.2228	0.0217	0.2745	0.1562
0.7083	0	nan	nan	0.1724	nan	nan	0.4643		0	0.9643	nan	nan	0.5714	nan	nan	nan		0.6667	0.0581	0.5484	0.1429	0.3478	0.6429	nan	0.4915		0.3913	0.7742	0.5385	nan	0.6809	nan	nan	0.7179		0.2955	0	nan	nan	nan	nan	nan	nan		0	0.3517	0	nan	0.0656
1	0	nan	nan	0.5312	nan	nan	0.4286		0.0074	0.9101	nan	nan	0.2975	nan	nan	0.4172		0.5676	0.1087	0.45	nan	0.3	nan	nan	0.2121		0.2963	0.871	nan	0.9048	0.6585	nan	nan	0.7568		0.1316	0	nan	nan	0	nan	nan	0.0177		0	0.3023	nan	nan	0.0769
0.7407	0.0244	nan	nan	0.3793	nan	nan	0.5172		0	0.9167	nan	nan	0.4	nan	nan	0.4138		0.6154	0.0755	0.5439	0.303	0.4393	0.2619	0.0638	0.1489		0.1702	0.6098	0.3913	nan	0.449	nan	0.4167	0.4366		0.1758	0	nan	nan	0.1467	nan	nan	0.0632		0.0238	0.3086	0	nan	0.0698
0.92	0	nan	nan	0.6757	nan	nan	0.25		0.15	0.9286	nan	nan	0.4286	nan	nan	0.5		0.566	0.0127	0.3158	nan	0.25	nan	0.0357	0.2		0.06	0.5375	nan	0.6667	0.4545	nan	nan	0.2		0.8071	0.5894	0.7794	0.5926	0.6855	0.7262	0.5263	0.6689		0.0556	0.359	0	nan	0.2456
0.75	0	nan	nan	0.3571	nan	nan	0.3953		0.0172	0.8761	nan	nan	0.4894	0.4255	0.5185	0.4149		0.4909	0	nan	nan	0.2	nan	nan	0.3191		0.0222	0.5676	nan	nan	0.2857	nan	nan	0.2		0.2045	0.0085	nan	nan	0.1622	nan	0	0		0.0366	0.5158	0.0508	0.4222	0.2115
0.9762	0	nan	nan	0.0779	nan	nan	0.4259		0	0.9912	0	0.9545	0.4483	nan	0.9545	0.5714		0.5556	0	nan	nan	0.1765	nan	nan	0.2222		0	0.625	nan	nan	0.1897	nan	nan	0.1887		0.224	0.0722	0.1739	0.1429	0.152	0	0.0784	0.0727		0.0207	0.4222	0.0105	0.2879	0.1437
0.9583	0	nan	nan	0.1273	nan	nan	0.4		0	0.9698	0	0.9773	0.4835	nan	0.95	0.6386		0.6809	0	0.2381	nan	0.2432	nan	nan	0.1714		0	0.8657	nan	nan	0.5455	0	nan	0.5634		0.1795	0.0086	nan	nan	0	nan	nan	0.0571		0.0247	0.4351	0.0185	0.5238	0.2255
1	0	nan	nan	0.1647	nan	nan	0.2533		0	0.7143	nan	nan	0.2174	nan	nan	nan		0.5806	0.0462	nan	nan	0.0882	nan	nan	0.4348		0.0328	0.4592	0.027	0.4167	0.2418	0	0.8889	0.37		0.9344	0.6667	0.7561	0.6379	0.6869	0.9149	0.4286	0.7294		0.0486	0.5024	0.0152	0.569	0.25
0.9872	0.0056	nan	nan	0.1406	nan	nan	0.12		0	0.9429	nan	nan	nan	nan	nan	nan		0.8088	0.325	nan	0.5417	0.7024	nan	nan	0.6724		0.0355	0.621	0.0366	0.7273	0.3209	0	0.7759	0.3383		0.1684	0.0046	0	nan	0.0072	0	nan	0		0.0333	0.1883	0	0.1	0.0459
0.9512	0	nan	nan	0.1528	nan	nan	0.1842		0	1	nan	nan	0.5385	nan	nan	0.4828		0.6078	0.2545	0.5217	0.4	0.4615	0.3704	0.1724	0.284		0.2564	0.5726	0.2	0.5405	0.3604	0.1905	0.5484	0.3472		0.2717	0.1082	0.1901	0.1395	0.166	0.2524	0.3365	0.2773		0	0.775	0.0185	nan	0.2268
0.9615	0.0175	nan	nan	0.2128	nan	nan	nan		0	0.8974	nan	nan	0.3824	nan	nan	0.8889		0.7931	0.2683	nan	nan	0.2903	nan	nan	0.4167		0.128	0.5055	nan	nan	0.3399	nan	nan	0.3616		0.5833	0.4377	0.5546	0.5278	0.5591	0.5054	0.4054	0.4932		0.0225	0.4059	0	0.6667	0.2203
0.9737	0	nan	nan	0.2532	nan	nan	0		0.0192	0.9178	0.04	nan	0.3778	nan	nan	0.1471		0.75	0.2881	nan	nan	0.4286	nan	nan	0.32		0	0.4118	nan	nan	0.1524	nan	nan	0.1512		0.1882	0.0513	nan	nan	0.129	nan	nan	0.1409		0.0213	0.375	0.0274	0.2857	0.1587
0.9615	0	nan	nan	0.194	nan	nan	0		0	0.875	0	nan	0.28	nan	nan	0.3333		0.6364	0.1385	0.5128	nan	0.5556	0.5	nan	0.3171		0.01	0.3611	nan	nan	0.2414	nan	nan	0.1458		0.3197	0.2038	0.27	0.2923	0.2805	0.2564	0.2558	0.2452		0.0064	0.2016	0.0221	0.2727	0.0947
0.9818	0	nan	nan	0.1837	nan	nan	0.4554		0	0.96	nan	nan	0.3429	nan	nan	0.4419		0.9762	0.1963	0.9275	nan	0.8554	0.6667	0.2	0.4394		0.0175	0.5849	nan	nan	0.22	nan	nan	0.1957		0.2705	0.0217	nan	nan	0.0417	nan	nan	0.4359		0	0.3415	nan	nan	nan
0.931	0	nan	nan	0.2	nan	nan	0.4462		0.129	0.9667	0	0.9615	0.3537	0	0.9429	0.4643		0.8	0.2812	0.7937	nan	0.7403	0.4839	0.4286	0.4194		0	0.4069	nan	nan	0.1395	nan	nan	0.3025		0.5385	0.2182	0.2941	nan	0.2857	nan	0.4	0.3467		0	0.2553	0.04	nan	0.0476
0.64	0.0263	nan	nan	0.2857	nan	nan	0.4074		0.3404	0.9773	0.3438	1	0.6667	0.1591	0.9608	0.5922		0.5909	0.0952	nan	nan	0.6296	nan	nan	0.0909		0.0759	0.4026	nan	nan	0.2364	nan	nan	0.4615		0.4959	0.2793	0.4603	0.3488	0.4649	0.4416	0.2826	0.3413		0.0847	0.248	0.03	0.1702	0.09
0.8361	0.1084	nan	nan	0.5679	nan	nan	0.7432		0.0204	0.9184	0	0.875	0.375	0.1569	1	0.5577		0.6341	0.1467	0.6667	nan	0.4386	nan	nan	0.1707		0.0345	0.3684	nan	nan	0.175	nan	nan	0.0263		0.2653	0.0728	0.0714	nan	0.0615	0	0.0606	0.039		0.1667	0.6591	nan	nan	0.3
0.7576	0	nan	nan	0.3971	nan	nan	0.2742		0.0588	0.9574	0.0455	1	0.3731	0	0.9697	0.4		0.8636	0.3462	nan	nan	0.5625	nan	nan	0.5		0.2222	0.5312	nan	nan	0.3971	nan	nan	0.2778		0.1418	0.0054	nan	nan	0.056	nan	nan	0.1125		0.0102	0.2416	nan	0.3	0.3026
0.5714	0	nan	nan	0.2683	nan	nan	0.1935		0.2143	0.9583	0.1905	nan	0.4483	0.0312	1	0.4038		0.6716	0.16	0.6522	0.25	0.4205	nan	nan	0.527		0.4286	0.8333	0.6286	0.5	0.5833	0.7407	nan	0.6829		0.1905	0.0208	nan	nan	0.05	nan	nan	0.0256		0.1735	0.4286	0.4324	0.6765	0.5982
1	0.4237	nan	nan	0.75	nan	nan	0.9808		0.3793	1	0.1852	nan	0.4286	0	1	0.451		0.8591	0.5291	0.9737	0.9118	0.8989	0.8919	0.913	0.8684		0.4	0.8857	nan	nan	0.8182	nan	0.5909	0.52		0.2381	0	nan	nan	0.05	nan	0	0.0364		0.0101	0.1203	0.1	0.0308	0.0593
0.5733	0	nan	nan	0.38	nan	nan	0.6415		0.1923	0.7481	0.2333	0.6533	0.5455	0.0417	0.7647	0.4655		0.9412	0.609	0.8983	0.7419	0.8636	0.8684	0.7955	0.8347		0.5283	0.8763	nan	nan	0.5814	nan	nan	0.7761		0.2609	0	nan	0	0	nan	0	0		0.1107	0.2308	0.1379	0.2376	0.181
0.8	0.2857	nan	nan	0.7059	nan	nan	0.8462		0	0.963	nan	nan	nan	nan	nan	nan		0.7255	0.33	0.587	0.5	0.5647	0.4151	0.5	0.443		0.2174	0.6471	nan	nan	0.32	nan	nan	0.5349		0.2	0	nan	0.0323	0.0189	nan	nan	0.0189		0.0278	0.1489	0.1466	0.1515	0.1383
0.8108	0	nan	nan	0.2581	nan	nan	0.2857		0.2	1	nan	nan	nan	nan	nan	0.3478		0.8182	0.4082	nan	nan	0.75	nan	nan	0.8438		0.4105	0.7973	nan	nan	0.4775	nan	nan	0.625		0.1273	0	nan	0	0.025	nan	nan	0.0189		0.084	0.2416	0.1296	0.25	0.1761
0.9138	0.058	nan	nan	0.6957	nan	nan	0.4286		0.2	0.9444	nan	nan	0.3636	nan	nan	0.5769		0.7353	0.26	0.48	nan	0.4714	0.8	nan	0.6944		0.2607	0.6697	nan	nan	0.374	nan	nan	0.5419		0.1579	0.0056	nan	nan	0	nan	0	0		0.1852	0.482	0.1735	0.507	0.3174
0.9	0.1905	nan	nan	0.7273	nan	nan	0.5833		0.0103	0.9333	0	0.8537	0.295	0	0.9815	0.5		0.8507	0	nan	0	0.1754	nan	nan	0.0962		0.5057	0.8438	nan	nan	0.6162	nan	nan	0.6023		0.2424	0.0044	nan	nan	0	nan	0	0.0119		0.25	0.7143	nan	nan	0.5455
0.95	0	nan	nan	0.5714	nan	nan	0.4444		0.4286	0.95	0.5217	nan	0.6739	nan	nan	0.8372		0.8	0	nan	nan	0.1364	nan	nan	0.1		0.1571	0.8222	0.2703	0.9375	0.5733	0.3111	0.775	0.5833		0.25	0.0048	nan	0.0114	0.0294	nan	0	0		0.1829	0.5018	nan	0.36	0.3125
0.8525	0.0246	nan	nan	0.5775	nan	nan	0.7778		0.0811	0.8571	0.1304	nan	0.4762	nan	nan	0.5405		0.7273	0	nan	nan	nan	nan	nan	nan		0.1	0.5714	nan	nan	0.3636	nan	nan	0.4828		0.1216	0.0088	0.2	0	0.0488	nan	0.0339	0.05		0.0693	0.3836	0.4262	0.3158	0.3086
0.7434	0.007	0.4483	0.129	0.3357	0.85	0.4231	0.5641		0	0.9259	0.0278	1	0.4789	0	0.8889	0.5135		0.5741	0	nan	nan	0.2	nan	nan	0.1628		0.4815	0.94	nan	nan	0.5517	nan	nan	0.7692		0.2258	0.0189	0.125	nan	0.125	nan	nan	0.2326		0.6667	0.9293	0.625	nan	0.7308
0.7759	0	nan	nan	0.4247	nan	nan	0.6667		0.4706	1	nan	nan	0.8095	nan	nan	0.92		0.8857	0.027	nan	nan	0.3333	nan	nan	0.4074		0.069	0.7966	nan	nan	0.381	nan	nan	0.5306		0.1343	0	0	nan	0	nan	nan	0		0.1569	0.4356	0.4348	0.4179	0.4
0.7836	0.0857	0.8732	0.0357	0.4082	0.0455	0	0.0336		0.1972	0.9333	0.5	0.9259	0.7091	0.9667	1	0.9516		0.76	0	nan	nan	0.3191	nan	nan	0.1667		0.234	0.7857	nan	nan	0.4146	nan	nan	0.2794		0.1045	0	nan	nan	0	nan	nan	0.0094		0.0127	0.1836	0	0.2838	0.1548
0.7692	0.0156	0.8571	nan	0.5714	nan	nan	0.4		0.0189	0.9506	nan	nan	0.6038	nan	nan	0.65		0.36	0.0059	0.15	0	0.0756	0.1304	0	0.0337		0	0.3016	0.1364	nan	0.3692	nan	nan	0.4211		0.2659	0.1032	0.05	0	0.1889	nan	0.1509	0.151		0.1714	0.5748	0.3824	nan	0.4674
0.7222	0.0541	nan	nan	0.44	nan	nan	0.4231		0.1053	1	nan	0.913	0.8	0.3	0.9333	0.6667		0.3514	0.04	nan	nan	0.3433	nan	nan	0.1633		0.2105	0.5645	0.24	nan	0.4286	nan	0.4286	0.5		0.1667	0	nan	nan	0.0143	nan	nan	0.0385		0.1292	0.2786	0.3087	0.1792	0.2364
0.8	0.0417	nan	nan	0.7308	nan	nan	nan		0.1395	0.9412	nan	nan	0.7714	nan	0.88	0.6522		0.7805	0.35	nan	nan	0.7222	nan	nan	0.5806		0	0.7963	0	nan	0.2821	0.087	nan	0.2727		0.1509	0	nan	0.0133	0.0261	nan	0	0.0312		0	0.1361	0	0.025	0.0075
1	0.0048	0.8333	0	0.3862	0.8868	0	0.5682		0	0.875	nan	nan	0.3478	nan	nan	nan		0.7879	0.3291	0.7	nan	0.7091	nan	0.0952	0.3077		0.3256	0.7632	0.4483	nan	0.4107	0.5455	nan	0.4909		0.1429	0.0106	0.0789	nan	0.0606	nan	nan	0.0698		0	0.2638	0.027	0	0
1	0.0082	nan	0	0.3488	nan	0	0.1613		0	0.9406	nan	0.931	0.6667	nan	0.9767	0.7258		0.6364	0.2037	nan	nan	0.4426	nan	nan	0.2778		0.6395	0.9697	0.6486	0.8438	0.7561	0.0952	0.8333	0.5		0.1316	0	0	0	0	0.1087	0.0154	0.0651		0.0303	0.2952	nan	nan	0.1154
0.963	0	1	0	0.3099	nan	0.0139	0.122		0	0.8	nan	nan	0.4565	nan	nan	0.8837		0.8333	0.2766	nan	nan	0.449	nan	nan	0.2857		0.3962	0.8	0.1034	0.8438	0.402	0.1053	0.807	0.495		0.445	0.2667	0.4694	0.1944	0.3475	0.4273	0.4038	0.4048		0.5091	0.8973	0.5111	0.8718	0.6744
0.9565	0.0074	nan	0	0.2807	nan	0.0196	0.2063		0.0833	0.9024	nan	nan	0.4167	nan	nan	0.3667		0.4262	0.0153	0.25	nan	0.2868	nan	nan	0.25		0.3514	0.6977	0.18	0.6667	0.4766	0	0.5909	0.3378		0.2	0.0095	nan	0	0	nan	0	0.0342		0.0884	0.2299	0.0714	0.131	0.0913
0.6683	0.0063	0.5946	0.0159	0.3165	0.5888	0.4022	0.4783		0	0.6849	nan	nan	0.2833	nan	nan	0.5217		0.641	0.2656	0.3182	nan	0.4583	0.4783	nan	0.371		0.3824	0.7143	0.1852	0.4615	0.3333	0	0.5862	0.2698		0.1875	0.0176	0.359	nan	0.1959	0.1121	0	0.0694		0.5556	0.8323	nan	0.8129	0.7378
0.9808	0.4516	0.9615	0.55	0.8039	nan	0.7576	0.8088		0.3509	0.9429	nan	nan	0.5185	0.1818	0.9643	0.5149		0.5769	0.0476	nan	nan	0.1875	nan	nan	0.2174		0.34	0.9773	0.0345	1	0.5106	nan	0.9667	0.5342		0.2569	0.0858	nan	nan	0.0879	nan	0.0476	0.1487		0.0227	0.3218	nan	0.3125	0.2727
0.8906	0.0303	0.5405	0.1429	0.3611	0.8846	0	0.3494		0.0138	0.9647	0.0729	nan	0.2463	0.1023	nan	0.3		0.75	0.0385	nan	0.0357	0.2195	0.5	nan	0.359		0.2963	0.8889	0.0909	nan	0.4222	nan	nan	0.4722		0.625	0.009	nan	0	0.0789	nan	0	0		0.1053	0.6481	nan	0.3667	0.2771
1	0.4857	nan	nan	0.9259	nan	nan	0.6923		0.0088	1	0.0606	0.9583	0.3093	0.0602	nan	0.2679		0.6552	0.25	nan	nan	nan	nan	nan	0.2857		0.1233	0.8302	0.0725	nan	0.2807	0	0.7895	0.3363		0.4236	0.2	0.1899	0.375	0.2874	0.2703	0.5063	0.3922		0	0.2955	nan	nan	0.2414
0.7619	0.0465	nan	nan	nan	nan	nan	0.4		0	0.9062	0.0789	0.8919	0.4943	0.0645	0.7931	0.2887		0.7286	0	nan	nan	0.5595	nan	nan	0.3069		0.0807	0.8723	0.031	0.7826	0.3137	0	0.75	0.3642		0.4043	0.1271	0.2099	nan	0.2079	nan	nan	0.2188		0.0333	0.1524	0	0.0826	0.0491
0.72	0.1224	nan	nan	nan	nan	nan	0.2083		0	0.8387	nan	nan	0.2222	nan	nan	0.1154		0.55	0	nan	nan	0.4074	nan	nan	0.2459		0.0971	0.9394	0.0583	0.9032	0.2857	0	0.8409	0.3458		0.9437	0.8186	0.8718	0.7845	0.8319	0.8986	0.7973	0.8462		0.1735	0.3504	nan	nan	0.2864
0.9	0.1471	nan	nan	nan	nan	nan	nan		0	0.8315	0.0725	0.8125	0.3707	0.0238	0.8214	0.338		0.5161	0	nan	nan	0.3778	nan	nan	0.2917		0.1143	0.7222	0.044	nan	0.1638	0	0.6364	0.2478		0.1628	0	0	nan	0	nan	nan	0.0196		0.123	0.4752	0.1233	0.381	0.2193
0.9697	0.1389	nan	nan	0.8095	nan	nan	0.6429		0	0.971	0	0.9474	0.5143	nan	nan	0.5278		0.641	0.2805	nan	nan	0.275	nan	nan	0.3137		0.1395	0.7273	0.0294	0.5938	0.2042	0	0.5909	0.1818		0.7241	0.3468	0.7179	nan	0.575	nan	nan	0.3626		0.0233	0.5918	0.2093	nan	0.1525
0.6818	0.0312	nan	nan	nan	nan	nan	nan		0	0.9286	nan	nan	0.3913	nan	nan	0.5417		0.8378	0.5224	0.9223	0.3269	0.7338	0.7857	0.6056	0.6875		0.0345	0.5312	0.0208	nan	0.0667	0	nan	0.2051		0.7338	0.5	0.5631	0.5918	0.5879	nan	0.4821	0.5253		0.2462	0.5736	0.1224	0.4388	0.3598
0.9062	0	nan	nan	0.4186	nan	nan	0.5185		0	1	nan	0.9524	0.5676	0.1538	nan	0.4894		0.3929	0	nan	nan	0.0263	nan	nan	0.0278		0.16	0.7941	0.0549	0.8095	0.2248	0	0.8966	0.325		0.7712	0.458	nan	0.6122	0.7248	nan	0.5373	0.6859		0.0861	0.2264	0.2222	0.2342	0.2199
0.9506	0.0157	0.975	0	0.48	nan	0.0968	0.4638		0.0208	0.9549	0	0.8519	0.4143	0.0667	nan	0.3478		0.5946	0.2453	nan	nan	0.4386	nan	nan	0.3864		0.0513	0.6	0	nan	0.1607	0	nan	0.1		0.1905	0.0099	nan	0	0	nan	0.1818	0.1088		0	0.4278	0.48	0.4364	0.4828
0.9615	0	nan	nan	0.5455	nan	nan	nan		0	0.871	nan	nan	0.451	nan	nan	0.3846		0.5135	0.0889	0.4091	nan	0.3571	nan	nan	0.15		0.0825	0.5714	0.0192	0.625	0.1919	0.0139	nan	0.0917		0.1867	0.0294	nan	0.1389	0.0992	nan	nan	0.1571		0.1429	0.4631	0.2632	0.3704	0.3511
0.5526	0	nan	nan	0.1143	nan	nan	0.4571		0	0.9146	nan	nan	0.413	nan	nan	0.6818		0.6111	0.119	nan	nan	nan	nan	nan	0.2727		0.1143	0.8913	0	nan	0.2174	nan	nan	0.4737		0.2459	0.0776	0.2136	0.0833	0.1656	0.1573	0.0595	0.1111		0	0.1322	nan	0.1136	0.0811
0.76	0.163	nan	0.3077	0.4789	nan	0.5	0.5303		0.0278	0.9265	nan	nan	0.48	nan	nan	0.697		0.7812	0.1944	0.7619	0.45	0.6098	nan	nan	0.4545		0.1296	0.8548	nan	nan	0.1765	nan	nan	0.4681		0.2475	0.0735	0.3295	0.2264	0.2625	0.0909	0.1351	0.1154		0.1039	0.2708	0.0816	0.1471	0.1241
0.7778	0.1034	0.8529	0.2059	0.5147	nan	0.4483	0.2931		0.0526	0.6667	nan	nan	0.2889	nan	nan	0.0408		0.8302	0.4426	0.8065	0.45	0.6604	0.7143	0.2941	0.4545		0.2381	0.7609	nan	nan	0.52	nan	nan	0.6429		0.2097	0	nan	nan	0	nan	nan	0		0	0.1619	0.24	nan	0.2308
0.6458	0.0244	nan	nan	0.3077	nan	nan	0.1429		0	0.525	nan	0.3939	0.2211	nan	0.3478	0.2771		0.8214	0.3896	0.7742	nan	0.5667	0.9412	0.3415	0.6552		0.3333	0.8056	nan	0.75	0.5789	0.1304	nan	0.375		0.1875	0.0109	nan	nan	0	nan	nan	0.0244		0.0556	0.2	0.1313	0.0842	0.104
0.7143	0.18	nan	nan	0.32	nan	nan	0.25		0	0.9714	nan	nan	0.32	nan	nan	0.5		0.8214	0.3774	nan	nan	0.6444	nan	nan	0.8485		0	0.9143	0	nan	0.2821	nan	nan	nan		0.4578	0.1837	nan	nan	0.3452	nan	nan	0.3784		0.1818	0.4365	0.0581	0.3363	0.2183
0.5484	0	nan	nan	0.4211	nan	nan	0		0.0185	0.9545	nan	nan	0.2561	nan	nan	0.3651		0.7941	0.2231	0.9524	nan	0.5778	nan	nan	0.3721		0	0.4839	nan	nan	0.25	nan	nan	0.2424		0.3556	0.0288	nan	nan	0.075	nan	nan	nan		0.4091	0.9429	0.12	0.7342	0.6
0.7755	0.1132	0.7	nan	0.3974	nan	nan	0.7143		0.103	0.9589	nan	nan	0.3799	0.0417	nan	0.4848		0.95	0.0328	nan	nan	0.3824	nan	nan	0.25		0	0.7857	nan	nan	0.4412	nan	nan	0.3939		0.2593	0	nan	nan	nan	nan	nan	0.0714		0.0303	0.5735	0	0.7105	0.3553
0.8889	0.0091	nan	nan	0.4937	nan	nan	0.5844		0.2195	0.9153	nan	nan	0.4167	nan	nan	0.6977		0.7222	0.0972	nan	nan	0.4314	nan	nan	0.3478		0	0.7143	nan	nan	0.3214	nan	0.75	0.2947		0.4476	0.1168	0.4706	0.0769	0.2842	0.4444	nan	0.303		0.013	0.5043	0.0755	0.4545	0.3053
0.9048	0.0189	nan	nan	0.5	nan	nan	0.2973		0	0.8649	nan	nan	0.3333	nan	nan	0.6154		0.9726	0.1212	0.9524	nan	0.6111	0.9615	0.025	0.4471		0	1	nan	nan	0.6087	nan	nan	0.3333		0.1092	0.0063	0.0909	0.1231	0.0979	0.1154	0	0.0575		0.1458	0.6822	0.0854	0.4568	0.2733
0.8	0	nan	nan	0.4143	nan	nan	0.275		0	0.9032	nan	nan	0.4848	nan	nan	0.6		0.9877	0.1689	0.88	0.2051	0.4521	1	0.0571	0.5227		0	0.32	nan	nan	0.1818	nan	nan	0.1316		0.2174	0.02	0.0755	0	0.0494	0.05	0	0.025		0.0943	0.8239	0.1569	0.8261	0.4623
0.9048	0.1154	nan	nan	0.6364	nan	nan	0.4857		0.0227	0.92	nan	nan	0.3023	nan	nan	0.4872		0.7969	0.1693	0.8769	0.0822	0.4634	0.7971	0.0625	0.4643		0	0.7679	0	0.8571	0.2678	0	0.7708	0.3455		0.3365	0.0893	0.38	0.0769	0.234	0.2	0.069	0.1091		0.041	0.1908	0.0417	0.1905	0.1375
0.625	0	nan	nan	0.4643	nan	nan	0.2857		0	0.7108	0	0.5122	0.1883	0	0.5926	0.3178		0.7402	0.3396	0.7386	0.6042	0.6816	0.7436	0.4857	0.634		0	0.5645	0	0.36	0.1748	0	0.3	0.2115		0.4519	0.0629	0.4857	0.0244	0.2368	nan	0	0.1733		0.0606	0.2072	0.0588	0.1887	0.1061
0.8333	0.2222	nan	nan	0.55	nan	nan	0.6341		0	0.907	nan	nan	0.3448	nan	nan	0.5		0.4182	0.0656	0.4783	nan	0.3171	0.0909	nan	0.0625		0.0076	0.7172	0	0.7213	0.2932	0	0.5652	0.3654		0.6667	0.0308	nan	nan	0.125	nan	nan	nan		0.0267	0.1273	0.0427	0.0455	0.0437
0.76	0	nan	nan	0.4167	nan	nan	0.4		0	0.9714	nan	nan	0.5	nan	nan	nan		0.72	0.2857	nan	nan	0.6667	nan	nan	0.45		0	0.3488	nan	nan	0.3148	nan	nan	0.2222		0.3971	0.1233	0.4746	nan	0.3544	nan	0.2647	0.3111		0	0.2857	0	0.28	0.1868
0.8485	0	nan	nan	0.4815	0.8	nan	0.5926		0.0789	0.9759	0.0638	1	0.5275	0.0303	0.9474	0.5286		0.5455	0.1228	0.697	nan	0.5493	0.35	nan	0.4675		0.1728	0.5714	0.1053	0.619	0.2791	0.2444	0.5	0.4023		0.1233	0	nan	nan	0	nan	nan	0		0.1633	0.5455	0.2286	0.4394	0.3925
0.9545	0	nan	0	0.2963	nan	nan	0.2903		0.0513	0.8974	0	nan	0.3556	nan	nan	0.6		0.7857	0.46	0.6071	0.6818	0.6415	0.6	nan	0.6418		0.4516	0.9259	nan	nan	0.7143	nan	nan	0.7037		0.1311	0	nan	0	0	0	nan	0		0.1111	0.4143	nan	0.4091	0.4015
0.9844	0.0039	nan	0	0.3382	nan	0	0.2245		0	0.925	0	0.9545	0.3226	nan	nan	0.5455		0.4884	0	nan	nan	0.2439	nan	nan	0.2812		0	0.4795	0.0455	nan	0.0909	nan	nan	0.3611		0.1622	0	nan	nan	nan	nan	nan	0		0.2727	0.4342	0.3679	0.4762	0.3867
1	0	nan	nan	0.3617	nan	nan	0.2558		0.0116	0.9355	0.0079	0.9714	0.359	0	0.8367	0.4842		0.7639	0	nan	nan	0.5085	nan	nan	0.3333		0.2222	0.7468	nan	nan	0.3611	nan	0.8182	0.6512		0.2308	0.0449	0.2857	0.0455	0.2478	nan	0.1	0.1579		0.4286	0.6941	0.4	0.42	0.4105
0.9518	0.0097	1	0	0.3704	nan	0	0.2913		0.0185	0.9565	0.0183	0.9792	0.3292	0.0833	0.9535	0.5698		0.4857	0	nan	nan	0.1795	nan	nan	0.2875		0.0556	0.7164	nan	nan	0.5581	0.7941	0.5217	0.6842		0.127	0	nan	nan	0	nan	0	0		0.451	0.7551	0.6374	0.5875	0.5966
0.9643	0	nan	nan	0.2877	nan	nan	0.1803		0	0.991	0.0114	0.9697	0.3016	0	1	0.5595		0.7568	0.3571	nan	nan	0.6111	nan	nan	0.6176		0.0385	0.6552	0.15	nan	0.2955	nan	0.125	0.3171		0.1373	0	nan	nan	0	nan	nan	0		0.2109	0.3974	0.2955	0.3509	0.3272
1	0	nan	nan	0.283	nan	nan	0.2593		0.2188	0.973	nan	nan	0.48	nan	nan	0.5294		0.3542	0.0112	nan	nan	0.1471	nan	0.0476	0.1172		0.2923	0.6829	0.3333	0.7778	0.6	0.2692	0.56	0.3544		0.1667	0.0274	0	0.0963	0.0866	nan	0.0286	0.0296		0.0314	0.1975	0.1121	0.1333	0.129
0.975	0	nan	nan	0.0811	nan	nan	0.3519		0.3824	0.9474	nan	nan	0.6176	nan	nan	0.5366		0.3226	0.0087	nan	nan	0.1875	nan	0.0323	0.1791		0	0.375	nan	nan	nan	nan	nan	0.1923		0.1933	0.0639	0.0323	0.1176	0.105	nan	0.0896	0.0949		0.1613	0.3264	0.3911	nan	0.3904
0.9667	0	nan	0	0	nan	nan	0.375		0	0.8354	nan	0.913	0.5946	nan	0.9524	0.6279		0.6818	0.0108	nan	0	0.1026	nan	0	0.1509		0.5909	0.9437	nan	nan	0.8235	nan	nan	0.8182		0.254	0.0842	nan	0.0833	0.1039	nan	0.2198	0.2222		0.3462	0.81	0.6333	0.6349	0.6343
0.7111	0.0132	nan	nan	0.3582	nan	nan	0.5385		0	0.7143	nan	nan	0.1944	nan	nan	0.3659		0.6	0	nan	0	0.1562	0.75	0	0.1818		0.0556	0.3855	0.0769	nan	0.1622	nan	nan	0.0909		0.1333	0	nan	nan	0.01	nan	nan	0		0.3333	0.6071	0.5303	0.5579	0.5618
0.6875	0.0147	nan	nan	nan	nan	nan	nan		0	0.9118	nan	nan	0.3438	nan	nan	0.4865		0.4853	0	nan	0.0135	0.1584	0.3824	0	0.0843		0.1304	0.5341	nan	nan	0.5152	nan	nan	0.1429		0.1633	0.0064	nan	nan	0.0488	nan	nan	0.0256		0.2917	0.5641	0.3364	0.3402	0.3416
0.9032	0	nan	nan	0.413	0.7	0.0345	0.3067		0	0.9032	nan	nan	0.3684	nan	nan	0.4848		0.6207	0	nan	0	0.1282	nan	0	0.0746		0.0417	0.4242	nan	nan	0.3939	nan	nan	0.5714		0.1707	0	0	nan	0	nan	0.1364	0.0619		0	0.1073	0	0.1231	0.0581
0.8409	0	0.8478	nan	0.5946	nan	nan	0.5882		0.0364	0.6034	nan	nan	0.2586	nan	nan	0.3065		0.6667	0.007	nan	0	0.058	nan	0	0.0515		0.1765	0.7872	0.119	0.7292	0.4382	0.2857	0.5	0.3514		0.2072	0.042	0.0515	0.046	0.0474	0	0.0617	0.0262		0	0.3239	nan	0.2766	0.2203
0.6	0.0083	nan	0	0	nan	0	0.1111		0	0.5962	nan	nan	0.2745	nan	nan	0.4318		0.5938	0.0123	nan	0	0.0714	nan	0	0.0563		0.0909	0.5417	nan	0.4815	0.3043	0.0476	nan	0.2121		0.5361	0.2793	nan	0.2791	0.2857	nan	nan	0.4835		0.1136	0.3397	0.2174	0.1224	0.1522
0.6897	0.0968	0.7	nan	0.4444	0.25	nan	0.2727		0.0114	0.8182	nan	nan	0.2945	nan	nan	0.5		0.5128	0.0072	nan	0.025	0.1053	nan	0	0.0723		0.3146	0.6329	0.3256	0.5094	0.4113	0.4359	0.5152	0.4867		0.4836	0.1673	0.0417	0.1667	0.1698	nan	nan	0.2474		0.2118	0.4667	0.1212	0.2051	0.1667
0.6981	0.0341	0.6	0.1667	0.381	0.6087	0.1538	0.3673		0	1	nan	nan	0.4571	nan	nan	0.5217		0.5	0	nan	0	0.0417	nan	0	0.0288		0.4878	0.7937	nan	0.875	0.66	nan	nan	0.6486		0.7113	0.5085	0.561	0.4189	0.4684	0.4545	0.5098	0.6584		0	0.105	0.0345	0.0429	0.0367
0.6333	0.0169	nan	nan	0.3	nan	nan	0.1828		0	0.9062	nan	nan	0.5	nan	nan	0.4468		0.5238	0	nan	0	0.1304	nan	0	0.1389		0.3125	0.6727	0.3333	0.875	0.5	0.5	0.6571	0.6049		0.3684	0.16	0.2785	0.1	0.2262	0	nan	0.0738		0.3791	0.6786	0.2857	0.4262	0.4045
0.9375	0.3151	nan	nan	0.5918	nan	nan	0.5111		0	0.9481	nan	nan	0.4259	nan	nan	0.641		0.6875	0.0116	nan	0	0.2889	0.8	nan	0.4516		0.1154	0.7864	0.0909	0.92	0.5098	0.4167	nan	0.425		0.1818	0.009	nan	nan	0.2254	nan	nan	0.1224		0.0982	0.2788	0.1905	0.3	0.219
0.5217	0.0196	nan	nan	0.1212	nan	nan	0.125		0.02	0.8571	nan	nan	0.4091	nan	nan	0.4364		0.5349	0.006	nan	0	0.1385	0.4286	0	0.1622		0.0714	0.4815	nan	0.8182	0.4222	nan	nan	0.0333		0.2936	0.1009	0.3284	0.2	0.2318	0.2245	nan	0.156		0	0.3307	nan	0.2963	0.2439
0.7181	0.0955	nan	nan	0.2364	nan	nan	0.249		0	0.9565	nan	nan	0.3404	nan	nan	0.3913		0.8462	0.2619	0.913	nan	0.75	nan	nan	0.6111		0	0.3333	nan	nan	0.16	nan	nan	0.12		0.56	0.0729	0.6129	nan	0.2941	0.7	nan	0.3469		0.1017	0.5091	0.1875	0.625	0.3922
0.8367	0.2532	nan	nan	0.6842	nan	nan	0.5897		0	0.9138	nan	nan	0.2857	nan	nan	0.4247		0.9444	0.3529	nan	nan	0.6571	nan	nan	0.5312		0	0.3433	nan	nan	0.0667	nan	nan	0.0556		0.8438	0.3878	0.5652	nan	0.475	0.7619	nan	0.8077		0.1474	0.3981	0.0294	0.3717	0.2568
0.9099	0.3877	nan	nan	0.7663	nan	nan	0.6059		0.0049	0.9527	nan	nan	0.2896	nan	nan	0.3318		0.9804	0.4828	nan	nan	0.8776	nan	nan	0.8958		0.0435	0.48	nan	nan	nan	nan	nan	0.2222		0.4172	0.242	0.2169	0.1887	0.195	0.3939	0.0556	0.1528		0.1429	0.5096	nan	0.3636	0.25
0.6471	0.0222	nan	nan	0.4444	nan	nan	0.3421		0.1373	0.9747	nan	nan	0.3256	nan	nan	0.3714		0.7742	0.0077	nan	0	0.2	nan	0	0.0806		0	0.551	nan	0.1905	0.119	nan	nan	0.2		0.1471	0	nan	nan	0	nan	nan	0.0147		0.0845	0.2243	0.0968	0.1905	0.142
0.8378	0	nan	nan	0.5197	nan	nan	0.4194		0	0.9369	nan	nan	0.2393	nan	nan	0.4862		0.8077	0	nan	nan	0.2237	nan	nan	0.119		0	0.3158	nan	nan	nan	nan	nan	nan		0.1231	0.003	nan	0	0	0.0185	0	0.0079		0.0325	0.1767	0	0.0588	0.0755
0.8889	0.0294	0.8571	nan	0.75	nan	nan	0.6786		0.0061	0.9663	nan	nan	0.2664	nan	nan	0.378		0.7317	0	nan	nan	0.3067	nan	nan	0.2029		0	0.4878	nan	nan	0.129	nan	nan	0.3548		0.17	0.0249	0.2	0.0333	0.0628	nan	nan	0.0599		0.0345	0.1579	nan	nan	0.0582
1	0	nan	nan	0.5714	nan	nan	nan		0	0.9917	nan	nan	0.3109	nan	nan	0.4021		0.7674	0	nan	nan	0.1698	nan	nan	0.3261		0	0.625	nan	nan	0.1463	nan	nan	0.2174		0.2857	0.1078	0.225	nan	0.157	0.0706	0.0667	0.0884		0.0323	0.3829	nan	nan	0.169
0.8548	0	nan	nan	0.4189	nan	nan	0.5		0.0248	0.9474	nan	nan	0.3677	nan	nan	0.4309		0.339	0.0108	nan	nan	0.15	nan	nan	0.0877		0	0.4918	nan	nan	0.25	nan	nan	0.16		0.3812	0.1074	0.1892	0.0851	0.1209	0.32	0.1951	0.38		0.0745	0.2948	0.0968	nan	0.1977
0.6234	0.0097	nan	nan	0.241	nan	nan	0.1583		0.0256	0.913	nan	nan	0.3644	nan	nan	0.1531		0.6667	0.2667	0.4815	0.4545	0.4528	nan	0.4872	0.5714		0.037	0.4444	nan	nan	0.2273	nan	nan	0.25		0.2329	0.0169	nan	nan	0.0213	nan	nan	0		0.3889	0.8056	nan	nan	0.4091
0.6441	0	nan	nan	0.1	nan	nan	0.2179		0	0.9897	0	nan	0.3514	0	nan	0.3468		0.5455	0	nan	0	0.2055	nan	0	0.1039		0.0333	0.4231	nan	nan	0.1591	nan	nan	0.2286		0.5882	0.2045	nan	nan	0.2333	nan	nan	0.3488		0.05	0.4312	nan	0.1622	0.1385
0.6667	0	nan	nan	0.1518	nan	nan	0.1653		0.0074	0.9833	0	nan	0.3088	0	nan	0.3356		0.3	0	nan	0.037	0.2326	nan	0	0.0625		0.0889	0.4615	0.5	0.2857	0.3898	0.4857	nan	0.3818		0.1346	0	0	0	0	nan	0	0.0133		0	0.1654	0	nan	0
0.7586	0	nan	nan	0.2105	nan	nan	0.0933		0	0.9231	nan	nan	0.2241	nan	nan	0.2286		0.6667	0	nan	0	0.1509	nan	0.0238	0.1489		0.375	0.7455	0.4074	nan	0.4773	0.4242	0.6	0.5		0.2843	0.0506	0.1717	0.2083	0.2016	nan	0.0568	0.1121		0.1875	0.425	0.4483	0.4194	0.4697
1	0	nan	nan	0.6667	nan	nan	nan		0	0.9379	0	nan	0.1139	nan	nan	0.1975		0.5	0	nan	nan	0.1739	nan	nan	nan		0.411	0.8056	nan	nan	0.5517	0.5161	nan	0.5636		0.1212	0	nan	nan	0	nan	nan	0		0.3103	0.7439	nan	nan	0.8182
1	0	nan	nan	nan	nan	nan	nan		0	0.9643	nan	nan	0.0914	nan	nan	0.0958		0.8269	0.4412	0.7083	0.3864	0.5211	nan	0.5385	0.5849		0.1233	0.5167	0.1795	0.5588	0.3836	0.1842	0.3125	0.2535		0.14	0	nan	nan	0.0233	nan	nan	0		0.0679	0.2216	nan	nan	0.1488
0.95	0.0075	nan	nan	0.0862	nan	nan	0.2529		0.0079	0.9535	nan	nan	0.1343	nan	nan	0.0744		0.7059	0.0206	nan	0.0408	0.1912	nan	nan	0.1622		0.1724	0.7368	nan	nan	0.35	nan	nan	0.4474		0.1071	0.0038	nan	nan	0	nan	nan	0.0435		0.0588	0.488	nan	nan	0.3516
0.9091	0	nan	nan	0.1053	nan	nan	0.086		0	0.931	nan	nan	0.1107	nan	nan	0.1497		0.8947	0.4	0.9167	0.5	0.7541	nan	nan	0.6667		0.5517	0.9143	nan	nan	0.625	nan	nan	0.6429		0.3989	0.1378	0.2424	0.2368	0.2326	0.3504	0.1111	0.3007		0	0.176	0	nan	0.0308
0.8235	0.0075	nan	nan	0.0758	nan	nan	0.0923		0	0.9459	nan	nan	0.0851	nan	nan	0.1257		0.6222	0.2105	nan	nan	0.4286	nan	nan	0.6047		0.5504	0.9124	nan	nan	0.6471	nan	nan	0.5762		0.7429	0.2472	0.75	nan	0.4583	0.78	nan	0.5686		0.3085	0.5204	0.68	0.549	0.6053
0.9459	0	nan	nan	0.15	nan	nan	0.1304		0.0078	0.9298	nan	nan	0.1618	nan	nan	0.1154		0.5938	0.2174	nan	nan	0.5714	nan	nan	0.6875		0	0.8065	nan	nan	0.0926	nan	nan	0.2812		0.5672	0.04	nan	nan	0.4	nan	0.3448	0.3125		0.3913	0.8837	nan	0.8261	0.7812
0.7209	0	nan	nan	0.3485	nan	nan	0.25		0	0.8378	nan	nan	0.1236	nan	nan	0.1546		0.7083	0.0732	nan	nan	0.4118	nan	nan	nan		0.3333	0.7778	nan	nan	nan	nan	nan	0.4286		0.2093	0.0263	0.1818	nan	0.1774	0	0.2174	0.1574		0.3333	0.8704	0.3538	nan	0.5222
0.84	0	nan	nan	0.6452	nan	nan	0.4737		0	0.913	nan	nan	0.1714	nan	nan	0.1856		0.5	0.1373	0.8636	nan	0.6154	nan	nan	0.6818		0.3393	0.7174	nan	nan	0.3784	nan	nan	0.5789		0.625	0.1562	nan	nan	nan	nan	nan	0.3667		0.3333	0.7458	0.2593	nan	0.3692
1	0	nan	nan	0.377	nan	nan	0.3158		0	0.8416	nan	nan	0.1328	nan	nan	0.227		0.8507	0.0233	0.8108	0.2667	0.5195	0.5217	0.6667	0.6364		0	0.5588	nan	nan	nan	nan	nan	nan		0.7794	0.5667	0.6809	0.4717	0.5714	0.7143	0.4762	0.6154		0.086	0.3684	0.2281	0.2632	0.2264
0.9762	0.012	nan	nan	0.3235	nan	nan	0.1818		0	0.81	nan	nan	0.2846	nan	nan	0.2427		0.8617	0.5146	nan	nan	0.8487	nan	nan	0.7576		0.3824	0.8462	nan	nan	0.537	nan	nan	nan		0.5333	0.2469	0.3443	0.494	0.4315	0.4762	0.3333	0.4032		0.1118	0.2767	0.0649	0.2462	0.1187
1	0	nan	nan	0.2895	nan	nan	0		0	0.6456	nan	0.8929	0.5745	nan	0.95	0.6667		0.5	0.1522	nan	nan	0.3	nan	nan	nan		0.098	0.4412	nan	nan	0.2609	0.1111	nan	0.2		0.234	0.065	0.1132	0.16	0.1285	0.2222	0.125	0.1742		0.1131	0.2567	0.1771	0.1778	0.1774
1	0	nan	nan	0.3559	nan	nan	0		0	0.8788	0	nan	0.0333	nan	nan	0.4242		0.6	0.2623	nan	0.4194	0.4231	nan	0.4348	0.5455		0.1081	0.6129	nan	nan	nan	nan	nan	0.52		0.2829	0.139	0.1181	0.2371	0.1772	0.2524	0.0256	0.1975		0.3413	0.6174	0.5	0.5763	0.52
0.9355	0.0067	nan	nan	0.3656	nan	nan	0.1154		0	0.8182	nan	nan	0.3448	nan	nan	0.3333		0.963	0.01	nan	nan	0.4681	0.9524	0	0.3922		0.5652	0.9123	nan	nan	0.7727	nan	nan	0.8182		0.4819	0.217	0.4524	0.3125	0.4051	0.3214	0.5	0.4366		0.068	0.4231	nan	0.3111	0.2727
0.9355	0.0185	nan	nan	0.3636	nan	nan	0.1667		0.025	0.64	0.0833	nan	0.2381	0	nan	0.2947		0.6	0.0278	nan	nan	0.32	nan	0	0.0606		0.4194	0.8923	0.4667	0.7917	0.6719	nan	0.9091	0.8364		0.5901	0.424	0.5327	0.3649	0.4465	0.5385	0.4655	0.5038		0.2766	0.7281	nan	0.9118	0.6667
0.9615	0.2881	nan	nan	0.7755	nan	nan	0.2432		0.2857	0.8571	nan	nan	0.5217	nan	nan	0.4222		0.5854	0	nan	nan	0.4	nan	0	0.1642		0.1186	0.625	nan	nan	0.314	nan	nan	0.3269		0.1333	0.0173	0.1296	0	0.0609	0.15	nan	0.1111		0.1522	0.8427	nan	0.8933	0.6832
0.8293	0.0254	0.814	0.011	0.2398	0.9474	0.0159	0.3659		0.4	0.9	nan	nan	nan	nan	nan	0.8095		0.95	0.3929	nan	nan	0.6	nan	nan	0.575		0.1	0.62	nan	nan	0.6207	nan	nan	0.6087		0.4046	0.253	0.2763	0.4206	0.3498	0.4222	0.3662	0.3823		0.0714	0.3544	0.1148	0.2692	0.2061
0.9091	0.0813	0.878	0	0.2978	0.5	0.0192	0.2328		0.0417	0.9375	nan	nan	0.4444	nan	nan	nan		0.375	0.0508	nan	nan	0.3529	nan	nan	0.3684		0.0196	0.5823	nan	nan	0.2632	0	nan	0.2857		0.437	0.2109	0.339	0.1316	0.2756	0.1928	nan	0.2713		0.0294	0.6415	0.1	0.4098	0.3021
0.9104	0.109	0.9583	0.193	0.4908	0.8491	0.5	0.6918		0	0.7069	nan	nan	0.2917	0	nan	0.2703		0.7917	0.0164	0.3043	0	0.1899	nan	0	0.2535		0.34	0.8049	0.3125	0.7674	0.589	0.5	0.7273	0.6667		0.4268	0.0133	0.1818	0.0221	0.0595	0.381	0.0105	0.1172		0.0645	0.5486	nan	0.5714	0.4
0.5476	0	nan	nan	0.3684	nan	nan	0.3333		0	0.7812	0	nan	0.3333	nan	nan	0.4054		0.4688	0.0103	nan	0	0.1531	nan	0.0233	0.2105		0.2927	0.7647	0.25	nan	0.4634	0.3077	0.6471	0.5152		0.2	0.0036	0.0833	0	0.0327	0.1538	0	0.0738		0.1716	0.3385	0.3404	0.1852	0.3043
0.8276	0	0.7	nan	0.4167	nan	nan	0.3361		0	0.875	nan	nan	0.5238	nan	nan	nan		0.7692	0.0171	0.6129	0	0.1939	0.8333	0	0.2523		0.1395	0.5263	nan	nan	0.3261	nan	nan	0.3095		0.1765	0.0272	0.1695	0.0794	0.1145	0.0385	0	0.0339		0.1076	0.251	0.1146	0.2268	0.175
0.7222	0.1029	nan	nan	0.4052	nan	nan	0.3932		0	1	nan	nan	0.6667	nan	nan	0.5667		0.84	0	nan	0	0.2979	nan	0	0.2656		0.2923	0.6522	nan	nan	0.6076	nan	nan	0.4324		0.1889	0.0385	0.0161	0.0769	0.0643	0.0286	0	0.019		0.1237	0.3192	0.299	nan	0.3435
0.6429	0	nan	nan	0.3333	nan	nan	0.3333		0	1	0	nan	0.4138	0	nan	0.5		0.6833	0.0049	0.4054	0.0278	0.1473	0.64	0.0088	0.1176		0.1731	0.5897	nan	nan	0.2857	nan	nan	0.3725		0.2683	0.0541	nan	nan	0	nan	nan	0.0658		0.2179	0.5	nan	0.2895	0.2963
0.56	0.0198	nan	nan	0.1087	nan	nan	0.3333		0	0.9487	0	1	0.4235	0	nan	0.3444		0.8333	0.0088	0.8333	0.0112	0.229	0.8378	0	0.2123		0.3049	0.8019	0.52	nan	0.4366	0.4	nan	0.5556		0.1772	0.0368	0.0357	0.0227	0.0526	0.0417	0.0571	0.1122		0.1628	0.36	0.0714	0.3636	0.2871
0.907	0.008	nan	nan	0.5422	nan	nan	0.4493		0	0.963	0	nan	0.3402	0	nan	0.2268		0.6322	0.0172	0.641	0.0086	0.2186	0.7273	0	0.1368		0.2	0.5804	0.1837	nan	0.2326	0.3243	0.6522	0.4747		0.6746	0.5323	0.5532	0.5535	0.574	0.4965	0.4808	0.491		0.0617	0.2444	0.1633	nan	0.098
0.9091	0.0139	0.9048	nan	0.7917	nan	nan	0.7826		0	0.9643	0	nan	0.4	0	nan	0.0746		0.66	0.0062	nan	0	0.1089	nan	0	0.0818		0.3636	0.7632	0.5714	nan	0.5556	nan	nan	0.3902		0.1222	0.0063	0.1571	0.0116	0.0552	0.0656	0	0.0296		0.0106	0.1825	0.0652	0.3443	0.2254
0.9545	0	nan	nan	nan	nan	nan	0.4194		0	0.9863	0	nan	0.2609	nan	nan	0		0.9038	0	0.8519	0.0341	0.2598	nan	0	0.1892		0.1694	0.5349	nan	nan	0	nan	nan	0.0833		0.2769	0.0111	0.3457	0.0273	0.186	0.2698	0.0437	0.1078		0.1938	0.4722	0.2609	0.129	0.2718
1	0.0536	nan	nan	nan	nan	nan	0.4545		0	1	0	nan	0.2093	nan	nan	nan		0.6579	0	0.8333	0.046	0.2222	nan	0	0.0727		0.1216	0.5185	nan	nan	0.0408	nan	nan	0.0588		0.1159	0.0074	0.0353	0.04	0.0278	0.0278	0	0.0104		0.0556	0.2925	nan	nan	0.3231
0.9706	0.0323	1	nan	0.6341	nan	nan	0.3103		0	1	0	nan	0	nan	nan	nan		0.4483	0.0073	nan	0	0.0769	nan	0	0.0323		0	0.3818	nan	nan	0.0882	nan	nan	0.1471		0.3609	0.0432	0.4205	nan	0.375	0.4062	0	0.2784		0.0566	0.4118	nan	nan	0.375
0.9808	0	nan	0.5758	0.6818	nan	0.5455	0.6327		0.1622	0.9623	0.05	nan	0.4	nan	nan	0.5		0.6364	0.0164	nan	0	0.069	nan	0	0.0714		0.0526	0.4384	nan	0.25	0.2432	nan	0.3415	0.2923		0.1634	0.0531	0.16	0.0645	0.1195	0.1974	0.0672	0.1132		0	0.1596	0	0.0698	0.0255
0.8235	0	nan	0.4848	0.6471	nan	0.6	0.6739		0.0588	0.9492	0	nan	0.3864	nan	nan	0.3636		0.9259	0	nan	0	0.1081	nan	0	0.1379		0.093	0.4	nan	0.2414	0.2414	nan	0.3662	0.3662		0.3204	0.0227	0.0952	nan	0.3187	0.2308	0	0.2342		0.1731	0.7612	0.3261	0.3846	0.3529
0.9455	0	0.913	0.5217	0.8028	nan	nan	0.7692		0.0455	0.9394	nan	nan	0.3462	nan	nan	nan		0.8923	0.0051	nan	0	0.1452	nan	0.016	0.1206		0.1618	0.5652	nan	0.2957	0.2957	nan	0.4122	0.4122		0.2364	0.0997	0.1745	0.1651	0.1725	0.2868	0.1039	0.1923		0.0246	0.1385	0.0092	0.0656	0.0243
0.8269	0	0.913	nan	0.625	0.85	nan	0.7429		0.3448	0.8974	nan	nan	0.7097	nan	nan	0.381		0.5469	0.1954	nan	nan	0.4107	nan	nan	0.4182		0.2188	0.5918	nan	nan	0.45	nan	nan	0.5		0.3244	0.0847	0.4199	0.121	0.2841	0.3973	0.1154	0.2462		0.0537	0.5759	0.0521	0.5422	0.2732
0.8444	0	nan	nan	0.625	nan	nan	0.8182		0.05	0.6957	nan	nan	0.4348	nan	nan	nan		0.6265	0.0426	nan	nan	0.3109	nan	nan	0.0722		0.4	0.8148	nan	nan	0.4737	nan	nan	0.4412		0.6641	0.1911	0.7344	0.2649	0.4923	0.6758	0.3048	0.5094		0.2025	0.8136	0.3103	0.8519	0.5161
0.6	0.087	nan	nan	0.5	nan	nan	nan		0.0882	1	nan	nan	0.4444	nan	nan	0.2045		0.303	0	nan	nan	0.0488	nan	nan	0		0.4274	0.7391	nan	nan	0.5513	nan	nan	0.5469		0.2667	0.027	0.3714	0.1351	0.2715	0.2273	0.12	0.1863		0.0254	0.307	0	0.28	0.1005
0.7391	0.2059	nan	nan	0.6111	nan	nan	0.7838		0.0361	0.9839	0.0175	nan	0.1915	0.037	nan	0.239		0.6825	0	nan	nan	0.2791	nan	nan	0.0256		0.12	0.7059	nan	nan	0.3095	nan	nan	nan		0.1348	0.0163	0.0806	0.0312	0.0798	0.0976	nan	0.0714		0.3988	0.6652	0.505	0.6423	0.5923
0.6429	0.1228	0.6522	0.04	0.4237	0.9545	nan	0.7021		0.3471	1	0.3585	nan	0.375	0.0175	nan	0.2768		0.5161	0	nan	nan	0.1455	nan	nan	0.0244		0.2115	0.6979	nan	nan	0.4	nan	nan	0.5319		0.3611	0.1045	0.3636	nan	0.2418	0.28	0.125	0.2289		0.2651	0.4741	0.1852	0.525	0.3925
0.8592	0	nan	nan	0.4697	nan	nan	0.5316		0.4545	0.9825	nan	nan	0.8462	nan	nan	1		0.5741	0	nan	0	0.1463	nan	0	0.0523		0.0638	0.4085	nan	nan	0.2222	nan	nan	0.3214		0.3425	0.0774	0.2857	nan	0.1124	nan	nan	0.0263		0.0342	0.175	nan	nan	0.0526
0.7714	0	nan	nan	0.6429	nan	nan	0.5227		0.2424	0.9091	nan	nan	0.6364	nan	nan	nan		0.5227	0.0064	nan	0	0.0952	nan	0	0.1111		0.087	0.4706	nan	nan	0.25	nan	nan	0.4242		0.5574	0.125	nan	0	0.1184	0	0.1786	0.0758		0.0826	0.2416	0.2121	0.1961	0.2135
0.6071	0	nan	nan	0.303	nan	nan	0.2593		0	0.8676	nan	1	0.6757	nan	nan	0.6053		0.5926	0	nan	nan	0.1	nan	0	0.1905		0.2222	0.5741	nan	nan	0.5455	nan	nan	0.3824		0.54	0.1702	0.6452	0.2593	0.3854	0.6071	0.2703	0.3977		0	0.1886	nan	nan	0.1014
0.6944	0.0179	nan	nan	0.45	nan	nan	0.6		0	0.7424	nan	nan	0.2703	0	nan	0.3265		0.7222	0.0112	nan	0	0.2812	0.8387	0.0179	0.3333		0.3462	0.7246	nan	nan	0.6481	nan	nan	0.62		0.3276	0.1016	0.2716	0.0567	0.1739	0.3065	0.1233	0.2037		0	0.2683	nan	nan	0.0312
0.5778	0.0145	nan	nan	0.3824	nan	nan	0.5122		0	0.6364	nan	nan	0.4545	nan	nan	0		0.9027	0.5603	0.9123	0.6078	0.7664	0.8167	0.5122	0.6454		0.5625	0.8958	nan	nan	0.8353	nan	nan	0.7778		0.1631	0.0272	0.2308	0	0.1068	0.0909	0.0159	0.0435		0.0116	0.1752	nan	nan	0.0339
0.6094	0	nan	nan	0.4103	nan	nan	0.5455		0.0385	0.9388	0.1364	0.65	0.36	nan	nan	0.6129		0.9048	0.4789	0.5946	0.7097	0.6209	1	0.3571	0.6757		0.4426	0.8235	nan	nan	0.5435	nan	nan	0.7059		0.3333	0.0882	0.2169	0.1863	0.195	0.365	0.1479	0.2787		0.0377	0.1649	nan	nan	0.075
0.7368	0.0079	0.8684	nan	0.377	nan	nan	0.4286		0.2273	0.7931	nan	nan	0.3214	nan	nan	nan		0.3814	0.0179	0.2174	nan	0.176	0.413	0	0.2263		0	0.4667	0.0317	nan	0.1039	0	nan	0.1429		0.422	0.2315	0.4868	0.3373	0.4085	0.5038	0.2708	0.4113		0.2549	0.6857	nan	nan	0.4563
0.7547	0	nan	nan	0.625	nan	nan	0.4359		0.4889	1	0.4091	0.9677	0.7568	0.3448	0.9667	0.6818		0.617	0.0988	0.5333	nan	0.4615	nan	0.1538	0.2955		0	0.5	0	nan	0.0441	0.0256	nan	0.2069		0.3984	0.2155	0.4054	0.4058	0.418	0.4603	0.1544	0.2914		0.4767	0.8254	nan	nan	0.7402
0.9535	0.093	nan	nan	0.5588	nan	nan	nan		0.0278	1	nan	nan	0.3429	nan	nan	0.4483		0.5918	0.0476	0.6129	nan	0.5833	nan	nan	0.5238		0	0.325	0	nan	0.0795	0.0244	0.4091	0.1519		0.2174	0.0513	0.1143	0.1429	0.1837	0.0357	nan	0.0714		0	0.1572	nan	nan	0.141
0.7885	0.0451	0.7742	0.0476	0.4412	nan	nan	0.5312		0.0323	1	nan	nan	0.3	nan	nan	0.45		0.4444	0.055	0.5422	0	0.3629	0.6053	0.1711	0.3383		0.2619	0.6316	nan	nan	0.5	nan	nan	0.4444		0.1484	0.0159	nan	nan	0.0611	nan	nan	0.1154		0.3659	0.6528	nan	nan	0.6495
1	0.1622	nan	nan	0.8269	nan	0.9524	0.9444		0	0.9792	nan	nan	0.3824	nan	nan	0.5333		0.6304	0.2041	0.3333	0.2917	0.3694	0.875	0.7333	0.7938		0.3556	0.6846	nan	nan	0.4948	nan	nan	0.4096		0.12	0.0124	0	0	0	0	0	0		0.2691	0.4583	0.3182	0.1818	0.2906
0.9492	0	nan	nan	0.6143	nan	nan	0.1379		0.2069	0.7959	nan	nan	0.4821	nan	nan	0.2571		0.4737	0.0172	nan	0	0.3478	nan	nan	0.1667		0.3556	0.7538	0.44	0.9459	0.7188	nan	0.875	0.7		0.1296	0.0135	0.02	0.0154	0.0276	0.0476	0	0.0286		0.231	0.3577	nan	nan	0.2311
1	0	nan	nan	0.6875	nan	nan	nan		0	0.5818	nan	nan	0.4054	nan	nan	0.5714		0.6923	0.0094	nan	0	0.0385	nan	nan	0.0349		0.1765	0.4945	0.2167	0.5946	0.3514	0.25	0.4828	0.3617		0.7419	0.3527	0.3704	0.4821	0.4353	0.1944	0.3684	0.271		0.1712	0.3574	nan	nan	0.1649
0.9844	0	1	nan	0.6757	nan	nan	0.5455		0	0.8889	nan	nan	0.4615	nan	nan	0.45		0.5238	0.0217	nan	0	0.0395	nan	0.0357	0.1452		0	0.3243	nan	nan	0.05	nan	nan	0.0323		0.1739	0.0075	0	0.1034	0.0429	0	0	0		0.0357	0.3375	nan	nan	0.4524
1	0	0.9706	nan	0.7143	nan	nan	0.7241		0	0.9608	nan	nan	0.3421	nan	nan	0.4333		0.7619	0.2281	nan	nan	0.2692	nan	nan	0.3333		0.0039	0.4471	0	nan	0.082	0	nan	0.1378		0.4556	0.1613	0.1875	0.1852	0.2149	0.2083	nan	0.2278		0.0727	0.2292	nan	nan	0.1167
0.9744	0	1	nan	0.5319	nan	0	0.3333		0.0345	1	nan	nan	0.4762	nan	nan	0.3182		0.95	0.6329	0.9143	nan	0.8367	0.72	0.7561	0.7536		0	0.359	nan	nan	0.0161	nan	nan	0.122		0.5796	0.4082	0.5191	0.2381	0.3702	0.5	0.3312	0.3689		0	0.1088	nan	nan	0
0.9394	0	1	0	0.4364	nan	0	0.2281		0.0161	0.939	0	nan	0.2444	nan	0.8621	0.5085		0.75	0.2705	0.7089	nan	0.5979	0.766	0.0357	0.5366		0.0976	0.4884	nan	nan	0.1562	nan	nan	0.3529		0.5909	0.242	nan	0.2742	0.2778	nan	0.1215	0.1172		0.2	0.551	nan	nan	0.4314
0.9636	0	0.9643	0	0.4353	1	0	0.2935		0	0.8667	nan	nan	0.1481	nan	nan	0.6		0.5429	0.1679	nan	nan	0.3529	nan	nan	0.3269		0.2609	0.6566	nan	nan	0.5	nan	nan	0.4815		0.95	0.6721	nan	nan	0.88	nan	nan	0.8636		0.0614	0.1747	0.1339	0.1237	0.1339
0.9643	0.0086	0.8929	0	0.3254	1	0	0.2959		0	0.9515	0	0.8636	0.3623	nan	0.9524	0.4808		0.7317	0.2889	nan	0.1667	0.4583	0.7742	0.25	0.44		0	0.3415	nan	nan	0.0938	nan	nan	0.0326		0.547	0.3651	0.4054	0.5221	0.4899	0.3784	0.4322	0.4861		0.0253	0.1463	nan	nan	0.0463
0.9429	0	nan	0	0.3636	nan	0	0.2653		0	0.9368	0	nan	0.2941	nan	nan	0.4634		0.7353	0.25	nan	nan	0.2917	nan	nan	0.3939		0.0132	0.4353	nan	nan	0.2342	nan	nan	0.0625		0.2044	0.0524	0.0755	0.0167	0.063	0.1639	0.0993	0.1233		0.0471	0.1765	0.0926	0	0.0484
0.977	0	0.9091	0	0.4312	1	0	0.3085		0	0.969	0.0667	nan	0.2967	nan	nan	0.3778		0.6571	0.3538	0.68	nan	0.4681	0.7037	0.3415	0.4815		0	0.734	nan	nan	0.3288	nan	nan	0.2165		0.7817	0.5692	0.5213	0.6792	0.6198	nan	0.5814	0.4783		0.0539	0.2233	0.1094	0	0.0647
0.9655	0	0.9643	0	0.3434	nan	0	0.3469		0	0.8654	nan	nan	0.3889	nan	nan	0.3448		0.75	0.0115	0.6429	nan	0.4375	nan	0	0.2		0	0.4632	nan	nan	0.2179	nan	nan	0.254		0.381	0.0692	nan	nan	0.25	nan	0.037	0.1154		0.3248	0.5385	0.3529	0.4648	0.4581
0.9348	0	0.975	0	0.433	0.9545	0	0.3134		0.0208	0.9362	nan	nan	0.4314	nan	nan	0.25		0.6765	0	0.2857	nan	0.1667	0.5833	nan	0.3684		0.027	0.9155	nan	nan	0.3509	nan	nan	0.28		0.6711	0.3548	nan	nan	0.3902	0.4516	0.425	0.4805		0.0538	0.1727	0.0845	0.1538	0.1053
1	0	nan	0	0.3333	nan	0	0.3333		0.025	0.9596	0.075	0.9655	0.4587	0	nan	0.3377		0.381	0	0.1667	0	0.1129	0.2	nan	0.125		0.0411	0.5841	0	0.6471	0.3333	nan	0.2143	0.1111		0.6585	0.197	nan	0.1458	0.1667	nan	0.1067	0.1236		0.1905	0.4683	0.2121	0.3438	0.2941
1	0	nan	0.025	0.3158	nan	0.1724	0.4681		0.5	1	nan	nan	nan	nan	nan	0.5556		0.6296	0.0735	nan	0.125	0.2683	nan	nan	0.2222		0	0.4098	nan	nan	0.1562	nan	nan	0.1515		0.1128	0.0035	nan	nan	0.0414	nan	nan	0.0227		0.0099	0.126	nan	nan	0.0256
0.9789	0.0145	0.9667	0	0.3519	1	0.1625	0.4215		0.0233	0.9716	0.093	0.8571	0.4353	0.1667	1	0.5463		0.7222	0.1613	nan	nan	0.3214	nan	nan	0.2		0.0441	0.7748	nan	nan	0.2763	nan	nan	0.3902		0.5	0.0909	nan	0.2	0.1979	nan	0.3333	0.1959		0.0483	0.231	nan	nan	0.0644
0.9429	0	nan	nan	0.4483	nan	nan	0.4062		0	0.8932	0.0435	1	0.504	nan	0.96	0.549		0.7838	0	0.8485	0.0952	0.5	nan	0	0.2371		0.0094	0.7786	0	0.75	0.2632	0.05	0.7	0.3468		0.6226	0.2688	0.4848	nan	0.5	0.5122	0.5405	0.5185		0.009	0.2846	nan	0.2439	0.1346
0.92	0.3438	nan	nan	0.8077	nan	nan	nan		0	0.904	nan	nan	0.4019	nan	nan	0.3889		0.8529	0.5227	nan	0.4516	0.5246	nan	nan	nan		0	0.3846	nan	nan	0.1864	nan	nan	0.2432		0.5312	0.2331	0.541	0.1864	0.3595	0.3333	0.4	0.3235		0.0267	0.2405	nan	nan	0.1455
0.9632	0.4129	0.9528	0.3636	0.7852	0.9672	0.2556	0.557		0	0.9296	nan	nan	0.3585	nan	nan	0.425		0.4364	0.1053	nan	nan	0.2121	0.1034	0.08	0.1034		0	0.5	nan	nan	0.1458	nan	nan	0.2083		0.3125	0.0417	0.1333	0.0417	0.0909	0.05	0	0.029		0.0465	0.1798	nan	nan	0.041
0.7179	0	nan	0	0.2812	nan	0	0.0714		0	0.5985	0.04	0.3478	0.1389	0.1905	nan	0.3091		0.6607	0.3051	0.5161	nan	0.4375	0.4865	0.2571	0.3973		0.0185	0.8315	nan	nan	0.3974	nan	nan	0.3951		0.3364	0.0732	0.3235	nan	0.1875	0.2222	0.0769	0.1239		0.0163	0.1644	nan	nan	0.0814
0.8636	0.0058	nan	0.0238	0.2667	nan	0	0.25		0	0.9437	0.0426	0.7391	0.2647	0	0.9394	0.5536		0.894	0.5678	0.7805	0.6731	0.7388	0.8592	0.5645	0.7279		0	0.7483	nan	nan	0.4437	nan	nan	0.3359		0.5982	0.2083	0.5227	nan	0.3636	0.4634	0.1607	0.3167		0.0322	0.1454	nan	nan	0.0309
0.75	0.0105	nan	0	0.2727	0.9231	0	0.3871		0	0.9571	0.0667	nan	0.2308	nan	nan	0.6061		0.8876	0.5641	0.8043	0.5455	0.716	0.8163	0.3529	0.6116		0	0.8571	nan	nan	0.4464	nan	nan	0.3608		0.2717	0.038	0.1714	nan	0.0884	0.1731	0.0405	0.08		0.0317	0.1636	nan	nan	0.0397
0.8	0	nan	0	0.3333	0.5714	0	0.1818		0.0114	0.9558	0	nan	0.1667	0	nan	0.1132		0.5952	0.2444	nan	0.3333	0.48	nan	0.2083	0.32		0	0.9365	nan	nan	0.4766	nan	nan	0.3696		0.2901	0.0891	0.2647	0.04	0.1504	0.3659	0.0286	0.1584		0.0578	0.1651	nan	nan	0.0734
0.9873	0	0.9189	0	0.4198	1	0	0.2986		0.0182	0.9647	0.0164	0.925	0.38	0	nan	0.3265		0.7524	0.3355	0.5926	0.2308	0.3724	0.8333	0.2754	0.4831		0	0.8313	nan	nan	0.4118	nan	nan	0.4286		0.1429	0.0029	nan	0	0	0	0	0		0.0172	0.1218	nan	nan	0.0154
0.95	0	nan	nan	0.3214	nan	0.0385	0.4048		0	0.9872	0	0.96	0.3529	0.25	nan	0.4062		0.913	0.0476	nan	nan	nan	nan	nan	0.5185		0.0741	0.8871	nan	nan	0.4419	nan	nan	0.4359		0.1045	0	nan	nan	0	nan	nan	0		0.0726	0.1847	nan	nan	0.0719
0.902	0	0.9804	0	0.4524	0.9412	0.0086	0.3333		0.0476	0.9744	nan	nan	0.4375	nan	nan	0.3704		0.6818	0.3214	nan	nan	0.5455	nan	nan	0.5769		0	0.8598	nan	nan	0.2909	nan	nan	0.4286		0.1508	0	0.2222	0	0.0758	0.1	0	0.0374		0.05	0.198	nan	nan	0.082
0.9867	0	1	0	0.5766	nan	0	0.3151		0	0.5417	nan	nan	0.1613	nan	nan	0.2069		0.75	0.2821	nan	nan	0.5854	nan	nan	0.4615		0	0.9167	nan	nan	0.6216	nan	nan	0.44		0.1688	0.0127	0.2241	0	0.092	nan	0.0099	0.0662		0.0238	0.1399	nan	nan	0.0928
0.8462	0.007	nan	0.0465	0.5165	nan	0.0794	0.419		0	0.8625	nan	nan	0.4312	nan	nan	0.3333		0.5854	0.1624	nan	0.2273	0.2558	nan	nan	0.4915		0	0.8168	0	0.8	0.5234	0	0.7619	0.375		0.17	0.0046	0.1795	0	0.0573	nan	0.0072	0.0296		0.0182	0.1402	nan	nan	0.0484
0.9559	0.0085	nan	nan	0.3333	nan	nan	0.4352		0	0.9167	nan	0.9483	0.88	nan	nan	0.75		0.4	0.0317	0.375	nan	0.2553	0.5	0.25	0.3774		0	0.7674	0	0.617	0.4412	0	0.6667	0.381		0.8915	0.7171	0.9032	0.6269	0.7842	0.8095	0.551	0.7226		0.0202	0.1658	nan	nan	0.0898
0.9462	0.0052	nan	nan	0.3248	nan	0.2128	0.3667		0.3864	0.9186	0.5769	0.8611	0.7188	nan	0.75	0.5769		0.8571	0.4681	0.6923	nan	0.6471	0.8929	nan	0.7333		0	0.8294	nan	0.6875	0.4595	nan	0.7391	0.5679		0.4253	0.2861	0.3483	0.398	0.3861	0.375	0.3697	0.3706		0.0746	0.1972	nan	nan	0.1016
0.969	0	nan	0.4062	0.2987	nan	0.1837	0.2488		0.4062	0.9429	nan	0.9545	0.8571	nan	0.8621	0.8909		0.7561	0.3733	nan	0.5185	0.5745	nan	nan	0.5333		0.0222	0.7955	0	0.7143	0.3592	nan	nan	0.4808		0.5635	0.3198	0.6	0.4519	0.5105	0.6322	0.2929	0.4387		0.0259	0.1403	nan	nan	0.1268
0.9762	0	nan	0.28	0.2692	nan	0.1628	0.2945		0	0.7647	nan	nan	0.5	nan	nan	0		0.4	0.037	0.2	0	0.0875	0.1481	nan	0.0784		0	0.8519	nan	nan	0.4746	nan	nan	0.5167		0.6575	0.2883	0.3333	nan	0.3478	0.2917	0.5111	0.4945		0.0076	0.1362	nan	nan	0.0824
0.978	0.0046	nan	0.125	0.3	nan	0.129	0.3766		0.3714	0.9661	nan	nan	0.6667	nan	nan	0.6842		0.439	0.1087	0.2258	0.2143	0.2203	0.4583	nan	0.3684		0	0.8519	nan	nan	0.4694	nan	nan	0.4557		0.7	0.3136	nan	nan	0.5455	nan	nan	0.6596		0.0349	0.2119	0.0741	nan	0.0426
0.8214	0.0057	nan	0.2051	0.3146	nan	0.0417	0.1978		0	0.9355	nan	nan	0.35	nan	nan	0.5714		0.5	0.1538	0.1333	0.0333	0.0833	0.5238	nan	0.4118		0	0.8468	nan	nan	0.5417	nan	nan	0.4667		0.6078	0.2712	nan	nan	0.7059	nan	nan	0.6304		0	0.1425	nan	0.1818	0.058
1	0	nan	nan	0.1	nan	0	0.2353		0	0.931	nan	nan	0.4815	nan	nan	nan		0.5094	0.1642	nan	nan	0.4865	nan	nan	0.3953		0	0.8759	nan	nan	0.6104	nan	nan	0.5376		0.2326	0	0.2	0.0159	0.0811	nan	0.0172	0.0297		0.0031	0.1099	nan	nan	0.0439
0.9737	0	nan	0	0.2553	nan	0	0.3582		0.0417	0.8333	nan	nan	0.5769	nan	nan	nan		0.72	0.2703	0.7619	nan	0.5686	0.6667	nan	0.641		0	0.9192	nan	nan	0.5072	nan	nan	0.5556		0.2	0.0085	0.2324	0.0392	0.1516	0.2075	0.0309	0.076		0.0077	0.1513	nan	nan	0.0238
0.8889	0	nan	0	0.0984	nan	0.0312	0.1622		0.0263	0.8868	nan	nan	0.1951	nan	nan	0.3191		0.9143	0.0893	0.8182	nan	0.6154	nan	nan	0.6667		0	0.8091	0	0.65	0.3875	0	nan	0.3506		0.625	0.2155	0.8169	0.3478	0.7065	0.75	0.1548	0.3643		0	0.2035	nan	nan	0.0521
0.9077	0.0154	nan	0.0278	0.2791	nan	0	0.283		0	0.898	nan	nan	0.3448	nan	nan	0.3913		0.5	0	nan	nan	0.2093	nan	nan	0.0339		0	0.6623	nan	nan	0.1481	nan	nan	0.3455		0.3869	0.0965	0.6863	0.0614	0.3628	nan	0.0569	0.1807		0.0039	0.1189	nan	nan	0.0162
0.8904	0.0132	nan	nan	0.4186	nan	0	0.3333		0.0962	0.7747	nan	nan	0.3065	nan	nan	0.38		0.4286	0.0145	0.25	nan	0.1489	nan	nan	0		0	0.6224	nan	nan	0.3333	nan	nan	0.375		0.8696	0.1049	0.7945	0.1286	0.4071	0.8286	0.0619	0.3771		0	0.4118	nan	nan	0.3371
0.5122	0	0.3438	0.087	0.2545	nan	0.0263	0.0508		0.3333	0.9059	nan	nan	0.7237	nan	nan	0.8889		0.7692	0.3333	nan	nan	0.675	nan	nan	0.6909		0	0.9559	nan	nan	0.5	nan	nan	0.4615		0.2437	0.04	0.2037	0.05	0.1532	0.0435	0.1176	0.0734		0.1667	0.96	nan	nan	0.875
0.8621	0.134	0.8605	0.5	0.7344	0.8333	0.425	0.6184		0.2581	0.8871	nan	nan	0.5769	nan	nan	0.5429		0.3421	0.0192	nan	nan	0.1081	nan	0.2812	0.2833		0	0.5376	nan	nan	0.4412	nan	nan	0.2174		0.7521	0.1048	0.8938	0.1013	0.5385	0.8222	0.097	0.392		0.1814	0.3703	0.1379	0.1481	0.1639
0.8302	0.0119	0.8947	nan	0.6786	0.8636	0.4412	0.6571		0.0238	0.9479	nan	nan	0.6404	nan	nan	0.5694		0.5357	0.04	nan	nan	nan	nan	nan	nan		0.027	0.9111	nan	nan	nan	nan	nan	0.3281		0.3595	0.0229	0.4182	0	0.2717	0.4239	0.043	0.2337		0	0.203	0	nan	0.0074
0.8378	0	nan	nan	0.4565	nan	nan	0.6129		0.04	0.8958	nan	nan	0.4688	nan	nan	0.4231		0.8429	0.3662	0.3421	0.7241	0.5075	0.4483	0.303	0.371		0	0.5806	nan	nan	nan	nan	nan	0.3099		0.5172	0.0625	0.3415	nan	0.3036	0.3776	0.1562	0.3122		0	0.106	nan	nan	0.1042
0.8571	0.0632	nan	nan	0.6441	nan	nan	0.6279		0	0.9205	nan	nan	0.4487	nan	nan	0.6154		0.8846	0.3833	nan	0.2609	0.4821	nan	nan	0.4894		0	0.7143	nan	nan	nan	nan	nan	0.1905		0.3636	0.1574	0.2549	0.037	0.1569	0.2881	0.1758	0.2392		0.2241	0.4795	nan	0.15	0.3168
0.7222	0.1818	nan	nan	0.3243	nan	nan	0.3571		0.025	0.9286	nan	nan	0.4103	nan	nan	0.6364		0.7812	0.4262	0.8621	nan	0.6809	0.8571	nan	0.7273		0	0.8039	nan	nan	0.1333	nan	nan	0.2468		0.8333	0.2638	0.7935	0.1636	0.625	0.8805	0.2405	0.6681		0.0826	0.3459	0.0476	0.1064	0.1736
0.7101	0.1143	nan	0.2759	0.4268	nan	nan	0.4474		0.125	0.96	nan	nan	0.3654	nan	nan	0.5667		0.8148	0.4409	0.9796	0.375	0.7867	0.9444	0.4643	0.7083		0	0.6604	0	0.7447	0.3737	0	0.7667	0.2727		0.7224	0.2847	0.6585	0.2239	0.5103	0.7317	0.2241	0.5683		0.303	0.6193	0.5238	0.6044	0.6221
0.9737	0.0139	1	0.0625	0.434	nan	0.6667	0.75		0.0244	0.9589	nan	nan	0.5067	nan	nan	0.4318		0.7907	0.3231	0.9048	nan	0.5854	1	nan	0.6739		0	0.76	0	0.8429	0.4758	0	0.8947	0.3178		0.6023	0.2553	0.6228	0.4667	0.5813	0.6207	0.1143	0.5327		0	0.3253	nan	0.375	0.3297
0.9556	0.0211	0.8333	0	0.4717	0.9615	1	0.9859		0.0476	0.878	nan	nan	0.3636	nan	nan	0.35		0.8095	0.3188	nan	nan	0.5366	0.9583	nan	0.68		0	0.6341	nan	nan	0.5	nan	nan	0.2759		0.6524	0.2314	0.8	nan	0.7263	0.8081	0.3	0.6894		0.0714	0.5493	nan	nan	0.3875
0.9562	0.0524	0.9434	0.0435	0.6774	0.9811	0.9434	0.9669		0.021	0.9661	0	nan	0.0303	0	nan	0.3289		0.8889	0.4426	nan	nan	0.5172	0.9565	nan	0.68		0	0.5575	nan	nan	0.4	nan	0.5417	0.5		0.4476	0.1088	0.3684	0	0.2353	0.5843	nan	0.5417		0.0205	0.1698	nan	nan	0.1232
0.9452	0	1	0	0.3944	1	0	0.3865		0	1	0	nan	0.0556	nan	nan	nan		0.59	0.1779	0.7097	0.25	0.4239	0.5833	0.125	0.4394		0	0.5424	nan	nan	0.2353	nan	nan	0.2564		0.2033	0.0279	0.1327	0.0364	0.0867	0.1452	0.0172	0.0794		0.2522	0.6979	nan	nan	0.5677
0.8298	0	0.875	0	0.3725	0.6562	0	0.3294		0.4091	0.9259	nan	nan	0.75	nan	nan	nan		0.8915	0.2437	0.9032	0.4234	0.5635	0.8052	0.3871	0.6453		0	0.625	0	nan	0.2189	nan	nan	0.3603		0.5888	0.3345	0.4588	0.4384	0.3769	0.3396	0.2903	0.3354		0.2692	0.8059	0.0417	0.7667	0.553
0.6786	0	nan	nan	0.2708	0.44	nan	0.2456		0.05	0.8	nan	nan	0.3636	nan	nan	nan		0.8636	0.0667	nan	0.2667	0.395	0.7778	0.0755	0.416		0	0.7143	nan	nan	0.4038	nan	nan	0.4561		0.2034	0	nan	0.0435	0.0909	nan	0.0455	0.0169		0.2807	0.8788	nan	nan	0.5591
1	0.0095	0.95	nan	0.7255	1	0.0185	0.3182		0.0556	1	nan	nan	0.6452	nan	nan	0.3871		0.7857	0.1149	nan	0.125	0.3065	nan	0	0.1837		0	0.7143	nan	nan	0.2647	nan	nan	0.4194		0.2366	0.0088	0.2703	nan	0.3478	nan	nan	0.1379		0.2627	0.8556	nan	nan	0.438
0.9825	0.0214	0.963	nan	0.7571	1	0.1449	0.4225		0.2432	0.9524	nan	nan	0.5405	nan	nan	0.4714		0.6974	0.0208	nan	nan	0.4831	nan	nan	0.5567		0	0.7	0.025	0.8056	0.3846	0	nan	0.1795		0.2195	0.0213	0.0882	nan	0.2097	nan	0	0.0196		0	0.3113	0.1071	nan	0.1831
1	0	0.8824	0	0.4348	nan	0	0.3		0.0526	0.9474	nan	nan	0.4737	nan	nan	0.4138		0.8133	0.0842	nan	nan	0.4667	nan	nan	0.5556		0.24	0.8039	nan	nan	0.4062	nan	nan	0.3478		0.2	0.0079	nan	nan	0.0455	nan	nan	0		0.3009	0.4848	nan	nan	0.5
0.9643	0	nan	0	0.2469	1	0.0333	0.3235		0.1951	0.9675	nan	nan	0.9241	nan	nan	0.8778		0.6818	0.0741	nan	nan	nan	nan	nan	0.4545		0.4167	0.9231	nan	nan	nan	nan	nan	0.45		0.1094	0.0044	nan	nan	0	nan	0.037	0.0133		0.3077	0.775	nan	0.6071	0.7222
0.9032	0	nan	0	0.181	nan	0.0303	0.25		0.0303	0.5556	nan	0.1739	0.1538	nan	nan	0.25		0.7755	0.0455	nan	nan	0.7857	nan	nan	0.5932		0.3258	0.803	nan	nan	0.4222	nan	nan	0.479		0.8158	0.4747	nan	nan	0.5254	nan	nan	0.7931		0.1786	0.3333	0.2396	0.46	0.3472
0.9722	0.4697	nan	nan	0.641	nan	nan	0.7368		0.0694	0.7798	nan	0.3611	0.3396	nan	0.2917	0.2933		0.6522	0.1667	nan	nan	0.1852	nan	0.0476	0.3061		0.6226	0.9792	nan	nan	0.8571	nan	nan	0.7778		0.1429	0.012	0.037	0.0385	0.0299	0.075	0.0465	0.0505		0	0.1676	nan	nan	0.0297
0.8571	0.0652	nan	nan	0.3846	nan	nan	0.3846		0.454	0.96	0.5938	nan	0.6448	0.1429	nan	0.559		0.5455	0.0789	nan	nan	nan	nan	nan	0.2143		0	0.4727	nan	nan	0.5758	nan	0.3077	0.3235		0.1959	0.0723	0.125	0.1034	0.1472	0.1944	0.0708	0.1628		0.0241	0.1731	0.0519	0.0806	0.0851
0.9892	0.21	0.9706	0.2391	0.4084	1	0.115	0.4128		0	0.5379	0	nan	0.1447	0	0	0.0161		0.5769	0.0566	0.3333	nan	0.3571	0.619	nan	0.3889		0.05	0.5319	nan	nan	0.28	nan	nan	0.2593		0.2632	0.1176	0.2	0.2727	0.2337	0.1972	0.192	0.1836		0.1803	0.5159	0.0606	0.325	0.1975
0.6977	0.0421	nan	nan	0.4	nan	nan	0.8438		0	0.7414	nan	nan	0.46	nan	nan	0.3529		0.7381	0.1782	nan	0.1667	0.3448	0.5143	0.3103	0.4219		0	0.4466	0.0417	nan	0.3404	nan	nan	0.1		0.7188	0.0476	nan	nan	nan	nan	nan	0.2917		0.2368	0.436	0.1567	0.3797	0.2825
0.9107	0.1477	nan	nan	0.6169	nan	nan	0.4364		0.0435	0.6207	nan	nan	0.2308	nan	nan	0		0.6857	0.2581	nan	nan	0.275	nan	nan	0.4872		0	0.512	nan	0.6897	0.3443	nan	0.2667	0.1452		0.157	0.0282	0.0972	0.0291	0.0613	0.0408	0	0.0608		0.0946	0.3	0	0.2174	0.1006
0.8	0	nan	nan	0.6071	nan	nan	0.8		0	0.8158	nan	nan	0.52	nan	nan	0.3462		0.6905	0.3017	nan	nan	0.4	nan	nan	0.5965		0.0968	0.7073	0.0333	nan	0.1765	0	nan	0.3617		0.125	0.0099	0.1258	nan	0.107	0.1429	nan	0.0976		0.4262	0.8086	0.2593	0.6613	0.4661
1	0.0238	nan	nan	0.3871	nan	nan	0.5714		0.1429	0.9048	nan	nan	nan	nan	nan	nan		0.8636	0.2125	nan	nan	0.4	nan	nan	0.44		0.0357	0.5758	nan	nan	nan	0	nan	0.2143		0.1024	0.0024	0.0909	0	0.0492	0.0233	0	0.0486		0.1719	0.7345	nan	nan	0.5088
0.9231	0.084	nan	nan	0.4634	nan	nan	0.4595		0.0606	0.85	0	0.5333	0.32	nan	0.5476	0.4426		0.7368	0.3649	nan	nan	0.5435	nan	nan	0.3182		0.0833	0.619	nan	nan	0.3636	nan	nan	nan		0.2385	0.0244	nan	nan	0	nan	nan	0		0.0336	0.5988	0.0455	0.4615	0.4078
0.9581	0.0194	nan	nan	0.4042	nan	nan	0.4217		0.4103	0.9535	0.4074	nan	0.6327	nan	nan	0.6087		0.5517	0.0826	0.6047	0.0833	0.3978	nan	0.0667	0.2179		0.1905	0.8788	0.175	nan	0.3898	0.1707	nan	0.4407		0.188	0.0625	0.1121	0.1395	0.1287	0.0857	0.075	0.0889		0.069	0.3419	0.1333	nan	0.2857
0.957	0.0057	nan	nan	0.381	nan	nan	0.416		0	0.8889	nan	nan	0.3939	nan	nan	0.0333		0.8723	0.2258	0.7941	0.2381	0.5645	nan	0.1	0.3548		0.2903	0.7727	0.1905	0.8846	0.4348	0.1489	nan	0.3594		0.6667	0.2	0.1364	0.2222	0.1446	0.6087	nan	0.386		0.027	0.3889	nan	nan	0.3333
0.9368	0.004	nan	nan	0.4609	nan	nan	0.4591		0.0144	0.8261	nan	nan	0.3594	nan	nan	0.4355		0.5	0.0526	nan	nan	0.2593	0.4091	0	0.2045		0.2564	0.8462	0.1481	0.8	0.4444	0.069	nan	0.3077		0.2817	0	nan	0.0417	0.0952	nan	nan	0.1818		0.1522	0.3474	0.175	0.102	0.1408
0.971	0.0116	nan	nan	0.5474	nan	nan	0.5429		0.0866	0.8542	nan	nan	0.408	nan	nan	0.3796		0.68	0.0556	nan	nan	nan	nan	nan	0.3462		0.4118	0.8182	0.3023	0.8182	0.4694	0.2	0.75	0.4057		0.1184	0.0131	0.2581	0.007	0.0817	0.1639	0.0167	0.067		0.0287	0.1336	0.1519	0.1212	0.1212
0.9167	0.0435	nan	nan	0.4857	nan	nan	nan		0.0198	0.9474	nan	nan	0.4797	nan	nan	0.4679		0.5323	0	0.6207	0.0556	0.3077	0.52	nan	0.3333		0.1368	0.4906	0.125	nan	0.1868	0.0455	nan	0.16		0.1373	0.0163	nan	0	0.0244	0.1111	0.0088	0.0342		0	0.1163	0	0	0
0.777	0.2344	nan	nan	0.5607	nan	nan	0.7818		0	0.8983	nan	nan	0.4182	nan	nan	0.4737		0.4744	0.0095	0.4865	0	0.225	0.65	0	0.321		0.2816	0.6897	nan	nan	0.3163	0.15	nan	0.319		0.5435	0.3264	0.602	0.3	0.4495	0.629	0.4182	0.544		0	0.1287	0	0.1951	0.1233
0.7077	0.1387	nan	nan	0.2797	nan	nan	0.2877		0.0144	0.8502	nan	nan	0.3308	nan	nan	0.3578		0.3415	0	0.1333	0	0.0606	0.1034	nan	0.075		0.3	0.6458	nan	nan	0.3607	nan	nan	0.4821		0.3636	0.0779	0.3333	0.3448	0.3125	nan	nan	0.2951		0.0286	0.1549	0.0149	0.1522	0.102
0.9683	0	nan	nan	0.4	nan	nan	0.6774		0.0392	0.8182	nan	nan	0.386	nan	nan	0.4727		0.6154	0.1282	nan	nan	0.3714	0.5	nan	0.3429		0.4386	0.8111	0.4118	0.7955	0.626	nan	nan	0.5542		0.4167	0	nan	nan	0.1111	nan	nan	nan		0.0411	0.2826	0	0.0625	0.0282
0.95	0.0177	nan	nan	0.4	nan	nan	0.4423		0	0.9355	nan	nan	0.4483	nan	nan	0.5185		0.5417	0.0471	nan	0	0.2182	nan	0.0303	0.1961		0.3788	0.8406	0.3043	nan	0.5325	nan	nan	0.65		0.1143	0.0077	nan	0	0	nan	0	0		0.4688	0.8396	0.12	0.8795	0.6885
1	0	nan	nan	0.3158	nan	nan	0.2969		0.129	0.8824	nan	nan	0.4194	nan	nan	0.5429		1	0.6863	nan	nan	0.8519	nan	nan	nan		0.0566	0.5203	0.1	0.5	0.2569	nan	0.5789	0.3256		0.4186	0.2162	0.5641	0.3382	0.3786	0.5455	0.6296	0.4909		0.2453	0.6479	nan	0.6182	0.4937
0.9765	0.0038	nan	nan	0.2424	nan	nan	0.3526		0	0.9459	nan	nan	0.3462	nan	nan	0.4444		0.5128	0.12	0.1538	nan	0.2439	nan	nan	0.3607		0.275	0.6706	0.1053	0.5417	0.3043	nan	0.8846	0.5349		0.6014	0.3664	0.5333	nan	0.4186	0.5758	0.3333	0.5138		0.0714	0.3443	0	0.2564	0.1429
0.9818	0	nan	nan	0.2967	nan	nan	0.2821		0	0.9487	0	1	0.4643	0	0.9	0.4545		0.5696	0.1714	0.4444	nan	0.396	0.3333	nan	0.4706		0.1053	0.4444	0.0833	nan	0.3519	nan	0.6667	0.4211		0.7047	0.4749	0.5517	0.6301	0.5562	nan	0.5417	0.5747		0.0816	0.2593	0.025	nan	0.1351
0.9545	0.0034	nan	nan	0.2358	nan	nan	0.2424		0.4231	0.963	nan	nan	nan	nan	nan	nan		0.6316	0.2642	0.4054	nan	0.3559	nan	nan	0.3636		0.3158	0.6882	0.3117	0.8	0.5113	0.3684	0.75	0.6055		0.2188	0.0168	nan	nan	0.0588	nan	nan	0.0857		0.0494	0.4	nan	0.0909	0.0909
0.963	0	nan	nan	0.1776	nan	nan	0.1374		0	0.9583	0	0.9722	0.368	nan	nan	0.4953		0.6111	0.2545	0.4167	nan	0.3864	0.4444	nan	0.3673		0.096	0.7597	0.1461	0.5952	0.2963	0.1613	0.6591	0.4535		0.1017	0	0.027	nan	0.02	nan	nan	0		0.12	0.4244	0.4789	0.2	0.3534
1	0	nan	nan	0.1409	nan	nan	0.101		0	0.9778	nan	nan	0.3721	nan	nan	0		0.5714	0.2193	nan	0.2308	0.2222	nan	0.375	0.3158		0.0222	0.8	0	nan	0.3333	nan	nan	0.5357		0.6182	0.2759	nan	nan	0.5714	nan	nan	0.4557		0	0.3864	nan	nan	0.2381
1	0	nan	nan	0.1193	nan	nan	0.1103		0	0.8947	nan	nan	0.4559	nan	nan	0.4935		0.7174	0.3068	0.5417	nan	0.4681	nan	nan	0.4737		0	0.4286	nan	nan	0.2424	nan	nan	0.3043		0.2391	0	0.3421	0.0435	0.1828	nan	0	0		0	0.3519	0.0517	0.2	0.1143
0.8182	0	nan	nan	0.1646	nan	nan	0.1154		0	0.9516	nan	nan	0.3611	nan	nan	0.4146		0.775	0.3721	nan	nan	0.4375	nan	0.5385	0.6486		0	0.586	nan	0.623	0.5349	nan	0.6269	0.557		0.1786	0	0.2745	0	0.1271	0.18	0	0.0882		0.1238	0.6881	0.2432	nan	0.3898
1	0.0081	nan	nan	0.3566	nan	nan	0.2		0	0.9024	nan	nan	0.4643	nan	nan	0.4444		0.8293	0.4128	nan	0.4375	0.4318	nan	0.2128	0.3509		0.093	0.9434	nan	0.9643	0.7	nan	0.931	0.5625		0.2065	0.0103	0.1379	0	0.0547	0.1682	0.0097	0.1057		0.0833	0.45	0.1648	nan	0.2774
0.6842	0.16	nan	nan	0.3636	nan	nan	0.8772		0	0.8621	nan	nan	0.625	nan	nan	0.7391		0.678	0.1528	0.6552	0.069	0.3934	0.05	0.0833	0.0625		0.0294	0.7564	nan	nan	0.3846	nan	0.8571	0.4035		0.1778	0.0057	0.2295	0.02	0.1037	0.2832	0	0.1529		0.0544	0.8652	0.1919	nan	0.3356
0.7313	0.007	nan	nan	0.5	nan	nan	0.3846		0.0435	0.9565	nan	nan	0.5758	nan	0.8696	0.675		0.3333	0	nan	nan	0.2333	nan	nan	0		0	0.6792	nan	nan	0.4211	nan	0.6364	0.4444		0.2407	0	0.2903	nan	0.119	0.35	0	0.1417		0.0204	0.4177	0.1923	nan	0.275
0.894	0	nan	nan	0.4291	nan	nan	0.4089		0	0.9762	nan	nan	nan	nan	nan	nan		0.4262	0	0.5333	0	0.3472	nan	nan	0.087		0.0597	0.8182	0.0182	nan	0.2405	0	nan	0.2586		0.1818	0	0.2206	0.0185	0.1034	0.2055	0	0.0859		0.0754	0.6777	0.1169	0.7879	0.3184
0.8913	0.0206	nan	nan	0.4921	nan	nan	0.5161		0	0.9474	nan	nan	0.2857	nan	nan	0.5909		0.3256	0	0.2308	nan	0.1458	nan	nan	0.0714		0	0.7115	0	nan	0.2143	0.0385	nan	0.3182		0.1628	0.0075	nan	0.0175	0.03	nan	0.0159	0.0498		0.0938	0.6853	0.0822	0.6667	0.3366
0.8529	0	nan	nan	0.52	nan	nan	0.5		0.0333	0.9811	nan	nan	0.3714	nan	nan	0.5385		0.4815	0	0.7143	nan	0.5116	nan	nan	0		0.0825	0.7815	0.1452	0.6538	0.2737	0.1875	0.9091	0.4674		0.2188	0	nan	0	0.0482	nan	0	0.0377		0.1607	0.8675	0.1228	0.9383	0.5368
0.75	0	nan	nan	0.5606	nan	nan	0.473		0	0.9123	nan	nan	0.3667	nan	nan	nan		0.6818	0	nan	nan	nan	nan	nan	nan		0.0595	0.5354	0.0192	nan	0.1343	0.0732	0.5556	0.2899		0.275	0.0108	nan	0	0.0709	nan	0	0.0748		0.1087	0.8174	nan	0.7069	0.5581
0.78	0	nan	nan	0.4917	nan	nan	0.2987		0.3077	1	nan	nan	0.4474	nan	nan	0.52		0.48	0.0114	nan	0	0.2174	0.0385	nan	0.02		0.0247	0.7619	0.0392	nan	0.1571	0.0488	0.7619	0.3623		0.2361	0	nan	0.0122	0.1024	nan	0	0.1139		0	0.1639	0	0.1129	0.0584
0.7818	0	nan	nan	0.4375	nan	nan	0.2533		0	0.9205	nan	nan	0.4286	nan	nan	0.4062		0.8636	0.0135	nan	0	0.4	0.4091	nan	0.2564		0.0435	0.3967	0	0.2727	0.0789	0.0435	0.4444	0.1899		0.2909	0.0061	nan	nan	0.1053	nan	nan	0.1486		0.2727	0.7191	0.4091	0.5417	0.4262
0.7419	0	nan	nan	0.4667	nan	nan	0.3158		0	0.7292	nan	nan	0.3704	nan	nan	0.2683		0.5405	0.0597	nan	0	0.3	0.1905	nan	0.1765		0.0253	0.7571	0.0375	0.6071	0.2581	0.1807	0.8305	0.4494		0.4211	0.0109	nan	nan	0.2	nan	nan	0.1169		0.048	0.2566	0.1197	0.2348	0.1684
0.8403	0	nan	nan	0.4872	nan	nan	0.3631		0	0.6444	nan	nan	0.3158	nan	nan	0.2979		0.5185	0.1531	nan	0.2069	0.2258	0.35	0.3333	0.3846		0.0153	0.5613	0	0.5658	0.2429	0.0122	0.5161	0.2143		0.2571	0.0058	0.1053	0	0.0417	nan	0.0161	0.02		0.0732	0.3537	0.1882	0.3333	0.25
0.95	0.006	nan	nan	0.4717	nan	nan	0.3544		0	0.8525	0.069	0.8438	0.4316	nan	0.6818	0.5909		0.6061	0	nan	0	0.1455	nan	0	0.1628		0.0417	0.4685	0.1111	0.5781	0.36	0.3393	0.5849	0.4672		0.1224	0.0044	0.4444	0	0.157	nan	0.0303	0.0392		0.2766	0.5455	0.425	nan	0.4409
0.8947	0.0082	nan	nan	nan	nan	nan	0.3864		0	0.9	nan	nan	0.4615	nan	nan	0.8696		0.56	0	nan	nan	0.0714	nan	0	0.1111		0.0157	0.5608	0.0141	0.5125	0.2763	0.2203	0.5556	0.4065		0.1622	0	nan	nan	0.0351	nan	0	0.0469		0.1649	0.6733	0.2714	0.5814	0.3966
0.7917	0	nan	nan	0.5833	nan	nan	0.2857		0	0.8696	nan	nan	0.3659	nan	nan	0.4667		0.3333	0	0.1667	0	0.0559	0.3548	0	0.1161		0.5065	0.918	0.4082	0.9545	0.6526	0.8113	0.9524	0.8807		0.1039	0.0032	nan	0	0.0227	nan	0	0.1279		0.2105	0.4444	0.2444	nan	0.2838
0.8095	0.12	nan	nan	nan	nan	nan	nan		0	0.9778	nan	nan	0.4062	nan	nan	nan		0.7045	0.35	0.6538	nan	0.5854	0.6667	nan	0.5128		0.2995	0.8885	0.4077	0.7875	0.5291	0.6989	0.8824	0.7962		0.2547	0	nan	0	0.0303	0.1951	0.0204	0.1011		0.2097	0.5	nan	nan	0.4043
0.9778	0.0119	nan	nan	0.5185	nan	nan	0.2308		0	0.8382	nan	0.7667	0.5745	nan	0.6944	0.5652		0.9167	0.4324	nan	nan	0.7368	nan	nan	0.6562		0.1471	0.7349	0.4722	nan	0.4918	0.4444	0.8333	0.6364		0.2914	0.0303	0.14	0	0.1667	0.3474	0	0.226		0.2273	0.5896	0	nan	0.25
0.7544	0	nan	nan	0.44	nan	nan	0.2424		0	0.875	nan	0.8088	0.7403	nan	0.7424	0.6375		0.9737	0.6591	0.95	0.85	0.9	nan	nan	0.8788		0.1111	0.7778	nan	nan	0.4857	nan	nan	0.7429		0.1042	0	0	0	0	0.0169	0	0.0077		0.1796	0.3366	0.4118	0.2673	0.28
0.7857	0	nan	nan	0.6	nan	nan	0.0833		0.2188	0.9701	0.4286	0.963	0.7042	nan	nan	0.9524		0.5556	0.122	nan	nan	0.4138	nan	nan	0.375		0.274	0.7356	0.3667	nan	0.5323	nan	0.64	0.5789		0.2254	0.0616	nan	0.0781	0.0769	0.1964	0.2222	0.217		0.3759	0.6133	0.4717	0.52	0.5157
0.5652	0	nan	nan	0.5	nan	nan	0.2667		0.0426	0.9464	nan	nan	0.566	nan	nan	0.9273		0.5429	0.1081	nan	nan	0.4231	nan	nan	0.375		0.025	0.4737	0.087	0.3696	0.2222	0.1562	0.2917	0.2258		0.1111	0	nan	nan	0	nan	nan	0		0.4198	0.7041	0.3902	0.575	0.475
0.6087	0	nan	nan	0.2703	nan	nan	0.2667		0	0.9412	nan	0.9524	0.5942	0.3333	nan	0.6265		0.8182	0.2692	nan	nan	0.6923	nan	0.3182	0.375		0.4194	0.9245	0.5556	0.8095	0.68	nan	nan	0.8378		0.1053	0	nan	nan	0.0103	nan	nan	0		0.4839	0.7238	0.5487	0.6034	0.5698
0.8482	0.179	nan	nan	0.544	nan	nan	0.4366		0.0602	0.8761	0.0741	nan	0.4935	0.0541	0.88	0.3725		0.6667	0.2703	nan	nan	0.5833	nan	nan	0.775		0.1644	0.7711	0.0917	0.6117	0.3402	0.5672	0.7377	0.6159		0.1471	0	nan	nan	0	nan	nan	0		0.3289	0.5663	0.3451	0.3656	0.3527
0.875	0.0723	nan	nan	0.4857	nan	nan	0.7297		0	0.898	nan	nan	0.4138	nan	nan	0.6667		0.3333	0.0272	0.1579	0.0435	0.1045	nan	0.25	0.2444		0.049	0.8542	0.0859	0.6983	0.3741	0.6173	0.9195	0.7563		0.623	0.1418	0.3478	0.3125	0.4024	nan	nan	0.3913		0.1695	0.3878	0.1081	nan	0.2424
0.9565	0	nan	nan	nan	nan	nan	nan		0.2273	0.973	nan	0.88	0.4627	nan	0.95	0.5208		0.6154	0	nan	nan	0.0833	nan	0	0.2553		0.155	0.8106	0.15	0.6812	0.3812	0.06	0.7115	0.3675		0.2524	0.0219	0.1831	0.0662	0.1436	0.2075	0.0857	0.1696		0	0.1959	nan	nan	0
1	0.0339	nan	nan	0.65	nan	nan	0.85		0	0.9649	nan	nan	0.3571	nan	nan	0.5152		0.4706	0.007	nan	0	0.117	0.619	0	0.1552		0.0116	0.5794	0.0268	0.6795	0.299	0.0444	0.7812	0.3497		0.119	0	nan	nan	0	nan	nan	0.0103		0.1935	0.7812	0.4444	0.76	0.5738
0.9714	0	nan	nan	0.5	nan	nan	0.4348		0	0.9245	nan	nan	0.4412	nan	0.9	0.5		0.7083	0	nan	nan	0.1905	nan	0	0.1667		0	0.3684	0	0.25	0.1224	0.0476	0.3333	0.1875		0.5692	0.1705	0.6071	nan	0.4839	0.1266	0.4337	0.2805		0.1226	0.3444	0.375	0.2807	0.3361
0.8846	0	nan	nan	0.55	nan	0	0.438		0.1379	0.9254	nan	nan	0.5	nan	nan	0.6333		0.7647	0.0161	nan	0	0.129	nan	0	0.25		0.2039	0.5882	0.1324	0.6222	0.3529	0.2941	nan	0.3398		0.424	0.2441	0.2766	nan	0.1842	0.25	0.4286	0.3391		0	0.1316	0.0526	0.1429	0.0508
1	0.04	nan	nan	0.5455	nan	nan	0.5		0	0.8696	nan	nan	0.48	nan	nan	0.4783		0.5312	0	nan	0	0.1613	nan	0	0.241		0.1351	0.5448	0.1122	0.6322	0.3632	0.0259	0.5	0.1706		0.2095	0.0864	0.0952	nan	0.1011	nan	nan	0.0226		0.4259	0.7128	0.65	nan	0.6981
0.9429	0.0201	nan	nan	0.4583	nan	nan	0.3878		0.0066	0.9007	nan	1	0.4686	nan	nan	0.4258		0.6667	0.0435	nan	0	0.2045	nan	nan	0.2549		0.2615	0.5634	0.2812	0.566	0.4483	0.4	0.5714	0.4706		0.5	0.2339	nan	0.1905	0.383	nan	0.1912	0.2029		0	0.2992	nan	nan	0.2093
0.9762	0.0167	nan	nan	0.6333	nan	nan	nan		0.0741	0.9444	nan	nan	0.4521	nan	nan	0.3594		0.7	0	nan	0	0.1569	nan	0	0.1429		0.2903	0.8395	0.1538	0.8806	0.5156	0.814	0.8571	0.8684		0.9474	0.7216	nan	0.825	0.8696	nan	0.8065	0.8286		0.1429	0.549	nan	nan	0.375
0.6571	0	nan	nan	0.2857	nan	nan	0.45		0.05	0.8421	nan	nan	0.2917	nan	nan	0.381		0.3333	0.0088	nan	0	0	nan	0	0.0682		0.2667	0.7363	0.1579	0.4714	0.3307	0.2619	0.5283	0.4086		0.7172	0.4825	0.5306	nan	0.5694	0.6212	nan	0.5		0.0556	0.3333	nan	nan	0.2927
0.8092	0.0081	nan	nan	0.3893	nan	nan	0.2521		0.0698	0.871	0	nan	0.1591	nan	nan	0.1429		0.451	0.005	nan	0	0.082	0.5938	0	0.241		0.4242	0.7895	0.1765	0.7838	0.4037	0.5312	0.6522	0.6389		0.6774	0.275	0.1481	0.1724	0.1772	nan	nan	0.2143		0.0104	0.1231	nan	nan	0
1	0.0175	nan	nan	0.3874	nan	nan	0.3636		0.45	1	nan	nan	0.7273	nan	nan	1		0.6154	0	nan	0.04	0.1667	0.88	0.0323	0.3788		0.4565	0.9107	0.2174	nan	0.4902	0.8261	nan	0.9091		0.68	0.2797	0.3704	0.3182	0.3273	0.4231	0.375	0.4		0.0659	0.2891	0.0455	0.4	0.1978
1	0.0065	nan	nan	0.4556	nan	nan	0.3429		0	0.902	nan	0.5	0.3333	nan	nan	0		0.875	0.0112	0.65	nan	0.3947	0.84	0	0.4062		0.1081	0.5686	0	nan	0.0488	nan	nan	0.3448		0.3253	0.1677	0.2423	0.2958	0.2575	0.3182	0.3718	0.3474		0.1948	0.7555	0.1446	0.808	0.431
0.8308	0	nan	nan	0.4127	nan	nan	0.902		0	0.5758	nan	nan	0.4194	nan	nan	0.381		0.9	0.475	nan	nan	nan	nan	nan	nan		0.3838	0.8392	0.1455	0.8788	0.3894	0.6944	nan	0.7215		0.1833	0.0134	0.0323	0	0.0105	0	0	0		0.0412	0.5104	0.0439	0.25	0.0949
1	0.0175	nan	nan	0.5	nan	nan	0.7895		0.0417	0.64	nan	nan	0.2857	nan	nan	0.3		0.8413	0.0236	0.8235	0	0.5443	0.8167	0.0196	0.4505		0.5698	0.9008	0.2692	0.8929	0.4579	0.8056	nan	0.7838		0.5455	0.2123	0.4625	0.2414	0.3723	0.5	0.2644	0.3556		0.0719	0.5276	0.0556	0.541	0.2139
0.9565	0.0179	nan	nan	0.6731	nan	nan	0.5714		0	0.5556	nan	nan	0.2571	nan	nan	0.2414		0.7778	0.037	0.75	0	0.3768	nan	0	0.2078		0.5376	0.8968	0.2895	0.6957	0.3832	0.6923	0.7308	0.7123		0.1818	0.0261	0.1739	0.1842	0.1522	nan	0.1628	0.0875		0.0575	0.3429	0.0513	0.1724	0.1081
0.9524	0	nan	nan	0.5161	nan	nan	nan		0	0.75	nan	nan	0.2593	nan	nan	0.3		0.6939	0.0169	0.5238	0.0227	0.2763	0.6207	0	0.2228		0.3077	0.7917	nan	nan	nan	nan	nan	nan		0.1205	0	nan	nan	0.0522	nan	nan	0.0667		0.2059	0.8182	nan	0.7069	0.6875
0.9254	0.0592	nan	nan	0.6776	nan	nan	0.7027		0	0.7885	nan	nan	0.48	nan	nan	0.5417		0.45	0.0075	0.3667	0.0333	0.1626	0.5185	0	0.2055		0.0256	0.3421	0	nan	0.1207	0.0938	nan	0.1429		0.117	0.0043	nan	nan	0.0096	nan	nan	0.0223		0.2029	0.6982	nan	0.5088	0.4133
1	0	nan	nan	0.5122	nan	nan	0.5143		0	0.6481	nan	nan	0.35	nan	nan	0.1481		0.5833	0.0412	nan	0.125	0.2258	0.55	0	0.2308		0.1009	0.6129	0	0.6957	0.2698	0.5918	0.7	0.6495		0.1541	0.0534	0.1657	0.0963	0.1359	0.1905	0.0667	0.1393		0.2933	0.5612	0.3523	0.4384	0.4155
0.8529	0	nan	nan	0.6786	nan	nan	0.5699		0.3871	0.9381	nan	nan	0.6667	nan	nan	0.7097		0.7429	0.3889	nan	nan	0.4474	nan	nan	0.6471		0.2247	0.7778	0.1786	0.8571	0.3953	0.6279	0.7436	0.6914		0.2991	0.125	nan	nan	0.3288	nan	nan	0.2083		0.1453	0.2779	0.2703	0.2877	0.3125
0.8696	0	nan	nan	0.7742	nan	nan	0.7241		0	0.7273	nan	nan	0.3	nan	nan	0.5667		0.4762	0.0513	nan	nan	0.24	nan	nan	0.5714		0.3205	0.9136	0.1379	0.9062	0.4091	0.7941	0.9143	0.8429		0.2794	0.0432	nan	nan	0.1698	nan	nan	0.1		0.2549	0.6264	nan	0.5753	0.5
0.9722	0	nan	nan	0.5333	nan	nan	0.3684		0	0.7273	nan	nan	0.3	nan	nan	0.5667		0.9714	0.0137	0.9545	nan	0.5952	0.931	0.4	0.6949		0.0606	0.7471	0.1333	nan	0.42	0.2564	0.7619	0.4194		0.2059	0.0482	nan	nan	0.0919	nan	nan	0.1008		0.1429	0.5775	0.1	0.5946	0.4031
0.9762	0	nan	nan	0.4865	nan	nan	0.3953		0	0.9268	nan	nan	0.5263	nan	nan	0.4762		0.8507	0.0205	0.8636	0.0345	0.5208	0.8542	0.3846	0.6174		0.2963	0.8611	nan	nan	0.4231	nan	nan	0.4286		0.2877	0.0976	0.3208	nan	0.2754	nan	0	0.1074		0.2857	0.5215	0.358	0.4333	0.3953
0.5161	0	nan	nan	0.1667	nan	nan	0		0.0164	0.8333	0	0.6552	0.3492	0	0.6571	0.3293		0.6897	0	nan	nan	0.4737	nan	nan	0.3514		0.2262	0.6838	0.15	0.6087	0.4211	0.2857	nan	0.6049		0.1169	0.0067	nan	nan	nan	nan	nan	0		0.2222	0.5273	0.3529	0.4688	0.4
0.8	0	nan	nan	nan	nan	nan	0.3333		0.0455	0.629	0.0286	0.5806	0.2472	0	0.125	0.0614		0.75	0	nan	nan	0.2742	nan	nan	0.4262		0.5294	0.8393	0.7778	nan	0.7069	0.6	0.7143	0.6627		0.7791	0.5351	nan	nan	0.9737	nan	0.625	0.6044		0.0127	0.113	nan	nan	0.0252
0.7917	0	nan	nan	nan	nan	nan	0.4194		0.0833	0.92	nan	nan	nan	nan	nan	nan		0.4857	0.0067	0.5769	0.0172	0.2364	0.5854	0	0.2477		0.4773	0.84	0.7308	0.8182	0.7797	0.625	0.7273	0.6984		0.6667	0.4145	0.6495	0.4333	0.5802	0.4603	0.4468	0.475		0.2826	0.5742	0.5741	nan	0.519
0.9796	0	nan	nan	0.2766	nan	nan	0.4429		0.0118	0.8347	0.0357	nan	0.3289	nan	nan	0.5		0.7286	0	nan	0	0.2222	0.7273	0	0.433		0.587	0.9	nan	nan	0.7241	0.8387	0.875	0.8689		0.5054	0.1845	0.4898	0.2821	0.3814	0.375	0.2424	0.3205		0	0.1473	0.0714	0.0139	0.057
0.9865	0	nan	nan	0.2609	nan	nan	0.5484		0	0.87	0	nan	0.2727	nan	nan	0.5		0.7711	0	nan	0	0.3636	0.96	0	0.3596		0.5556	0.9189	nan	nan	0.8125	nan	nan	0.8947		0.3186	0.066	nan	0.1034	0.125	nan	nan	0.0597		0.16	0.6286	0.4	0.45	0.425
0.6061	0.0448	nan	nan	0.4571	nan	nan	0.6667		0	0.8046	0	nan	0.2169	nan	nan	0.375		0.7426	0.0046	0.8205	0	0.3552	0.7222	0	0.3182		0.0959	0.7778	0.25	nan	0.3906	0.8	0.6765	0.7273		0.2255	0.011	0.0455	0	0.025	0.1351	0	0.0526		0.0685	0.2657	0.02	0.2593	0.1678
0.6471	0.0725	nan	nan	0.4062	nan	nan	0.5526		0	0.6412	nan	nan	0.1667	nan	nan	0.3167		0.7093	0	0.575	0	0.3198	0.7442	0	0.4219		0.128	0.6103	0.381	0.5	0.4706	0.6744	0.46	0.5772		0.16	0	nan	nan	0	nan	nan	nan		0.1493	0.3205	0.1094	0.2432	0.2941
0.8293	0	0.7963	0	0.3583	0.9302	0	0.3846		0	0.6429	nan	nan	0.1667	nan	nan	0.3375		0.8378	0	0.8734	0	0.5159	0.8293	0	0.3762		0.25	0.6923	nan	nan	0.5769	nan	nan	0.8462		0.1579	0	nan	nan	0	nan	nan	0		0.0265	0.1399	0.0394	0.1852	0.0971
0.9412	0.0215	0.6842	0	0.3256	0.7778	0	0.3286		0.3378	0.9787	0.4795	nan	0.5455	0.0366	0.8	0.1863		0.8065	0	0.8031	0	0.4907	0.7857	0	0.3608		0.375	0.9167	nan	nan	0.75	nan	nan	0.7143		0.1026	0	nan	nan	0	nan	nan	0		0.0877	0.211	0.0583	0.1696	0.1082
0.9773	0	nan	0	0.2791	1	0	0.4052		0	0.8594	0.0147	0.5686	0.2459	0.0235	0.8696	0.2241		0.7176	0.006	0.6957	0	0.3621	0.7241	0	0.3203		0.225	0.6522	nan	nan	0.3409	nan	nan	0.4038		0.7805	0.5526	0.7463	0.4103	0.6581	0.8286	0.5	0.625		0.082	0.298	0.225	0.3467	0.3256
0.7826	0.0084	0.6216	nan	0.4366	nan	nan	0.4615		0	0.5972	0.0417	0.5094	0.2344	0.0099	0.5625	0.1667		0.831	0.012	0.7674	0	0.3793	0.7	0	0.3333		0.3442	0.75	nan	nan	0.3214	nan	nan	0.5214		0.4096	0.156	nan	nan	0.169	nan	nan	0.1215		0	0.5256	0	nan	0
0.931	0	nan	nan	0.6154	nan	nan	0.6522		0.0278	0.6818	0.45	nan	0.3333	nan	nan	0.3333		0.7989	0.0056	0.6782	0	0.3791	0.7419	0	0.3766		0.1132	0.6923	nan	nan	0.2188	nan	nan	0.4085		0.7245	0.5021	0.5161	0.6042	0.5635	0.4861	nan	0.4787		0.0714	0.8052	0	nan	0.2419
0.9524	0	nan	nan	0.5946	0.8261	nan	0.5758		0.0361	0.6364	0	0.3265	0.1429	0.0571	0.3256	0.2025		0.8742	0.006	0.9286	0.0145	0.4277	0.9821	0.025	0.5147		0.0119	0.381	nan	nan	0.0563	nan	nan	0.0682		0.2121	0	nan	nan	0	0	nan	0.0625		0.0417	0.5327	nan	0.6	0.3256
0.9688	0	nan	nan	0.625	nan	nan	0.7391		0	0.7381	nan	nan	0.2308	nan	nan	0		0.7955	0	nan	nan	0.3158	nan	nan	0.5185		0.0128	0.5	nan	nan	0.0376	nan	nan	0.0732		0.1774	0	nan	nan	0	nan	nan	nan		0	0.1121	0	0.0312	0.0111
0.8684	0	nan	nan	0.6286	0.9565	nan	0.6471		0	0.5517	nan	nan	nan	nan	nan	nan		0.55	0.0217	nan	nan	0.2778	nan	nan	0.2812		0.45	0.791	nan	nan	0.7778	nan	nan	0.8033		0.1579	0.0071	0.157	0.0303	0.1165	0.1987	0.015	0.1086		0.1429	0.3833	0.1905	nan	0.2209
0.931	0.027	nan	nan	nan	nan	nan	nan		0	0.8148	nan	nan	0.4412	nan	nan	0.4167		0.8947	0.0079	0.7368	nan	0.4184	nan	0	0.3137		0.0476	0.4412	nan	nan	0.2069	nan	nan	0.0741		0.25	0.006	nan	0	0.0179	nan	0	0.0204		0	0.1667	nan	0	0
0.913	0	nan	nan	0.5556	nan	nan	nan		0.0256	0.9306	nan	nan	0.3036	nan	nan	0.4286		0.875	0	nan	0	0.2188	nan	0	0.2826		0.0476	0.4444	nan	nan	0.1778	nan	nan	0.1034		0.1136	0	nan	0	0.0482	nan	0	0.0233		0	0.1569	0.0182	nan	0.0462
0.6364	0	nan	nan	0.2308	nan	nan	0.0476		0	0.8	nan	nan	0.3571	nan	nan	0.4828		0.9048	0	0.9048	0.0108	0.2114	nan	0.02	0.2857		0.1864	0.7037	0.0909	nan	0.3433	0.2273	0.4	0.3651		0.1852	0.0123	nan	0	0.0147	nan	0.0385	0.1081		0.2109	0.4586	nan	nan	0.3775
0.8034	0.2026	nan	nan	0.5037	nan	nan	0.5161		0	0.5965	nan	nan	0.3467	nan	nan	0.2857		0.7143	0.0064	nan	0.0235	0.11	nan	0	0.125		0.6087	0.9265	0.7576	0.6667	0.7407	0.5714	0.6957	0.6444		0.2386	0	nan	nan	0.0952	nan	0.0417	0.0476		0.1222	0.3676	nan	nan	0.2347
0.5882	0.0495	0.45	0.0476	0.25	0.4348	0.0769	0.2727		0.25	1	nan	nan	0.623	nan	nan	0.2333		0.5625	0.0294	0.7826	nan	0.6364	nan	nan	0.325		0.3103	0.7538	0.25	0.6429	0.4528	nan	0.8095	0.7209		0.1314	0.0238	0.0444	0	0.0187	0.1	0	0.0588		0	0.2049	0	0.069	0.0357
0.8333	0.0444	nan	nan	nan	nan	nan	nan		0.0882	0.9737	nan	nan	0.5542	nan	nan	0.5584		0.7188	0.1471	0.8261	nan	0.6571	nan	nan	0.5128		0.1538	0.8269	nan	0.381	0.1905	nan	nan	0.4667		0.5645	0.2241	0.5676	nan	0.3968	0.5926	nan	0.4444		0.3122	0.4608	0.2171	0.24	0.2456
0.7021	0.0075	0.7037	0	0.4444	nan	nan	0		0	0.9041	nan	nan	0.4146	nan	nan	0.6667		0.3667	0.0143	0.1786	nan	0.1333	0.05	nan	0.0227		0.1194	0.8079	0.2222	0.5172	0.4	0.4571	0.925	0.6404		0.4917	0.2137	0.5	nan	0.4928	0.5333	0.1071	0.3194		0	0.1447	0.0227	nan	0.0294
0.9219	0.3836	0.8788	0.5909	0.82	0.7949	nan	0.75		0	1	0	nan	0.3043	0	nan	0.2679		0.381	0	nan	nan	0.0303	nan	nan	0.0435		0.0545	0.6733	0	0.1967	0.1368	nan	0.4792	0.4412		0.4755	0.1452	0.34	nan	0.3014	0.0909	0.2	0.1589		0.0309	0.7635	nan	nan	0.2778
0.9714	0	1	0.0303	0.4576	0.9524	0	0.4545		0	1	0.0132	nan	0.1979	0	0.9259	0.3241		0.3333	0.0176	0.2973	0	0.1429	0	0	0		0.1111	0.8235	0.0333	0.4762	0.3077	nan	0.5135	0.4727		0.2155	0.0792	0.0682	nan	0.0609	0.0811	0.0638	0.0915		0.036	0.2935	0.044	0.2361	0.1257
0.9583	0.0061	1	0	0.4078	nan	0.027	0.1778		0	1	0.0088	nan	0.1667	0	nan	0.2874		0.4615	0.0726	nan	0.0526	0.129	0.037	0.0256	0.0308		0	0.5075	nan	nan	0.1111	nan	nan	nan		0.3953	0.0458	0.4167	nan	0.4068	nan	nan	0.3016		0.049	0.5333	nan	0.3396	0.2717
0.96	0	nan	0	0.1556	nan	0	0.141		0	0.9706	0.0093	nan	0.1092	0	nan	0.1571		0.4667	0.1194	0.25	nan	0.2553	0.0357	nan	0.1		0.0192	0.7059	nan	nan	0.3333	nan	nan	0.3387		0.2977	0.0311	0.3846	nan	0.4149	0.36	0.0667	0.2206		0.0205	0.3855	nan	0.6119	0.4186
1	0.0132	nan	0	0.2	nan	0	0.0962		0.0056	1	0	nan	0.0412	0.0114	nan	0.0543		0.6875	0.1944	nan	nan	0.2703	nan	nan	0.3023		0.0476	0.5676	nan	nan	0.2	nan	nan	nan		0.2895	0.0348	0.1967	nan	0.1944	nan	nan	0.0345		0.1447	0.3846	0.069	0.2857	0.2
1	0	0.9667	0	0.3366	nan	0	0.1111		0	0.975	0	nan	0	0.0208	nan	0.1746		0.5	0.1458	nan	nan	0.1923	nan	nan	0.1351		0	0.3486	nan	nan	0.1325	nan	nan	0.1633		0.7089	0.1818	0.6571	nan	0.5517	0.6667	nan	0.7		0.1111	0.3721	0.1429	0.2906	0.245
0.9524	0	0.9615	0.0256	0.3968	nan	0	0.0875		0	1	0.0129	nan	0.0131	0.0111	0.95	0.232		0.7742	0.2258	nan	nan	nan	nan	nan	0.1852		0	0.8571	nan	nan	0.2174	nan	nan	0.1842		0.8378	0.0182	0.7468	nan	0.5611	nan	nan	0.3846		0.075	0.1905	0.0959	0.1758	0.1571
1	0.0093	nan	0.025	0.0952	nan	0	0		0.0064	0.7885	0.0132	nan	0.0134	0	0.975	0.2349		0.4773	0.0571	0.5417	nan	0.3265	nan	0	0.098		0	0.7442	nan	nan	0.4286	nan	nan	nan		0.6615	0.0952	0.7069	nan	0.5536	nan	nan	0.59		0.3438	0.5789	nan	nan	0.338
0.9643	0.0152	nan	0	0.0192	nan	0	0.1707		0.0044	0.8448	0.0061	nan	0.0341	0	1	0.2139		0.8696	0.3043	nan	nan	0.5161	nan	nan	0.5385		0.0976	0.5657	nan	nan	0.1884	nan	nan	0.3191		0.3237	0.0286	nan	nan	0.37	nan	nan	0.2961		0.1045	0.3375	nan	nan	0.3056
1	0.026	nan	0	0.0811	nan	0.0172	0.2113		0	0.8519	0	nan	0.0351	0	nan	0.1429		0.8421	0.418	0.963	0.2424	0.5854	0.8261	0	0.5079		0.0345	0.62	0	nan	0.2903	0	0.3171	0.2029		0.2308	0.0078	nan	nan	0.1647	nan	nan	0.0381		0.1395	0.5862	0.0638	0.25	0.19
0.9048	0.0345	nan	0	0.0294	nan	0	0.1591		0	0.8654	0.0051	nan	0.0192	0	nan	0.1392		0.8333	0.5	0.8182	0.4091	0.6383	nan	nan	0.561		0.0256	0.5258	0	nan	0.1967	nan	0.5714	0.3519		0.2333	0.0302	nan	0.0294	0.0943	0.34	0.0141	0.1512		0.0667	0.6154	nan	nan	nan
0.9524	0	nan	0	0.0312	nan	0.0357	0.2432		0	0.9565	0.0056	nan	0.038	0	0.9524	0.1443		0.3514	0	0.0952	nan	0.0952	nan	nan	0.1		0	0.3457	0.0333	nan	0.2419	nan	0.16	0.1458		0.347	0.2063	0.3804	0.1467	0.2766	0.3972	0.0465	0.2684		0.0175	0.4301	nan	nan	0.2041
0.85	0	nan	nan	0.6	nan	nan	0.35		0.0046	1	0	nan	0.0435	0.0075	nan	0.0828		0.4386	0.0167	0.1034	0.0455	0.0806	nan	nan	0.2045		0.0169	0.5648	0	0.7191	0.3511	0	0.2949	0.2028		0.6078	0.2919	0.625	nan	0.4835	0.537	0.1724	0.3854		0.0545	0.4962	nan	nan	0.2637
0.9615	0	0.84	nan	0.5	nan	nan	0.4		0	1	0.0056	nan	0.1284	0.0059	0.9583	0.1887		0.85	0.2329	nan	nan	0.4	nan	nan	0.8028		0	0.4444	nan	nan	0.3056	nan	0.3	0.2308		0.2258	0.0256	0.2118	0.1351	0.1727	nan	0.2667	0.1944		0.0382	0.2229	nan	0.2	0.1688
0.84	0.0286	nan	nan	0.4583	nan	nan	0.5862		0.0093	0.9048	0	nan	0.1184	0.0196	nan	0.2286		0.4253	0.0567	nan	nan	0.1143	nan	nan	0.3981		0.4203	0.8165	0.5882	0.7778	0.6596	0.4643	0.6304	0.5714		0.1237	0.0057	0.04	0	0.027	0.0635	0.1194	0.0857		0.0645	0.3149	0.125	nan	0.2
0.64	0	0.3214	nan	0.1525	0.5417	nan	0.3778		0.0119	1	0	nan	0.0821	0	nan	0.1607		0.7383	0.1103	0.8095	0	0.4205	0.7377	0.02	0.4218		0.2889	0.6667	0.0741	nan	0.4717	0.8333	0.9048	0.8451		0.2222	0.0428	0.15	0.0185	0.0894	0.0889	0.1224	0.0917		0.0152	0.1742	0	0.3235	0.169
0.9688	0	nan	0	0.2286	nan	0	0.1714		0	1	0.0165	nan	0.1367	0	1	0.3546		0.44	0.0377	nan	nan	0.3043	0.5909	nan	0.3519		0.3516	0.7414	0.48	nan	0.566	0.7097	0.6364	0.6441		0.1839	0.0444	0.0952	0	0.0532	0.06	0	0.03		0.1385	0.3016	0.2128	0.3023	0.2409
0.9434	0	0.8478	0.0465	0.3383	1	0	0.3793		0	0.9818	0	nan	0.15	0	nan	0.4219		0.5655	0.0345	0.5397	0	0.3731	0.6167	0.0222	0.3421		0	0.3654	nan	nan	0.0882	nan	nan	0.087		0.5	0.1878	nan	nan	0.3846	0.2667	0.4167	0.319		0.0588	0.2979	0.1831	0.1905	0.1731
0.9429	0	0.7742	0.0213	0.3256	0.9167	0	0.4648		0.12	1	nan	nan	0.2381	nan	nan	0.5714		0.9167	0.3611	nan	nan	0.6154	nan	nan	0.5806		0	0.5054	nan	nan	0.2568	nan	nan	0.4257		0.593	0.2723	0.2432	0.2418	0.2486	0.2778	0.48	0.3312		0.0522	0.2654	0.2016	0.0417	0.1561
0.6071	0.0115	0.475	0	0.2676	0	0	0		0.0417	0.8	nan	nan	0.5714	nan	nan	0.35		1	0.3	nan	nan	0.72	nan	nan	0.6471		0	0.4242	nan	nan	0.2143	nan	nan	0.4394		0.6452	0.1887	nan	nan	0.4	nan	nan	nan		0.1176	0.3887	0.3368	0.2917	0.3314
0.7917	0.1667	nan	nan	0.4483	nan	nan	0.1071		0.3889	0.9487	nan	nan	0.52	0.0476	nan	0.1071		0.7838	0.4035	0.6	nan	0.6078	nan	0.55	0.6591		0	0.6769	nan	nan	0.3509	nan	nan	0.4615		0.7083	0.1837	nan	nan	nan	nan	nan	nan		0.1781	0.4526	0.17	nan	0.305
0.8293	0.0435	nan	nan	0.5645	nan	nan	0.5273		0.0357	1	nan	nan	0.4375	nan	nan	0.5455		1	0.6863	nan	nan	0.5862	nan	0.8462	0.7907		0	0.8065	nan	nan	0.2917	nan	nan	nan		0.1214	0.0034	0.0189	nan	0.0365	0.061	0	0.0376		0.2442	0.4741	0.3118	0.3731	0.3372
0.9512	0.4405	nan	nan	0.7458	nan	nan	0.9167		0.2174	0.9524	nan	nan	0.3556	nan	nan	0.56		0.3	0	nan	nan	nan	nan	nan	0.2121		0	0.8261	nan	nan	0.1143	nan	nan	0.12		0.2045	0.0391	0.0714	0	0.0405	nan	nan	0.0233		0.0286	0.1759	0.0125	0.068	0.0326
0.963	0.0213	nan	nan	0.5238	nan	nan	0.4286		0	1	nan	nan	0.3714	nan	nan	0.6809		0.48	0.0192	nan	nan	0.2973	nan	nan	0.275		0	0.8974	nan	nan	0.1286	nan	nan	0.14		0.1513	0	nan	nan	0.0385	nan	0	0.0101		0.0217	0.2593	0.0645	0.1667	0.0933
1	0.0164	nan	nan	0.64	nan	nan	0.7308		0.0217	0.5634	0.1739	nan	0.4167	nan	nan	0.322		0.8	0	nan	nan	0.2233	nan	nan	0.3101		0.0145	0.9091	nan	nan	0.0492	nan	nan	0.094		0.129	0.0052	nan	nan	0.0566	nan	0	0.0833		0.0581	0.4142	0.1667	0.4792	0.2628
0.85	0.0074	0.8696	0.0133	0.24	0.8696	0	0.2326		0	1	nan	nan	0.5	nan	nan	0.5652		0.4194	0	nan	nan	0.0698	nan	nan	0.1071		0.0359	0.56	nan	nan	0.0449	nan	nan	0.0385		0.181	0.0034	0.05	nan	0.0619	nan	0	0.1007		0	0.1299	0	0.0896	0.0495
0.9206	0.0047	0.9623	0	0.3395	0.9545	0	0.2892		0	0.9231	nan	nan	0.4545	nan	nan	0.3333		0.8919	0.0034	0.7857	0	0.2536	0.8333	0	0.3194		0.0053	0.6087	nan	nan	0.0163	nan	nan	0.0526		0.1512	0.0048	nan	0	0.0902	0.1905	0	0.0731		0.1212	0.4355	nan	nan	0.1096
0.875	0	0.9655	0	0.2308	0.7838	0	0.2479		0	0.9818	nan	nan	0.3889	nan	nan	0.5758		0.9091	0	nan	nan	0.2143	nan	nan	0.5417		0.017	0.44	nan	nan	0.0357	nan	nan	0.0706		0.1194	0	0.0263	0	0.0368	0.1429	0	0.0385		0.1159	0.4255	nan	0.125	0.2925
0.9524	0	0.9767	0	0.214	0.9818	0.019	0.3353		0	0.9655	0.28	0.85	0.5556	nan	0.8889	0.6857		0.6774	0	0.5161	0	0.232	0.8	0	0.4078		0.2353	0.5714	nan	nan	0.549	nan	0.4286	0.5161		0.1655	0.0055	0.121	0.0128	0.0708	0.1288	0	0.042		0.1364	0.5963	nan	0.5769	0.5747
0.9091	0	0.9688	0	0.3899	0.9388	0.013	0.373		0	0.9636	0	nan	0.3617	nan	0.92	0.675		0.9405	0.0074	1	0	0.4694	0.931	0	0.4457		0.3889	0.7745	0.4615	nan	0.5614	nan	nan	0.5802		0.1204	0	0	0	0.0761	0.04	0	0.0443		0	0.4316	nan	0.4	0.2703
0.8246	0.004	0.7681	0	0.3296	0.6735	0.0139	0.3307		0.06	0.957	0	0.9722	0.5147	0	1	0.5091		0.6923	0.0099	0.697	0	0.3333	0.65	0	0.2593		0.2739	0.6364	0.3256	nan	0.3523	0.5926	0.2857	0.4043		0.1322	0.0146	nan	0	0.0446	0.0435	nan	0.1264		0.1538	0.5862	0.3913	nan	0.2821
0.9091	0.01	nan	nan	0.3673	nan	nan	0.2826		0	0.925	nan	nan	0.6071	nan	nan	0.7059		0.7375	0.015	0.8286	0	0.3714	nan	0.0244	0.3571		0.5952	0.9035	0.64	nan	0.725	nan	nan	0.7619		0.4118	0.2235	0.1507	0.2373	0.2212	nan	0.0323	0.3186		0.0714	0.25	0.0714	0.0794	0.0688
0.5517	0	nan	nan	0.25	nan	nan	0.6		0.0476	0.9615	nan	nan	0.6364	nan	nan	0.7083		0.6914	0	0.6984	0	0.3434	0.6364	0.0299	0.3383		0.2593	0.8839	nan	nan	0.7045	nan	nan	0.8421		0.1742	0.0375	0.0196	nan	0.0159	0.0698	0.1739	0.114		0.0169	0.1232	nan	0.0588	0.0865
0.7353	0	nan	nan	0.5946	nan	nan	0.7561		0.0833	0.9286	nan	nan	0.4615	nan	nan	0.3333		0.8065	0	nan	nan	0.4667	nan	nan	0.4688		0.2381	0.7682	nan	nan	0.623	nan	nan	0.7821		0.2	0.0524	nan	nan	0	0.0345	0.061	0.1064		0.0222	0.4733	nan	0.4	0.3016
0.6944	0.0952	nan	nan	0.3902	nan	nan	0.4167		0	0.913	nan	1	0.4881	nan	0.9565	0.5797		0.6154	0	nan	0.08	0.2632	0.75	nan	0.3654		0.375	0.734	nan	nan	0.7541	nan	nan	0.7045		0.115	0.0145	0.0722	0.0846	0.0802	0.0275	0	0.028		0.0312	0.549	nan	0.5	0.3878
0.6852	0	nan	0	0.3621	0.7	0.0294	0.4105		0.3023	0.873	nan	nan	0.6806	nan	nan	0.4783		0.7284	0	0.7333	0.0444	0.3796	0.7045	0	0.4783		0.4375	0.8571	nan	nan	0.7347	nan	nan	0.6667		0.3088	0.0949	0.2174	0	0.1402	nan	0.1515	0.0909		0.0101	0.761	nan	0.8261	0.6286
0.8017	0.1227	0.9231	0.2121	0.5532	0.8472	0.0847	0.5197		0	0.9286	nan	nan	0.2821	nan	nan	0.4444		0.6329	0	0.7037	0	0.3578	0.7647	0	0.4021		0.1	0.7097	nan	nan	0.4118	nan	nan	0.3684		0.2545	0.0514	nan	nan	0.1846	nan	nan	0.0986		0.0845	0.5537	nan	0.4769	0.4022
0.686	0.014	nan	nan	0.392	nan	0	0.3778		0.0357	0.8889	nan	nan	0.3556	nan	nan	0		0.8305	0.003	0.8155	0	0.3965	0.8548	0	0.3768		0.4211	0.8481	nan	nan	0.4828	nan	nan	0.6667		0.1667	0.0465	nan	nan	0.0336	nan	nan	0.0179		0.3333	0.7711	nan	0.7273	0.7971
0.9	0.0217	nan	nan	0.3793	nan	nan	0.4857		0.037	0.7273	nan	nan	0.4516	nan	nan	0.5		0.6591	0.0065	0.68	0	0.3065	0.72	0.0164	0.3089		0.6286	0.9474	nan	nan	0.8734	nan	nan	0.9114		0.44	0.0909	0.1818	nan	0.2121	nan	nan	0.1944		0.1275	0.5714	nan	0.3333	0.1915
1	0.1515	nan	nan	0.6875	nan	nan	0.7931		0.0659	0.9663	0.2164	0.9118	0.3933	0.1471	1	0.589		0.8375	0.0058	0.875	0	0.4126	0.8814	0	0.4239		0.451	0.9538	0.6	0.9333	0.7536	0.7391	1	0.8958		0.5714	0.1765	nan	0.2449	0.2097	0.0952	0.1304	0.1111		0.0216	0.2703	0.0784	0.3265	0.2315
0.9767	0.0091	nan	nan	0.4074	nan	nan	0.4429		0.0455	0.9722	nan	nan	0.3947	nan	nan	nan		0.9296	0.0046	0.8113	0	0.3525	0.9623	0	0.4134		0.48	0.9655	0.1429	nan	0.3793	nan	nan	0.5833		0.6538	0.3497	0.3929	0.5918	0.5402	nan	0.4222	0.5789		0.037	0.6374	0.0769	nan	0.3333
0.8919	0	nan	nan	0.3423	nan	nan	0.4029		0.1034	1	0.3182	nan	0.4306	0.4783	nan	0.6607		0.7927	0	0.7115	0	0.25	0.5526	0	0.2081		0.5536	0.9398	0.6304	nan	0.7143	0.5641	nan	0.614		0.1389	0	nan	nan	0	nan	nan	0		0.0233	0.2739	0	0.1282	0.069
0.9828	0.0032	nan	nan	0.3453	nan	nan	0.3284		0	0.7368	0.0244	nan	0.2254	0	nan	0.3		0.7556	0	0.6471	0	0.2437	0.6579	0	0.3158		0.1395	0.9899	nan	nan	0.6667	nan	nan	0.8125		0.8151	0.6197	0.92	nan	0.8431	0.9167	0.8286	0.8644		0.0347	0.1382	nan	nan	0.1183
0.9412	0.0038	nan	nan	0.3053	nan	nan	0.2381		0	1	nan	nan	0.5	nan	nan	0.6875		0.6429	0	0.625	0	0.2202	0.5385	0	0.2178		0.5536	0.9426	nan	nan	0.7258	nan	nan	0.8349		0.2262	0.0869	0.1673	0.0738	0.1468	0.2203	0.1264	0.1614		0.029	0.3222	nan	nan	0.2432
0.9841	0.0037	nan	nan	0.3219	nan	nan	0.2174		0	0.963	nan	nan	0.5	nan	1	0.7816		0.8378	0.0062	nan	0	0.1217	0.6857	0	0.2		0.5476	0.8873	0.6176	0.8718	0.76	0.84	0.8	0.82		0.4459	0.2588	0.3699	0.2292	0.3399	0.44	0.3661	0.38		0.02	0.2254	0.125	nan	0.1538
0.9808	0	nan	nan	0.4318	nan	nan	0.2143		0	0.9667	nan	nan	0.4762	nan	nan	0.68		0.7	0	nan	0	0.1974	0.8571	0.0357	0.2973		0	0.65	0	nan	0.1875	0	nan	0.125		0.9649	0.8108	1	nan	0.8205	1	0.8182	0.875		0.5	0.7677	0.2	nan	0.4561
1	0.009	nan	nan	0.36	nan	nan	0.2264		0	0.9783	0.0455	0.9545	0.4068	0	nan	0.3929		0.798	0	0.7941	0.0147	0.2708	0.8485	0.0357	0.3333		0	0.4	nan	nan	0.1591	nan	nan	0.3478		0.7467	0.2907	0.75	nan	0.6038	0.7632	0.2083	0.4508		0.1849	0.4163	0.248	0.3297	0.2818
0.9563	0.0036	nan	nan	0.3948	nan	nan	0.3191		0	0.9818	0	nan	0.2771	0	nan	0.3247		0.8913	0.066	0.8167	0.0426	0.475	0.76	nan	0.5882		0.0208	0.3929	nan	nan	0.0282	nan	nan	0		0.9273	0.0826	0.9808	0.2857	0.75	nan	0.0152	0.191		0.3876	0.5581	0.4915	0.5833	0.5434
0.973	0	nan	nan	0.4528	nan	nan	0.2619		0	0.9559	0	0.9143	0.407	0	0.85	0.2917		0.7812	0	0.7162	0	0.4172	0.725	0	0.4028		0.0265	0.4026	nan	nan	0.1223	nan	nan	0.037		0.4779	0.0299	0.3529	0.125	0.203	0.1667	0.0294	0.0923		0.069	0.2541	0	nan	0.1481
0.8478	0.2676	nan	nan	0.84	nan	nan	0.7273		0	0.9778	0	0.9545	0.3889	0	nan	0.2326		0.8704	0.0156	0.931	0	0.4627	0.95	0	0.3654		0.0079	0.4357	0	nan	0.1627	nan	nan	0.0826		0.5385	0.1356	0.2727	0.0833	0.1507	0.35	0.0462	0.1098		0	0.1828	0	0.2281	0.1221
0.7917	0.1316	nan	nan	0.5667	nan	nan	0.7812		0	0.9733	0.0435	nan	0.3978	nan	nan	0.4074		0.7969	0.009	0.6909	0.0577	0.3868	0.6667	0	0.34		0.25	0.8333	nan	nan	0.7241	nan	nan	0.4583		0.5636	0.2808	0.4194	0.2	0.36	0.5238	0.2143	0.2883		0.0204	0.1221	0.1111	0.1845	0.1522
0.9333	0.0857	nan	0.3	0.6353	0.9524	0.8	0.8256		0	0.9825	0	nan	0.2131	0.0435	nan	0.2		0.4	0	nan	nan	0.1212	nan	nan	0		0.2286	0.5672	nan	nan	0.25	nan	nan	0.4038		0.1474	0.0189	0.0152	0.0652	0.0308	0.0323	nan	0.0147		0	0.1042	0.1571	0.0444	0.1092
0.9437	0	nan	nan	0.5479	nan	nan	0.6316		0	1	0.0115	nan	0.1852	0	1	0.4688		0.5944	0.0059	0.4943	0	0.259	0.325	0.0141	0.1565		0.4516	0.8036	nan	nan	0.791	nan	nan	0.7619		0.561	0.1132	nan	nan	0.119	nan	nan	0.1385		0.0769	0.3031	0.2906	0.3431	0.3043
0.8889	0.0385	nan	nan	0.5455	nan	nan	0.6333		0.016	0.9459	0	nan	0.2056	0	0.9286	0.37		0.75	0.0323	nan	nan	0.4815	nan	nan	nan		0.5172	0.9419	nan	nan	0.5	nan	nan	0.7736		0.6765	0.2651	0.1905	nan	0.2059	0.3421	nan	0.3269		0.1489	0.4028	nan	nan	0.1667
0.6111	0	nan	nan	0.4773	nan	nan	0.3684		0.0088	0.9825	0.0097	nan	0.2197	0	nan	0.1458		0.7561	0.0204	nan	nan	0.3448	nan	nan	0.5		0.2105	0.6364	nan	nan	0.3714	nan	nan	0.525		0.1569	0.0076	nan	nan	nan	nan	0.0169	0.0326		0.0345	0.6306	nan	nan	0.1818
0.61	0.0072	0.6111	0	0.3267	0.3514	0	0.1759		0	0.9333	0	nan	0.2266	0	nan	0.1786		0.9286	0	nan	nan	0.45	nan	nan	0.3913		0.25	0.5833	nan	0.4286	0.381	nan	0.381	0.4762		0.1087	0	nan	nan	0.0476	nan	nan	0.038		0.1517	0.3125	0.3455	0.2373	0.2629
1	0.04	nan	nan	nan	nan	nan	nan		0	0.92	0	nan	0.2816	nan	nan	0.2571		0.6286	0	nan	nan	nan	nan	nan	0.3846		0.1304	0.6438	nan	nan	nan	nan	nan	0.3766		0.1818	0.0213	0.0606	0.0889	0.0541	0.1346	nan	0.0707		0.0956	0.2752	0.134	0.1522	0.1393
0.9286	0.0145	nan	nan	0.4	nan	nan	0.3778		0.0071	0.8889	0	nan	0.2414	nan	nan	0.1688		0.3269	0	0.2941	0.1	0.2295	nan	0	0.093		0.0667	0.3881	nan	nan	0.1622	nan	nan	0.4		0.2791	0.0917	0.2963	0.1818	0.2063	0.0312	0.1186	0.072		0	0.1327	0	0.1833	0.1429
0.875	0	nan	nan	0.5714	nan	nan	0.619		0	0.8718	nan	nan	0.3067	nan	nan	0.2373		0.68	0.1408	0.6364	nan	0.5135	nan	nan	0.3548		0.0435	0.4156	nan	nan	0.1176	nan	nan	0.1277		0.4	0	nan	nan	0.0769	0.5952	nan	0.5357		0	0.1652	nan	nan	0.0323
0.92	0	nan	nan	0.6667	nan	nan	nan		0	0.9231	nan	nan	0.2727	nan	nan	0.5556		0.5714	0.2376	0.5	0.4	0.4655	nan	0.3636	0.4524		0.5238	0.878	nan	0.7391	0.7436	nan	0.9565	0.9429		0.75	0	nan	nan	nan	nan	nan	nan		0.022	0.1824	0	0.1667	0.0938
0.9286	0.0104	nan	nan	0.5156	nan	nan	0.662		0	1	nan	nan	0.6098	nan	1	0.6		0.57	0.2655	nan	0.04	0.3942	0.4643	0.4167	0.4956		0.4821	0.7867	0.5714	0.7674	0.6747	nan	0.7556	0.7353		0.4615	0.2791	0.4138	0.4167	0.3846	0.4494	0.4337	0.4673		0.0597	0.3704	nan	nan	0.1277
0.8696	0.3182	nan	nan	0.85	nan	nan	nan		0	0.9811	nan	nan	0.4792	0	nan	0.2586		0.6364	0.0361	nan	nan	0.3333	nan	nan	0.4615		0.5	0.8409	0.5238	0.7647	0.629	nan	nan	0.7838		0.2105	0.058	0.381	nan	0.1733	nan	nan	0.259		0.0455	0.3214	0.037	nan	0.1296
0.7097	0	nan	nan	0.2375	nan	nan	0.3053		0	0.9167	nan	nan	0.4722	nan	nan	0.4242		0.5263	0	nan	nan	0.3659	nan	nan	0.3509		0.2069	0.6327	nan	0.7083	0.6279	nan	nan	0.5385		0.2623	0.028	nan	nan	0.1807	nan	nan	0.1		0.0652	0.3217	nan	nan	0.0513
0.5946	0	nan	nan	0.2419	nan	nan	0.2394		0	0.9118	0	nan	0.4211	0	nan	0.3902		0.6512	0	nan	nan	0.3276	nan	nan	0.2436		0	0.3299	0	0.2222	0.0882	0	0.1591	0.0952		0.5794	0.3558	0.7733	0.3896	0.6034	0.4857	0.3514	0.3475		0.0612	0.1777	nan	nan	0.1803
0.8023	0	nan	nan	0.1982	nan	nan	0.1894		0.0182	0.9259	nan	nan	0.4211	0	0.9091	0.3774		0.7381	0	nan	nan	0.2093	nan	nan	0.1346		0	0.5902	0	0.36	0.1486	0.05	0.6	0.3636		0.68	0.0426	nan	nan	0.4651	nan	nan	nan		0.0435	0.374	nan	nan	0.3067
0.8571	0.0156	nan	nan	0.2807	nan	nan	0.2727		0.0312	0.9388	0	0.9565	0.4531	nan	1	0.5385		0.55	0	nan	nan	nan	nan	nan	0.1739		0	0.3647	0	nan	0.1076	nan	0.4444	0.1792		0.3333	0	nan	nan	0.0147	nan	nan	0.0882		0.0154	0.1888	nan	nan	0.2203
0.9333	0	nan	nan	0.2469	nan	nan	0.2474		0	0.9098	0	0.9444	0.4286	0.0106	0.9623	0.3537		0.4194	0.0192	nan	nan	0.0741	nan	nan	0.1333		0.0123	0.6932	0	0.7143	0.1755	nan	0.6857	0.3434		0.24	0.0337	nan	nan	nan	nan	0.1515	0.1974		0.4592	0.6765	nan	nan	0.5849
0.9014	0	nan	nan	0.2252	1	0	0.2629		0	0.7089	0	1	0.3929	0.0159	0.973	0.3627		0.5366	0.0147	nan	0	0.2022	nan	nan	0.2333		0.0435	0.7576	0.0667	0.6296	0.2875	nan	nan	0.4286		0.5766	0.34	nan	nan	0.6145	nan	nan	0.4823		0.0086	0.1889	nan	nan	0.022
0.8765	0.0033	nan	0	0.2453	0.9565	0	0.2573		0.2222	0.963	nan	nan	0.619	nan	nan	1		0.5556	0	nan	0	0.1875	nan	nan	0.2222		0.2857	0.7778	nan	nan	0.6154	nan	nan	0.5349		0.7429	0.2708	nan	nan	0.3529	nan	nan	nan		0.0074	0.1579	nan	nan	0.0914
0.8784	0.35	nan	nan	0.5714	nan	0.3478	0.4756		0	0.9744	nan	nan	0.5814	nan	nan	0.3846		0.3939	0	nan	0	0.1017	nan	0	0.0508		0	0.5054	nan	nan	0.3333	nan	nan	0.2549		0.5055	0.3658	0.5868	0.3269	0.4712	0.3902	0.3193	0.3598		0.1429	0.346	nan	nan	0.1274
0.7889	0.0219	nan	nan	0.233	nan	nan	0.2652		0.0455	0.8627	nan	nan	0.5952	nan	nan	0.5128		0.4237	0	nan	0.0161	0.115	0.4762	0	0.1597		0	0.3776	nan	nan	0.2344	nan	nan	0.1509		0.5942	0.3363	0.4286	0.4231	0.3929	0.5	0.2727	0.25		0.4008	0.572	nan	nan	0.44
0.8378	0	0.72	0	0.3077	nan	0.6897	0.7059		0	0.9773	0	nan	0.4786	0	nan	0.2097		0.5	0	nan	0	0.0149	nan	0	0.1481		0.037	0.7021	nan	nan	0.4	nan	nan	0.1		0.4857	0.196	nan	nan	0.2037	nan	0.3659	0.377		0.0621	0.1935	nan	nan	0.223
0.7143	0	0.8	0.0317	0.2561	nan	0.5641	0.6542		0.0041	0.987	0	1	0.4256	0	nan	0.1905		0.5	0.0088	nan	nan	0.1449	nan	nan	0.2809		0.0227	0.4425	nan	nan	0.2687	nan	0.1304	0.0946		0.122	0	nan	nan	0.0217	nan	0	0.0079		0.027	0.148	nan	nan	0.1224
0.7073	0.0079	nan	0	0.2113	nan	0.5	0.6082		0	0.975	0	nan	0.4368	0	nan	0.1642		0.6324	0.2899	nan	0.5455	0.6417	nan	0.7273	0.6336		0	0.51	0	nan	0.2	nan	nan	0.4189		0.2273	0	nan	nan	0	nan	0	0		0	0.2533	nan	nan	0.2299
0.8113	0.0125	0.8571	0.0204	0.3506	nan	0	0.2258		0	1	0	nan	0.2857	nan	nan	0.2759		0.6781	0.1772	nan	nan	0.583	nan	nan	0.6296		0	0.4595	nan	nan	nan	nan	nan	0.24		0.1818	0	0.1071	nan	0.0435	nan	nan	0		0.1514	0.2958	nan	nan	0.2472
0.8857	0.0075	0.9429	0.0282	0.3486	0.9697	0	0.2982		0	0.6437	0	0.8333	0.38	0	0.7561	0.3535		0.7407	0.2558	nan	nan	0.5246	nan	nan	0.4167		0.1591	0.5574	0.0714	0.5	0.2857	0.1154	0.6452	0.4035		0.1515	0	0	nan	0	nan	nan	0.05		0.0439	0.2786	nan	nan	0.1324
0.913	0	0.8889	0.0267	0.3186	0.925	0	0.312		0	0.631	0	nan	0.3667	nan	nan	0.3438		0.6988	0.3782	0.7273	nan	0.7246	nan	nan	0.7042		0.1167	0.8554	0.0571	0.8846	0.4462	0.0312	0.8788	0.4615		0.1333	0.0149	0.1163	0.1089	0.0976	0.1277	0.0952	0.1077		0.1176	0.308	nan	nan	0.1512
0.9375	0.0122	1	0	0.3836	0.9091	0.0294	0.4032		0	0.6857	nan	nan	0.5517	nan	nan	0.4167		0.7091	0	0.5588	nan	0.4	0.6957	0	0.3704		0	0.6875	0.0278	nan	0.2321	nan	0.7576	0.4386		0.1478	0.0385	0.0366	0	0.0357	0.0217	nan	0.0521		0.0826	0.2313	nan	nan	0.1351
0.9263	0.0092	0.9333	0.0758	0.4462	1	0	0.4254		0	0.9211	nan	nan	0.6333	nan	nan	0.4194		0.5844	0	0.6667	0.0741	0.4535	0.7	0	0.2727		0	0.6667	0	nan	0.2653	nan	nan	0.3226		0.1667	0.0359	0.2243	0.078	0.1419	0.1136	0.0103	0.0598		0	0.181	nan	nan	0.0385
1	0.0328	nan	nan	0.5526	1	0	0.4894		0.093	0.9492	0	nan	0.3333	nan	nan	0.5238		0.7222	0.027	0.6857	0.0385	0.4085	0.875	0	0.3385		0.0222	0.8205	0.0526	0.6296	0.2836	0	nan	0.1667		0.2692	0.0417	0.1364	nan	0.2373	nan	0.1163	0.169		0.0849	0.2429	nan	nan	0.1726
1	0.0377	nan	nan	0.4571	1	nan	0.6585		0.4048	0.9208	0.4483	1	0.6885	1	nan	0.9811		0.5102	0.0146	0.5135	0	0.2128	0.5	0	0.2073		0	0.6809	0	nan	0.2745	0	nan	0.2381		0.1444	0	nan	nan	0.0052	nan	nan	0		0.0235	0.1992	nan	nan	0.1235
0.9524	0.0244	nan	nan	0.45	nan	nan	0.7143		0	1	nan	nan	0.4872	nan	nan	1		0.3378	0	nan	0	0.0694	0.35	0	0.1194		0	0.7143	0	nan	0.2692	0	nan	0.1136		0.8261	0.4076	0.7374	0.2931	0.5521	0.6667	0.4333	0.6024		0.2424	0.3728	nan	nan	0.2737
0.9565	0.05	nan	nan	nan	nan	nan	0.4783		0	0.9256	nan	nan	0.4205	nan	nan	0.42		0.6211	0.0067	nan	0.0204	0.1414	nan	0.0238	0.1216		0	0.4643	nan	nan	0.1296	nan	nan	0.1667		0.8497	0.4722	0.8246	0.5217	0.7189	0.6562	0.7941	0.6782		0.1458	0.4068	0.1429	0.1667	0.2177
0.9545	0	nan	nan	0.6774	nan	nan	0.45		0.0132	0.9364	nan	nan	0.4634	nan	nan	0.3836		0.6457	0.0051	0.4074	0	0.1667	nan	0.0357	0.1081		0.0227	0.6667	nan	nan	0.2	nan	nan	0.1786		0.6754	0.2147	0.7273	0.2143	0.5678	0.5063	0.3269	0.4516		0	0.1768	0.0741	0.1525	0.115
0.9524	0	nan	nan	nan	nan	nan	nan		0.4348	0.9714	nan	nan	0.5833	nan	nan	0.7727		0.8913	0.4815	0.7931	0.6071	0.7119	0.875	0.5758	0.6875		0	0.9286	0	0.8182	0.2821	0	nan	0.2174		0.5431	0.2222	0.5538	0.2708	0.4877	0.5914	0.34	0.5083		0.1047	0.3333	0.1818	0.3529	0.3415
0.9643	0	nan	nan	0.6	nan	nan	nan		0	0.561	nan	nan	0.3	nan	nan	0.1951		0.5902	0.1972	0.5833	nan	0.52	0.5556	0.1	0.4921		0.0606	0.6444	nan	0.5	0.2963	0	nan	0.2041		0.4378	0.2248	0.4096	0.25	0.3313	0.5968	0.1569	0.4431		0.0388	0.1574	0.0636	0.0642	0.0665
0.8974	0.0167	nan	nan	0.4222	nan	nan	0.4878		0	0.92	nan	nan	0.2857	nan	nan	nan		0.4444	0.038	nan	nan	0.1406	nan	0.0811	0.1585		0.0556	0.6364	nan	nan	0.2353	0.2963	nan	0.4091		0.8333	0.4744	nan	0.24	0.4912	nan	nan	0.6667		0.1389	0.4366	0.3721	0.413	0.4048
0.9565	0	nan	nan	0.4643	nan	nan	0.2917		0.0455	0.871	nan	nan	0.2963	nan	nan	0.2143		0.3488	0	nan	nan	0.2115	nan	nan	0.3077		0.1037	0.6522	0	nan	0.2389	0.2558	0.5625	0.403		0.5316	0.1731	0.4423	0.3448	0.3803	0.1442	0.1089	0.1166		0.0408	0.1504	0.0708	0.1111	0.0919
0.9623	0.0083	nan	nan	0.4429	nan	nan	0.4921		0.0377	0.8774	0.0167	0.6	0.3252	nan	0.75	0.6637		0.5455	0	nan	nan	0.3	nan	nan	0.24		0.1111	0.561	nan	nan	0.1905	nan	nan	0.4783		0.28	0	nan	0	0	0.2083	0	0.0758		0.0455	0.2945	0.037	0.2188	0.1463
0.8857	0.0909	nan	nan	0.3488	nan	nan	0.4118		0	0.8378	nan	nan	0.4118	nan	nan	0.5122		0.3714	0.0227	0.3214	0	0.1731	0.3448	0	0.1786		0	0.52	nan	nan	0.1923	nan	nan	0.2381		0.2069	0	nan	0	0.0175	nan	0	0.1		0.1827	0.4519	0.1765	0.5413	0.3814
0.9655	0	nan	nan	0.4615	nan	nan	nan		0	0.82	nan	nan	0.4783	nan	nan	0.4667		0.9032	0	0.88	0	0.386	0.75	0	0.4286		0.04	0.75	nan	nan	0.2105	nan	nan	0.2667		0.4803	0.2579	nan	0.3048	0.3457	0.35	0.3958	0.376		0.2941	0.5401	0.2626	0.45	0.3464
1	0	nan	nan	0.4074	nan	nan	0.5484		0.0227	0.918	nan	nan	0.3125	nan	nan	0.451		0.3441	0	0.1127	0	0.102	0.2184	0.0143	0.1207		0.0714	0.4643	0.05	nan	0.1892	nan	nan	0.2273		0.5397	0.2024	nan	nan	nan	nan	nan	0.2308		0.24	0.7167	0.2549	0.6364	0.4615
1	0.0067	0.9583	0	0.48	1	0	0.4375		0.2273	0.9451	0.16	0.8857	0.4588	0.8806	nan	0.9101		0.5439	0	nan	0	0.1146	0.5909	nan	0.2584		0.0645	0.6364	0.0811	nan	0.2407	0.0385	nan	0.1081		0.3898	0	0.2	nan	0.125	nan	nan	0.3333		0.0455	0.5	nan	0.6232	0.5581
0.9516	0.0053	nan	nan	0.25	nan	0	0.3378		0	0.9535	nan	nan	0.413	nan	nan	0.359		0.4576	0	nan	0	0.1835	nan	nan	0.2418		0.35	0.8148	0.1429	nan	0.4	0.4545	nan	0.5357		0.2564	0.048	0.2414	nan	0.1333	0.2308	0	0.1176		0.193	0.8507	nan	0.7143	0.4737
1	0.0044	nan	0	0.2083	nan	0	0.382		0.0244	0.8056	0	nan	0.2909	nan	nan	0.3333		0.3218	0.0094	nan	nan	0.0988	nan	nan	0.2235		0.5652	0.88	0.6522	nan	0.7111	nan	0.6786	0.4464		0.55	0.2432	0.3947	0.4615	0.4211	nan	0.5	0.4		0.1034	0.9182	nan	0.6957	0.6216
0.9756	0.0238	nan	nan	0.4783	nan	nan	0.72		0	0.84	0	nan	0.3284	0	nan	0.3469		0.3333	0	nan	nan	0.093	0.1905	nan	0.1026		0.4259	0.8364	0.5652	nan	0.6613	0.16	0.5714	0.4634		0.225	0.0164	0.0938	nan	0.0545	nan	nan	0		0	0.7321	nan	nan	nan
0.9722	0	nan	nan	0.4186	nan	nan	0.4808		0.0111	0.8462	0.0156	0.9143	0.3434	0.0476	0.8571	0.5149		0.9231	0	nan	nan	0.3333	nan	nan	nan		0.1163	0.4561	nan	nan	0.2609	nan	0.5455	0.3256		0.25	0	nan	nan	nan	nan	nan	nan		0.1316	0.8088	0	nan	0.0909
0.9859	0.0148	nan	nan	0.3038	nan	0	0.2558		0	0.8467	0.0508	0.9412	0.3933	0	0.931	0.6437		0.7917	0	nan	0	0.102	nan	0.0294	0.186		0.5	0.9	nan	nan	0.5625	nan	nan	0.4468		0.1485	0	nan	nan	0.0575	nan	nan	0		0.0833	0.494	0	nan	0
0.9815	0.0097	nan	nan	0.1892	nan	0	0.25		0.087	0.9189	nan	nan	0.4615	nan	nan	0.5		0.7808	0.0109	nan	0	0.1698	0.9524	0.0161	0.2871		0.4444	0.7921	nan	0.6957	0.7162	nan	nan	0.6346		0.5102	0.219	nan	0.3571	0.2885	nan	nan	0.5		0.0819	0.2673	nan	0.0909	0.0737
0.9796	0	nan	0	0.0213	1	0	0.2292		0.0323	0.925	nan	nan	0.375	nan	nan	nan		0.9302	0.0045	nan	0	0.2154	0.8636	0	0.227		0	0.6765	0	0.76	0.4318	nan	0.75	0.5		0.8696	0.5091	nan	0.7143	0.7143	nan	nan	0.4583		0.0156	0.3333	0	nan	0
1	0	nan	0	0.0851	nan	0	0.1688		0.2593	0.9211	nan	nan	0.4444	nan	nan	nan		0.4583	0	nan	nan	0.1484	nan	nan	0.2025		0.0625	0.48	nan	nan	0.3846	nan	nan	nan		0.7076	0.337	0.6923	0.2432	0.5101	0.7101	0.5398	0.6207		0.0159	0.1201	0.0541	0.1395	0.0693
0.9667	0.0093	0.9667	0.0364	0.5081	0.75	0.6667	0.7204		0.1296	0.86	nan	nan	0.4262	nan	nan	0.2766		0.64	0.1364	nan	nan	nan	nan	nan	0.3214		0.456	0.8083	0.5	0.8889	0.7154	0.5455	0.7778	0.6667		0.5556	0.2316	0.3056	0.2791	0.3033	0.5455	0.3396	0.4177		0.0152	0.2663	0.0085	0.2653	0.1515
0.7407	0.0549	0.8333	0.0278	0.47	0.6	0.0333	0.3824		0.0227	0.9206	nan	nan	0.4091	nan	nan	0.0682		0.8125	0.1702	nan	nan	0.3929	nan	nan	0.3333		0	0.4474	nan	nan	0.1081	nan	nan	0.1429		0.1222	0	nan	nan	0	nan	nan	0.0082		0.0402	0.1489	0.0102	0.0741	0.0508
0.7143	0.0213	nan	nan	0.4688	nan	nan	0		0.0069	0.7804	0	0.8	0.505	nan	nan	0.0935		0.4022	0.0076	0.4091	0	0.2935	0.619	0.1111	0.2667		0	0.3333	0	0.4516	0.1377	0	0.4194	0.2		0.1859	0.0542	0.1707	0.048	0.0734	0.0842	0.0822	0.0819		0.0101	0.1329	0	0.2083	0.1235
0.6429	0	nan	nan	0.3714	nan	nan	0		0.0476	0.8974	nan	nan	0.5	nan	nan	0.6087		0.5357	0	0.4762	0	0.2407	nan	0.05	0.2558		0	0.3143	nan	nan	0.0606	nan	nan	0.0882		0.1739	0.0109	0.0625	0.0494	0.0592	0.0814	0.08	0.0815		0.0336	0.1481	nan	nan	0.0691
0.56	0	nan	nan	0.2708	nan	nan	0.0789		0	0.9192	nan	nan	0.4286	nan	nan	0.4821		0.5319	0	nan	0.0323	0.3947	nan	nan	0.2917		0.2	0.6935	0.2069	nan	0.3559	0.1	0.7143	0.4737		0.3051	0.0902	0.2703	0.3333	0.2778	nan	0.0938	0.1646		0.375	0.592	0.2432	0.4762	0.3978
0.7656	0.0051	nan	0	0.4167	nan	0	0.1538		0.0571	0.898	nan	nan	0.463	nan	nan	0.5526		0.541	0	0.45	nan	0.2174	0.7619	nan	0.5		0	0.8023	nan	nan	0.5577	nan	nan	0.5385		0.3415	0.0196	0.4783	nan	0.2716	nan	nan	0.04		0.2903	0.5574	0.371	0.5085	0.4472
0.8246	0	nan	nan	0.1429	nan	nan	0.1017		0.1463	0.9091	nan	nan	0.6129	nan	nan	0.44		0.4634	0	nan	nan	0.225	nan	nan	0.5814		0.4	0.7111	0.5581	0.5957	0.5699	0.5185	0.6585	0.6125		0.4156	0.0707	0.4386	0.1034	0.3333	nan	0.1	0.1967		0.2545	0.8015	nan	0.6765	0.5714
0.8298	0	nan	nan	0.2553	nan	nan	0.0323		0	0.9406	0	nan	0.1786	0	0.9667	0.4578		0.3235	0	nan	nan	0.0714	nan	nan	0.1351		0.0816	0.3878	nan	nan	0.2564	0	0.375	0.1765		0.4478	0.1899	nan	nan	0.4167	nan	nan	0.1905		0.0455	0.46	nan	nan	0.1613
0.6667	0	nan	nan	0.34	nan	0	0.1053		0	0.9773	0	nan	0.1981	0	1	0.3824		0.5	0.0179	nan	nan	0.4118	nan	nan	0.4242		0.127	0.6094	0.125	nan	0.2857	0.0385	0.5862	0.3273		0.1224	0.0063	0	0	0	nan	nan	0		0.1081	0.8269	0.1304	nan	0.2783
0.8333	0	nan	nan	0.3333	nan	nan	0.2162		0	0.98	nan	nan	0.4146	0	0.8077	0.3443		0.9388	0.2857	nan	nan	0.5667	nan	nan	0.6667		0.0417	0.4118	0.05	nan	0.1667	nan	0.2286	0.1961		0.4667	0.1386	0.0909	nan	0.1827	nan	0.1186	0.0889		0.0114	0.1418	0.0172	0.1802	0.1257
0.5333	0	nan	nan	0.3902	nan	nan	0.0333		0.0153	0.9667	0.0167	1	0.4309	0	0.9762	0.4286		0.6176	0.2658	nan	nan	0.4138	nan	nan	0.5333		0.0685	0.6667	0.0571	nan	0.1607	0.4839	0.8095	0.5846		0.8763	0.7037	0.9744	0.8594	0.9181	0.7752	0.75	0.7586		0.04	0.551	0.02	0.5538	0.2718
0.9118	0.0476	nan	nan	0.42	nan	nan	0.3158		0	1	0.05	0.9091	0.4737	nan	nan	0.4386		0.7531	0.2637	0.8462	0.4231	0.6774	0.9143	0.3913	0.6757		0.0541	0.6585	0.0385	0.1111	0.0833	0.3111	0.4138	0.358		0.4074	0.0864	0.1842	nan	0.1966	nan	nan	0.1176		0.0909	0.3582	0.0405	0.5325	0.2857
0.9773	0	1	nan	0.6591	nan	0	0.5682		0	1	0	0.9722	0.4262	0	1	0.4531		0.6774	0.2388	0.6071	nan	0.5161	0.7917	nan	0.629		0.1026	0.9211	0.1923	nan	0.3878	nan	nan	0.5714		0.3636	0.0645	nan	0.0889	0.2143	0.2381	0.2	0.1864		0.0663	0.1969	0.0395	0.0984	0.0854
0.9062	0	0.963	nan	0.7714	nan	nan	0.5122		0	0.9699	0.0147	0.9429	0.3234	0	0.8214	0.3757		0.5088	0	0.4054	0	0.2222	nan	0.037	0.2131		0.2727	0.6415	nan	0.4483	0.4615	nan	0.5938	0.65		0.3585	0.0455	0.4889	0.027	0.2913	0.4762	0	0.1711		0.0411	0.1796	0.0636	0.1695	0.0842
0.9434	0	0.8571	nan	0.4725	0.9259	0	0.5648		0.01	0.9885	0	0.9744	0.3381	0	0.7308	0.2857		0.5067	0	0.5636	0	0.2981	0.3103	0	0.1364		0.4324	0.7822	nan	nan	0.5085	nan	0.5882	0.4483		0.1545	0.0299	0.0714	nan	0.1111	nan	0.1837	0.2109		0.2	0.385	0.3924	0.5631	0.4974
0.9796	0	0.9412	0	0.4792	0.875	0	0.4649		0	0.942	0	nan	0.2093	0.0204	0.9512	0.4522		0.7143	0	0.825	0	0.4074	0.75	0	0.3214		0.5588	0.8788	0.5217	0.7812	0.6552	nan	0.875	0.619		0.5164	0.2778	0.4207	0.4688	0.4199	0.4659	0.3647	0.4162		0.1718	0.4043	0.1079	0.3103	0.2389
0.9375	0	nan	nan	0.4839	nan	nan	0.4412		0	0.9821	0	1	0.2137	0.0385	0.973	0.4286		0.5238	0	0.5227	0	0.3095	0.6129	nan	0.3654		0.3214	0.7353	0.4375	nan	0.4286	nan	0.44	0.4524		0.7216	0.4719	0.6806	0.4528	0.5753	0.45	0.3214	0.4286		0.1111	0.4286	nan	nan	0.7097
0.9851	0	0.9655	0	0.4722	0.9667	0	0.5405		0.0278	1	0.0345	nan	0.3333	nan	nan	0.2667		0.3247	0	0.3333	0	0.1731	0.4318	0	0.2794		0.5152	0.8605	nan	nan	0.75	nan	nan	0.5714		0.4609	0.2664	0.3333	0.1515	0.3352	0.0256	0.1136	0.2041		0	0.6383	0.2121	0.6379	0.4231
0.9917	0	0.9459	0.0345	0.5489	1	0	0.4627		0.0139	0.9727	0.0081	0.9298	0.299	0	0.9667	0.3813		0.3	0	0.3438	0	0.1889	0.64	nan	0.3934		0	0.3571	nan	nan	nan	nan	nan	nan		0.4286	0	nan	nan	0.08	nan	nan	nan		0.126	0.4351	0.168	0.4146	0.2262
0.8714	0	0.8776	0.0294	0.5301	0.8667	0	0.4588		0.0169	0.8397	nan	nan	0.2298	nan	nan	0.203		0.6538	0	nan	nan	0.3548	nan	nan	0.5		0	0.3404	nan	nan	nan	nan	nan	nan		0.7772	0.6264	0.7517	0.6015	0.6809	0.8	0.6389	0.7162		0.0877	0.4625	0.234	nan	0.2667
0.9646	0.0315	0.9841	0.0455	0.6038	0.9216	0.0213	0.4947		0.4286	0.942	nan	nan	0.6818	nan	nan	0.6571		0.5091	0.0093	nan	nan	0.2899	nan	nan	0.28		0	0.3617	nan	nan	nan	nan	nan	nan		0.4194	0.0179	nan	nan	0.125	0.2917	nan	0.1957		0.0714	0.3949	0.2174	0.6538	0.3433
0.963	0.1667	nan	nan	0.64	nan	nan	0.95		0	0.9619	nan	0.9524	0.3784	nan	nan	0.75		0.3582	0	nan	nan	0.1471	nan	nan	0.0882		0	0.3462	nan	nan	nan	nan	nan	0.1		0.1218	0.0133	0.2088	0.0175	0.1156	0	0.0143	0.0082		0.0657	0.1772	0.0455	0.1484	0.1302
0.8492	0.0053	nan	nan	0.4074	nan	nan	0.3333		0.0385	1	nan	nan	0.3519	nan	nan	0.7436		0.4031	0	nan	nan	0.1176	nan	nan	0.1724		0.0317	0.4615	0.0345	nan	0.1204	0.2381	0.5152	0.3684		0.3409	0.1	0.2895	0.2714	0.282	0.0294	0.1538	0.1714		0	0.1271	nan	nan	0
0.9	0	nan	nan	0.5	nan	nan	0.3143		0.037	0.8269	nan	nan	0.381	nan	nan	0.6154		0.3939	0	nan	nan	0.3	nan	nan	0.2558		0	0.3918	0.025	nan	0.125	0	0.3889	0.1889		0.2292	0.036	nan	nan	0.0319	nan	nan	0.0556		0.1	0.2219	0.0796	0.1089	0.1139
0.8333	0.009	nan	nan	0.5065	nan	nan	0.3333		0	0.8958	nan	nan	0.2963	nan	nan	0.5185		0.3837	0.0104	nan	nan	0.2766	nan	nan	0.2816		0	0.3108	0	nan	0.2286	0	nan	0.2941		0.1169	0.0104	0.0704	0.0286	0.0566	0.0909	0	0.038		0.0142	0.1173	0.05	0.1111	0.1368
0.7407	0	nan	nan	0.5663	nan	nan	0.2658		0.1932	0.9937	0.0351	0.8772	0.4676	0.0727	0.95	0.4242		0.3846	0	nan	nan	0.1724	nan	nan	0.2286		0.0357	0.4205	nan	nan	0.4412	nan	nan	0.3143		0.2222	0.0603	0.2444	0.0263	0.2121	0.0943	0.1077	0.1358		0.0132	0.2041	0.0364	0	0.0204
0.6	0	nan	nan	0.3485	nan	nan	0.2727		0	0.8113	0	nan	0.04	0.8788	nan	0.7073		0.7589	0.0055	nan	nan	0.3904	nan	nan	0.3987		0	0.4706	nan	nan	0.2208	nan	nan	0.4118		0.2258	0.0518	0	0.087	0.0561	0.1139	0	0.0592		0.0101	0.3939	0	0.1714	0.1129
0.7983	0.0179	nan	nan	0.4706	nan	nan	0.2727		0.2727	0.86	0.3611	nan	0.4821	0.95	nan	0.881		0.7636	0	nan	nan	0.3636	nan	nan	0.4688		0	0.5546	nan	nan	0.2054	nan	nan	0.4875		0.8537	0.5208	0.4615	nan	0.6324	0.6731	nan	0.5942		0	0.1724	0	0.0256	0.014
0.8667	0.0263	nan	nan	0.6875	nan	nan	0.5294		0	0.717	nan	nan	nan	nan	nan	0.04		0.6393	0	nan	nan	0.2955	nan	nan	0.1707		0	0.6071	nan	nan	0.2569	nan	nan	0.425		0.4337	0.2629	0.3793	0.4766	0.4253	0.6835	0.3333	0.489		0.0838	0.2099	0.0478	0.1059	0.0646
0.6471	0	nan	nan	0.45	nan	nan	0.35		0	0.8807	0	0.902	0.2959	0	0.8889	0.4194		0.8068	0	nan	nan	0.3623	nan	nan	0.4336		0	0.5573	nan	nan	0.252	nan	nan	0.4719		0.5146	0.2957	0.3947	0.3204	0.3548	0.4767	0.2626	0.3568		0.2629	0.4341	0.3333	nan	0.3722
0.9592	0.0575	nan	0.125	0.125	nan	nan	0.7895		0.0263	0.6491	0	0.5758	0.1743	0	0.75	0.4432		0.8025	0.0082	nan	nan	0.3186	nan	nan	0.3871		0.006	0.4874	nan	nan	0.2621	nan	nan	0.4766		0.6825	0.303	nan	nan	0.6429	nan	nan	nan		0.0522	0.1656	0.1395	0.125	0.1447
0.7576	0	nan	nan	0.1481	nan	0.2857	0.5581		0	0.9455	nan	nan	0.4688	nan	nan	0.5357		0.6774	0	nan	0	0.2991	nan	nan	0.3367		0	0.5497	nan	nan	0.2678	nan	nan	0.4821		0.8972	0.6429	0.825	0.7407	0.7917	0.8548	0.8095	0.8396		0.0379	0.19	0.2632	0.0571	0.1795
0.7963	0	nan	nan	0.1875	nan	0.05	0.3143		0	0.6207	nan	nan	0.3333	nan	nan	nan		0.6707	0	0.3478	nan	0.3396	0.619	nan	0.4138		0	0.5847	nan	nan	0.3694	nan	nan	0.4		0.7222	0.2711	0.6889	0.2609	0.413	0.2857	0.4068	0.3365		0.2353	0.5246	0.439	0.5147	0.4862
0.68	0.15	nan	nan	0.3571	nan	nan	0.5556		0.0192	0.9714	nan	nan	0.2295	nan	nan	0.3016		0.6514	0.0057	0.5875	0	0.3886	0.7966	0	0.4296		0	0.4382	nan	nan	0.3636	nan	nan	0.3867		0.2432	0.0482	0.2245	0.2045	0.1942	0.027	0.125	0.1319		0	0.1115	nan	0.1333	0.1087
0.5172	0	nan	nan	0.2	nan	nan	0.3243		0	0.9554	nan	nan	0.3457	nan	nan	0.2475		0.6325	0	0.5625	0	0.3524	0.5625	0	0.3267		0	0.4091	0	nan	0.1889	0	0.5	0.2955		0.5455	0.25	0.4516	nan	0.5597	nan	nan	0.5041		0.3146	0.5337	0.5556	0.6377	0.4964
0.8889	0.0175	0.8929	0.25	0.64	nan	nan	0.6667		0.402	0.954	nan	nan	0.6496	nan	nan	0.6457		0.5484	0.0076	0.5283	0	0.3258	0.5435	0	0.2547		0	0.7308	nan	nan	0.3913	nan	nan	0.4043		0.6185	0.4483	0.619	0.4022	0.5026	0.4091	0.3846	0.4375		0.0417	0.1829	0.0769	0.131	0.1081
0.7143	0	nan	nan	0.2432	nan	nan	0.2593		0.0196	0.9457	nan	nan	0.2281	nan	nan	0.4237		0.8378	0.0076	0.7407	nan	0.4731	0.7429	0	0.3918		0.0152	0.5146	0	nan	0.2692	0	0.6333	0.3084		0.3125	0.052	0.4286	nan	0.3	0.6562	nan	0.4118		0.0417	0.5794	nan	0.4138	0.2874
0.8857	0	nan	nan	0.36	nan	nan	0.4167		0	1	nan	nan	0.3548	nan	nan	nan		0.4576	0	0.3182	nan	0.1379	nan	nan	0.1667		0.029	0.75	0.0233	0.8276	0.3871	0	0.8889	0.3945		0.4596	0.2568	0.4921	0.3194	0.403	0.4766	0.2581	0.3964		0.1739	0.5833	nan	0.5122	0.4098
0.52	0	nan	nan	0.3333	nan	nan	0.3421		0	0.8896	0.0164	0.8667	0.3607	0.6129	0.9286	0.7522		0.4775	0	0.3696	nan	0.187	nan	0	0.2339		0	0.5825	0	0.5	0.217	0	0.6667	0.3659		0.4655	0.0267	nan	nan	0.0909	nan	nan	0.1458		0.027	0.1958	0.1875	0.06	0.0896
0.9688	0	nan	nan	0.4167	nan	nan	0.5294		0	0.963	nan	nan	0.3333	nan	nan	0.3409		0.493	0.0085	nan	nan	0.3014	nan	nan	0.3462		0.0175	0.875	0	0.907	0.4706	0	0.9459	0.5769		0.5333	0.2887	0.4667	0.3878	0.4571	0.2308	0.5862	0.434		0.1944	0.816	nan	nan	0.625
0.9714	0	nan	nan	0.6765	nan	nan	0.6		0.0476	0.9412	nan	nan	nan	nan	nan	nan		0.5714	0.0476	nan	nan	0.3036	nan	nan	0.4737		0	0.6957	0	0.5217	0.2667	nan	0.9	0.5625		0.3333	0.0408	0.2979	0.0417	0.1585	0	0.2	0.1		0.28	0.7547	0.303	0.8286	0.7069
0.8529	0.0476	nan	nan	0.6667	nan	nan	0.5405		0	0.9375	nan	0.84	0.5946	nan	nan	0.5806		0.3488	0.0385	nan	nan	0.2812	nan	nan	0.4667		0	0.8269	nan	nan	0.3824	nan	nan	0.56		0.4688	0.087	nan	nan	0.05	nan	nan	nan		0.0479	0.162	0.0678	0	0.0473
1	0	nan	nan	0.4138	nan	nan	0.5484		0	0.9444	nan	0.8182	0.4444	nan	0.8696	0.5		0.4407	0.0288	nan	nan	0.3333	nan	nan	0.3818		0	0.7681	nan	nan	0.4426	nan	nan	0.5263		0.4938	0.1629	0.3256	0.2333	0.3015	0.6875	0.1923	0.3277		0.0541	0.3265	nan	0.1622	0.1481
1	0	nan	nan	nan	nan	nan	0.5882		0	0.9048	nan	1	0.5	0	1	0.4364		0.8214	0	0.9524	0	0.2778	nan	0	0.0244		0	0.5111	nan	nan	0.275	nan	nan	0.4286		0.1316	0	nan	nan	0.0545	nan	0	0.0133		0.0103	0.1389	0.1081	0.1695	0.1386
0.963	0.0238	nan	nan	0.4	nan	nan	0.75		0	0.8293	nan	nan	0.4839	nan	nan	0.4444		0.7692	0	nan	0	0.25	nan	0	0.0312		0	0.8045	nan	nan	0.449	nan	nan	0.5397		0.1809	0	nan	0.0606	0.0455	0.1515	0	0.0427		0.0579	0.2414	nan	0.1778	0.216
0.6031	0.0207	nan	nan	0.2231	0	0	0		0.0909	0.913	nan	nan	0.3438	nan	nan	0.587		0.5909	0	nan	nan	0.1556	nan	nan	0.1		0.011	0.7702	nan	nan	0.4087	nan	nan	0.4715		0.125	0.0118	nan	0	0.0441	0.1852	0	0.0459		0.115	0.5194	nan	0.4935	0.3966
0.9091	0	nan	nan	0.7059	nan	nan	0.4082		0.0714	0.9067	nan	nan	0.3714	nan	nan	0.3488		0.8462	0	0.7	0.02	0.2162	nan	0	0.0652		0	0.7976	nan	nan	0.5217	nan	nan	0.6154		0.1094	0	nan	nan	0	nan	nan	nan		0.1963	0.7133	0.1351	0.7143	0.5359
0.8475	0.0247	0.6061	nan	0.4096	nan	nan	0		0.0286	0.9559	nan	nan	0.2647	nan	nan	0.4848		0.7857	0	nan	0	0.2424	nan	0	0.1		0.0147	0.5676	nan	0.65	0.32	nan	nan	0.4		0.2742	0.0258	0.0952	nan	0.1124	0	0.2143	0.0917		0.0232	0.2133	0.05	0.2109	0.1661
0.931	0.1081	nan	nan	0.3889	nan	nan	0		0	0.9545	nan	nan	0.2414	nan	nan	0.48		0.9091	0.0165	0.9394	0.0233	0.4156	0.9667	0	0.4444		0	0.5	nan	nan	0.2273	nan	0.6923	0.375		0.1842	0.036	0.1786	0.0417	0.1159	nan	0.0238	0		0.1024	0.4708	0.02	0.303	0.2278
0.9259	0.25	nan	nan	0.6279	nan	nan	0.8222		0	0.8654	nan	nan	0.2895	nan	nan	0.3333		0.9615	0	0.9524	0	0.4468	0.9545	nan	0.5897		0.0123	0.4808	0	0.6757	0.3654	0.0714	0.5862	0.3211		0.1266	0	nan	0	0.04	0.2222	0	0.0583		0.051	0.5108	0.1379	0.1967	0.2381
0.9831	0.0194	0.8846	nan	0.617	0.9487	0.0476	0.5797		0	0.9412	nan	nan	0.3867	nan	nan	0.4		0.9487	0.3913	nan	nan	0.625	nan	0.3846	0.5952		0	0.6854	0	0.6333	0.33	0	0.8333	0.3908		0.375	0	nan	0	0.1053	nan	0	0.1964		0	0.1921	0	0.1818	0.0847
0.972	0.0942	0.9452	0.0185	0.5615	0.9688	0	0.5741		0	0.9792	nan	nan	0.4545	nan	nan	0.5517		0.4074	0.0085	0.3056	0.0714	0.1705	0.125	0	0.0781		0	0.8444	0	nan	0.4078	0	nan	0.3302		0.1525	0	nan	0	0.0491	0.0889	0.006	0.0343		0.0097	0.1434	0.0492	0.0971	0.0806
1	0.1607	0.9444	0	0.5312	0.9714	0	0.5763		0	0.9032	nan	nan	0.3333	nan	nan	nan		0.4194	0.0116	nan	nan	0.2131	nan	nan	0.2308		0	0.708	nan	nan	0.3222	nan	nan	0.2917		0.1613	0	0.1778	0	0.0735	0.3333	0	0.0853		0.0122	0.3478	nan	nan	0.181
0.9524	0	0.9459	0	0.4795	1	0	0.5079		0	0.9732	nan	nan	0.45	nan	nan	0.4795		0.459	0.007	nan	nan	0.1039	nan	nan	0.0921		0	0.7075	nan	nan	0.2609	nan	nan	0.284		0.1548	0	0.1707	0	0.0756	0	0	0.0522		0.1224	0.6154	nan	nan	0.3158
0.97	0	0.9057	0	0.4609	1	0	0.5047		0	0.913	nan	nan	0.4643	nan	nan	0.5		0.3793	0	nan	nan	0.2414	nan	nan	0.1628		0	0.9296	nan	nan	0.3151	nan	nan	0.4412		0.144	0.0047	0.2167	0.0116	0.1043	0.1061	0.0076	0.0374		0.125	0.5417	nan	nan	0.3409
0.8864	0.0079	0.9545	0	0.3256	0.8696	0.025	0.5377		0	0.9535	nan	nan	nan	nan	nan	nan		0.4103	0	nan	nan	0.1463	nan	nan	0.1224		0	0.9273	nan	nan	0.3582	nan	nan	0.3529		0.1129	0.0086	0.08	0	0.0221	nan	0.0345	0.0625		0.2105	0.7405	nan	0.6429	0.5088
0.95	0	0.9167	nan	0.5	nan	nan	0.4898		0	0.7636	nan	nan	0.3514	nan	nan	0.3871		0.4561	0	nan	0	0.2456	nan	0	0.0472		0	0.7581	nan	nan	0.3218	nan	nan	0.3065		0.1884	0.0357	0.1562	0.0746	0.1079	0.1818	nan	0.1074		0.0377	0.2439	0.2245	0.0533	0.121
1	0	nan	nan	0.6296	nan	nan	0.5185		0	0.7115	0	nan	0.2444	nan	0.5	0.3514		0.75	0	nan	nan	0.1915	0.4231	0	0.1899		0	0.6129	nan	nan	0.2143	nan	nan	0.1951		0.2041	0.0253	0.1702	0.0769	0.1067	0.1463	0.0833	0.1351		0.0427	0.2023	0.0377	0.0194	0.0288
0.7407	0	nan	nan	0.381	nan	nan	0.05		0.1765	0.8936	0.2308	nan	0.4667	nan	nan	0.5625		0.4706	0	nan	nan	0.0909	nan	nan	0.1071		0	0.5109	nan	nan	0.2381	nan	nan	0.131		0.25	0.0167	nan	nan	0.066	nan	nan	0.0933		0.1143	0.4907	nan	nan	0.3462
0.95	0.0556	nan	nan	0.5862	nan	nan	0.625		0.1034	0.8	0	nan	0.0816	nan	nan	0.4062		0.4359	0	nan	nan	0.125	nan	nan	0.15		0	0.898	nan	nan	0.4118	nan	nan	0.4286		0.1714	0.0077	nan	0	0.0164	nan	nan	0.0119		0.1379	0.4426	nan	nan	0.2514
0.9833	0.1226	nan	0.125	0.5246	1	0.9211	0.9429		0	0.9619	0.0606	0.9512	0.5541	0	0.9574	0.6104		0.617	0.01	nan	nan	0.193	nan	nan	0.1961		0.0154	0.6322	nan	nan	0.2826	nan	nan	0.2667		0.5294	0.2243	0.3846	0.4375	0.3936	0.3929	nan	0.3768		0.05	0.3758	nan	nan	0.2389
1	0	nan	nan	0.4872	nan	nan	0.4091		0	0.82	nan	0.7	0.4194	nan	nan	0.5294		0.5714	0	nan	nan	0.2073	nan	nan	0.2614		0	0.6667	nan	nan	0.2949	nan	nan	0.3953		0.1075	0.0057	nan	nan	0	nan	nan	0.0111		0.0417	0.3782	nan	nan	0.1554
0.9545	0.0051	nan	nan	0.4177	1	0	0.3939		0	0.9326	0.0606	0.9231	0.5352	0.0833	0.9756	0.4944		0.4231	0	nan	nan	0.0303	nan	nan	0.125		0	0.9469	0	nan	0.3299	0	nan	0.37		0.1321	0.0063	nan	nan	0	nan	nan	0		0.1923	0.3636	nan	nan	0.2025
0.9389	0	0.8788	0.0167	0.3623	0.9783	0	0.4152		0.0196	0.956	0	0.9825	0.4015	0.0745	0.9718	0.4634		0.5645	0	nan	0	0.25	nan	0	0.1509		0	0.7073	0	nan	0.2201	0	nan	0.2424		0.7049	0.4619	nan	nan	0.5593	0.4762	nan	0.5984		0.2403	0.4843	nan	nan	0.3097
0.9348	0.0065	nan	0	0.3125	nan	0	0.3711		0	1	0	nan	0.3333	nan	nan	0.4516		0.7333	0.0385	nan	0.1111	0.2182	nan	nan	0.1026		0	0.5283	0	nan	0.1868	0	nan	0.1455		0.1462	0.0391	0.0714	0.026	0.0608	0.0444	0.0286	0.0671		0	0.1549	nan	0.08	0.0612
0.9649	0.0138	nan	0	0.3333	nan	0	0.3065		0.4462	0.957	0.303	nan	0.4516	nan	nan	0.9608		0.4167	0.0312	nan	nan	0.0952	nan	nan	nan		0	0.725	0	nan	0.127	0	nan	0.2553		0.6691	0.3771	0.5556	0.5111	0.6014	0.65	0.3871	0.5238		0.0196	0.2436	nan	nan	nan
0.9792	0.0057	nan	0	0.3	0.8519	0.0333	0.3158		0.1	1	0.0779	nan	0.1319	0.8163	0.9459	0.8673		0.5854	0.2642	0.3043	0.2258	0.275	0.3	0.2424	0.2812		0	0.9385	0	0.7407	0.2128	0	0.8	0.2817		0.6438	0.3846	0.6	0.7308	0.7327	0.5263	0.4792	0.474		0.0556	0.3548	0.087	0.1429	0.1356
1	0	nan	0	0.3778	0.95	0	0.3333		0.0077	0.9444	0.0208	nan	0.1565	0.0833	0.913	0.5		0.8125	0.2121	nan	nan	0.6	nan	nan	0.8333		0	0.5882	0	nan	0.1053	0	0.5217	0.1828		0.3056	0.0455	nan	0.087	0.0667	nan	0	0		0.169	0.3188	0.1026	0.311	0.2031
1	0	1	0	0.4286	0.9722	0.0125	0.3083		0	1	0	nan	0.1444	0.2286	0.9091	0.5571		0.8723	0.4857	nan	nan	0.7674	nan	nan	0.7647		0	0.94	0	0.6897	0.1988	0	nan	0.2358		0.5217	0.1613	nan	0.2174	0.3253	nan	0.0968	0.0815		0.0871	0.3522	0.0949	0.4048	0.2452
0.9189	0.0068	0.9459	0	0.4824	nan	0	0.2373		0	0.9597	0.0087	1	0.2549	0.1892	0.9365	0.529		0.4333	0.0847	nan	nan	0.2143	nan	nan	0.2927		0.011	0.7812	0	nan	0.2261	nan	nan	0.2571		0.3797	0.1887	nan	0.15	0.163	0	nan	0.3556		0.0343	0.139	0.0794	0.1316	0.1123
0.92	0.0156	nan	0	0.2963	nan	0.0357	0.325		0	0.8169	0	nan	0.2063	nan	nan	0.5278		0.52	0	nan	nan	nan	nan	nan	0.4		0	0.5686	nan	nan	0.1132	nan	nan	0.2019		0.1948	0	nan	nan	nan	nan	nan	0.0769		0.0321	0.1561	0.0949	0.1226	0.105
0.9583	0	nan	nan	0.5	nan	nan	0.4		0	0.8438	nan	nan	nan	nan	nan	0.6957		0.6071	0.0571	nan	nan	0.6	nan	nan	0.5238		0.0085	0.8644	nan	nan	0.1474	nan	nan	0.3478		0.66	0.3459	0.8113	0.8286	0.8182	0.6296	0.0588	0.3689		0.0089	0.1279	0	nan	0.0078
0.9444	0.0526	0.9394	0.2174	0.6429	nan	nan	0.64		0.0435	0.9077	nan	nan	0.3784	0.4	nan	0.6735		0.65	0.0278	nan	nan	0.6522	nan	nan	0.3704		0	0.7736	nan	nan	0.2338	nan	nan	0.5062		0.1833	0.0108	0.1667	0.1707	0.1562	nan	0.0385	0.1094		0.0729	0.1813	0.0412	0.0364	0.1038
0.8667	0	0.95	0	0.3066	nan	0	0.18		0.3795	0.9412	0.6944	nan	0.6887	0.431	0.9167	0.664		0.6471	0.0189	nan	nan	0.3548	nan	0	0.4359		0	0.913	nan	nan	0.2353	nan	nan	0.5522		0.2143	0.0427	0.1224	0	0.0674	0.1429	nan	0.1507		0.0154	0.2056	nan	nan	0.1136
0.8286	0	nan	nan	0.5968	nan	nan	0.5758		0.2955	0.8286	nan	nan	0.6667	nan	nan	0.7714		0.5122	0	0.2857	0	0.1132	0.56	0	0.2456		0.0323	0.6667	nan	nan	0.1111	nan	nan	0.4783		0.3611	0.1321	0.4706	0.0631	0.2179	0.2022	0.1461	0.1771		0.0811	0.3588	nan	nan	0.2947
0.9231	0.0105	nan	nan	0.619	nan	nan	0.5349		0.2791	0.9516	nan	0.9565	0.6341	nan	0.9048	0.4783		0.6522	0	0.66	0	0.3	0.7143	0	0.339		0	0.5139	0	0.3871	0.1733	nan	0.3871	0.3095		0.5856	0.298	0.5135	0.1733	0.3493	0.3243	0.3608	0.3483		0.5	0.7389	nan	0.7018	0.6463
0.7037	0.1087	nan	nan	0.5	nan	nan	0.25		0.0256	0.6098	0	nan	0.25	0.0455	nan	0.1579		0.8347	0.0048	0.7541	0.0123	0.3357	0.7843	0	0.3433		0.0208	0.6111	0	nan	0.1385	nan	0.1935	0.1333		0.3571	0.1193	0.2571	nan	0.3438	nan	nan	0.3396		0.3977	0.6395	nan	nan	0.4
0.55	0.037	0.725	0	0.4444	nan	nan	0.2182		0	0.6897	nan	nan	0.3235	nan	nan	0.0312		0.7794	0	0.75	0	0.3117	0.95	0	0.4211		0.6	0.9565	nan	nan	0.7812	nan	nan	0.8636		0.3	0.0893	nan	nan	nan	0.2121	0.1846	0.19		0.4906	0.6633	0.5636	nan	0.5681
0.75	0.1579	nan	nan	0.5417	nan	nan	0.4091		0.0323	1	nan	nan	0.3636	nan	nan	0.4091		0.5741	0	0.5	0	0.2727	0.381	0	0.1957		0.4444	0.8837	nan	nan	0.4074	nan	nan	0.5455		0.9405	0.7091	0.7353	nan	0.766	0.8065	0.7241	0.7344		0.0719	0.1798	nan	nan	0.0806
0.5588	0.0482	nan	nan	0.3953	nan	nan	0.3617		0	1	nan	nan	0.4483	nan	nan	0.52		0.6797	0	0.3529	0.0204	0.216	0.5745	0	0.3299		0.5273	0.8776	nan	nan	0.8627	nan	nan	0.75		0.2	0	0	0.02	0.0045	0	0.0143	0.012		0.1056	0.2961	nan	nan	0.0886
0.7538	0.0326	nan	nan	0.3871	nan	nan	0.5577		0	0.9302	nan	nan	0.303	nan	nan	nan		0.5385	0	0.16	0	0.1	0.3125	0	0.194		0.0083	0.4694	0.0164	0.3158	0.1238	0	0.2333	0.0702		0.192	0	0.1667	0.0143	0.1229	0.2	0	0.0825		0.0316	0.1875	0.0825	0.1185	0.1048
0.95	0.3538	nan	nan	0.4815	nan	nan	nan		0	0.95	nan	nan	0.4595	nan	nan	0.4444		0.5862	0	nan	nan	0.1765	nan	nan	0.3077		0.0146	0.621	0.011	0.2037	0.0822	0	0.3704	0.0743		0.1923	0.0215	0.123	0.037	0.1004	0.0571	0.05	0.0513		0.0157	0.1672	0.0341	0.0233	0.0292
0.8478	0.3333	nan	nan	0.4688	nan	nan	0.8214		0.0465	0.9512	nan	nan	0.4762	nan	nan	0.449		0.6538	0	nan	nan	0.2857	nan	nan	0.375		0	0.4426	0	nan	0.0784	0	0.4324	0.1509		0.3117	0.1864	0.4294	0.237	0.3848	0.3511	0.163	0.2537		0.0085	0.5244	0.0234	0.1294	0.0776
0.8939	0.2917	nan	0.52	0.6029	nan	nan	0.8413		0.0645	1	nan	nan	0.4146	nan	nan	0.5		0.4839	0.0163	nan	nan	0.1791	nan	nan	0.25		0	0.4792	0	0.4474	0.1055	0	0.3889	0.135		0.1579	0	nan	nan	0.0741	nan	nan	0.0263		0.0072	0.5667	0.0625	0.1379	0.0352
0.9615	0.0233	nan	nan	0.4545	nan	nan	0.5		0	1	nan	nan	0.4706	nan	nan	0.5909		0.5263	0	nan	0	0.1458	0.3548	0	0.1688		0	0.5156	0.0105	0.6667	0.2263	0.0102	0.6481	0.2368		0.2063	0	nan	nan	0	nan	nan	0.1728		0	0.1159	0	nan	0
1	0	nan	nan	0.5897	nan	nan	0.3714		0.0385	0.9307	nan	nan	0.5205	nan	nan	0.6667		0.4468	0	nan	0	0.1746	0.2857	0	0.1494		0.0135	0.6061	0	0.7692	0.25	0.0536	0.5227	0.2626		0.2558	0.0403	0.1774	0.125	0.1596	0.1053	0.1034	0.0976		0.2069	0.7195	nan	0.7234	0.5362
0.9655	0	nan	nan	0.5	nan	nan	0.4062		0.0145	1	nan	nan	0.5938	nan	nan	0.5862		0.6129	0.0638	nan	nan	0.3889	nan	nan	0.3947		0.3714	0.7391	nan	0.6667	0.5652	nan	nan	0.561		0.7273	0.2778	0.3143	nan	0.3881	0.25	0.3036	0.3171		0.15	0.7534	nan	0.7143	0.5238
0.9697	0	nan	nan	0.5455	nan	nan	0.4565		0	0.913	nan	nan	0.6809	nan	nan	0.6053		0.3448	0	nan	0	0.14	nan	nan	0.0526		0.2593	0.6957	nan	nan	0.5581	nan	nan	0.68		0.275	0.0462	0.1143	0.0526	0.0846	0.129	0.0851	0.0964		0.013	0.1337	0.0076	0.031	0.0187
0.54	0.0067	nan	nan	0.2195	nan	nan	0.1901		0.0333	0.9146	nan	nan	0.5397	nan	nan	0.3235		0.8	0	nan	nan	0.3273	nan	nan	0.1034		0.1758	0.5253	0.3171	0.4444	0.3868	nan	0.5128	0.4074		0.3	0.0635	nan	0.1176	0.125	0.0714	nan	0.0889		0.2364	0.8238	0.1809	0.7037	0.4581
0.9524	0.4037	0.9714	0.5789	0.7821	0.98	1	1		0.0556	0.9231	nan	nan	0.1765	nan	nan	0.025		0.5172	0	0.7407	nan	0.403	nan	nan	0.2105		0.5172	0.8352	nan	0.6809	0.65	0.4286	0.6364	0.5735		0.449	0.2111	0.2982	nan	0.3962	0.7407	0.2766	0.4127		0.0347	0.3454	0.0968	0.2838	0.1753
0.9706	0	nan	nan	0.3913	nan	nan	0.7826		0	0.64	nan	nan	0.2241	nan	nan	0		0.7797	0.125	0.9459	nan	0.7216	nan	nan	0.2609		0.5517	0.9077	0.6667	0.9524	0.8036	nan	nan	0.8333		0.3636	0	0.2727	nan	0.1818	0.3333	nan	0.2833		0.2366	0.5959	0.4386	0.4853	0.4531
0.9355	0.0192	nan	nan	nan	nan	nan	0.6364		0.082	0.9524	nan	nan	0.1852	nan	nan	0.1579		0.75	0	nan	nan	0.0952	nan	0	0		0.375	0.8387	nan	nan	nan	nan	0.5333	0.5556		0.4762	0	nan	nan	0.0833	nan	nan	0.2237		0	0.3197	0	0.1429	0.0811
0.963	0.1111	nan	nan	0.4688	nan	nan	0.619		0	0.6071	nan	nan	0.4762	nan	nan	0.3448		0.3529	0.0116	nan	nan	0.087	nan	nan	0.069		0.3793	0.8421	0.7812	0.4138	0.6154	nan	0.6786	0.5581		0.225	0.008	nan	0.0102	0.0571	nan	0	0.0444		0.0112	0.1667	0.025	nan	0.0156
1	0.0227	nan	nan	0.4194	nan	nan	0.45		0.1154	0.9677	nan	nan	0.4167	nan	nan	0.5455		0.5493	0.0068	nan	0	0.1538	nan	0	0.0708		0.1364	0.5532	nan	nan	0.4483	nan	0.7143	0.75		0.1695	0.0074	nan	0	0	0.25	0	0.0619		0.0533	0.2812	nan	nan	0.0482
0.8933	0.012	0.9535	0.0156	0.4427	1	0.0172	0.3621		0	0.9455	nan	nan	0.5758	nan	nan	nan		0.3462	0	0.4545	nan	0.2281	nan	nan	0.125		0.57	0.8947	nan	nan	0.7273	nan	0.7857	0.6923		0.3226	0	nan	0.0154	0.0153	nan	0	0.0825		0.0337	0.2353	0.0248	nan	0.0254
1	0	0.8913	0	0.5259	nan	0	0.3368		0.2632	0.913	nan	nan	0.7812	nan	nan	0.6579		0.4167	0.0263	nan	nan	0.2045	nan	nan	0.1538		0	0.6667	nan	nan	0.2703	nan	nan	0.303		0.2807	0.0053	nan	0	0.0417	0.0952	0	0.0632		0	0.225	nan	0.0909	0.0845
0.95	0	0.95	nan	0.537	nan	nan	0.3514		0.322	0.9459	nan	nan	0.6026	nan	nan	0.686		0.8372	0.4688	nan	nan	0.4571	nan	nan	0.506		0.32	0.75	nan	nan	0.5102	nan	nan	0.5556		0.1522	0	nan	0	0.0204	nan	nan	0.0625		0.0968	0.4727	nan	nan	nan
1	0	1	0	0.537	nan	0	0.3617		0.0606	0.8889	nan	nan	0.2903	nan	nan	0.2632		0.5806	0.2667	0.3878	nan	0.4203	0.6154	nan	0.6512		0.5484	0.9744	nan	nan	0.5278	nan	nan	0.88		0.2807	0	nan	nan	0.0784	nan	nan	nan		0.0769	0.3295	0.0147	0.386	0.1885
0.9524	0	0.9697	0.0238	0.422	0.9211	0	0.3558		0	0.9375	nan	nan	0.5	nan	nan	0.3611		0.931	0	nan	0	0.25	nan	nan	0.2973		0.1406	0.5882	0.0588	0.5	0.2743	nan	nan	0.3387		0.2105	0	nan	nan	0.0698	nan	nan	0.037		0.022	0.323	0.1045	0.2604	0.2103
0.973	0	0.913	0	0.431	1	0	0.4314		0	0.8857	nan	nan	0.2623	nan	nan	0.2917		0.35	0	nan	0	0.1538	nan	0	0		0.2424	0.5833	0.8276	nan	0.6444	0.4545	0.3793	0.3667		0.2976	0	nan	nan	0.1122	nan	0	0.1059		0.4545	0.8657	nan	nan	0.5
0.9912	0.0033	0.9706	0	0.5095	0.9077	0.01	0.3776		0.1203	0.9167	nan	nan	0.2348	nan	nan	0.1951		0.9048	0.01	nan	0	0.1525	nan	0	0.2564		0.1129	0.6061	0.0698	nan	0.3134	0.125	nan	0.2857		0.1356	0.0079	0	nan	0.037	nan	0	0		0.1017	0.4234	nan	nan	0.4222
0.9759	0.0248	0.9722	0.0196	0.406	0.9545	0.0179	0.3333		0.0857	0.9737	nan	nan	0.5172	nan	nan	0.4		0.75	0	nan	nan	0.2174	nan	nan	0.2759		0.1091	0.4259	nan	0.16	0.1176	nan	0.4762	0.3971		0.1389	0.0073	0	0	0.0213	nan	0	0		0	0.4295	nan	0.4667	0.4375
0.9231	0.0741	1	0	0.5684	nan	0.1538	0.4937		0.1034	0.9032	0.05	nan	0.4333	nan	nan	0.6154		0.44	0	nan	nan	0.05	nan	nan	0.1765		0.4	0.8571	nan	nan	0.4444	nan	0.7391	0.7059		0.2703	0.0096	0	0.0278	0.0814	nan	0.0128	0.0394		0.0476	0.3582	nan	0.2857	0.2564
0.8333	0.0129	nan	0	0.2874	nan	0	0.0879		0.367	0.8989	0.3924	0.8667	0.6298	0.413	0.9104	0.6667		0.413	0.027	nan	0.04	0.1525	0.4583	0	0.25		0.1562	0.5766	0.1974	0.5	0.3091	0.4	0.3333	0.3804		0.2979	0.0048	nan	nan	0.0972	0.0769	0	0.0268		0.2143	0.64	0.3077	0.78	0.5648
0.8889	0	1	0	0.28	nan	0	0.1429		0	0.8276	nan	nan	0.3333	nan	nan	0.4444		0.8077	0.32	nan	nan	nan	nan	nan	0.5217		0.2381	0.6179	0.2778	0.5909	0.3762	0.5143	0.4412	0.5395		0.1887	0.0066	nan	0	0	nan	0	0.0357		0	0.2727	0	nan	0
0.9643	0	nan	0	0.2125	nan	nan	0.2644		0.4198	0.9469	nan	nan	0.5859	nan	nan	0.5658		0.3235	0	nan	nan	0	nan	nan	0		0.5	0.859	nan	0.8182	0.6455	nan	0.7083	0.5882		0.172	0.0058	nan	nan	0.065	nan	nan	0.1215		0.1194	0.4113	nan	nan	0.2464
0.96	0.0095	1	0	0.5506	1	nan	0.4603		0.1831	0.875	nan	nan	0.5729	nan	nan	0.557		0.4308	0	0.2581	nan	0.1923	0.2667	0	0.15		0.5781	0.8846	0.7436	0.8519	0.8082	0.9429	0.8182	0.931		0.7064	0.4519	0.5366	nan	0.6706	0.5682	0.5357	0.5204		0.0882	0.4667	nan	nan	0.1944
0.9778	0.4737	nan	nan	0.8462	nan	nan	0.9412		0.3208	0.9348	nan	nan	0.6203	nan	nan	0.5395		0.65	0	nan	nan	0.2333	nan	nan	nan		0.5385	0.9111	nan	nan	0.7647	nan	nan	0.6857		0.5526	0.3088	nan	0.4107	0.3214	0.6034	nan	0.5056		0.1068	0.2822	nan	nan	0.1915
0.9762	0	0.9143	nan	0.5432	1	nan	0.5663		0	0.9647	0	0.9667	0.5439	nan	0.8333	0.5686		0.5455	0.0556	nan	nan	nan	nan	nan	nan		0	0.4222	0	0.3704	0.1639	nan	nan	0.0189		0.122	0	nan	nan	0.0196	nan	nan	0.0256		0.0326	0.3119	0.0435	0.4889	0.2911
0.9167	0	nan	nan	nan	nan	nan	0.4667		0	0.9231	nan	nan	0.4857	nan	nan	0.7188		0.3889	0.0103	nan	0	0.1731	nan	0	0.1053		0	0.4651	nan	nan	0.1613	nan	nan	0.12		0.125	0.0118	0.0513	0.0789	0.0672	0.1702	0.0366	0.0809		0.0133	0.3795	0	0.4528	0.2049
0.9556	0	0.9667	0	0.4857	1	nan	0.5676		0	0.9444	0.0385	0.8889	0.5072	0.0476	0.95	0.5417		0.4333	0.008	nan	0	0.0965	nan	0	0.1818		0	0.3617	nan	nan	0.0946	nan	nan	0.0217		0.6739	0.2419	nan	0.1429	0.24	nan	0.2051	0.2143		0.1236	0.3833	0.1698	0.303	0.2741
0.6316	0.1048	nan	nan	0.3678	nan	nan	0.65		0	0.952	0.0345	0.9655	0.4878	0.0435	0.95	0.5455		0.5484	0.0111	nan	0	0.0989	nan	0	0.1481		0.1905	0.561	nan	nan	0.2903	nan	nan	0.0833		0.3	0.1415	0.2973	0.18	0.3068	0.0508	0.1667	0.1032		0.3269	0.6263	0.4444	nan	0.4706
0.9	0	nan	nan	0.5208	nan	nan	0.463		0.1724	0.9674	0.1667	1	0.4875	nan	nan	0.8793		0.4839	0	nan	0	0.1081	nan	0.0185	0.1333		0.3333	0.7846	nan	0.6296	0.5957	0.3571	0.7	0.5		0.2832	0.0735	nan	nan	nan	nan	nan	nan		0.1282	0.338	nan	0.1481	0.2143
0.9494	0.0096	nan	nan	0.5833	nan	nan	0.4255		0.1017	0.9394	0.15	nan	0.5062	nan	nan	0.4918		0.6757	0	nan	0	0.2321	0.5862	0	0.2056		0.1268	0.5031	0.0465	0.575	0.3475	0.037	0.4754	0.3818		0.4	0.1759	0.5169	0.1918	0.3371	0.3793	0.1622	0.2589		0.087	0.2899	0.3478	0.4286	0.3443
0.9487	0	nan	nan	0.5536	nan	nan	0.4476		0.0156	0.88	nan	nan	0.4348	nan	nan	0.5		0.7727	0	nan	nan	0.3077	nan	0	0.2679		0.0286	0.7203	0.0303	nan	0.4	nan	0.8966	0.6		0.2326	0	0	nan	0.0238	nan	nan	0.2273		0.0855	0.1994	0.0901	0.1111	0.0958
0.9184	0	nan	nan	0.5821	nan	nan	0.6182		0.0469	0.9455	nan	nan	0.4362	nan	nan	0.5484		0.7619	0.0962	nan	nan	0.3438	nan	0.25	0.3462		0.04	0.5556	nan	nan	0.3095	nan	nan	0.4688		0.1695	0.0093	nan	nan	0	nan	nan	0		0	0.1835	nan	0.1852	0.0769
1	0	nan	nan	0.3594	nan	nan	0.4493		0.1304	1	nan	nan	0.5	nan	nan	0.4706		0.9677	0	nan	nan	nan	nan	0	0		0.0147	0.7417	0	nan	0.3033	0	0.8214	0.5545		0.434	0.1838	nan	0.3625	0.25	0.2	0.2391	0.2222		0.0177	0.1311	0.1074	0.0784	0.1289
0.9149	0	nan	nan	0.3824	nan	nan	0.4754		0.2083	0.9412	nan	nan	0.614	nan	nan	0.5676		0.7917	0	nan	nan	nan	nan	0	0		0	0.7981	0	nan	0.2921	0.05	0.9231	0.6267		0.3684	0	0.4792	nan	0.337	0.5091	nan	0.4324		0.069	0.2889	nan	nan	0.1692
0.9545	0.0076	nan	nan	0.4675	nan	nan	0.4219		0.4945	1	nan	nan	0.6039	nan	nan	0.6023		0.5385	0.0377	nan	nan	0.4762	0.4091	nan	0.3		0	0.6761	nan	nan	0.3077	nan	nan	0.5		0.2286	0.0128	nan	0	0.2245	nan	nan	0.1607		0	0.1908	nan	nan	0.0241
0.9545	0.3137	nan	nan	0.7755	nan	nan	0.7778		0	0.9737	0.0909	1	0.4646	nan	nan	0.4262		0.3077	0	nan	nan	nan	nan	nan	0.0526		0.1471	0.6667	0	0.5714	0.3382	nan	nan	0.3077		0.3889	0	nan	0	0.0758	nan	0	0.049		0.1138	0.3431	0.0328	0.3185	0.2301
0.7662	0.0385	nan	nan	0.4478	nan	nan	0.7347		0	0.9744	nan	nan	0.45	nan	nan	0.3571		0.8537	0.5455	0.84	0.375	0.6122	nan	0.5714	0.7179		0.0654	0.7043	0	0.6667	0.3864	nan	0.5238	0.4298		0.1385	0.0033	0.2143	0	0.061	0.1184	0	0.0481		0.0224	0.185	0.0395	0.1684	0.0839
0.9032	0.1868	nan	nan	0.6406	nan	nan	0.7703		0.36	0.8913	nan	nan	0.32	nan	nan	0.4054		0.5625	0.1613	nan	nan	0.5385	nan	nan	0.5357		0.1512	0.6885	0.2	nan	0.4444	nan	0.5909	0.4286		0.1136	0	0.2174	0	0.0862	0.1607	0	0.0763		0.0709	0.6122	0.157	0.6774	0.3333
0.9231	0.1081	nan	nan	0.4643	0.8276	nan	0.6047		0.0099	0.8947	0.1667	0.9688	0.5422	0	0.9362	0.5747		0.3182	0.0152	0.7692	nan	0.4151	nan	nan	0.2		0.1187	0.6623	0.0455	nan	0.2881	0.4	0.5946	0.4571		0.1412	0	nan	0	0.0465	0	0	0.0479		0.0531	0.4978	0.0924	0.475	0.2462
0.8795	0	0.8387	0	0.4028	0.8182	0.0204	0.4423		0.04	0.9286	0.0323	0.9545	0.4182	nan	nan	0.4571		0.6182	0.051	0.8276	0.0294	0.4198	nan	nan	0.1449		0.2055	0.6292	0.0357	nan	0.2564	0.3226	0.8261	0.527		0.4074	0.2308	0.6667	0.3233	0.4605	0.5102	0.3571	0.4214		0.1692	0.6216	0.1732	0.6627	0.3697
0.875	0	0.7857	0	0.3929	nan	0	0.2321		0	0.9259	0.0455	1	0.5	nan	nan	0.4643		0.5645	0.0198	0.8	0	0.3978	nan	nan	0.0429		0.4884	0.803	0.1471	nan	0.3788	nan	nan	0.875		0.1463	0	0	nan	0	nan	nan	0.0476		0.0112	0.15	0.0137	nan	0.0463
0.881	0.0263	0.6857	0	0.3514	1	0	0.2973		0.4337	0.9827	0.1667	0.9583	0.5255	0.3415	0.9348	0.5704		0.3099	0.0092	0.2941	0	0.1294	0.0833	0.0741	0.0851		0.4286	0.831	0.44	nan	0.56	nan	nan	0.6829		0.6216	0.2254	0.4706	0.1622	0.3537	0.5484	0.4286	0.4576		0.0327	0.3522	0.0171	0.2442	0.1101
0.8158	0	nan	0	0.3148	nan	0	0.25		0.1	0.9623	nan	nan	0.4167	nan	nan	0.4643		0.4783	0.0964	0.3276	0.0282	0.1631	0.3585	0.2128	0.264		0.3418	0.6667	0.4444	0.5429	0.5579	0.5714	0.6226	0.6061		0.7586	0.2466	0.25	0.3333	0.2909	nan	0.4118	0.386		0.0945	0.3894	0.0862	0.3469	0.1899
0.5873	0	0.5	0.0222	0.3094	0.9412	0	0.3525		0	0.9783	nan	nan	0.44	nan	nan	0.5333		0.8214	0.1842	nan	nan	0.5952	nan	nan	0.6538		0.1429	0.6757	0.2571	nan	0.3636	0.12	nan	0.2647		0.2759	0	0.1364	0	0.0361	nan	0	0.0652		0.0234	0.1584	nan	0.0833	0.0465
0.7778	0.0424	0.5714	0.0323	0.375	0.9737	0.3333	0.686		0.2135	0.9677	nan	nan	0.7356	nan	1	0.6962		0.619	0.1818	nan	nan	0.5968	nan	nan	0.4706		0.4231	0.8028	nan	0.7273	0.5455	nan	nan	0.6923		0.7826	0.3765	nan	nan	0.6842	0.85	nan	0.7949		0.0206	0.1885	nan	nan	0.0635
0.9153	0.2868	0.8971	0.4	0.6957	0.9848	0.6226	0.7544		0.126	0.9912	nan	1	0.6364	nan	1	0.6706		0.84	0	nan	nan	nan	nan	nan	nan		0.2	0.7031	nan	nan	nan	nan	0.6552	0.6552		0.3881	0.1573	nan	0.2045	0.2787	0.2687	nan	0.2105		0.0156	0.1288	0.0548	nan	0.1067
0.8148	0.0882	nan	nan	0.5385	nan	nan	nan		0.102	0.9744	nan	nan	0.4909	nan	nan	0.5714		0.8667	0.0952	nan	nan	0.381	nan	nan	nan		0.4571	0.7941	nan	0.8462	0.7692	nan	nan	0.7826		0.24	0.0169	0	nan	0.0333	0.2326	0.05	0.1486		0.0604	0.1847	nan	nan	0.1014
0.6667	0.0471	0.5714	0	0.3768	0	0	0		0.1237	0.9659	0	0.7857	0.4531	nan	nan	0.5657		0.4912	0	0.5366	0	0.3438	nan	0.0417	0.2955		0.4286	0.9024	0.6667	nan	0.6774	nan	nan	0.95		0.4133	0.0706	0.36	nan	0.3043	0.52	0.0476	0.36		0.2626	0.5391	0.3069	0.2632	0.3333
0.7347	0.037	0.8	0	0.5368	0.3846	0.0312	0.2		0	0.9574	nan	nan	0.4	nan	nan	0.5385		0.4444	0.0129	0.2532	0.0278	0.1694	0.6607	0.0385	0.3821		0.0533	0.6522	0.0526	nan	0.1724	0.0312	nan	0.2407		0.4175	0.0935	0.4545	nan	0.3125	0.2414	0	0.1215		0.0104	0.1447	0.0256	0.0877	0.0519
0.549	0	0.6122	0	0.4156	nan	0	0.1739		0.0932	0.993	0	0.9688	0.405	nan	1	0.7182		0.4195	0.0084	0.2105	0.0222	0.1475	0.6901	0.026	0.33		0	0.3625	0	nan	0.1458	0	nan	0.1628		0.3333	0.005	nan	nan	0.0506	nan	nan	nan		0.0114	0.2617	0	0.4412	0.3288
0.7308	0.2297	0.6667	nan	0.561	nan	0.9545	0.94		0.04	0.9286	nan	nan	0.3766	nan	nan	0.4308		0.6077	0.0046	0.4419	0.0256	0.3172	0.971	0.0185	0.5513		0	0.3125	nan	nan	0	nan	nan	0.2692		0.1522	0	nan	0	0.0294	nan	nan	0.0893		0.038	0.3409	0.1124	0.2432	0.2107
0.8246	0.0667	nan	nan	0.6765	nan	nan	0.2917		0.0132	0.9778	nan	nan	0.335	nan	nan	0.4341		0.3929	0.0073	0.3778	0	0.1974	0.8919	0.0263	0.4474		0	0.3243	0	nan	0.038	0	nan	0.0588		0.5357	0.0169	nan	nan	nan	nan	nan	0		0.0431	0.6755	0.0441	0.625	0.3618
1	0	nan	nan	0.4	nan	nan	nan		0.0222	0.9683	nan	nan	0.3559	nan	nan	0.3559		0.7966	0.0062	0.5167	0	0.2657	0.9535	0	0.5333		0.0123	0.5	0	nan	0.0984	0	nan	0.0455		0.4643	0.104	nan	nan	nan	nan	nan	0		0.0342	0.6826	0.0462	0.6389	0.3475
0.8571	0.2444	nan	nan	0.5185	nan	nan	0.9091		0.0263	0.9605	nan	1	0.3953	nan	nan	0.4268		0.5847	0	0.48	0	0.2319	0.75	0	0.4381		0	0.5814	0	nan	0.0297	0	nan	0.1379		0.3835	0.1916	0.1348	0.1294	0.1345	0.142	0.2459	0.1703		0.0306	0.1752	0	0.3056	0.1346
0.85	0.0988	0.7333	nan	0.5319	nan	0.1562	0.4386		0	0.9255	0	0.9091	0.4068	0	nan	0.3729		0.3571	0	nan	nan	0.1515	nan	nan	0.3929		0.0092	0.3934	0	nan	0.0775	0	0.5238	0.2062		0.303	0.1091	0.1034	0.1212	0.1048	0.0952	0.1034	0.1848		0	0.5211	0.1364	0.3636	0.2881
0.881	0	nan	nan	0.4915	nan	nan	0		0	0.9467	0.0408	1	0.3521	0	1	0.493		0.5476	0	0.4	nan	0.3721	nan	nan	0.4412		0.0095	0.3583	0	nan	0.0833	nan	0.2857	0.156		0.2048	0	nan	nan	0.1515	nan	nan	0.0652		0	0.2275	0.0741	0.2353	0.1677
0.9167	0.05	nan	nan	0.6364	nan	nan	nan		0.0196	0.9514	0.0108	0.9474	0.2868	0	0.9	0.3481		0.4773	0	0.3043	nan	0.2444	0.65	nan	0.3913		0	0.3542	0	nan	0.0513	nan	nan	0.3636		0.8525	0.3846	0.3396	0.3953	0.3684	0.4	0.4222	0.4265		0.0556	0.551	nan	0.4578	0.3364
0.8065	0.0708	0.8846	0.1967	0.3889	0.7619	0	0.4146		0	0.9412	0	nan	0.25	0	nan	0.1923		0.4516	0.0244	nan	nan	0.1458	nan	nan	0		0.3226	0.735	0.4545	0.6327	0.5679	0.449	0.7222	0.5326		0.2128	0.0052	nan	nan	0.0226	nan	nan	0.044		0	0.1935	nan	nan	0.0667
0.8095	0	nan	nan	0.5455	nan	nan	0.5238		0	0.9551	0.0116	0.9118	0.2869	0	0.9318	0.4343		0.3478	0	nan	nan	0.0303	nan	nan	nan		0.4062	0.7912	0.5263	0.8	0.6418	nan	0.76	0.641		0.22	0.0241	nan	nan	0.1148	nan	nan	0.0286		0.0312	0.3333	0.0465	nan	0.1746
0.9811	0.3571	nan	0.3243	0.5763	1	0.3878	0.5783		0.1564	0.9342	0.121	0.9744	0.3779	0.1139	0.9268	0.461		0.5417	0.0278	nan	nan	0.35	nan	nan	nan		0.0208	0.4928	nan	nan	0.2712	nan	nan	0.3056		0.7196	0.5571	0.5833	0.561	0.5843	0.5316	0.5893	0.5743		0.0606	0.2407	0.125	0.1818	0.1455
1	0.3407	nan	0.3514	0.5306	nan	0.2	0.4324		0.0465	0.9415	0.0588	0.9561	0.4182	0.0645	1	0.3571		0.3043	0	nan	0	0.0125	nan	0	0.03		0	0.4348	nan	nan	0.3514	nan	nan	0.3182		0.2541	0.1202	0.234	0.2778	0.2	0.2019	0.2133	0.1921		0.0426	0.1677	nan	0.0667	0.0942
1	0.0769	nan	nan	0.6667	nan	nan	0.3667		0	1	0	nan	0.425	nan	nan	0.4074		0.3182	0	nan	0.037	0.027	nan	0	0.0789		0.0323	0.5714	nan	nan	0.1429	nan	nan	0.12		0.8	0.5196	0.6316	nan	0.6267	0.7586	0.6897	0.6957		0.0498	0.1564	0.0522	0.0833	0.0763
1	0.0078	1	nan	0.4769	nan	nan	0.4032		0.0072	0.9398	0.0172	0.8824	0.4125	0	0.9333	0.4153		0.375	0	nan	nan	0.3636	nan	nan	nan		0.2113	0.8421	0.3043	nan	0.3934	nan	nan	0.3261		0.129	0	nan	0	0.0139	nan	0	0		0.052	0.2317	0.0938	nan	0.1795
0.8571	0.0164	nan	0.05	0.3947	nan	nan	0.3824		0	0.9623	0.0244	1	0.4792	0	0.9744	0.362		0.4922	0.0058	0.2381	0.1848	0.266	0.3	0.1781	0.2449		0.1485	0.5526	0.1163	0.2778	0.1818	0.0667	nan	0.1089		0.2258	0.0273	nan	nan	0.0421	nan	nan	0		0.0233	0.2637	0.0161	0.1951	0.0841
0.9167	0	nan	nan	0.5116	nan	nan	0.3478		0.0273	0.9722	0	0.9167	0.386	0	0.9706	0.336		0.4821	0	0.1795	0.2143	0.247	nan	0.2586	0.2952		0.0617	0.3778	0.0899	0.127	0.133	0	0.1579	0.0604		0.8056	0.6395	0.7349	0.7345	0.7308	0.6557	0.5811	0.6746		0	0.1587	0.0244	0.2308	0.1196
0.7727	0	nan	nan	0.48	nan	nan	0.52		0.0242	0.9829	0	1	0.4074	0	0.9762	0.4272		0.325	0	nan	0.1081	0.3065	nan	0.1304	0.1667		0.3857	0.8333	0.4516	nan	0.566	0.3478	nan	0.4516		0.6316	0.2773	nan	0.6441	0.55	nan	0.3714	0.4211		0.0682	0.2473	nan	0.2162	0.1972
0.8846	0	nan	nan	0.3548	nan	nan	0.619		0.02	0.95	0	0.9412	0.3393	0	0.963	0.4937		0.3452	0	nan	0.3478	0.4118	nan	0.1607	0.1515		0.4255	0.8537	0.5333	nan	0.6923	0.3243	nan	0.4062		0.4444	0.2402	0.3556	0.1905	0.3592	nan	0.2817	0.233		0	0.2189	nan	0.1818	0.3036
1	0	nan	nan	0.5455	nan	nan	0.5833		0.0041	0.9755	0.0079	0.9851	0.3301	0.0094	0.9625	0.41		0.6098	0	nan	0.0714	0.2603	nan	0.0588	0.24		0.1111	0.5135	0.1739	nan	0.2778	0.1471	nan	0.1667		0.1196	0.0186	0.0123	0.0465	0.0299	0.0492	0.0101	0.0252		0.0253	0.1266	0.0833	0.0235	0.0647
0.7	0	nan	nan	nan	nan	nan	nan		0.0449	0.9724	0.0446	0.9878	0.2984	0.0236	0.9255	0.3957		0.4655	0	nan	0.0465	0.2754	nan	0.0714	0.1414		0.3534	0.8049	0.3929	0.8605	0.58	0.3699	0.7619	0.4857		0.1029	0	nan	0	0.0415	0	0	0.0222		0.0242	0.125	0.0459	0.093	0.0625
1	0.0068	0.9615	0	0.3579	0.9091	0.0233	0.4414		0.3396	0.9623	0.4	1	0.5765	0.2571	0.9778	0.5721		0.5789	0.0976	nan	0.0476	0.1944	nan	0.1081	0.2264		0.3696	0.8861	0.32	0.8571	0.5593	0.2727	nan	0.5		0.1905	0	nan	0	0	nan	nan	0.0159		0.038	0.2289	0.0678	0.1587	0.1205
0.9815	0.0078	nan	0	0.4167	nan	0	0.2436		0.3048	0.95	0.1833	0.9697	0.4468	0.093	0.9375	0.4416		0.6486	0.0202	0.6833	0.0312	0.3711	0.5769	0	0.3276		0.1296	0.5143	0.2143	nan	0.3919	nan	nan	0.2121		0.3158	0.0598	nan	0.3158	0.2317	nan	0	0.186		0	0.3292	nan	0.25	0.2061
0.9143	0.009	1	0	0.4271	0.8889	0	0.4444		0.371	0.9718	0.2466	1	0.487	0.0698	0.9355	0.4286		0.8519	0	0.9697	0.0323	0.5	nan	nan	0.3571		0	0.364	nan	0.3393	0.2574	nan	0.1639	0.1169		0.1692	0.0041	0	0.0282	0.0177	0	0.0133	0.0074		0	0.2824	0.4024	0.1333	0.3311
0.8846	0	nan	nan	0.4483	nan	nan	0.4		0.0952	1	nan	nan	0.5926	nan	nan	nan		0.92	0	0.7	nan	0.5476	nan	nan	nan		0.1702	0.8222	nan	nan	0.6786	0.75	nan	0.8043		0.4186	0.1691	0.125	nan	0.0948	0.0833	0.0625	0.1692		0.0435	0.5486	nan	0.3226	0.4308
0.9208	0.005	0.8909	0.0606	0.5922	1	0.1765	0.5673		0.1739	0.9412	0.2727	nan	0.5	nan	nan	0.5909		0.8	0	nan	nan	0.4054	nan	nan	nan		0.5385	0.95	nan	nan	0.7619	nan	nan	0.68		0.3125	0.0045	0.1429	0	0.0656	0.1613	0.031	0.0492		0.0152	0.5678	0	0.3214	0.1558
0.9583	0	nan	nan	0.5862	nan	nan	0.5		0	0.8407	0	1	0.3763	0.0278	0.9692	0.6111		0.8571	0.0357	nan	nan	0.3939	nan	nan	nan		0.5366	0.9844	nan	nan	0.6047	0.4815	nan	0.7188		0.1	0	0.05	0.019	0.0278	nan	0.0253	0.0192		0.0462	0.2361	nan	0.0274	0.02
0.88	0	nan	nan	0.5106	nan	nan	0.4194		0	0.925	0	nan	0.3721	nan	nan	0.5385		0.9412	0.0208	0.9048	nan	0.6	0.913	nan	0.5682		0.4306	0.8561	0.2188	0.875	0.52	0.1957	0.9474	0.5714		0.337	0.0977	0.0625	0.1818	0.1103	0	0.3971	0.2571		0.0471	0.2229	nan	0.193	0.1193
0.8817	0.0051	0.7609	0	0.5153	0.8286	0.025	0.4219		0	0.9783	nan	nan	0.4146	nan	nan	0.5116		0.7097	0	0.6176	nan	0.4545	0.6176	0	0.3966		0.2955	0.8243	nan	0.6667	0.4706	nan	0.95	0.5636		0.8901	0.7009	0.6571	0.6667	0.6898	0.9661	0.7879	0.912		0.035	0.1667	0.1852	nan	0.1967
0.875	0.0233	0.8182	nan	0.5294	nan	nan	0.5		0	0.9057	nan	nan	0.375	nan	nan	0.32		0.4324	0	nan	nan	0.3043	nan	nan	0.2963		0.1538	0.6809	nan	nan	0.4194	nan	nan	0.525		0.557	0.2745	0.4167	nan	0.4333	nan	nan	0.678		0.0667	0.4135	0.0172	0.3514	0.2
0.8696	0.0278	nan	nan	0.5333	nan	nan	0.4545		0.0345	0.8571	nan	nan	0.2857	nan	nan	nan		0.6034	0.0254	0.6786	0	0.3279	0.6316	0	0.4091		0.3548	0.726	0.1905	0.697	0.5091	nan	0.8571	0.6522		0.5185	0.2891	nan	0.2653	0.266	nan	0.2889	0.2759		0.0367	0.1838	0.0361	0.1636	0.094
0.9844	0.0071	nan	nan	0.4945	nan	nan	0.4384		0	0.8537	nan	nan	0.3	nan	nan	nan		0.8333	0.0342	0.8649	0	0.4458	0.8654	0	0.5862		0.35	0.85	nan	nan	0.5	nan	nan	0.7		0.7049	0.4242	0.72	nan	0.6629	0.6538	nan	0.4924		0.0615	0.3529	nan	0.4444	0.3125
0.8261	0	nan	nan	0.5429	nan	nan	0.4242		0.0345	0.972	nan	nan	0.3786	nan	nan	0.4727		0.4783	0.0092	0.4348	0	0.2319	0.3488	nan	0.2237		0.2083	0.8684	nan	nan	0.84	nan	nan	0.8462		0.8026	0.4902	nan	nan	0.4151	nan	nan	0.4308		0.0323	0.4159	0.08	nan	0.2137
0.9643	0.0054	nan	nan	0.5147	nan	nan	0.5914		0.0435	0.9111	nan	nan	0.4412	nan	nan	0.5		0.3778	0.0067	nan	0	0.0833	0.2812	0	0.1098		0.4	0.7414	0.3704	0.7816	0.6833	0.7143	0.6897	0.748		0.216	0.0609	0.0909	nan	0.078	nan	nan	0.0749		0.0196	0.337	0.0465	nan	0.1121
0.9333	0.0131	nan	nan	0.4483	nan	nan	0.5778		0	0.9324	nan	nan	0.4222	nan	nan	0.5278		0.5517	0	nan	nan	0.4706	nan	nan	0.4167		0.2	0.9459	nan	0.8261	0.6389	nan	nan	0.6667		0.1507	0.0095	0	0	0	nan	nan	0.04		0	0.7595	nan	0.6667	0.4717
0.6923	0.0377	nan	nan	0.551	nan	nan	0.0357		0	0.9762	nan	nan	0.4	nan	nan	0.375		0.65	0.0789	nan	nan	nan	nan	nan	nan		0	0.4706	nan	0.45	0.2857	nan	0.381	0.225		0.2593	0.0233	0.0217	nan	0.0806	0	0.0333	0.0244		0	0.3694	0.0278	0.3714	0.1928
0.8936	0.0619	0.88	0	0.4259	0.7391	0.1923	0.4074		0	0.9667	nan	nan	0.375	nan	nan	0.4423		0.7778	0.0606	nan	nan	nan	nan	nan	nan		0.1509	0.4563	0.25	0.3611	0.3333	0.1842	0.6889	0.4512		0.152	0	0.1	nan	0.1154	0.0814	nan	0.0849		0.0294	0.2353	nan	0.2128	0.1714
0.7952	0.0797	0.8485	0.0882	0.5566	0.9118	0.4516	0.6615		0	0.9593	nan	nan	0.4066	nan	nan	0.5507		0.9231	0.6	nan	nan	0.8438	nan	nan	nan		0	0.5139	nan	nan	0.2368	0.3214	0.5385	0.45		0.1837	0	0	0	0	nan	0.04	0.0794		0	0.275	0.0256	nan	0.0392
0.925	0.0149	nan	nan	0.2963	nan	nan	0.7826		0	0.98	nan	nan	0.3614	nan	nan	0.5424		0.6	0.1333	nan	nan	0.2857	nan	nan	nan		0.2308	0.7895	nan	nan	0.5161	nan	nan	0.6667		0.1639	0.007	nan	nan	0	nan	nan	0.0192		0.0052	0.1228	0	0.0833	0.0178
0.8889	0.0741	nan	nan	0.6296	nan	nan	0.55		0	1	nan	nan	0.463	nan	nan	0.3846		0.75	0.2143	nan	nan	0.5517	nan	nan	0.3462		0.1034	0.6761	nan	nan	0.4545	0.1304	nan	0.2564		0.1548	0.0281	nan	nan	0	nan	nan	0.0714		0.0511	0.1748	0.0652	0.1429	0.1043
0.9615	0.0171	nan	nan	0.4624	nan	nan	0.55		0.0238	0.9421	0.0619	1	0.3896	0.0323	0.9861	0.4105		0.4146	0	0.5625	0.0256	0.2295	0.7083	0.1321	0.3039		0.12	0.6214	0.2941	nan	0.4267	0.2439	0.4828	0.3425		0.1275	0	0	0	0	0.2222	nan	0.2308		0.085	0.2055	0.0615	0.2388	0.187
0.9697	0.0128	nan	nan	0.4242	nan	nan	0.6515		0.0833	0.8989	0.0357	0.9524	0.4524	nan	1	0.443		0.4857	0	nan	0.027	0.3125	nan	0.2759	0.3976		0.1591	0.6164	nan	nan	0.3043	0.2727	nan	0.4808		0.3016	0.0674	nan	nan	0.0682	0.2059	nan	0.1356		0.0847	0.1955	0.2059	0.1385	0.1933
0.9167	0.0909	nan	nan	nan	nan	nan	0.6522		0	0.9848	nan	nan	0.4118	nan	nan	0.35		0.5769	0.0292	0.4643	0.1304	0.275	0.3929	0.0882	0.2644		0.325	0.7538	0.1923	nan	0.4681	0.75	nan	0.7442		0.3028	0.1009	0.2564	0.1869	0.229	0.2993	0.0588	0.2228		0.2609	0.5634	0.0909	0.6122	0.4335
0.9038	0.0109	nan	nan	0.5429	nan	nan	0.4286		0	0.942	nan	nan	0.4308	nan	nan	0.4091		0.381	0.0331	0.2692	0.0588	0.1084	0.3462	0.0345	0.1935		0.0303	0.463	0.0682	0.4483	0.2083	0.3095	0.3438	0.3378		0.3263	0.0388	0.1915	0.025	0.1149	0.1282	0.0845	0.0976		0.1034	0.3058	0.0217	0.2532	0.123
0.8333	0	nan	nan	0.4	nan	nan	0.4375		0.0476	0.9474	nan	nan	0.4808	nan	nan	0.4615		0.3636	0	nan	nan	0.1176	nan	nan	0.0625		0.1557	0.695	0.3191	0.7317	0.5172	0.7467	0.6456	0.6909		0.8434	0.3636	nan	0.8125	0.7812	nan	0.5714	0.6829		0.0547	0.1923	0.1	0.0968	0.1043
0.5217	0.0061	nan	nan	0.2569	nan	nan	0.2424		0	0.9091	nan	nan	0.4512	nan	nan	0.4151		0.7241	0.006	0.8475	0	0.5326	0.8	0.0303	0.2376		0.0976	0.5769	0.0968	0.7037	0.386	0.5517	0.4545	0.5091		0.1692	0.0204	nan	0	0	0	nan	0		0.0272	0.3494	0.0706	0.3737	0.2972
0.8846	0.0253	nan	nan	0.5397	nan	nan	0.2857		0	0.7917	nan	nan	0.4286	0	0.9565	0.3699		1	0.01	0.7143	0.025	0.3077	nan	0	0.3387		0.3478	0.8537	nan	nan	0.5172	nan	nan	0.9		0.7797	0.4109	nan	0.2593	0.5	0.75	0.4571	0.6087		0	0.4581	0.1429	0.4768	0.3756
0.9836	0	nan	nan	0.4775	nan	nan	0.2867		0.3929	0.9855	0.5882	0.9545	0.7321	0.95	0.9091	0.9286		0.871	0.0333	0.907	0.0526	0.4158	0.85	0.0541	0.4186		0.2885	0.6026	nan	0.7333	0.4839	0.5385	nan	0.5952		0.6176	0.1591	0.1515	0.2093	0.1792	0.2982	0.3774	0.3158		0.3387	0.6275	nan	0.3636	0.2619
0.8367	0.0078	nan	nan	0.5362	nan	nan	0.2574		0.0122	0.9763	0	0.9672	0.4167	0.8667	0.9136	0.9127		0.3636	0.012	0.4242	0.0339	0.1978	0.4324	0.1316	0.253		0.1449	0.486	0.0682	0.5676	0.281	0.4865	0.3056	0.3415		0.5904	0.2479	0.3731	nan	0.3636	0.6552	0.2353	0.3793		0.1489	0.5676	nan	nan	0.3571
0.9636	0.3065	nan	nan	0.625	nan	nan	0.9592		0	0.9231	0.1507	0.9231	0.4087	0.1321	1	0.4103		0.4098	0.0153	0.4	0.0175	0.1966	0.4865	0.1389	0.3133		0.2903	0.7812	0.1935	0.6774	0.4444	nan	0.6786	0.6484		0.4096	0.1826	0.3504	0.3077	0.3563	0.3478	0.2581	0.3018		0.1111	0.5862	nan	nan	nan
0.7	0.0385	nan	nan	nan	nan	nan	nan		0.0325	0.9787	0	0.8667	0.3295	0.0182	nan	0.28		0.871	0.1591	nan	nan	0.6316	0.95	nan	0.7941		0.2778	0.6304	nan	nan	0.6207	nan	nan	0.5278		0.1915	0	nan	nan	0	nan	nan	nan		0.0316	0.24	0	0.0741	0.0213
0.75	0	nan	nan	0.2917	nan	nan	nan		0.0156	0.9333	0.0741	nan	0.3421	0.0857	nan	0.3333		0.64	0.046	nan	nan	0.1892	nan	nan	0.24		0.6	0.9462	nan	nan	0.875	nan	nan	0.902		0.9149	0.6033	0.9024	nan	0.9057	0.8077	nan	0.7821		0.3933	0.6074	0.6327	0.5424	0.654
0.5278	0	nan	nan	0.2059	nan	nan	0.1818		0.0263	0.8974	0.087	nan	0.3636	nan	nan	0.2692		0.7097	0.2198	nan	nan	0.4444	nan	nan	0.5		0	0.3333	nan	nan	0.0714	nan	nan	0.069		0.1613	0	nan	0	0.037	nan	nan	0.0152		0.0115	0.1719	0.0179	nan	0.0989
0.5517	0.0244	nan	nan	0.1522	nan	nan	0.1071		0	0.9254	nan	nan	0.5714	nan	nan	0.66		0.726	0.4048	0.825	0.3429	0.6053	0.5957	0.3333	0.4632		0.1296	0.5556	nan	nan	nan	nan	nan	0.4286		0.1562	0	0	0	0	nan	nan	0.0226		0.2209	0.4337	0.4045	0.549	0.45
0.5909	0.0556	nan	nan	0.3636	nan	nan	0.4091		0.0182	0.9167	0	0.4167	0.2059	0	0.0435	0.0179		0.9474	0.6465	nan	nan	0.9483	nan	nan	0.8333		0.1633	0.697	0.6552	0.6923	0.6721	0.4348	0.6	0.549		0.2059	0.0035	0.093	0	0.0335	0.037	0	0.0608		0.4599	0.7429	0.4706	0.7333	0.5922
0.9474	0.2471	nan	nan	0.5952	nan	nan	0.5227		0.006	0.655	0	0.7	0.2476	0	0.7302	0.4324		1	0.5957	nan	nan	0.8387	nan	nan	0.6981		0.4681	0.7778	0.7241	nan	0.7674	0.6667	0.7812	0.7424		0.5	0	nan	0	0	0.2121	0	0.0769		0.378	0.6667	0.4154	0.5349	0.4706
0.5294	0.0079	nan	nan	0.1739	nan	nan	0.0816		0	0.8556	0	nan	0.2756	0	nan	0.4271		0.625	0.0267	nan	nan	0.0312	nan	nan	0.1818		0.4861	0.791	0.7619	nan	0.6462	nan	0.8571	0.55		0.3143	0	0.25	nan	0.1707	nan	nan	0.1852		0	0.121	0	nan	0.0685
0.5806	0	nan	nan	0.1562	nan	nan	0.08		0	0.9286	0	nan	0.2857	0	nan	0.3548		0.7105	0.0193	nan	nan	0.0282	nan	nan	0.0952		0.037	0.3551	0.0926	0.4286	0.2593	0.0455	0.7	0.4306		0.1408	0.0211	nan	0	0.0224	nan	0	0.0132		0.0449	0.2391	0.1186	nan	0.1429
0.9167	0.1053	nan	nan	0.55	nan	nan	0.9375		0.0216	0.9195	0	nan	0.3279	0	0.9231	0.3305		0.7727	0.0345	nan	nan	nan	nan	nan	0.375		0.4762	0.7952	0.5	0.8095	0.6154	nan	0.6522	0.6923		0.1096	0	nan	0.0149	0.0349	nan	0.04	0.025		0.0219	0.1716	nan	nan	0.0622
0.7	0.027	nan	nan	0.3846	nan	nan	0.3667		0.028	0.9561	0	nan	0.2679	0	0.92	0.1933		0.7568	0.0089	nan	nan	0.4595	nan	nan	0.2879		0.5	0.8431	nan	nan	0.8333	nan	nan	0.85		0.8406	0.5673	nan	nan	0.8182	nan	0.8636	0.6216		0.0331	0.2921	0.1346	0.2333	0.1813
0.907	0.2925	nan	nan	0.1429	nan	nan	0.3922		0.0065	0.8571	0	nan	0.2603	0.0244	nan	0.1139		0.5714	0	nan	nan	0.3571	nan	nan	0.1905		0.1702	0.8167	0.0556	nan	0.1754	nan	0.7619	0.4878		0.5217	0.1614	0.4286	0.125	0.2438	0.1935	0.1266	0.1742		0.006	0.1419	0.0432	0.1308	0.0756
0.85	0.0222	nan	nan	0.1	nan	nan	0.1667		0.0042	0.9333	0	nan	0.1818	0	nan	0.0889		0.4412	0.0128	nan	nan	0.1525	nan	nan	0.1111		0.0451	0.8061	0	0.4464	0.1404	0.0392	0.8182	0.4516		0.5222	0.1538	0.561	0	0.3382	nan	nan	0.1429		0.064	0.2515	0.0606	nan	0.1398
0.7952	0.1378	nan	nan	0.5	nan	nan	0.2381		0	0.7879	0	nan	0.1194	0	nan	0.1185		0.3571	0	nan	nan	0	nan	nan	0		0.24	0.6923	nan	nan	0.3226	nan	nan	0.2593		0.2727	0.0377	0.3478	nan	0.2281	0.0286	nan	0.0492		0.0463	0.2114	nan	0.1625	0.1641
0.8636	0.2323	nan	nan	0.5111	nan	nan	0.3319		0	0.6316	0	nan	0.0918	0	nan	0.1031		0.6963	0.2867	nan	nan	0.487	nan	nan	0.4592		0.2	0.9167	nan	nan	0.375	nan	0.913	0.7		0.3256	0.0476	nan	nan	nan	nan	0	0.0732		0	0.1064	0.0441	0.0893	0.0592
0.6	0.0917	nan	nan	0.3333	nan	nan	0.7083		0	0.9767	0	0.963	0.2179	0.0392	nan	0.119		0.6552	0.2685	nan	nan	0.3699	nan	nan	0.4286		0	0.6829	0.037	0.6818	0.32	nan	0.931	0.6087		0.1184	0	0.0972	0	0.0315	nan	0.0215	0.049		0.0909	0.2373	0.1349	0.2991	0.2109
0.7414	0	nan	nan	0.1901	nan	nan	0.2368		0.0161	0.9459	0	nan	0.2462	nan	nan	0.2308		0.3947	0.0794	nan	nan	0.2182	nan	nan	0.35		0.06	0.5816	0.1	0.6429	0.3678	0.04	0.6111	0.4405		0.2	0.0067	0.1739	0	0.0374	nan	0	0.0431		0.0645	0.2634	0.0632	0.2131	0.1118
0.8571	0.019	nan	nan	0.3247	nan	nan	0.3108		0.5	1	nan	nan	0.8636	nan	nan	nan		0.6	0.0278	nan	nan	0.3	nan	nan	0.5		0.1875	0.8676	0.0588	0.7368	0.4024	0.2	0.8776	0.68		0.3462	0	0.1818	nan	0.1316	nan	nan	0.0952		0.0523	0.3269	0.0333	0.3312	0.171
0.7143	0.0111	nan	nan	0.3125	nan	nan	0.15		0	0.7381	nan	nan	0.4286	nan	nan	0.4		0.7667	0.2982	nan	nan	0.4865	nan	nan	0.7941		0.1707	0.8125	0.3043	0.6579	0.5246	0.0312	0.8158	0.4384		0.15	0	nan	nan	0	nan	nan	nan		0.0287	0.2022	0.0629	0.1513	0.1056
0.9048	0	nan	nan	nan	nan	nan	nan		0	0.7564	nan	nan	0.3469	nan	nan	0.4737		0.7586	0.407	nan	nan	0.3556	nan	nan	0.4634		0	0.5732	0	nan	0.1	0.0541	0.7	0.3711		0.6423	0.335	0.2162	0.4419	0.3534	0.4194	0.4175	0.426		0.0192	0.1274	0.0156	0.0714	0.057
0.8571	0.1429	nan	nan	0.5417	nan	nan	0.4615		0	0.8333	nan	nan	0.36	nan	nan	nan		0.5161	0.0488	nan	nan	nan	nan	nan	0.3		0	0.5897	0	0.5417	0.2286	0.0278	0.4474	0.2414		0.1683	0.028	0.0652	0.0263	0.048	0.1064	0.0241	0.0543		0.0702	0.3237	0.1507	0.1481	0.1592
0.7447	0.1184	nan	nan	0.5	nan	nan	0.1458		0.3542	0.9697	nan	nan	0.7391	nan	nan	0.9365		0.4561	0	nan	nan	nan	nan	nan	0.4643		0.009	0.4692	0	0.6512	0.2109	0	0.5167	0.28		0.697	0.3097	nan	nan	0.5714	nan	nan	0.5		0.0805	0.264	0.1774	nan	0.1753
0.9643	0	nan	nan	nan	nan	nan	0.5455		0	0.871	nan	nan	0.2857	nan	nan	0.4		0.4182	0.0196	0.4286	0	0.2043	nan	0.0417	0.2889		0.0333	0.7143	nan	nan	0.2778	nan	nan	0.4595		0.1842	0	nan	0	0	nan	nan	0.027		0	0.1889	0.1228	0.0385	0.1124
0.7931	0.2154	nan	nan	0.6279	nan	nan	1		0.4432	0.9663	nan	nan	0.7222	nan	nan	0.7867		0.4792	0	nan	0	0.1525	nan	nan	0.1837		0	0.9756	nan	nan	0.5926	nan	nan	0.5455		0.2121	0	nan	0	0	nan	nan	0		0	0.1453	0	0.0472	0.0222
0.5588	0.0244	nan	nan	0.3793	nan	nan	0.3333		0.0455	1	nan	nan	0.48	nan	nan	0.5769		0.3455	0.0128	nan	0	0.1098	nan	nan	0.1429		0.0435	0.7471	0	0.697	0.3333	0	0.7308	0.4259		0.7353	0.3503	nan	nan	0.1719	nan	nan	0.2745		0	0.3412	0	nan	0.1754
0.9032	0	nan	nan	0.4643	nan	nan	0.5		0.4634	1	nan	nan	0.6735	nan	nan	0.65		0.619	0.0526	nan	nan	0.1667	nan	nan	nan		0	0.8472	nan	nan	0.2903	nan	0.85	0.4474		0.1449	0.0098	0.0149	0.0312	0.0189	0	0.029	0.0147		0	0.2064	0.06	0.0556	0.0429
0.88	0	nan	nan	0.5588	nan	nan	0.5833		0.2273	0.9574	nan	nan	nan	nan	nan	nan		0.5349	0	nan	0	0.0833	nan	nan	0.2188		0	0.7857	nan	nan	0.3415	nan	nan	0.4286		0.575	0.2671	0.3095	0.3243	0.3247	nan	0.2676	0.3103		0.2	0.472	0.2391	nan	0.3596
0.8917	0.3498	nan	nan	0.7448	nan	nan	0.6875		0.0213	0.8485	nan	nan	0.2381	nan	nan	0.2366		0.5714	0	nan	0	0.0484	nan	0	0.1304		0	0.9116	0	0.7619	0.4294	0	0.8	0.3169		0.5616	0.375	0.5263	0.4539	0.4918	0.3393	0.2816	0.3131		0.1026	0.3851	0.25	0.7143	0.3214
0.9128	0.0977	nan	nan	0.7035	nan	nan	0.4454		0	0.96	nan	nan	0.4444	nan	nan	0.76		0.5769	0	nan	nan	nan	nan	nan	0.1892		0	0.6396	0	nan	0.2544	0	nan	0.2832		0.5469	0.3028	0.5915	0.2603	0.4479	0.4091	nan	0.3457		0.0746	0.3077	0.1176	nan	0.1884
0.7299	0.0032	nan	nan	0.4896	nan	nan	0.4261		0	0.9231	nan	nan	nan	nan	nan	nan		0.4167	0	nan	0	0.1	nan	0	0.0545		0	0.7912	0.0392	0.75	0.3077	0	0.6667	0.3086		0.6061	0.3852	0.3023	0.4286	0.2872	nan	nan	0.3281		0.0123	0.1855	nan	nan	nan
0.7778	0.0513	nan	nan	0.3226	nan	nan	0.7576		0.1136	0.9624	0	0.9333	0.5263	0	0.9091	0.5397		0.3	0	nan	nan	0.3	nan	nan	0.25		0.0063	0.9206	0.0395	nan	0.2893	0	nan	0.2137		0.7333	0.4503	0.6	0.5429	0.6183	nan	0.5227	0.5303		0.0135	0.2037	nan	0.2857	0.1207
0.9524	0.0238	nan	nan	0.5238	nan	nan	0.8667		0	0.8889	nan	0.6	0.375	nan	nan	0		0.3871	0	nan	nan	0.1667	nan	nan	0.2692		0.0114	0.6777	0.0229	0.2821	0.1787	0	0.3725	0.132		0.5479	0.2718	0.52	0.1667	0.3039	nan	nan	0.2941		0.0867	0.2299	0.0811	0.2527	0.1429
0.8571	0.0172	nan	nan	0.4062	nan	nan	0.5		0.3514	0.975	nan	nan	0.6522	nan	nan	0.6061		0.82	0.0441	0.6486	0.04	0.4348	nan	0.1463	0.234		0.007	0.8356	0.0114	0.587	0.2089	0	0.8	0.3186		0.9388	0.679	nan	nan	0.7719	nan	nan	0.7736		0	0.6494	nan	nan	0.1333
0.7742	0	nan	nan	0.1017	nan	nan	0.1684		0	0.7363	nan	nan	0.3827	nan	nan	0.2653		0.9583	0.4253	nan	nan	0.4918	nan	nan	0.5741		0.0081	0.8409	0	0.75	0.3286	0	0.8077	0.3535		0.45	0.2083	nan	0.3438	0.3	nan	0.6	0.3008		0.0222	0.3333	nan	nan	0.1
0.7059	0	nan	nan	0.0776	nan	nan	0.225		0	0.9375	nan	nan	nan	nan	nan	nan		0.7361	0.2843	nan	nan	0.5	nan	nan	0.4524		0.0351	0.881	0.0217	0.7727	0.3235	nan	0.8636	0.4576		0.2768	0.1255	0.1389	0.187	0.1745	0.1818	0.2394	0.2222		0.0273	0.2222	0.0976	0.1765	0.1245
0.6897	0	nan	nan	0.2239	nan	nan	0.2913		0.4144	0.9286	0.2333	nan	0.5	0.2917	0.8667	0.5734		0.5172	0.0606	nan	nan	0.3529	nan	nan	0.3333		0.0417	0.7895	0	nan	0.2727	nan	nan	0.4333		0.2009	0.0495	0.2	0.0476	0.1071	0.2985	0.1067	0.1978		0.039	0.1416	nan	0	0.0816
0.9259	0	nan	nan	0.2053	nan	nan	0.1597		0	0.9565	0.0714	0.931	0.5	0	nan	0.4048		0.4667	0	nan	nan	0.1296	nan	nan	0.093		0	0.971	0	0.8636	0.3621	nan	0.5862	0.4694		0.2124	0.0777	0	0	0.1538	0.1321	0.0417	0.1923		0.0426	0.2847	0.2381	0.3485	0.3113
0.6364	0.0041	nan	nan	0.2739	nan	nan	0.1657		0.0159	0.9167	0.0889	0.902	0.495	0	nan	0.3623		0.4211	0.02	nan	nan	0.1915	nan	nan	0.25		0	0.95	0	1	0.551	nan	0.7083	0.4857		0.8696	0.4022	nan	0.6	0.589	nan	0.3396	0.4138		0.008	0.1111	0	0.2222	0.0949
0.5676	0.0125	nan	nan	0.5152	nan	nan	0.209		0	0.9815	nan	nan	0.2857	nan	nan	0.5185		0.4242	0.0154	nan	nan	0.1228	nan	nan	0.0952		0.0123	0.8182	0	0.8367	0.4216	0	0.5652	0.4118		0.2881	0.0864	0.2903	0.2593	0.2794	0.0862	0.0476	0.1417		0.1171	0.4299	nan	nan	0.3228
0.7059	0	nan	nan	0.3871	nan	nan	0.36		0.1014	0.935	0.0263	nan	0.3061	0.0714	nan	0.4868		0.3462	0.0217	nan	nan	0.1765	nan	nan	0.2037		0	0.8462	nan	nan	0.3824	nan	nan	0.1923		0.5596	0.3566	nan	0.45	0.4118	0.3939	0.4388	0.4175		0.2222	0.75	nan	nan	0.6
0.8	0.1	nan	nan	nan	nan	nan	nan		0.3333	0.9706	nan	nan	0.5	nan	nan	0.5556		0.3214	0.0167	nan	nan	0.1387	nan	nan	0.0845		0	0.5333	nan	nan	0.4	nan	nan	0.2647		0.5	0.2464	0.4074	0.4643	0.4364	0.1429	0.2647	0.3205		0.1587	0.5243	0.0179	0.5405	0.2466
0.9688	0	nan	nan	0.2222	nan	nan	0.6		0	0.7778	nan	nan	0.4348	nan	nan	nan		0.5217	0.1163	nan	nan	0.3333	nan	nan	0.28		0.0732	0.6947	nan	nan	0.383	nan	nan	0.2817		0.2623	0.1048	0.1392	0.1456	0.1443	0.2727	0.0746	0.1714		0	0.103	0.0444	0.24	0.1197
0.913	0	nan	nan	0.2424	nan	nan	0.3793		0	0.8696	nan	nan	0.4286	nan	nan	nan		0.3696	0.0333	nan	nan	0.2143	nan	nan	0.2317		0.0909	0.8391	nan	nan	0.3922	nan	nan	0.1333		0.375	0	0.25	0.0204	0.1429	0.3214	nan	0.2571		0	0.1802	0.0303	0.275	0.1655
[truncated: 76,103 more rows]
[truncated: 3 more columns]
