# Supplementary material for: Paternal DNA methylation is remodeled to maternal levels in rice zygote
Source: Nat Commun. 2023 Oct 18;14:6571. doi: 10.1038/s41467-023-42394-0 (PMC10584822; doi:10.1038/s41467-023-42394-0)
Supplement: Supplementary file 7 — Source data [file 41467_2023_42394_MOESM7_ESM.zip › Supplementary Fig. 9a.xlsx]

## Sheet: Supplementary Fig.9a
Supplementary Fig.9a
Egg (ZS) > Sperm (MH) CG-DMRs							Egg (ZS) < Sperm (MH) CG-DMRs
MH63_H3K27ac	ZS97_H3K27ac	MH63_H3K4me3	ZS97_H3K4me3	MH63_H3K9me2	ZS97_H3K9me2		MH63_H3K27ac	ZS97_H3K27ac	MH63_H3K4me3	ZS97_H3K4me3	MH63_H3K9me2	ZS97_H3K9me2
19.1956	90.0901	22.1299	11.6284	13.1914	18.4082		7.38293	15.015	8.04721	24.7103	47.1121	7.6701
1036.56	6.25625	823.835	10.1748	22.6138	0		14.7659	48.7988	15.0885	33.4316	280.788	217.831
83.4271	33.7838	132.779	13.0819	0	0		5.16805	56.3063	15.0885	23.2568	26.3828	30.6804
343.306	281.531	427.509	337.223	15.0758	30.6804		9.59781	63.8138	8.04721	34.8852	37.6897	38.3505
27.3168	38.7888	42.2479	116.284	0	16.8742		6.64464	12.5125	0	7.26774	22.6138	35.2825
76.7824	141.392	18.1063	47.9671	0	7.6701		5.90634	10.01	0	23.2568	24.4983	52.1567
82.6888	130.13	19.1122	106.109	0	7.6701		5.90634	10.01	17.1003	0	101.762	12.2722
95.2398	101.351	33.1948	175.879	0	0		33.9615	32.5325	14.0826	7.26774	37.6897	30.6804
13.2893	16.2663	10.059	7.26774	0	96.6432		0	11.2612	12.0708	7.26774	305.286	303.736
38.3912	25.025	5.02952	18.8961	60.3035	47.5546		56.8486	117.618	157.927	251.464	18.8448	0
64.9698	41.2913	11.0649	7.26774	54.65	90.5072		101.146	187.687	279.641	274.721	26.3828	7.6701
64.9698	45.045	26.1535	0	9.4224	110.449		86.3802	456.707	10.059	63.9561	0	46.0206
50.9422	27.5275	24.1417	0	3.76897	98.1771		110.744	541.792	10.059	94.4804	0	46.0206
33.9615	11.2612	29.1712	7.26774	9.42242	101.245		159.471	541.792	6.0354	100.295	0	38.3505
25.8403	1.25125	16.0944	7.26774	15.0758	104.313		172.022	561.812	7.04131	117.738	0	33.7484
252.496	0	171.004	0	0	9.20412		174.237	479.229	10.059	103.202	0	15.3402
1.47658	0	8.04721	18.8961	86.6864	99.7111		125.51	479.229	10.059	78.4916	0	9.20412
747.891	0	1503.83	5.81419	18.8448	46.0206		96.7164	501.752	5.02951	43.6064	0	0
837.224	0	1669.8	7.26774	0	62.8948		87.8568	499.249	5.0295	24.7103	0	0
993.742	0	1730.15	7.26774	3.76897	56.7587		0	0	0	0	56.5345	0
1167.98	5.005	1723.11	2.9071	9.42242	62.8948		2.21488	6.25625	8.04721	0	0	0
1249.19	8.75875	1602.4	7.26774	18.8448	61.3608		4.42975	5.005	6.03542	0	0	4.60206
1116.3	11.2613	1211.11	7.26774	30.1518	76.701		14.7659	77.5775	6.03542	8.7213	3.76897	19.9423
938.371	13.7638	1053.18	7.26774	28.2673	82.8371		6.64464	132.633	4.02362	20.3497	24.4983	67.4969
856.42	23.7738	824.841	7.26774	24.4983	59.8268		7.38293	123.874	13.0767	7.26774	28.2673	69.0309
597.279	27.5275	578.394	17.4426	9.42241	52.1567		11.8127	11.2612	13.0767	0	22.6138	19.9423
386.127	25.025	292.718	21.8032	0	44.4866		46.5124	16.2663	10.059	0	28.2673	10.7381
191.218	13.7638	116.685	29.071	0	49.0886		3.69146	0	1.0059	0	239.33	0
91.5484	7.5075	41.242	18.8961	7.53794	36.8165		7.38293	0	7.04131	0	88.5708	0
383.174	45.045	64.3778	0	0	111.983		3.69146	0	5.02952	0	81.0328	0
903.671	50.05	169.998	7.26774	0	177.946		3.69146	0	4.02362	0	50.8811	0
1051.33	46.2963	194.139	7.26774	3.76897	156.47		63.4932	116.366	8.04721	33.4316	22.6138	0
1137.71	32.5325	202.187	11.6284	9.42242	122.722		77.5207	146.396	10.059	40.6993	9.42242	46.0206
672.585	37.5375	42.2479	14.5355	0	0		59.8017	128.879	4.0236	26.1639	0	26.0783
39.1295	36.2863	1.0059	29.071	62.1879	32.2144		25.1019	43.7938	1.0059	29.071	150.759	36.8165
23.6254	42.5425	5.02952	39.2458	60.3035	26.0783		22.1488	40.04	5.02952	17.4426	146.99	29.1464
80.4739	90.09	15.0885	20.3497	16.9603	0		23.6254	45.045	5.02952	23.2568	133.798	39.8845
151.35	115.115	5.02952	30.5245	9.42242	0		8.12122	75.075	0	8.72129	133.798	111.984
153.565	125.125	12.0708	30.5245	9.42242	0		10.3361	86.3363	0	7.26774	141.336	90.5071
150.612	103.854	20.1181	27.6174	1.88448	1.53402		11.8127	170.17	5.02952	11.6284	105.531	76.701
159.471	38.7888	18.1063	8.72129	0	18.4082		16.2425	180.18	5.02952	14.5355	114.953	72.0989
114.435	53.8038	0	7.26774	0	0		17.719	176.426	2.01181	14.5355	114.954	53.6907
425.257	0	519.046	7.26774	0	303.736		15.5042	111.361	9.0531	24.7103	109.3	27.6124
593.587	0	779.575	7.26774	0	299.134		15.5042	92.5925	14.0826	31.9781	75.3794	24.5443
15.5042	75.075	11.0649	13.0819	0	9.20412		12.551	21.2713	12.0708	24.7103	0	7.6701
41.3444	12.5125	4.02362	0	0	21.4763		41.3444	72.5725	8.04724	23.2568	18.8448	9.20412
36.9146	10.01	0	0	15.0758	36.8165		7.38293	36.2863	0	7.26774	0	18.4082
37.6529	138.889	12.0708	94.4806	16.9603	4.60206		0	0	10.059	7.26774	401.395	0
10.3361	63.8138	0	31.9781	0	53.6907		0	0	8.0472	14.5355	320.362	0
454.788	25.025	155.915	21.8032	11.3069	458.672		0	0	1.0059	1.45355	580.421	0
630.502	37.5375	635.731	2.9071	45.2276	555.315		3.69146	38.7888	13.0767	0	7.53794	15.3402
676.276	38.7888	739.339	8.72129	24.4983	566.053		20.6722	0	12.0708	14.5355	173.373	95.1092
753.059	36.2863	988.802	18.8961	11.3069	601.336		73.091	220.22	9.0531	0	0	12.2722
793.665	20.02	1220.16	34.8852	9.42242	598.268		121.818	156.406	9.0531	146.808	0	44.4866
814.337	11.2612	1258.38	62.5026	9.42242	605.938		59.8017	58.8088	10.059	21.8032	0	18.4082
912.53	53.8038	997.855	10.1748	35.8052	598.268		3.69146	41.2913	19.1122	17.4426	43.3431	9.20412
927.296	63.8138	885.195	11.6284	48.9966	616.676		5.90634	30.03	12.0708	8.7213	30.1518	7.6701
55.372	101.351	19.1121	29.071	28.2673	0		6.64464	31.2813	8.04721	0	50.8811	10.7381
69.3995	96.3463	21.124	26.1639	9.42243	7.6701		7.38293	26.2763	5.02952	1.45355	60.3035	7.6701
49.4656	27.5275	8.04721	7.26774	0	19.9423		5.90634	25.025	0	14.5355	65.9569	12.2722
632.717	256.506	473.78	370.655	9.42242	7.6701		9.59781	15.015	0	15.989	48.9966	9.20412
32.4849	18.7688	15.0885	31.9781	26.3828	27.6124		5.16805	51.3013	5.02952	18.8961	18.8448	12.2722
518.281	40.04	1049.16	14.5355	18.8448	96.6433		18.4573	113.864	7.04131	15.989	35.8052	6.13608
541.907	30.03	1182.94	15.989	16.9603	147.266		146.92	175.175	17.1003	14.5355	39.5742	4.60206
587.681	28.7788	1238.27	14.5355	9.42242	167.208		21.4105	65.065	15.0885	14.5355	0	33.7484
604.662	18.7688	1214.13	11.6284	11.3069	147.266		11.8127	68.8188	3.01771	11.6284	9.42242	35.2825
606.139	18.7688	1055.19	7.26774	16.9603	121.188		22.8871	91.3413	14.0826	10.1748	1.88448	39.8845
582.513	18.7688	919.395	0	18.8448	116.586		26.5785	102.603	37.2184	21.8032	7.53794	29.1464
513.113	12.5125	738.333	0	7.53793	141.13		30.27	111.361	18.1063	14.5355	48.9966	41.4185
437.807	7.5075	563.306	7.26774	1.88448	153.402		35.438	136.387	18.1063	17.4426	65.9569	64.4288
306.392	5.005	422.479	7.26774	9.42242	170.276		42.821	135.135	12.0708	18.8961	111.184	93.5752
8.85952	38.7888	20.1181	0	18.8448	7.6701		53.8954	185.185	5.02952	30.5245	141.336	73.633
48.7273	26.2763	51.3011	13.0819	9.42242	0		41.3444	101.351	5.02952	26.1639	82.9174	27.6124
11.0744	3.75375	0	0	13.1914	6.13608		42.0827	60.06	5.02952	21.8032	143.221	0
25.8402	53.8038	5.02952	10.1748	28.2673	15.3402		28.7934	21.2713	5.02952	0	229.907	4.60206
25.1019	50.05	5.02952	42.1529	18.8448	6.13608		27.3168	50.05	5.02952	0	269.481	23.0103
122.556	103.854	16.0944	74.1309	37.6897	10.7381		5.90634	70.07	5.02952	14.5355	194.102	53.6907
57.5869	26.2763	19.1122	21.8032	30.1518	7.6701		8.12122	127.628	23.1358	18.8961	124.376	49.0886
40.6061	22.5225	20.1181	10.1748	18.8448	13.8062		9.59781	90.09	9.0531	18.8961	105.531	23.0103
25.8403	40.04	12.0708	7.26774	9.42242	23.0103		8.85952	70.07	5.02952	14.5355	65.9569	62.8948
40.6061	75.075	15.0885	26.1639	5.65345	19.9423		36.1763	106.356	7.04131	21.8032	0	0
35.438	47.5475	8.04721	24.7103	9.42242	16.8742		17.719	0	12.0708	0	0	0
30.27	20.02	5.02952	29.071	9.42242	7.6701		24.3636	0	3.01771	0	0	0
26.5785	20.02	5.02952	18.8961	13.1914	12.2722		8.85952	0	14.0827	0	58.419	0
23.6254	46.2963	5.02952	20.3497	9.42242	15.3402		31.7466	12.5125	0	0	97.9933	7.6701
19.9339	43.7938	5.02952	15.989	26.3828	19.9423		504.992	284.034	606.56	465.135	0	9.20412
20.6722	50.05	5.02952	20.3497	18.8448	23.0103		0	27.5275	0	14.5355	457.93	59.8268
79.7356	15.015	15.0885	39.2458	0	6.13608		0	52.5525	0	20.3497	465.468	90.5071
66.4463	15.015	15.0885	39.2458	0	0		25.1019	53.8038	0	4.36064	16.9603	33.7484
62.7549	8.75875	7.0413	27.6174	0	0		40.6061	53.8038	10.059	0	11.3069	7.6701
83.4271	11.2612	5.02952	0	0	7.6701		1.47658	2.5025	1.0059	5.81419	363.705	478.614
97.4546	15.015	5.02952	2.9071	0	9.20412		0	17.5175	10.059	0	391.973	449.468
35.4381	35.035	28.1653	14.5355	9.42242	30.6804		17.719	61.3113	0	7.26774	9.42242	24.5443
28.0551	40.04	0	18.8961	13.1914	13.8062		16.9807	97.5975	0	5.81419	15.0758	38.3505
34.6997	26.2763	0	37.7922	0	42.9526		11.8127	110.11	8.0472	0	11.3069	42.9526
31.7466	16.2663	0	31.9781	15.0758	29.1464		22.1488	32.5325	0	11.6284	0	19.9423
16.2425	33.7838	13.0767	18.8961	15.0759	15.3402		45.7742	63.8138	20.1181	0	13.1914	15.3402
1.47658	0	15.0885	0	37.6897	0		3.69146	843.343	10.059	652.643	0	0
6.64464	0	45.2656	0	39.5742	0		9.59781	860.861	10.059	725.32	0	0
5.90634	0	0	0	24.4983	0		215.581	145.145	4.02362	14.5355	41.4587	16.8742
5.90634	35.035	11.0649	2.9071	0	0		173.499	118.869	0	20.3497	43.3431	47.5546
58.3251	7.5075	25.1476	0	0	262.317		20.6722	73.8238	0	7.26774	26.3828	29.1464
83.4271	40.04	217.275	29.071	0	308.338		8.12122	81.3313	13.0767	10.1748	0	1.53402
383.912	31.2813	487.863	4.36064	1.88448	355.893		7.38293	6.25625	0	0	222.369	151.868
416.397	42.5425	466.739	0	9.42242	417.253		1.47659	1.25125	0	1.45355	195.986	156.47
519.02	52.5525	457.686	5.81419	9.42242	426.458		7.38293	101.351	0	37.7922	0	18.4082
567.009	58.8088	339.995	11.6284	16.9603	409.583		4.42975	88.8388	0	21.8032	0	15.3402
494.656	52.5525	248.458	14.5355	9.42242	306.804		5.16805	75.075	5.02952	58.1419	0	9.20412
33.2232	0	10.059	0	0	0		8.85952	20.02	20.1181	26.1639	9.42242	7.6701
33.9615	6.25625	9.0531	0	0	0		28.7934	81.3313	10.059	33.4316	18.8448	15.3402
7.38293	0	0	0	33.9207	16.8742		124.771	106.356	23.1358	14.5355	0	15.3402
237.73	12.5125	228.34	0	33.9207	35.2825		46.5124	92.5927	24.1417	7.26774	24.4983	26.0783
348.474	12.5125	319.877	0	33.9207	33.7484		17.719	36.2863	10.059	55.2348	41.4587	98.1775
410.491	2.5025	400.349	0	15.0758	29.1464		46.5124	62.5625	5.02952	8.72129	18.8448	35.2825
456.265	3.75375	443.603	0	15.0758	38.3505		191.956	172.673	5.02952	15.989	0	32.2144
443.714	11.2612	540.17	0	11.3069	58.2928		21.4105	15.015	0	0	18.8448	0
437.069	18.7688	587.447	0	18.8448	73.633		26.5785	17.5175	0	0	13.1914	0
434.854	18.7688	599.518	0	11.3069	52.1567		26.5785	48.7988	14.0826	52.3277	11.3069	13.8062
414.182	15.015	583.424	0	9.42242	30.6804		12.551	43.7938	6.03542	34.8852	9.42242	7.6701
373.576	27.5275	562.3	14.5355	0	41.4185		10.3361	30.03	7.04131	17.4426	5.65345	1.53402
320.419	36.2863	484.846	14.5355	0	61.3608		22.8871	36.2863	10.059	7.26774	0	16.8742
233.3	42.5425	404.373	14.5355	0	70.5649		18.4573	28.7788	11.0649	7.26774	0	21.4763
151.35	33.7838	277.629	7.26774	0	61.3608		3.69146	10.01	7.04131	10.1748	20.7293	58.2928
361.025	6.25625	279.641	2.9071	13.1914	3.06804		183.097	117.618	14.0826	21.8032	0	13.8062
348.474	25.025	228.34	7.26774	9.42242	15.3402		158.733	146.396	5.02952	7.26774	35.8052	29.1464
274.645	22.5225	138.814	11.6284	7.53794	21.4763		17.7191	28.7788	9.0531	14.5355	15.0758	10.7381
66.4464	185.185	8.04721	7.26774	62.1879	39.8845		0	0	5.02952	0	37.6897	0
54.6337	73.8238	10.059	29.071	9.42242	47.5546		2.95317	0	1.0059	14.5355	48.9966	0
46.5125	58.8088	3.01771	42.1529	1.88448	38.3505		11.8127	3.75375	0	11.6284	26.3828	6.13608
78.9973	95.095	3.01771	65.4097	0	41.4185		18.4573	0	0	7.26774	11.3069	0
22.8871	43.7938	10.059	29.071	18.8448	44.4866		14.7659	22.5225	0	15.989	20.7293	26.0783
34.6997	21.2713	0	14.5355	0	113.517		12.551	31.2813	0	11.6284	18.8448	41.4185
11.0744	6.25625	8.04721	7.26774	11.3069	6.13608		22.1488	35.035	16.0944	4.36064	18.8448	33.7484
15.5042	12.5125	15.0885	13.0819	9.42242	7.6701		165.378	259.009	4.02362	11.6284	24.4983	19.9423
19.1956	38.7888	10.059	20.3497	16.9603	39.8845		8.12122	88.8388	15.0885	49.4206	52.7655	21.4763
28.7934	35.035	16.0944	4.36064	18.8448	26.0783		13.2893	105.105	17.1003	50.8742	32.0362	21.4763
55.372	3.75375	13.0767	7.26774	7.53792	19.9423		36.9146	221.471	7.0413	50.8742	32.0363	13.8062
45.7742	0	7.04131	0	0	9.20412		13.2893	113.864	13.0767	27.6174	116.838	7.6701
44.2976	0	10.059	0	3.76897	10.7381		17.719	142.643	6.03542	39.2458	96.1088	7.6701
16.2424	25.025	13.0767	0	18.8448	33.7484		4.42975	0	8.04721	0	190.333	139.596
12.551	42.5425	5.02952	0	7.53794	39.8845		4.42975	0	4.02362	1.45355	229.907	99.7114
20.6722	16.2663	10.059	0	11.3069	41.4185		0	0	19.1122	0	88.5708	69.0309
16.9807	12.5125	5.02951	0	18.8448	7.6701		12.551	32.5325	8.0472	49.4206	11.3069	96.6434
20.6722	6.25625	10.059	0	9.42242	9.20412		21.4105	57.5575	0	36.3387	9.42242	72.0989
42.0827	6.25625	10.059	0	3.76897	29.1464		20.6722	73.8238	0	27.6174	13.1914	58.2928
45.7742	2.5025	7.04131	5.81419	0	35.2825		19.9339	28.7788	10.059	7.26774	56.5345	70.5649
46.5124	12.5125	2.01181	11.6284	0	44.4866		0	0	10.059	14.5355	11.3069	0
40.6061	16.2663	6.03542	14.5355	9.42242	50.6227		0	0	3.0177	8.72129	22.6138	0
45.0359	23.7738	11.0649	8.72129	9.42242	76.701		0	0	0	5.81419	13.1914	0
40.6061	25.025	15.0885	4.36064	13.1914	102.779		2.21488	0	0	0	16.9603	0
33.2232	31.2813	15.0885	0	11.3069	108.915		3.69146	0	0	0	32.0363	0
43.5593	30.03	11.0649	27.6174	24.4983	104.313		2.21488	0	15.0885	4.36065	0	1.53402
24.3636	51.3013	15.0885	31.9781	41.4587	125.79		2.95317	151.402	11.0649	191.868	92.3397	0
22.8871	66.3163	14.0826	24.7103	47.1121	105.847		0	197.697	5.02952	255.824	122.491	0
31.0083	63.8138	15.0885	29.071	54.65	79.769		0	202.702	5.02952	284.896	124.376	21.4763
38.3912	37.5375	14.0826	33.4316	41.4587	56.7587		1.47658	232.732	0	329.955	94.2242	30.6804
31.7466	32.5325	2.01181	33.4316	16.9603	61.3608		3.69146	295.295	2.01181	441.879	94.2242	30.6804
27.3168	46.2963	0	13.0819	13.1914	73.633		3.69146	437.938	0	651.19	239.329	19.9423
37.6529	58.8088	0	5.81419	9.42242	76.701		5.16805	367.868	2.01181	600.315	295.864	7.6701
40.6061	45.045	1.0059	7.26775	15.0759	62.8948		10.3361	307.808	9.0531	536.359	303.402	3.06804
42.821	40.04	5.02952	15.989	18.8448	61.3608		0	12.5125	5.02952	20.3497	0	29.1464
32.4849	10.01	17.1003	10.1748	15.0758	92.0412		22.8871	61.3113	30.1771	27.6174	67.8414	16.8742
132.155	7.5075	11.0649	15.989	3.76896	188.685		16.2425	66.3163	22.1299	49.4206	26.3828	6.13608
144.705	6.25625	6.03542	31.9781	0	208.627		13.2893	58.8088	14.0826	52.3277	39.5742	6.13608
104.837	3.75375	28.1653	42.1529	0	234.705		8.12122	52.5525	2.0118	65.4097	64.0725	13.8062
216.32	13.7637	64.3778	8.72129	13.1914	65.9629		11.0744	31.2813	0	39.2458	97.9933	15.3402
194.91	0	39.2302	2.9071	28.2673	15.3402		20.6722	17.5175	0	34.8852	39.5742	7.6701
94.5015	0	38.2243	10.1748	18.8448	0		29.5317	18.7688	0	72.6774	43.3431	13.8062
63.4932	0	22.1299	7.26774	13.1914	0		27.3168	35.035	0	113.377	65.957	12.2722
36.1763	0	15.0885	0	1.88448	0		10.3361	72.5725	0	140.994	84.8018	12.2722
112.959	68.8188	15.0885	7.26774	0	139.596		4.42975	128.879	0	148.262	96.1088	13.8062
50.9422	16.2663	11.0649	7.26774	0	72.0989		0.738292	128.879	0	114.83	90.4552	15.3402
64.9698	2.5025	9.0531	5.81419	0	38.3505		20.6722	117.618	0	85.7593	126.26	15.3402
88.5951	81.3313	16.0944	7.26774	9.42242	7.6701		8.85952	121.371	0	56.6884	211.062	13.8062
64.9698	0	1.0059	0	37.6897	0		9.59781	28.7788	5.02952	24.7103	3.76896	44.4866
11.0744	52.5525	8.0472	27.6174	22.6138	75.167		8.12122	25.025	0	0	20.7293	35.2825
462.909	42.5425	486.857	15.989	0	59.8268		0	0	0	0	267.597	0
1432.29	12.5125	1686.9	7.26774	0	69.0309		0	0	0	0	278.904	0
1380.61	22.5225	1708.02	13.0819	18.8448	75.167		0	0	0	0	284.557	0
1307.52	35.035	1701.99	8.72129	37.6897	98.1772		0.738292	0	0	0	309.055	0
1106.7	43.7938	1680.87	15.989	37.6897	116.586		0	0	3.01771	0	286.442	0
818.767	48.7988	1616.49	21.8032	7.53794	116.586		0.738292	0	10.059	0	305.286	3.06804
136.584	122.623	20.1181	56.6884	0	50.6227		25.8402	47.5475	9.0531	2.9071	13.1914	4.60206
113.697	117.618	24.1417	77.038	45.2276	42.9526		19.9339	55.055	10.059	0	0	9.20412
93.7632	92.5924	48.2834	49.4206	11.3069	39.8845		8.12122	55.055	4.02362	0	18.8448	24.5443
61.2783	107.608	136.803	126.459	3.76897	0		11.0744	108.859	0	7.26774	18.8448	39.8845
20.6722	31.2813	13.0767	10.1748	9.42242	0		7.38293	116.367	0	7.26774	0	30.6804
4.42975	12.5125	10.059	52.3277	18.8448	19.9423		3.69146	103.854	0	0	0	10.7381
42.821	50.05	10.059	7.26774	0	26.0783		3.69146	93.844	0	0	0	7.6701
368.408	223.974	44.2597	18.8961	15.0758	16.8742		2.21488	68.8188	6.03542	191.868	18.8448	39.8845
258.402	172.673	36.2125	18.8961	3.76897	12.2722		9.59782	132.633	8.04721	120.645	11.3069	7.6701
333.708	20.02	21.124	1.45355	11.3069	18.4082		9.59781	126.376	12.0708	100.295	0	10.7381
229.609	28.7788	13.0767	0	11.3069	16.8742		6.64464	65.065	7.04131	85.7593	18.8448	7.6701
178.667	28.7788	17.1003	0	9.42242	46.0206		17.719	42.5425	4.02362	71.2238	20.7293	1.53402
70.8761	15.015	0	8.72129	1.88448	115.052		22.1488	36.2863	0	37.7923	16.9604	0
152.088	108.859	0	4.36064	15.0758	24.5443		23.6254	31.2813	4.02362	40.6993	35.8052	0
25.8402	12.5125	13.0767	7.26774	39.5742	18.4082		19.9339	21.2713	5.02952	23.2568	20.7293	0
35.438	10.01	15.0885	7.26774	43.3431	24.5443		5.90634	58.8088	5.02952	0	9.42242	30.6804
22.887	15.015	18.1063	7.26774	0	38.3505		7.38293	364.114	9.0531	524.731	163.95	7.6701
20.6722	26.2763	13.0767	11.6284	0	64.4288		3.69146	370.37	10.059	658.457	99.8776	0
28.0551	36.2863	7.04131	14.5355	0	76.701		0	369.119	9.0531	686.075	94.2242	0
57.5869	27.5275	0	7.26774	9.42242	42.9526		0	419.169	0	552.348	96.1089	0
54.6337	18.7688	9.0531	7.26774	9.42242	56.7587		14.7659	444.194	12.0708	549.441	69.7259	26.0783
19.1956	17.5175	19.1122	7.26774	7.53794	78.235		16.2425	477.978	15.0885	549.441	103.647	38.3505
20.6722	21.2713	17.1003	13.0819	32.0362	82.8371		19.1956	375.375	11.0649	366.294	141.336	38.3505
29.5317	17.5175	14.0826	7.26774	35.8052	87.4391		2.95317	7.5075	10.059	7.26774	24.4983	121.188
29.5317	17.5175	8.04721	8.72129	33.9207	84.3711		4.42975	6.25625	0	7.26774	1.88448	15.3402
22.1488	18.7688	5.02952	15.989	30.1518	90.5072		7.38293	6.25625	0	14.5355	13.1914	38.3505
20.6722	16.2663	5.02952	24.7103	24.4983	59.8268		3.69146	248.999	10.059	379.376	141.336	15.3402
35.438	18.7688	8.04721	29.071	11.3069	38.3505		0	247.748	3.01771	428.797	131.914	13.8062
40.6061	23.7738	5.02952	17.4426	0	12.2722		0	198.949	14.0826	450.6	107.416	13.8062
28.7934	37.5375	15.0885	14.5355	0	23.0103		0	175.175	15.0885	473.857	94.2243	23.0103
22.1488	33.7838	17.1003	14.5355	0	19.9423		10.3361	231.481	0	216.579	28.2673	15.3402
26.5785	30.03	22.1299	10.1748	9.42242	29.1464		10.3361	50.05	0	39.2458	75.3794	7.6701
22.1488	12.5125	10.059	7.26774	15.0758	19.9423		7.38293	33.7838	0	15.989	79.1483	6.13608
8.12122	5.005	0	7.26774	9.42242	4.60206		1.47658	190.19	14.0826	145.355	256.29	13.8062
115.174	41.2913	0	0	9.42242	0		0	7.5075	5.02952	8.72129	109.3	26.0783
126.986	43.7938	3.01771	0	1.88448	0		6.64464	8.75875	0	17.4426	82.9173	23.0103
25.8402	46.2963	7.04131	36.3387	9.42242	7.6701		194.171	146.396	25.1476	8.7213	64.0724	164.14
224.441	0	327.925	0	0	0		115.174	220.22	11.0649	18.8961	26.3828	72.0989
253.234	0	321.889	0	0	4.60206		28.7934	76.3263	18.1063	8.7213	24.4983	30.6804
188.265	0	205.204	0	18.8448	16.8742		0	25.025	1.0059	26.1639	0	3.06804
100.408	0	144.85	0	18.8448	15.3402		110.744	135.135	67.3955	81.3987	18.8448	18.4082
37.6529	0	0	0	1.88448	7.6701		48.7273	73.8238	5.02952	21.8032	16.9603	27.6124
28.0551	0	0	0	0	13.8062		36.1763	130.13	0	26.1639	11.3069	15.3402
7.38293	0	17.1003	17.4426	0	12.2722		14.7659	6.25625	0	7.26774	0	7.6701
59.8017	0	284.67	11.6284	18.8448	69.0309		0	8.75875	12.0708	4.36064	667.107	484.75
74.5676	0	356.09	13.0819	18.8448	59.8268		4.42975	92.5926	10.059	20.3497	124.376	42.9526
106.314	1.25125	379.225	18.8961	9.42242	58.2928		5.90634	126.377	5.02952	23.2568	139.452	33.7484
116.65	10.01	410.409	10.1748	0	36.8165		16.9807	243.994	5.02952	84.3058	167.719	38.3505
117.388	25.025	408.397	1.45355	0	32.2144		15.5042	230.23	5.02952	84.3058	243.098	29.1464
92.2866	15.015	481.828	14.5355	0	52.1567		23.6254	150.15	0	63.9561	258.174	13.8062
82.6888	2.5025	485.851	7.26774	0	65.9629		22.8871	130.13	0	81.3987	207.293	12.2722
63.4932	0	420.467	0	0	35.2825		17.719	146.396	5.02952	77.038	203.524	10.7381
63.4932	0	365.143	0	0	29.1464		11.0744	123.874	9.0531	88.6664	195.986	7.6701
65.7081	0	295.736	0	0	4.60206		8.85952	106.356	14.0826	53.7813	141.336	0
67.1847	0	218.281	0	0	0		12.551	106.356	15.0885	15.989	116.838	0
2.95317	31.2813	8.04721	21.8032	18.8448	111.983		10.3361	81.3313	16.0944	14.5355	92.3399	12.2722
607.615	0	723.244	14.5355	18.8448	0		356.595	355.355	106.626	309.606	20.7293	15.3402
833.533	0	810.758	8.7213	11.3069	3.06804		469.554	173.924	133.785	204.95	18.8448	9.20412
922.866	0	507.981	0	9.42242	13.8062		19.9339	36.2863	5.02952	24.7103	28.2673	47.5546
716.882	1.25125	329.936	5.81419	16.9603	3.06804		2.95317	28.7788	0	82.8523	320.362	197.889
79.7356	101.351	4.02361	11.6284	9.42242	0		2.21488	18.7688	0	66.8632	282.673	207.093
11.8127	15.015	7.04131	7.26774	15.0758	12.2722		3.69146	33.7838	0	59.5955	373.128	230.103
35.4381	65.065	1.0059	14.5355	0	0		0	23.7738	0	0	130.029	96.6433
14.0276	31.2813	9.0531	13.0819	18.8448	30.6804		0	30.03	0	0	122.491	82.8371
7.38293	27.5275	5.02952	14.5355	0	27.6124		38.3912	35.035	9.0531	0	0	15.3402
11.8127	21.2713	5.02952	8.72129	0	23.0103		24.3637	63.8138	11.0649	0	0	30.6804
12.551	22.5225	2.01181	7.26774	3.76896	24.5443		11.8127	47.5475	5.02952	0	3.76897	30.6804
7.38293	17.5175	0	5.81419	18.8448	55.2247		7.38293	32.5325	3.01771	0	16.9603	30.6804
11.0744	40.04	3.01771	0	0	159.538		5.16805	32.5325	10.059	0	28.2673	52.1567
24.3636	35.035	0	0	5.65344	147.266		6.64464	16.2663	0	4.36064	60.3035	33.7484
24.3637	21.2713	0	0	18.8448	131.926		7.38293	13.7638	0	1.45355	114.953	59.8268
11.8127	15.015	0	8.72129	35.8052	82.8371		6.64464	12.5125	0	14.5355	169.604	87.4391
37.6529	25.025	29.1712	21.8032	9.42242	111.984		0	0	0	5.81419	47.1121	104.313
47.2507	38.7888	39.2302	13.0819	9.42242	124.256		0	0	0	20.3497	41.4587	110.449
39.8678	43.7938	80.4723	0	20.7293	93.5751		43.5593	81.3313	0	14.5355	3.76897	10.7381
36.1763	35.035	68.4014	0	37.6897	65.9629		17.719	75.075	3.01771	29.071	0	35.2825
0	61.3113	5.02952	29.071	0	139.596		25.8402	25.025	9.05311	0	37.6897	42.9526
7.38293	17.5175	3.01771	7.26774	218.6	142.664		52.4188	95.095	5.02952	29.071	0	9.20412
194.909	56.3063	406.385	0	52.7655	265.386		58.3251	73.8238	8.0472	13.0819	11.3069	6.13608
287.934	71.3213	552.241	2.9071	73.4949	211.695		11.0744	17.5175	5.02952	14.5355	35.8052	0
344.045	67.5675	717.209	8.72129	62.188	200.957		2.95317	6.25625	2.01181	8.72129	16.9603	0
358.072	78.8288	819.811	14.5355	45.2276	207.093		0	0	0	0	22.6138	0
346.998	48.7988	1053.18	24.7103	35.8052	251.579		3.69146	55.055	0	7.26774	75.3794	0
379.482	42.5425	1267.44	31.9781	32.0363	251.579		5.16805	80.08	6.03542	17.4426	111.185	3.06804
376.529	23.7738	1543.05	37.7923	43.3431	216.297		3.69146	83.8338	10.059	21.8032	128.145	7.6701
440.761	36.2863	1678.85	49.4206	33.9207	202.491		2.95317	53.8038	5.02952	14.5355	99.8778	12.2722
489.488	67.5675	1896.13	55.2348	26.3828	250.045		11.0744	466.717	8.04721	825.615	0	7.6701
544.122	95.095	1888.08	56.6884	22.6138	292.998		13.2893	554.304	7.04131	972.424	0	0
601.709	120.12	1845.83	40.6993	13.1914	280.726		2.95317	340.34	6.03542	513.102	0	15.3402
730.91	97.5974	1664.77	39.2458	18.8448	242.375		8.85952	175.175	5.02952	289.256	0	18.4082
754.535	65.065	1392.17	31.9781	30.1518	222.433		2.21488	22.5225	22.1299	5.81419	282.672	552.247
710.238	20.02	927.442	34.8852	11.3069	240.841		7.38293	27.5275	8.04721	0	39.5742	0
629.764	18.7688	743.362	29.071	0	276.124		5.90634	78.8288	3.01771	0	30.1517	15.3402
445.929	18.7688	487.863	20.3497	0	265.386		0.738292	157.658	0	13.0819	54.65	39.8845
20.6722	0	11.0649	5.81419	13.1914	3.06804		1.47658	222.723	0	47.9671	64.0724	36.8165
14.7659	27.5275	16.0944	24.7103	18.8448	12.2722		5.16805	232.733	0	77.038	69.7259	42.9526
646.006	21.2713	682.003	33.4316	0	10.7381		13.2893	21.2713	8.04721	0	48.9966	46.0206
820.243	13.7638	900.283	18.8961	11.3069	15.3402		4.42975	41.2913	0	7.26774	0	10.7381
971.593	16.2663	1033.06	14.5355	22.6138	10.7381		11.8127	101.351	20.1181	29.071	20.7293	18.4082
1182.01	13.7638	1056.2	14.5355	9.42242	13.8062		7.38293	6.25625	0	20.3497	179.026	16.8742
1280.94	16.2663	908.331	24.7103	9.42242	10.7381		0.738292	6.25625	1.0059	14.5355	30.1518	39.8845
1151	22.5225	701.114	23.2568	1.88448	27.6124		3.69146	7.5075	0	13.0819	35.8052	42.9526
863.064	18.7688	520.052	21.8032	0	23.0103		5.90634	17.5175	0	18.8961	54.65	62.8948
10.3361	15.015	13.0767	23.2568	39.5742	26.0783		11.0744	71.3213	7.04131	14.5355	9.42242	33.7484
18.4573	15.015	15.0885	21.8032	32.0362	24.5443		25.1019	13.7638	5.02952	0	0	27.6124
42.0827	67.5675	8.04721	2.9071	7.53794	36.8165		93.7632	86.3363	11.0649	81.3986	7.53794	46.0206
31.0083	33.7838	21.124	17.4426	0	13.8062		62.0166	345.345	5.02952	63.9561	13.1914	59.8268
38.3912	32.5325	10.059	8.7213	9.42242	42.9526		121.08	415.415	4.02362	61.049	9.42242	53.6907
31.7466	21.2713	25.1476	14.5355	11.3069	41.4185		49.4656	53.8038	3.01771	15.989	0	23.0103
21.4105	26.2763	5.02952	7.26774	18.8448	4.60206		11.0744	23.7738	15.0885	18.8961	28.2673	35.2825
19.1956	26.2763	1.0059	17.4426	9.42242	10.7381		124.772	60.06	131.773	98.8413	0	15.3402
14.0276	22.5225	0	0	5.65345	0		103.361	107.608	179.051	193.322	15.0758	7.6701
31.0083	17.5175	13.0767	14.5355	0	7.6701		42.821	91.3413	1.0059	7.26774	18.8448	41.4185
28.7934	22.5225	7.04131	7.26774	11.3069	7.6701		13.2893	85.0851	0	30.5245	33.9207	35.2825
22.8871	38.7888	5.02952	21.8032	1.88448	52.1567		9.59782	71.3213	0	7.26774	13.1914	7.6701
22.8871	1.25125	8.04721	0	0	72.0989		11.0744	46.2963	4.02362	0	130.029	78.235
11.0744	5.005	15.0885	2.9071	18.8448	10.7381		32.4849	15.015	8.04721	15.989	37.6897	47.5546
32.4849	6.25625	15.0885	7.26774	24.4983	18.4082		1.47658	107.608	0	11.6284	24.4983	7.6701
75.3059	93.844	12.0708	50.8742	18.8448	7.6701		7.38294	195.195	0	49.4206	18.8448	18.4082
50.2039	20.02	206.21	347.398	16.9603	32.2144		30.27	230.23	0	90.1199	18.8448	23.0103
6.64464	15.015	0	7.26774	192.217	227.035		36.9146	216.466	0	101.748	9.42241	24.5443
20.6722	47.5475	9.0531	34.8852	22.6138	26.0783		59.8017	167.668	1.0059	79.9451	18.8448	12.2722
30.27	16.2663	4.02362	0	16.9603	184.082		53.8954	152.653	7.04131	84.3058	18.8448	12.2722
8.12122	56.3063	0	20.3497	0	12.2722		75.3059	163.914	15.0885	78.4916	13.1914	16.8742
30.27	45.045	0	17.4426	20.7293	33.7484		0	12.5125	7.04131	8.72129	0	44.4866
6.64464	18.7688	0	23.2568	18.8448	21.4763		22.887	53.8038	5.02952	11.6284	0	50.6227
6.64464	20.02	10.059	10.1748	0	21.4763		7.38293	5.005	0	17.4426	207.293	110.45
1068.31	30.03	1962.52	18.8961	18.8448	19.9423		7.38293	6.25625	0	13.0819	171.488	156.47
1324.5	32.5325	2232.1	14.5355	26.3828	32.2144		11.8127	62.5625	6.03542	18.8961	0	10.7381
1373.96	30.03	2329.67	2.9071	16.9604	38.3505		16.9807	128.879	5.02952	125.005	58.419	79.769
1121.47	20.02	1402.23	15.989	28.2673	84.3711		14.0276	145.145	0	175.879	37.6897	87.4391
858.634	7.5075	1039.1	14.5355	20.7293	65.9629		11.8127	142.643	0	177.333	26.3828	87.4391
632.717	18.7688	687.032	14.5355	22.6138	44.4866		6.64464	153.904	0	180.24	26.3828	65.9629
514.59	31.2813	500.94	7.26774	26.3828	58.2928		8.85952	152.653	0	152.623	32.0363	82.8371
42.0827	57.5575	0	5.8142	9.42242	12.2722		19.9339	110.11	0	111.923	50.8811	78.235
12.551	11.2612	13.0767	0	43.3431	15.3402		12.551	25.025	1.0059	21.8032	15.0758	62.8948
17.719	12.5125	10.059	0	41.4587	19.9423		21.4105	30.03	7.04131	23.2568	9.42242	55.2247
16.9807	11.2612	5.02951	0	24.4983	19.9423		27.3168	33.7838	13.0767	21.8032	9.42242	69.0309
12.551	2.5025	5.02952	4.36064	9.42242	18.4082		8.85953	12.5125	0	2.9071	37.6897	21.4763
1.47658	37.5375	2.01181	8.72129	7.53794	38.3505		5.16805	11.2613	10.059	0	67.8414	96.6431
5.90634	18.7688	0	0	0	52.1567		7.38293	12.5125	0	24.7103	15.0758	107.381
0	11.2613	4.02362	0	0	0		0	18.7688	0	5.81419	22.6138	46.0206
240.683	165.165	186.092	200.59	30.1518	0		0	6.25625	0	8.72129	24.4983	58.2928
44.2976	20.02	166.98	200.59	0	56.7587		0	17.5175	1.0059	18.8961	18.8448	75.167
14.7659	18.7688	12.0708	0	0	32.2144		8.85952	155.155	2.01181	94.4806	9.42242	38.3505
29.5317	21.2713	5.02952	0	13.1914	49.0886		2.95317	238.989	5.02952	174.426	16.9603	38.3505
331.493	0	560.288	0	13.1914	15.3402		1.47658	251.501	11.0649	184.6	15.0758	36.8165
444.452	0	753.422	0	3.76897	12.2722		16.2425	262.763	27.1594	172.972	20.7293	26.0783
599.494	5.005	1499.8	7.26774	13.1914	33.7484		21.4105	215.215	28.1653	145.355	18.8448	47.5546
606.138	31.2813	1628.56	7.26774	9.42242	62.8948		24.3636	248.999	27.1594	132.273	22.6138	42.9526
718.359	23.7738	1588.32	7.26774	9.42242	50.6227		31.0083	60.06	0	5.81419	1.88448	52.1567
616.474	5.005	1099.45	5.81419	28.2673	13.8062		33.2232	58.8088	0	7.26774	0	50.6227
82.6888	0	42.2479	0	0	7.6701		0	6.25625	7.0413	7.26774	43.3431	61.3608
79.7356	0	55.3247	0	5.65345	0		0	13.7638	10.059	10.1748	60.3035	59.8268
90.0717	0	38.2243	0	18.8448	0		2.21488	31.2813	0	5.81419	33.9207	21.4763
87.1186	0	35.2066	0	18.8448	0		0	31.2813	0	7.26774	43.3431	16.8742
52.4188	0	29.1712	0	9.42242	0		197.863	181.431	19.1122	55.2348	28.2673	7.6701
138.799	0	65.3837	0	0	35.2825		146.182	178.929	19.1122	43.6064	20.7293	7.6701
138.799	0	61.3601	0	0	47.5546		91.5483	163.914	22.1299	30.5245	33.9207	1.53402
138.061	0	70.4132	0	0	85.905		7.38293	3.75375	0	0	37.6897	38.3505
110.006	0	61.3601	0	3.76896	93.5751		4.42975	0	0	0	43.3431	21.4763
11.0744	12.5125	18.1063	2.9071	0	70.5649		9.59781	58.8088	0	14.5355	3.76897	35.2825
14.7659	36.2863	0	1.45355	60.3035	92.0412		11.8127	56.3063	0	7.26774	35.8052	15.3402
16.2425	32.5325	1.0059	0	58.419	75.167		17.719	60.06	10.059	26.1639	3.76896	13.8062
27.3168	27.5275	5.02952	7.26775	62.188	55.2247		9.59782	72.5725	10.059	21.8032	0	9.20412
42.0827	28.7788	8.04721	15.989	71.6104	56.7587		2.95317	66.3163	10.059	11.6284	3.76897	13.8062
12.551	11.2613	13.0767	0	0	52.1567		24.3636	66.3163	5.02952	4.36065	18.8448	21.4763
55.372	28.7788	7.04131	7.26774	11.3069	46.0206		19.9339	53.8038	2.01181	14.5355	11.3069	16.8742
47.2508	36.2863	7.04131	0	9.42242	41.4185		11.0744	36.2863	7.04131	1.45355	0	15.3402
78.9973	51.3013	1.0059	27.6174	0	18.4082		5.90634	27.5275	10.059	1.45355	18.8448	19.9423
100.408	48.7988	0	15.989	0	16.8742		7.38293	76.3263	3.01771	46.5135	9.42242	0
22.1488	52.5525	19.1122	7.26774	9.42242	19.9423		6.64464	95.095	5.02952	61.049	9.42242	4.60206
42.0827	46.2963	16.0945	0	18.8448	29.1464		8.85952	102.603	8.04721	55.2348	13.1914	18.4082
25.1019	12.5125	0	2.9071	18.8448	7.6701		3.69146	35.035	4.02362	14.5355	41.4587	23.0103
13.2893	6.25625	5.02952	0	1.88448	44.4866		13.2893	106.356	0	0	88.5708	42.9526
8.85952	2.5025	5.02952	0	9.42242	0		9.59781	150.15	0	0	60.3035	47.5546
1.47659	6.25625	5.02952	0	131.914	127.324		5.90634	86.3364	5.02952	11.6284	96.1086	79.769
14.0276	23.7738	10.059	29.071	0	19.9423		0.738292	90.0901	5.02952	20.3497	163.95	72.0989
6.64464	6.25625	0	0	0	38.3505		2.95317	21.2713	0	21.8032	9.42242	35.2825
23.6253	6.25625	10.059	5.8142	0	10.7381		135.108	150.15	5.02952	37.7922	1.88448	38.3505
19.1956	27.5275	13.0767	24.7103	0	29.1464		1.47658	241.491	11.0649	24.7103	0	32.2144
24.3636	21.2713	11.0649	20.3497	9.42242	30.6804		3.69146	282.783	16.0944	31.9781	0	35.2825
22.1488	12.5125	10.059	10.1748	9.42242	30.6804		5.16805	305.305	14.0826	21.8032	0	33.7484
70.8761	121.371	0	7.26774	9.42242	15.3402		6.64464	282.783	22.1299	20.3497	7.53794	36.8165
1.47658	38.7888	4.02362	4.36064	194.102	133.46		5.16805	78.8288	10.059	8.72129	9.42242	30.6804
29.5317	25.025	5.02952	5.8142	0	56.7587		2.21488	73.8238	5.02951	14.5355	15.0758	30.6804
67.1846	15.015	0	2.9071	48.9966	41.4185		0	12.5125	9.0531	1.45355	150.759	144.198
101.884	47.5475	15.0885	7.26774	37.6897	39.8845		3.69146	6.25625	0	17.4426	243.098	85.9051
46.5125	21.2713	5.02952	0	0	67.4969		3.69146	11.2613	0	0	7.53794	41.4185
134.369	10.01	29.1712	0	22.6138	38.3505		0	40.04	10.059	4.36064	79.1483	26.0783
133.631	12.5125	34.2007	0	9.42242	38.3505		0	31.2813	6.0354	17.4426	54.65	10.7381
115.174	13.7638	20.1181	2.9071	7.53794	32.2144		0	40.04	0	34.8852	24.4983	32.2144
7.38293	6.25625	0	2.9071	188.448	122.722		7.38293	11.2612	10.059	17.4426	37.6897	47.5546
0	0	4.02362	21.8032	203.524	173.344		0	0	0	21.8032	169.604	208.627
25.1019	21.2713	22.1299	4.36064	33.9207	15.3402		0	0	0	24.7103	179.026	162.606
6.64464	0	8.04721	0	0	61.3608		34.6997	15.015	9.0531	0	18.8448	55.2247
5.16805	6.25625	0	15.989	250.636	219.365		10.3361	23.7738	12.0708	7.26774	33.9207	116.586
158.733	131.381	5.02952	13.0819	32.0362	29.1464		0	0	0	2.9071	43.3431	87.4391
8.85952	16.2663	0	13.0819	47.1121	33.7484		27.3168	56.3063	0	21.8032	11.3069	98.1774
14.0276	32.5325	0	23.2568	11.3069	13.8062		15.5042	26.2763	0	7.26774	18.8448	61.3608
13.2893	28.7788	0	14.5355	9.42242	7.6701		2.95317	12.5125	0	0	0	50.6227
8.12122	27.5275	0	5.81419	9.42242	29.1464		0	10.01	0	5.81419	0	61.3608
1283.89	480.481	97.5726	72.6774	20.7293	35.2825		0	0	13.0767	0	0	0
1811.03	645.645	316.86	126.459	47.1121	39.8845		0	0	8.04721	0	0	0
1768.95	574.324	382.243	117.737	64.0724	46.0206		0	42.5425	23.1358	0	0	15.3402
1658.94	575.575	404.373	117.738	47.1121	53.6907		21.4105	117.618	6.03542	56.6884	0	30.6804
1441.15	481.732	402.361	100.295	33.9207	62.8948		23.6254	52.5525	5.02952	24.7103	7.53794	24.5443
1122.94	326.577	337.984	62.5026	18.8448	46.0206		27.3168	32.5325	5.02952	5.81419	9.42242	19.9423
30.27	62.5625	86.5076	149.715	0	24.5443		42.0827	75.075	0	5.81419	18.8448	32.2144
47.2507	3.75375	48.2834	193.322	13.1914	42.9526		42.821	93.8438	12.0708	0	7.53794	7.6701
14.7659	3.75375	0	5.81419	133.798	95.1092		14.7659	25.025	5.02952	0	18.8448	75.167
2.95317	2.5025	0	7.26774	137.567	104.313		11.0744	13.7638	5.02952	0	16.9603	138.062
14.7659	53.8038	0	18.8961	0	29.1464		26.5785	111.361	0	62.5026	9.42242	26.0783
15.5042	52.5525	0	21.8032	0	115.052		36.1763	165.165	0	87.2128	5.65345	41.4185
14.7659	40.04	14.0826	0	0	79.769		25.8402	349.099	10.059	476.764	0	46.0206
56.1102	47.5475	10.059	20.3497	77.2639	65.9629		14.0276	427.928	10.059	574.151	5.65344	38.3505
0	0	0	15.989	13.1914	50.6227		6.64464	568.068	9.0531	556.709	22.6138	27.6124
9.59782	11.2612	10.059	14.5355	15.0758	16.8742		3.69146	569.319	5.02952	559.616	32.0363	21.4763
7.38293	0	5.02952	11.6284	5.65345	15.3402		2.95317	525.525	0	500.021	35.8052	7.6701
0	17.5175	3.01771	20.3497	9.42242	19.9423		0	432.933	1.0059	523.277	15.0758	7.6701
18.4573	50.05	0	0	18.8448	58.2928		0	365.365	10.059	494.206	5.65345	10.7381
10.3361	6.25625	8.04721	0	0	16.8742		0	270.27	13.0767	409.901	0	12.2722
23.6253	32.5325	0	7.26774	1.88448	10.7381		14.7659	40.04	8.04721	43.6064	7.53794	29.1464
18.4573	35.035	0	37.7922	0	41.4185		15.5042	40.04	9.0531	65.4097	9.42242	39.8845
9.59781	25.025	4.02362	13.0819	58.419	35.2825		14.0276	53.8038	10.059	69.7703	22.6138	24.5443
29.5317	86.3363	7.0413	18.8961	5.65345	33.7484		10.3361	76.3263	10.059	56.6884	22.6138	19.9423
49.4656	30.03	5.02952	11.6284	7.53792	76.701		2.95317	70.07	0	18.8961	18.8448	21.4763
20.6722	41.2913	4.02362	15.989	0	44.4866		3.69146	81.3313	0	7.26774	11.3069	29.1464
7.38294	13.7638	5.02952	8.72129	37.6897	0		12.551	52.5525	0	0	32.0362	16.8742
82.6888	8.75875	29.1712	26.1639	60.3035	15.3402		18.4573	76.3263	0	0	16.9603	15.3402
0	0	1.0059	0	105.531	62.8948		0	0	0	0	9.42242	0
39.1295	6.25625	7.04131	10.1748	0	15.3402		27.3168	63.8138	21.124	74.1309	26.3828	36.8165
31.0083	18.7688	14.0826	2.9071	0	16.8742		50.2039	15.015	0	26.1639	9.42242	12.2722
383.174	95.0951	394.314	66.8632	0	75.167		14.0276	0	1.0059	0	43.3431	0
431.163	65.065	486.857	45.06	5.65345	90.5071		3.69146	0	0	0	107.416	0
474.722	51.3013	558.276	47.9671	18.8448	125.79		3.69146	0	0	0	128.145	0
434.116	61.3113	564.312	20.3497	18.8448	150.334		0	0	0	7.26774	24.4983	0
395.725	82.5825	541.176	14.5355	15.0758	134.994		0	0	2.01181	0	128.145	0
346.998	82.5826	525.081	7.26774	1.88448	139.596		0	0	0	4.36064	124.376	0
373.576	62.5625	614.607	7.26774	1.88448	90.5071		0	0	0	8.72129	101.762	0
445.191	25.025	612.595	1.45355	28.2673	64.4288		33.9615	0	8.0472	0	48.9966	0
22.8871	55.055	0	13.0819	33.9207	23.0103		24.3636	0	16.0944	0	48.9966	0
30.27	26.2763	12.0708	14.5355	9.42241	47.5546		8.85952	252.753	20.1181	312.513	0	32.2144
1.47658	16.2663	0	0	18.8448	59.8268		7.38293	252.753	12.0708	280.535	7.53794	3.06804
0	20.02	0	0	105.531	62.8948		5.16805	286.536	2.0118	306.699	15.0758	3.06804
25.1019	31.2813	6.03541	34.8852	24.4983	162.606		1.47658	262.763	0	268.906	37.6897	7.6701
11.0744	23.7738	5.02952	27.6174	0	59.8268		5.16805	183.934	0	184.601	32.0363	16.8742
415.659	35.035	770.522	15.989	18.8448	44.4866		11.0744	23.7738	0	14.5355	9.42242	26.0783
541.169	40.04	981.76	18.8961	18.8448	50.6227		0	0	6.03542	0	96.1088	7.6701
592.849	21.2713	1272.47	7.26774	9.42242	90.5071		0	0	0	0	7.53794	0
604.662	6.25625	1347.91	1.45355	9.42242	73.633		93.0249	155.155	6.03542	1.45355	9.42242	39.8845
619.428	0	1453.53	0	16.9603	73.633		112.22	143.894	8.04721	0	9.42242	24.5443
580.298	0	1372.05	0	9.42242	81.3031		9.59782	0	17.1003	0	24.4983	0
476.199	0	1214.13	0	9.42242	65.9629		19.9339	0	14.0826	0	39.5742	0
438.546	0	1126.61	0	5.65345	58.2928		16.2425	0	10.059	0	45.2276	0
0	0	0	0	0	0		15.5042	0	12.0708	0	30.1518	0
0	0	0	0	0	0		0	0	0	0	141.336	0
0	1.25125	0	8.72129	184.68	176.413		0	0	0	0	124.376	0
28.0551	17.5175	0	8.72129	26.3828	72.0989		18.4573	25.025	4.02362	7.26774	9.42242	36.8165
29.5317	16.2663	1.0059	7.26774	56.5345	107.382		3.69146	7.5075	6.03542	14.5355	22.6138	24.5443
17.719	16.2663	5.02952	7.26774	37.6897	85.9051		7.38293	20.02	11.0649	10.1748	35.8052	49.0886
68.6612	33.7838	1.0059	7.26774	0	181.014		23.6254	7.5075	17.1003	5.81419	13.1914	16.8742
28.0551	25.025	5.02952	8.72129	9.42242	88.9733		8.12122	0	24.1417	0	39.5742	0
35.4381	27.5275	0	7.26774	9.42242	75.167		12.551	0	26.1535	0	37.6897	19.9423
33.9615	30.03	0	4.36064	11.3069	61.3608		11.0744	0	5.02952	0	82.9173	15.3402
60.54	46.2963	16.0944	14.5355	20.7293	116.586		6.64464	0	5.02952	0	86.6863	3.06804
56.8486	28.7788	21.124	17.4426	33.9207	130.392		3.69146	0	5.02952	0	109.3	0
28.7934	15.015	10.059	7.26774	9.42242	29.1464		0	0	0	7.26774	52.7656	0
19.9339	0	4.02362	7.26774	13.1914	150.334		0	0	0	7.26774	33.9207	0
33.2232	0	0	7.26774	7.53794	125.79		0	0	0	8.72129	47.1121	0
290.887	16.2663	156.921	0	7.53792	72.0989		2.21488	0	0	8.72129	69.7259	0
338.876	11.2613	213.252	5.81419	3.76897	73.633		33.2232	606.857	5.02952	126.459	18.8448	4.60206
406.061	7.5075	248.458	10.1748	9.42242	90.507		36.1763	558.058	10.059	213.672	54.65	13.8062
476.937	16.2663	313.842	14.5355	9.42242	133.46		33.9614	566.817	10.059	207.857	41.4587	19.9423
564.056	25.025	367.155	10.1748	15.0758	156.47		21.4105	449.199	0	161.344	30.1518	33.7484
538.215	33.7838	364.137	5.81419	16.9603	148.8		2.95317	382.883	7.04131	611.944	0	13.8062
466.601	38.7888	392.302	0	20.7293	125.79		5.16805	550.55	10.059	946.261	0	16.8742
415.659	35.035	327.924	0	22.6138	158.004		7.38293	628.128	10.059	1158.48	0	23.0103
367.67	33.7838	282.659	0	26.3828	182.548		5.16805	569.319	7.0413	1254.41	0	15.3402
135.846	21.2713	155.915	0	18.8448	139.596		5.90634	486.737	0	1309.65	0	7.6701
206.722	17.5175	256.505	8.72129	9.42242	139.596		5.90634	528.028	0	1351.8	0	13.8062
188.265	22.5225	245.44	7.26774	7.53794	134.994		11.8127	529.279	0	1267.49	0	30.6804
181.62	12.5125	238.399	7.26774	0	151.868		14.0276	539.289	2.01181	1270.4	0	30.6804
202.292	1.25125	275.617	0	0	122.722		1.47658	0	0	5.81419	177.142	1.53402
211.89	0	303.783	0	0	130.392		3.69146	11.2612	0	8.72129	26.3828	42.9526
200.077	0	286.682	1.45355	0	159.538		3.69146	27.5275	0	0	9.42242	47.5546
208.198	0	253.488	7.26774	0	187.15		14.0276	3.75375	15.0885	1.45355	9.42242	13.8062
241.422	3.75375	175.027	8.72129	26.3828	187.15		0	7.5075	5.02951	13.0819	0	27.6124
248.805	15.015	148.874	7.26774	37.6897	179.48		1.47658	17.5175	10.059	14.5355	0	21.4763
214.105	6.25625	112.661	0	0	204.025		5.16805	45.045	10.059	20.3497	0	35.2825
167.592	0	106.626	0	3.76896	245.443		11.0744	55.055	7.04131	10.1748	0	38.3505
8.12123	40.04	56.3306	7.26774	16.9603	81.3031		0	0	0	0	222.369	0
21.4105	42.5425	31.183	20.3497	13.1914	61.3608		6.64464	12.5125	0	0	39.5742	3.06804
32.4849	36.2863	19.1122	23.2568	9.42242	59.8268		7.38293	80.08	6.03542	0	65.9569	21.4763
66.4464	38.7888	110.649	8.72129	20.7293	142.664		19.9339	23.7738	10.059	0	0	52.1567
116.65	22.5225	176.033	10.1748	1.88448	184.082		20.6722	13.7638	9.0531	0	0	59.8268
153.565	11.2613	185.086	14.5355	0	227.035		22.1488	16.2663	5.02952	0	0	72.0989
196.386	16.2663	202.187	7.26774	3.76897	196.355		11.0744	6.25625	2.01181	5.81419	99.8776	46.0206
205.984	17.5175	194.14	5.81419	9.42242	174.878		0	11.2612	10.059	0	130.029	53.6907
158.733	5.005	188.104	0	16.9603	168.742		2.95317	0	1.0059	0	146.99	44.4866
110.744	0	110.649	0	9.42242	144.198		3.69146	0	0	0	175.257	79.769
70.1378	0	56.3306	0	9.42242	101.245		7.38293	0	0	5.81419	173.373	92.0412
524.926	36.2863	274.612	0	28.2673	148.8		3.69146	0	6.0354	8.72129	218.6	65.9629
617.213	33.7838	341.001	0	35.8052	161.072		0.738292	0	6.0354	10.1748	241.214	38.3505
622.381	21.2713	418.456	0	54.65	161.072		3.69146	0	3.01771	0	0	0
435.593	27.5275	510.999	0	13.1914	204.025		2.21488	0	0	0	0	0
373.576	30.03	559.282	0	3.76897	187.15		0	0	0	7.26774	0	0
327.802	27.5275	633.719	0	0	193.287		15.5042	22.5225	0	55.2348	7.53794	19.9423
278.336	23.7738	540.17	1.45355	0	159.538		18.4573	6.25625	4.02362	29.071	0	4.60206
212.628	13.7638	409.403	15.989	0	173.344		11.0744	0	11.0649	1.45355	0	0
144.705	13.7638	296.742	21.8032	0	154.936		15.5042	0	0	0	0	0
87.1186	6.25625	208.222	27.6174	0	150.334		0	42.5425	0	0	0	0
0	15.015	0	0	0	124.256		0	33.7838	0	0	0	0
308.606	160.16	174.021	145.355	0	38.3505		2.21488	0	7.04131	0	22.6138	0
0	0	0	0	43.3431	23.0103		38.3912	10.01	11.0649	7.26774	39.5742	62.8948
25.8402	28.7788	13.0767	0	16.9603	115.052		33.2232	17.5175	7.04131	7.26774	52.7655	58.2928
20.6722	22.5225	6.03542	0	9.42242	193.287		11.8127	26.2763	4.02362	18.8961	45.2276	24.5443
22.1488	12.5125	10.059	0	7.53794	222.433		10.3361	15.015	5.02952	4.36064	67.8414	44.4866
18.4573	5.005	5.02952	0	0	273.056		10.3361	12.5125	5.02952	0	73.4949	59.8268
21.4105	12.5125	0	0	77.2639	219.365		14.7659	17.5175	20.1181	14.5355	101.762	53.6907
21.4105	6.25625	3.01771	0	77.2639	220.899		26.5785	63.8138	0	0	5.65345	18.4082
33.2232	12.5125	3.01771	0	3.76897	171.81		14.7659	33.7838	24.1417	17.4426	9.42242	62.8948
24.3636	1.25125	5.02952	0	9.42242	181.015		8.12122	30.03	25.1476	2.9071	9.42242	55.2247
8.12122	5.005	0	20.3497	11.3069	197.889		6.64464	21.2713	14.0826	21.8032	15.0758	27.6124
13.2893	6.25625	5.02952	21.8032	0	248.511		2.95317	25.025	5.02952	30.5245	18.8448	32.2144
0	0	0	0	60.3035	23.0103		11.8127	20.02	12.0708	29.071	24.4983	39.8845
194.171	163.914	54.3188	82.8522	9.42242	19.9423		18.4573	148.899	0	251.464	5.65345	3.06804
282.028	183.934	65.3837	81.3987	9.42242	24.5443		28.7934	261.511	0	500.02	0	12.2722
0	17.5175	5.02952	2.9071	50.8811	72.0989		29.5317	316.567	0	661.364	1.88448	19.9423
0	15.015	3.01771	2.9071	41.4587	49.0886		23.6253	336.586	0	716.599	11.3069	21.4763
2.95317	43.7938	0	18.8961	56.5345	55.2247		22.1488	301.552	0	678.807	30.1518	12.2722
45.7741	73.8238	13.0767	82.8522	13.1914	145.732		20.6722	267.768	0	648.282	37.6897	4.60206
63.4932	73.8238	21.124	85.7592	5.65345	125.79		18.4573	176.426	13.0767	688.982	15.0758	33.7484
67.923	78.8288	42.2479	95.9341	0	136.528		10.3361	200.2	0	537.813	0	30.6804
65.7081	72.5725	46.2715	87.2129	0	104.313		10.3361	201.451	4.02362	404.086	0	19.9423
236.254	32.5325	38.2243	0	0	18.4082		5.90634	161.411	9.0531	274.72	0	16.8742
314.513	40.04	38.2243	0	0	27.6124		7.38293	116.366	10.059	126.459	7.53794	15.3402
349.951	30.03	38.2243	0	0	32.2144		17.719	115.115	7.04131	50.8742	18.8448	10.7381
287.934	25.025	26.1535	0	0	30.6804		53.8954	81.3313	10.059	7.26774	1.88448	15.3402
204.507	10.01	14.0826	0	0	23.0103		2.95317	5.005	0	0	30.1518	10.7381
3.69146	5.005	3.01771	7.26774	90.4554	139.596		3.69146	7.5075	0	0	43.3431	52.1567
10.3361	41.2913	2.01181	5.81419	0	38.3505		0	12.5125	4.02362	0	33.9207	58.2928
31.0083	12.5125	5.02952	10.1748	0	46.0206		0	23.7738	10.059	0	62.188	46.0206
49.4656	10.01	5.02952	5.81419	0	42.9526		0	32.5325	10.059	2.9071	75.3794	38.3505
67.1846	3.75375	8.04721	0	0	39.8845		0	38.7888	9.0531	18.8961	113.069	16.8742
97.4547	7.5075	11.0649	8.7213	0	30.6804		4.42976	38.7888	8.04721	24.7103	114.953	7.6701
100.408	17.5175	19.1121	14.5355	0	39.8845		19.9339	36.2863	9.0531	26.1639	156.412	19.9423
80.4739	41.2913	22.1299	14.5355	0	53.6907		18.4573	42.5425	5.02952	42.1529	126.26	50.6227
47.989	45.045	20.1181	14.5355	1.88448	76.701		14.7659	37.5375	5.02952	49.4206	92.3398	64.4288
35.438	35.035	18.1063	17.4426	16.9603	76.701		8.85952	21.2713	2.01181	68.3168	97.9932	70.5649
24.3637	12.5125	6.03542	26.1639	18.8448	52.1567		3.69146	22.5225	5.02952	71.2239	133.798	64.4288
473.246	53.8038	973.715	0	0	36.8165		16.9807	35.035	0	8.72129	18.8448	50.6227
524.188	26.2763	1168.86	5.81419	1.88448	75.167		3.69146	16.2662	0	20.3497	62.1879	7.6701
670.37	20.02	1684.89	13.0819	20.7293	73.633		0	509.259	0	284.895	116.838	15.3402
661.51	23.7738	1783.47	11.6284	30.1518	42.9526		0	844.594	0	433.157	139.452	42.9526
573.654	20.02	1768.38	14.5355	33.9207	24.5443		0	1132.38	8.04721	734.041	182.795	65.9629
494.656	11.2612	1820.68	14.5355	45.2276	35.2825		2.21488	1039.79	10.059	761.659	171.488	47.5546
396.463	8.75875	1782.46	20.3497	54.65	26.0783		6.64464	929.679	17.1004	704.971	145.105	44.4866
19.9339	6.25625	5.02952	20.3497	18.8448	24.5443		7.38293	862.112	14.0826	563.976	139.452	39.8845
16.2425	6.25625	15.0885	91.5735	16.9603	7.6701		5.90634	736.987	20.1181	463.682	184.679	38.3505
22.1488	18.7688	8.04721	23.2568	37.6897	279.192		1.47658	638.138	15.0885	424.436	184.679	41.4185
28.7934	27.5275	8.04721	39.2458	15.0759	300.668		0	469.219	1.0059	315.42	192.217	46.0206
0	0	0	0	9.42242	0		0	392.893	0	281.988	229.907	61.3608
18.4573	42.5425	7.04131	17.4426	47.1121	46.0206		0	20.02	0	0	62.188	38.3505
0	7.5075	5.02952	36.3387	90.4553	168.742		0	238.989	19.1122	95.9342	48.9966	18.4082
15.5042	26.2763	5.02952	0	0	7.6701		0	397.898	12.0708	238.382	60.3035	4.60206
62.0166	0	5.02952	29.071	9.42242	42.9526		3.69146	543.043	12.0708	318.327	75.3794	1.53402
70.8761	0	5.02952	17.4426	13.1914	36.8165		19.9339	619.369	12.0708	523.277	54.65	7.6701
66.4464	0	3.01771	23.2568	39.5742	30.6804		28.0551	666.917	23.1358	520.37	84.8019	7.6701
31.0083	0	0	18.8961	39.5742	23.0103		36.1763	798.298	24.1417	460.775	145.105	0
128.463	31.2813	77.4546	13.0819	13.1914	38.3505		39.1295	883.383	24.1417	360.48	156.412	0
121.818	31.2813	131.773	7.26774	16.9603	36.8165		11.0744	486.737	5.02952	133.726	37.6897	0
139.537	20.02	160.944	7.26774	9.42242	33.7484		6.64464	230.23	0	50.8742	37.6897	0
119.603	15.015	175.027	1.45355	7.53794	29.1464		10.3361	52.5525	5.02952	29.071	9.42242	92.0413
69.3995	65.065	10.059	33.4316	5.65345	15.3402		25.8402	61.3113	2.01181	24.7103	7.53794	101.245
0	0	2.01181	7.26774	37.6897	127.324		32.4849	56.3063	0	24.7103	9.42242	96.6433
11.8127	12.5125	0	14.5355	13.1914	38.3505		0	0	11.0649	61.049	3.76896	30.6804
22.8871	27.5275	20.1181	18.8961	20.7293	47.5546		1.47658	228.979	3.01771	7.26774	165.835	49.0886
15.5042	11.2613	0	2.9071	15.0758	32.2144		3.69146	25.025	0	0	182.795	276.124
14.0276	12.5125	0	7.26774	0	27.6124		2.95317	0	21.124	30.5245	239.329	342.086
21.4105	36.2863	25.1476	0	39.5742	58.2928		126.248	86.3364	42.2479	55.2348	11.3069	18.4082
16.2425	37.5375	0	39.2458	3.76897	53.6907		16.2425	50.05	5.02952	0	47.1121	53.6907
44.2975	35.035	15.0885	7.26774	1.88448	21.4763		18.4573	230.23	5.02952	625.026	41.4587	65.9629
19.1956	25.025	10.059	5.81419	20.7293	33.7484		12.551	233.984	3.01771	590.14	30.1518	52.1567
12.551	5.005	8.04721	8.72129	0	19.9423		11.0744	207.708	0	595.955	26.3828	39.8845
53.1571	18.7688	98.5785	0	11.3069	49.0886		3.69146	309.059	0	601.769	54.65	10.7381
81.9504	18.7688	142.838	0	9.42242	42.9526		2.21488	312.813	0	505.835	81.033	10.7381
142.49	22.5225	196.151	5.81419	3.76897	56.7587		0	254.004	0	373.562	84.8018	10.7381
767.825	11.2612	1246.31	7.26774	5.65345	26.0783		0	176.427	0	206.404	88.5708	15.3402
923.604	6.25625	1364	8.72129	9.42242	18.4082		3.69146	499.249	0	174.426	56.5345	15.3402
1032.87	1.25125	1335.84	14.5355	9.42242	42.9526		0	500.5	0	215.125	58.419	9.20412
1107.44	6.25625	1213.12	7.26774	5.65345	55.2247		0	540.54	2.0118	257.278	73.4949	7.6701
1170.19	6.25625	991.82	7.26774	7.53794	56.7587		7.38293	615.616	10.059	332.862	79.1484	9.20412
926.558	12.5125	798.687	1.45355	28.2673	38.3505		17.719	651.902	4.0236	270.36	33.9207	42.9526
8.85952	11.2612	10.059	14.5355	22.6138	42.9526		11.0744	561.811	0	207.858	15.0758	46.0206
32.4849	25.025	0	8.72129	3.76897	42.9526		14.7659	22.5225	11.0649	7.26774	1.88448	44.4866
240.683	190.19	641.766	734.042	0	21.4763		2.21488	5.005	9.0531	2.9071	81.033	231.637
7.38293	23.7738	0	23.2568	37.6897	107.382		0	12.5125	10.059	7.26774	62.188	239.307
0	11.2612	0	0	0	49.0886		93.7632	171.421	5.02952	49.4206	9.42242	102.779
0	2.5025	0	7.26774	0	41.4185		76.7824	181.431	6.03542	39.2458	16.9603	87.4391
28.0551	8.75876	30.1771	0	0	0		55.372	165.165	6.03542	23.2568	11.3069	61.3608
26.5785	18.7688	32.1889	0	0	21.4763		7.38293	5.005	0	0	180.91	7.6701
21.4105	30.03	38.2243	4.36064	7.53794	50.6227		7.38293	0	4.02362	0	182.795	3.06804
71.6144	17.5175	62.366	13.0819	9.42242	110.45		6.64464	30.03	10.059	13.0819	141.336	21.4763
108.529	3.75375	128.756	23.2568	18.8448	110.449		8.85952	51.3013	4.02362	47.9671	75.3794	10.7381
126.986	0	337.984	26.1639	26.3828	108.915		11.0744	76.3263	5.02952	66.8632	81.0328	32.2144
135.108	0	403.367	14.5355	16.9603	110.45		113.697	227.728	198.163	206.404	3.76897	118.12
179.405	0	408.397	7.26774	9.42242	115.052		46.5124	156.406	0	7.26774	11.3069	26.0783
123.295	8.75875	249.464	13.0819	18.8448	69.0309		40.6061	115.115	0	10.1748	9.42242	30.6804
0	0	4.02361	10.1748	137.567	141.13		3.69146	7.5075	10.059	14.5355	9.42242	18.4082
0	0	0	0	24.4983	58.2928		19.1956	18.7688	5.02952	17.4426	26.3828	35.2825
0	0	0	5.8142	50.8811	108.915		12.551	439.189	5.02952	225.3	18.8448	13.8062
0	6.25625	0	2.9071	43.3431	47.5546		13.2893	442.943	1.0059	203.497	9.42242	21.4763
0	3.75375	5.02952	13.0819	16.9603	56.7587		11.8127	490.491	10.059	170.065	9.42242	38.3505
0	0	7.04131	5.81419	96.1087	116.586		8.85952	435.435	10.059	119.191	15.0758	61.3608
0	0	0	0	97.9932	128.858		0	6.25626	10.059	0	244.983	72.0989
0	0	0	0	58.419	108.915		10.3361	0	10.059	0	365.59	32.2144
0	0	0	0	0	0		5.16805	52.5525	5.02952	7.26774	101.762	107.382
37.6529	20.02	0	1.45355	16.9603	59.8268		3.69146	22.5225	3.01771	7.26774	0	30.6804
42.0827	10.01	0	7.26774	18.8448	55.2247		3.69146	31.2813	0	7.26774	0	35.2825
30.27	13.7638	17.1003	0	7.53794	101.246		3.69146	52.5525	0	23.2568	11.3069	29.1464
33.2232	13.7638	16.0944	0	3.76897	122.722		7.38293	66.3163	0	50.8742	18.8448	39.8845
29.5317	18.7688	10.059	0	9.42242	115.052		7.38293	67.5675	0	58.1419	18.8448	41.4185
19.1956	12.5125	9.05311	0	9.42242	116.586		8.85952	42.5425	1.0059	33.4316	11.3069	65.9629
9.59782	12.5125	0	15.989	28.2673	6.13608		7.38293	23.7738	13.0767	0	20.7293	0
11.0744	1.25125	11.0649	1.45355	33.9207	134.994		21.4105	25.025	20.1181	0	32.0363	0
9.59781	6.25625	15.0885	7.26774	28.2673	116.586		3.69146	11.2612	17.1003	50.8742	241.214	82.8371
45.0359	12.5125	5.02952	5.81419	13.1914	23.0103		6.64464	21.2713	15.0885	46.5135	284.557	85.9051
8.85952	20.02	7.04131	23.2568	0	23.0103		0	25.025	10.059	27.6174	301.517	19.9423
0	6.25625	0	37.7922	33.9207	69.0309		0	5.005	0	10.1748	124.376	27.6124
8.85952	0	5.02952	0	33.9207	0		57.5868	71.3213	11.0649	14.5355	15.0758	56.7587
6.64464	0	2.01181	0	20.7293	0		80.4739	115.115	21.124	14.5355	11.3069	73.633
0.738292	0	0	0	1.88448	0		84.1654	165.165	23.1358	20.3497	48.9966	81.3031
14.0276	45.045	12.0708	15.989	18.8449	18.4082		0	0	0	0	0	0
8.12122	27.5275	13.0767	7.26774	0	7.6701		10.3361	13.7638	5.02952	15.989	24.4983	0
22.8871	67.5675	15.0885	17.4426	0	15.3402		0	0	0	0	41.4587	56.7587
5.90634	51.3013	9.0531	20.3497	0	23.0103		5.90634	0	3.01771	0	28.2673	58.2928
25.1019	16.2663	1.0059	10.1748	16.9603	36.8165		17.719	894.644	10.059	468.043	128.145	13.8062
22.8871	20.02	8.04721	7.26774	0	36.8165		38.3912	695.695	3.01771	229.661	73.4949	49.0886
53.1571	15.015	23.1358	14.5355	52.7655	202.491		7.38293	33.7838	10.059	0	39.5742	13.8062
59.0634	31.2813	32.1889	14.5355	81.0328	250.045		3.69146	28.7788	0	13.0819	169.604	337.484
58.3251	28.7788	42.2479	5.81419	94.2244	237.773		13.2893	0	0	0	0	0
7.38293	15.015	54.3188	4.36064	71.6104	158.004		0	11.2612	16.0944	0	120.607	6.13608
7.38293	28.7788	48.2833	7.26774	67.8414	197.889		0	0	2.01181	0	84.8018	0
8.12122	42.5425	32.1889	13.0819	48.9966	240.841		0	0	0	0	195.986	0
11.0744	42.5425	20.1181	15.989	39.5742	273.056		0	0	0	0	160.181	0
8.85952	35.035	15.0885	17.4426	47.1121	303.736		50.2039	62.5625	0	14.5355	5.65345	7.6701
16.9808	17.5175	16.0944	21.8032	48.9966	352.825		8.12122	28.7788	1.0059	2.9071	43.3431	76.701
33.2232	31.2813	5.02952	0	28.2673	0		0	0	0	7.26774	16.9603	49.0886
24.3636	18.7688	5.02952	0	16.9603	1.53402		3.69146	68.8188	0	42.1529	62.1879	38.3505
18.4573	10.01	1.0059	4.36064	16.9603	9.20412		3.69146	27.5275	0	23.2568	43.3431	42.9526
11.0744	0	4.02362	7.26774	3.76897	55.2247		2.21488	0	0	7.26774	77.2639	36.8165
11.8127	0	5.02952	8.72129	0	59.8268		3.69146	0	0	2.9071	81.0328	30.6804
7.38293	12.5125	2.01181	21.8032	0	27.6124		95.2398	123.874	161.951	241.289	3.76897	29.1464
5.90634	12.5125	0	18.8961	0	12.2722		6.64464	13.7638	1.0059	13.0819	22.6138	19.9423
430.425	75.075	112.661	10.1748	9.42242	18.4082		5.16805	28.7788	5.02952	21.8032	30.1518	104.313
634.932	78.8288	174.021	13.0819	13.1914	24.5443		19.9339	52.5525	9.0531	5.81419	15.0758	23.0103
9.59781	30.03	11.0649	0	18.8448	32.2144		5.90634	266.516	2.01181	222.393	88.5708	0
44.2976	13.7638	93.549	14.5355	35.8052	18.4082		3.69146	506.757	0	434.611	90.4553	0
324.11	6.25625	889.218	33.4316	9.42242	18.4082		0	696.947	0	796.544	156.412	0
441.499	10.01	1154.78	34.8852	16.9604	21.4763		0	649.399	0	661.364	126.26	0
577.345	20.02	1326.79	29.071	30.1518	32.2144		0	892.142	0	654.096	137.567	10.7381
677.753	25.025	1350.93	15.989	47.1121	52.1567		0	900.9	4.02362	674.446	141.336	15.3402
687.351	20.02	1285.54	2.9071	48.9966	46.0206		13.2893	673.173	7.04131	806.719	141.336	9.20412
598.755	13.7638	1113.54	0	9.42242	52.1567		10.3361	721.972	10.059	770.38	111.185	19.9423
559.626	11.2612	926.437	0	9.42242	46.0206		2.21488	545.545	11.0649	513.102	96.1087	26.0783
496.133	13.7638	761.469	7.26774	13.1914	61.3608		19.9339	20.02	5.02952	0	45.2276	50.6227
357.334	11.2612	510.999	11.6284	9.42242	36.8165		56.8486	115.115	0	29.071	18.8448	69.0309
389.08	0	518.04	0	0	88.9732		0	51.3013	10.059	0	73.4949	0
516.805	0	649.814	0	0	82.8371		0	26.2763	10.059	0	86.6863	0
588.419	0	689.044	7.26775	0	75.167		0	17.5175	4.0236	0	67.8414	3.06804
437.808	32.5325	760.463	5.81419	22.6138	88.9732		7.38293	108.859	5.02952	4.36064	52.7655	15.3402
298.27	28.7788	614.607	7.26774	9.42242	39.8845		8.12122	108.859	2.01181	21.8032	62.1879	15.3402
11.8127	17.5175	0	0	16.9603	200.957		4.42975	269.019	4.02362	55.2348	11.3069	41.4185
19.9339	18.7688	4.02362	24.7103	0	55.2247		165.378	299.049	5.02952	4.36064	22.6138	26.0783
12.551	20.02	0	1.45355	5.65345	75.167		134.369	250.25	5.02952	0	18.8448	23.0103
55.372	82.5826	4.02362	30.5245	9.42242	26.0783		100.408	197.698	5.02952	0	7.53792	36.8165
181.62	173.924	14.0826	31.9781	0	39.8845		62.7549	171.421	3.01771	0	3.76897	36.8165
17.719	50.05	0	37.7922	35.8052	19.9423		85.642	96.3463	144.85	136.633	5.65345	58.2928
8.85952	35.035	4.02362	0	0	15.3402		2.21488	18.7688	0	26.1639	28.2673	53.6907
1.47658	36.2863	5.02952	40.6993	15.0758	21.4763		16.9808	12.5125	4.02362	13.0819	30.1518	39.8845
0.738292	33.7838	4.02362	36.3387	33.9207	16.8742		8.12122	0	3.01771	0	5.65345	7.6701
3.69146	22.5225	11.0649	24.7103	41.4587	15.3402		61.2783	91.3412	17.1003	33.4316	16.9603	21.4763
3.69146	20.02	20.1181	18.8961	54.65	27.6124		56.1103	77.5776	15.0885	36.3387	1.88448	23.0103
36.1763	7.5075	6.03542	0	26.3828	3.06804		47.989	83.8338	13.0767	42.1529	0	12.2722
23.6253	45.045	18.1063	14.5355	0	56.7587		25.8402	221.471	20.1181	15.989	3.76896	50.6227
13.2893	27.5275	20.1181	11.6284	0	72.0989		25.8402	247.748	16.0944	30.5245	0	53.6907
9.59782	42.5425	18.1063	7.26774	0	69.0309		25.8403	267.768	18.1063	63.9561	0	55.2247
615.736	0	701.115	0	0	15.3402		47.2507	305.305	25.1476	69.7703	0	38.3505
372.838	0	451.651	0	0	4.60206		0	2.5025	0	0	109.3	153.402
197.862	0	218.281	0	0	0		0	12.5125	0	5.81419	107.415	138.062
38.3912	0	49.2893	0	18.8448	0		28.7934	18.7688	11.0649	0	9.42242	81.303
24.3636	3.75375	5.02952	34.8852	35.8052	47.5546		34.6997	27.5275	5.02952	0	9.42242	65.9629
76.7824	38.7888	0	0	16.9603	21.4763		0.738292	13.7638	2.0118	4.36064	241.214	268.454
22.8871	53.8038	10.059	10.1748	24.4983	9.20412		0	0	10.059	0	1.88448	10.7381
24.3636	18.7688	8.04721	5.81419	15.0758	50.6227		7.38293	0	5.02952	0	0	0
21.4105	16.2663	8.04721	7.26774	18.8448	81.3031		4.42975	0	5.02952	0	1.88448	0
24.3636	0	8.04721	8.7213	18.8448	110.45		0	0	0	0	224.254	7.6701
26.5785	0	2.01181	14.5355	0	102.779		12.551	0	9.0531	7.26774	0	0
39.1295	0	2.01181	14.5355	0	116.586		14.7659	0	10.059	7.26774	0	0
70.1378	12.5125	35.2066	10.1748	3.76897	134.994		1.47658	0	8.04721	0	43.3431	0
70.8761	12.5125	42.2479	7.26774	9.42242	90.5073		0	0	10.059	0	33.9207	0
18.4573	37.5375	2.01181	42.1529	3.76897	102.779		0	0	15.0885	0	39.5742	0
13.2893	45.045	19.1122	0	18.8448	219.365		25.1019	0	8.0472	0	116.838	0
29.5317	38.7888	24.1417	15.989	22.6138	213.229		3.69146	0	18.1063	2.9071	113.069	0
40.6061	37.5375	18.1063	26.1639	26.3828	182.548		2.95317	87.5876	4.02362	18.8961	156.412	47.5546
24.3636	37.5375	7.04131	47.9671	16.9604	119.654		8.85952	168.919	5.02952	46.5135	229.907	75.167
32.4849	33.7838	2.01181	62.5026	28.2673	93.5751		3.69146	131.381	3.01771	94.4805	258.174	59.8268
124.771	0	109.644	0	43.3431	0		0.738292	155.155	6.03542	8.72129	180.91	49.0886
222.226	86.3363	15.0885	29.071	13.1914	21.4763		0.738292	138.889	10.059	11.6284	190.333	46.0206
21.4105	37.5375	6.03542	18.8961	1.88448	62.8948		0	127.628	0	43.6064	62.1879	9.20412
18.4573	31.2813	5.02952	21.8032	15.0758	46.0206		2.21488	2.5025	7.04131	0	82.9173	10.7381
11.0744	1.25125	0	0	15.0758	9.20412		3.69146	0	0	0	0	0
303.438	11.2613	343.013	7.26774	81.0328	26.0783		2.21488	0	5.02952	0	0	13.8062
516.067	12.5125	473.781	2.9071	69.7259	29.1464		24.3636	12.5125	15.0885	0	26.3828	7.6701
753.059	22.5225	611.589	5.81419	45.2276	29.1464		15.5042	6.25625	7.04131	0	13.1914	7.6701
911.791	18.7688	731.292	7.26774	18.8448	27.6124		0	0	0	0	0	0
995.957	21.2713	813.776	7.26774	0	13.8062		7.38293	0	0	14.5355	9.42242	0
934.679	10.01	800.699	2.9071	3.76897	13.8062		16.9807	0	0	0	0	0
891.119	3.75375	838.923	0	13.1914	19.9423		4.42975	0	0	0	128.145	0
816.552	6.25625	826.852	0	22.6138	23.0103		16.2425	0	13.0767	0	28.2673	0
553.72	13.7638	662.89	10.1748	20.7293	35.2825		14.0276	0	10.059	0	28.2673	0
415.659	30.03	633.719	14.5355	9.42242	41.4185		8.12122	0	0	0	58.419	0
301.224	37.5375	585.436	14.5355	9.42242	53.6907		3.69146	0	0	0	54.65	0
122.556	17.5175	151.891	7.26774	47.1121	26.0783		3.69146	0	0	0	30.1518	0
1.47658	7.5075	0	18.8961	15.0758	0		16.2425	11.2612	0	0	50.8811	4.60206
5.16805	17.5175	0	27.6174	22.6138	0		8.12122	0	2.0118	0	28.2673	56.7587
273.168	21.2713	216.269	0	0	38.3505		7.38293	0	10.059	5.81419	35.8052	38.3505
364.717	13.7638	244.435	0	0	30.6804		9.59782	0	10.059	7.26774	26.3828	32.2144
410.491	1.25125	299.759	0	0	23.0103		15.5042	0	4.0236	7.26774	43.3431	41.4185
393.51	10.01	416.444	0	7.53794	18.4082		3.69146	62.5625	0	184.6	118.722	36.8165
220.75	21.2713	315.854	13.0819	9.42242	7.6701		3.69146	3.75375	5.02952	14.5355	0	7.6701
181.62	30.03	224.316	8.72129	5.65345	10.7381		11.0744	2.5025	12.0708	5.8142	0	12.2722
129.94	25.025	145.856	7.26774	0	16.8742		32.4849	25.025	4.02362	15.989	16.9603	9.20412
82.6888	30.03	88.5194	1.45355	0	24.5443		0	146.396	15.0885	88.6664	1.88448	7.6701
546.337	10.01	710.168	13.0819	0	0		0	300.3	7.0413	225.3	26.3828	7.6701
456.265	6.25625	575.377	7.26774	0	0		0	404.154	0	325.595	35.8052	7.6701
257.664	0	310.824	14.5355	0	0		0	356.606	1.0059	296.524	30.1517	7.6701
138.061	0	205.204	14.5355	0	10.7381		0	242.743	5.02952	188.961	11.3069	15.3402
0	0	3.01771	0	7.53794	0		0	120.12	11.065	71.2239	3.76897	32.2144
50.2039	1.25125	0	7.26774	28.2673	67.4969		1.47658	23.7738	13.0767	8.72129	7.53794	24.5443
62.7549	17.5175	0	13.0819	18.8448	107.381		0	22.5225	5.02952	8.72129	39.5742	23.0103
70.1378	25.025	1.0059	18.8961	5.65345	121.188		1.47658	8.75875	5.02952	14.5355	0	10.7381
60.54	27.5275	8.04721	14.5355	3.76897	116.586		6.64464	18.7688	21.124	7.26774	52.7655	0
41.3444	32.5325	14.0826	18.8961	9.42242	81.3031		0	6.25625	17.1004	13.0819	48.9966	42.9526
0	46.2963	0	21.8032	5.65345	56.7587		20.6722	45.045	18.1063	103.202	18.8448	49.0886
73.8293	75.075	5.02952	2.9071	13.1914	30.6804		0	0	5.02952	0	209.178	0
24.3637	40.04	16.0944	18.8961	97.9934	58.2928		7.38293	0	0	0	218.6	0
89.3333	0	12.0708	10.1748	0	93.5752		7.38293	0	0	0	141.336	0
120.342	7.5075	20.118	2.9071	0	147.266		0	22.5225	5.02952	7.26774	118.722	144.198
135.846	22.5225	47.2775	0	0	182.548		11.8127	22.5225	7.04131	14.5355	48.9966	55.2247
139.537	23.7738	51.3011	0	9.4224	245.443		10.3361	12.5125	5.02952	0	13.1914	38.3505
197.863	23.7738	106.626	0	35.8052	259.25		8.85952	10.01	5.02952	0	5.65345	44.4866
248.066	23.7738	121.714	0	47.1121	237.773		0	10.01	0	0	0	69.0309
259.141	20.02	148.874	0	47.1121	256.181		0	16.2663	0	21.8032	18.8448	42.9526
273.906	15.015	166.98	0	47.1121	273.056		0	0	0	0	48.9966	35.2825
279.074	16.2663	164.968	0	37.6897	297.6		0	0	0	0	9.42242	24.5443
231.824	16.2663	157.927	0	24.4983	308.338		1.47659	32.5325	5.02952	17.4426	0	30.6804
211.89	32.5325	133.785	0	15.0758	325.212		8.85952	30.03	5.02952	4.36065	0	32.2144
28.0551	41.2913	5.02952	11.6284	0	24.5443		5.90634	206.456	5.02952	119.191	28.2673	24.5443
8.85952	38.7888	3.01771	7.26774	13.1914	46.0206		6.64464	290.29	5.02952	100.295	0	21.4763
115.174	170.17	136.803	222.393	33.9207	38.3505		7.38293	225.225	9.0531	85.7593	1.88448	15.3402
57.5869	67.5675	5.02952	33.4316	18.8448	19.9423		33.2231	105.105	10.059	29.071	28.2673	64.4288
331.493	0	348.043	34.8852	9.42242	104.313		28.7934	3.75375	0	17.4426	0	32.2144
414.182	2.5025	518.04	33.4316	13.1914	150.334		45.0358	92.5926	0	14.5355	9.42242	79.769
484.32	6.25625	673.955	42.1529	18.8448	164.14		11.0744	50.05	10.059	7.26774	18.8448	13.8062
531.571	6.25625	651.825	27.6174	9.42242	101.245		25.1019	47.5475	9.05311	7.26774	11.3069	15.3402
550.028	5.005	603.542	11.6284	35.8052	52.1567		19.9339	55.055	7.04131	4.36064	9.42242	12.2722
33.9615	33.7838	0	27.6174	9.4224	30.6804		17.719	45.045	10.059	8.7213	9.42242	15.3402
36.9146	50.05	5.02952	43.6064	18.8448	13.8062		14.7659	33.7838	4.02362	14.5355	1.88448	24.5443
143.229	17.5175	27.1594	7.26774	3.76896	47.5546		14.0276	35.035	0	15.989	7.53793	35.2825
299.009	27.5275	206.21	7.26774	22.6138	39.8845		13.2893	37.5375	0	13.0819	60.3035	35.2825
396.463	20.02	313.842	14.5355	16.9603	33.7484		10.3361	27.5275	0	23.2568	75.3794	41.4185
448.144	12.5125	342.007	21.8032	35.8052	21.4763		8.12122	16.2663	6.03542	15.989	43.3431	79.769
28.7934	47.5475	0	7.26774	33.9207	1.53402		14.7659	12.5125	26.1535	24.7103	11.3069	24.5443
44.2976	58.8088	94.5549	143.901	0	30.6804		23.6254	10.01	24.1417	36.3387	11.3069	15.3402
33.2232	63.8138	4.02362	17.4426	15.0758	30.6804		3.69146	0	0	0	114.954	70.5649
67.1846	60.06	6.03542	15.989	9.42242	16.8742		8.85952	0	0	0	173.373	144.198
33.9615	10.01	6.03542	0	0	128.858		7.38293	0	0	2.9071	235.56	177.946
36.9146	3.75375	7.04131	0	0	98.1774		3.69146	10.01	14.0826	0	246.867	314.474
37.6529	0	10.059	0	0	72.0989		2.21488	0	6.0354	0	354.283	38.3505
131.416	0	60.3542	8.72129	0	0		6.64464	0	0	7.26774	233.676	0
157.256	0	74.4368	14.5355	0	0		11.0744	425.425	23.1358	729.681	18.8448	18.4082
33.9615	0	70.4132	0	0	9.20412		5.16805	568.068	16.0944	994.229	18.8448	13.8062
93.7631	16.2662	17.1003	14.5355	9.42242	27.6124		0	600.6	6.03542	1052.37	24.4983	12.2722
109.267	26.2763	14.0826	7.26774	16.9603	19.9423		0	529.279	5.02952	1315.46	33.9207	23.0103
98.9312	26.2763	14.0826	5.81419	16.9603	19.9423		0	424.174	1.0059	1327.09	73.4949	18.4082
94.5015	31.2813	8.04721	7.26774	9.42242	23.0103		0	350.35	9.05311	1238.43	88.5708	0
81.2122	31.2813	10.059	10.1748	16.9603	33.7484		0	381.632	15.0885	1042.19	90.4552	1.53402
50.9422	22.5225	4.02362	17.4426	18.8448	36.8165		2.21488	75.075	0	287.802	90.4552	7.6701
42.0827	43.7938	6.03542	11.6284	9.42242	61.3608		8.85952	90.09	1.0059	155.53	64.0725	9.20412
44.2976	42.5425	10.059	5.81419	5.65345	59.8268		16.2425	142.642	5.02952	222.393	41.4587	15.3402
39.8678	22.5225	0	7.26774	18.8448	93.5752		0	0	3.01771	0	133.798	0
16.2425	31.2813	5.02952	7.26774	0	15.3402		1.47658	101.351	8.04721	10.1748	39.5742	49.0886
592.849	7.5075	1150.75	17.4426	15.0758	15.3402		6.64464	146.396	19.1122	21.8032	56.5345	69.0309
672.585	7.5075	1301.64	14.5355	18.8448	10.7381		7.38293	125.125	12.0708	21.8032	54.65	82.8371
878.568	7.5075	1416.31	17.4426	33.9207	24.5443		0	46.2963	0	14.5355	9.42242	27.6124
937.632	6.25625	1388.15	15.989	48.9966	35.2825		0.738292	37.5375	2.01181	17.4426	26.3828	38.3505
916.96	7.5075	1327.79	15.989	50.8811	36.8165		3.69146	37.5375	5.02952	17.4426	28.2673	49.0886
973.809	25.025	1460.57	26.1639	35.8052	39.8845		35.438	95.095	0	31.9781	9.42242	18.4082
976.761	28.7788	1465.6	29.071	54.65	38.3505		31.0083	56.3063	0	24.7103	103.647	42.9526
871.924	30.03	1257.38	50.8742	48.9966	27.6124		5.16805	117.618	0	43.6064	84.8018	64.4288
598.017	25.025	980.756	42.1529	54.65	18.4082		0.738292	152.653	0	45.06	94.2244	61.3608
23.6254	32.5325	12.0708	0	9.42242	42.9526		0	175.175	3.01771	34.8852	111.185	55.2247
16.9808	15.015	5.02952	0	9.4224	53.6907		0	156.406	5.02952	27.6174	116.838	41.4185
14.7659	12.5125	5.02952	0	7.53794	38.3505		0	108.859	5.02952	29.071	199.755	23.0103
51.6805	35.035	0	7.26774	18.8448	26.0783		0	92.5925	3.01771	29.071	197.871	7.6701
228.132	61.3113	25.1476	29.071	7.53794	1.53402		0	66.3163	0	34.8852	248.752	10.7381
43.5593	53.8038	22.1299	14.5355	0	58.2928		0	80.08	0	15.989	260.059	36.8165
10.3361	36.2863	5.02952	14.5355	0	13.8062		0	88.8388	0	20.3497	261.943	46.0206
33.2232	61.3113	12.0708	7.26774	0	0		0	22.5225	10.059	17.4426	0	42.9526
86.3803	47.5475	6.03542	18.8961	26.3828	26.0783		287.934	380.38	171.004	281.988	28.2673	46.0206
45.7741	58.8088	5.02952	14.5355	41.4587	18.4082		207.46	326.576	102.602	199.136	20.7293	33.7484
7.38293	25.025	15.0885	7.26774	9.42242	7.6701		30.27	102.603	2.01181	52.3277	18.8448	88.9732
5.16805	26.2763	10.059	10.1748	11.3069	7.6701		15.5041	63.8138	0	46.5135	18.8448	79.769
17.719	3.75375	6.03542	24.7103	9.42242	70.5649		20.6722	43.7938	0	13.0819	13.1914	32.2144
8.85952	16.2663	19.1122	23.2568	9.42242	38.3505		20.6722	62.5625	0	5.81419	18.8448	18.4082
33.2232	42.5425	10.059	17.4426	0	35.2825		11.8127	52.5525	0	0	13.1914	3.06804
18.4573	21.2713	3.01771	24.7103	88.5708	185.616		16.2425	31.2813	0	7.26774	33.9207	41.4185
14.0276	26.2763	4.02362	7.26774	116.838	279.192		26.5785	41.2913	0	21.8032	1.88448	23.0103
5.16805	27.5275	0	27.6174	18.8448	53.6907		7.38293	191.441	16.0944	265.999	37.6897	9.20412
2.21488	30.03	0	8.7213	24.4983	56.7587		4.42975	335.335	17.1003	486.939	30.1518	15.3402
49.4656	67.5675	20.1181	7.26774	9.42242	23.0103		2.21488	399.149	15.0885	659.911	0	15.3402
276.121	122.623	59.3483	39.2458	18.8448	18.4082		0	380.38	15.0885	623.572	0	15.3402
268.738	130.13	81.4782	31.978	22.6138	10.7381		0	274.024	13.0767	575.605	0	7.6701
4.42975	7.5075	0	0	0	145.732		10.3361	227.728	10.059	367.748	15.0758	16.8742
0	12.5125	0	10.1748	0	154.936		8.12122	272.773	0	305.245	3.76897	24.5443
6.64464	36.2863	13.0767	14.5355	0	237.773		5.16805	319.069	0	338.676	0	35.2825
27.3168	40.04	15.0885	13.0819	0	314.474		5.16805	270.27	0	373.562	0	38.3505
54.6337	30.03	13.0767	5.81419	0	348.223		3.69146	261.511	0	321.234	0	32.2144
68.6612	0	2.01181	7.26774	0	211.695		5.90634	185.185	0	239.836	0	32.2144
51.6805	65.065	0	21.8032	0	41.4185		5.16805	237.738	15.0885	395.365	47.1121	18.4082
0	0	0	0	99.878	69.0309		0	266.517	4.02361	468.043	67.8414	7.6701
28.7934	18.7688	18.1063	21.8032	7.53793	12.2722		0	270.27	2.01181	491.299	86.6863	12.2722
23.6253	12.5125	18.1063	21.8032	0	6.13608		0	155.155	0	226.753	226.138	10.7381
27.3168	6.25625	17.1004	23.2568	5.65345	30.6804		2.95317	123.874	0	177.333	162.066	7.6701
22.1488	0	5.0295	24.7103	24.4983	56.7587		5.16805	71.3213	0	130.819	137.567	1.53402
267.262	166.417	183.075	145.355	0	27.6124		7.38293	48.7988	0	55.2348	116.838	0
31.0083	81.3313	2.01181	49.4206	0	47.5546		2.21488	8.75875	5.02952	18.8961	1.88448	23.0103
193.433	175.175	18.1063	14.5355	15.0758	7.6701		10.3361	20.02	3.01771	17.4426	0	3.06804
41.3444	53.8038	10.059	10.1748	0	18.4082		3.69146	8.75876	13.0767	15.989	229.907	205.559
33.9615	42.5425	12.0708	7.26774	18.8448	7.6701		3.69146	0	0	0	58.419	0
40.6061	40.04	5.02952	10.1748	16.9603	16.8742		14.7659	36.2863	8.04721	20.3497	30.1518	38.3505
0	6.25625	6.03542	14.5355	43.3431	41.4185		8.85952	41.2913	27.1594	13.0819	0	4.60206
0	10.01	10.059	7.26774	69.7259	39.8845		9.59781	28.7788	24.1417	17.4426	13.1914	0
3.69146	12.5125	6.03542	0	65.9569	16.8742		17.719	151.401	6.03542	49.4206	0	105.847
36.1763	23.7738	36.2125	1.45355	24.4983	110.45		11.0744	81.3313	9.0531	20.3497	0	52.1567
853.466	8.75875	1667.79	0	22.6138	228.569		11.0744	81.3313	6.03542	18.8961	15.0758	27.6124
874.139	12.5125	1978.61	0	47.1121	254.647		14.0276	81.3313	30.1771	7.26774	18.8448	62.8948
953.137	17.5175	2118.43	0	22.6138	268.454		7.38293	57.5575	10.059	14.5355	0	73.633
983.406	11.2613	2167.72	2.9071	18.8448	200.957		10.3361	6.25625	0	36.3387	28.2673	53.6907
866.756	6.25625	1879.03	7.26774	9.42242	153.402		6.64464	3.75375	0	24.7103	26.3828	65.9629
732.386	2.5025	1539.03	7.26774	11.3069	134.994		220.011	260.26	42.2479	104.655	0	23.0103
379.483	0	587.447	24.7103	7.53792	116.586		24.3636	0	0	0	35.8052	0
342.568	57.5575	19.1122	21.8032	9.42242	15.3402		9.59781	0	5.02952	0	111.185	0
193.433	167.668	26.1535	47.9671	9.42242	35.2825		2.95317	97.5976	14.0826	13.0819	50.8811	9.20412
3.69146	0	0	15.989	171.488	217.831		0	160.16	12.0708	14.5355	43.3431	18.4082
53.1571	52.5525	4.02362	14.5355	30.1518	55.2247		0	165.165	15.0885	20.3497	32.0363	23.0103
204.507	167.668	3.01771	23.2568	13.1914	9.20412		4.42975	153.904	0	103.202	64.0724	6.13608
236.992	35.035	23.1358	26.1639	0	0		5.90634	6.25625	0	7.26774	99.8778	0
669.631	28.7788	667.92	43.6064	11.3069	256.181		7.38293	0	0	7.26774	114.953	0
1036.56	38.7888	1065.25	40.6993	24.4983	274.59		7.38293	126.376	20.1181	213.671	35.8052	0
1251.41	32.5325	1359.98	42.1529	9.42242	274.59		7.38293	201.451	16.0944	302.338	9.42242	0
1213.75	33.7838	1558.14	26.1639	32.0363	322.144		5.16805	225.225	3.01771	338.677	33.9207	9.20412
1076.43	27.5275	1555.13	21.8032	28.2673	331.348		3.69146	181.431	0	261.639	81.0328	15.3402
818.767	3.75375	1298.62	21.8032	9.42242	343.621		3.69146	2.5025	0	0	179.026	0
109.267	32.5325	376.208	18.8961	18.8448	118.12		8.12122	128.879	0	82.8522	133.798	0
51.6805	15.015	68.4014	7.26774	11.3069	29.1464		9.59781	216.466	5.02952	273.267	105.531	4.60206
42.0827	11.2612	43.2538	4.36064	3.76897	70.5649		10.3361	401.651	5.02952	502.928	82.9173	15.3402
16.9807	8.75875	5.02952	1.45355	18.8448	125.79		14.0276	546.796	10.059	649.736	92.3397	41.4185
14.7659	16.2663	5.02952	0	18.8448	75.167		10.3361	550.55	5.02952	575.605	111.185	55.2247
25.8402	62.5625	5.02952	0	150.759	176.412		6.64464	566.817	8.04721	460.775	94.2242	56.7587
24.3636	8.75876	5.02952	24.7103	37.6897	85.9051		0.738292	543.043	7.04131	328.502	81.0328	56.7587
138.799	55.055	41.242	0	28.2673	88.9732		2.95317	531.781	13.0767	234.021	69.7259	46.0206
121.08	53.8038	40.2361	0	35.8052	79.769		7.38293	420.42	13.0767	167.158	62.188	64.4288
96.7163	58.8088	38.2243	0	28.2673	76.701		17.719	11.2613	9.0531	0	9.42242	0
101.884	50.05	49.2893	0	9.42242	55.2247		1.47658	6.25625	0	18.8961	444.738	240.841
112.959	20.02	44.2597	2.9071	1.88448	27.6124		7.38293	83.8338	0	7.26774	7.53794	61.3608
202.292	231.482	206.21	199.136	39.5742	32.2144		4.42976	86.3363	0	7.26774	15.0758	67.4969
521.973	217.718	4.02361	26.1639	0	0		12.551	35.035	5.02952	14.5355	13.1914	21.4763
7.38293	6.25625	10.059	21.8032	0	39.8845		24.3637	3.75375	11.0649	10.1748	33.9207	12.2722
26.5785	53.8038	73.4309	45.06	0	4.60206		18.4573	0	25.1476	0	20.7293	0
6.64464	13.7638	11.0649	7.26774	7.53794	21.4763		3.69146	103.854	5.02952	0	9.42242	15.3402
3.69146	6.25625	14.0826	4.36064	9.42242	27.6124		5.90634	83.8338	5.02952	5.8142	9.42242	10.7381
31.7466	51.3013	17.1003	13.0819	9.42242	76.701		20.6722	61.3113	12.0708	0	11.3069	47.5546
58.3251	38.7888	8.04721	14.5355	0	16.8742		35.438	48.7988	5.02952	7.26774	0	46.0206
28.7934	48.7988	8.04721	7.26774	28.2673	9.20412		19.9339	45.045	0	0	0	13.8062
76.7824	80.0801	168.992	129.366	0	16.8742		16.9807	12.5125	0	14.5355	9.42242	19.9423
18.4573	37.5375	5.02952	21.8032	1.88448	7.6701		8.85953	10.01	0	8.7213	9.42242	23.0103
1.47658	15.015	11.0649	11.6284	18.8448	0		0	18.7688	6.03542	20.3497	0	42.9526
0	17.5175	19.1122	1.45355	26.3828	27.6124		33.9615	28.7788	4.02362	10.1748	18.8448	27.6124
55.372	95.0951	52.307	31.9781	0	18.4082		43.5593	83.8338	3.01771	7.26774	0	13.8062
183.835	271.521	16.0944	85.7593	0	41.4185		22.1488	105.105	4.02362	0	28.2673	32.2144
9.59781	31.2813	0	11.6284	15.0758	23.0103		33.2232	63.8138	3.01771	0	39.5742	30.6804
70.8761	135.135	422.479	505.835	0	32.2144		33.9615	6.25625	0	23.2568	7.53792	93.5752
64.9698	133.884	328.93	373.562	0	32.2144		8.12122	82.5826	0	2.9071	30.1518	46.0206
60.54	78.8288	6.03542	0	13.1914	23.0103		11.0744	83.8338	2.01181	7.26774	35.8052	62.8948
50.2039	65.065	5.02952	0	26.3828	13.8062		9.59781	98.8487	11.0649	4.36064	58.419	67.4969
59.8017	62.5625	5.02952	23.2568	7.53794	4.60206		7.38293	55.055	14.0826	7.26774	62.188	56.7587
101.146	80.08	0	18.8961	0	4.60206		21.4105	238.989	16.0944	196.229	163.95	15.3402
121.818	146.396	314.848	203.497	9.42242	16.8742		28.0551	312.813	22.1299	279.081	167.719	16.8742
186.05	170.17	416.444	264.546	5.65345	33.7484		11.0744	319.069	31.183	379.376	137.567	15.3402
100.408	126.376	16.0944	4.36064	16.9603	23.0103		2.21488	285.285	24.1417	476.764	197.871	13.8062
20.6722	6.25625	7.04131	5.8142	0	29.1464		0	213.964	24.1417	335.77	286.442	49.0886
24.3637	81.3313	16.0944	23.2568	9.42242	30.6804		1.47658	191.441	14.0826	357.573	254.405	32.2144
34.6998	95.0949	16.0944	8.72129	0	7.6701		8.12122	172.672	13.0767	379.376	246.867	24.5443
14.7659	55.055	31.183	33.4316	11.3069	12.2722		16.2424	157.658	10.059	297.978	244.983	19.9423
104.838	60.06	2.01181	23.2568	9.42242	0		17.719	186.437	7.0413	175.879	239.329	26.0783
11.0744	13.7638	8.04721	21.8032	0	30.6804		7.38293	132.633	9.0531	63.9561	194.102	42.9526
112.22	92.5926	10.059	52.3277	33.9207	19.9423		5.90634	86.3363	15.0885	39.2458	190.333	55.2247
0	6.25625	8.04721	17.4426	13.1914	18.4082		4.42975	35.035	9.0531	31.9781	82.9174	174.878
73.091	80.08	25.1476	0	0	15.3402		50.9422	53.8038	20.1181	31.9781	5.65345	23.0103
59.0634	50.05	17.1003	0	9.42242	13.8062		7.38293	110.11	10.059	37.7922	0	0
550.028	6.25625	310.824	20.3497	24.4983	47.5546		13.2893	75.075	20.1181	29.071	9.42242	7.6701
14.0276	75.075	0	27.6174	9.42242	0		208.937	166.416	682.002	521.824	18.8448	12.2722
14.7659	13.7637	17.1003	15.989	15.0758	7.6701		7.38293	10.01	2.01181	0	356.167	202.491
15.5042	47.5475	4.02362	8.72129	18.8448	36.8165		28.0551	23.7738	0	0	13.1914	15.3402
232.562	235.235	10.059	7.26774	43.3431	0		0	30.03	1.0059	0	101.762	53.6907
46.5124	122.623	21.124	30.5245	3.76897	44.4866		0	23.7738	5.02952	0	97.9934	59.8268
332.232	281.532	153.903	66.8632	7.53794	19.9423		0	30.03	3.01771	0	75.3794	62.8948
84.9037	77.5775	4.02362	13.0819	13.1914	56.7587		0	33.7838	0	0	47.1121	42.9526
42.821	62.5625	6.03542	14.5355	9.42242	7.6701		0	33.7838	0	0	22.6138	23.0103
50.9422	17.5175	5.02952	2.9071	0	44.4866		0	0	4.02362	20.3497	65.9569	33.7484
53.8954	13.7638	10.059	0	3.76897	36.8165		0	0	5.02952	24.7103	75.3794	12.2722
62.0166	0	10.059	0	154.528	7.6701		0	0	6.03542	21.8032	126.261	16.8742
42.0827	0	42.2479	0	0	0		6.64464	57.5575	10.059	7.26774	28.2673	64.4288
194.171	0	149.879	0	0	0		95.978	93.8437	470.763	500.02	9.42242	19.9423
369.885	8.75875	313.842	0	0	0		46.5125	110.11	8.04721	24.7103	9.42242	27.6124
526.403	12.5125	436.562	0	0	0		4.42976	148.899	0	109.016	60.3035	280.726
11.8127	27.5275	6.03542	14.5355	0	30.6804		11.0744	559.309	14.0826	428.797	173.373	335.95
11.0744	26.2763	12.0708	10.1748	0	32.2144		8.12122	548.048	19.1121	383.737	152.643	343.621
194.909	90.0899	5.02952	2.9071	0	13.8062		9.59782	240.24	7.04131	62.5026	246.867	136.528
482.844	285.285	629.695	531.998	9.42242	15.3402		15.5041	53.8038	9.0531	17.4426	13.1914	36.8165
330.755	193.944	434.55	383.737	9.42242	13.8062		8.85952	22.5225	2.01181	14.5355	60.3035	82.8371
276.121	165.165	22.1299	31.9781	1.88448	23.0103		7.38293	25.025	0	13.0819	39.5742	105.847
253.234	176.426	31.183	33.4316	0	24.5443		5.16805	20.02	5.02952	27.6174	175.257	239.307
174.975	152.653	33.1948	39.2458	0	24.5443		0	21.2713	9.0531	20.3497	205.409	245.443
47.2507	55.055	5.02952	20.3497	22.6138	7.6701		6.64464	7.5075	0	17.4426	60.3035	61.3608
10.3361	22.5225	5.02952	11.6284	13.1914	7.6701		9.59781	13.7638	0	14.5355	32.0362	67.4969
3.69146	0	0	14.5355	9.42242	70.5649		14.7659	25.025	0	23.2568	20.7293	82.8371
13.2893	37.5375	5.02952	0	37.6897	46.0206		111.482	175.175	26.1535	17.4426	79.1484	82.8371
64.9698	40.04	9.0531	0	0	0		9.59781	32.5325	0	0	310.94	179.48
69.3995	22.5225	5.02952	18.8961	11.3069	23.0103		17.719	16.2663	14.0826	29.071	1.88448	23.0103
0	57.5575	0	24.7103	0	19.9423		18.4573	147.648	6.03542	0	16.9603	7.6701
332.97	42.5425	269.582	0	3.76896	308.338		5.90634	18.7688	2.01181	5.81419	126.26	274.59
448.882	41.2913	328.93	0	5.65345	260.783		8.12122	12.5125	16.0944	7.26774	395.741	277.658
476.199	36.2863	581.412	14.5355	26.3828	200.957		13.2893	25.025	4.02362	7.26774	461.699	323.678
375.791	7.5075	407.391	14.5355	9.42242	134.994		5.16805	17.5175	5.0295	7.26774	373.128	354.359
451.835	10.01	451.65	7.26774	9.42242	128.858		3.69146	23.7738	8.04721	10.1748	407.049	263.851
475.46	11.2612	422.479	1.45355	3.76897	136.528		14.0276	46.2963	5.02952	33.4316	254.405	27.6124
279.813	32.5325	243.429	0	0	158.004		15.5042	35.035	8.04721	49.4206	305.286	21.4763
146.182	173.924	194.14	354.666	11.3069	47.5546		42.821	50.05	5.02952	0	0	24.5443
61.2783	20.02	58.3424	31.9781	0	21.4763		36.9146	60.06	5.02952	0	0	29.1464
72.3527	91.3413	11.0649	77.038	18.8448	19.9423		14.0276	50.05	0	31.9781	107.416	38.3505
64.2315	85.085	15.0885	62.5026	18.8448	16.8742		0.738292	77.5775	0	36.3387	92.3396	41.4185
552.981	8.75875	2268.31	14.5355	26.3828	19.9423		0	87.5876	2.01181	31.9781	116.838	27.6124
450.359	6.25625	1898.14	5.81419	18.8448	30.6804		11.0744	100.1	19.1122	4.36064	122.491	67.4969
118.865	464.214	121.714	531.999	13.1914	19.9423		14.0276	112.613	13.0767	0	152.643	107.381
105.576	491.742	108.637	475.31	16.9603	15.3402		3.69146	100.1	22.1299	4.36064	114.954	127.324
76.7824	460.46	85.5017	436.064	15.0758	3.06804		0	105.105	31.183	21.8032	111.184	55.2247
64.2315	379.129	59.3483	316.873	18.8448	0		0	102.603	15.0885	29.071	145.105	33.7484
46.5125	289.039	58.3424	247.103	28.2673	3.06804		0	106.356	10.059	43.6064	165.835	21.4763
52.4188	215.215	44.2597	199.136	24.4983	7.6701		0	127.628	6.03542	42.1529	186.564	16.8742
86.3803	195.195	31.183	78.4916	11.3069	13.8062		0	132.632	7.04132	47.9671	152.643	21.4763
72.3527	168.919	26.1535	31.9781	16.9603	10.7381		6.64464	135.135	18.1063	61.049	214.831	29.1464
60.54	130.13	0	8.7213	1.88448	82.8371		11.0744	136.386	17.1003	72.6774	203.524	23.0103
512.375	5.005	134.791	0	33.9207	13.8062		14.0276	108.859	20.1181	85.7593	194.102	9.20412
547.813	18.7688	144.85	0	41.4587	23.0103		15.5042	68.8188	11.0649	74.131	97.9933	0
527.879	35.035	135.797	0	35.8052	30.6804		22.1488	691.942	17.1003	1180.28	0	15.3402
288.672	33.7838	80.4722	2.9071	3.76897	23.0103		26.5785	795.796	25.1476	1428.84	0	10.7381
454.788	344.094	76.4486	31.9781	9.42242	12.2722		29.5317	797.047	30.1771	1375.06	0	9.20412
98.9312	0	3.01771	0	0	0		38.3912	768.268	37.2184	1125.05	0	7.6701
55.372	83.8338	7.04131	14.5355	0	16.8742		10.3361	58.8088	3.01771	10.1748	15.0758	36.8165
59.0634	31.2813	5.02952	0	7.53794	6.13608		7.38293	28.7788	0	0	33.9207	26.0783
47.989	33.7838	0	4.36064	7.53794	23.0103		7.38293	38.7888	6.03542	10.1748	265.712	121.188
159.471	67.5675	27.1594	24.7103	41.4587	13.8062		37.6529	31.2813	23.1358	30.5245	16.9603	12.2722
151.35	112.612	19.1122	24.7103	48.9966	15.3402		34.6998	42.5425	6.03541	10.1748	1.88448	0
177.929	138.889	15.0885	23.2568	15.0758	24.5443		45.0359	90.0901	3.01771	31.9781	32.0363	21.4763
121.08	172.672	16.0945	18.8961	28.2673	42.9526		60.54	100.1	11.0649	58.1419	0	9.20412
107.79	146.396	0	24.7103	0	13.8062		395.725	216.466	222.305	284.896	16.9603	21.4763
214.105	155.155	10.059	7.26774	9.42242	7.6701		20.6722	36.2863	31.183	30.5245	9.4224	64.4288
163.901	132.633	1.0059	8.72129	18.8448	35.2825		36.1763	78.8288	17.1004	0	20.7293	19.9423
37.6529	63.8138	10.059	7.26774	0	13.8062		7.38293	0	2.01181	21.8032	88.5707	19.9423
38.3912	46.2963	20.1181	4.36064	0	9.20412		11.0744	7.5075	0	24.7103	113.069	24.5443
10.3361	12.5125	6.03542	0	26.3828	23.0103		13.2893	20.02	5.02952	8.72129	3.76897	18.4082
33.2232	70.07	6.03542	23.2568	13.1914	72.0989		10.3361	15.015	9.0531	7.26774	13.1914	3.06804
0	0	0	0	47.1121	12.2722		14.7659	25.025	6.03542	0	9.42242	3.06804
0	0	0	0	41.4587	10.7381		0	0	0	8.72129	92.34	67.4969
28.7934	105.105	6.03542	7.26774	0	0		5.90634	13.7638	7.04131	0	540.847	418.788
10.3361	30.03	20.1181	11.6284	9.42242	35.2825		0	55.055	5.02952	29.071	241.214	53.6907
144.705	81.3313	20.1181	13.0819	9.42242	19.9423		0	53.8038	1.0059	27.6174	260.059	56.7587
225.918	0	33.1948	0	0	26.0783		0	53.8038	0	17.4426	269.481	23.0103
315.989	0	39.2302	0	0	35.2825		0	77.5775	0	15.989	201.64	13.8062
372.838	2.5025	32.1889	0	0	30.6804		0	105.105	3.01771	29.071	235.56	10.7381
380.959	10.01	21.124	0	7.53792	21.4763		0	120.12	5.02952	27.6174	194.102	9.20412
398.678	18.7688	28.1653	2.9071	37.6897	4.60206		0	118.869	5.02952	47.9671	305.286	23.0103
387.604	16.2663	17.1003	14.5355	33.9207	0		0	102.602	5.02952	47.9671	261.943	15.3402
409.014	15.015	19.1122	17.4426	28.2673	0		2.95317	25.025	0	21.8032	350.514	39.8845
20.6722	38.7888	5.02952	45.06	9.42242	15.3402		115.912	156.406	11.0649	7.26774	24.4983	4.60206
194.909	18.7688	493.899	31.9781	0	141.13		14.7658	80.0801	0	21.8032	32.0363	21.4763
319.681	13.7638	637.743	21.8032	5.65345	130.392		4.42976	66.3163	0	14.5355	32.0363	49.0886
637.147	0	1399.21	7.26774	16.9603	30.6804		0	68.8188	0	14.5355	32.0363	58.2928
547.813	0	1290.58	8.72129	3.76897	47.5546		0.738292	62.5625	0	7.26774	33.9207	50.6227
540.431	0	1242.29	11.6284	0	65.9629		5.90634	70.07	5.02952	20.3497	24.4983	23.0103
493.918	10.01	1171.88	7.26774	0	26.0783		7.38293	65.065	5.02952	21.8032	26.3828	9.20412
585.466	13.7638	1230.22	0	0	18.4082		3.69146	126.376	3.01771	69.7703	62.188	15.3402
723.527	17.5175	1274.48	8.7213	9.42242	24.5443		11.0744	245.245	5.02952	68.3168	28.2673	10.7381
773.731	13.7638	1222.17	14.5355	16.9603	70.565		22.8871	471.722	5.02952	95.9341	9.42242	3.06804
739.769	8.75875	1068.27	14.5355	18.8448	124.256		35.438	598.098	3.01771	120.645	11.3069	15.3402
583.99	8.75875	925.431	0	11.3069	141.13		38.3912	648.148	0	168.612	15.0758	24.5443
477.675	11.2612	739.339	0	3.76897	144.198		0	0	25.1476	0	52.7655	0
47.989	38.7888	0	13.0819	0	10.7381		0	0	28.1653	0	20.7293	0
8.85952	25.025	5.02952	13.0819	0	13.8062		0	0	21.1239	0	0	0
69.3995	75.075	5.02952	7.26774	13.1914	15.3402		0	769.519	0	1318.37	114.953	0
50.9422	66.3163	6.03542	5.81419	24.4983	7.6701		0	669.419	0	1228.25	128.145	0
9.5978	40.04	5.02952	5.81419	0	23.0103		0	480.48	0	927.364	103.647	0
25.8403	45.045	8.04721	0	0	21.4763		0	301.551	0	534.906	60.3035	0
7.38293	2.5025	8.04721	2.9071	0	26.0783		8.85952	86.3362	9.05311	65.4096	15.0759	10.7381
55.372	81.3313	17.1003	55.2348	30.1518	9.20412		8.12122	346.596	15.0885	491.299	11.3069	3.06804
7.38293	33.7838	5.02952	0	13.1914	39.8845		11.0744	539.289	15.0885	680.261	54.65	15.3402
19.1956	50.05	10.059	0	0	26.0783		12.551	656.907	5.02952	789.277	67.8414	15.3402
3.69146	47.5475	5.02951	4.36064	0	13.8062		8.85952	630.63	2.01181	844.511	82.9173	13.8062
0.738292	55.055	0	4.36064	7.53794	35.2825		4.42975	620.62	0	1024.75	99.8776	1.53402
48.7273	61.3113	58.3424	34.8852	0	23.0103		3.69146	561.812	0	1074.17	154.528	1.53402
15.5042	12.5125	21.1239	43.6064	33.9207	13.8062		5.90634	470.47	3.01771	915.736	201.64	7.6701
47.2507	77.5775	0	0	9.42242	90.5072		11.8127	107.608	10.059	344.491	271.366	7.6701
31.0083	6.25625	5.02952	18.8961	0	0		10.3361	52.5525	21.124	7.26774	50.8811	38.3505
30.27	0	6.03542	17.4426	5.65345	0		23.6254	26.2763	10.059	0	169.604	7.6701
19.9339	3.75375	5.02952	21.8032	15.0758	0		7.38293	55.055	10.059	15.989	226.138	23.0103
11.8127	70.07	17.1003	81.3987	0	10.7381		9.59781	51.3013	3.01771	34.8851	277.019	12.2722
651.174	501.752	243.428	250.01	0	44.4866		14.0276	52.5525	5.02952	37.7922	352.398	30.6804
16.9808	23.7738	5.02952	0	7.53794	29.1464		11.8127	68.8188	5.02952	45.06	346.745	23.0103
32.4849	41.2913	10.059	2.9071	3.76897	42.9526		11.0744	67.5675	3.01771	77.038	335.438	23.0103
11.8127	37.5375	7.04131	7.26774	43.3431	12.2722		5.16805	87.5876	0	114.83	292.095	1.53402
3.69146	23.7738	5.02951	14.5355	15.0758	10.7381		3.69146	80.08	1.0059	106.109	299.633	0
11.0744	20.02	7.0413	0	7.53794	10.7381		0	12.5125	13.0767	15.989	130.029	15.3402
18.4573	51.3013	7.04131	7.26774	0	12.2722		3.69146	616.867	4.02362	1402.68	359.936	24.5443
21.4105	46.2963	7.04131	13.0819	64.0724	38.3505		0	840.841	15.0885	1830.02	412.702	0
53.1571	12.5125	15.0885	7.26774	11.3069	46.0206		0	764.514	7.04131	1751.52	358.052	0
43.5593	125.125	103.608	111.923	0	16.8742		4.42976	610.61	8.04721	1709.37	310.94	0
60.54	113.864	10.059	20.3497	18.8448	29.1464		2.95317	518.018	6.03542	1670.13	265.712	0
0.738292	0	0	1.45355	18.8448	0		0	447.948	5.02952	1689.02	290.211	0
98.193	90.09	0	18.8961	0	53.6907		0	501.752	2.01181	1713.73	310.94	0
44.2976	0	12.0708	0	0	0		0	521.772	0	1710.83	237.445	0
48.7273	0	19.1122	0	0	0		0.738292	481.732	0	1824.2	341.092	6.13608
33.2232	1.25125	16.0944	0	0	0		3.69146	377.878	0	1723.91	361.821	15.3402
265.047	200.2	40.2361	1.45355	7.53794	39.8845		13.2893	127.628	10.059	600.315	440.969	0
13.2893	8.75876	5.02951	33.4316	0	0		19.1956	251.501	10.059	402.633	0	7.6701
148.397	88.8388	28.1653	13.0819	101.762	16.8742		11.0744	103.854	0	37.7922	28.2673	39.8845
595.802	347.848	196.151	203.497	28.2673	21.4763		5.90634	6.25625	10.059	7.26774	11.3069	7.6701
690.304	355.355	275.617	242.743	54.65	16.8742		2.95317	1.25125	5.02951	7.26774	18.8448	3.06804
7.38293	11.2613	1.0059	0	0	44.4866		14.7659	13.7638	8.04721	13.0819	22.6138	3.06804
524.926	289.039	533.129	344.491	0	7.6701		14.7659	430.43	11.0649	569.791	163.95	12.2722
19.1956	13.7638	3.0177	0	71.6104	176.412		22.1488	466.717	15.0885	821.255	160.181	18.4082
35.438	43.7938	9.0531	13.0819	0	41.4185		23.6254	427.928	13.0767	898.293	226.138	16.8742
38.3912	38.7888	10.059	17.4426	0	29.1464		23.6253	402.903	5.02951	728.227	263.828	18.4082
25.1019	30.03	9.0531	24.7103	0	23.0103		16.9807	377.878	0	655.55	273.25	13.8062
14.7659	8.75875	4.02362	18.8961	7.53794	24.5443		17.719	211.461	8.04721	389.551	305.286	12.2722
12.551	10.01	0	13.0819	9.42242	33.7484		14.0276	13.7638	15.0885	77.038	205.409	0
14.7659	11.2612	0	1.45355	16.9603	46.0206		7.38293	18.7688	9.0531	37.7922	254.405	0
13.2893	18.7688	0	0	30.1518	44.4866		8.85952	16.2663	0	30.5245	331.669	0
95.9781	0	0	0	1.88448	3.06804		11.8127	16.2663	2.0118	53.7813	410.817	0
77.5208	0	0	0	9.42242	26.0783		12.551	63.8138	10.059	142.448	327.9	0
23.6254	23.7738	5.02952	8.72129	18.8448	15.3402		14.7659	131.381	10.059	299.431	273.25	0
233.3	0	18.1062	0	0	0		15.5041	203.954	0	386.644	160.181	15.3402
332.97	0	30.1771	0	0	6.13608		12.551	211.461	0	401.179	184.679	7.6701
427.471	0	48.2833	0	0	15.3402		13.2893	186.436	0	299.431	224.254	7.6701
27.3168	48.7988	3.01771	13.0819	0	16.8742		7.38293	151.401	0	155.53	258.174	0
23.6254	61.3113	12.0708	18.8961	0	15.3402		8.12122	86.3364	4.02362	85.7594	280.788	0
23.6254	13.7638	8.04721	20.3497	62.1879	29.1464		5.90634	71.3213	10.059	42.1529	214.831	0
38.3912	13.7638	6.03542	13.0819	52.7655	42.9526		0	350.35	44.2597	476.764	233.676	42.9526
31.0083	10.01	5.02952	7.26774	28.2673	38.3505		11.0744	401.651	12.0708	603.222	333.553	87.4391
25.1019	6.25625	3.01771	2.9071	9.42242	19.9423		20.6722	3.75375	1.0059	0	0	0
64.2315	52.5525	9.0531	8.72129	0	10.7381		90.81	135.135	5.02952	132.273	7.53794	9.20412
31.7466	76.3263	0	11.6284	3.76897	30.6804		6.64464	13.7638	10.059	0	82.9173	0
17.719	20.02	10.059	15.989	3.76897	3.06804		13.2893	82.5826	21.124	0	130.029	0
49.4656	102.602	5.02952	7.26774	22.6138	59.8268		19.9339	81.3313	8.04721	0	137.567	7.6701
10.3361	7.5075	3.01771	13.0819	0	26.0783		23.6254	60.06	9.0531	0	116.838	12.2722
12.551	1.25125	10.059	11.6284	62.1879	58.2928		5.90634	0	17.1003	0	682.183	7.6701
17.719	11.2612	0	0	9.42242	21.4763		14.0276	0	0	0	770.754	6.13608
49.4656	66.3163	10.059	49.4206	20.7293	3.06804		11.8127	2.5025	0	0	435.316	32.2144
47.989	50.05	22.1299	7.26774	0	9.20412		4.42976	2.5025	0	0	491.85	0
387.604	0	1101.46	14.5355	13.1914	0		0	18.7688	0	29.071	484.312	1.53402
507.945	0	1535.01	14.5355	15.0758	0		0	36.2863	0	82.8522	454.16	15.3402
612.783	1.25125	1849.86	1.45355	9.42242	1.53402		7.38293	128.879	3.01771	232.568	463.583	7.6701
411.967	50.05	1959.5	36.3387	0	24.5443		3.69146	61.3113	0	95.9343	412.702	1.53402
287.196	40.04	1571.22	43.6064	0	19.9423		1.47658	91.3413	0	165.705	312.824	4.60206
2.95317	6.25625	20.1181	0	11.3069	13.8062		0	142.643	0	260.185	237.445	13.8062
64.9698	46.2963	0	7.26774	20.7293	59.8268		0	183.934	0	281.988	231.791	16.8742
391.295	18.7688	290.706	0	9.42242	23.0103		0	222.723	0	332.863	252.521	16.8742
827.626	6.25625	640.76	11.6284	3.76897	47.5546		0	272.773	0	334.316	295.864	42.9526
725.742	10.01	475.792	0	9.42242	53.6907		0	297.798	4.02362	316.874	310.94	55.2247
483.582	7.5075	336.978	0	9.42242	35.2825		0	235.235	5.02952	247.103	378.781	72.0989
76.7825	11.2612	75.4428	0	56.5345	47.5546		0	0	5.02952	0	561.576	0
43.5593	40.04	11.0649	0	24.4983	15.3402		0.738292	70.07	19.1122	78.4916	557.807	32.2144
35.4381	50.05	25.1476	0	13.1914	23.0103		9.59781	619.369	20.1181	312.513	480.543	96.6433
33.9615	50.05	32.1889	0	15.0758	18.4082		8.12122	616.867	15.0885	328.502	424.009	79.769
42.821	50.05	50.2952	0	13.1914	9.20412		5.90634	341.591	0	193.322	505.042	9.20412
71.6144	45.045	69.4073	0	9.42242	3.06804		8.85952	190.19	0	126.459	542.731	4.60206
104.099	41.2913	81.4781	0	11.3069	7.6701		4.42975	31.2813	20.1181	36.3387	9.42242	27.6124
121.818	51.3013	94.5549	0	18.8448	18.4082		6.64464	26.2763	20.1181	36.3387	1.88448	30.6804
98.1929	57.5575	99.5842	0	13.1914	30.6804		14.7659	12.5125	20.1181	39.2458	0	21.4763
84.1654	67.5675	137.809	0	18.8448	33.7484		16.2424	277.778	6.03542	113.377	9.42242	26.0783
59.8017	51.3013	169.998	0	11.3069	35.2825		11.0744	294.044	10.059	146.809	13.1914	18.4082
73.091	46.2963	193.134	5.81419	9.42242	24.5443		15.5042	259.009	10.059	125.005	30.1518	23.0103
76.7824	45.045	135.797	7.26774	0	53.6907		16.9807	256.506	18.1063	140.994	58.419	41.4185
59.0634	36.2863	102.602	10.1748	0	65.9629		27.3168	260.26	17.1004	82.8522	18.8448	21.4763
41.3444	40.04	19.1122	30.5245	0	12.2722		33.9615	300.3	6.03541	74.1309	9.42242	23.0103
50.9422	88.8388	22.1299	58.1419	15.0758	13.8062		35.438	306.556	0	53.7813	9.42242	13.8062
19.1956	26.2763	6.03542	14.5355	26.3828	44.4866		33.2232	257.758	0	33.4316	5.65345	4.60206
18.4573	7.5075	8.04721	7.26774	50.8811	24.5443		36.1763	188.939	0	21.8032	11.3069	23.0103
18.4573	27.5275	5.02952	11.6284	7.53794	81.3031		11.0744	10.01	2.01181	4.36064	105.531	23.0103
19.9339	35.035	0	0	52.7655	41.4185		11.0744	530.53	12.0708	1119.23	162.066	47.5546
0	12.5125	0	0	16.9603	0		19.9339	564.314	15.0885	1191.91	182.795	30.6804
19.1956	36.2863	0	8.72129	11.3069	21.4763		11.8127	546.797	11.0649	1191.91	156.412	7.6701
43.5593	11.2612	10.059	10.1748	22.6138	7.6701		9.59781	584.334	4.02362	1204.99	177.141	13.8062
7.38293	20.02	15.0885	21.8032	9.42242	142.664		11.0744	600.6	2.0118	1196.27	203.524	16.8742
352.904	22.5225	211.24	7.26774	0	29.1464		11.8127	570.57	14.0826	1090.16	201.64	33.7484
571.439	18.7688	366.149	2.9071	3.76897	32.2144		10.3361	628.128	15.0885	1098.89	218.6	38.3505
640.1	17.5175	429.521	0	9.42242	23.0103		19.9339	305.305	21.124	604.676	62.1879	0
232.562	0	231.358	0	0	0		19.9339	138.889	5.02952	132.273	231.791	16.8742
151.35	0	128.755	0	9.42242	12.2722		14.7659	400.4	2.01181	470.95	341.091	19.9423
1402.02	390.39	359.108	175.879	32.0363	50.6227		11.0744	449.199	2.01181	591.594	356.167	24.5443
1388.73	455.455	316.86	172.972	11.3069	62.8948		9.59781	553.053	9.0531	809.626	375.012	26.0783
1075.69	486.737	156.921	110.47	24.4983	75.167		7.38293	606.857	9.0531	825.615	359.936	18.4082
966.426	508.008	88.5194	114.83	48.9966	72.0989		4.42975	534.284	7.04131	784.916	333.554	10.7381
373.576	36.2863	93.549	27.6174	9.42242	39.8845		1.47658	530.53	11.0649	629.386	361.821	7.6701
577.345	23.7738	136.803	20.3497	11.3069	65.9629		3.69146	521.772	23.1358	587.233	348.629	3.06804
756.75	26.2763	171.004	8.7213	26.3828	72.0989		8.85952	548.048	5.02952	636.654	261.943	7.6701
784.067	26.2763	155.915	5.81419	32.0363	64.4288		3.69146	575.575	8.04721	672.993	231.791	10.7381
607.615	6.25625	192.128	23.2568	32.0363	50.6227		2.95317	614.364	10.059	688.982	258.174	7.6701
524.926	6.25625	264.553	24.7103	16.9603	27.6124		5.16805	524.274	10.059	600.315	231.791	4.60206
309.345	33.7838	317.865	33.4316	0	19.9423		7.38293	360.36	3.0177	334.316	239.329	0
234.777	41.2913	322.895	29.071	0	23.0103		208.199	136.386	0	14.5355	0	21.4763
182.358	46.2963	259.523	21.8032	0	21.4763		2.21488	68.8188	17.1004	14.5355	9.42242	19.9423
265.785	296.546	234.376	197.683	22.6138	23.0103		0.738292	56.3063	4.02361	8.72129	0	27.6124
58.3252	31.2813	1.0059	21.8032	20.7293	35.2825		14.7659	175.175	1.0059	308.152	33.9207	21.4763
81.9505	45.045	5.02952	23.2568	26.3828	18.4082		13.2893	128.879	5.02952	251.464	45.2276	23.0103
82.6888	40.04	5.02952	17.4426	32.0363	7.6701		14.0276	131.381	8.04721	297.977	35.8052	30.6804
59.0634	36.2863	10.059	21.8032	0	15.3402		17.719	190.19	7.04131	488.392	37.6897	36.8165
107.052	46.2963	19.1122	14.5355	0	46.0206		10.3361	264.014	5.02952	521.824	77.2638	32.2144
130.678	60.06	33.1948	10.1748	0	55.2247		5.90634	86.3363	1.0059	109.016	94.2242	16.8742
131.416	57.5575	33.1948	21.8032	0	41.4185		103.361	135.135	3.01771	45.06	37.6897	32.2144
0	0	0	7.26774	97.9933	21.4763		12.551	21.2713	8.04721	7.26774	71.6104	24.5443
17.719	20.02	1.0059	11.6284	18.8448	46.0206		10.3361	41.2913	5.02952	14.5355	16.9603	88.9732
22.8871	21.2713	5.02952	10.1748	13.1914	41.4185		11.8127	551.802	23.1358	729.681	22.6138	170.276
33.2232	12.5125	7.04131	7.26774	9.42242	23.0103		19.1956	565.565	27.1594	827.069	37.6897	158.004
38.3912	41.2913	10.059	21.8032	0	105.847		25.1019	548.048	32.1889	822.708	22.6138	136.528
782.59	496.747	414.432	340.13	3.76897	6.13608		21.4105	533.033	21.124	957.887	11.3069	151.868
476.199	446.696	256.505	264.546	0	10.7381		42.0827	788.288	31.183	1718.09	26.3828	311.406
315.989	405.405	119.702	212.218	0	23.0103		24.3636	625.625	23.1358	1504.42	0	214.763
22.8871	28.7788	10.059	10.1748	7.53794	7.6701		5.16805	147.648	10.059	78.4916	9.42242	7.6701
11.0744	30.03	0	27.6174	13.1914	88.9732		13.2893	248.999	6.03542	114.83	1.88448	19.9423
403.846	6.25625	274.611	7.26774	0	138.062		17.719	301.551	0	151.169	5.65345	23.0103
499.824	6.25625	288.694	0	0	167.208		18.4573	302.803	7.0413	148.262	18.8448	16.8742
561.841	8.75875	297.747	0	0	148.8		9.59781	282.783	10.059	170.065	18.8448	6.13608
608.353	21.2713	246.446	0	0	138.062		4.42975	286.536	10.059	177.333	13.1914	4.60206
591.373	30.03	236.387	0	0	110.45		28.7934	132.633	5.02952	203.497	18.8448	42.9526
334.447	18.7688	136.803	0	0	78.235		32.4849	133.884	8.04721	218.032	13.1914	24.5443
16.2425	11.2612	5.02952	13.0819	35.8052	93.5753		23.6254	97.5975	5.02952	188.961	7.53794	27.6124
12.551	12.5125	5.02952	14.5355	62.1879	118.12		157.256	82.5826	15.0885	21.8032	0	0
4.42975	57.5575	12.0708	7.26774	9.42242	61.3608		138.799	102.603	3.01771	13.0819	0	13.8062
2.21488	58.8088	7.04131	7.26774	24.4983	61.3608		27.3168	118.869	22.1299	125.005	0	30.6804
7.38293	73.8238	0	5.81419	32.0363	49.0886		15.5042	142.643	29.1712	196.229	24.4983	24.5443
7.38293	66.3163	0	8.72129	41.4587	35.2825		8.85952	167.668	22.1299	250.01	56.5345	30.6804
3.69146	11.2613	3.01771	0	107.416	96.6431		8.85952	106.356	9.0531	139.541	9.42242	7.6701
12.551	30.03	10.059	7.26774	11.3069	30.6804		10.3361	92.5924	10.059	101.748	15.0758	7.6701
7.38293	32.5325	2.01181	0	0	55.2247		8.85952	61.3113	8.04721	69.7703	18.8448	1.53402
11.0744	23.7738	10.059	0	28.2673	50.6227		1.47658	11.2612	10.059	10.1748	18.8448	0
1176.84	287.788	257.511	61.049	16.9603	55.2247		5.90634	30.03	1.0059	34.8852	11.3069	7.6701
1365.1	425.425	282.659	90.1199	18.8448	46.0206		56.8486	5.005	11.0649	17.4426	0	9.20412
1500.95	499.249	225.322	98.841	3.76897	32.2144		8.12122	26.2763	12.0708	0	625.649	13.8062
140.276	75.075	19.1122	7.26774	18.8448	30.6804		10.3361	76.3263	26.1535	14.5355	627.533	38.3505
7.38293	6.25625	0	14.5355	32.0363	46.0206		14.7658	180.18	11.0649	78.4916	54.65	26.0783
26.5785	38.7888	10.059	34.8852	0	46.0206		25.8402	265.265	10.059	111.923	88.5707	29.1464
628.287	5.005	98.5784	10.1748	18.8448	134.994		42.821	329.079	8.04721	151.169	86.6863	35.2825
0	0	7.04131	11.6284	282.673	181.014		19.1956	25.025	2.01181	7.26774	26.3828	19.9423
1.47658	0	5.02952	10.1748	258.174	176.412		18.4573	56.3063	0	1.45355	9.42242	23.0103
139.537	146.396	247.452	220.939	9.42242	27.6124		5.90634	0	11.0649	0	309.055	64.4288
19.9339	27.5275	8.04721	20.3497	0	42.9526		0	6.25625	6.0354	0	16.9603	6.13608
33.2232	41.2913	0	10.1748	15.0759	47.5546		0	1.25125	5.02952	0	18.8448	0
39.1295	47.5475	0	13.0819	0	41.4185		19.1956	22.5225	3.01771	45.06	111.185	88.9732
0	0	0	0	79.1484	18.4082		25.1019	27.5275	0	14.5355	448.507	383.505
21.4105	6.25625	18.1063	21.8032	9.42242	52.1567		15.5042	28.7788	53.3129	21.8032	7.53794	38.3505
3.69146	11.2612	4.02361	7.26774	90.4552	121.188		0	0	0	0	18.8448	23.0103
9.59781	17.5175	10.059	7.26774	111.185	162.606		91.5482	235.235	8.04721	14.5355	0	15.3402
16.9808	47.5475	5.02952	7.26774	5.65345	23.0103		89.3334	167.668	29.1712	100.295	9.42242	10.7381
12.551	57.5575	5.02952	0	7.53794	19.9423		22.887	16.2663	10.059	13.0819	244.983	227.035
4.42975	1.25125	10.059	14.5355	97.9932	133.46		53.1571	0	16.0944	0	3.76897	0
278.336	63.8138	10.059	33.4316	0	35.2825		54.6337	0	7.04131	0	26.3828	0
256.926	7.50752	86.5076	0	13.1914	260.783		42.0827	0	1.0059	0	32.0362	0
42.0827	18.7688	5.02952	0	39.5742	24.5443		31.7466	36.2863	0	7.26774	24.4983	3.06804
33.2232	25.025	5.02952	0	16.9603	33.7484		19.9339	32.5325	0	15.989	45.2276	7.6701
35.4381	13.7638	0	0	0	44.4866		7.38293	57.5575	0	27.6174	99.8779	13.8062
0	0	14.0826	10.1748	197.871	125.79		20.6722	390.39	0	511.649	0	26.0783
19.1956	16.2663	0	10.1748	194.102	237.773		22.1488	484.234	0	728.227	3.76897	30.6804
11.0744	18.7688	0	10.1748	184.68	291.464		14.7659	611.862	0	783.462	9.42242	29.1464
15.5041	6.25625	5.02952	0	18.8448	12.2722		9.59781	674.424	0	763.113	9.42242	15.3402
26.5785	0	5.02952	0	0	0		4.42975	661.912	0	696.25	7.53794	4.60206
13.2893	0	2.01181	0	0	0		18.4573	601.852	4.02362	703.517	0	7.6701
86.3802	0	4.02362	0	0	0		25.1019	640.64	5.02952	728.227	15.0758	7.6701
105.576	0	5.02952	0	0	0		19.9339	656.907	5.02952	665.725	26.3828	6.13608
0	0	0	0	0	0		14.7659	0	7.04131	2.9071	433.431	15.3402
74.5676	23.7738	18.1063	4.36064	56.5345	127.324		7.38293	0	4.02362	14.5355	58.419	7.6701
76.7824	1.25125	9.0531	0	26.3828	164.14		8.12122	6.25625	0	0	103.647	0
11.0744	20.02	3.01771	5.81419	0	3.06804		13.2893	2.5025	0	0	99.8778	7.6701
33.9615	46.2963	11.0649	0	9.42242	44.4866		76.7824	153.904	8.04721	15.989	37.6897	30.6804
20.6722	20.02	10.059	0	18.8448	61.3608		149.873	140.14	1.0059	36.3387	28.2673	32.2144
24.3636	5.005	1.0059	0	15.0758	39.8845		11.0744	105.105	6.03542	132.273	0	7.6701
164.639	2.5025	4.02362	0	0	24.5443		5.16805	147.648	11.0649	197.682	0	7.6701
332.97	10.01	31.183	4.36064	9.42242	23.0103		16.9807	437.938	15.0885	501.474	7.53794	15.3402
474.723	12.5125	54.3188	7.26774	9.42242	26.0783		19.1956	568.068	14.0826	741.309	9.42242	15.3402
524.926	12.5125	68.4014	7.26774	45.2276	41.4185		17.7191	576.827	11.0649	783.462	9.42242	21.4763
409.752	22.5225	150.886	11.6284	0	15.3402		23.6254	384.134	6.03542	559.616	9.42242	30.6804
536.739	35.035	204.198	21.8032	0	7.6701		20.6722	235.235	10.059	242.743	9.42242	30.6804
512.375	42.5425	222.305	14.5355	9.42243	13.8062		3.69146	764.514	9.0531	786.369	11.3069	23.0103
70.1378	20.02	1.0059	13.0819	1.88448	26.0783		5.16805	768.268	2.01181	702.064	0	21.4763
50.2039	18.7688	80.4722	5.81419	15.0758	108.915		11.0744	668.168	0	406.994	0	1.53402
47.989	18.7688	138.814	7.26774	18.8448	101.245		2.95317	38.7888	1.0059	13.0819	13.1914	61.3608
51.6805	18.7688	155.915	7.26774	9.42242	98.1772		1.47658	25.025	0	10.1748	9.42242	44.4866
55.372	5.005	131.773	5.81419	5.65345	141.13		21.4105	86.3363	0	0	113.069	18.4082
50.2039	0	107.632	0	0	225.501		25.1019	83.8338	0	0	133.798	13.8062
50.2039	12.5125	33.1948	0	39.5742	217.831		10.3361	88.8388	0	0	169.604	12.2722
53.1571	12.5125	36.2125	4.36065	43.3431	207.093		8.85952	93.8438	0	0	169.604	13.8062
30.27	5.005	44.2597	7.26774	20.7293	191.753		20.6722	85.0851	0	0	75.3794	10.7381
38.3912	6.25625	51.3011	14.5355	3.76897	167.208		12.551	83.8338	0	0	47.1121	13.8062
10.3361	12.5125	53.3129	15.989	1.88448	133.46		0	31.2813	5.02952	21.8032	56.5345	19.9423
6.64464	12.5125	36.2125	26.1639	9.42242	153.402		0	20.02	5.02952	0	0	1.53402
17.719	17.5175	31.183	45.06	18.8448	191.753		0	11.2613	0	10.1748	0	0
123.295	0	60.3542	14.5355	30.1518	42.9526		0	7.5075	1.0059	30.5245	1.88448	0
503.516	12.5125	115.679	0	9.42242	69.0309		0	12.5125	5.02952	36.3387	9.42242	0
629.764	17.5175	109.643	4.36064	7.53794	79.769		2.95317	5.005	5.02952	24.7103	18.8448	0
746.414	18.7688	111.655	10.1748	0	113.518		7.38293	0	8.04721	0	18.8448	0
671.846	22.5225	118.696	13.0819	0	121.188		11.0744	0	6.03542	5.81419	9.42242	0
10.3361	7.5075	12.0708	7.26774	18.8448	96.6433		0	18.7688	20.1181	7.26774	24.4983	0
307.868	8.75875	531.117	26.1639	39.5742	93.5752		59.8017	157.658	30.1771	79.9451	37.6897	0
214.843	17.5175	498.928	10.1748	22.6138	93.5751		9.59781	341.591	2.01181	399.726	0	10.7381
165.377	16.2663	423.485	0	7.53793	122.722		8.12122	551.802	7.04131	725.32	0	6.13608
145.444	18.7688	321.889	0	0	130.392		8.12122	693.193	15.0885	994.226	15.0758	7.6701
141.014	15.015	220.293	2.9071	0	130.392		14.7659	649.399	14.0826	1136.67	18.8448	7.6701
107.052	11.2612	148.874	7.26774	0	113.517		11.0744	554.304	10.059	1138.13	7.53792	9.20412
24.3636	8.75875	28.1653	7.26774	0	56.7587		0.738292	349.099	9.05311	703.517	15.0758	15.3402
30.27	12.5125	30.1771	0	0	53.6907		0	352.853	13.0767	514.556	18.8448	10.7381
39.1295	5.005	13.0767	0	18.8448	41.4185		2.95317	374.124	10.059	552.348	0	7.6701
46.5124	8.75875	9.0531	0	26.3828	39.8845		8.85952	369.119	4.0236	475.31	0	15.3402
150.612	2.5025	20.1181	0	28.2673	32.2144		16.2425	95.0952	0	59.5955	0	21.4763
817.29	0	226.328	0	26.3828	15.3402		12.551	51.3013	0	31.9781	0	16.8742
593.587	0	178.045	0	9.42242	16.8742		3.69146	5.005	5.02952	0	254.405	0
386.127	0	133.785	0	9.42242	16.8742		2.21488	0	10.059	0	239.329	0
352.904	0	117.691	0	0	9.20412		23.6253	12.5125	7.04131	0	184.679	52.1567
289.411	0	119.702	0	0	0		33.2232	45.045	0	11.6284	39.5742	13.8062
224.441	0	127.75	0	0	0		8.12122	477.978	13.0767	959.342	156.412	0
63.4932	61.3113	6.03542	7.26774	15.0758	9.20412		7.38293	437.938	5.0295	875.036	156.412	0
20.6722	25.025	0	1.45355	9.42242	19.9423		2.21488	279.029	2.01181	453.507	192.217	0
7.38293	0	10.059	14.5355	20.7293	15.3402		11.8127	0	21.124	18.8961	9.42242	0
314.513	35.035	197.157	14.5355	0	61.3608		5.16805	0	9.0531	21.8032	9.42242	0
453.312	35.035	285.676	14.5355	0	101.245		5.90634	23.7738	1.0059	11.6284	0	0
570.7	25.025	388.279	13.0819	1.88448	88.9732		0	75.075	0	61.049	9.42242	0
612.783	18.7688	458.692	0	9.42242	93.5752		0	85.085	5.02952	215.125	18.8448	0
534.524	0	525.081	7.26774	9.42242	62.8948		0	207.708	6.03542	406.993	11.3069	1.53402
524.926	0	438.574	7.26774	9.42242	61.3608		0	321.571	13.0767	619.211	3.76897	7.6701
100.408	31.2813	34.2007	0	0	133.46		1.47658	331.582	11.0649	635.201	0	15.3402
93.7632	32.5325	23.1358	0	0	138.062		3.69146	262.763	10.059	456.414	0	23.0103
84.9037	33.7838	31.183	0	9.42242	134.994		17.719	12.5125	5.02952	0	3.76897	16.8742
95.2398	32.5325	53.3129	1.45355	15.0758	159.538		88.5951	172.673	19.1122	59.5955	7.53792	39.8845
104.838	26.2763	71.4191	13.0819	18.8448	134.994		36.9146	80.0801	5.02952	17.4426	0	30.6804
155.041	18.7688	51.301	24.7103	0	95.1092		0	0	5.02952	2.9071	15.0758	6.13608
487.273	0	558.276	21.8032	9.42242	52.1567		64.9698	619.369	15.0885	1370.7	0	13.8062
689.565	0	772.534	13.0819	7.53794	52.1567		74.5676	719.469	12.0708	1485.53	1.88448	19.9423
826.888	0	906.319	7.26774	9.42242	36.8165		80.4739	745.745	7.04131	1601.81	11.3069	21.4763
925.081	0	1079.33	1.45355	9.42242	24.5443		49.4656	748.248	8.04721	1584.37	22.6138	13.8062
942.8	0	1144.72	0	18.8448	12.2722		30.27	720.72	7.04131	1470.99	37.6897	3.06804
268	7.5075	119.702	21.8032	0	58.2928		13.2893	674.424	10.059	1293.66	37.6897	6.13608
397.94	12.5125	178.045	15.989	22.6138	58.2928		12.551	628.128	7.04131	1151.21	32.0363	7.6701
593.587	21.2713	247.452	5.81419	28.2673	50.6227		18.4573	558.058	13.0767	1069.81	20.7293	7.6701
930.249	35.035	400.349	7.26774	24.4983	75.1671		16.9807	543.043	10.059	1040.74	11.3069	3.06804
984.883	28.7788	446.621	8.72129	28.2673	127.324		22.1488	429.179	11.0649	764.566	16.9603	0
835.748	12.5125	515.023	26.1639	22.6138	65.9629		35.4381	252.753	11.0649	444.786	18.8448	7.6701
857.896	12.5125	481.828	20.3497	28.2673	55.2247		51.6805	67.5675	15.0885	91.5734	18.8448	7.6701
19.1956	28.7788	0	5.81419	0	32.2144		31.0083	55.055	13.0767	42.1529	0	12.2722
1.47658	38.7888	0	5.8142	0	61.3608		46.5124	38.7888	3.01771	26.1639	0	36.8165
16.2425	18.7688	7.04131	23.2568	9.42242	53.6907		23.6254	46.2963	6.03542	7.26774	18.8448	16.8742
25.1019	15.015	5.02952	11.6284	0	61.3608		5.16805	0	3.01771	0	471.121	0
25.1019	58.8088	3.01771	33.4316	22.6138	55.2247		160.948	20.02	197.157	55.2348	37.6897	0
19.9339	61.3113	0	36.3387	11.3069	72.0989		16.9807	183.934	0	33.4316	3.76896	24.5443
25.8403	30.03	8.04721	33.4316	3.76897	62.8948		23.6254	250.25	0	33.4316	24.4983	53.6907
16.9807	37.5375	3.01771	34.8852	0	67.4969		46.5125	264.014	0	42.1529	16.9604	85.9051
125.51	6.25625	155.915	0	0	12.2722		60.54	221.471	0	34.8852	9.42242	87.4391
327.802	10.01	472.775	0	0	23.0103		32.4849	196.446	5.02952	5.8142	7.53793	82.8371
379.482	7.5075	647.802	0	24.4983	0		19.9339	151.401	5.02952	14.5355	0	93.5752
335.185	0	554.253	0	33.9207	0		7.38293	122.623	10.059	14.5355	7.53794	87.4391
260.617	0	475.792	0	39.5742	0		5.90634	81.3313	10.059	10.1748	33.9207	93.5752
411.967	33.7838	322.895	1.45355	18.8448	59.8268		21.4105	27.5275	0	8.72129	54.65	0
595.802	45.045	560.288	0	24.4983	52.1567		11.8127	31.2813	0	14.5355	58.419	4.60206
661.51	45.045	774.545	2.9071	28.2673	42.9526		7.38293	15.015	0	13.0819	41.4587	13.8062
637.147	60.06	949.571	7.26774	26.3828	42.9526		7.38293	10.01	2.01181	17.4426	32.0363	15.3402
579.56	62.5625	983.772	10.1748	9.42242	50.6227		4.42975	6.25625	5.02952	14.5355	24.4983	10.7381
635.67	73.8238	1026.02	13.0819	0	47.5546		10.3361	3.75376	12.0708	26.1639	96.1088	0
573.654	18.7688	1030.05	14.5355	20.7293	64.4288		7.38293	18.7688	8.04721	11.6284	67.8414	0
160.209	28.7788	214.257	24.7103	0	24.5443		1.47658	2.5025	10.059	7.26774	60.3035	0
217.796	62.5625	194.14	31.9781	0	18.4082		1.47658	18.7688	3.01771	7.26774	52.7655	0
199.339	68.8188	136.803	30.5245	0	18.4082		7.38293	10.01	0	2.9071	84.8018	0
132.154	52.5525	88.5195	31.9781	0	23.0103		7.38293	0	5.02952	0	18.8448	0
78.9973	38.7888	68.4014	20.3497	0	15.3402		28.7934	0	0	0	3.76897	0
28.0551	26.2763	0	14.5355	1.88448	0		28.0551	5.005	0	0	11.3069	0
34.6998	32.5325	0	14.5355	0	0		148.397	205.205	146.862	136.634	0	36.8165
16.9808	1.25125	0	0	0	0		177.929	218.969	139.82	161.344	0	32.2144
12.551	52.5525	0	14.5355	0	18.4082		179.405	231.481	106.625	168.612	0	38.3505
110.006	10.01	57.3365	0	0	21.4763		327.802	180.18	38.2243	149.716	13.1914	7.6701
79.7356	12.5125	47.2774	0	0	13.8062		0	125.125	10.059	56.6884	96.1086	26.0783
72.3527	12.5125	46.2715	0	0	7.6701		0	150.15	2.0118	66.8632	177.142	13.8062
647.483	55.055	704.132	5.8142	16.9603	21.4763		8.85952	121.371	16.0944	111.923	211.062	7.6701
905.147	50.05	1010.93	21.8032	5.65345	32.2144		7.38293	186.436	20.1181	158.437	156.412	13.8062
818.028	6.25625	1151.76	0	0	35.2825		4.42975	220.22	18.1063	213.671	207.293	12.2722
643.053	6.25625	759.457	7.26774	37.6897	30.6804		3.69146	227.728	0	200.589	199.755	10.7381
516.805	17.5175	729.28	13.0819	24.4983	35.2825		16.9807	153.904	5.02952	130.819	180.91	16.8742
352.904	27.5275	605.554	14.5355	24.4983	47.5546		22.1488	30.03	14.0826	24.7103	158.297	30.6804
227.394	33.7838	446.621	14.5355	15.0758	73.633		51.6805	128.879	8.04721	84.3058	0	9.20412
146.92	40.04	295.736	15.989	39.5742	87.4391		10.3361	38.7888	5.02952	10.1748	173.373	164.14
101.146	47.5475	174.021	11.6284	43.3431	61.3608		3.69146	15.015	0	65.4097	67.8414	27.6124
5.16805	12.5125	5.02952	7.26774	24.4983	13.8062		3.69146	12.5125	0	56.6884	99.8778	72.0989
36.1763	48.7988	68.4014	20.3497	0	115.052		2.95317	0	15.0885	21.8032	169.604	90.5071
36.9146	40.04	73.4309	8.72129	0	127.324		4.42975	0	22.1299	8.7213	173.373	47.5546
45.0359	38.7888	59.3483	2.9071	0	128.858		7.38293	0	19.1122	0	184.679	30.6804
52.4188	0	93.549	14.5355	18.8448	27.6124		5.16805	0	17.1003	0	195.986	9.20412
31.0083	0	104.614	14.5355	15.0758	16.8742		0	0	12.0708	0	254.405	38.3505
836.486	12.5125	530.111	36.3387	11.3069	145.732		2.21488	1.25125	15.0885	7.26774	237.445	111.983
891.119	8.75876	542.182	58.1419	0	148.8		3.69146	6.25625	28.1653	13.0819	141.336	134.994
842.392	21.2713	512.005	52.3277	0	131.926		16.2425	21.2713	14.0826	24.7103	77.2638	26.0783
716.882	28.7788	440.585	36.3387	0	170.276		16.2425	25.025	7.04131	29.071	111.185	59.8268
782.59	0	642.772	14.5355	9.42242	7.6701		9.59781	55.055	10.059	21.8032	18.8448	102.779
749.367	0	767.504	15.989	7.53794	26.0783		49.4656	50.05	9.0531	17.4426	32.0363	53.6907
663.725	0	871.112	14.5355	0	36.8165		52.4188	75.075	10.059	24.7103	18.8448	56.7587
588.419	0	818.805	14.5355	0	38.3505		3.69146	6.25625	5.02952	0	0	0
429.686	10.01	594.489	8.72129	0	21.4763		8.12122	8.75875	4.02362	0	58.419	46.0206
11.0744	13.7638	5.02952	0	11.3069	26.0783		6.64464	0	5.02952	0	197.871	24.5443
5.16805	26.2763	5.02952	0	18.8448	38.3505		284.243	470.47	72.425	174.426	41.4587	24.5443
0	31.2813	4.02362	2.9071	13.1914	44.4866		3.69146	182.683	11.0649	132.273	52.7655	30.6804
11.0744	25.025	0	17.4426	9.42242	46.0206		5.16805	294.044	19.1122	220.939	45.2276	27.6124
59.8017	46.2963	5.02952	10.1748	26.3828	47.5546		7.38293	397.898	17.1003	241.289	37.6897	16.8742
56.1103	26.2763	3.01771	14.5355	35.8052	38.3505		17.719	17.5175	1.0059	42.1529	32.0363	99.7111
57.5869	25.025	23.1358	8.72129	16.9604	76.701		47.989	48.7988	5.02952	20.3497	26.3828	56.7587
45.7742	36.2863	20.1181	11.6284	3.76897	96.6433		15.5042	38.7888	0	7.26774	37.6897	96.6431
36.9146	28.7788	13.0767	14.5355	9.42242	76.701		7.38293	26.2763	9.0531	7.26774	135.683	187.15
36.1763	3.75375	0	14.5355	26.3828	69.0309		3.69146	21.2713	0	23.2568	114.953	171.81
15.5041	25.025	5.02952	8.72129	0	30.6804		3.69146	31.2813	0	1.45355	130.029	176.412
9.59781	33.7838	11.0649	1.45355	1.88448	26.0783		39.1295	102.603	24.1417	63.9561	99.8778	35.2825
10.3361	35.035	19.1122	7.26774	11.3069	6.13608		33.2232	73.8238	33.1948	58.1419	120.607	23.0103
25.1019	16.2663	0	26.1639	24.4983	18.4082		21.4105	48.7988	5.02952	29.071	0	19.9423
648.959	6.25625	472.774	27.6174	0	46.0206		16.2424	67.5675	10.059	40.6993	7.53793	24.5443
711.714	5.005	576.382	4.36064	0	29.1464		6.64464	36.2863	0	14.5355	35.8052	15.3402
643.791	0	627.683	5.81419	9.42242	42.9526		8.12122	13.7638	0	8.72128	197.871	4.60206
490.965	0	533.129	7.26774	18.8448	50.6227		7.38293	125.125	0	106.109	269.481	29.1464
317.466	0	327.925	7.26774	15.0758	42.9526		22.1488	351.601	0	244.196	103.647	38.3505
231.824	0	211.24	2.9071	9.42242	21.4763		19.1956	276.526	0	191.868	130.029	36.8165
222.226	0	222.305	0	1.88448	9.20412		22.1488	176.426	0	84.3058	141.336	38.3505
605.4	0	739.339	0	0	21.4763		8.12123	93.8439	0	26.1639	133.798	30.6804
564.794	0	795.67	0	0	18.4082		122.557	133.884	46.2715	138.087	28.2673	12.2722
581.036	0	844.959	0	0	16.8742		7.38293	171.421	12.0708	55.2348	292.095	30.6804
929.511	12.5125	810.758	0	41.4587	44.4866		7.38293	161.412	23.1358	53.7813	342.976	30.6804
782.59	11.2612	626.678	0	28.2673	46.0206		9.59781	173.924	26.1535	61.049	380.666	29.1464
575.868	10.01	436.562	0	11.3069	26.0783		8.12122	170.17	24.1417	37.7923	393.857	15.3402
29.5317	36.2863	28.1653	11.6284	0	42.9526		7.38293	197.698	14.0826	40.6993	405.164	3.06804
36.1763	3.75375	15.0885	0	18.8448	27.6124		7.38293	215.215	12.0708	40.6993	342.976	4.60206
26.5785	41.2913	9.0531	2.9071	33.9207	76.701		5.16805	191.441	10.059	59.5955	359.936	7.6701
17.7191	31.2813	9.0531	7.26774	18.8448	38.3505		11.0744	172.673	8.04721	71.2239	316.593	7.6701
74.5676	128.879	39.2302	84.3058	18.8448	29.1464		9.59782	175.175	5.02952	101.748	309.055	13.8062
289.411	0	931.466	0	0	7.6701		11.0744	284.034	4.0236	116.284	295.864	19.9423
11.0744	31.2813	11.0649	0	0	15.3402		11.0744	282.783	10.059	111.923	324.131	24.5443
15.5042	13.7638	4.02362	0	9.42242	0		0	235.235	10.059	82.8522	380.666	27.6124
7.38293	15.015	0	0	92.3397	98.1771		0	153.904	13.0767	90.1199	433.431	27.6124
25.8402	38.7888	0	4.36064	26.3828	23.0103		0	123.874	5.02952	79.9451	444.738	13.8062
13.2893	3.75375	0	7.26774	0	9.20412		0	110.11	9.0531	63.9561	356.167	7.6701
3.69146	18.7688	10.059	11.6284	73.4949	35.2825		0	103.854	10.059	46.5135	248.752	7.6701
11.0744	56.3063	0	8.72129	5.65345	65.9629		5.16805	98.8488	10.059	30.5245	190.333	13.8062
0	0	0	0	0	0		0	27.5275	5.02952	14.5355	721.757	595.2
0	0	0	0	0	0		11.0744	20.02	5.02952	20.3497	9.42242	44.4866
0	0	0	0	0	0		17.719	10.01	37.2184	15.989	9.42242	64.4288
0	0	0	0	0	0		239.945	125.125	156.921	380.829	33.9207	0
2.95317	40.04	5.02952	18.8961	5.65345	46.0206		22.8871	35.035	10.059	13.0819	39.5742	9.20412
5.90634	27.5275	10.059	26.1639	3.76897	47.5546		7.38293	31.2813	0	7.26774	0	38.3505
12.551	12.5125	9.0531	24.7103	9.42242	52.1567		8.85952	20.02	3.01771	14.5355	0	29.1464
25.8402	22.5225	11.0649	14.5355	30.1518	73.633		33.2232	46.2963	11.0649	23.2568	9.42242	0
25.1019	21.2713	14.0826	2.9071	30.1518	61.3608		28.0551	62.5625	5.02952	43.6064	37.6897	21.4763
20.6722	15.015	19.1122	0	35.8052	41.4185		22.1488	115.115	9.05311	69.7703	52.7655	27.6124
2.21488	12.5125	0	0	7.53794	325.212		14.7659	163.914	15.0885	103.202	33.9207	33.7484
20.6722	12.5125	3.01771	21.8032	50.8811	472.478		4.42975	202.703	18.1062	116.284	35.8052	41.4185
14.7659	46.2963	20.1181	26.1639	1.88448	4.60206		19.1956	276.526	17.1003	143.901	37.6897	59.8268
13.2893	5.005	8.04721	4.36064	0	0		36.1763	186.436	13.0767	126.459	26.3828	32.2144
28.0551	23.7738	5.02952	0	0	47.5546		10.3361	210.21	24.1417	21.8032	16.9603	6.13608
19.9339	6.25625	5.02952	14.5355	0	6.13608		11.8127	296.546	16.0944	8.7213	16.9603	0
4.42976	20.02	0	26.1639	0	0		16.2425	321.571	9.0531	13.0819	9.42242	0
7.38293	16.2663	4.02362	15.989	0	26.0783		8.12122	23.7738	21.124	24.7103	56.5345	58.2928
7.38293	6.25625	6.03542	11.6284	18.8448	21.4763		16.2425	30.03	5.02952	0	0	19.9423
5.16805	11.2612	2.01181	21.8032	37.6897	13.8062		12.551	33.7838	5.02952	0	9.42242	15.3402
3.69146	6.25625	0	0	212.947	121.188		0	0	3.0177	0	154.528	19.9423
3.69146	6.25625	0	0	222.369	70.5649		0	6.25625	10.059	0	261.943	73.633
206.722	98.8487	109.643	11.6284	33.9207	30.6804		114.435	110.11	3.01771	39.2458	0	16.8742
507.945	123.874	179.051	40.6993	0	16.8742		22.8871	72.5725	22.1299	7.26774	0	0
2.95317	23.7738	0	0	28.2673	18.4082		31.7466	65.065	27.1594	7.26774	0	7.6701
22.1488	25.025	6.03542	27.6174	54.65	32.2144		7.38293	60.06	11.0649	14.5355	79.1484	39.8845
12.551	20.02	10.059	27.6174	41.4587	81.3031		5.90634	67.5675	13.0767	8.72129	62.188	50.6227
14.7659	20.02	11.0649	1.45355	28.2673	21.4763		0	12.5125	0	7.26774	81.0328	49.0886
15.5042	30.03	5.02951	14.5355	105.531	171.81		0	25.025	0	0	99.8776	24.5443
195.648	20.02	378.22	14.5355	45.2276	191.753		5.16805	21.2713	0	11.6284	118.722	102.779
243.637	28.7788	454.668	8.72129	30.1517	174.878		14.0276	38.7888	0	29.071	152.643	259.249
276.86	22.5225	533.129	5.81419	13.1914	118.12		10.3361	20.02	0	27.6174	292.095	119.654
222.226	0	380.231	14.5355	16.9604	0		152.827	157.657	98.5785	78.4915	9.42242	23.0103
117.388	0	2.0118	0	13.1914	33.7484		50.2039	66.3163	0	14.5355	0	15.3402
120.342	0	11.0649	0	9.42242	35.2825		75.3059	67.5675	19.1121	29.071	15.0758	23.0103
31.0083	33.7838	10.059	42.1529	0	36.8165		16.2425	63.8138	12.0708	43.6064	9.42242	15.3402
130.678	75.075	565.318	370.655	0	6.13608		11.8127	61.3113	13.0767	59.5955	9.42242	6.13608
88.5951	21.2713	300.765	284.895	0	10.7381		11.8127	70.07	19.1122	50.8742	9.42242	7.6701
18.4573	6.25625	21.124	0	0	0		14.0276	82.5826	19.1122	37.7923	7.53794	10.7381
9.59782	36.2863	5.02952	20.3497	5.65345	30.6804		10.3361	75.075	14.0826	42.1529	0	15.3402
60.54	6.25625	10.059	14.5355	0	243.909		8.85952	62.5625	6.03542	40.6993	0	7.6701
56.1103	18.7687	9.0531	14.5355	9.42242	366.631		12.551	21.2713	5.02952	0	109.3	119.654
49.4656	25.025	7.04131	34.8852	9.42242	365.097		2.21488	7.5075	20.1181	23.2568	58.419	50.6227
27.3168	6.25625	8.04721	14.5355	0	256.181		25.1019	16.2663	10.059	20.3497	11.3069	0
26.5785	12.5125	5.02952	7.26774	0	251.579		221.488	241.491	37.2184	61.049	11.3069	0
7.38293	20.02	12.0708	14.5355	7.53792	18.4082		12.551	450.45	23.1358	702.064	128.145	15.3402
138.799	0	110.649	10.1748	24.4983	0		13.2893	487.988	18.1063	789.277	190.333	13.8062
318.942	0	190.116	17.4426	33.9207	0		11.0744	603.103	13.0767	898.293	197.871	15.3402
558.149	0	278.635	15.989	33.9207	0		8.85952	947.197	5.02952	1372.15	22.6138	1.53402
118.127	0	5.02952	0	0	1.53402		5.16805	948.448	13.0767	1447.73	26.3828	0
108.529	5.005	5.02952	0	0	7.6701		7.38293	939.689	12.0708	1286.39	48.9966	0
98.9312	6.25625	8.04721	0	0	7.6701		6.64464	898.398	10.059	1222.43	56.5345	0
83.4271	6.25625	5.02952	0	0	7.6701		3.69146	72.5725	14.0826	20.3497	162.066	49.0886
87.8568	0	10.059	8.72129	26.3828	24.5443		2.95317	92.5925	0	14.5355	358.052	65.9629
99.6695	0	6.03542	7.26774	30.1518	30.6804		5.90635	175.175	0	62.5026	312.824	58.2928
121.08	0	13.0767	11.6284	32.0363	33.7484		3.69146	118.869	5.02952	42.1529	518.233	18.4082
107.052	0	26.1535	8.72129	13.1914	15.3402		6.64464	148.899	1.0059	46.5135	465.467	15.3402
106.314	0	30.1771	21.8032	41.4587	7.6701		8.85952	166.416	0	55.2348	405.164	21.4763
19.1956	0	16.0944	0	18.8448	0		3.69146	200.2	0	130.819	444.738	56.7587
35.438	6.25625	32.1889	1.45355	35.8052	98.1773		3.69146	147.648	0	116.284	474.89	62.8948
30.27	21.2713	15.0885	0	26.3828	78.235		0.738292	111.361	0	58.1419	439.085	46.0206
23.6253	25.025	14.0826	5.81419	24.4983	56.7587		0	102.603	5.02952	27.6174	459.814	55.2247
39.1295	25.025	49.2893	0	0	26.0783		0	98.8488	5.02952	30.5245	484.312	65.9629
33.2232	13.7638	42.2479	1.45355	0	38.3505		100.408	117.617	0	20.3497	18.8448	15.3402
33.9615	8.75875	45.2656	7.26774	5.65344	88.9731		88.5951	120.12	0	8.72129	18.8448	16.8742
53.1571	8.75875	26.1535	11.6284	18.8448	119.654		0	61.3113	5.02952	0	333.554	339.018
51.6805	12.5125	28.1653	14.5355	18.8448	124.256		0	0	0	7.26774	437.2	222.433
42.821	23.7738	13.0767	5.81419	0	139.596		11.0744	18.7688	3.0177	0	5.65345	38.3505
28.7934	18.7688	6.03542	7.26774	0	156.47		8.12124	3.75375	0	0	0	13.8062
0	22.5225	0	27.6174	18.8448	52.1567		0	0	9.0531	7.26774	348.629	214.763
53.1571	41.2913	18.1063	33.4316	67.8414	93.5752		0	6.25625	15.0885	17.4426	395.742	291.464
76.0442	83.8338	21.124	34.8852	86.6864	62.8948		33.2232	87.5875	10.059	0	13.1914	30.6804
99.6695	113.864	30.1771	23.2568	113.069	65.9629		27.3168	106.356	12.0708	1.45355	18.8448	27.6124
1.47658	11.2612	0	15.989	152.643	222.433		3.69146	38.7888	0	7.26774	0	23.0103
39.8678	35.035	10.059	8.7213	15.0758	13.8062		5.90634	43.7938	0	10.1748	0	23.0103
23.6253	21.2713	9.0531	17.4426	15.0758	13.8062		3.69146	17.5175	6.03542	21.8032	0	50.6227
76.0442	33.7838	0	26.1639	18.8448	26.0783		0	12.5125	0	0	337.323	19.9423
55.372	113.864	3.01771	8.7213	18.8448	44.4866		0	6.25625	0	0	233.676	16.8742
76.0442	86.3362	10.059	14.5355	15.0758	47.5546		0	6.25625	0	7.26774	184.679	0
83.4271	72.5725	44.2597	55.2348	0	49.0886		0	3.75375	3.01771	11.6284	241.214	0
77.5207	65.065	93.5489	61.049	0	33.7484		0	0	10.059	0	271.366	0
10.3361	33.7838	1.0059	5.8142	0	0		0	0	15.0885	0	358.052	0
17.719	32.5325	5.02952	23.2568	0	0		5.16805	0	15.0885	14.5355	420.24	0
16.9808	51.3013	7.04131	31.9781	18.8448	24.5443		7.38293	10.01	2.01181	0	154.528	0
3.69146	6.25625	0	7.26774	3.76897	6.13608		0	0	9.0531	7.26774	122.491	0
62.7549	91.3413	3.01771	30.5245	0	29.1464		0	0	5.02952	13.0819	116.838	0
6.64464	27.5275	0	14.5355	0	32.2144		0	0	0	13.0819	163.95	0
8.12122	25.025	1.0059	14.5355	0	33.7484		45.0359	141.391	10.059	29.071	0	46.0206
19.9339	3.75375	10.059	7.26774	0	12.2722		2.21488	563.063	10.059	2100.38	73.4949	27.6124
0	0	0	0	32.0363	12.2722		0	646.897	6.03542	2293.7	126.26	39.8845
0	0	0	0	18.8448	7.6701		0	698.198	10.059	2181.78	128.145	26.0783
78.9973	32.5325	31.183	14.5355	0	42.9526		0.738292	641.891	5.02952	1811.12	146.99	24.5443
11.0744	0	9.0531	26.1639	18.8448	9.20412		41.3444	63.8138	8.04721	21.8032	20.7293	29.1464
2.95317	28.7788	0	14.5355	15.0758	19.9423		47.2508	71.3213	7.04131	26.1639	9.42242	33.7484
10.3361	70.07	13.0767	20.3497	9.42242	18.4082		50.2039	101.351	3.01771	27.6174	9.42242	33.7484
2.95317	40.04	0	0	0	16.8742		63.4932	97.5976	1.0059	20.3497	9.42242	30.6804
0	30.03	1.0059	0	0	13.8062		52.4188	116.367	5.02952	31.9781	11.3069	9.20412
7.38293	23.7738	1.0059	4.36064	0	9.20412		28.0551	123.874	5.02952	29.071	9.42242	3.06804
35.4381	51.3013	15.0885	7.26774	9.42242	41.4185		18.4573	105.105	0	20.3497	1.88448	7.6701
5.16805	6.25625	0	0	0	33.7484		11.0744	12.5125	5.02952	11.6284	9.42242	3.06804
8.85952	8.75875	4.02362	0	1.88448	23.0103		0	290.29	10.059	258.732	5.65345	15.3402
6.64464	33.7838	5.02952	13.0819	7.53794	73.633		16.2425	33.7838	13.0767	26.1639	9.42242	3.06804
6.64464	26.2763	11.0649	5.81419	3.76897	67.4969		19.1956	78.8288	5.02952	20.3497	0	19.9423
36.9146	43.7938	11.0649	1.45355	18.8448	115.051		17.719	108.859	3.01771	27.6174	0	30.6804
0	6.25625	0	7.26774	9.42242	61.3608		24.3636	127.628	5.02952	36.3387	0	42.9526
2.21488	18.7688	17.1003	0	9.42242	36.8165		19.1956	142.643	10.059	30.5245	0	44.4866
3.69146	57.5575	5.02952	8.72129	18.8448	95.1092		30.27	8.75876	5.02952	4.36065	24.4983	6.13608
7.38293	12.5125	10.059	27.6174	188.448	118.12		3.69146	676.927	13.0767	1180.28	397.626	19.9423
5.16805	15.015	5.02952	0	1.88448	39.8845		8.85952	762.011	11.0649	1420.12	410.817	23.0103
20.6722	37.5375	5.02952	0	39.5742	55.2247		7.38293	606.857	0	1751.53	527.655	13.8062
16.2425	32.5325	5.02952	4.36064	35.8052	76.701		2.95317	669.419	5.02952	1675.94	567.23	32.2144
90.0717	62.5625	25.1476	2.9071	0	7.6701		4.42976	650.65	5.02952	1504.42	554.038	33.7484
76.0442	183.934	77.4545	91.5734	0	6.13608		7.38293	560.56	11.0649	1340.17	508.811	41.4185
107.791	188.939	172.009	348.852	0	0		7.38293	549.299	11.0649	1350.35	522.002	50.6227
32.4849	86.3363	31.183	8.72129	163.95	110.449		4.42976	508.008	20.1181	1155.57	555.923	52.1567
18.4573	7.5075	0	30.5245	0	13.8062		0	440.44	16.0944	917.19	506.926	52.1567
33.2232	46.2963	5.02952	26.1639	28.2673	26.0783		0	276.526	12.0708	513.103	495.619	29.1464
53.8954	63.8138	14.0826	30.5245	15.0758	64.4288		19.9339	101.351	1.0059	26.1639	122.491	159.538
25.1019	30.03	9.05311	20.3497	1.88448	46.0206		18.4573	100.1	1.0059	14.5355	69.7259	136.528
0	8.75875	4.02362	0	30.1518	4.60206		28.7934	65.065	9.0531	10.1748	33.9207	93.5752
37.6529	15.015	5.02952	18.8961	9.42242	7.6701		36.1763	65.065	10.059	7.26774	32.0363	59.8268
8.85952	17.5175	0	14.5355	0	93.5751		36.9146	96.3463	12.0708	2.9071	35.8052	56.7587
11.8127	7.5075	11.0649	7.26774	0	92.0411		8.12122	20.02	5.02951	26.1639	163.95	153.402
20.6722	11.2612	9.0531	18.8961	32.0363	147.266		5.16805	35.035	3.01771	27.6174	171.488	191.753
9.59781	22.5225	5.02952	13.0819	43.3431	153.402		14.7659	23.7738	0	36.3387	0	1.53402
5.90634	33.7838	5.02952	7.26774	45.2276	141.13		10.3361	16.2663	4.0236	18.8961	0	0
9.59781	48.7988	2.01181	10.1748	28.2673	116.586		4.42975	28.7788	15.0885	0	0	0
3.69146	47.5475	7.04131	14.5355	0	0		11.8127	18.7688	14.0826	0	0	0
11.0744	43.7938	9.0531	13.0819	0	0		36.9147	125.125	5.02952	36.3387	52.7655	21.4763
13.2893	16.2663	46.2715	13.0819	32.0363	118.12		24.3636	138.889	22.1299	7.26774	5.65345	13.8062
50.2039	63.8138	21.124	11.6284	1.88448	3.06804		3.69146	372.873	6.03542	440.425	205.409	6.13608
56.1103	91.3413	26.1535	11.6284	0	0		1.47658	419.169	5.02952	526.184	169.604	13.8062
11.0744	0	10.059	46.5135	15.0758	65.9629		0	337.838	5.02952	475.31	154.528	21.4763
30.27	23.7738	0	18.8961	18.8448	30.6804		0	221.471	4.02362	292.163	182.795	41.4185
8.85952	30.03	20.1181	23.2568	0	16.8742		0	165.165	0	196.229	252.521	33.7484
3.69146	12.5125	9.05311	10.1748	18.8448	18.4082		0	437.938	0	234.021	163.95	7.6701
39.1295	33.7838	0	7.26774	0	50.6227		74.5676	0	5.02952	0	22.6138	23.0103
22.8871	51.3013	6.03542	13.0819	0	7.6701		0	237.738	4.02362	454.96	97.9933	0
22.8871	55.055	16.0944	14.5355	28.2673	42.9526		5.90634	286.536	0	694.796	150.759	0
136.584	152.653	5.02952	56.6884	18.8448	42.9526		4.42975	379.129	2.01181	761.659	114.953	0
11.0744	12.5125	12.0708	0	190.333	256.181		3.69146	402.903	8.04721	736.949	79.1483	0
0	0	5.02952	34.8852	303.402	240.841		16.9807	42.5425	0	15.989	7.53794	88.9732
0	0	8.04721	34.8852	212.947	227.035		0	2.5025	1.0059	2.9071	88.5709	0
3.69146	12.5125	11.0649	21.8032	201.64	239.307		0	12.5125	0	14.5355	124.376	0
3.69146	23.7738	12.0708	21.8032	173.373	320.61		0	22.5225	0	14.5355	126.26	0
47.2507	133.884	17.1003	17.4426	37.6897	13.8062		3.69146	6.25625	0	11.6284	188.449	93.5751
11.0744	25.025	22.1299	0	133.798	217.831		12.551	56.3063	10.059	27.6174	13.1914	16.8742
16.2425	30.03	10.059	30.5245	9.42242	52.1567		22.8871	73.8238	11.0649	37.7922	13.1914	12.2722
11.0744	0	10.059	0	32.0363	50.6227		30.27	93.8438	12.0708	33.4316	18.8448	15.3402
5.16805	20.02	9.0531	7.26774	15.0758	19.9423		8.85952	20.02	5.02952	15.989	373.128	115.052
20.6722	36.2863	3.01771	23.2568	7.53793	56.7587		4.42975	0	2.01181	0	94.2242	18.4082
21.4105	37.5375	5.02952	34.8852	18.8448	42.9526		3.69146	0	9.0531	0	94.2242	10.7381
26.5785	80.0801	6.03542	42.1529	28.2673	30.6804		31.0083	13.7638	7.04131	10.1748	5.65345	29.1464
48.7273	92.5926	9.0531	31.9781	24.4983	27.6124		7.38293	6.25625	0	2.9071	5.65345	193.287
78.259	98.8488	14.0826	31.9781	18.8448	41.4185		84.9037	46.2963	85.5018	248.557	0	7.6701
63.4932	22.5225	10.059	18.8961	26.3828	53.6907		11.8127	0	10.059	0	0	0
19.1956	36.2863	15.0885	24.7103	71.6104	220.899		0	101.351	8.04721	58.1419	24.4983	26.0783
14.0276	21.2713	9.0531	0	314.709	339.018		7.38293	150.15	10.059	78.4916	24.4983	7.6701
18.4573	6.25625	0	21.8032	28.2673	9.20412		5.90634	116.366	7.04131	68.3168	3.76897	0
26.5785	51.3013	0	0	24.4983	26.0783		0	73.8238	5.02952	20.3497	0	0
400.155	6.25625	329.936	15.989	0	95.1092		1.47658	50.05	8.04721	10.1748	0	0
539.692	1.25125	539.164	21.8032	0	82.8371		5.90634	37.5375	13.0767	7.26774	0	0
527.141	23.7738	876.142	15.989	18.8448	165.674		7.38293	22.5225	10.059	2.9071	0	0
446.667	32.5325	863.065	18.8961	37.6897	164.14		9.59781	10.01	13.0767	0	0	0
448.882	26.2763	633.719	27.6174	33.9207	96.6431		28.7934	57.5575	6.03542	21.8032	0	33.7484
484.32	25.025	614.607	23.2568	0	118.12		53.8954	101.351	0	27.6174	0	39.8845
502.778	22.5225	639.754	26.1639	0	159.538		0	0	5.02952	0	67.8414	0
457.741	5.005	631.707	23.2568	0	158.004		0	0	5.02952	0	86.6863	0
356.595	6.25625	552.241	15.989	0	173.344		0	0	0	0	88.5708	0
234.777	6.25625	437.568	33.4316	0	125.79		0	0	0	2.9071	56.5345	0
21.4105	12.5125	10.059	20.3497	47.1121	27.6124		901.455	316.567	622.654	1489.89	24.4983	12.2722
62.0166	31.2813	5.02952	43.6064	0	15.3402		61.2783	101.351	4.02362	34.8852	0	7.6701
37.6529	30.03	8.04721	29.071	0	9.20412		104.099	127.627	38.2243	75.5845	9.42242	23.0103
14.7659	25.025	17.1003	5.81419	148.874	124.256		158.733	299.049	204.198	251.464	20.7293	0
901.456	20.02	1169.87	14.5355	11.3069	16.8742		29.5317	45.045	34.2007	61.049	0	21.4763
1117.78	17.5175	1479.68	1.45355	18.8448	15.3402		101.884	141.391	32.1889	30.5245	3.76896	50.6227
1235.16	46.2963	1681.87	0	11.3069	55.2247		13.2893	27.5275	7.04131	24.7103	0	27.6124
1274.29	60.06	1568.2	0	41.4586	49.0886		10.3361	0	10.059	0	0	0
1238.12	67.5675	1342.88	5.8142	60.3035	52.1567		2.21488	0	10.059	0	265.712	9.20412
1084.55	66.3163	1079.33	14.5355	50.8811	58.2928		0	0	5.02952	7.26774	45.2276	7.6701
15.5042	61.3113	5.02951	21.8032	7.53794	30.6804		0	0	10.059	5.81419	15.0758	7.6701
97.4545	16.2663	25.1476	0	33.9207	19.9423		3.69146	364.114	4.02362	406.994	28.2673	16.8742
115.912	17.5175	35.2066	7.26774	28.2673	36.8165		23.6254	41.2913	0	17.4426	37.6897	0
151.35	18.7688	31.183	11.6284	9.42241	55.2247		19.9339	45.045	0	14.5355	28.2673	0
194.909	8.75875	36.2125	29.071	0	47.5546		22.1488	33.7838	5.02952	7.26774	20.7293	0
177.19	6.25625	46.2715	33.4316	0	47.5546		0	0	0	0	18.8448	0
149.135	11.2612	45.2656	42.1529	0	44.4866		7.38293	17.5175	2.01181	7.26774	216.716	142.664
134.369	11.2612	47.2774	36.3387	0	46.0206		0	0	0	14.5355	218.6	0
119.603	6.25625	54.3188	43.6064	0	49.0886		22.8871	12.5125	6.03542	7.26774	0	6.13608
129.201	2.5025	62.366	30.5245	7.53794	53.6907		22.887	8.75875	5.02952	0	7.53794	18.4082
84.1654	12.5125	61.3601	14.5355	20.7293	53.6907		27.3168	33.7838	5.02952	11.6284	0	15.3402
65.7081	11.2612	55.3247	21.8032	43.3431	78.235		17.719	0	18.1063	0	1.88448	7.6701
35.4381	5.005	41.242	15.989	64.0724	98.1774		20.6722	0	11.0649	0	0	7.6701
36.9146	0	29.1712	14.5355	64.0724	130.392		21.4105	0	0	0	28.2673	0
78.259	18.7688	19.1122	14.5355	41.4587	133.46		14.7659	0	3.01771	0	380.666	7.6701
70.8761	25.025	15.0885	11.6284	52.7655	122.722		8.85952	0	5.02952	0	224.254	3.06804
5.90634	22.5225	18.1063	42.1529	0	49.0886		0	0	0	0	329.785	0
17.719	22.5225	14.0826	34.8852	0	26.0783		0	0	0	0	367.474	0
44.2976	40.04	4.02362	0	0	23.0103		0	0	0	0	310.94	0
1.47658	0	0	0	327.9	52.1567		6.64464	6.25625	0	0	47.1121	139.596
31.0083	70.07	9.0531	34.8851	0	39.8845		11.0744	46.2963	0	17.4426	18.8448	15.3402
25.1019	31.2813	0	0	39.5742	70.5649		16.9807	63.8138	0	7.26774	3.76897	0
27.3168	77.5775	15.0885	5.81419	3.76897	7.6701		9.59782	70.07	0	4.36064	9.42242	9.20412
33.9615	65.065	23.1358	0	9.42242	3.06804		11.8127	70.07	1.0059	0	18.8448	30.6804
18.4573	5.005	3.01771	1.45355	33.9207	15.3402		19.1956	68.8188	10.059	4.36064	18.8448	53.6907
9.59781	21.2713	11.0649	20.3497	20.7293	87.4391		18.4573	62.5625	15.0885	7.26774	9.42242	61.3608
24.3636	35.035	1.0059	0	18.8448	32.2144		100.408	166.416	44.2598	47.9671	0	0
11.8127	35.035	10.059	21.8032	65.9569	7.6701		45.7741	116.366	9.0531	11.6284	0	23.0103
13.2893	31.2813	11.0649	4.36065	41.4587	12.2722		7.38293	0	10.059	0	186.564	0
79.7356	12.5125	58.3424	18.8961	0	16.8742		7.38293	0	2.01181	0	171.488	0
279.075	22.5225	16.0944	10.1748	9.42242	9.20412		0	0	5.02952	14.5355	50.8811	0
212.628	18.7688	20.1181	20.3497	3.76897	19.9423		170.546	201.451	11.0649	21.8032	0	0
184.573	21.2713	24.1417	29.071	0	26.0783		256.926	297.798	40.2361	133.726	15.0758	9.20412
134.369	36.2863	20.1181	24.7103	5.65345	41.4185		3.69146	151.401	23.1358	194.775	109.3	16.8742
95.2398	37.5375	6.03542	18.8961	13.1914	62.8948		0	175.175	17.1004	204.95	41.4587	23.0103
93.0249	21.2713	11.0649	29.071	15.0758	67.4969		1.47658	183.934	5.02952	329.956	56.5345	23.0103
31.7466	41.2913	10.059	14.5355	24.4983	124.256		4.42975	195.195	5.02952	389.551	109.3	15.3402
27.3168	21.2713	10.059	23.2568	47.1121	148.8		2.21488	221.471	0	260.185	107.416	1.53402
16.2425	41.2913	10.059	14.5355	101.762	174.878		3.69146	81.3313	0	71.2238	145.105	10.7381
25.8402	32.5325	14.0826	13.0819	118.722	107.382		3.69146	76.3263	0	69.7703	143.221	7.6701
8.12122	38.7888	3.01771	30.5245	33.9207	13.8062		3.69146	90.09	0	100.295	107.416	6.13608
3.69146	30.03	7.04131	36.3387	24.4983	36.8165		52.4188	35.035	19.1122	0	0	0
11.8127	21.2713	8.04721	7.26774	459.814	409.583		12.551	26.2763	5.02952	7.26774	20.7293	41.4185
0	0	15.0885	1.45355	252.521	296.066		8.85952	26.2763	5.02952	7.26774	9.42242	41.4185
42.821	57.5575	5.02952	5.81419	45.2276	16.8742		22.8871	47.5475	0	17.4426	1.88448	55.2247
45.7742	45.045	8.04721	7.26774	47.1121	35.2825		0	6.25625	4.02362	0	39.5742	27.6124
22.1488	20.02	26.1535	1.45355	0	7.6701		0	6.25625	5.02952	0	88.5708	24.5443
98.9312	97.5976	47.2774	40.6993	5.65345	36.8165		0	1.25125	5.02952	0	113.069	3.06804
8.85953	20.02	0	7.26774	16.9603	52.1567		10.3361	23.7738	9.0531	13.0819	5.65345	41.4185
102.623	48.7988	11.0649	7.26774	15.0758	23.0103		21.4105	67.5675	0	36.3387	3.76896	55.2247
95.2397	50.05	14.0826	4.36064	9.42242	26.0783		34.6998	71.3213	13.0767	30.5245	0	10.7381
89.3334	78.8288	10.059	10.1748	9.42242	35.2825		26.5785	93.8438	5.02952	14.5355	0	29.1464
78.9973	62.5625	0	0	32.0363	0		21.4105	81.3313	0	18.8961	0	16.8742
18.4573	32.5325	13.0767	33.4316	30.1518	39.8845		386.866	412.913	612.595	670.086	22.6138	33.7484
23.6253	33.7838	10.059	40.6993	64.0724	52.1567		19.9339	67.5675	5.02952	0	35.8052	3.06804
112.22	51.3013	33.1948	7.26774	71.6104	168.742		2.21488	13.7638	0	40.6993	0	13.8062
47.989	110.11	0	15.989	0	13.8062		22.1488	138.889	3.01771	24.7103	0	56.7587
25.1019	8.75875	5.02952	2.9071	13.1914	7.6701		34.6997	198.949	5.02952	74.1309	0	49.0886
13.2893	6.25625	5.02952	0	13.1914	7.6701		41.3444	251.501	5.02952	136.634	0	38.3505
14.7659	8.75875	0	0	0	0		43.5593	223.974	3.01771	133.726	0	21.4763
4.42976	17.5175	0	0	0	0		33.9615	123.874	0	90.12	0	9.20412
95.2398	120.12	16.0944	37.7922	0	13.8062		24.3636	8.75877	0	0	0	0
97.4547	151.401	16.0944	7.26774	13.1914	4.60206		19.1956	22.5225	16.0944	24.7103	9.42242	4.60206
71.6144	10.01	24.1417	14.5355	18.8448	138.062		29.5317	200.2	9.05311	11.6284	0	21.4763
61.2783	12.5125	22.1299	23.2568	18.8448	153.402		7.38293	30.03	0	13.0819	15.0758	32.2144
56.1103	15.015	5.02952	36.3387	24.4983	133.46		4.42975	38.7888	0	7.26774	5.65345	18.4082
2.21488	5.005	9.0531	1.45355	9.42242	52.1567		11.0744	0	0	0	267.597	4.60206
5.90634	28.7788	9.0531	7.26774	716.104	449.468		16.9807	0	0	0	263.828	7.6701
14.0276	12.5125	27.1594	33.4316	13.1914	32.2144		3.69146	0	0	0	248.752	0
19.1956	30.03	5.02952	2.9071	9.42242	18.4082		16.9807	98.8488	27.1594	26.1639	0	9.20412
24.3637	117.618	7.04131	21.8032	26.3828	15.3402		14.7659	595.595	10.059	553.802	56.5345	19.9423
14.0276	2.5025	14.0826	11.6284	361.821	262.317		26.5785	621.872	15.0885	577.059	58.419	29.1464
12.551	80.08	10.059	18.8961	0	1.53402		25.1019	653.153	10.059	614.851	82.9173	23.0103
17.719	50.05	5.02952	14.5355	11.3069	39.8845		22.887	663.163	8.04721	648.282	69.7259	19.9423
298.271	246.496	25.1476	8.72129	18.8448	30.6804		10.3361	773.273	3.01771	574.152	20.7293	10.7381
164.639	242.743	10.059	7.26774	3.76897	23.0103		5.16805	639.389	15.0885	319.781	39.5742	30.6804
11.0744	53.8038	0	43.6064	11.3069	27.6124		7.38293	126.376	0	50.8742	84.8018	9.20412
12.551	5.005	0	14.5355	9.42242	35.2825		0	156.406	3.01771	52.3277	84.8018	18.4082
0	37.5375	14.0826	27.6174	16.9603	33.7484		1.47658	176.426	9.0531	61.049	54.65	32.2144
57.5868	78.8288	25.1476	34.8851	18.8448	15.3402		11.8127	48.7988	12.0708	11.6284	26.3828	41.4185
42.821	0	0	0	15.0758	0		15.5042	73.8238	15.0885	7.26774	9.42242	21.4763
19.1956	26.2763	1.0059	8.72129	37.6897	271.522		0	8.75876	15.0885	24.7103	0	26.0783
74.5676	102.603	5.02952	43.6065	0	23.0103		21.4105	26.2763	5.02952	8.7213	0	7.6701
142.49	90.09	15.0885	27.6174	9.42242	35.2825		19.9339	28.7788	3.01771	0	0	7.6701
119.603	43.7938	20.1181	18.8961	15.0758	19.9423		22.8871	36.2863	0	24.7103	0	18.4082
0	8.75875	0	21.8032	0	0		28.0551	38.7888	0	21.8032	0	23.0103
76.0441	66.3163	14.0826	33.4316	0	15.3402		2.21488	82.5825	1.0059	10.1748	0	33.7484
37.6529	57.5575	5.02952	18.8961	35.8052	107.381		3.69146	106.356	5.02952	7.26774	0	52.1567
28.7934	66.3163	2.01181	14.5355	35.8052	96.6432		8.85952	81.3313	10.059	0	0	58.2928
34.6998	35.035	0	11.6284	0	7.6701		10.3361	27.5275	15.0885	7.26774	0	56.7587
269.477	223.974	321.889	385.19	0	7.6701		14.7659	30.03	12.0708	7.26774	0	36.8165
67.9229	153.904	93.549	213.671	7.53793	6.13608		31.0083	18.7688	14.0826	14.5355	32.0363	115.052
192.694	192.693	34.2007	11.6284	9.42242	19.9423		7.38293	10.01	0	0	18.8448	0
23.6253	36.2863	24.1417	23.2568	26.3828	15.3402		33.9615	62.5625	0	31.9781	0	21.4763
375.053	279.029	835.906	521.824	0	23.0103		12.551	51.3013	0	31.9781	0	15.3402
154.303	267.767	12.0708	11.6284	0	9.20412		7.38293	31.2813	0	37.7922	0	12.2722
27.3168	58.8088	38.2243	0	18.8448	84.3711		52.4188	156.406	13.0767	20.3497	0	15.3402
20.6722	50.05	32.1889	0	37.6897	95.1092		67.9229	145.145	10.059	36.3387	0	13.8062
16.2425	66.3163	14.0826	17.4426	20.7293	92.0412		14.7659	22.5225	5.02952	13.0819	0	59.8268
0	0	10.059	0	0	0		33.2232	188.939	33.1948	93.027	1.88448	19.9423
197.863	163.914	210.234	238.382	11.3069	16.8742		22.8871	187.688	26.1535	61.049	0	32.2144
58.3251	81.3313	4.02362	8.72129	9.42242	46.0206		17.719	128.879	27.1594	33.4316	0	32.2144
11.8127	22.5225	0	5.81419	20.7293	9.20412		42.0827	80.08	5.02952	8.72129	0	53.6907
290.887	25.025	580.406	10.1748	1.88448	59.8268		18.4573	57.5575	10.059	7.26774	0	26.0783
471.769	16.2663	771.528	13.0819	11.3069	111.984		8.12122	21.2713	0	31.9781	15.0758	55.2247
570.7	8.75875	810.758	8.72129	18.8448	133.46		5.16805	28.7788	0	42.1529	22.6138	73.633
643.791	2.5025	758.451	7.26774	9.42242	128.858		9.59781	85.085	0	33.4316	32.0363	72.0989
598.017	0	657.861	10.1748	7.53794	96.6431		24.3636	70.07	11.0649	7.26774	11.3069	41.4185
508.684	0	603.542	7.26774	0	58.2928		15.5042	42.5425	1.0059	7.26774	16.9603	84.3711
371.361	0	462.715	7.26774	11.3069	26.0783		0	18.7688	10.059	20.3497	9.42242	30.6804
212.628	0	318.871	1.45355	18.8448	7.6701		67.1846	394.144	72.425	116.284	15.0759	15.3402
45.0359	0	48.2834	0	0	0		73.8293	385.385	84.4959	140.994	0	9.20412
25.102	0	32.1889	0	0	0		9.59782	5.005	15.0885	0	77.2639	0
13.2893	0	18.1063	0	0	1.53402		10.3361	23.7738	15.0885	7.26774	88.5708	0
10.3361	2.5025	0	7.26775	0	111.984		11.8127	10.01	0	4.36064	73.4949	0
21.4105	11.2612	10.059	36.3387	15.0758	95.1092		11.0744	0	0	0	154.528	0
16.9808	7.5075	8.04721	8.72129	0	59.8268		8.12122	0	0	0	128.145	0
121.08	22.5225	39.2302	1.45355	0	24.5443		2.21488	0	0	0	60.3035	0
166.854	36.2863	57.3365	14.5355	1.88448	35.2825		0	0	0	0	58.419	3.06804
261.355	37.5375	90.5313	30.5245	9.42242	26.0783		2.21488	0	0	0	69.7259	7.6701
270.215	38.7888	86.5077	23.2568	7.53794	36.8165		3.69146	0	0	0	96.1087	7.6701
304.177	31.2813	76.4486	29.071	5.65345	33.7484		3.69146	0	0	0	94.2241	9.20412
290.888	37.5375	99.5845	20.3497	9.42242	32.2144		14.7659	10.01	4.02362	0	0	18.4082
0	5.005	1.0059	27.6174	0	15.3402		0	6.25625	2.01181	0	73.4949	32.2144
138.799	15.015	147.868	37.7922	0	10.7381		3.69146	12.5125	0	11.6284	75.3794	78.235
166.854	25.025	186.092	31.9781	0	7.6701		5.90634	11.2612	1.0059	20.3497	62.1879	92.0412
207.46	31.2813	237.393	33.4316	3.76897	18.4082		22.1488	53.8038	13.0767	0	32.0362	27.6124
241.422	13.7638	269.582	31.9781	9.42242	36.8165		14.7659	120.12	15.0885	20.3497	0	16.8742
286.458	8.75875	310.824	45.06	22.6138	49.0886		20.6722	115.115	15.0885	29.071	0	10.7381
301.962	7.5075	349.048	39.2458	30.1518	53.6907		27.3168	118.869	16.0944	20.3497	13.1914	21.4763
328.54	6.25625	396.326	49.4206	28.2673	35.2825		33.9615	63.8138	13.0767	0	18.8448	13.8062
296.056	5.005	390.29	45.06	18.8448	24.5443		54.6337	83.8338	11.0649	7.26774	7.53794	23.0103
313.775	6.25625	353.072	30.5245	0	27.6124		3.69146	31.2813	5.02952	0	64.0724	93.5752
343.306	12.5125	345.025	31.9781	0	36.8165		17.719	35.035	5.02952	0	0	18.4082
324.849	17.5175	264.553	43.6064	0	21.4763		3.69146	30.03	16.0944	4.36064	28.2673	24.5443
226.656	16.2663	182.068	43.6064	0	15.3402		0	13.7638	0	0	9.42242	18.4082
103.361	17.5175	85.5017	65.4096	0	9.20412		36.1763	42.5425	31.183	56.6884	0	69.0309
46.5124	18.7688	43.2538	63.9561	0	7.6701		41.3444	40.04	32.1889	53.7813	7.53794	59.8268
11.0744	13.7638	0	11.6284	16.9603	41.4185		4.42976	23.7738	5.02952	13.0819	5.65345	30.6804
9.59781	16.2663	4.02362	15.989	0	15.3402		7.38293	20.02	10.059	15.989	0	24.5443
525.664	12.5125	831.882	7.26774	18.8448	128.858		13.2893	26.2763	9.0531	21.8032	0	16.8742
752.32	10.01	919.395	7.26774	35.8052	184.082		18.4573	46.2963	5.02952	17.4426	0	10.7381
818.767	11.2612	923.419	4.36064	35.8052	154.936		18.4573	58.8088	1.0059	15.989	0	15.3402
848.298	12.5125	911.348	0	37.6897	156.47		21.4105	61.3113	0	8.72129	0	12.2722
904.409	10.01	946.555	0	26.3828	111.983		27.3168	52.5525	0	18.8961	0	13.8062
0	1.25125	0	0	0	16.8742		5.90634	20.02	8.04721	26.1639	118.722	58.2928
25.8402	7.5075	0	14.5355	0	26.0783		10.3361	36.2863	0	1.45355	0	4.60206
14.7659	12.5125	0	8.72129	0	24.5443		7.38293	40.04	2.01181	20.3497	0	15.3402
10.3361	0	0	0	18.8448	39.8845		2.95317	38.7888	5.02952	27.6174	7.53794	24.5443
8.12122	0	0	0	16.9603	44.4866		46.5125	68.8188	5.02952	29.071	9.42242	12.2722
3.69146	12.5125	0	13.0819	11.3069	46.0206		13.2893	31.2813	0	18.8961	9.42242	30.6804
44.2976	13.7638	23.1358	0	11.3069	216.297		22.1488	25.025	35.2066	0	15.0758	18.4082
54.6337	0	8.04721	13.0819	50.8811	280.726		18.4573	96.3465	14.0826	47.9671	0	44.4866
0	20.02	5.02952	0	0	141.13		28.0551	193.944	17.1003	81.3987	0	30.6804
0	23.7738	5.02952	0	11.3069	58.2928		32.4849	190.19	10.059	63.9561	0	18.4082
32.4849	0	0	7.26774	0	19.9423		36.1763	160.16	4.02362	45.06	0	18.4082
42.821	7.5075	0	14.5355	0	16.8742		0	0	5.02952	0	101.762	0
37.6529	33.7838	5.02952	2.9071	0	15.3402		0	97.5975	1.0059	114.83	122.491	12.2722
35.438	12.5125	15.0885	7.26774	9.42242	7.6701		2.95317	6.25625	10.059	7.26774	101.762	0
27.3168	7.5075	15.0885	5.81419	9.42242	26.0783		0	0	5.02952	21.8032	58.419	0
48.7273	18.7688	10.059	10.1748	0	110.45		0	0	5.02952	15.989	54.65	0
38.3912	12.5125	18.1063	24.7103	0	84.3711		0	0	0	0	152.643	6.13608
12.551	18.7688	5.02952	21.8032	37.6897	104.313		0	347.848	0	42.1529	165.835	56.7587
0	18.7688	13.0767	0	0	26.0783		0	231.481	0	14.5355	96.1088	107.381
187.526	3.75375	339.995	7.26774	5.65345	15.3402		0.738292	80.08	12.0708	81.3987	26.3828	9.20412
321.157	0	537.152	2.9071	0	26.0783		3.69146	96.3464	1.0059	200.59	9.42242	23.0103
382.436	0	679.99	0	0	39.8845		4.42975	118.869	0	241.289	0	15.3402
445.191	0	876.142	5.81419	3.76897	53.6907		0	103.854	5.02952	279.081	35.8052	16.8742
473.246	26.2763	1253.36	8.72129	18.8448	49.0886		0	91.3413	7.04131	234.021	13.1914	9.20412
437.808	26.2763	1171.88	7.26774	33.9207	61.3608		0	33.7838	5.02952	110.47	13.1914	7.6701
423.042	18.7688	1088.39	2.9071	47.1121	62.8948		0	12.5125	5.02952	43.6064	18.8448	3.06804
408.276	20.02	1038.09	0	64.0724	62.8948		14.7659	18.7688	19.1122	7.26774	15.0758	30.6804
33.2232	31.2813	8.04721	13.0819	0	24.5443		7.38293	128.879	6.03542	222.393	24.4983	41.4185
53.1571	20.02	0	2.9071	0	41.4185		18.4573	475.475	10.059	837.244	48.9966	3.06804
50.2039	25.025	0	21.8032	0	53.6907		23.6254	581.832	11.0649	946.26	50.8811	7.6701
50.9422	22.5225	4.0236	23.2568	0	46.0206		14.7659	644.394	14.0826	1014.58	56.5345	7.6701
40.6061	35.035	10.059	27.6174	0	36.8165		7.38293	666.917	6.03542	1126.5	58.419	15.3402
26.5785	43.7938	8.0472	8.72129	0	26.0783		1.47658	673.173	5.02952	1174.47	47.1121	7.6701
7.38293	6.25625	0	0	18.8448	70.5649		3.69146	619.369	0	1050.92	32.0363	1.53402
9.5978	8.75875	0	0	37.6897	101.245		0	521.772	8.04721	726.774	20.7293	30.6804
18.4573	27.5275	11.0649	4.36064	37.6897	177.946		0	322.823	17.1004	421.529	3.76897	30.6804
101.884	27.5275	0	29.071	37.6897	50.6227		62.0166	30.03	19.1122	2.9071	20.7293	4.60206
90.81	2.5025	5.02952	15.989	16.9603	50.6227		55.372	110.11	10.059	0	33.9207	38.3505
201.554	6.25625	183.075	0	18.8448	159.538		60.54	112.613	17.1003	0	24.4983	35.2825
190.48	3.75375	235.381	0	18.8448	187.15		8.12122	2.5025	11.0649	7.26774	0	46.0206
159.471	0	295.736	0	11.3069	171.81		3.69146	18.7688	5.02952	21.8032	16.9603	19.9423
148.397	3.75375	330.943	4.36064	13.1914	158.004		0	57.5575	11.0649	33.4316	30.1517	6.13608
141.014	12.5125	319.877	7.26774	16.9603	187.151		0	91.3412	14.0826	43.6064	43.3431	7.6701
134.369	15.015	231.358	18.8961	0	237.773		0	122.623	8.04721	40.6993	37.6897	15.3402
118.865	7.5075	214.258	17.4426	0	237.773		5.90634	118.869	0	49.4206	30.1517	16.8742
124.033	5.005	199.169	23.2568	0	220.899		0	101.351	0	23.2568	64.0724	24.5443
148.397	0	144.85	18.8961	0	147.266		0	51.3013	0	62.5026	103.647	26.0783
140.276	0	166.98	10.1748	0	82.8371		0	53.8038	0	65.4097	97.9932	24.5443
139.538	0	145.856	0	9.42242	24.5443		0	65.065	0	72.6774	122.491	30.6804
155.041	0	151.891	0	9.42242	24.5443		0	78.8288	0	53.7813	86.6863	26.0783
157.994	0	165.974	0	9.42242	36.8165		11.8127	42.5425	13.0767	1.45355	18.8448	7.6701
137.322	0	128.756	0	18.8448	52.1567		11.8127	16.2663	10.059	13.0819	13.1914	33.7484
103.361	0	59.3483	4.36065	32.0363	121.188		9.59781	0	0	0	18.8448	13.8062
52.4188	0	39.2302	14.5355	26.3828	88.9732		11.0744	7.5075	0	0	18.8448	13.8062
23.6253	51.3013	0	11.6284	9.42242	18.4082		13.2893	16.2663	1.0059	8.72129	15.0759	23.0103
0	0	5.02952	0	18.8448	55.2247		12.551	21.2713	6.03542	24.7103	9.42242	26.0783
0	11.2612	8.04721	14.5355	71.6104	41.4185		11.0744	25.025	12.0708	7.26774	18.8448	47.5546
0	6.25625	5.02952	13.0819	73.4949	26.0783		0	43.7938	6.03542	4.36064	88.5708	23.0103
7.38293	0	0	0	0	0		0	45.045	6.03542	11.6284	96.1089	26.0783
2.95317	0	3.01771	0	0	0		7.38293	32.5325	10.059	14.5355	113.069	29.1464
84.1653	25.025	65.3837	0	18.8448	125.79		20.6722	91.3413	8.04721	11.6284	0	33.7484
104.838	181.431	130.767	106.109	0	33.7484		7.38293	31.2813	7.04131	15.989	0	49.0886
15.5042	18.7688	0	14.5355	18.8448	59.8268		0	6.25625	0	5.81419	81.0328	90.5072
5.90634	25.025	6.03542	2.9071	26.3828	67.4969		7.38293	37.5375	4.02362	7.26774	26.3828	0
11.8127	0	0	0	24.4983	64.4288		8.85952	53.8038	6.03541	8.72129	16.9603	0
14.7659	2.5025	7.0413	0	20.7293	69.0309		0	38.7888	0	14.5355	56.5345	50.6227
14.7659	18.7688	5.02952	7.26774	0	27.6124		14.7659	71.3213	5.02952	14.5355	0	0
14.0276	7.5075	0	0	0	16.8742		8.85952	113.864	6.03542	7.26774	0	26.0783
21.4105	8.75875	8.04721	0	0	24.5443		3.69146	150.15	11.0649	10.1748	3.76897	46.0206
6.64464	22.5225	0	17.4426	0	21.4763		6.64464	148.899	14.0826	14.5355	9.42242	36.8165
54.6337	91.3413	255.499	220.939	30.1518	19.9423		17.719	128.879	14.0826	31.9781	9.42242	23.0103
0	10.01	0	0	0	39.8845		19.1956	23.7738	11.0649	7.26774	18.8448	26.0783
5.90634	30.03	5.02952	30.5245	0	10.7381		25.8402	15.015	8.04721	10.1748	18.8448	24.5443
129.201	11.2612	0	37.7922	18.8448	161.072		5.16805	17.5175	1.0059	0	114.953	151.868
219.273	7.5075	0	21.8032	18.8448	110.45		0	8.75875	0	5.81419	135.683	199.423
236.992	25.025	0	18.8961	0	61.3608		0	7.5075	5.02952	7.26774	131.914	265.386
197.124	23.7738	1.0059	0	0	30.6804		42.821	43.7938	0	30.5245	9.42242	55.2247
34.6998	70.07	3.01771	33.4316	28.2673	116.586		0	0	7.04131	39.2458	103.647	291.464
70.1378	45.045	31.183	33.4316	0	15.3402		56.1103	90.0901	173.016	158.437	9.42242	23.0103
52.4188	42.5425	5.02952	21.8032	0	42.9526		111.482	161.411	11.0649	75.5845	18.8448	49.0886
21.4105	17.5175	10.059	7.26774	41.4587	33.7484		9.59782	21.2713	0	15.989	92.3399	38.3505
10.3361	33.7838	9.0531	11.6284	11.3069	39.8845		0	41.2913	0	18.8961	131.914	39.8845
10.3361	22.5225	10.059	7.26774	9.42242	36.8165		11.0744	27.5275	14.0826	0	11.3069	23.0103
5.90634	22.5225	0	0	18.8448	30.6804		11.0744	32.5325	7.04131	0	18.8448	33.7484
0	6.25625	10.059	14.5355	9.42242	38.3505		4.42975	12.5125	6.03542	0	0	55.2247
14.0276	18.7688	24.1417	0	0	49.0886		6.64464	122.623	0	1.45355	5.65345	13.8062
36.1763	13.7638	21.124	0	0	27.6124		5.90634	78.8288	0	0	0	3.06804
62.7549	26.2763	79.4664	7.26774	0	124.256		52.4188	62.5625	11.0649	10.1748	20.7293	32.2144
85.6419	23.7738	111.655	1.45355	3.76897	141.13		2.21488	12.5125	0	18.8961	24.4983	33.7484
95.9781	25.025	148.874	7.26774	9.42242	171.81		0	12.5125	0	29.071	39.5742	38.3505
114.435	23.7738	180.057	14.5355	9.42242	162.606		2.95317	21.2713	0	21.8032	56.5345	35.2825
124.771	18.7688	239.405	8.72129	3.76897	158.004		32.4849	82.5825	2.01181	0	18.8448	3.06804
129.201	18.7688	265.559	8.72129	9.42242	177.946		20.6722	97.5975	4.02362	0	5.65345	15.3402
148.397	13.7638	313.842	7.26774	9.42242	204.025		13.2893	106.356	5.02952	8.72129	0	21.4763
189.003	18.7688	377.214	0	0	153.402		17.719	52.5525	7.0413	21.8032	0	49.0886
192.695	20.02	379.225	0	0	110.449		4.42976	23.7738	0	7.26774	0	18.4082
208.198	10.01	327.925	0	3.76897	81.3031		18.4573	81.3313	5.02952	0	16.9603	23.0103
196.386	13.7638	297.747	0	13.1914	116.586		22.1488	120.12	6.03542	5.81419	22.6138	18.4082
180.882	21.2713	261.535	0	18.8448	138.062		37.6529	132.632	11.0649	24.7103	18.8448	21.4763
175.714	22.5225	228.34	0	22.6138	144.198		45.0359	148.899	10.059	36.3387	15.0758	16.8742
131.416	25.025	156.921	0	22.6138	108.916		36.9146	121.371	17.1004	33.4316	0	26.0783
82.6888	20.02	95.5607	0	18.8448	79.769		0	0	5.02952	0	0	21.4763
7.38293	25.025	5.02952	15.989	1.88448	39.8845		0	0	5.02952	0	0	24.5443
5.90634	30.03	5.02952	21.8032	16.9603	44.4866		15.5042	55.055	8.04721	24.7103	0	0
29.5317	18.7688	1.0059	26.1639	5.65345	32.2144		18.4573	88.8387	12.0708	5.81419	9.42242	52.1567
30.27	61.3113	13.0767	11.6284	0	15.3402		24.3636	117.618	15.0885	10.1748	3.76897	49.0886
16.9807	0	0	0	0	75.167		39.1295	107.608	23.1358	14.5355	11.3069	49.0886
17.719	0	0	0	0	23.0103		61.2783	78.8288	16.0944	10.1748	18.8448	64.4288
8.85952	51.3013	6.03542	7.26774	0	27.6124		6.64464	6.25625	0	15.989	9.42242	27.6124
8.12122	51.3013	4.02362	1.45355	0	36.8165		7.38293	46.2963	11.0649	5.81419	18.8448	29.1464
7.38293	35.035	0	0	0	39.8845		13.2893	77.5775	0	0	0	33.7484
8.85952	30.03	0	0	0	29.1464		5.16805	196.446	0	21.8032	24.4983	38.3505
6.64464	38.7888	3.01771	4.36064	0	15.3402		5.90634	86.3363	7.04131	23.2568	13.1914	46.0206
3.69146	28.7788	5.02952	0	9.42242	13.8062		0	141.391	9.0531	62.5026	3.76897	19.9423
13.2893	0	0	0	0	46.0206		0	161.411	9.0531	69.7703	15.0758	16.8742
22.8871	0	0	0	0	30.6804		0	133.884	5.02952	82.8522	18.8448	24.5443
11.0744	30.03	5.02952	8.72129	9.42242	7.6701		9.59782	70.07	0	5.81419	9.42242	23.0103
10.3361	21.2713	11.0649	21.8032	13.1914	4.60206		16.9807	51.3013	0	7.26774	20.7293	18.4082
7.38293	0	0	0	28.2673	101.245		18.4573	46.2963	0	10.1748	35.8052	32.2144
12.551	43.7938	5.02952	0	0	0		9.5978	35.035	1.0059	18.8961	35.8052	55.2247
12.551	48.7988	0	10.1748	20.7293	44.4866		7.38293	52.5525	5.02952	31.9781	37.6897	75.167
25.1019	63.8138	0	2.9071	18.8448	35.2825		7.38293	56.3063	8.04721	34.8852	26.3828	73.633
34.6997	66.3163	0	7.26774	20.7293	16.8742		10.3361	60.06	9.0531	23.2568	30.1518	72.0989
33.9615	76.3263	0	7.26774	9.42242	9.20412		10.3361	46.2963	9.05311	7.26775	32.0363	72.0989
32.4849	81.3313	0	7.26774	9.42242	18.4082		11.8127	35.035	13.0767	0	22.6138	65.9629
33.2232	76.3263	1.0059	0	1.88448	33.7484		22.8871	17.5175	13.0767	0	9.42242	61.3608
35.4381	70.07	5.02952	0	0	38.3505		25.8402	28.7788	12.0708	1.45355	9.42242	59.8268
27.3168	51.3013	5.02952	0	11.3069	39.8845		19.9339	48.7988	13.0767	7.26774	7.53794	36.8165
14.0276	37.5375	5.02952	4.36064	18.8448	41.4185		12.551	46.2963	15.0885	15.989	0	39.8845
6.64464	32.5325	0	10.1748	18.8448	55.2247		11.0744	45.045	10.059	31.978	0	42.9526
8.85952	26.2763	4.02362	14.5355	11.3069	65.9629		17.719	23.7738	10.059	52.3277	0	42.9526
19.9339	18.7688	0	10.1748	26.3828	0		40.6061	23.7738	22.1299	33.4316	0	42.9526
11.0744	2.5025	2.01181	7.26774	0	21.4763		11.0744	17.5175	0	0	9.42242	56.7587
5.90634	5.005	0	18.8961	0	27.6124		2.21488	18.7688	0	0	5.65345	38.3505
22.1488	7.5075	76.4486	14.5355	9.42242	70.5649		3.69146	15.015	4.02362	0	0	15.3402
21.4105	18.7688	125.738	14.5355	9.42242	93.5752		4.42975	21.2713	5.02952	7.26774	9.42242	19.9423
11.0744	27.5275	148.874	26.1639	0	119.654		5.16805	28.7788	6.03542	10.1748	15.0758	27.6124
11.0744	31.2813	162.957	17.4426	0	130.392		12.551	36.2863	5.02952	14.5355	9.42242	32.2144
16.9808	43.7938	142.838	20.3497	0	128.858		22.1488	40.04	6.03542	13.0819	9.42242	30.6804
34.6998	48.7988	82.4841	26.1639	0	147.266		3.69146	230.23	0	111.923	33.9207	23.0103
23.6254	30.03	36.2125	29.071	0	96.643		0.738292	466.717	0	167.158	71.6104	23.0103
8.12122	7.5075	5.02952	7.26774	0	33.7484		0	0	5.02952	0	24.4983	24.5443
7.38293	16.2663	6.03542	13.0819	0	24.5443		7.38293	116.366	10.059	27.6174	15.0758	30.6804
33.2232	7.5075	25.1476	0	7.53792	0		26.5785	82.5826	3.01771	34.8852	5.65344	49.0886
11.0744	0	0	8.7213	0	0		7.38293	15.015	0	20.3497	35.8052	7.6701
11.8127	18.7688	0	1.45355	15.0758	19.9423		5.90634	42.5425	5.02952	23.2568	15.0758	41.4185
4.42975	0	5.02952	2.9071	0	46.0206		3.69146	26.2763	5.02952	39.2458	9.42242	56.7587
7.38293	27.5275	0	0	5.65345	24.5443		3.69146	11.2613	0	31.9781	3.76897	50.6227
0	16.2663	0	2.9071	7.53792	32.2144		0	26.2763	0	7.26774	32.0363	59.8268
10.3361	41.2913	0	7.26774	0	9.20412		14.7659	86.3363	16.0944	17.4426	0	30.6804
3.69146	13.7638	5.02952	14.5355	0	65.9629		0	161.411	0	241.289	0	13.8062
0.738292	0	5.02952	2.9071	20.7293	23.0103		0	211.461	0	366.294	5.65345	18.4082
3.69146	40.04	5.02952	29.071	0	3.06804		5.90634	240.24	0	463.682	16.9603	24.5443
416.397	7.5075	50.2952	7.26774	7.53794	15.3402		7.38293	256.506	0	574.152	26.3828	30.6804
207.46	0	39.2302	7.26774	0	13.8062		4.42976	264.014	0	610.49	24.4983	29.1464
59.8017	53.8038	5.02952	20.3497	9.42242	10.7381		0	256.506	0	629.386	22.6138	30.6804
50.2039	56.3063	1.0059	14.5355	7.53794	15.3402		7.38293	232.733	1.0059	584.326	22.6138	36.8165
271.692	0	334.966	0	5.65345	0		7.38293	201.452	5.02952	662.818	18.8448	36.8165
283.505	0	316.859	0	11.3069	0		2.95317	161.411	5.02952	636.654	16.9603	41.4185
333.708	5.005	343.013	0	30.1518	6.13608		0	141.391	5.02952	559.616	11.3069	50.6227
414.92	12.5125	356.09	0	33.9207	21.4763		17.719	27.5275	14.0826	127.912	11.3069	47.5546
452.574	5.005	278.635	0	28.2673	33.7484		0	36.2863	0	8.72128	96.1087	98.1774
413.444	0	188.104	0	20.7293	33.7484		0	66.3163	0	39.2458	90.4552	150.334
298.27	0	108.637	0	13.1914	21.4763		0	121.371	0	62.5026	67.8414	165.674
0	40.04	14.0826	0	35.8052	98.1772		0	207.708	0	75.5845	30.1518	154.936
16.9807	6.25625	5.02952	36.3387	15.0758	38.3505		0	147.648	0	56.6884	41.4587	171.81
82.6888	36.2863	127.749	53.7813	18.8448	15.3402		13.2893	37.5375	5.02952	14.5355	0	55.2247
30.27	2.5025	17.1003	0	15.0758	3.06804		14.0276	38.7888	5.02952	20.3497	1.88448	70.5649
432.64	0	83.49	0	9.42242	32.2144		14.0276	47.5475	1.0059	37.7922	11.3069	78.235
344.045	0	65.3837	0	15.0758	35.2825		8.85952	26.2763	5.02952	0	71.6104	29.1464
19.9339	20.02	1.0059	7.26774	11.3069	53.6907		0	274.024	5.02952	401.179	16.9603	24.5443
16.9807	27.5275	8.04721	20.3497	26.3828	75.167		0	272.773	9.0531	454.961	18.8448	15.3402
317.466	16.2663	271.594	14.5355	26.3828	19.9423		0	306.556	8.04721	421.529	18.8448	16.8742
391.295	12.5125	361.119	14.5355	30.1518	12.2722		0	381.631	5.02952	361.933	3.76897	29.1464
462.909	15.015	392.302	5.8142	18.8448	6.13608		0	470.47	2.01181	353.212	0	46.0206
373.576	43.7938	321.889	17.4426	20.7293	7.6701		0	454.204	0	313.966	13.1914	42.9526
431.163	0	223.311	0	18.8448	0		0	330.33	0	265.999	18.8448	41.4185
14.0276	20.02	10.059	0	0	32.2144		0	165.165	0	132.273	24.4983	30.6804
6.64464	12.5125	0	0	7.53792	15.3402		0	60.06	1.0059	50.8742	28.2673	30.6804
18.4573	3.75375	10.059	20.3497	3.76897	75.167		0	26.2763	5.02952	10.1748	18.8448	55.2247
19.9339	0	6.0354	14.5355	11.3069	55.2247		1.47658	37.5375	5.02952	1.45355	18.8448	52.1567
13.2893	0	0	7.26774	9.42242	29.1464		4.42975	52.5525	6.03542	2.9071	0	36.8165
4.42976	0	15.0885	10.1748	28.2673	95.1092		8.85952	40.04	5.02952	7.26774	0	41.4185
7.38293	0	13.0767	7.26774	20.7293	92.0412		10.3361	32.5325	4.02362	10.1748	0	47.5546
7.38293	6.25625	5.02952	1.45355	28.2673	67.4969		9.59781	22.5225	0	13.0819	0	75.167
42.0827	6.25625	15.0885	5.81419	0	26.0783		6.64464	18.7688	0	7.26774	7.53794	70.5649
42.0827	6.25625	25.1476	7.26774	0	44.4866		7.38293	61.3113	0	37.7922	11.3069	56.7587
50.2039	0	21.124	2.9071	0	65.9629		7.38293	96.3463	0	42.1529	18.8448	49.0886
17.719	16.2663	10.059	7.26774	0	65.9629		1.47659	101.351	0	47.9671	26.3828	33.7484
33.2232	2.5025	8.04721	0	13.1914	62.8948		0	78.8288	0	45.06	28.2673	32.2144
37.6529	0	10.059	0	18.8448	47.5546		3.69146	65.065	4.02361	122.098	9.42242	13.8062
42.821	0	19.1122	0	18.8448	38.3505		7.38293	63.8138	0	0	9.42242	10.7381
42.0827	0	12.0708	5.81419	0	7.6701		5.90634	78.8288	0	0	3.76897	27.6124
9.5978	0	34.2007	7.26774	0	72.0989		2.95317	72.5725	0	0	0	33.7484
3.69146	0	31.183	1.45355	0	56.7587		7.38293	50.05	0	0	0	36.8165
7.38293	0	39.2302	0	0	32.2144		10.3361	36.2863	0	1.45355	0	19.9423
50.2039	7.5075	39.2302	0	18.8448	85.9051		119.604	57.5575	47.2774	33.4316	0	32.2144
55.372	6.25625	38.2243	1.45355	16.9603	73.633		124.033	61.3113	53.3129	21.8032	0	21.4763
56.1103	3.75375	21.124	8.72129	3.76897	35.2825		106.314	28.7788	45.2656	13.0819	9.42242	10.7381
69.3995	0	29.1712	14.5355	0	4.60206		63.4932	15.015	31.183	11.6284	13.1914	6.13608
73.8293	0	25.1476	7.26774	0	7.6701		53.1571	18.7688	28.1653	14.5355	18.8448	10.7381
61.2783	0	15.0885	0	0	13.8062		47.2507	12.5125	29.1712	10.1748	11.3069	23.0103
56.1103	7.5075	39.2302	0	7.53794	33.7484		7.38293	26.2763	0	8.7213	18.8448	64.4288
42.821	20.02	39.2302	2.9071	9.42242	52.1567		25.1019	22.5225	9.0531	7.26774	13.1914	21.4763
45.0359	31.2813	43.2538	7.26774	9.42242	75.167		22.1488	48.7988	15.0885	11.6284	0	35.2825
5.90635	22.5225	6.03542	14.5355	30.1518	35.2825		11.0744	26.2763	10.059	29.071	0	13.8062
15.5041	66.3163	10.059	0	30.1518	36.8165		0	0	0	0	143.221	72.0989
3.69146	0	8.04721	0	16.9604	0		2.95317	23.7738	7.04131	0	28.2673	36.8165
33.9615	5.005	0	0	0	59.8268		19.1956	42.5425	9.05311	0	22.6138	46.0206
4.42975	36.2863	13.0767	21.8032	0	49.0886		14.0276	30.03	20.1181	0	30.1517	64.4288
25.1019	62.5625	5.02952	20.3497	0	0		13.2893	2.5025	16.0945	1.45355	26.3828	70.5649
124.772	37.5375	34.2007	47.9671	9.42242	24.5443		6.64464	13.7638	9.0531	11.6284	48.9966	33.7484
10.3361	11.2613	0	0	9.42242	53.6907		3.69146	16.2663	7.04131	20.3497	62.1879	44.4866
27.3168	21.2713	0	0	22.6138	12.2722		14.0276	23.7738	8.04721	8.72129	7.53793	95.1091
7.38293	30.03	5.02952	7.26774	11.3069	33.7484		19.1956	30.03	5.02952	7.26774	0	92.0412
8.85952	17.5175	12.0708	0	9.42242	36.8165		0	18.7688	10.059	0	1.88448	69.0309
19.1956	0	0	0	0	0		81.2122	185.185	9.0531	63.9561	28.2673	38.3505
11.0744	18.7688	10.059	1.45355	9.42242	6.13608		33.9615	195.195	5.02952	29.071	11.3069	38.3505
39.1295	50.05	5.02952	10.1748	0	19.9423		21.4105	158.909	2.01181	10.1748	15.0758	52.1567
19.9339	47.5475	26.1535	33.4316	7.53794	19.9423		7.38293	62.5625	4.02362	0	13.1914	30.6804
23.6254	42.5425	28.1653	23.2568	0	15.3402		20.6722	53.8038	4.02362	7.26774	1.88448	38.3505
33.2232	45.045	43.2538	21.8032	0	9.20412		37.6529	48.7988	21.124	53.7813	43.3431	65.9629
21.4105	26.2763	0	14.5355	0	6.13608		0	12.5125	3.01771	0	156.412	181.014
58.3251	76.3263	9.0531	8.7213	0	21.4763		0	6.25625	2.01181	17.4426	32.0363	36.8165
33.9615	62.5625	8.04721	0	9.42242	21.4763		0	300.3	0	188.961	18.8448	7.6701
28.7934	36.2863	5.02952	7.26774	30.1517	55.2247		0	434.184	0	277.628	32.0363	7.6701
29.5317	0	0	7.26774	0	3.06804		0	457.958	0	277.628	47.1121	0
29.5317	12.5125	8.04721	0	0	29.1464		0	424.174	0	49.4206	7.53794	4.60206
27.3168	7.5075	12.0708	0	0	16.8742		0	590.59	5.02952	364.841	22.6138	0
31.0083	0	10.059	0	0	0		0	545.545	9.0531	469.496	24.4983	0
3.69146	0	0	0	0	0		0	533.033	11.0649	498.567	37.6897	0
14.0276	22.5225	8.04721	5.81419	18.8448	13.8062		0.738292	335.335	12.0708	315.42	37.6897	7.6701
174.237	70.07	142.838	100.295	0	42.9526		12.551	141.392	5.02952	158.437	48.9966	15.3402
17.719	21.2713	0	11.6284	0	33.7484		9.59781	23.7738	1.0059	20.3497	116.838	81.3031
18.4573	13.7637	5.02952	0	0	39.8845		0	0	0	7.26774	3.76897	32.2144
39.8678	47.5475	0	18.8961	33.9207	138.062		3.69146	3.75375	0	7.26774	58.419	159.538
18.4573	18.7688	5.02952	0	3.76897	59.8268		3.69146	35.035	0	14.5355	109.3	73.633
11.8127	27.5275	8.04721	10.1748	7.53794	3.06804		0	40.04	10.059	15.989	131.914	50.6227
92.2866	30.03	0	0	0	32.2144		2.21488	47.5475	10.059	21.8032	96.1087	36.8165
78.9973	33.7838	0	4.36064	0	35.2825		0	76.3263	0	20.3497	114.953	27.6124
72.3527	37.5375	8.0472	10.1748	0	49.0886		0	75.0751	0	14.5355	118.722	38.3505
72.3527	50.05	10.059	14.5355	0	55.2247		0	60.06	0	17.4426	96.1088	61.3608
10.3361	40.04	21.124	20.3497	35.8052	23.0103		1.47658	47.5475	0	27.6174	37.6897	41.4185
7.38293	67.5675	0	17.4426	15.0758	26.0783		5.90634	55.055	0	27.6174	20.7293	29.1464
33.2232	48.7988	2.01181	0	32.0363	10.7381		6.64464	57.5575	4.02362	17.4426	24.4983	59.8268
33.2232	71.3213	4.02362	14.5355	11.3069	44.4866		7.38293	15.015	2.01181	17.4426	111.185	167.208
25.8402	46.2963	1.0059	20.3497	15.0758	55.2247		3.69146	18.7688	0	0	118.723	156.47
24.3636	15.015	9.0531	10.1748	0	23.0103		0	11.2612	15.0885	8.7213	77.2639	93.5753
7.38293	6.25625	5.02952	5.81419	0	32.2144		0	6.25625	0	8.72129	37.6897	141.13
7.38294	8.75875	10.059	8.72129	9.42242	35.2825		0	0	0	0	163.95	138.062
12.551	18.7688	8.04721	20.3497	0	0		2.21488	20.02	0	7.26774	0	10.7381
1.47658	32.5325	5.02952	31.9781	0	1.53402		11.0744	15.015	4.02362	0	35.8052	44.4866
8.12122	3.75375	0	0	9.42242	49.0886		3.69146	30.03	0	0	54.65	41.4185
37.6529	75.075	22.1299	15.989	28.2673	46.0206		1.47658	55.055	0	0	64.0724	36.8165
15.5042	55.055	0	1.45355	11.3069	23.0103		3.69146	57.5575	4.02362	0	77.2639	19.9423
29.5317	20.02	5.02952	0	3.76897	0		6.64464	47.5475	5.02952	0	82.9173	19.9423
33.9615	31.2813	5.02952	11.6284	0	9.20412		0.738292	16.2663	5.02952	24.7103	84.8018	142.664
28.0551	27.5275	27.1594	30.5245	5.65345	23.0103		25.8402	103.854	10.059	52.3277	0	35.2825
17.719	28.7788	0	36.3387	11.3069	30.6804		20.6722	75.075	18.1063	0	9.42242	61.3608
16.2425	22.5225	11.0649	0	0	52.1567		20.6722	23.7738	5.02952	24.7103	16.9603	49.0886
18.4573	33.7838	5.02952	0	0	73.633		28.0551	0	16.0944	0	20.7293	7.6701
39.1295	58.8088	16.0945	17.4426	0	41.4185		7.38293	17.5175	2.01181	0	16.9603	24.5443
44.2976	17.5175	10.059	15.989	11.3069	15.3402		7.38293	2.5025	1.0059	11.6284	0	32.2144
36.1763	23.7738	0	7.26774	0	9.20412		3.69146	13.7638	24.1417	0	0	13.8062
33.2232	5.005	3.01771	14.5355	54.65	19.9423		3.69146	15.015	0	0	186.564	208.627
28.0551	7.5075	5.02952	10.1748	33.9207	35.2825		23.6254	68.8188	10.059	8.72129	15.0758	108.915
0	36.2863	10.059	2.9071	37.6897	6.13608		0	0	8.04721	0	79.1483	118.12
7.38293	16.2663	0	7.26774	9.42242	7.6701		0	0	0	14.5355	120.607	58.2928
21.4105	18.7688	1.0059	0	0	7.6701		0	0	0	0	88.5708	99.7113
27.3168	60.06	5.02952	30.5245	5.65345	7.6701		19.1956	56.3063	6.0354	2.9071	13.1914	76.701
20.6722	41.2913	0	0	9.42242	1.53402		12.551	83.8338	7.04131	8.72129	0	62.8948
31.7466	57.5575	14.0826	0	0	0		12.551	73.8238	5.02952	20.3497	0	36.8165
50.9422	100.1	10.059	15.989	0	0		12.551	72.5725	6.03542	30.5245	0	32.2144
14.0276	25.025	0	13.0819	32.0363	35.2825		10.3361	52.5525	7.04131	37.7922	0	24.5443
25.1019	41.2913	6.03542	11.6284	52.7655	27.6124		12.551	46.2963	9.05311	34.8852	0	29.1464
133.631	118.869	14.0826	0	0	27.6124		16.9807	43.7938	15.0885	31.9781	0	32.2144
19.9339	22.5225	11.0649	36.3387	0	0		16.9807	40.04	0	23.2568	0	47.5546
4.42975	56.3063	10.059	7.26774	9.42242	15.3402		18.4573	35.035	0	13.0819	0	49.0886
84.9037	91.3413	78.4604	66.8632	18.8448	13.8062		19.9339	48.7988	0	10.1748	0	67.4969
50.9422	28.7788	0	7.26774	9.42242	26.0783		16.9808	32.5325	0	8.72129	0	49.0886
19.9339	52.5525	22.1299	39.2458	18.8448	15.3402		3.69146	0	10.059	0	1.88448	30.6804
19.9339	46.2963	8.0472	43.6064	13.1914	9.20412		5.16805	0	4.0236	0	9.42242	32.2144
39.1295	2.5025	4.02362	21.8032	18.8448	19.9423		8.85952	31.2813	7.04131	21.8032	18.8448	23.0103
71.6144	51.3013	10.059	29.071	16.9603	10.7381		7.38293	11.2613	9.0531	13.0819	354.283	156.47
59.8017	37.5375	5.02952	24.7103	9.42242	32.2144		13.2893	13.7638	0	7.26774	60.3035	24.5443
4.42975	6.25625	5.02952	7.26774	88.5708	118.12		165.378	122.623	2.01181	21.8032	22.6138	36.8165
0	10.01	0	0	94.2244	90.5072		3.69146	22.5225	0	5.81419	26.3828	38.3505
10.3361	53.8038	10.059	23.2568	0	35.2825		13.2893	10.01	13.0767	0	33.9207	12.2722
41.3444	15.015	0	21.8032	52.7655	130.392		11.0744	1.25125	3.01771	0	24.4983	29.1464
41.3444	41.2913	10.059	5.8142	22.6138	3.06804		0	0	4.02362	7.26774	114.953	88.9733
0	0	5.02952	14.5355	88.5708	130.392		0	0	0	11.6284	67.8414	110.45
0	5.005	9.0531	23.2568	88.5708	134.994		0	0	0	14.5355	64.0725	116.586
166.854	152.653	42.2479	56.6884	0	15.3402		0	0	0	15.989	52.7655	122.722
341.091	197.698	195.145	264.546	20.7293	39.8845		0	0	0	14.5355	84.8018	122.722
31.0083	27.5275	7.04131	0	13.1914	182.548		0	0	0	14.5355	94.2243	127.324
37.6529	20.02	8.04721	0	9.42242	182.548		7.38293	6.25625	0	0	16.9603	125.79
37.6529	0	6.03541	7.26774	0	32.2144		5.90634	8.75875	0	0	11.3069	92.0412
147.659	92.5925	51.3011	69.7702	18.8448	39.8845		2.95317	15.015	0	0	28.2673	73.633
138.061	82.5825	48.2833	74.1309	16.9603	38.3505		0	26.2763	0	0	33.9207	67.4969
884.475	0	683.008	29.071	0	0		4.42976	30.03	0	0	45.2276	59.8268
1111.87	0	733.303	29.071	18.8448	0		0	167.668	5.02952	149.716	22.6138	23.0103
1172.41	0	770.522	30.5245	15.0758	0		0	161.411	9.0531	110.47	41.4587	24.5443
1148.05	0	761.469	26.1639	13.1914	0		0	113.864	7.04131	75.5845	37.6897	30.6804
1198.25	0	801.705	26.1639	28.2673	0		0	8.75875	0	21.8032	9.42242	0
1074.22	3.75375	688.038	18.8961	35.8052	4.60206		0	0	0	8.72129	3.76897	0
775.946	18.7688	503.958	13.0819	47.1121	15.3402		0	0	0	1.45355	0	0
93.7632	107.607	297.747	357.573	11.3069	32.2144		0	2.5025	0	0	0	0
104.099	148.899	426.503	398.272	47.1121	26.0783		0	6.25625	8.04721	0	212.947	118.12
16.2424	27.5275	0	26.1639	28.2673	12.2722		0	0	0	0	75.3793	49.0886
16.9807	51.3013	0	14.5355	22.6138	147.266		0	6.25625	0	13.0819	111.185	67.4969
129.201	1.25125	283.665	36.3387	0	88.9732		0	3.75375	0	7.26774	130.029	47.5546
157.995	6.25625	363.131	23.2568	9.42242	95.1094		11.0744	40.04	0	4.36064	37.6897	84.3711
200.077	11.2613	462.715	23.2568	9.42242	128.858		12.551	45.045	0	7.26774	41.4587	70.5649
206.722	17.5175	539.164	7.26774	11.3069	99.7113		27.3168	51.3013	0	7.26774	56.5345	62.8948
217.058	17.5175	582.418	13.0819	11.3069	59.8268		13.2893	90.0901	22.1299	14.5355	24.4983	65.9629
[truncated: 11,901 more rows]
