# Supplementary material for: Paternal DNA methylation is remodeled to maternal levels in rice zygote
Source: Nat Commun. 2023 Oct 18;14:6571. doi: 10.1038/s41467-023-42394-0 (PMC10584822; doi:10.1038/s41467-023-42394-0)
Supplement: Supplementary file 7 — Source data [file 41467_2023_42394_MOESM7_ESM.zip › Supplementary Fig. 9b.xlsx]

## Sheet: Supplementary Fig.9b
Supplementary Fig.9b
Egg (ZS) > Sperm (MH) CHG-DMRs							Egg (ZS) < Sperm (MH) CHG-DMRs
MH63_H3K27ac	ZS97_H3K27ac	MH63_H3K4me3	ZS97_H3K4me3	MH63_H3K9me2	ZS97_H3K9me2		MH63_H3K27ac	ZS97_H3K27ac	MH63_H3K4me3	ZS97_H3K4me3	MH63_H3K9me2	ZS97_H3K9me2
14.7659	0	4.02362	7.26774	15.0758	26.0783		1.47658	2.5025	0	1.45355	252.521	134.994
231.086	28.7788	242.423	17.4426	33.9207	133.46		3.69146	5.005	10.059	23.2568	64.0725	99.7112
257.664	31.2813	265.558	14.5355	13.1914	138.062		11.0744	23.7738	8.04721	0	195.986	90.5072
269.477	25.025	280.647	11.6284	9.42242	133.46		16.2425	6.25625	10.059	0	18.8448	70.5649
357.334	37.5375	149.879	8.72129	13.1914	88.9732		0	18.7688	13.0767	14.5355	0	15.3402
352.166	21.2713	143.844	14.5355	30.1517	46.0206		8.12122	137.638	0	162.797	18.8448	47.5546
315.251	16.2663	115.679	14.5355	33.9207	26.0783		11.8127	127.627	0	186.054	16.9603	35.2825
3.69146	20.02	9.0531	17.4426	16.9604	113.518		15.5042	141.391	2.01181	181.693	20.7293	15.3402
7.38293	1.25125	5.02952	0	94.2243	30.6804		15.5042	136.386	5.02952	170.065	62.1879	13.8062
5.16805	5.005	5.02952	7.26774	71.6104	47.5546		6.64464	91.3412	12.0708	146.809	69.7259	15.3402
8.85952	11.2613	10.059	30.5245	0	49.0886		0	63.8138	18.1062	129.366	32.0363	15.3402
7.38293	25.025	13.0767	33.4316	9.42242	10.7381		0	78.8288	23.1358	111.923	22.6138	9.20412
11.8127	12.5125	2.01181	7.26774	18.8448	96.6433		0	78.8288	22.1299	88.6663	18.8448	0
10.3361	8.75875	7.04131	0	26.3828	158.004		7.38294	53.8038	19.1122	53.7813	22.6138	0
37.6529	0	30.1771	14.5355	13.1914	0		5.90634	35.035	5.02952	14.5355	224.253	124.256
38.3912	31.2813	10.059	40.6994	0	98.1774		5.90634	45.045	3.01771	13.0819	54.65	9.20412
32.4849	27.5275	3.01771	30.5245	0	102.779		7.38293	8.75876	0	0	13.1914	12.2722
27.3168	56.3063	5.02952	37.7922	0	176.412		0	21.2713	0	21.8032	22.6138	29.1464
28.0551	27.5275	15.0885	14.5355	9.42242	128.858		24.3637	12.5125	10.059	0	37.6897	21.4763
643.053	25.025	882.177	7.26774	0	44.4866		16.2425	10.01	10.059	0	33.9207	23.0103
971.594	17.5175	1327.79	10.1748	5.65345	42.9526		7.38293	31.2813	16.0944	14.5355	18.8448	42.9526
1098.58	2.5025	1573.23	17.4426	9.42242	49.0886		7.38293	61.3113	15.0885	14.5355	3.76897	33.7484
1078.65	10.01	1794.53	31.9781	33.9207	38.3505		0	128.879	0	21.8032	18.8448	26.0783
364.717	20.02	674.961	58.1419	0	61.3608		2.21488	103.854	0	14.5355	33.9207	27.6124
0	10.01	0	0	69.7259	10.7381		22.887	0	10.059	0	18.8448	10.7381
50.2039	23.7738	13.0767	0	0	15.3402		13.2893	0	5.02952	0	5.65345	35.2825
9.59781	6.25625	0	0	0	35.2825		7.38293	13.7638	1.0059	5.8142	233.676	131.926
1.47658	21.2713	10.059	21.8032	378.781	151.868		5.90634	211.461	11.0649	232.568	186.564	102.779
23.6254	30.03	17.1003	0	9.42242	26.0783		0.738292	178.929	11.0649	186.054	160.181	70.5649
39.8678	11.2612	9.0531	21.8032	9.42242	49.0886		11.0744	63.8138	4.02362	27.6174	0	7.6701
42.821	16.2663	8.04721	10.1748	9.42242	42.9526		8.85952	70.07	4.02362	24.7103	0	16.8742
22.8871	21.2713	5.02952	2.9071	1.88448	41.4185		5.16805	87.5876	5.02952	18.8961	0	18.4082
19.1956	30.03	6.03542	4.36064	0	47.5546		0	0	0	0	0	0
11.0744	11.2613	0	5.81419	39.5742	42.9526		5.16805	0	5.02952	0	0	0
10.3361	32.5325	10.059	0	0	19.9423		3.69146	15.015	0	0	0	61.3608
14.0276	16.2663	5.02952	0	241.214	133.46		2.95317	16.2663	0	5.81419	11.3069	75.167
0	27.5275	3.01771	2.9071	45.2276	121.188		3.69146	0	9.0531	4.36064	56.5345	27.6124
19.1956	22.5225	3.01771	10.1748	0	4.60206		7.38293	0	10.059	7.26774	45.2276	0
193.433	0	189.11	0	16.9603	0		36.9146	56.3063	8.04721	31.9781	9.42242	27.6124
178.667	0	204.198	0	11.3069	0		25.1019	40.04	3.01771	26.1639	20.7293	23.0103
11.0744	0	5.02952	0	26.3828	0		9.59782	60.06	0	14.5355	9.42242	1.53402
12.551	0	6.03542	13.0819	15.0759	0		18.4573	73.8238	19.1122	45.06	56.5345	70.5649
5.90634	10.01	14.0826	20.3497	331.669	246.977		15.5042	20.02	24.1417	0	143.221	12.2722
199.339	0	721.232	7.26774	7.53794	24.5443		11.0744	33.7838	13.0767	0	64.0724	73.633
33.2232	20.02	0	0	9.42242	7.6701		16.2425	2.5025	0	0	79.1483	47.5546
0	6.25625	0	2.9071	13.1914	7.6701		3.69146	0	0	8.72129	96.1089	23.0103
11.0744	13.7638	15.0885	0	11.3069	29.1464		4.42975	130.13	1.0059	7.26774	37.6897	23.0103
37.6529	38.7888	28.1653	5.81419	0	27.6124		11.8127	131.381	0	0	58.419	62.8948
17.719	10.01	0	1.45355	16.9603	62.8948		19.9339	90.09	0	5.81419	54.65	46.0206
19.9339	6.25625	0	7.26774	16.9603	29.1464		10.3361	12.5125	15.0885	1.45355	47.1121	49.0886
13.2893	6.25625	0	10.1748	24.4983	15.3402		0	25.025	6.03542	11.6284	0	24.5443
33.9615	8.75875	4.02362	17.4426	22.6138	33.7484		11.0744	26.2763	4.02362	14.5355	0	15.3402
59.0634	100.1	6.03542	0	0	41.4185		16.2425	0	0	0	39.5742	3.06804
11.8127	0	5.02952	0	273.25	50.6227		2.21488	6.25625	0	14.5355	0	0
15.5042	22.5225	23.1358	0	18.8448	153.402		8.85952	6.25625	1.0059	0	0	0
3.69146	18.7688	11.0649	7.26774	18.8448	115.052		13.2893	28.7788	0	0	24.4983	55.2247
7.38293	18.7688	10.059	0	9.42242	38.3505		6.64464	43.7938	0	0	15.0758	67.4969
26.5785	33.7838	9.0531	7.26774	9.42242	39.8845		4.42975	52.5525	0	0	18.8448	55.2247
8.12122	11.2612	5.02952	7.26774	22.6138	23.0103		0.738292	0	6.03542	0	18.8448	0
17.719	10.01	8.04721	21.8032	15.0758	13.8062		7.38293	30.03	5.02952	20.3497	341.092	119.654
14.0276	8.75875	10.059	18.8961	18.8448	10.7381		7.38293	5.005	8.04721	1.45355	186.564	49.0886
21.4105	21.2713	0	11.6284	18.8448	59.8268		6.64464	12.5125	12.0708	11.6284	18.8448	41.4185
14.7658	12.5125	10.059	2.9071	7.53794	16.8742		0	7.5075	0	13.0819	9.42242	41.4185
7.38293	13.7638	11.0649	4.36064	13.1914	32.2144		0	12.5125	0	14.5355	3.76897	55.2247
0	8.75875	0	7.26774	13.1914	88.9732		5.90634	17.5175	5.02952	0	62.1879	16.8742
9.59781	2.5025	5.02952	15.989	0	0		0	0	0	0	0	0
8.85952	0	3.01771	0	0	0		6.64464	0	10.059	0	18.8448	0
5.16805	0	5.02952	0	18.8448	0		9.59781	0	5.02952	0	13.1914	0
20.6722	23.7738	5.02952	0	158.297	133.46		11.0744	0	1.0059	0	9.42242	0
0	36.2863	3.01771	13.0819	16.9603	93.5753		11.8127	6.25625	0	14.5355	0	0
12.551	22.5225	0	4.36064	16.9603	142.664		8.85952	6.25625	5.02952	5.8142	0	0
675.538	23.7738	772.533	21.8032	22.6138	42.9526		10.3361	0	0	0	0	0
694.733	22.5225	630.702	13.0819	28.2673	47.5546		20.6722	0	0	0	3.76897	0
507.945	22.5225	480.822	2.9071	20.7293	44.4866		3.69146	0	0	0	73.4949	0
12.551	22.5225	0	0	26.3828	260.784		7.38293	0	3.01771	0	58.419	0
9.59781	18.7688	0	0	15.0758	250.045		0.738292	0	0	0	9.42242	7.6701
34.6997	0	10.059	0	33.9207	168.742		9.59781	0	0	0	20.7293	0
42.821	0	11.0649	0	33.9207	214.763		3.69146	0	0	0	47.1121	0
52.4188	0	15.0885	0	45.2276	231.637		2.95317	0	0	7.26774	37.6897	26.0783
33.2232	6.25625	17.1004	0	18.8448	289.93		0	31.2813	0	0	9.42242	49.0886
42.821	15.015	17.1003	7.26774	18.8448	240.841		0	32.5325	0	0	54.65	0
32.4849	15.015	22.1299	14.5355	15.0758	242.375		0	341.591	0	649.736	22.6138	15.3402
49.4656	7.5075	13.0767	0	18.8448	84.371		0	212.713	10.059	486.939	47.1121	9.20412
39.1295	5.005	14.0826	7.26774	22.6138	36.8165		4.42975	5.005	0	8.72129	64.0725	0
5.90634	11.2612	10.059	24.7103	13.1914	69.0309		0	0	0	7.26774	41.4587	0
0	18.7688	10.059	10.1748	0	39.8845		0	40.04	0	18.8961	3.76896	18.4082
565.532	17.5175	297.747	18.8961	9.42242	36.8165		0	0	18.1063	0	0	0
417.135	33.7838	179.051	21.8032	28.2673	24.5443		2.95317	1.25125	5.02952	7.26774	101.762	78.235
34.6998	15.015	4.02362	27.6174	11.3069	42.9526		12.551	27.5275	5.02952	14.5355	0	46.0206
1068.31	18.7688	171.003	5.8142	37.6897	76.701		7.38293	31.2813	7.04131	13.0819	0	49.0886
1170.19	28.7788	198.163	14.5355	26.3828	73.633		12.551	3.75375	1.0059	0	13.1914	46.0206
5.16805	15.015	10.059	7.26774	0	142.664		3.69146	37.5375	9.0531	4.36064	43.3431	64.4288
14.0276	17.5175	8.04721	13.0819	0	130.392		11.0744	0	0	0	99.8778	0
18.4573	32.5325	5.02952	14.5355	0	118.12		0	20.02	0	37.7922	122.491	0
22.8871	32.5325	1.0059	8.72129	0	139.596		7.38293	12.5125	0	0	0	21.4763
169.069	6.25625	5.02952	17.4426	0	139.596		7.38293	0	5.02952	0	0	0
279.075	13.7638	5.02952	0	1.88448	210.161		0	0	5.02952	15.989	5.65345	0
318.942	20.02	10.059	0	9.42242	213.229		6.64464	6.25625	10.059	0	26.3828	0
346.259	25.025	8.04721	0	18.8448	199.423		7.38293	20.02	15.0885	5.81419	0	19.9423
135.107	0	8.04721	0	41.4587	181.014		3.69146	27.5275	12.0708	0	0	23.0103
60.54	22.5225	28.1653	0	28.2673	162.606		0	26.2763	7.04131	0	0	19.9423
50.2039	28.7788	30.1771	0	20.7293	142.664		6.64464	6.25625	6.03542	1.45355	9.42241	30.6804
37.6529	37.5375	21.124	0	16.9603	90.5072		5.16805	0	5.02952	0	111.184	15.3402
48.7273	16.2663	16.0944	0	9.42242	58.2928		0.738292	0	0	7.26774	41.4587	0
45.7742	13.7638	10.059	8.72129	0	168.742		5.90634	3.75375	4.02362	0	28.2673	0
31.0083	25.025	20.1181	7.26774	18.8448	210.161		3.69146	0	9.0531	0	33.9207	3.06804
18.4573	20.02	5.02952	0	0	30.6804		0	21.2713	5.02952	50.8742	137.567	18.4082
1046.16	31.2813	244.435	1.45355	28.2673	0		0	335.335	0	264.546	139.452	81.3031
1194.56	16.2663	239.405	0	16.9604	0		0	0	0	0	130.029	0
823.196	6.25625	126.744	5.81419	11.3069	23.0103		3.69146	0	0	0	84.8018	0
11.0744	46.2963	2.01181	7.26774	0	53.6907		10.3361	50.05	0	20.3497	9.42242	59.8268
18.4573	52.5525	0	7.26774	3.76897	52.1567		28.0551	38.7888	9.05311	0	26.3828	65.9629
4.42975	31.2813	0	0	18.8448	78.235		7.38293	11.2612	14.0826	0	35.8052	10.7381
0	6.25625	4.02362	26.1639	50.8811	21.4763		11.8127	0	0	0	32.0363	30.6804
11.0744	10.01	2.01181	0	82.9173	133.46		13.2893	0	0	0	35.8052	38.3505
23.6254	8.75875	7.0413	2.9071	75.3794	144.198		4.42975	3.75375	0	0	99.8778	56.7587
11.0744	41.2913	16.0944	4.36064	65.9569	67.4969		4.42975	35.035	0	10.1748	9.42241	26.0783
11.0744	20.02	0	23.2568	26.3828	76.701		12.551	28.7788	7.04131	10.1748	0	30.6804
14.7659	17.5175	0	2.9071	24.4983	15.3402		24.3637	60.06	5.02952	24.7103	18.8448	81.3031
23.6254	21.2713	6.03542	14.5355	0	46.0206		0	23.7738	0	0	39.5742	75.167
11.8127	6.25625	0	0	37.6897	82.8371		0	22.5225	0	0	30.1518	50.6227
0	0	0	0	0	7.6701		9.59781	32.5325	0	0	48.9966	33.7484
0	21.2713	10.059	17.4426	0	38.3505		11.8127	21.2713	0	1.45355	0	27.6124
7.38293	3.75375	9.0531	4.36065	0	15.3402		0	0	5.02952	7.26774	99.8777	102.779
11.0744	6.25625	0	24.7103	77.2639	228.569		0	5.005	0	0	99.8777	99.7112
7.38293	15.015	10.059	0	0	24.5443		10.3361	35.035	5.02952	15.989	0	75.167
11.0744	10.01	14.0826	5.81419	0	24.5443		2.95317	11.2612	0	7.26774	22.6138	105.847
35.438	41.2913	5.02952	20.3497	9.42242	24.5443		0	10.01	0	2.9071	13.1914	136.528
23.6254	7.5075	10.059	7.26774	18.8448	18.4082		0	0	26.1535	13.0819	0	0
14.0276	18.7688	8.0472	10.1748	28.2673	13.8062		0	0	7.04132	14.5355	0	0
0	6.25625	11.0649	17.4426	184.679	268.454		0	0	4.02362	4.36065	0	0
2.95317	5.005	2.01181	29.071	148.874	110.449		0	0	0	11.6284	0	0
2.21488	52.5525	5.02952	37.7922	388.204	383.505		0	0	8.04721	0	39.5742	0
6.64464	15.015	0	0	0	7.6701		0	0	4.0236	0	180.91	0
2.21488	20.02	2.01181	21.8032	342.976	151.868		19.9339	15.015	0	7.26774	5.65345	52.1567
3.69146	31.2813	1.0059	33.4316	0	10.7381		7.38293	17.5175	0	13.0819	0	9.20412
1518.67	0	439.58	14.5355	11.3069	52.1567		0	0	5.02952	4.36064	156.412	0
1556.32	0	498.928	14.5355	0	35.2825		11.0744	21.2713	10.059	15.989	9.42242	26.0783
0	41.2913	0	13.0819	37.6897	36.8165		16.2424	12.5125	6.03542	11.6284	103.647	88.9731
90.0717	41.2913	10.059	53.7813	22.6138	26.0783		0	10.01	0	5.81419	180.911	233.171
65.7081	6.25625	45.2656	8.72129	37.6897	6.13608		0	12.5125	0	13.0819	211.062	205.559
150.612	38.7888	249.464	24.7103	7.53794	46.0206		0	12.5125	0	14.5355	243.099	250.045
107.791	17.5175	228.34	24.7103	7.53794	55.2247		2.95317	18.7688	0	5.81419	54.65	87.4391
126.248	23.7738	229.346	11.6284	9.42242	49.0886		0	0	0	0	71.6104	90.5071
118.127	27.5275	207.216	2.9071	9.42242	36.8165		5.16805	13.7638	6.03542	0	75.3794	125.79
104.838	21.2713	212.246	7.26774	3.76897	24.5443		11.0744	12.5125	8.04721	0	94.2243	55.2247
82.6888	11.2612	188.104	7.26774	7.53794	7.6701		0	6.25625	0	0	135.683	115.052
93.7632	5.005	165.974	4.36064	9.42242	10.7381		0	0	0	0	37.6897	99.7112
91.5483	6.25625	131.773	0	9.42242	23.0103		14.0276	8.75875	0	7.26774	0	18.4082
111.482	6.25625	89.5254	1.45355	13.1914	38.3505		0	12.5125	0	27.6174	73.4949	141.13
110.744	6.25625	67.3955	7.26774	9.42242	56.7587		0	0	5.02952	0	139.452	119.654
101.146	5.005	55.3247	7.26774	13.1914	53.6907		13.2893	56.3063	3.01771	13.0819	18.8448	30.6804
84.1654	7.5075	41.242	15.989	11.3069	50.6227		30.27	13.7638	0	18.8961	3.76897	61.3608
14.7659	27.5275	0	20.3497	0	19.9423		0	6.25625	0	2.9071	37.6897	24.5443
6.64464	40.04	4.02362	43.6064	3.76897	49.0886		0	6.25625	0	8.72129	32.0363	24.5443
14.7659	13.7638	5.02952	10.1748	0	38.3505		0	8.75875	5.02952	20.3497	9.42242	61.3608
0.738292	10.01	8.04721	8.72129	1.88448	10.7381		8.85952	8.75875	12.0708	8.72129	0	29.1464
0	1.25125	5.02952	7.26774	15.0758	7.6701		2.21488	6.25625	0	24.7103	241.214	181.014
3.69146	15.015	6.03542	53.7813	90.4553	90.5072		0	7.5075	0	0	30.1518	41.4185
82.6888	100.1	41.242	31.9781	0	15.3402		2.95317	26.2763	4.02362	0	7.53794	52.1567
7.38293	32.5325	23.1358	0	18.8448	42.9526		8.85952	88.8388	26.1535	0	0	105.848
28.7934	47.5475	17.1004	14.5355	0	12.2722		5.90634	106.356	27.1594	0	0	107.382
13.2893	32.5325	1.0059	18.8961	18.8448	23.0103		7.38293	26.2763	1.0059	0	50.8811	61.3608
11.0744	35.035	0	26.1639	15.0758	18.4082		3.69146	130.13	0	14.5355	101.762	10.7381
2.21488	66.3163	0	27.6174	9.42242	50.6227		10.3361	65.065	3.0177	18.8961	22.6138	46.0206
0	6.25625	15.0885	21.8032	152.643	42.9526		10.3361	11.2612	7.04131	0	47.1121	53.6907
0	20.02	8.04721	8.72129	30.1517	41.4185		6.64464	6.25625	0	0	86.6863	55.2247
0	48.7988	6.03542	0	0	0		8.85952	13.7638	9.0531	2.9071	41.4587	104.313
17.719	48.7988	0	0	37.6897	9.20412		10.3361	35.035	8.0472	18.8961	20.7293	16.8742
3.69146	25.025	1.0059	26.1639	28.2673	46.0206		0	0	7.04131	39.2458	173.373	102.779
14.7659	6.25625	13.0767	5.81419	122.491	78.235		3.69146	11.2612	12.0708	23.2568	0	55.2247
10.3361	12.5125	10.059	7.26774	116.838	69.0309		0	11.2612	0	0	97.9934	121.188
0	30.03	15.0885	7.26774	33.9207	82.8371		0	176.427	2.01181	247.103	99.8779	24.5443
23.6253	6.25625	9.0531	14.5355	0	44.4866		0	111.361	15.0885	146.808	103.647	26.0783
10.3361	8.75875	7.04131	18.8961	7.53794	39.8845		14.0276	51.3013	0	140.994	60.3035	0
14.7659	36.2863	15.0885	10.1748	18.8448	7.6701		11.0744	56.3063	0	155.53	52.7655	6.13608
32.4849	46.2963	0	7.26774	13.1914	81.3031		0	13.7638	10.059	5.8142	0	58.2928
37.6529	20.02	0	1.45355	28.2673	21.4763		30.27	30.03	22.1299	0	28.2673	78.235
34.6998	0	4.02361	7.26774	18.8448	21.4763		3.69146	0	0	0	41.4587	52.1567
60.54	55.055	16.0944	7.26774	3.76897	13.8062		3.69146	0	0	15.989	24.4983	35.2825
7.38293	16.2663	1.0059	21.8032	15.0758	49.0886		3.69146	0	0	0	77.2638	59.8268
9.59782	32.5325	8.04721	10.1748	1.88448	61.3608		7.38293	17.5175	4.02362	7.26774	109.3	154.936
0	21.2713	5.02952	8.72129	439.085	230.103		0	3.75375	5.02952	0	81.0328	23.0103
0	33.7838	5.02951	0	71.6104	30.6804		7.38293	31.2813	10.059	20.3497	37.6897	130.392
18.4573	63.8138	5.02952	21.8032	54.65	151.868		0	5.005	15.0885	7.26774	135.683	148.8
1.47658	16.2663	0	4.36064	195.986	216.297		0	3.75375	4.02362	17.4426	0	29.1464
11.0744	72.5725	5.02952	8.7213	0	36.8165		4.42975	12.5125	11.0649	0	43.3431	240.841
0	12.5125	5.02952	7.26774	20.7293	13.8062		7.38294	23.7738	4.02362	14.5355	9.42242	9.20412
16.9807	7.5075	0	23.2568	20.7293	19.9423		6.64464	10.01	0	7.26774	9.42242	82.8371
8.85952	31.2813	5.02952	0	280.788	222.433		7.38293	13.7638	17.1003	18.8961	0	44.4866
8.12122	32.5325	5.02952	7.26774	182.795	210.161		4.42975	13.7638	0	11.6284	94.2242	107.381
1.47658	15.015	0	11.6284	60.3035	108.915		0	28.7788	0	7.26774	0	42.9526
4.42975	18.7688	13.0767	0	0	0		3.69146	6.25625	0	24.7103	65.9569	3.06804
3.69146	1.25125	0	0	128.145	125.79		1.47658	6.25625	3.01771	20.3497	64.0724	12.2722
0	21.2713	6.03542	10.1748	145.105	122.722		6.64464	0	3.01771	0	88.5708	24.5443
10.3361	55.055	0	8.72129	96.1088	288.396		9.59781	3.75375	5.02952	0	82.9173	23.0103
12.551	47.5475	0	18.8961	58.419	319.076		0	221.471	5.02952	104.655	105.531	30.6804
35.438	27.5275	4.02362	27.6174	26.3828	81.3031		0.738292	334.084	0	100.295	124.376	36.8165
10.3361	32.5325	0	2.9071	1.88448	50.6227		11.0744	210.21	0	45.06	146.99	35.2825
15.5042	25.025	0	14.5355	7.53794	65.9629		16.2425	146.396	0	45.06	179.026	55.2247
3.69146	28.7788	8.04721	13.0819	50.8811	36.8165		2.21488	6.25625	0	7.26774	9.42242	98.1772
6.64464	21.2713	0	23.2568	0	69.0309		14.7659	85.0851	10.059	20.3497	26.3828	46.0206
11.0744	27.5275	0	29.071	0	62.8948		3.69146	0	5.02952	0	16.9603	0
25.1019	45.045	2.01181	10.1748	0	35.2825		13.2893	50.05	24.1417	136.633	0	0
4.42975	18.7688	14.0826	0	0	27.6124		1.47658	191.441	5.02952	190.415	37.6897	21.4763
0	12.5125	8.04721	27.6174	86.6863	90.5072		6.64464	201.452	5.02952	252.917	39.5742	21.4763
0	17.5175	7.04131	18.8961	103.647	64.4288		0	107.608	0	156.983	16.9603	21.4763
3.69146	32.5325	0	14.5355	15.0758	61.3608		0	113.864	0	187.508	22.6138	27.6124
0	41.2913	0	26.1639	92.3399	61.3608		0	13.7637	6.03542	11.6284	11.3069	0
22.1488	50.05	8.04721	7.26774	1.88448	26.0783		5.16805	7.5075	2.01181	5.81419	0	0
9.59781	12.5125	0	11.6284	0	165.674		15.5042	357.858	0	311.059	0	0
3.69146	6.25625	5.02952	13.0819	16.9603	36.8165		19.1956	61.3113	0	26.1639	9.42242	7.6701
12.551	21.2713	2.01181	45.06	180.911	259.249		3.69146	12.5125	2.01181	0	101.762	93.5751
33.9614	6.25625	0	10.1748	39.5742	78.235		0.738292	3.75375	0	0	39.5742	27.6124
39.1295	10.01	3.01771	7.26774	35.8052	84.3711		6.64464	6.25625	0	0	65.9569	35.2825
68.6612	16.2663	6.03542	7.26774	11.3069	141.13		0	37.5375	5.02952	18.8961	39.5742	30.6804
45.7741	13.7638	5.02952	14.5355	43.3431	113.518		0	66.3163	2.01181	34.8851	47.1121	29.1464
27.3168	20.02	3.01771	13.0819	0	32.2144		1.47658	112.613	5.02952	53.7813	33.9207	26.0783
6.64464	32.5325	5.02952	26.1639	9.42242	56.7587		3.69146	152.653	5.02952	62.5026	11.3069	18.4082
17.719	20.02	0	0	11.3069	0		9.59781	152.653	5.02952	62.5026	0	46.0206
40.6061	41.2913	5.02952	7.26774	0	59.8268		12.551	140.14	0	63.9561	0	56.7587
11.0744	6.25625	7.04131	13.0819	47.1121	130.392		8.12122	72.5725	0	21.8032	0	23.0103
6.64464	38.7888	3.01771	15.989	39.5742	82.8371		3.69146	12.5125	9.05311	0	9.42242	42.9526
18.4573	26.2763	11.0649	14.5355	30.1518	96.6432		7.38293	15.015	5.02952	0	22.6138	76.701
7.38293	25.025	16.0944	2.9071	15.0758	30.6804		8.12122	16.2663	6.03541	58.1419	0	39.8845
5.90634	12.5125	12.0708	0	229.907	127.324		0	20.02	10.059	0	28.2673	139.596
11.8127	38.7888	5.02952	20.3497	28.2673	56.7587		8.12122	17.5175	5.02952	7.26774	1.88448	24.5443
12.551	33.7838	0	26.1639	20.7293	58.2928		6.64464	20.02	5.02952	13.0819	15.0758	19.9423
13.2893	17.5175	6.03542	23.2568	26.3828	27.6124		0	2.5025	0	4.36064	73.4949	79.769
11.0744	3.75375	5.02952	13.0819	28.2673	15.3402		14.7659	17.5175	13.0767	7.26774	0	53.6907
0	42.5425	5.02952	0	103.647	171.81		16.2425	10.01	5.02952	14.5355	81.0329	274.59
0	15.015	0	7.26774	26.3828	15.3402		10.3361	33.7838	13.0767	24.7103	0	13.8062
5.90634	27.5275	0	5.81419	18.8448	69.0309		336.662	706.957	35.2066	385.19	15.0758	10.7381
31.0083	53.8038	5.02952	20.3497	11.3069	67.4969		15.5042	40.04	10.059	0	15.0758	15.3402
3.69146	41.2913	5.02952	0	32.0363	26.0783		9.59781	21.2713	5.02952	0	22.6138	27.6124
3.69146	18.7688	0	20.3497	0	15.3402		8.12122	17.5175	0	2.9071	9.42242	27.6124
21.4105	6.25625	10.059	0	13.1914	27.6124		0	23.7738	0	7.26774	7.53794	21.4763
19.9339	36.2863	9.0531	30.5245	0	12.2722		5.90634	18.7688	5.02952	8.72129	1.88448	9.20412
45.7742	36.2863	10.059	21.8032	9.42242	27.6124		6.64464	18.7688	9.0531	7.26774	0	36.8165
3.69146	1.25125	10.059	7.26774	499.388	440.264		7.38293	3.75375	5.02952	0	20.7293	12.2722
3.69146	16.2663	13.0767	13.0819	0	29.1464		0	6.25625	5.02952	0	0	16.8742
3.69146	23.7738	5.02952	21.8032	11.3069	27.6124		5.90634	7.5075	5.02952	0	1.88448	0
23.6253	0	21.124	18.8961	64.0724	36.8165		4.42975	28.7788	0	0	0	62.8948
0.738292	0	17.1003	7.26774	0	73.633		5.90634	6.25625	10.059	0	15.0758	15.3402
9.59781	18.7688	10.059	7.26774	20.7293	62.8948		13.2893	23.7738	0	0	37.6897	10.7381
3.69146	37.5375	10.059	10.1748	22.6138	93.5752		4.42975	18.7688	5.02952	21.8032	5.65345	78.235
39.8678	78.8288	10.059	23.2568	16.9603	0		16.2425	162.663	9.0531	206.404	0	30.6804
37.6529	95.0951	12.0708	52.3277	9.42242	7.6701		14.0276	165.165	5.02952	152.623	0	19.9423
46.5125	110.11	9.0531	46.5135	9.42242	7.6701		7.38293	87.5875	0	15.989	0	9.20412
66.4464	112.613	10.059	49.4206	7.53794	15.3402		0	22.5225	5.02952	0	39.5742	78.235
70.1378	83.8337	6.03542	27.6174	0	16.8742		0	3.75375	12.0708	7.26774	41.4587	59.8268
62.0166	53.8038	2.01181	24.7103	11.3069	23.0103		7.38294	32.5325	0	26.1639	0	30.6804
42.821	15.015	0	7.26774	7.53794	15.3402		19.1956	0	6.03542	15.989	162.066	85.905
45.7741	15.015	0	4.36064	0	15.3402		12.551	0	0	0	7.53792	9.20412
81.9505	48.7988	9.0531	10.1748	18.8448	15.3402		3.69146	106.356	0	17.4426	43.3431	69.0309
80.4739	43.7938	11.0649	20.3497	11.3069	15.3402		9.59781	466.717	5.02952	300.884	13.1914	18.4082
107.791	30.03	15.0885	13.0819	9.42242	7.6701		11.0744	520.521	0	376.469	9.42242	29.1464
122.557	18.7688	0	5.81419	18.8448	9.20412		13.2893	544.294	0	411.354	5.65345	38.3505
260.617	33.7838	15.0885	0	43.3431	95.1093		9.59781	434.184	4.02362	357.573	0	38.3505
200.077	18.7688	5.02952	11.6284	33.9207	64.4288		9.59781	132.633	0	23.2568	22.6138	46.0206
201.554	25.025	5.02952	14.5355	13.1914	39.8845		0	12.5125	0	0	30.1517	90.5071
5.16805	30.03	6.03542	0	47.1121	84.3711		7.38293	21.2713	0	7.26774	0	39.8845
11.0744	21.2713	15.0885	42.1529	212.947	231.637		10.3361	15.015	0	10.1748	0	42.9526
5.90634	16.2663	5.02952	7.26774	32.0363	69.0309		14.7659	0	5.02952	14.5355	73.4949	95.1093
10.3361	22.5225	0	17.4426	0	41.4185		7.38293	26.2763	5.02952	0	15.0758	21.4763
23.6254	33.7838	14.0826	0	9.42242	7.6701		5.16805	0	9.0531	10.1748	47.1121	16.8742
31.0083	15.015	12.0708	0	18.8448	7.6701		7.38293	25.025	7.04131	5.81419	7.53792	29.1464
31.7466	30.03	10.059	0	16.9603	13.8062		16.2425	11.2612	10.059	14.5355	0	19.9423
28.0551	31.2813	16.0944	4.36064	11.3069	39.8845		0	121.371	1.0059	322.688	82.9173	0
17.719	3.75375	5.02952	0	0	23.0103		0	31.2813	5.02952	145.355	0	39.8845
5.90634	15.015	0	0	28.2673	32.2144		2.21488	55.055	9.0531	271.814	0	50.6227
100.408	12.5125	84.4959	0	0	0		3.69146	31.2813	5.02952	43.6064	18.8448	0
85.642	12.5125	64.3778	0	0	0		0	105.105	24.1417	53.7813	77.2638	23.0103
0	3.75375	2.0118	0	7.53794	13.8062		0	147.648	2.01181	63.9561	103.647	29.1464
2.21488	7.5075	5.02952	8.7213	269.481	122.722		0	191.441	0	100.295	114.954	15.3402
0	0	0	8.72129	131.914	78.235		0	118.869	7.04131	119.191	77.2639	32.2144
0	6.25625	0	11.6284	94.2243	122.722		0	97.5975	5.02952	65.4097	79.1483	42.9526
17.719	26.2763	0	0	96.1089	62.8948		0	66.3163	8.04721	62.5026	69.7259	30.6804
0	7.5075	5.02952	0	190.333	176.412		0	43.7938	10.059	45.06	81.0328	24.5443
0	8.75875	10.059	11.6284	9.4224	42.9526		2.95317	0	7.04131	0	307.171	156.47
0	21.2713	2.01181	42.1529	13.1914	29.1464		11.8127	43.7938	0	33.4316	160.181	188.684
7.38293	26.2763	0	24.7103	52.7655	56.7587		5.90634	0	7.04131	0	111.185	0
0	0	4.02362	0	56.5345	56.7587		0	0	0	0	9.42242	0
11.0744	35.035	0	14.5355	0	84.3711		0	18.7688	3.01771	8.72129	16.9603	12.2722
36.1763	36.2863	0	7.26774	9.42242	7.6701		1.47658	26.2763	5.02952	11.6284	0	59.8268
10.3361	30.03	0	20.3497	28.2673	26.0783		0	13.7638	0	11.6284	13.1914	76.701
17.719	15.015	0	7.26774	30.1518	42.9526		3.69146	3.75375	9.0531	0	0	7.6701
0	13.7638	1.0059	24.7103	22.6138	53.6907		0	38.7888	0	14.5355	5.65345	0
0	28.7788	0	2.9071	7.53794	62.8948		0	23.7738	4.02362	7.26774	0	7.6701
0	13.7638	5.02952	0	3.76896	7.6701		0	20.02	5.02952	7.26774	0	19.9423
0	3.75375	0	4.36064	65.9569	38.3505		0	10.01	0	0	73.4949	90.5072
51.6805	21.2713	10.059	14.5355	20.7293	50.6227		8.85952	27.5275	14.0826	33.4316	9.42242	16.8742
8.12122	28.7788	4.02362	0	0	64.4288		6.64464	6.25625	0	11.6284	9.42242	55.2247
15.5042	10.01	10.059	5.8142	11.3069	58.2928		11.8127	20.02	4.02362	7.26774	0	12.2722
10.3361	3.75375	5.02952	0	135.683	107.381		16.9807	0	0	0	1.88448	0
5.90634	0	1.0059	0	143.221	125.79		0	0	0	0	103.647	0
0	10.01	12.0708	34.8852	0	44.4866		0.738292	153.904	15.0885	167.158	33.9207	7.6701
11.0744	7.5075	1.0059	0	7.53794	67.4969		0	120.12	13.0767	155.53	16.9604	7.6701
10.3361	20.02	6.03542	7.26774	18.8448	65.9629		2.21488	30.03	5.02952	0	16.9603	29.1464
0	0	0	0	0	0		15.5042	0	2.01181	0	209.177	122.722
11.8127	16.2663	3.01771	7.26774	0	46.0206		13.2893	6.25625	0	0	199.755	139.596
6.64464	16.2663	5.02952	4.36065	15.0758	7.6701		0	33.7838	1.0059	14.5355	173.373	39.8845
12.551	0	0	4.36064	0	81.3031		16.2425	18.7688	0	7.26774	26.3828	19.9423
6.64464	13.7638	0	1.45355	11.3069	24.5443		0	6.25625	5.02952	0	16.9604	6.13608
14.0276	15.015	13.0767	14.5355	15.0758	30.6804		0	0	3.01771	7.26774	79.1483	15.3402
3.69146	16.2663	5.02952	11.6284	0	46.0206		11.0744	10.01	3.01771	7.26774	111.185	15.3402
9.59781	23.7738	0	5.8142	0	21.4763		3.69146	0	7.04131	0	24.4983	0
7.38293	13.7638	0	0	5.65345	41.4185		8.12122	12.5125	0	7.26774	62.188	0
4.42975	27.5275	10.059	14.5355	60.3035	56.7587		20.6722	30.03	0	14.5355	0	4.60206
6.64464	36.2863	3.01771	8.72129	54.65	46.0206		14.7659	20.02	0	1.45355	15.0758	0
3.69146	37.5375	5.02952	15.989	16.9604	29.1464		11.0744	6.25625	13.0767	0	105.531	0
1.47658	35.035	5.02952	26.1639	0	23.0103		16.2425	0	3.01771	7.26774	107.415	7.6701
19.9339	31.2813	10.059	7.26774	3.76897	4.60206		10.3361	111.362	11.0649	263.092	18.8448	0
12.551	13.7638	5.02952	21.8032	13.1914	24.5443		11.8127	77.5775	10.059	187.507	11.3069	0
110.744	122.623	55.3247	55.2348	16.9603	56.7587		17.719	77.5775	7.04131	180.24	1.88448	4.60206
9.59781	47.5475	12.0708	36.3387	18.8448	111.984		0	67.5675	7.04131	140.994	1.88448	12.2722
7.38293	45.045	5.02952	27.6174	22.6138	139.596		0	103.854	4.02362	268.906	0	4.60206
8.85952	43.7938	2.01181	30.5245	18.8448	150.334		19.1956	0	0	0	0	0
21.4105	12.5125	10.059	0	0	6.13608		28.0551	0	0	0	30.1518	0
25.1019	12.5125	15.0885	2.9071	0	13.8062		26.5785	0	0	0	37.6897	0
55.372	27.5275	11.0649	20.3497	0	19.9423		14.0276	13.7638	0	0	7.53794	6.13608
52.4188	21.2713	9.0531	18.8961	0	4.60206		15.5042	1.25125	0	0	0	0
3.69146	5.005	0	0	77.2639	64.4288		9.59781	5.005	0	0	9.4224	0
0	0	0	0	11.3069	0		0	55.055	0	0	18.8448	12.2722
0	0	0	0	18.8448	0		0	35.035	0	0	11.3069	15.3402
10.3361	11.2612	10.059	0	175.257	99.7111		0	13.7638	0	0	18.8448	12.2722
0	8.75875	10.059	5.81419	75.3794	87.4391		7.38293	5.005	0	0	33.9207	12.2722
0	6.25625	10.059	8.72129	50.8811	92.0413		5.90634	6.25625	0	0	47.1121	15.3402
3.69146	2.5025	5.02952	21.8032	0	35.2825		0	0	0	0	1.88448	0
13.2893	17.5175	15.0885	18.8961	11.3069	10.7381		0	18.7688	18.1063	7.26774	0	65.9629
18.4573	33.7838	5.02952	1.45355	26.3828	32.2144		2.95317	11.2612	5.02952	21.8032	0	58.2928
0	13.7638	3.01771	0	73.4949	102.78		0	0	0	7.26774	77.2639	0
3.69146	20.02	5.02952	14.5355	67.8414	171.81		6.64464	0	4.0236	0	18.8448	0
30.27	43.7938	0	26.1639	9.42242	39.8845		0	12.5125	9.05311	7.26774	13.1914	110.449
30.27	30.03	0	21.8032	9.42242	24.5443		3.69146	339.089	2.01181	688.982	39.5742	44.4866
22.1488	26.2763	0	10.1748	20.7293	26.0783		0	138.889	15.0885	354.666	62.188	44.4866
7.38293	33.7838	3.01771	10.1748	15.0758	55.2247		0	75.075	19.1122	148.262	75.3794	39.8845
4.42975	27.5275	0	13.0819	5.65345	67.4969		3.69146	6.25625	10.059	7.26774	344.86	337.484
7.38293	21.2713	0	20.3497	13.1914	110.449		7.38293	3.75375	10.059	11.6284	295.864	283.794
0	0	0	0	15.0758	53.6907		12.551	21.2713	0	10.1748	28.2673	1.53402
7.38293	6.25625	0	0	71.6104	162.606		2.95317	12.5125	5.02952	20.3497	56.5345	61.3608
10.3361	20.02	0	0	71.6104	158.004		0	0	0	0	43.3431	3.06804
11.0744	26.2763	0	0	67.8414	171.81		10.3361	11.2612	2.01181	26.1639	18.8448	27.6124
0	0	0	0	79.1484	121.188		11.0744	13.7638	7.04132	11.6284	18.8448	44.4866
3.69146	23.7738	11.0649	0	0	58.2928		6.64464	10.01	17.1003	4.36064	18.8448	42.9526
30.27	48.7988	0	0	0	39.8845		11.0744	37.5375	5.02952	0	28.2673	26.0783
19.9339	10.01	10.059	0	0	62.8948		4.42976	11.2612	0	14.5355	30.1518	52.1567
3.69146	6.25625	5.02952	0	32.0363	84.3711		4.42975	6.25625	6.03542	0	525.771	259.249
19.1956	20.02	4.02362	0	79.1484	32.2144		4.42975	18.7688	12.0708	36.3387	0	10.7381
5.16805	23.7738	13.0767	0	15.0758	36.8165		31.7466	23.7738	0	5.81419	9.42242	15.3402
0	3.75375	0	2.9071	11.3069	52.1567		0	32.5325	14.0826	11.6284	88.5708	78.235
3.69146	11.2612	9.0531	4.36064	28.2673	53.6907		12.551	17.5175	5.02952	45.06	103.647	116.586
5.90634	12.5125	13.0767	0	33.9207	64.4288		11.0744	0	5.02952	5.81419	15.0758	9.20412
6.64464	33.7838	0	0	26.3828	101.245		2.95317	18.7688	0	0	175.257	39.8845
18.4573	26.2763	13.0767	0	0	38.3505		0	6.25626	0	10.1748	107.416	72.0989
19.9339	22.5225	30.1771	0	5.65345	79.769		3.69146	23.7738	10.059	7.26774	0	165.674
19.1956	20.02	23.1358	4.36064	20.7293	82.8371		3.69146	51.3013	5.02952	0	0	23.0103
1.47659	20.02	11.0649	7.26774	7.53792	53.6907		7.38293	32.5325	5.02952	0	0	4.60206
7.38293	23.7738	0	11.6284	28.2673	41.4185		19.1956	51.3013	0	2.9071	9.42242	27.6124
7.38293	22.5225	0	21.8032	0	65.9629		10.3361	12.5125	0	39.2458	9.42242	52.1567
2.21488	28.7788	0	18.8961	0	61.3608		7.38294	11.2613	0	8.72129	79.1484	99.7115
13.2893	25.025	0	8.72129	1.88448	76.701		14.7659	26.2763	0	37.7922	26.3828	0
2.95317	12.5125	0	14.5355	0	21.4763		23.6254	95.0952	0	26.1639	33.9207	7.6701
2.95317	35.035	11.0649	21.8032	43.3431	75.167		8.12123	35.035	10.059	1.45355	37.6897	21.4763
0	20.02	8.04721	21.8032	71.6104	72.0989		9.59782	0	8.04721	0	674.645	15.3402
22.8871	6.25625	4.02362	8.72129	9.42242	115.052		0	0	5.02952	0	226.138	0
16.9807	5.005	4.02362	20.3497	18.8448	108.915		4.42975	18.7688	12.0708	42.1529	67.8414	161.072
11.0744	30.03	5.02952	5.81419	0	65.9629		5.16805	96.3463	10.059	277.628	0	0
13.2893	22.5225	0	0	18.8448	75.167		32.4849	32.5325	5.02952	17.4426	384.435	236.239
5.16805	6.25625	18.1063	26.1639	107.416	141.13		22.1488	20.02	10.059	0	0	18.4082
12.551	32.5325	10.059	7.26774	71.6104	85.9051		14.7659	110.11	5.02952	20.3497	24.4983	81.3031
14.0276	32.5325	6.03541	8.72129	50.8811	70.5649		9.59782	71.3213	8.04721	29.071	45.2276	82.8371
1.47658	50.05	0	14.5355	30.1518	24.5443		25.8402	749.499	16.0944	1184.64	3.76896	1.53402
2.21488	6.25625	3.01771	14.5355	54.65	113.518		26.5785	828.328	10.059	1228.25	26.3828	9.20412
11.8127	7.5075	10.059	2.9071	7.53794	104.313		22.887	869.619	5.02952	1298.02	32.0363	15.3402
0	17.5175	10.059	0	209.178	116.586		22.1488	845.845	2.01181	1252.96	26.3828	16.8742
0	2.5025	6.03542	7.26774	267.597	101.245		18.4573	760.761	0	1075.62	15.0758	16.8742
8.85952	28.7788	13.0767	5.81419	130.029	144.198		32.4849	142.643	5.02952	97.3878	56.5345	23.0103
3.69146	16.2663	5.02952	14.5355	69.7259	239.307		0	650.65	20.1181	1113.42	13.1914	19.9423
56.8485	31.2813	0	7.26774	11.3069	95.1092		8.85952	27.5275	18.1063	0	67.8414	15.3402
48.7273	18.7688	3.01771	7.26774	5.65345	105.847		19.1956	71.3213	10.059	29.071	256.29	101.245
39.1295	15.015	23.1358	17.4426	9.42242	98.1772		14.7659	56.3063	24.1417	29.071	214.831	72.0989
21.4105	17.5175	6.03542	24.7103	41.4587	134.994		10.3361	46.2963	21.124	34.8852	162.066	55.2247
22.1488	67.5675	0	33.4316	9.42242	110.45		14.7659	13.7638	7.04131	14.5355	0	52.1567
8.85952	6.25625	0	18.8961	9.42241	187.15		15.5042	32.5325	14.0826	8.7213	0	39.8845
20.6722	7.5075	5.02952	14.5355	62.1879	240.841		12.551	37.5375	14.0826	0	0	30.6804
19.9339	23.7738	5.02952	13.0819	50.8811	234.705		14.0276	51.3013	7.04132	0	0	33.7484
14.0276	27.5275	5.0295	26.1639	30.1518	260.784		16.2425	91.3413	8.04721	45.06	0	52.1567
11.0744	10.01	2.01181	7.26774	0	87.4391		31.7466	25.025	10.059	14.5355	0	1.53402
8.12122	0	5.02952	15.989	0	30.6804		7.38293	17.5175	8.04721	0	16.9603	32.2144
5.16805	0	4.02362	20.3497	7.53794	33.7484		7.38293	145.145	3.01771	94.4806	15.0759	24.5443
0	36.2863	0	4.36064	37.6897	69.0309		11.8127	112.613	6.03542	103.202	16.9604	13.8062
11.8127	12.5125	0	0	32.0363	154.936		22.1488	90.0901	10.059	123.552	37.6897	23.0103
0	0	10.059	0	5.65345	19.9423		22.8871	73.8238	8.04721	87.2129	26.3828	29.1464
3.69146	17.5175	5.02952	7.26774	18.8448	46.0206		28.0551	60.06	2.01181	14.5355	24.4983	9.20412
7.38293	32.5325	2.01181	7.26774	0	13.8062		0	3.75375	4.02362	4.36064	216.716	274.59
7.38293	33.7838	0	7.26774	0	7.6701		3.69146	497.998	28.1653	520.37	28.2673	15.3402
11.0744	6.25625	2.01181	20.3497	9.42242	55.2247		7.38293	544.294	27.1594	613.397	18.8448	16.8742
10.3361	0	0	0	143.221	84.3711		8.12122	680.68	5.02952	699.157	37.6897	0
14.7659	1.25125	0	0	139.452	78.235		16.2425	17.5175	0	11.6284	246.867	303.736
6.64464	21.2713	1.0059	13.0819	39.5742	136.528		3.69146	21.2713	18.1063	14.5355	863.094	444.866
7.38293	6.25625	5.02952	7.26774	228.022	153.402		1.47659	0	0	7.26774	11.3069	7.6701
10.3361	26.2763	7.04131	21.8032	24.4983	30.6804		7.38293	2.5025	0	7.26774	22.6138	10.7381
8.12122	25.025	10.059	30.5245	167.719	141.13		35.438	23.7738	0	26.1639	619.995	363.563
130.678	8.75875	17.1003	0	9.42242	24.5443		3.69146	37.5375	0	0	523.887	492.42
105.576	15.015	10.059	0	9.42242	30.6804		2.21488	43.7938	0	0	459.814	562.985
19.1956	32.5325	0	0	39.5742	49.0886		10.3361	13.7638	0	14.5355	618.111	340.553
8.85952	5.005	11.0649	0	37.6897	50.6227		0	38.7888	8.04721	40.6993	186.564	0
3.69146	21.2713	5.02952	0	24.4983	72.0989		5.90634	166.416	0	476.764	111.185	6.13608
0	0	5.02952	31.9781	48.9966	67.4969		16.2424	62.5625	4.0236	21.8032	0	41.4185
0	7.5075	5.02952	20.3497	192.217	279.192		73.091	55.055	17.1003	27.6174	18.8448	18.4082
10.3361	3.75375	0	14.5355	145.105	96.6432		51.6805	56.3063	0	23.2568	56.5345	39.8845
10.3361	0	4.02362	13.0819	318.478	156.47		0	12.5125	0	0	107.416	56.7587
0	0	16.0944	5.81419	18.8448	35.2825		0	688.188	1.0059	641.015	116.838	0
11.0744	20.02	0	39.2458	0	19.9423		7.38293	670.67	10.059	806.719	56.5345	7.6701
8.12122	28.7788	0	39.2458	0	26.0783		16.9807	434.184	0	630.84	190.333	36.8165
0	2.5025	0	7.26774	5.65345	15.3402		12.551	581.832	0	606.13	246.867	32.2144
5.16805	16.2663	0	1.45355	18.8448	0		0	247.748	10.059	388.097	286.442	6.13608
11.8127	23.7738	13.0767	17.4426	0	23.0103		0.738292	110.11	9.0531	132.273	258.174	0
0	0	0	0	148.874	24.5443		7.38293	35.035	9.0531	33.4316	241.214	0
13.2893	30.03	0	0	18.8448	27.6124		7.38293	140.14	12.0708	534.906	69.7259	15.3402
3.69146	5.005	10.059	0	43.3431	69.0309		10.3361	112.613	15.0885	424.436	77.2639	13.8062
14.7659	11.2612	10.059	27.6174	0	113.518		21.4105	27.5275	0	0	160.181	118.12
8.85952	6.25625	8.04721	21.8032	7.53794	76.701		8.85952	41.2913	0	17.4426	420.24	343.621
2.95317	2.5025	0	7.26774	150.759	182.548		67.9229	67.5675	25.1476	8.72129	1.88448	30.6804
224.441	8.75875	36.2125	18.8961	1.88448	73.633		11.0744	25.025	17.1003	26.1639	37.6897	27.6124
53.1571	37.5375	1.0059	5.81419	41.4587	102.779		5.16805	41.2913	12.0708	29.071	32.0363	32.2144
42.821	42.5425	6.03542	13.0819	47.1121	96.6433		14.0276	55.055	6.03542	21.8032	26.3828	15.3402
43.5593	50.05	13.0767	14.5355	30.1518	69.0309		5.90634	7.5075	5.02952	17.4426	522.002	196.355
14.0276	18.7688	0	18.8961	18.8448	38.3505		8.85952	102.602	17.1003	26.1639	7.53794	29.1464
1.47658	46.2963	0	21.8032	86.6863	36.8165		14.0276	152.653	23.1358	23.2568	9.42242	10.7381
2.95317	22.5225	10.059	33.4316	22.6138	46.0206		25.1019	153.904	25.1476	26.1639	15.0758	1.53402
6.64464	0	10.059	10.1748	143.221	193.287		29.5317	123.874	17.1003	15.989	13.1914	0
8.12122	0	7.04131	7.26774	133.798	219.365		62.0166	72.5725	0	0	0	10.7381
0	11.2612	15.0885	2.9071	165.835	124.256		0	12.5125	9.0531	0	180.911	113.518
5.90634	12.5125	7.04132	5.81419	9.42242	24.5443		0	227.728	11.0649	7.26774	376.897	144.198
3.69146	17.5175	0	18.8961	1.88448	42.9526		0	200.2	10.059	7.26774	342.976	87.4391
2.95317	11.2612	5.02952	0	141.336	111.984		0	165.165	9.0531	1.45355	307.171	70.5649
19.1956	10.01	8.04721	0	1.88448	59.8268		0	106.356	10.059	7.26774	333.554	88.9732
18.4573	23.7738	21.124	7.26774	0	47.5546		5.90634	241.491	6.03542	5.81419	260.059	65.9629
22.1488	28.7788	25.1476	4.36064	1.88448	64.4288		22.1488	192.693	0	33.4316	160.181	104.313
18.4573	26.2763	29.1712	4.36064	9.42242	67.4969		11.0744	118.869	0	2.9071	173.373	38.3505
30.27	8.75875	24.1417	11.6284	9.42242	84.3711		3.69146	106.356	0	5.81419	182.795	21.4763
19.9339	11.2612	12.0708	14.5355	15.0758	90.5072		0	110.11	10.059	14.5355	205.409	23.0103
11.0744	18.7688	15.0885	0	9.42242	62.8948		28.0551	5.005	5.02952	7.26774	113.069	144.198
34.6997	31.2813	13.0767	7.26774	9.42242	88.9731		8.85952	40.04	0	10.1748	5.65345	75.167
3.69146	6.25625	10.059	5.81419	252.521	285.328		5.16805	41.2913	0	15.989	0	56.7587
6.64464	18.7688	0	4.36064	48.9966	27.6124		3.69146	45.045	10.059	7.26774	339.207	279.192
3.69146	20.02	15.0885	0	90.4553	139.596		3.69146	0	0	14.5355	50.8811	46.0206
41.3444	32.5325	0	0	30.1518	36.8165		7.38293	0	0	14.5355	45.2276	58.2928
699.902	7.5075	109.644	0	52.7655	7.6701		2.95317	0	9.0531	13.0819	235.56	210.161
10.3361	21.2713	5.02952	2.9071	26.3828	79.769		5.90634	0	4.0236	7.26774	197.871	363.563
8.85952	12.5125	6.03542	1.45355	18.8448	107.382		11.0744	0	2.01181	14.5355	18.8448	85.9051
8.85952	13.7638	20.1181	21.8032	37.6897	35.2825		7.38293	6.25625	10.059	1.45355	0	18.4082
3.69146	16.2663	4.02361	7.26774	9.42242	96.6433		14.0276	28.7788	4.02362	2.9071	48.9966	122.722
23.6254	6.25625	5.02952	45.06	18.8448	47.5546		15.5042	13.7638	0	36.3387	329.785	335.951
20.6722	2.5025	5.02952	21.8032	30.1517	121.188		7.38293	442.943	0	350.305	18.8448	7.6701
17.719	0	3.01771	24.7103	5.65345	156.47		11.0744	767.017	3.01771	677.353	24.4983	7.6701
17.719	36.2863	10.059	11.6284	18.8448	7.6701		12.551	940.941	6.03542	821.255	16.9603	6.13608
16.2424	38.7888	8.04721	14.5355	5.65344	13.8062		8.85952	892.142	11.0649	832.883	24.4983	6.13608
1.47658	51.3013	0	0	250.636	170.276		11.8127	847.097	21.124	937.539	43.3431	12.2722
0	0	9.0531	0	239.329	188.685		16.2425	863.363	20.1181	1145.4	75.3794	21.4763
17.719	6.25625	10.059	7.26774	143.221	113.518		18.4573	862.112	15.0885	1184.64	113.069	18.4082
3.69146	16.2663	0	17.4426	113.069	110.449		9.59781	834.584	15.0885	710.785	92.3398	21.4763
0	11.2612	0	5.8142	180.911	92.0411		0.738292	834.584	5.02952	274.721	97.9934	29.1464
16.2425	37.5375	5.02952	14.5355	130.029	211.695		0	725.725	4.02362	340.13	77.2638	32.2144
11.0744	10.01	0	0	135.683	164.14		14.0276	118.869	4.02362	111.923	133.798	7.6701
8.85952	13.7638	0	26.1639	15.0758	53.6907		11.0744	111.361	4.02362	165.705	111.184	23.0103
3.69146	12.5125	10.059	7.26774	3.76897	39.8845		0	382.883	10.059	360.48	320.362	33.7484
5.16805	12.5125	0	0	5.65345	53.6907		0	243.994	12.0708	261.639	303.402	23.0103
0.738292	12.5125	5.02952	0	33.9207	61.3608		0	10.01	7.04131	10.1748	56.5345	29.1464
0	26.2763	5.02952	0	54.65	72.0989		5.16805	13.7638	19.1122	0	346.745	153.402
3.69146	8.75875	5.02952	31.9781	97.9932	144.198		19.1956	10.01	10.059	27.6174	0	27.6124
3.69146	12.5125	5.02952	0	37.6897	81.3031		16.2424	545.545	41.242	475.31	437.2	50.6227
0	8.75875	12.0708	7.26774	54.65	118.12		13.2893	376.626	5.02952	417.168	391.973	55.2247
2.21488	1.25125	0	0	96.1088	104.314		12.551	72.5725	0	47.9671	163.95	9.20412
0	0	0	0	3.76897	18.4082		14.7659	46.2963	21.124	31.9781	271.366	65.9629
5.90634	0	15.0885	0	52.7655	93.5753		7.38293	90.0901	3.01771	18.8961	239.329	15.3402
5.16805	0	0	18.8961	75.3794	72.0989		28.7934	95.095	0	13.0819	137.567	36.8165
3.69146	6.25625	0	21.8032	52.7655	113.518		29.5317	142.643	0	0	139.452	53.6907
5.90634	13.7638	0	0	177.142	184.082		30.27	123.874	0	14.5355	160.181	62.8948
1.47658	5.005	0	7.26774	22.6138	102.779		11.8127	45.045	0	26.1639	48.9966	0
3.69146	7.5075	6.03542	14.5355	22.6138	85.9051		13.2893	18.7688	0	5.81419	47.1121	0
3.69146	22.5225	0	7.26774	71.6104	118.12		9.59782	5.005	0	0	391.973	26.0783
0	12.5125	9.0531	0	156.412	145.732		0	18.7688	10.059	36.3387	116.838	134.994
8.85952	3.75375	0	4.36064	58.419	73.633		29.5317	585.585	9.0531	638.107	22.6138	42.9526
7.38293	15.015	0	5.81419	62.1879	101.245		10.3361	790.791	15.0885	683.168	67.8414	47.5546
33.2232	11.2612	20.1181	0	28.2673	52.1567		25.8402	566.817	14.0826	523.277	62.1879	50.6227
22.8871	22.5225	5.02952	8.72129	0	76.701		0	183.934	10.059	367.748	26.3828	7.6701
5.16805	6.25625	4.02362	14.5355	0	27.6124		31.7466	47.5475	5.02952	0	18.8448	56.7587
12.551	10.01	10.059	7.26774	9.42242	33.7484		7.38293	0	2.01181	0	145.105	0
13.2893	3.75375	0	0	0	65.9629		11.0744	52.5525	0	7.26774	0	23.0103
6.64464	8.75875	0	0	0	72.0989		8.12122	57.5575	0	5.81419	0	24.5443
10.3361	25.025	0	2.9071	0	69.0309		0	6.25625	5.02952	0	657.685	130.392
11.0744	43.7938	0	7.26774	0	49.0886		0	0	6.03542	0	523.887	44.4866
9.59781	57.5575	0	14.5355	0	41.4185		0	18.7688	5.02952	0	657.685	294.532
2.95317	58.8088	0	13.0819	0	44.4866		0	11.2613	4.02362	0	650.147	354.359
5.16805	40.04	0	1.45355	9.42242	53.6907		18.4573	17.5175	10.059	13.0819	597.381	39.8845
14.0276	37.5375	0	0	18.8448	41.4185		9.59781	161.411	19.1122	171.519	18.8448	32.2144
25.8402	38.7888	0	0	9.42242	64.4288		0	0	0	0	62.188	85.9051
25.1019	31.2813	5.02952	14.5355	18.8448	88.9731		12.551	17.5175	5.02952	4.36064	312.824	171.81
9.59781	47.5475	18.1063	20.3497	9.42241	118.12		7.38293	170.17	18.1063	315.42	621.88	716.387
3.69146	53.8038	12.0708	2.9071	7.53794	159.538		2.95317	187.688	7.04132	273.267	646.378	694.911
18.4573	48.7988	12.0708	7.26774	22.6138	118.12		0	400.4	0	452.054	557.807	358.961
11.0744	71.3213	14.0826	14.5355	3.76897	268.454		14.0276	35.035	6.0354	11.6284	241.214	35.2825
11.0744	47.5475	20.1181	17.4426	16.9603	331.348		6.64464	96.3463	0	0	22.6138	56.7587
17.719	63.8138	11.0649	15.989	24.4983	246.977		8.12122	53.8038	2.01181	11.6284	30.1518	53.6907
23.6254	122.622	20.1181	27.6174	9.42242	222.433		0	7.5075	0	14.5355	165.835	49.0886
12.551	136.386	20.1181	31.9781	0	219.365		3.69146	40.04	0	21.8032	173.373	210.161
11.8127	113.864	5.02952	26.1639	0	190.219		22.1488	38.7888	5.02952	20.3497	0	10.7381
8.12122	77.5776	5.02952	21.8032	0	138.062		7.38293	227.728	0	302.338	0	24.5443
8.12122	13.7638	0	0	0	50.6227		7.38293	178.929	0	239.835	0	15.3402
0	0	8.04721	0	45.2276	62.8948		5.90634	100.1	0	194.775	0	13.8062
0	16.2663	14.0826	14.5355	0	52.1567		45.7742	87.5876	14.0826	93.027	18.8448	7.6701
0	0	0	0	0	19.9423		11.8127	53.8038	0	11.6284	0	0
0	0	0	0	5.65345	29.1464		12.551	12.5125	5.02952	0	825.404	360.495
0	0	0	0	9.42242	50.6227		3.69146	42.5425	10.059	0	450.392	312.94
16.9807	18.7688	5.02952	0	26.3828	131.926		5.16805	31.2813	12.0708	0	936.588	510.829
9.59781	5.005	4.02362	0	52.7655	104.314		13.2893	330.33	0	34.8852	24.4983	10.7381
0.738292	3.75375	2.01181	0	67.8414	69.0309		3.69146	25.025	17.1004	0	0	30.6804
19.9339	13.7638	11.0649	17.4426	11.3069	53.6907		3.69146	27.5275	19.1122	1.45355	0	33.7484
0	17.5175	0	14.5355	28.2673	50.6227		3.69146	15.015	15.0885	7.26774	0	15.3402
2.95317	13.7638	0	18.8961	24.4983	59.8268		0	18.7688	1.0059	7.26774	60.3035	46.0206
5.16805	6.25625	15.0885	15.989	118.722	104.313		0	25.025	0	0	73.4949	145.732
11.8127	0	0	0	28.2673	92.0412		14.0276	86.3363	21.124	14.5355	43.3431	50.6227
4.42975	18.7688	23.1358	14.5355	18.8448	65.9629		0	35.035	15.0885	26.1639	9.42242	7.6701
19.9339	12.5125	0	0	0	55.2247		5.16805	15.015	0	0	33.9207	59.8268
5.16805	26.2763	7.04131	14.5355	28.2673	55.2247		8.85952	3.75375	10.059	5.81419	390.088	297.6
3.69146	32.5325	13.0767	15.989	22.6138	10.7381		7.38293	27.5275	0	0	180.91	141.13
8.85952	15.015	10.059	0	0	56.7587		9.59782	10.01	5.02952	1.45355	218.6	42.9526
14.7659	45.045	0	10.1748	18.8448	58.2928		21.4105	8.75875	8.04721	7.26774	143.221	164.14
16.9807	46.2963	0	29.071	18.8448	64.4288		0	10.01	6.03542	0	9.42242	42.9526
26.5785	53.8038	0	27.6174	9.42242	84.3711		0	11.2612	10.059	0	9.42242	76.701
0	0	0	13.0819	1.88448	61.3608		25.1019	107.608	10.059	13.0819	9.42242	33.7484
3.69146	8.75875	9.0531	0	54.65	124.256		7.38293	37.5375	7.04131	7.26774	22.6138	59.8268
0	50.05	2.01181	11.6284	15.0758	39.8845		3.69146	5.005	5.02952	0	292.095	134.994
0	71.3213	5.02952	14.5355	18.8448	49.0886		6.64464	25.025	5.02952	0	37.6897	26.0783
14.0276	26.2763	0	1.45355	9.42242	26.0783		0	0	23.1358	11.6284	329.785	170.276
7.38293	20.02	4.0236	0	101.762	39.8845		0	3.75375	30.1771	0	273.25	234.705
5.90634	17.5175	5.02952	8.72129	0	23.0103		0	6.25625	29.1712	7.26774	228.023	234.705
36.1763	50.05	0	4.36064	0	32.2144		16.9807	0	3.01771	0	33.9207	0
20.6722	6.25625	0	7.26774	0	38.3505		8.12122	0	5.02952	0	28.2673	0
11.8127	5.005	2.01181	2.9071	0	50.6227		8.85952	0	0	0	218.6	0
3.69146	25.025	5.02952	5.81419	0	52.1567		4.42975	135.135	19.1122	119.191	322.247	10.7381
5.16805	0	0	0	32.0363	27.6124		14.7659	13.7638	5.02952	0	7.53794	0
12.551	12.5125	0	0	9.42242	61.3608		0	2.5025	0	0	128.145	13.8062
7.38293	23.7738	0	20.3497	41.4587	29.1464		0	18.7688	0	0	158.297	21.4763
7.38293	23.7738	0	5.81419	50.8811	24.5443		11.0744	0	12.0708	23.2568	150.759	55.2247
3.69146	25.025	0	7.26774	60.3035	15.3402		5.16805	0	16.0945	15.989	96.1087	64.4288
0	5.005	0	27.6174	97.9932	118.12		22.8871	26.2763	10.059	0	0	29.1464
1.47658	12.5125	0	0	75.3794	95.1092		7.38293	1.25125	22.1299	2.9071	116.838	56.7587
9.59782	31.2813	13.0767	11.6284	50.8811	59.8268		11.0744	52.5525	10.059	0	54.65	79.769
22.1488	17.5175	8.04721	7.26774	33.9207	72.0989		0	0	10.059	0	0	0
9.59782	27.5275	0	7.26774	9.42242	64.4288		8.12122	18.7688	0	18.8961	69.7259	36.8165
0	18.7688	5.02952	0	252.521	196.355		2.21488	35.035	0	10.1748	58.419	50.6227
11.0744	11.2612	4.02362	0	169.604	188.684		0	26.2763	6.03541	5.81419	284.557	217.831
0	8.75875	2.01181	0	48.9966	85.9051		0	0	5.02952	0	437.2	110.45
9.59781	0	7.04131	7.26774	246.867	127.324		14.7659	8.75875	8.04721	17.4426	33.9207	49.0886
0	6.25625	0	0	99.8777	144.198		12.551	28.7788	3.01771	0	0	67.4969
3.69146	6.25625	5.02952	4.36064	92.3398	230.103		0	0	11.0649	0	3.76896	7.6701
3.69146	0	0	7.26774	82.9173	141.13		8.85952	11.2612	5.02952	7.26774	9.42242	42.9526
0	0	0	0	43.3431	13.8062		13.2893	3.75375	10.059	0	13.1914	0
2.21488	0	0	8.72129	86.6863	125.79		0	15.015	3.01771	7.26774	9.42242	4.60206
3.69146	0	4.02362	20.3497	18.8448	95.1092		5.16805	38.7888	0	8.72129	28.2673	27.6124
3.69146	1.25125	5.02952	18.8961	18.8448	88.9732		5.90634	6.25625	0	0	9.42242	30.6804
3.69146	6.25625	5.02952	8.72129	11.3069	64.4288		8.85952	0	0	0	0	23.0103
6.64464	10.01	10.059	7.26774	41.4587	111.983		15.5042	33.7838	0	7.26774	30.1518	18.4082
5.90634	12.5125	1.0059	13.0819	67.8414	93.5752		13.2893	31.2813	0	2.9071	28.2673	23.0103
8.12122	10.01	5.02952	14.5355	11.3069	127.324		10.3361	62.5625	0	7.26774	7.53794	38.3505
7.38293	32.5325	0	13.0819	39.5742	168.742		9.59781	83.8338	3.01771	7.26774	0	46.0206
7.38293	7.5075	0	7.26774	28.2673	61.3608		23.6254	82.5826	10.059	27.6174	9.42242	56.7587
6.64464	32.5325	0	7.26774	81.0328	92.041		11.0744	112.612	6.03542	79.9451	0	30.6804
16.2425	0	10.059	0	33.9207	111.984		16.2424	51.3013	0	0	18.8448	42.9526
17.7191	0	10.059	0	41.4587	111.983		9.59781	37.5375	0	18.8961	0	44.4866
16.9808	0	13.0767	0	54.65	101.245		1.47658	20.02	0	8.72129	7.53794	23.0103
8.85952	6.25625	15.0885	0	41.4587	93.5751		0	17.5175	0	29.071	33.9207	139.596
5.90634	8.75875	15.0885	0	58.419	110.449		36.1763	168.919	1.0059	65.4097	1.88448	16.8742
3.69146	12.5125	7.04131	0	62.188	121.188		24.3636	66.3163	5.02952	40.6993	13.1914	0
0	0	0	0	41.4587	67.4969		14.7659	58.8088	0	0	1.88448	33.7484
0	30.03	0	0	126.26	134.994		11.0744	6.25625	5.02952	7.26774	0	21.4763
10.3361	0	0	0	99.8775	147.266		14.7659	25.025	0	7.26774	69.7259	67.4969
2.95317	0	5.02952	7.26774	118.722	138.062		22.8871	20.02	0	33.4316	33.9207	29.1464
9.59781	36.2863	4.02362	7.26774	0	69.0309		20.6722	82.5825	0	88.6664	54.65	29.1464
0	17.5175	2.01181	0	18.8448	92.0412		11.8127	790.791	5.02952	813.987	47.1121	16.8742
14.0276	7.5075	0	0	16.9603	46.0206		0	20.02	0	21.8032	0	19.9423
0	12.5125	5.02952	23.2568	141.336	170.276		0	0	2.01181	11.6284	0	38.3505
2.95317	12.5125	5.02952	8.72129	186.564	164.14		11.0744	8.75875	8.04721	0	35.8052	76.701
1.47658	17.5175	0	7.26774	143.221	162.606		8.85952	11.2612	9.0531	21.8032	13.1914	0
8.85952	12.5125	5.02952	0	56.5345	141.13		0	0	0	14.5355	316.593	138.062
19.1956	35.035	5.02952	18.8961	9.42242	67.4969		3.69146	0	5.02952	0	5.65345	0
27.3168	46.2963	10.059	11.6284	9.42242	65.9629		39.1295	12.5125	21.124	0	0	10.7381
7.38293	12.5125	15.0885	10.1748	48.9966	151.868		5.90634	0	5.02952	0	105.531	26.0783
35.438	20.02	6.03542	0	18.8448	42.9526		1.47658	0	3.0177	0	148.874	0
0	0	0	24.7103	263.828	138.062		16.9807	0	4.02362	0	18.8448	0
0	0	0	15.989	65.9569	110.449		7.38293	73.8238	5.02952	0	69.7259	62.8948
0	0	0	21.8032	130.029	128.858		0.738292	72.5725	0	7.26774	22.6138	85.9051
5.90634	32.5325	18.1063	7.26774	28.2673	73.633		2.21488	80.08	0	14.5355	9.42242	122.722
8.85952	26.2763	17.1003	2.9071	28.2673	53.6907		7.38293	68.8188	0	7.26774	16.9604	85.9051
1.47659	8.75875	0	13.0819	26.3828	93.5751		5.90634	73.8238	0	0	54.65	58.2928
3.69146	10.01	3.01771	21.8032	9.42242	65.9629		11.8127	10.01	1.0059	0	18.8448	36.8165
6.64464	10.01	10.059	5.81419	0	53.6907		3.69146	469.219	10.059	758.752	54.65	16.8742
2.95317	17.5175	10.059	18.8961	15.0758	32.2144		2.95317	703.203	2.0118	895.386	56.5345	55.2247
20.6722	6.25625	2.01181	31.9781	24.4983	35.2825		0	255.255	2.01181	658.457	0	0
1.47658	33.7838	0	5.81419	11.3069	21.4763		2.95317	302.802	0	863.407	0	0
6.64464	36.2863	11.0649	0	58.419	92.0412		3.69146	302.803	9.0531	909.921	0	0
7.38293	32.5325	10.059	7.26774	65.9569	105.848		11.0744	287.787	10.059	1104.7	0	18.4082
0	18.7688	5.02952	5.81419	84.8018	184.082		7.38293	181.432	9.0531	566.884	15.0758	23.0103
0	17.5175	2.01181	7.26774	97.9934	170.276		17.719	160.16	12.0708	125.005	22.6138	9.20412
8.12122	6.25625	0	7.26774	0	72.0989		23.6253	180.18	17.1003	143.901	20.7293	7.6701
2.95317	10.01	22.1299	0	30.1518	53.6907		21.4105	207.708	14.0826	122.098	15.0758	12.2722
7.38293	1.25125	34.2007	0	32.0362	56.7587		14.0276	259.009	9.0531	161.344	7.53794	19.9423
8.85952	18.7688	0	8.72129	48.9966	65.9629		7.38293	274.024	0	159.89	0	27.6124
3.69146	0	0	0	107.416	125.79		10.3361	0	11.065	0	150.759	0
9.59781	26.2763	0	0	0	32.2144		23.6254	42.5425	6.03542	4.36064	0	19.9423
11.0744	33.7838	0	0	0	46.0206		14.0276	247.748	7.04131	61.049	18.8448	38.3505
0	11.2612	0	14.5355	197.871	141.13		18.4573	256.506	14.0826	61.049	20.7293	24.5443
11.0744	0	0	20.3497	190.333	128.858		18.4573	252.752	10.059	63.9561	11.3069	35.2825
0	5.005	0	0	96.1087	55.2247		0	8.75875	5.02952	1.45355	1.88448	13.8062
3.69146	12.5125	10.059	4.36064	179.026	142.664		0	63.8138	9.0531	13.0819	0	4.60206
2.21488	12.5125	4.02362	7.26774	122.491	185.616		0.738292	132.632	10.059	24.7103	0	7.6701
1.47658	3.75375	0	0	158.297	99.7114		3.69146	178.929	4.02362	17.4426	0	6.13608
3.69146	0	0	0	20.7293	67.4969		16.9807	36.2863	0	23.2568	22.6138	49.0886
0	11.2612	0	2.9071	163.95	87.4391		16.2424	30.03	24.1417	0	24.4983	78.235
0	21.2713	20.1181	0	47.1121	3.06804		47.2507	16.2663	11.0649	15.989	33.9207	46.0206
1.47658	47.5475	10.059	4.36064	148.874	119.654		25.1019	38.7888	5.02952	11.6284	7.53792	44.4866
0	18.7688	4.02362	13.0819	90.4552	73.633		0	147.647	0	20.3497	79.1484	41.4185
9.59781	37.5375	0	34.8852	39.5742	70.5649		8.85952	125.125	9.0531	7.26774	54.65	29.1464
0	0	0	0	0	0		7.38293	148.899	3.01771	11.6284	28.2673	38.3505
0	0	0	0	15.0758	3.06804		5.90634	136.386	0	14.5355	9.42242	47.5546
0	25.025	0	0	15.0758	158.004		1.47659	66.3163	0	17.4426	41.4587	42.9526
0	21.2713	0	0	16.9603	177.946		7.38293	51.3013	0	14.5355	67.8414	30.6804
0	0	0	0	0	21.4763		9.59781	47.5475	5.02952	17.4426	79.1484	1.53402
0	0	0	0	0	26.0783		10.3361	56.3063	10.059	7.26774	75.3794	0
8.85952	35.035	10.059	0	1.88448	76.701		10.3361	58.8088	5.02952	14.5355	50.8811	6.13608
0	36.2863	5.02952	21.8032	9.4224	61.3608		12.551	52.5525	2.01181	11.6284	26.3828	7.6701
0	38.7888	9.0531	10.1748	18.8448	73.633		18.4573	23.7738	1.0059	7.26774	26.3828	7.6701
0	42.5425	13.0767	1.45355	3.76897	65.9629		11.0744	18.7688	20.1181	4.36064	3.76897	6.13608
6.64464	42.5425	13.0767	7.26774	24.4983	95.1092		14.0276	65.065	13.0767	7.26774	13.1914	12.2722
8.12122	26.2763	5.02952	7.26774	26.3828	67.4969		8.85952	82.5826	11.0649	7.26774	26.3828	15.3402
3.69146	22.5225	5.02952	18.8961	9.42242	30.6804		10.3361	73.8238	5.02952	4.36064	52.7655	10.7381
5.90634	21.2713	0	8.72129	9.42242	158.004		7.38293	17.5175	0	0	32.0362	0
13.2893	20.02	0	7.26774	20.7293	79.769		5.90634	36.2863	0	7.26774	20.7293	12.2722
11.8127	40.04	8.04721	14.5355	26.3828	15.3402		3.69146	82.5826	2.01181	7.26774	22.6138	15.3402
1.47658	18.7688	16.0944	0	67.8414	128.858		4.42975	78.8288	10.059	0	39.5742	12.2722
0	30.03	7.04131	7.26774	137.567	105.848		13.2893	0	0	0	33.9207	7.6701
16.2425	7.5075	10.059	13.0819	28.2673	46.0206		16.9807	0	6.0354	0	30.1518	1.53402
3.69146	8.75875	0	15.989	241.214	150.334		11.8127	0	0	27.6174	48.9966	15.3402
7.38293	12.5125	4.02362	10.1748	182.795	173.344		1.47659	12.5125	0	0	48.9966	0
25.1019	12.5125	4.02362	17.4426	0	39.8845		8.85952	78.8288	7.04132	13.0819	0	21.4763
16.2424	18.7688	0	17.4426	0	27.6124		3.69146	17.5175	0	7.26774	18.8448	24.5443
233.3	21.2713	4.02362	45.06	11.3069	53.6907		2.21488	28.7788	2.01181	11.6284	22.6138	9.20412
235.515	18.7688	5.02952	40.6994	18.8448	148.8		3.69146	43.7938	5.02952	10.1748	24.4983	7.6701
227.394	17.5175	11.0649	30.5245	24.4983	242.375		7.38293	35.035	9.0531	10.1748	28.2673	7.6701
170.546	37.5375	0	2.9071	5.65345	245.443		17.719	17.5175	7.04131	5.81419	18.8448	7.6701
184.573	31.2813	0	0	7.53794	197.889		22.1488	7.5075	11.0649	0	7.53792	7.6701
194.909	12.5125	0	15.989	9.42242	182.548		6.64464	10.01	13.0767	0	0	7.6701
154.303	6.25625	0	34.8852	1.88448	188.685		0	13.7638	18.1063	0	0	7.6701
14.7659	3.75375	5.02952	2.9071	9.42242	88.9732		0	18.7688	16.0944	0	0	10.7381
2.21488	13.7638	6.03542	0	75.3794	76.701		33.2232	47.5475	0	0	18.8448	24.5443
0	11.2612	8.04721	0	122.491	84.3711		36.9146	42.5425	0	0	15.0758	27.6124
0	11.2613	8.04721	11.6284	65.9569	141.13		18.4573	45.045	5.02952	7.26774	13.1914	23.0103
0	2.5025	0	5.81419	154.528	153.402		20.6722	227.728	20.1181	139.541	24.4983	13.8062
5.90634	0	1.0059	7.26774	194.102	182.548		8.12123	421.672	28.1653	234.021	24.4983	13.8062
14.7659	11.2612	1.0059	7.26774	96.1089	193.287		7.38293	495.496	36.2125	270.36	33.9207	10.7381
10.3361	8.75875	0	2.9071	16.9603	41.4185		6.64464	523.023	28.1653	289.256	33.9207	15.3402
11.8127	38.7888	0	5.81419	16.9603	0		16.2425	494.244	36.2125	236.928	37.6897	13.8062
1.47658	36.2863	8.04721	14.5355	0	61.3608		5.90634	530.53	10.059	556.709	141.336	0
3.69146	25.025	0	4.36064	20.7293	78.235		0	191.442	5.02952	55.2348	86.6863	7.6701
7.38293	0	0	2.9071	15.0759	41.4185		0.738292	26.2763	2.01181	4.36064	0	33.7484
5.90634	0	0	8.7213	65.9569	142.664		0	22.5225	0	8.72129	0	26.0783
8.85952	7.5075	5.02952	7.26774	0	110.449		0	0	5.02952	14.5355	92.3397	15.3402
14.7659	10.01	9.0531	17.4426	54.65	142.664		0	0	0	0	28.2673	0
8.85952	0	3.0177	0	1.88448	139.596		0	0	14.0826	0	113.069	0
7.38293	13.7638	0	14.5355	77.2639	144.198		0	0	15.0885	0	67.8414	0
2.95317	11.2612	5.02952	0	190.333	271.522		3.69146	6.25625	4.02362	23.2568	301.517	208.627
4.42975	3.75375	2.01181	11.6284	11.3069	13.8062		0	11.2612	0	0	90.4552	29.1464
2.95317	12.5125	4.02362	14.5355	154.528	79.769		3.69146	6.25625	0	4.36064	0	6.13608
0	5.005	10.059	0	0	6.13608		6.64464	7.5075	0	10.1748	0	15.3402
0	0	0	0	0	0		7.38293	11.2612	0	14.5355	0	15.3402
11.0744	33.7838	1.0059	0	145.105	130.392		7.38293	0	5.02952	0	71.6104	0
16.9807	20.02	2.01181	8.72129	11.3069	110.45		7.38293	0	0	0	122.491	0
21.4105	6.25625	5.02952	0	47.1121	81.3031		19.9339	12.5125	0	5.81419	47.1121	82.8371
9.59781	3.75375	23.1358	17.4426	90.4553	78.235		3.69146	42.5425	0	15.989	32.0362	36.8165
0.738292	6.25625	0	0	54.65	50.6227		7.38293	71.3213	10.059	21.8032	65.9569	52.1567
0	0	0	0	0	26.0783		14.7659	55.055	8.04721	7.26774	22.6138	49.0886
0	6.25625	0	0	41.4587	92.0411		18.4573	72.5725	7.04131	4.36064	16.9603	110.449
7.38293	16.2663	8.04721	4.36064	146.99	191.753		11.0744	16.2663	0	20.3497	99.8778	32.2144
3.69146	48.7988	0	7.26774	284.557	168.742		0	5.005	8.04721	26.1639	69.7259	156.47
5.16805	6.25625	1.0059	1.45355	235.56	197.889		6.64464	0	19.1122	0	88.5708	0
2.95317	0	10.059	20.3497	0	53.6907		0	0	0	14.5355	1.88448	15.3402
3.69146	0	8.0472	17.4426	0	93.5752		11.0744	41.2913	10.059	15.989	15.0758	4.60206
0	0	5.02952	8.72129	192.217	190.219		8.12122	0	0	0	65.9569	0
6.64464	7.5075	9.0531	0	101.762	105.847		8.12122	43.7938	0	13.0819	35.8052	13.8062
2.21488	0	10.059	0	131.914	82.8371		1.47658	63.8138	0	5.81419	9.42242	0
0	12.5125	5.02952	0	52.7655	58.2928		3.69146	41.2913	5.02952	11.6284	26.3828	7.6701
14.7659	41.2913	4.02362	31.9781	39.5742	213.229		8.12122	82.5826	10.059	59.5955	0	7.6701
7.38293	51.3013	5.02952	29.071	39.5742	148.8		11.8127	28.7788	7.04131	17.4426	0	3.06804
5.90634	32.5325	0	14.5355	0	191.753		5.90634	0	6.03542	0	20.7293	0
3.69146	21.2713	0	13.0819	0	213.229		6.64464	12.5125	0	21.8032	197.871	38.3505
2.21488	30.03	0	7.26774	1.88448	176.412		7.38293	6.25625	5.02952	24.7103	220.485	58.2928
0	37.5375	0	7.26774	9.42242	119.654		9.59781	0	0	0	128.145	7.6701
0	32.5325	0	4.36064	9.42242	88.9731		3.69146	27.5275	0	10.1748	15.0759	49.0886
0	6.25625	0	0	32.0363	95.1093		25.8402	296.546	4.02362	623.572	0	35.2825
19.1956	0	6.03542	13.0819	28.2673	23.0103		11.8127	7.5075	4.02362	5.81419	33.9207	27.6124
10.3361	12.5125	5.02952	0	20.7293	75.167		1.47658	6.25625	6.03541	11.6284	224.254	251.579
13.2893	17.5175	4.02362	0	9.4224	87.4391		0	6.25625	6.03542	0	167.719	151.868
5.90634	20.02	0	0	9.42242	96.6432		0	0	0	0	32.0362	6.13608
14.0276	27.5275	9.0531	10.1748	0	47.5546		3.69146	0	0	0	0	0
20.6722	18.7688	4.02362	10.1748	0	49.0886		2.95317	3.75375	4.02362	0	0	0
0	6.25625	4.02362	10.1748	120.607	185.616		6.64464	18.7688	5.02952	0	18.8448	18.4082
7.38293	5.005	0	0	103.646	194.821		1.47658	18.7688	9.0531	17.4426	3.76896	24.5443
23.6254	7.5075	0	21.8032	54.65	134.994		2.95317	11.2613	5.02952	7.26774	24.4983	32.2144
18.4573	6.25625	0	7.26774	97.9932	210.161		16.2424	23.7738	0	7.26774	33.9207	24.5443
0	17.5175	4.02361	2.9071	1.88448	69.0309		22.8871	23.7738	0	13.0819	24.4983	35.2825
9.59781	0	13.0767	14.5355	32.0363	92.0412		3.69146	63.8138	0	29.071	35.8052	0
0	33.7838	5.02952	17.4426	33.9207	24.5443		0	81.3313	1.0059	31.9781	41.4587	0
19.9339	7.5075	0	4.36064	146.99	130.392		11.8127	97.5975	15.0885	94.4805	50.8811	55.2247
0	23.7738	5.02952	10.1748	50.8811	102.779		16.2425	85.0851	21.124	113.377	45.2276	47.5546
3.69146	0	0	21.8032	0	1.53402		8.12122	105.105	23.1358	84.3058	56.5345	18.4082
0	12.5125	0	18.8961	216.716	121.188		7.38293	142.643	15.0885	75.5845	32.0363	6.13608
7.38293	26.2763	15.0885	0	171.488	181.014		3.69146	0	5.02952	5.81419	15.0758	13.8062
0	18.7688	4.0236	14.5355	64.0724	285.328		7.38293	0	9.0531	7.26774	26.3828	9.20412
10.3361	7.5075	12.0708	7.26774	20.7293	122.722		3.69146	0	5.02952	2.9071	15.0758	3.06804
3.69146	0	5.02952	8.72129	224.253	256.181		1.47658	0	2.01181	0	13.1914	0
5.90634	3.75375	10.059	24.7103	13.1914	73.633		7.38293	17.5175	0	0	135.683	3.06804
3.69146	6.25625	9.0531	23.2568	7.53794	107.381		4.42975	22.5225	0	0	188.448	10.7381
0	10.01	0	0	26.3828	46.0206		3.69146	31.2813	0	0	214.831	27.6124
0	0	0	0	37.6897	33.7484		5.90634	53.8038	6.03542	90.12	0	4.60206
14.0276	12.5125	0	0	9.42242	12.2722		5.90634	136.386	10.059	300.885	0	15.3402
1.47658	0	0	0	5.65345	1.53402		7.38293	222.723	8.04721	424.436	0	15.3402
42.0827	12.5125	0	7.26774	45.2276	85.9051		9.59781	236.486	5.02952	444.786	0	13.8062
25.1019	33.7838	14.0826	29.071	0	93.5752		10.3361	152.652	1.0059	232.568	0	0
3.69146	46.2963	0	0	73.4949	52.1567		16.9807	311.561	0	248.557	0	42.9526
2.95317	31.2813	0	31.9781	50.8811	69.0309		8.12122	16.2662	9.0531	29.071	5.65345	0
0	20.02	0	1.45355	60.3035	96.6432		7.38293	6.25625	10.059	13.0819	9.42242	0
14.0276	7.5075	5.02952	18.8961	0	16.8742		8.12122	26.2763	5.02952	34.8852	7.53794	0
16.9807	11.2612	25.1476	13.0819	26.3828	42.9526		14.7659	76.3263	5.02952	77.038	0	0
0	31.2813	0	27.6174	0	185.616		0.738292	0	0	0	73.4949	0
0	21.2713	0	0	9.42242	72.0989		7.38293	0	3.01771	0	0	0
11.8127	22.5225	0	0	11.3069	65.9629		7.38293	0	0	0	0	0
8.85952	20.02	3.01771	10.1748	20.7293	87.4391		0	0	0	0	0	0
122.557	111.361	0	42.1529	35.8052	52.1567		13.2893	0	0	0	175.257	0
129.201	115.115	3.01771	45.06	28.2673	53.6907		4.42975	73.8239	10.059	146.808	28.2673	0
95.2398	71.3213	6.03542	7.26774	18.8448	32.2144		9.59782	347.848	10.059	343.037	0	23.0103
76.0442	63.8138	14.0826	17.4426	22.6138	35.2825		16.2425	36.2863	2.01181	14.5355	0	7.6701
59.8017	77.5775	5.02952	14.5355	0	9.20412		13.2893	23.7738	5.02952	0	0	6.13608
59.0634	66.3163	14.0826	14.5355	0	10.7381		24.3637	48.7988	5.02952	91.5735	5.65344	0
8.12122	16.2663	7.04131	0	20.7293	58.2928		16.2425	20.02	5.02952	31.978	18.8448	0
7.38293	30.03	5.02952	45.06	0	85.9051		0	0	18.1063	2.9071	228.023	217.831
11.8127	25.025	0	0	13.1914	39.8845		22.8871	6.25625	8.0472	11.6284	16.9603	15.3402
33.9615	46.2963	14.0826	7.26774	15.0758	0		5.16805	5.005	8.04721	5.81419	32.0363	13.8062
5.90634	31.2813	10.059	7.26774	45.2276	99.7111		2.21488	0	3.01771	7.26774	30.1518	7.6701
0	36.2863	5.02952	20.3497	3.76897	130.392		3.69146	0	14.0826	0	97.9933	0
4.42976	20.02	8.04721	18.8961	7.53794	84.3712		8.12122	324.074	18.1063	703.517	47.1121	15.3402
33.2232	31.2813	21.124	24.7103	13.1914	49.0886		3.69146	269.019	20.1181	587.233	56.5345	9.20412
7.38293	10.01	5.02952	52.3277	9.42242	167.208		6.64464	148.899	12.0708	316.874	45.2276	3.06804
14.0276	6.25625	5.02952	0	13.1914	23.0103		5.90634	372.873	16.0944	1260.23	28.2673	30.6804
0	40.04	10.059	11.6284	20.7293	69.0309		12.551	299.049	25.1476	1181.74	9.4224	13.8062
11.0744	25.025	0	8.72129	16.9603	35.2825		12.551	304.054	23.1358	1161.38	26.3828	19.9423
18.4573	53.8038	1.0059	0	37.6897	27.6124		8.12122	269.019	9.05311	1162.84	9.42242	26.0783
7.38293	21.2713	4.02362	5.81419	97.9933	104.313		10.3361	208.959	5.02952	1181.74	1.88448	23.0103
5.90634	15.015	3.01771	7.26774	35.8052	115.052		14.0276	162.663	10.059	1094.52	0	19.9423
5.16805	16.2663	5.02952	8.72129	35.8052	110.449		7.38293	6.25625	0	0	0	0
0	16.2663	2.01181	27.6174	62.1879	125.79		5.90634	5.005	0	0	0	6.13608
6.64464	12.5125	0	0	41.4587	165.674		0.738292	0	0	0	1.88448	7.6701
1.47658	31.2813	8.04721	8.7213	103.647	154.936		7.38293	5.005	2.01181	0	0	0
0	0	5.02952	5.81419	152.643	153.402		11.0744	15.015	0	0	3.76897	7.6701
7.38293	13.7638	0	0	62.188	116.586		3.69146	16.2663	0	0	9.42242	61.3608
0	11.2612	5.02952	20.3497	64.0725	113.518		3.69146	36.2863	10.059	14.5355	137.567	148.8
11.8127	6.25625	0	7.26774	18.8448	64.4288		13.2893	499.249	5.02952	145.355	20.7293	72.0989
17.719	23.7738	5.02952	36.3387	7.53794	53.6907		14.7658	480.48	0	119.191	47.1121	92.0412
14.7659	22.5225	5.02952	0	0	70.5649		10.3361	546.797	0	151.169	69.7259	44.4866
16.2425	47.5475	5.02952	8.7213	0	50.6227		0	133.884	0	140.994	118.722	13.8062
11.0744	50.05	2.01181	18.8961	0	21.4763		6.64464	161.411	4.02362	184.601	137.567	15.3402
11.8127	21.2713	0	17.4426	0	78.235		7.38293	172.673	13.0767	200.59	118.722	15.3402
14.0276	16.2663	5.02952	14.5355	0	39.8845		7.38293	175.175	15.0885	167.158	116.838	18.4082
7.38293	20.02	6.03542	7.26774	0	30.6804		2.21488	198.949	16.0944	172.972	62.1879	19.9423
8.12122	15.015	9.0531	10.1748	0	26.0783		4.42975	384.134	9.0531	433.157	41.4587	13.8062
7.38293	21.2713	13.0767	14.5355	13.1914	42.9526		7.38293	420.421	6.03542	415.715	64.0724	16.8742
6.64464	5.005	1.0059	0	16.9603	52.1567		0.738292	210.21	3.01771	159.89	28.2673	32.2144
3.69146	18.7688	0	14.5355	94.2243	154.936		3.69146	96.3463	0	93.027	18.8448	36.8165
2.95317	0	5.02952	8.72129	64.0724	67.4969		14.0276	0	0	5.81419	11.3069	6.13608
0	0	20.1181	0	96.1087	116.586		0	12.5125	8.04721	2.9071	133.798	165.674
0	18.7688	0	11.6284	116.838	53.6907		7.38293	0	10.059	0	5.65345	0
0	0	4.02362	0	30.1518	30.6804		7.38293	16.2663	10.059	0	43.3431	96.6435
0	1.25125	5.02952	0	24.4983	50.6227		3.69146	36.2863	0	7.26774	0	41.4185
19.9339	7.5075	5.02952	0	56.5345	56.7587		11.0744	85.085	2.01181	20.3497	18.8448	33.7484
0	13.7638	0	0	58.419	73.633		5.90634	0	7.04131	0	135.683	0
0	15.015	5.02952	0	54.65	78.235		0.738292	6.25625	5.02952	15.989	130.029	148.8
7.38293	12.5125	10.059	0	37.6897	62.8948		11.0744	0	14.0826	4.36064	211.062	0
0	0	0	0	107.416	122.722		0	0	5.02952	0	64.0725	10.7381
192.694	276.527	0	0	0	13.8062		14.7658	0	4.02362	7.26774	107.416	50.6227
2.95317	6.25625	0	0	143.221	116.585		25.1019	0	15.0885	0	297.748	21.4763
0	0	0	14.5355	20.7293	50.6227		15.5042	6.25625	7.04131	0	326.016	110.449
0	0	0	27.6174	3.76897	58.2928		29.5317	46.2963	0	18.8961	7.53794	56.7587
0	21.2713	25.1476	14.5355	103.647	122.722		12.551	16.2663	0	5.81419	18.8448	38.3505
11.8127	17.5175	0	0	0	76.701		0	451.702	17.1003	568.337	15.0759	30.6804
18.4573	12.5125	25.1476	7.26774	0	24.5443		0	472.973	15.0885	571.244	35.8052	26.0783
0	20.02	0	42.1529	37.6897	26.0783		0	554.304	2.01181	537.813	67.8414	19.9423
11.8127	31.2813	0	14.5355	9.42242	227.035		0	455.455	0	417.168	54.65	15.3402
17.719	32.5325	0	20.3497	24.4983	213.229		0	0	10.059	0	218.6	55.2247
16.9807	0	4.02361	23.2568	50.8811	181.014		0	0	10.059	7.26774	109.3	110.45
21.4105	0	0	24.7103	47.1121	207.093		0	0	0	4.36064	195.986	141.13
3.69146	0	0	0	201.64	121.188		0	6.25625	0	0	9.42242	15.3402
3.69146	25.025	0	0	0	39.8845		0	12.5125	0	10.1748	175.257	197.889
18.4573	20.02	4.0236	7.26774	16.9604	16.8742		11.0744	6.25625	0	29.071	41.4587	30.6804
16.9807	0	9.0531	11.6284	77.2639	59.8268		0	18.7688	5.02952	1.45355	226.138	193.287
6.64464	15.015	10.059	40.6993	135.683	214.763		0	18.7688	19.1122	1.45355	295.864	133.46
0	18.7688	0	7.26774	201.64	124.256		14.7659	297.798	0	81.3987	139.452	12.2722
0	27.5275	15.0885	17.4426	22.6138	144.198		11.8127	377.878	0	127.912	135.683	7.6701
0	17.5175	3.01771	11.6284	47.1121	231.637		3.69146	430.431	0	258.732	84.8019	0
16.2425	0	0	34.8852	32.0362	243.909		0	528.028	0	302.338	90.4552	0
7.38293	2.5025	3.01771	15.989	32.0362	211.695		0	449.199	0	270.36	50.8811	0
5.16805	10.01	0	18.8961	28.2673	138.062		17.719	111.361	0	0	22.6138	30.6804
19.1956	12.5125	5.02952	8.72129	37.6897	147.266		10.3361	83.8338	0	0	37.6897	33.7484
20.6722	15.015	5.02952	8.72129	45.2276	181.014		8.85952	76.3263	0	7.26774	18.8448	53.6907
14.7659	11.2613	10.059	7.26774	33.9207	170.276		5.16805	77.5775	8.04721	14.5355	9.42242	23.0103
15.5042	18.7688	17.1003	0	0	16.8742		0	0	0	10.1748	56.5345	75.167
0	6.25625	5.02952	30.5245	67.8414	95.1092		0	28.7788	9.0531	14.5355	197.871	134.994
14.7659	6.25625	0	7.26774	3.76897	19.9423		8.85952	15.015	0	0	154.528	228.569
1.47659	6.25625	5.02952	10.1748	65.9569	72.0989		7.38293	31.2813	10.059	0	0	42.9526
7.38293	5.00501	5.02952	29.071	13.1914	32.2144		11.0744	38.7888	17.1003	0	3.76897	33.7484
0	12.5125	0	5.8142	69.7259	156.47		15.5042	65.065	0	0	45.2276	55.2247
0	6.25625	9.0531	7.26774	86.6863	107.381		0	601.852	5.02952	270.36	16.9604	4.60206
0	6.25625	0	0	96.1088	158.004		0	516.767	5.02952	293.617	11.3069	7.6701
8.12122	0	0	0	205.409	184.082		1.47658	275.275	4.02361	252.917	56.5345	19.9423
1.47659	6.25625	5.02952	7.26774	116.838	156.47		5.16805	251.501	16.0944	223.846	84.8019	21.4763
5.90634	41.2913	8.04721	29.071	77.2638	99.7111		8.85952	21.2713	10.059	0	18.8448	61.3608
15.5041	21.2713	5.02952	0	18.8448	47.5546		4.42975	3.75375	14.0826	8.72129	28.2673	150.334
0	35.035	0	26.1639	7.53794	23.0103		21.4105	6.25625	5.02952	2.9071	18.8448	82.8371
0	10.01	0	18.8961	18.8448	52.1567		0	43.7938	0	13.0819	0	55.2247
3.69146	17.5175	0	20.3497	37.6897	23.0103		13.2893	3.75375	9.0531	14.5355	20.7293	73.633
5.90634	16.2663	4.02362	21.8032	18.8448	36.8165		7.38293	6.25625	0	0	69.7259	133.46
0	0	0	0	43.3431	30.6804		0	18.7688	25.1476	7.26774	199.755	139.596
2.95317	0	0	0	131.914	139.596		0	6.25625	17.1004	0	220.484	127.324
9.59781	11.2612	0	59.5955	33.9207	33.7484		0	11.2612	0	8.72129	18.8448	62.8948
0	0	2.01181	0	9.42242	98.1775		0	7.5075	1.0059	0	109.3	156.47
13.2893	18.7688	0	0	71.6104	81.3031		0	146.396	0	156.983	52.7655	69.0309
18.4573	10.01	0	4.36064	0	33.7484		0	173.924	0	117.737	52.7655	38.3505
22.8871	16.2663	8.04721	31.9781	16.9603	26.0783		134.369	379.129	0	91.5734	9.42242	1.53402
0.738292	21.2713	0	0	9.42242	7.6701		42.821	71.3213	0	24.7103	47.1121	7.6701
3.69146	26.2763	0	0	9.42242	12.2722		0	2.5025	5.02952	27.6174	77.2639	200.957
8.85952	3.75375	0	0	3.76897	19.9423		0	0	3.01771	14.5355	71.6104	145.732
1.47659	0	15.0885	0	58.419	136.528		14.0276	0	0	0	26.3828	122.722
9.59781	12.5125	10.059	21.8032	154.528	168.742		5.90634	0	0	0	24.4983	108.916
3.69146	0	9.0531	10.1748	229.907	236.239		0	12.5125	0	0	60.3035	59.8268
9.59781	18.7688	5.02952	10.1748	3.76897	18.4082		2.21488	11.2612	4.02362	7.26774	5.65345	53.6907
0	20.02	0	0	175.257	105.848		1.47658	27.5275	10.059	0	122.491	127.324
0	31.2813	22.1299	8.72129	135.683	138.062		7.38293	0	0	0	163.95	96.6431
6.64464	6.25625	5.02952	23.2568	175.257	197.889		7.38293	0	0	0	177.142	95.1091
10.3361	25.025	3.01771	0	30.1517	75.167		5.90634	0	0	0	192.217	122.722
7.38293	21.2713	0	0	26.3828	116.586		0	0	3.01771	0	88.5708	121.188
10.3361	11.2613	0	0	18.8448	113.517		0	0	6.0354	21.8032	28.2673	18.4082
2.95317	0	0	0	297.748	282.26		0	0	0	10.1748	24.4983	6.13608
166.116	53.8038	38.2243	29.0709	9.42242	18.4082		14.7659	6.25625	8.04721	17.4426	35.8052	81.3031
57.5868	16.2663	10.059	4.36064	3.76897	19.9423		0	5.005	14.0826	8.72129	88.5708	173.344
33.2232	0	0	18.8961	0	21.4763		0	23.7738	16.0944	0	37.6897	154.936
0	2.5025	0	0	9.42242	41.4185		0	0	0	29.071	109.3	128.858
0	22.5225	0	8.72129	26.3828	18.4082		0	0	5.02952	11.6284	47.1121	67.4969
16.9808	40.04	6.0354	21.8032	105.531	108.915		4.42975	10.01	10.059	13.0819	113.069	108.916
10.3361	7.5075	12.0708	0	88.5708	167.208		3.69146	12.5125	0	14.5355	162.066	98.1772
3.69146	18.7688	0	7.26774	67.8414	184.082		0	8.75876	0	7.26774	137.567	131.926
19.9339	12.5125	0	0	16.9603	75.167		0	6.25625	0	0	45.2276	145.732
5.90634	28.7788	5.02952	1.45355	0	44.4866		7.38293	40.04	7.04131	1.45355	65.9569	36.8165
18.4573	25.025	4.02362	7.26774	39.5742	41.4185		0.738292	11.2612	2.01181	23.2568	9.42242	23.0103
3.69146	16.2663	0	0	154.528	196.355		9.59781	17.5175	0	30.5245	18.8448	15.3402
11.8127	22.5225	16.0944	4.36064	0	73.633		14.7659	27.5275	0	29.071	15.0758	15.3402
12.551	0	0	20.3497	0	42.9526		14.0276	28.7788	0	14.5355	9.42242	7.6701
3.69146	36.2863	10.059	0	81.0328	164.14		5.16805	31.2813	0	21.8032	9.42241	16.8742
1.47658	6.25625	15.0885	5.81419	69.7259	154.936		0	0	11.0649	7.26774	216.716	156.47
19.1956	36.2863	0	0	15.0758	39.8845		0	0	13.0767	7.26774	156.412	207.093
45.0358	43.7938	0	7.26774	9.42242	35.2825		0	13.7638	9.0531	7.26774	99.8777	199.423
45.0359	31.2813	0	17.4426	13.1914	38.3505		0	0	0	0	20.7293	0
63.4932	58.8088	7.04131	40.6993	16.9603	24.5443		3.69146	28.7788	5.02952	23.2568	0	70.5649
58.3251	22.5225	16.0945	14.5355	43.3431	26.0783		0	17.5175	3.01771	0	107.416	105.847
0	12.5125	12.0708	11.6284	16.9603	13.8062		4.42976	11.2612	0	0	11.3069	102.779
0	6.25625	5.0295	15.989	11.3069	62.8948		9.59781	22.5225	5.02952	11.6284	111.184	61.3608
3.69146	6.25625	0	7.26774	9.42242	52.1567		7.38293	12.5125	4.02362	7.26774	109.3	53.6907
0	6.25625	0	14.5355	9.42242	93.5753		33.2232	56.3063	18.1063	14.5355	7.53794	41.4185
11.0744	6.25625	0	21.8032	64.0725	107.382		28.0551	6.25625	8.04721	15.989	13.1914	136.528
0	0	0	0	0	10.7381		7.38293	26.2763	6.03542	7.26774	235.56	182.548
0	0	5.02952	0	86.6864	67.4969		7.38293	437.938	0	707.878	9.42242	7.6701
0	0	0	0	60.3035	69.0309		5.90634	450.451	0	780.555	9.42242	12.2722
0	26.2763	0	15.989	39.5742	108.916		14.7659	447.948	9.0531	577.059	0	7.6701
0	0	0	0	0	0		16.2425	462.963	12.0708	566.884	0	3.06804
0.738292	0	0	0	0	41.4185		5.90634	5.005	10.059	7.26774	94.2243	111.984
7.38293	7.5075	0	0	0	49.0886		7.38293	8.75875	0	14.5355	86.6863	108.915
11.0744	21.2713	0	1.45355	39.5742	88.9732		0	6.25625	1.0059	7.26774	103.647	130.392
12.551	30.03	13.0767	0	18.8448	154.936		2.95317	25.025	2.01181	26.1639	69.7259	231.637
8.85952	28.7788	11.0649	21.8032	18.8448	99.7113		14.0276	10.01	0	23.2568	33.9207	202.491
0	5.005	0	0	111.185	164.14		7.38293	25.025	10.059	0	28.2673	36.8165
0	10.01	10.059	7.26774	62.188	61.3608		7.38293	40.04	2.01181	34.8851	18.8448	64.4288
22.1488	41.2913	15.0885	8.72129	0	42.9526		5.90634	0	13.0767	1.45355	73.4949	98.1772
18.4573	6.25625	10.059	0	9.42242	32.2144		0	0	9.0531	0	0	0
2.95317	0	1.0059	8.72129	18.8448	33.7484		0	6.25625	5.02952	0	39.5742	18.4082
2.21488	20.02	5.02952	0	0	29.1464		3.69146	2.5025	21.124	5.81419	101.762	29.1464
5.90634	21.2713	5.02952	0	0	36.8165		3.69146	12.5125	9.05311	7.26774	111.185	30.6804
7.38293	28.7788	9.0531	0	0	32.2144		0	1.25125	0	5.81419	130.029	10.7381
0	21.2713	15.0885	39.2458	9.42242	7.6701		0	0	0	0	94.2244	15.3402
13.2893	12.5125	5.02952	23.2568	28.2673	38.3505		0	0	0	0	114.954	44.4866
7.38293	20.02	0	14.5355	105.531	75.167		0	0	17.1003	0	156.412	13.8062
9.59781	5.005	10.059	7.26774	265.712	87.4391		5.16805	30.03	10.059	1.45355	30.1518	23.0103
0	6.25625	5.02952	0	67.8414	27.6124		0	6.25625	6.03542	7.26774	9.42242	38.3505
7.38293	25.025	0	7.26774	111.185	73.633		0	0	5.02952	10.1748	0	33.7484
9.59782	0	5.02952	1.45355	26.3828	39.8845		3.69146	0	0	0	158.297	3.06804
6.64464	0	1.0059	0	0	44.4866		7.38293	27.5275	5.02952	14.5355	0	72.0989
0	0	9.0531	0	9.42242	23.0103		6.64464	72.5725	5.02952	7.26774	13.1914	15.3402
3.69146	0	7.04131	0	11.3069	16.8742		0	540.54	0	85.7593	79.1484	41.4185
7.38293	0	17.1003	0	81.0328	0		7.38293	0	9.0531	0	103.647	13.8062
36.9146	26.2763	16.0944	7.26774	22.6138	0		7.38293	30.03	0	20.3497	0	62.8948
10.3361	33.7838	8.04721	14.5355	18.8448	41.4185		22.8871	20.02	5.02952	1.45355	64.0724	38.3505
8.85952	37.5375	5.02952	18.8961	0	61.3608		19.9339	12.5125	17.1004	0	18.8448	24.5443
237.73	25.025	12.0708	7.26774	0	108.916		0	0	2.01181	13.0819	1.88448	33.7484
126.986	36.2863	15.0885	7.26774	7.53794	99.7112		3.69146	12.5125	1.0059	2.9071	184.679	121.188
16.2425	10.01	10.059	24.7103	18.8448	39.8845		3.69146	0	0	0	0	0
5.16805	20.02	5.02952	10.1748	7.53792	67.4969		0	103.854	9.05311	81.3987	105.531	26.0783
11.0744	40.04	10.059	7.26774	0	67.4969		0	130.13	10.059	101.748	146.99	41.4185
7.38293	36.2863	8.04721	10.1748	5.65345	61.3608		8.12122	3.75375	5.02952	37.7922	96.1088	53.6907
21.4105	27.5275	12.0708	21.8032	9.42242	113.518		0	0	0	24.7103	0	7.6701
31.7466	27.5275	15.0885	8.7213	5.65345	136.528		0	0	5.02952	0	56.5345	0
28.0551	31.2813	17.1004	0	0	116.586		5.90634	31.2813	0	0	33.9207	39.8845
32.4849	27.5275	10.059	0	0	64.4288		10.3361	0	8.04721	0	195.986	0
26.5785	18.7688	5.02952	7.26774	30.1518	95.1092		3.69146	0	0	0	65.9569	19.9423
0	20.02	0	0	26.3828	99.7115		2.21488	6.25625	5.02952	11.6284	84.8018	62.8948
0	0	11.0649	21.8032	52.7655	95.109		3.69146	126.376	17.1003	113.377	22.6138	7.6701
11.0744	10.01	4.02362	27.6174	56.5345	38.3505		6.64464	6.25625	0	7.26774	290.21	234.705
9.59781	6.25625	0	14.5355	9.42242	0		1.47658	0	0	7.26774	246.867	279.192
0	21.2713	5.02952	14.5355	28.2673	23.0103		8.12122	60.06	5.02952	1.45355	64.0724	4.60206
8.85952	11.2612	5.02952	7.26774	24.4983	27.6124		0	26.2763	2.01181	0	58.419	36.8165
7.38293	12.5125	4.02362	14.5355	54.65	58.2928		7.38293	82.5826	20.1181	50.8742	58.419	27.6124
2.95317	33.7838	5.02952	5.81419	28.2673	59.8268		3.69146	103.854	12.0708	100.295	84.8018	30.6804
31.7466	31.2813	0	5.81419	16.9603	95.1092		3.69146	120.12	5.02952	119.191	96.1087	30.6804
0	18.7688	8.0472	11.6284	77.2639	92.0413		0	107.608	0	129.366	116.838	39.8845
14.7659	55.055	21.124	29.071	18.8448	3.06804		0	105.105	17.1003	126.459	71.6105	15.3402
7.38293	7.5075	0	26.1639	120.607	177.946		0	61.3113	13.0767	95.9342	90.4552	4.60206
8.85952	26.2763	16.0944	7.26774	0	145.732		7.38293	0	0	0	0	39.8845
11.0744	12.5125	18.1063	13.0819	1.88448	26.0783		8.85952	52.5525	1.0059	0	9.42242	26.0783
7.38293	5.005	1.0059	0	39.5742	38.3505		1.47658	3.75375	10.059	0	160.181	65.9629
5.90634	7.5075	7.04131	7.26774	24.4983	58.2928		0	50.05	5.02952	5.81419	64.0725	50.6227
11.8127	12.5125	0	5.81419	47.1121	15.3402		7.38293	12.5125	5.02952	0	15.0759	72.0989
20.6722	48.7988	0	0	0	58.2928		5.16805	0	6.03542	7.26774	28.2673	49.0886
25.102	43.7938	5.02952	15.989	11.3069	73.633		0	72.5725	1.0059	0	81.0328	32.2144
25.8402	15.015	0	27.6174	0	102.779		6.64464	63.8138	0	15.989	13.1914	67.4969
0	20.02	0	14.5355	88.5708	70.5649		3.69146	65.065	0	20.3497	15.0758	75.167
19.9339	43.7938	4.02362	14.5355	28.2673	108.916		1.47658	75.075	0	30.5245	18.8448	59.8268
5.16806	26.2763	5.02952	14.5355	30.1518	104.313		0	93.8438	3.0177	31.9781	0	53.6907
25.8402	18.7688	5.02952	4.36064	15.0759	55.2247		19.1956	187.688	5.02952	302.338	0	15.3402
36.9146	18.7688	5.02952	14.5355	16.9603	46.0206		15.5042	217.718	10.059	436.065	0	12.2722
0	20.02	0	18.8961	52.7655	116.586		7.38293	196.446	7.0413	270.36	1.88448	10.7381
0	20.02	0	15.989	30.1517	79.769		0	42.5425	5.02952	23.2568	1.88448	24.5443
3.69146	3.75375	5.02952	0	28.2673	30.6804		5.16805	32.5325	7.04131	130.819	7.53793	19.9423
2.21488	7.50751	0	7.26774	15.0759	102.779		2.21488	285.285	5.02952	1013.12	3.76897	21.4763
5.16805	7.5075	0	15.989	28.2673	115.052		0	342.843	12.0708	578.512	18.8448	23.0103
5.90634	23.7738	0	21.8032	18.8448	82.8371		0	375.375	14.0826	502.928	20.7293	26.0783
25.8402	5.005	3.01771	0	0	84.3711		0	351.601	10.059	475.31	28.2673	32.2144
8.85952	25.025	0	2.9071	11.3069	79.769		0	60.06	10.059	145.355	0	18.4082
13.2893	45.045	0	7.26774	15.0758	47.5546		8.85952	2.5025	5.02952	13.0819	47.1121	150.334
15.5042	45.045	0	14.5355	18.8448	82.8371		5.90634	315.315	2.0118	523.277	9.42242	12.2722
11.8127	22.5225	15.0885	14.5355	0	41.4185		3.69146	251.502	0	402.633	1.88448	6.13608
32.4849	18.7688	0	5.81419	0	30.6804		10.3361	75.075	10.059	20.3497	7.53794	38.3505
0	6.25625	1.0059	11.6284	97.9933	127.324		2.21488	96.3462	7.04131	50.8742	9.42242	41.4185
0	0	0	7.26774	92.3398	95.1092		5.16805	85.085	5.02952	65.4097	13.1914	26.0783
14.0276	2.5025	0	21.8032	103.647	251.579		7.38293	82.5825	5.02952	77.038	26.3828	23.0103
0.738292	10.01	5.02952	7.26774	18.8448	90.5072		3.69146	93.8438	0	63.9561	13.1914	42.9526
0	0	0	1.45355	116.838	116.586		0	142.643	0	620.665	3.76897	16.8742
13.2893	0	4.02362	10.1748	0	23.0103		0.738292	152.652	0	590.14	0	19.9423
0	0	0	0	0	0		3.69146	131.381	0	600.315	1.88448	18.4082
0	0	0	0	9.42242	4.60206		9.59782	150.15	4.0236	611.943	9.42242	15.3402
0	18.7688	0	7.26774	162.066	79.7691		14.0276	210.21	10.059	768.927	16.9603	13.8062
0	18.7688	5.02952	10.1748	205.409	122.722		11.8127	304.054	8.0472	841.604	20.7293	19.9423
0	8.75876	8.04721	8.72129	118.722	205.559		14.0276	331.582	0	879.396	18.8448	29.1464
0	6.25625	6.03542	5.81419	75.3794	168.742		7.38293	307.808	0	713.692	20.7293	24.5443
5.90634	0	0	0	35.8052	10.7381		7.38293	240.24	0	491.299	24.4983	12.2722
14.7659	6.25625	5.02952	7.26774	0	32.2144		1.47658	173.924	0	322.688	26.3828	3.06804
0	6.25625	7.04131	4.36064	0	27.6124		0	116.366	3.01771	258.732	26.3828	0
11.0744	20.02	6.03542	42.1529	0	30.6804		35.438	0	3.01771	0	3.76897	0
3.69146	20.02	19.1122	13.0819	342.976	196.355		29.5317	0	3.01771	0	18.8448	0
14.7659	40.04	13.0767	14.5355	99.8776	154.936		6.64464	205.205	11.0649	478.217	65.9569	26.0783
2.95317	12.5125	5.02952	14.5355	60.3035	113.518		10.3361	350.35	0	949.167	56.5345	10.7381
34.6997	15.015	5.02952	8.72129	9.42242	88.9732		6.64464	306.556	0	956.435	84.8018	13.8062
22.1488	36.2863	10.059	10.1748	9.42242	76.701		16.9807	141.391	0	152.623	67.8414	0
30.27	47.5475	12.0708	14.5355	7.53794	9.20412		11.8127	23.7738	4.02362	2.9071	60.3035	39.8845
7.38293	0	5.02952	0	52.7655	47.5546		7.38293	10.01	0	5.81419	15.0758	50.6227
0.738292	0	6.03542	0	113.069	85.9051		0.738292	32.5325	10.059	7.26774	82.9173	81.3031
0	3.75375	10.059	14.5355	131.914	105.847		0	18.7688	5.02952	0	52.7655	98.1772
2.95317	10.01	7.04131	10.1748	135.683	105.848		9.59781	10.01	0	0	120.607	159.538
3.69146	28.7788	2.01181	2.9071	99.8778	211.695		5.90634	1.25125	4.02362	4.36064	22.6138	220.899
3.69146	2.5025	10.059	7.26774	0	7.6701		0	27.5275	9.0531	7.26774	331.669	254.647
5.90634	12.5125	0	0	99.8777	110.449		19.9339	46.2963	12.0708	11.6284	369.359	328.28
7.38293	6.25625	0	0	122.491	88.9732		5.16805	236.486	8.04721	165.704	203.524	53.6907
4.42975	0	0	0	45.2276	24.5443		10.3361	337.838	5.02952	248.557	190.333	23.0103
41.3444	20.02	10.059	0	35.8052	13.8062		17.719	401.652	1.0059	250.01	143.221	15.3402
12.551	12.5125	8.04721	4.36064	0	35.2825		24.3636	450.45	1.0059	276.174	111.185	19.9423
8.12122	28.7788	0	0	35.8052	29.1464		29.5317	606.857	5.02952	357.573	97.9932	15.3402
0	20.02	0	14.5355	43.3431	50.6227		26.5785	700.7	6.03542	460.775	73.4949	24.5443
0	15.015	0	8.72129	26.3828	41.4185		22.8871	795.795	10.059	479.671	65.9569	23.0103
0	0	0	4.36064	20.7293	18.4082		25.1019	790.79	5.02952	411.354	39.5742	21.4763
33.9614	10.01	6.03542	8.72129	7.53794	6.13608		21.4105	693.193	5.02952	312.513	33.9207	9.20412
0	0	2.01181	0	28.2673	21.4763		17.719	549.299	0	216.579	24.4983	0
9.59781	0	0	0	5.65345	0		14.0276	394.144	0	142.448	28.2673	3.06804
7.38293	20.02	9.05311	14.5355	18.8448	87.4392		11.0744	558.058	8.04721	329.956	60.3035	1.53402
22.887	0	0	0	11.3069	0		3.69146	585.585	3.01771	452.053	152.643	0
6.64464	0	2.01181	0	3.76897	1.53402		2.21488	115.115	7.04131	97.3877	90.4552	0
38.3912	0	6.03542	0	0	0		5.16805	489.239	5.02952	389.551	116.838	0
28.0551	0	5.02952	0	7.53792	0		5.90634	474.224	7.04131	353.212	103.647	0
0	12.5125	5.02952	20.3497	5.65345	385.039		2.21488	0	10.059	0	0	0
0	8.75875	9.0531	23.2568	9.42242	363.563		22.1488	10.01	7.04131	7.26774	11.3069	1.53402
19.9339	16.2663	10.059	21.8032	16.9603	420.321		0	6.25625	7.04131	7.26774	130.029	27.6124
17.7191	42.5425	15.0885	17.4426	9.42242	467.876		2.95317	0	10.059	7.26774	9.42242	0
10.3361	58.8088	14.0826	18.8961	16.9603	418.788		11.0744	0	10.059	0	114.953	0
7.38293	71.3213	20.1181	18.8961	9.42242	474.012		5.90635	0	6.03541	0	111.185	0
16.9807	95.095	18.1063	18.8961	9.42242	409.583		3.69146	35.035	4.02362	122.098	97.9933	0
22.1488	95.0949	22.1299	33.4316	0	377.369		2.95317	35.035	5.02952	127.912	113.069	0
32.4849	78.8288	18.1063	36.3387	0	357.427		6.64464	12.5125	5.02952	68.3168	97.9934	0
31.0083	67.5675	25.1476	43.6064	0	377.369		11.0744	2.5025	1.0059	0	145.105	0
33.2232	62.5625	16.0944	31.978	0	389.641		0	22.5225	0	7.26774	86.6863	0
8.85952	50.05	12.0708	18.8961	1.88448	435.662		1.47658	40.04	0	7.26774	0	24.5443
5.90634	38.7888	23.1358	21.8032	9.42242	385.039		0.738292	12.5125	0	20.3497	13.1914	42.9526
8.85952	27.5275	17.1003	15.989	16.9604	262.317		11.0744	96.3462	0	385.19	9.42242	0
23.6254	26.2763	12.0708	7.26774	41.4587	179.48		5.90635	121.371	0	456.414	16.9603	0
17.719	48.7988	17.1003	4.36064	45.2276	239.307		0	181.431	0	446.239	18.8448	7.6701
5.16805	11.2612	0	0	0	3.06804		0	225.225	0	380.829	0	9.20412
3.69146	46.2963	0	10.1748	11.3069	23.0103		11.0744	196.446	0	315.42	0	12.2722
4.42975	2.5025	0	0	1.88448	1.53402		2.95317	0	1.0059	0	62.188	1.53402
39.1295	37.5375	5.02951	0	13.1914	38.3505		5.16805	116.366	0	164.251	105.531	16.8742
39.1295	6.25625	5.02952	7.26774	0	32.2144		7.38293	155.155	0	234.021	143.221	27.6124
39.1295	6.25625	7.04131	4.36064	0	52.1567		6.64464	133.884	0	348.851	179.026	16.8742
44.2976	10.01	34.2007	0	0	0		3.69146	101.351	2.0118	379.376	190.333	4.60206
62.7549	12.5125	9.0531	7.26774	0	271.522		5.90634	152.652	4.02362	239.835	207.293	38.3505
78.259	12.5125	5.02952	2.9071	0	294.532		2.21488	106.356	0	178.786	192.217	9.20412
82.6888	30.03	7.04131	14.5355	0	239.307		7.38293	71.3213	5.02952	79.9451	150.759	0
5.16805	57.5575	1.0059	36.3387	280.788	228.569		3.69146	75.075	0	65.4097	107.416	0
10.3361	13.7638	5.02952	0	341.091	268.453		3.69146	42.5425	0	40.6994	77.2639	0
0.738292	3.75375	5.02952	7.26774	309.055	271.522		0.738292	18.7688	0	40.6993	90.4552	0
11.0744	17.5175	0	7.26774	18.8448	56.7587		7.38293	20.02	0	7.26774	15.0758	29.1464
13.2893	37.5375	18.1063	14.5355	28.2673	24.5443		0	82.5825	0	78.4917	22.6138	41.4185
0	7.5075	25.1476	8.72129	33.9207	38.3505		0	145.145	0	170.065	0	44.4866
3.69146	16.2663	0	7.26774	79.1483	113.518		8.85952	242.743	0	158.437	52.7655	13.8062
21.4105	18.7688	1.0059	13.0819	0	101.245		16.9807	0	5.02952	0	207.293	339.018
4.42975	17.5175	18.1063	17.4426	94.2242	75.1669		0	6.25625	18.1063	7.26774	405.164	236.239
39.1295	12.5125	61.3601	0	0	61.3608		4.42975	12.5125	0	2.9071	261.943	423.39
81.2122	13.7638	91.5372	0	0	47.5546		16.9808	12.5125	5.02952	24.7103	339.207	76.701
43.5593	25.025	78.4604	15.989	18.8448	59.8268		5.16805	440.44	10.059	1064	77.2638	15.3402
11.0744	26.2763	7.04131	0	3.76897	24.5443		14.0276	437.938	8.04721	1143.94	118.723	16.8742
16.9807	38.7888	5.02952	29.071	0	76.701		17.719	350.35	6.03542	1074.17	96.1088	16.8742
385.389	18.7688	299.759	23.2568	0	19.9423		49.4656	182.683	0	0	16.9604	23.0103
544.122	18.7688	443.603	40.6993	0	13.8062		35.4381	256.506	0	18.8961	0	21.4763
753.797	23.7738	757.445	15.989	48.9966	24.5443		5.90634	28.7788	0	17.4426	120.607	15.3402
552.243	25.025	628.689	1.45355	15.0758	36.8165		7.38293	33.7838	0	40.6993	90.4552	9.20412
589.157	32.5325	577.388	0	9.42242	46.0206		14.0276	206.456	29.1712	184.6	9.42242	13.8062
682.921	25.025	571.353	0	15.0758	76.701		16.2424	392.893	16.0944	303.792	0	3.06804
227.394	18.7688	71.4191	10.1748	0	29.1464		13.2893	354.104	14.0826	306.699	0	10.7381
8.85953	28.7788	5.02952	7.26774	64.0724	82.8371		9.59781	27.5275	13.0767	0	47.1121	38.3505
13.2893	36.2863	10.059	0	37.6897	15.3402		0	50.05	5.02952	15.989	18.8448	24.5443
18.4573	0	5.02952	37.7922	37.6897	69.0309		34.6998	92.5925	5.02952	17.4426	0	13.8062
18.4573	0	4.02362	20.3497	26.3828	52.1567		39.8678	180.18	0	68.3167	1.88448	61.3608
19.1956	11.2612	10.059	18.8961	18.8448	65.9629		7.38293	0	9.05311	26.1639	92.3398	214.763
0	0	0	0	218.6	96.6434		11.0744	30.03	11.0649	0	22.6138	41.4185
7.38293	0	6.03542	14.5355	290.21	130.392		0	0	0	14.5355	154.528	182.549
17.719	38.7888	15.0885	21.8032	107.416	61.3608		36.9146	8.75875	20.1181	8.72129	28.2673	44.4866
16.2425	6.25625	1.0059	1.45355	162.066	177.946		17.719	12.5125	8.04721	11.6284	90.4552	104.314
31.0083	33.7838	6.03542	21.8032	13.1914	7.6701		16.9807	15.015	3.01771	14.5355	67.8414	79.769
1.47658	6.25625	0	7.26774	28.2673	19.9423		0	21.2713	0	15.989	148.874	93.5751
14.0276	22.5225	5.02952	26.1639	16.9603	0		0	12.5125	15.0885	7.26774	120.607	133.46
21.4105	32.5325	5.02952	5.8142	65.9569	27.6124		16.9807	27.5275	5.0295	23.2568	154.528	199.423
39.8678	61.3113	32.1889	24.7103	30.1518	23.0103		0	0	5.02952	0	52.7655	113.518
34.6998	31.2813	0	8.72129	26.3828	39.8845		11.8127	121.371	0	15.989	45.2276	58.2928
45.0359	21.2713	0	14.5355	18.8448	35.2825		14.0276	157.658	0	36.3387	30.1518	35.2825
37.6529	21.2713	0	27.6174	13.1914	47.5546		11.0744	75.075	5.02952	10.1748	75.3794	39.8845
4.42975	12.5125	0	2.9071	244.983	116.586		8.85952	65.065	3.01771	15.989	88.5708	50.6227
11.8127	37.5375	5.02952	0	9.42242	38.3505		2.95317	35.035	19.1122	0	45.2276	102.779
14.7659	37.5375	3.01771	0	24.4983	39.8845		11.0744	18.7688	0	11.6284	209.178	202.491
0	23.7738	0	0	62.1879	53.6907		0	12.5125	16.0944	0	22.6138	21.4763
14.0276	26.2763	7.04131	11.6284	0	13.8062		14.0276	31.2813	13.0767	21.8032	16.9603	41.4185
14.7659	36.2863	10.059	0	13.1914	41.4185		13.2893	21.2713	3.01771	17.4426	107.416	108.915
17.719	21.2713	11.0649	14.5355	30.1518	24.5443		0	0	10.059	14.5355	86.6863	79.769
16.2425	17.5175	23.1358	10.1748	446.623	400.379		5.90634	32.5325	0	5.81419	65.9569	177.946
18.4573	33.7838	7.04131	27.6174	9.42242	785.418		7.38293	30.03	17.1003	18.8961	303.402	351.291
2.21488	65.065	2.01181	24.7103	7.53794	814.565		19.1956	32.5325	21.124	21.8032	0	84.3711
3.69146	15.015	8.04721	0	20.7293	44.4866		0	0	0	5.8142	0	6.13608
11.0744	6.25625	5.02952	14.5355	33.9207	85.9051		20.6722	46.2963	16.0944	5.81419	18.8448	44.4866
11.8127	15.015	16.0944	24.7103	11.3069	53.6907		19.9339	230.23	5.02952	40.6993	11.3069	10.7381
7.38293	10.01	9.0531	8.7213	50.8811	79.769		3.69146	0	0	2.9071	9.42242	35.2825
7.38293	12.5125	15.0885	5.81419	64.0724	122.722		2.21488	5.005	0	7.26774	9.42242	39.8845
1.47658	0	8.0472	20.3497	73.4949	62.8948		16.2424	55.055	0	87.2129	5.65345	7.6701
2.21488	6.25625	3.0177	13.0819	58.419	90.5072		0	6.25625	3.01771	0	0	0
16.9807	12.5125	2.01181	0	124.376	182.549		0	76.3263	6.0354	14.5355	0	21.4763
13.2893	20.02	0	0	39.5742	50.6227		3.69146	36.2863	15.0885	2.9071	22.6138	134.994
11.8127	21.2713	0	0	47.1121	38.3505		11.0744	0	9.0531	0	126.26	0
16.2425	12.5125	0	2.9071	33.9207	55.2247		0	0	0	13.0819	65.9569	104.313
6.64464	12.5125	15.0885	14.5355	18.8448	49.0886		1.47659	10.01	3.01771	8.7213	0	24.5443
11.8127	16.2663	12.0708	21.8032	0	59.8268		139.537	158.909	0	18.8961	9.42241	47.5546
33.2232	55.055	5.02952	17.4426	18.8448	15.3402		36.9146	27.5275	2.01181	13.0819	0	7.6701
5.16805	21.2713	0	0	16.9603	30.6804		11.8127	110.11	5.02952	0	5.65345	39.8845
22.1488	27.5275	5.02952	4.36064	0	39.8845		14.0276	97.5975	9.0531	0	0	33.7484
2.21488	35.035	0	18.8961	20.7293	101.245		12.551	73.8238	7.04131	0	0	29.1464
11.8127	18.7688	5.02952	7.26774	0	49.0886		39.1295	422.923	4.02362	1210.81	1.88448	15.3402
18.4573	6.25625	10.059	0	54.65	58.2928		7.38293	31.2813	8.04721	10.1748	43.3431	7.6701
5.16805	11.2612	6.03542	0	0	90.5072		10.3361	28.7788	6.03542	0	60.3035	13.8062
13.2893	12.5125	12.0708	0	0	107.381		5.16805	30.03	19.1122	0	67.8414	10.7381
15.5042	15.015	14.0826	10.1748	0	111.984		6.64464	0	27.1594	0	359.936	0
1.47658	25.025	5.02952	0	37.6897	19.9423		2.21488	30.03	0	0	92.3399	50.6227
4.42975	16.2663	1.0059	5.81419	43.3431	33.7484		16.9807	21.2713	0	7.26774	101.762	53.6907
5.90634	12.5125	0	15.989	0	190.218		11.0744	23.7738	0	13.0819	122.491	56.7587
19.9339	25.025	6.03543	24.7103	0	176.412		11.0744	25.025	2.01181	18.8961	120.607	73.633
51.6805	15.015	22.1299	13.0819	0	219.365		2.95317	13.7638	6.03542	14.5355	120.607	116.586
14.7659	6.25625	7.04131	7.26774	9.42242	144.198		14.7659	25.025	0	0	13.1914	15.3402
31.7466	12.5125	5.02952	7.26774	0	93.5751		14.0276	33.7838	2.01181	0	9.42242	16.8742
31.7466	8.75875	5.02952	14.5355	0	96.6431		10.3361	22.5225	5.02952	8.7213	9.42242	38.3505
8.85952	6.25625	11.0649	30.5245	3.76897	134.994		33.9615	35.035	6.03542	0	0	15.3402
4.42975	13.7637	2.01181	13.0819	7.53794	12.2722		11.0744	77.5775	10.059	21.8032	22.6138	61.3608
0	16.2663	8.04721	14.5355	20.7293	21.4763		13.2893	18.7688	0	0	7.53792	13.8062
54.6337	27.5275	15.0885	15.989	5.65345	24.5443		6.64464	1.25125	4.02362	0	90.4552	174.878
19.9339	21.2713	0	0	13.1914	72.0989		11.8127	113.864	12.0708	29.071	41.4587	44.4866
11.0744	25.025	4.02362	0	105.531	147.266		14.7659	143.894	14.0826	29.071	30.1517	50.6227
19.9339	28.7788	0	8.72129	11.3069	62.8948		7.38294	407.908	21.124	114.83	32.0362	47.5546
0	8.75875	5.02952	14.5355	96.1087	141.13		20.6722	22.5225	14.0826	1.45355	565.345	282.26
0	30.03	5.02952	0	64.0724	69.0309		0.738292	16.2663	5.02952	0	273.25	56.7587
0.738292	23.7738	0	7.26774	47.1121	52.1567		14.7659	66.3163	3.01771	23.2568	175.257	64.4288
11.8127	6.25625	1.0059	2.9071	0	50.6227		11.8127	53.8038	15.0885	13.0819	141.336	7.6701
18.4573	17.5175	0	14.5355	0	61.3608		8.85952	30.03	14.0826	2.9071	152.643	6.13608
27.3168	21.2713	0	0	43.3431	29.1464		0	7.5075	0	0	0	0
19.1956	17.5175	0	0	30.1518	44.4866		7.38293	0	7.04131	0	88.5708	0
29.5317	45.045	0	0	0	46.0206		22.1488	40.04	5.02952	17.4426	146.99	29.1464
87.8568	36.2863	10.059	0	15.0758	39.8845		23.6254	45.045	5.02952	23.2568	133.798	39.8845
104.099	0	0	7.26774	0	33.7484		14.0276	135.135	5.02952	17.4426	118.722	35.2825
100.408	3.75375	0	8.72129	0	30.6804		17.719	6.25625	0	14.5355	116.838	139.596
129.939	13.7638	1.0059	14.5355	0	24.5443		7.38293	12.5125	18.1063	14.5355	22.6138	26.0783
163.901	25.025	5.02952	14.5355	15.0758	23.0103		24.3636	65.065	15.0885	29.071	33.9207	81.3031
146.92	35.035	5.02952	18.8961	11.3069	21.4763		30.27	111.361	18.1063	14.5355	48.9966	41.4185
15.5042	15.015	0	7.26774	9.42242	36.8165		42.821	135.135	12.0708	18.8961	111.184	93.5752
16.9807	12.5125	0	8.72129	0	27.6124		42.0827	60.06	5.02952	21.8032	143.221	0
3.69146	37.5375	11.0649	2.9071	0	33.7484		27.3168	50.05	5.02952	0	269.481	23.0103
31.7466	18.7688	0	7.26774	15.0758	64.4288		15.5042	66.3163	5.02952	7.26774	246.868	53.6907
31.0083	28.7788	0	0	9.42242	81.3031		9.59781	90.09	9.0531	18.8961	105.531	23.0103
22.1488	20.02	5.02952	5.8142	0	26.0783		8.85952	70.07	5.02952	14.5355	65.9569	62.8948
32.4849	26.2763	10.059	14.5355	0	0		0	0	0	0	0	0
33.9615	56.3063	0	7.26774	22.6138	18.4082		0	52.5525	0	20.3497	465.468	90.5071
53.1571	76.3263	8.0472	0	22.6138	52.1567		0	22.5225	5.02952	33.4316	160.181	259.249
19.9339	16.2663	1.0059	14.5355	0	50.6227		17.719	61.3113	0	7.26774	9.42242	24.5443
25.1019	28.7788	5.02952	21.8032	7.53794	32.2144		16.9807	97.5975	0	5.81419	15.0758	38.3505
25.8402	28.7788	0	26.1639	0	29.1464		45.7742	63.8138	20.1181	0	13.1914	15.3402
28.7934	31.2813	0	29.071	0	46.0206		3.69146	0	0	4.36064	222.369	18.4082
28.7934	43.7938	10.059	13.0819	39.5742	23.0103		3.69146	843.343	10.059	652.643	0	0
19.1956	13.7638	0	20.3497	37.6897	70.5649		9.59781	860.861	10.059	725.32	0	0
22.1488	7.5075	12.0708	14.5355	43.3431	36.8165		9.59781	0	0	21.8032	107.416	317.542
10.3361	6.25625	15.0885	14.5355	24.4983	29.1464		3.69146	31.2813	7.04131	7.26774	18.8448	16.8742
11.0744	22.5225	10.059	14.5355	0	38.3505		3.69146	13.7638	6.03542	20.3497	167.719	174.878
23.6254	6.25625	5.02952	7.26774	50.8811	0		12.551	12.5125	5.02952	4.36064	254.405	199.423
20.6722	5.005	4.02362	5.81419	26.3828	0		0	0	10.059	0	84.8018	24.5443
16.9807	0	5.02952	0	30.1518	0		7.38293	23.7738	9.0531	5.81419	229.907	90.5071
36.1763	0	0	29.071	48.9966	7.6701		0	0	5.02952	0	37.6897	0
3.69146	0	3.01771	14.5355	109.3	53.6907		0	0	0	0	0	0
11.0744	2.5025	5.02952	0	11.3069	171.81		11.0744	41.2913	5.02952	7.26774	18.8448	38.3505
6.64464	43.7938	0	0	22.6138	227.035		0	32.5325	12.0708	29.0709	18.8448	16.8742
11.8127	0	0	0	35.8052	67.4969		11.8127	7.5075	18.1063	14.5355	326.016	334.416
4.42975	37.5375	22.1299	7.26774	0	35.2825		12.551	32.5325	8.0472	49.4206	11.3069	96.6434
7.38293	41.2913	5.02952	2.9071	0	15.3402		21.4105	43.7938	10.059	8.72129	52.7655	93.5752
8.12122	25.025	0	0	67.8414	67.4969		19.9339	28.7788	10.059	7.26774	56.5345	70.5649
261.356	0	61.3601	0	0	0		0	197.697	5.02952	255.824	122.491	0
0.738292	10.01	7.04131	5.81419	452.276	340.553		16.2425	221.471	9.0531	356.119	209.178	0
19.1956	12.5125	7.04131	10.1748	13.1914	38.3505		11.0744	31.2813	0	39.2458	97.9933	15.3402
8.85952	28.7788	4.0236	26.1639	0	21.4763		29.5317	18.7688	0	72.6774	43.3431	13.8062
14.7659	42.5425	9.0531	31.9781	5.65345	23.0103		4.42975	128.879	0	148.262	96.1088	13.8062
0	21.2713	6.03542	29.071	114.953	84.3711		3.69146	37.5375	27.1594	0	260.059	46.0206
4.42975	0	10.059	0	18.8448	0		5.16805	31.2813	5.02952	21.8032	107.416	96.6432
4.42975	3.75375	10.059	1.45355	67.8414	67.4969		16.2424	67.5675	0	7.26774	18.8448	59.8268
9.59781	7.5075	0	29.071	297.748	366.631		7.38293	116.367	0	7.26774	0	30.6804
7.38293	13.7638	0	34.8852	288.326	360.495		3.69146	103.854	0	0	0	10.7381
2.21488	31.2813	5.02952	0	26.3828	46.0206		25.8402	40.04	14.0826	114.83	37.6897	24.5443
11.8127	73.8238	0	26.1639	16.9603	19.9423		2.21488	68.8188	6.03542	191.868	18.8448	39.8845
11.0744	37.5375	2.01181	27.6174	33.9207	15.3402		9.59782	132.633	8.04721	120.645	11.3069	7.6701
44.2976	33.7838	5.02952	14.5355	0	26.0783		9.59781	126.376	12.0708	100.295	0	10.7381
3.69146	6.25625	4.02362	2.9071	386.319	254.647		3.69146	100.1	15.0885	97.3876	15.0758	7.6701
4.42975	11.2613	13.0767	14.5355	73.4949	211.695		7.38293	364.114	9.0531	524.731	163.95	7.6701
30.27	16.2663	1.0059	10.1748	103.647	73.633		3.69146	370.37	10.059	658.457	99.8776	0
10.3361	31.2813	1.0059	4.36064	9.42242	9.20412		0	369.119	9.0531	686.075	94.2242	0
53.8954	20.02	4.02362	13.0819	0	1.53402		0	355.355	4.02362	609.036	86.6863	0
11.0744	25.025	8.04721	23.2568	15.0758	32.2144		19.1956	375.375	11.0649	366.294	141.336	38.3505
0	30.03	5.02952	17.4426	130.029	127.324		18.4573	8.75875	12.0708	26.1639	0	29.1464
8.12123	7.5075	14.0826	20.3497	339.207	398.845		3.69146	72.5726	6.03542	75.5845	131.914	9.20412
0	0	12.0708	0	391.972	404.981		3.69146	221.472	10.059	254.371	158.297	12.2722
18.4573	23.7738	0	21.8032	0	35.2825		3.69146	248.999	10.059	379.376	141.336	15.3402
31.0083	30.03	0	18.8961	0	0		0	247.748	3.01771	428.797	131.914	13.8062
11.0744	45.045	0	7.26774	18.8448	61.3608		13.2893	201.451	10.059	309.606	333.554	7.6701
27.3168	41.2913	3.01771	24.7103	65.9569	200.957		0.738292	230.23	14.0826	279.081	243.098	15.3402
16.9807	68.8188	5.02952	52.3277	0	21.4763		0	8.75875	8.04721	18.8961	150.759	30.6804
24.3637	62.5625	5.02952	15.989	30.1518	76.701		32.4849	16.2663	18.1063	0	24.4983	50.6227
6.64464	28.7788	9.0531	5.81419	224.254	208.627		13.2893	27.5275	18.1063	14.5355	0	24.5443
145.444	5.005	14.0826	33.4316	26.3828	300.668		2.95317	25.025	5.02952	14.5355	0	7.6701
102.623	0	7.0413	36.3387	28.2673	276.124		8.12122	31.2813	0	31.9781	120.607	56.7587
107.791	21.2713	0	13.0819	16.9603	165.674		4.42975	18.7688	0	10.1748	154.528	47.5546
192.694	16.2663	2.01181	7.26774	18.8448	176.412		3.69146	11.2613	0	0	184.68	30.6804
225.179	10.01	11.0649	2.9071	13.1914	187.151		8.85952	6.25625	9.0531	18.8961	326.016	268.454
183.097	7.5075	20.1181	7.26774	3.76897	177.946		2.21488	33.7838	0	39.2458	0	18.4082
4.42975	38.7888	1.0059	4.36064	18.8448	6.13608		0	40.04	0	23.2568	821.635	624.346
0	0	0	2.9071	32.0363	3.06804		7.38293	2.5025	10.059	40.6993	789.599	475.546
53.8954	75.075	5.02952	17.4426	0	4.60206		14.0276	228.979	1.0059	50.8742	130.029	27.6124
8.85952	76.3263	0	14.5355	0	10.7381		15.5042	230.23	5.02952	84.3058	243.098	29.1464
16.9807	31.2813	18.1063	40.6993	86.6863	65.9629		11.0744	123.874	9.0531	88.6664	195.986	7.6701
5.90634	11.2612	11.0649	1.45355	101.762	276.124		3.69146	30.03	0	90.12	361.821	173.344
5.90634	0	9.0531	34.8852	97.9933	191.752		2.95317	28.7788	0	82.8523	320.362	197.889
0	21.2713	0	14.5355	5.65346	70.5649		0	23.7738	0	0	130.029	96.6433
42.821	36.2863	0	0	69.7259	138.062		29.5317	23.7738	0	13.0819	50.8811	64.4288
43.5593	27.5275	4.02361	4.36064	58.419	179.48		28.7934	47.5475	10.059	13.0819	45.2276	116.586
39.1295	17.5175	14.0826	7.26774	47.1121	210.161		9.59781	36.2863	5.02952	4.36064	32.0362	56.7587
32.4849	56.3063	20.1181	14.5355	18.8448	41.4185		7.38293	13.7638	0	1.45355	114.953	59.8268
7.38293	85.0851	0	4.36064	37.6897	44.4866		6.64464	12.5125	0	14.5355	169.604	87.4391
20.6722	53.8038	0	7.26774	18.8448	7.6701		14.7659	35.035	13.0767	10.1748	18.8448	23.0103
68.6612	26.2763	7.04131	43.6064	0	70.5649		14.7659	3.75375	14.0826	24.7103	444.738	305.27
7.38293	7.5075	6.03541	7.26774	64.0724	36.8165		0.738292	25.025	3.01771	18.8961	37.6897	30.6804
142.491	70.07	120.708	55.2348	33.9207	19.9423		1.47658	0	0	14.5355	0	29.1464
25.8402	33.7838	0	20.3497	45.2276	64.4288		3.69146	12.5125	13.0767	8.72129	250.636	185.616
14.0276	71.3213	5.02952	8.72129	0	13.8062		14.7659	55.055	10.059	0	58.419	52.1567
452.573	177.678	575.377	428.796	9.42242	0		11.0744	23.7738	15.0885	18.8961	28.2673	35.2825
16.9807	25.025	0	7.26774	33.9207	46.0206		7.38293	10.01	0	24.7103	9.42242	53.6907
22.8871	20.02	2.01181	4.36064	13.1914	50.6227		33.9614	88.8388	0	0	71.6104	115.052
11.0744	6.25625	8.04721	21.8032	48.9966	84.3711		11.0744	46.2963	4.02362	0	130.029	78.235
22.1488	12.5125	23.1358	5.81419	28.2673	13.8062		7.38294	195.195	0	49.4206	18.8448	18.4082
5.90634	18.7688	11.0649	0	13.1914	30.6804		7.38293	6.25625	0	13.0819	171.488	156.47
53.8954	82.5826	39.2302	0	0	61.3608		16.9807	128.879	5.02952	125.005	58.419	79.769
81.2122	71.3213	7.04131	8.7213	0	26.0783		14.0276	145.145	0	175.879	37.6897	87.4391
69.3995	56.3063	6.03542	5.81419	0	29.1464		6.64464	153.904	0	180.24	26.3828	65.9629
11.0744	12.5125	6.03542	2.9071	154.528	213.229		8.85952	152.653	0	152.623	32.0363	82.8371
27.3168	36.2863	7.04131	20.3497	18.8448	15.3402		10.3361	0	11.0649	0	288.326	12.2722
5.16805	43.7938	8.04721	4.36064	15.0758	47.5546		11.0744	3.75375	13.0767	0	327.9	56.7587
7.38293	8.75875	0	10.1748	24.4983	213.229		37.6529	18.7688	8.04721	7.26774	18.8448	214.763
3.69146	10.01	10.059	0	69.7259	223.967		0	6.25625	0	8.72129	24.4983	58.2928
0	40.04	1.0059	15.989	30.1518	26.0783		16.2425	262.763	27.1594	172.972	20.7293	26.0783
17.719	47.5475	25.1476	0	18.8448	26.0783		33.2232	58.8088	0	7.26774	0	50.6227
4.42975	2.5025	0	7.26774	290.21	308.338		0	6.25625	7.0413	7.26774	43.3431	61.3608
1.47658	10.01	2.01181	0	130.029	222.433		0	13.7638	10.059	10.1748	60.3035	59.8268
19.9339	28.7788	15.0885	0	0	116.586		7.38293	30.03	5.02952	15.989	26.3828	46.0206
15.5042	25.025	21.124	4.36064	655.8	589.064		7.38293	20.02	2.01181	14.5355	22.6138	24.5443
7.38293	28.7788	8.04721	10.1748	11.3069	38.3505		0	31.2813	0	7.26774	43.3431	16.8742
66.4464	125.125	0	33.4316	3.76897	16.8742		15.5042	60.06	9.05311	0	45.2276	82.8371
4.42975	6.25625	3.01771	17.4426	145.105	246.977		0	42.5425	10.059	13.0819	67.8414	85.9051
3.69146	18.7688	8.04721	26.1639	167.719	248.511		0	28.7788	12.0708	14.5355	101.762	85.9051
8.85952	31.2813	10.059	15.989	11.3069	13.8062		0	25.025	27.1594	0	77.2638	64.4288
14.7659	45.045	24.1417	11.6284	105.531	96.6433		5.90634	62.5625	0	2.9071	30.1517	24.5443
3.69146	0	0	21.8032	512.579	358.961		11.8127	56.3063	0	7.26774	35.8052	15.3402
5.90634	55.055	1.0059	50.8742	28.2673	138.062		16.2425	51.3013	2.0118	21.8032	20.7293	7.6701
23.6254	16.2663	0	18.8961	43.3431	96.6432		9.59782	72.5725	10.059	21.8032	0	9.20412
21.4105	32.5325	0	23.2568	50.8811	75.167		0	0	4.02362	0	190.333	174.878
14.0276	11.2612	7.04131	34.8852	13.1914	35.2825		11.0744	36.2863	7.04131	1.45355	0	15.3402
3.69146	60.06	5.02952	11.6284	26.3828	32.2144		5.90634	27.5275	10.059	1.45355	18.8448	19.9423
12.551	11.2612	6.03542	21.8032	1.88448	41.4185		11.0744	125.125	0	7.26774	94.2243	30.6804
8.85952	11.2613	5.02952	30.5245	1.88448	42.9526		0.738292	76.3263	7.04131	20.3497	205.409	72.0989
4.42975	28.7788	5.02952	23.2568	39.5742	29.1464		3.69146	282.783	16.0944	31.9781	0	35.2825
22.8871	17.5175	0	21.8032	33.9207	35.2825		5.16805	305.305	14.0826	21.8032	0	33.7484
14.7659	32.5325	8.04721	47.9671	0	23.0103		0	40.04	10.059	4.36064	79.1483	26.0783
39.8678	37.5375	10.059	7.26774	0	15.3402		0	31.2813	6.0354	17.4426	54.65	10.7381
38.3912	48.7988	45.2656	37.7922	9.42242	27.6124		0	40.04	0	34.8852	24.4983	32.2144
19.9339	2.5025	7.04131	14.5355	0	0		20.6722	6.25625	10.059	2.9071	41.4587	13.8062
19.1956	6.25625	5.02952	15.989	0	4.60206		8.85952	28.7788	5.02952	0	15.0758	18.4082
354.381	27.5275	349.049	8.7213	33.9207	208.627		28.0551	17.5175	5.02952	0	0	56.7587
94.5014	26.2763	95.5607	33.4316	15.0758	188.685		4.42975	28.7788	7.04131	26.1639	20.7293	12.2722
76.7824	13.7637	49.2893	43.6064	13.1914	187.15		4.42975	0	6.03541	21.8032	312.824	199.423
11.8127	21.2713	9.05311	26.1639	376.897	165.674		0	17.5175	9.0531	14.5355	212.947	161.072
7.38293	3.75375	0	18.8961	233.676	174.878		4.42976	0	5.02952	7.26774	244.983	182.548
18.4573	60.06	17.1003	11.6284	231.791	191.753		2.95317	63.8138	1.0059	33.4316	0	23.0103
15.5042	36.2863	0	17.4426	3.76897	105.847		23.6254	52.5525	5.02952	24.7103	7.53794	24.5443
11.0744	2.5025	10.059	7.26774	37.6897	102.779		27.3168	32.5325	5.02952	5.81419	9.42242	19.9423
26.5785	8.75875	0	20.3497	84.8019	217.831		0	12.5125	0	7.26774	224.253	248.511
56.8486	16.2663	8.04721	18.8961	62.188	260.784		2.21488	13.7638	9.0531	4.36064	135.683	233.171
56.1103	33.7838	10.059	10.1748	86.6864	239.307		3.69146	569.319	5.02952	559.616	32.0363	21.4763
52.4188	45.045	10.059	7.26774	99.8777	243.909		2.95317	525.525	0	500.021	35.8052	7.6701
6.64464	0	0	0	309.055	314.474		0	365.365	10.059	494.206	5.65345	10.7381
19.9339	47.5475	10.059	0	9.42242	27.6124		4.42976	20.02	1.0059	0	226.138	138.062
27.3168	40.04	12.0708	11.6284	28.2673	18.4082		0	22.5225	17.1003	0	231.791	254.647
0	23.7738	6.03542	11.6284	22.6138	32.2144		0	15.015	20.1181	7.26774	229.907	273.056
3.69146	22.5225	0	15.989	18.8448	30.6804		15.5042	40.04	9.0531	65.4097	9.42242	39.8845
28.0551	50.05	7.04131	46.5135	26.3828	29.1464		10.3361	76.3263	10.059	56.6884	22.6138	19.9423
10.3361	37.5375	2.01181	0	9.42242	38.3505		23.6254	46.2963	0	4.36064	13.1914	38.3505
17.719	53.8038	0	0	16.9603	36.8165		24.3636	25.025	0	8.72129	9.42242	39.8845
25.8403	20.02	2.01181	20.3497	73.4949	61.3608		10.3361	0	0	0	62.188	0
19.9339	12.5125	8.04721	0	0	36.8165		7.38293	31.2813	9.0531	26.1639	20.7293	56.7587
7.38293	2.5025	11.0649	8.72129	0	7.6701		0	0	0	7.26774	24.4983	0
4.42975	12.5125	11.0649	0	9.42242	7.6701		0	0	0	7.26774	20.7293	0
3.69146	6.25625	6.03542	0	5.65345	7.6701		7.38293	252.753	12.0708	280.535	7.53794	3.06804
6.64464	23.7738	15.0885	2.9071	184.68	115.052		5.16805	183.934	0	184.601	32.0363	16.8742
3.69146	35.035	9.0531	0	180.91	56.7587		4.42975	23.7738	0	0	67.8414	85.9051
3.69146	12.5125	0	0	179.026	53.6907		14.7659	0	17.1003	0	7.53793	0
1.47659	26.2763	19.1122	13.0819	33.9207	62.8948		21.4105	0	15.0885	0	30.1518	0
5.16805	58.8088	0	36.3387	41.4587	102.779		19.9339	0	14.0826	0	39.5742	0
0	10.01	5.02952	0	82.9173	67.4969		16.2425	0	10.059	0	45.2276	0
18.4573	7.5075	0	14.5355	96.1088	268.454		5.90634	5.005	24.1417	14.5355	0	21.4763
146.92	22.5225	7.0413	42.1529	43.3431	159.538		1.47658	11.2613	28.1653	20.3497	0	26.0783
313.036	21.2713	43.2538	24.7103	30.1518	98.1774		0	0	0	7.26774	33.9207	0
344.783	21.2713	41.242	26.1639	18.8448	84.3711		2.21488	0	0	8.72129	69.7259	0
11.8127	25.025	1.0059	8.72129	96.1088	108.915		7.38293	628.128	10.059	1158.48	0	23.0103
11.8127	15.015	5.02952	14.5355	81.0328	118.12		5.16805	569.319	7.0413	1254.41	0	15.3402
55.372	63.8138	4.02362	17.4426	33.9207	9.20412		7.38293	30.03	9.0531	14.5355	79.1484	38.3505
3.69146	37.5375	0	11.6284	301.517	269.988		2.95317	25.025	10.059	7.26774	111.184	207.093
3.69146	0	6.03542	0	130.029	7.6701		1.47658	0	0	5.81419	177.142	1.53402
22.1488	26.2763	9.0531	15.989	22.6138	15.3402		7.38293	17.5175	0	4.36064	18.8448	30.6804
2.95317	43.7938	0	29.071	0	30.6804		6.64464	1.25125	14.0826	0	0	26.0783
0	6.25625	4.02362	0	107.416	188.685		0	6.25625	0	0	9.42242	0
0	30.03	0	17.4426	233.676	213.229		30.27	21.2713	7.04131	31.9781	41.4587	36.8165
8.12122	3.75375	0	7.26774	290.211	237.773		0	0	0	0	222.369	0
3.69146	16.2663	15.0885	42.1529	437.2	354.359		7.38293	0	0	20.3497	37.6897	47.5546
67.923	36.2863	13.0767	14.5355	45.2276	27.6124		2.95317	0	0	0	0	0
80.4739	45.045	12.0708	14.5355	39.5742	35.2825		5.16805	0	5.02952	0	246.867	24.5443
18.4573	42.5425	0	0	62.1879	131.926		0	0	0	7.26774	180.91	26.0783
2.95317	6.25625	0	14.5355	288.326	294.532		0	3.75375	0	0	105.531	59.8268
0	25.025	10.059	0	43.3431	62.8948		11.0744	0	11.0649	1.45355	0	0
31.7466	17.5175	9.0531	10.1748	3.76897	116.586		7.38293	0	5.02952	0	105.531	0
25.8402	6.25625	16.0944	66.8632	9.42242	23.0103		4.42975	0	4.02362	0	120.607	0
9.59782	56.3063	7.04131	36.3387	54.65	72.0989		0.738292	18.7688	0	0	22.6138	46.0206
4.42975	35.035	0	0	254.405	245.443		12.551	25.025	4.02362	0	258.174	185.617
369.146	0	446.621	13.0819	13.1914	150.334		9.59781	11.2612	0	15.989	292.095	280.726
549.29	0	633.719	24.7103	5.65345	208.627		38.3912	10.01	11.0649	7.26774	39.5742	62.8948
688.089	0	763.48	29.071	0	213.229		33.2232	17.5175	7.04131	7.26774	52.7655	58.2928
764.871	0	876.142	21.8032	0	239.307		2.21488	15.015	0	13.0819	86.6863	156.47
773.731	0	1084.36	14.5355	0	262.318		0	30.03	5.02952	11.6284	99.8779	98.1772
787.758	0	1284.54	17.4426	9.4224	289.93		5.16805	20.02	3.01771	18.8961	20.7293	36.8165
744.937	0	1361.99	17.4426	54.65	262.317		2.21488	25.025	5.02952	15.989	9.42242	53.6907
739.769	3.75375	1272.47	24.7103	84.8018	245.443		0	8.75875	5.02952	0	143.221	15.3402
775.946	6.25625	1193	15.989	77.2639	190.218		5.90634	8.75875	0	7.26774	28.2673	65.9629
851.252	8.75875	639.755	7.26774	18.8448	171.81		0	3.75375	19.1122	7.26774	52.7655	81.3031
714.667	13.7638	567.329	10.1748	24.4983	168.742		18.4573	6.25625	6.03542	21.8032	30.1517	21.4763
517.543	22.5225	377.214	14.5355	30.1518	176.412		12.551	13.7638	9.0531	20.3497	116.838	36.8165
14.7659	18.7688	0	8.72129	454.161	447.934		17.719	57.5575	19.1122	14.5355	67.8414	88.9731
7.38293	5.005	5.02952	49.4206	35.8052	42.9526		8.12122	30.03	25.1476	2.9071	9.42242	55.2247
8.12122	7.5075	6.03542	61.049	37.6897	33.7484		18.4573	148.899	0	251.464	5.65345	3.06804
2.95317	60.06	10.059	1.45355	473.006	360.495		5.90634	161.411	9.0531	274.72	0	16.8742
0	37.5375	0	15.989	54.65	96.6432		0	0	0	0	244.983	7.6701
45.0358	6.25625	15.0885	8.72129	62.188	121.188		14.7659	37.5375	5.02952	49.4206	92.3398	64.4288
40.6061	13.7638	12.0708	5.81419	62.1879	118.12		3.69146	22.5225	5.02952	71.2239	133.798	64.4288
3.69146	12.5125	10.059	0	192.217	296.066		2.21488	86.3362	0	42.1529	58.419	9.20412
28.0551	8.75875	5.02952	0	0	30.6804		0	198.949	0	117.737	81.0328	10.7381
28.0551	6.25625	5.02952	0	0	33.7484		0	469.219	1.0059	315.42	192.217	46.0206
7.38293	51.3013	5.02952	15.989	62.188	174.878		0	392.893	0	281.988	229.907	61.3608
5.90634	0	26.1535	0	0	87.4391		0	20.02	0	0	103.647	75.167
0	25.025	8.0472	50.8742	9.42242	107.381		50.9422	63.8138	12.0708	21.8032	18.8448	0
19.1956	51.3013	5.02952	11.6284	9.42242	75.167		0	180.18	19.1122	49.4206	52.7655	39.8845
5.16805	53.8038	0	24.7103	0	35.2825		3.69146	543.043	12.0708	318.327	75.3794	1.53402
0	26.2763	11.0649	1.45355	307.171	291.464		28.0551	666.917	23.1358	520.37	84.8019	7.6701
10.3361	17.5175	0	27.6174	0	7.6701		36.1763	798.298	24.1417	460.775	145.105	0
14.7659	36.2863	1.0059	29.071	11.3069	30.6804		10.3361	52.5525	5.02952	29.071	9.42242	92.0413
0	3.75375	0	2.9071	39.5742	53.6907		32.4849	56.3063	0	24.7103	9.42242	96.6433
0	8.75875	0	14.5355	39.5742	84.3711		3.69146	12.5125	0	21.8032	105.531	161.072
6.64464	25.025	0	34.8852	177.142	171.81		3.69146	13.7638	0	7.26774	99.8778	142.664
27.3168	46.2963	10.059	8.72129	116.838	184.082		0	0	7.04131	0	126.26	15.3402
21.4105	18.7688	10.059	4.36064	86.6863	113.517		12.551	233.984	3.01771	590.14	30.1518	52.1567
25.8402	26.2763	15.0885	7.26774	105.531	105.847		0	254.004	0	373.562	84.8018	10.7381
21.4105	42.5425	0	24.7103	32.0363	130.392		0	176.427	0	206.404	88.5708	15.3402
19.1956	41.2913	0	26.1639	41.4587	148.8		0	12.5125	0	8.72129	177.142	144.198
22.8871	13.7638	14.0826	0	9.42242	62.8948		10.3361	0	1.0059	0	116.838	36.8165
11.8127	16.2663	10.059	30.5245	16.9603	33.7484		8.85952	407.908	0	125.005	79.1483	13.8062
26.5785	31.2813	5.02952	10.1748	3.76897	42.9526		3.69146	499.249	0	174.426	56.5345	15.3402
25.8402	30.03	5.02952	4.36064	9.42242	55.2247		0	540.54	2.0118	257.278	73.4949	7.6701
5.90634	41.2913	0	0	0	23.0103		18.4573	45.045	10.059	17.4426	0	72.0989
11.8127	18.7688	10.059	5.81419	122.491	145.732		14.7659	22.5225	11.0649	7.26774	1.88448	44.4866
18.4573	12.5125	6.03542	10.1748	188.449	181.014		2.95317	5.005	0	0	156.412	124.256
26.5785	20.02	0	0	0	29.1464		2.95317	8.75875	5.02952	14.5355	114.953	128.858
12.551	0	14.0826	1.45355	18.8448	29.1464		0	12.5125	10.059	7.26774	62.188	239.307
16.2425	7.5075	8.04721	0	156.412	197.889		76.7824	181.431	6.03542	39.2458	16.9603	87.4391
8.85952	15.015	5.02952	0	237.445	197.889		7.38293	36.2863	5.02952	13.0819	90.4553	67.4969
4.42975	13.7638	15.0885	18.8961	122.491	116.586		8.85952	51.3013	4.02362	47.9671	75.3794	10.7381
17.719	10.01	10.059	7.26774	275.135	242.375		10.3361	0	10.059	0	365.59	32.2144
11.8127	35.035	5.02952	7.26774	30.1517	87.4391		13.2893	175.175	5.02952	130.819	41.4586	13.8062
0	8.75875	0	21.8032	114.954	142.664		3.69146	31.2813	0	7.26774	0	35.2825
22.1488	26.2763	1.0059	4.36064	13.1914	81.3031		3.69146	52.5525	0	23.2568	11.3069	29.1464
0	12.5125	0	0	67.8414	104.314		3.69146	12.5125	12.0708	50.8742	154.528	72.0989
7.38293	28.7788	0	18.8961	75.3794	121.188		0	25.025	10.059	27.6174	301.517	19.9423
12.551	0	0	7.26774	28.2673	115.052		0	10.01	10.059	18.8961	235.56	39.8845
6.64464	18.7688	8.04721	7.26774	13.1914	95.1092		0	26.2763	14.0826	0	107.416	133.46
23.6254	31.2813	0	0	105.531	102.779		5.16805	18.7688	0	8.72129	9.42242	99.7112
0	0	0	10.1748	307.171	329.814		0	0	0	0	41.4587	56.7587
6.64464	12.5125	5.02952	17.4426	113.069	154.936		0	3.75375	0	5.8142	90.4553	108.915
8.85952	2.5025	14.0826	8.7213	52.7655	26.0783		23.6254	357.858	5.02952	116.284	64.0724	30.6804
5.16805	41.2913	0	27.6174	9.42242	3.06804		3.69146	38.7888	0	21.8032	254.405	128.858
0	32.5325	8.04721	0	0	52.1567		2.21488	0	0	7.26774	77.2639	36.8165
13.2893	2.5025	0	14.5355	135.683	197.889		3.69146	0	0	2.9071	81.0328	30.6804
0	18.7688	0	0	348.629	292.998		8.85952	17.5175	0	14.5355	154.528	187.151
10.3361	5.005	0	14.5355	197.871	151.868		3.69146	13.7638	0	0	197.871	69.0309
12.551	6.25625	0	7.26774	199.755	204.025		7.38293	31.2813	9.0531	0	9.42242	36.8165
10.3361	2.5025	0	0	171.488	197.889		5.90634	36.2863	15.0885	0	9.42242	55.2247
9.59781	12.5125	0	18.8961	56.5345	29.1464		9.59781	28.7788	11.0649	7.26774	1.88448	87.4391
11.0744	13.7638	0	2.9071	43.3431	47.5546		11.8127	16.2663	8.04721	8.7213	137.567	130.392
0	15.015	3.01771	45.06	114.954	227.035		0	892.142	0	654.096	137.567	10.7381
5.90634	7.5075	0	7.26774	3.76897	46.0206		19.1956	32.5325	5.02952	0	0	113.518
15.5042	18.7688	5.02952	21.8032	224.254	151.868		21.4105	35.035	5.02952	0	1.88448	101.245
7.38293	3.75375	20.1181	7.26774	148.874	179.48		0	26.2763	10.059	0	86.6863	0
13.2893	7.50751	0	5.81419	1.88448	41.4185		8.12122	108.859	2.01181	21.8032	62.1879	15.3402
8.12122	47.5475	10.059	0	33.9207	79.769		18.4573	23.7738	1.0059	10.1748	52.7655	84.3711
7.38293	7.5075	0	4.36064	111.185	110.449		17.719	85.0851	12.0708	17.4426	20.7293	35.2825
3.69146	6.25625	0	0	192.217	182.548		13.2893	60.06	4.02362	26.1639	0	42.9526
0	12.5125	21.124	24.7103	9.42242	53.6907		6.64464	70.07	5.02952	29.071	0	26.0783
7.38293	0	5.02952	2.9071	505.042	230.103		9.59781	73.8238	2.01181	27.6174	0	26.0783
4.42975	27.5275	0	14.5355	263.828	217.831		6.64464	81.3313	5.02952	11.6284	0	72.0989
9.59781	20.02	12.0708	0	3.76897	78.235		19.9339	80.08	0	7.26774	0	49.0886
3.69146	0	5.02952	7.26774	339.207	269.988		22.1488	112.613	4.02362	11.6284	0	32.2144
3.69146	28.7788	0	18.8961	0	76.701		18.4573	106.356	10.059	11.6284	3.76897	24.5443
35.438	33.7838	15.0885	21.8032	18.8448	49.0886		28.0551	15.015	10.059	20.3497	0	7.6701
16.9808	22.5225	10.059	18.8961	7.53792	36.8165		24.3636	18.7688	15.0885	20.3497	20.7293	4.60206
8.85952	0	5.02952	7.26774	16.9603	233.171		14.0276	16.2663	16.0944	15.989	28.2673	0
36.1763	20.02	0	0	52.7655	222.433		3.69146	6.25625	0	11.6284	163.95	171.81
2.21488	41.2913	28.1653	0	107.415	148.8		3.69146	11.2612	3.01771	10.1748	118.723	161.072
5.16805	6.25625	0	0	58.419	181.014		9.59781	0	0	0	337.322	0
0.738292	22.5225	0	2.9071	114.953	144.198		0	0	9.0531	0	16.9604	73.633
17.719	0	10.059	10.1748	9.42242	136.528		3.69146	0	0	34.8852	254.405	52.1567
19.9339	17.5175	0	21.8032	47.1121	32.2144		0.738292	5.005	0	4.36064	286.441	65.9629
16.9807	25.025	0	21.8032	43.3431	36.8165		16.9808	0	0	0	48.9966	78.235
3.69146	35.035	10.059	0	1.88448	38.3505		4.42975	0	5.02952	0	175.257	7.6701
7.38293	48.7988	5.02952	7.26774	0	55.2247		1.47658	0	8.04721	0	43.3431	0
3.69146	0	0	11.6284	0	27.6124		25.1019	0	8.0472	0	116.838	0
31.0083	18.7688	0	20.3497	1.88448	33.7484		2.95317	0	0	0	177.141	0
36.1763	65.065	14.0826	14.5355	13.1914	24.5443		3.69146	0	18.1063	2.9071	113.069	0
0	6.25625	0	14.5355	120.607	158.004		2.95317	87.5876	4.02362	18.8961	156.412	47.5546
0	0	5.02952	0	58.419	58.2928		8.85952	168.919	5.02952	46.5135	229.907	75.167
0	12.5125	0	0	54.65	73.633		7.38293	142.643	0	93.0271	258.174	67.4969
0	12.5125	10.059	0	39.5742	26.0783		8.85952	12.5125	0	0	0	0
0	8.75875	10.059	7.26774	11.3069	27.6124		7.38293	7.5075	13.0767	0	216.716	131.926
0	32.5325	6.03542	7.26774	0	21.4763		7.38293	0	0	14.5355	9.42242	0
8.12122	1.25125	11.0649	0	7.53794	35.2825		16.2425	0	13.0767	0	28.2673	0
5.90634	13.7638	10.059	0	116.838	85.9051		2.95317	0	5.02952	0	361.821	7.6701
7.38293	12.5125	15.0885	7.26774	39.5742	101.245		0	6.25625	8.04721	7.26774	190.333	243.909
47.2507	28.7788	0	4.36064	0	21.4763		20.6722	11.2612	5.02952	7.26774	71.6104	61.3608
10.3361	35.035	10.059	2.9071	33.9207	65.9629		0	37.5375	1.0059	0	216.716	147.266
20.6722	0	15.0885	0	0	7.6701		11.0744	3.75375	8.04721	10.1748	58.419	46.0206
742.723	22.5225	167.986	7.26774	1.88448	33.7484		11.8127	15.015	4.02362	14.5355	67.8414	85.9051
10.3361	27.5275	15.0885	0	32.0362	10.7381		3.69146	21.2713	15.0885	0	107.416	158.004
21.4105	15.015	9.0531	7.26774	0	62.8948		0	46.2963	0	94.4806	122.491	35.2825
96.7163	31.2813	22.1299	10.1748	0	29.1464		4.42975	0	5.02952	0	15.0759	0
158.733	25.025	13.0767	7.26774	0	26.0783		0	120.12	11.065	71.2239	3.76897	32.2144
5.16805	16.2663	0	14.5355	0	7.6701		0	70.07	20.1181	13.0819	0	59.8268
23.6254	3.75375	15.0885	14.5355	11.3069	32.2144		1.47658	42.5425	15.0885	1.45355	0	84.3711
3.69146	17.5175	10.059	24.7103	45.2276	30.6804		15.5042	12.5125	6.03542	36.3387	16.9603	7.6701
13.2893	21.2713	0	27.6174	103.647	118.12		14.0276	12.5125	2.01181	20.3497	0	1.53402
7.38293	6.25625	5.02952	0	50.8811	58.2928		7.38293	0	0	0	79.1483	0
18.4573	36.2863	5.02952	14.5355	33.9207	96.6434		7.38293	0	0	0	218.6	0
7.38293	41.2913	15.0885	11.6284	9.42242	53.6907		2.21488	23.7738	19.1122	20.3497	97.9933	217.831
8.12122	51.3013	106.626	58.1419	0	6.13608		0	6.25625	12.0708	7.26774	258.174	69.0309
15.5042	0	0	29.071	16.9603	38.3505		31.0083	92.5926	5.02952	15.989	45.2276	95.1092
21.4105	0	0	26.1639	11.3069	55.2247		0	17.5175	5.02952	18.8961	130.03	113.518
22.1488	0	4.02362	15.989	9.42242	47.5546		7.38293	21.2713	24.1417	0	32.0362	53.6907
24.3636	0	5.02952	10.1748	3.76897	35.2825		8.85952	10.01	5.02952	0	5.65345	44.4866
24.3637	0	2.01181	7.26774	0	15.3402		0	31.2813	6.03542	7.26774	0	73.633
19.1956	0	2.01181	0	0	0		19.9339	40.04	16.0944	11.6284	7.53792	70.5649
10.3361	0	5.02952	0	0	0		0	22.5225	0	1.45355	152.643	227.035
14.7659	0	25.1476	7.26774	35.8052	0		27.3168	37.5375	5.02952	20.3497	30.1518	44.4866
16.2425	0	24.1417	0	35.8052	0		38.3912	37.5375	18.1063	46.5135	0	9.20412
7.38293	0	0	0	39.5742	27.6124		238.469	46.2963	13.0767	7.26774	13.1914	7.6701
17.7191	5.005	15.0885	0	0	38.3505		22.8871	145.145	0	7.26774	7.53793	7.6701
7.38293	0	16.0944	0	94.2244	15.3402		5.90634	206.456	5.02952	119.191	28.2673	24.5443
0	12.5125	5.02952	7.26774	229.907	151.868		3.69146	265.265	5.02952	119.191	18.8448	23.0103
0.738292	6.25625	10.059	14.5355	0	26.0783		6.64464	290.29	5.02952	100.295	0	21.4763
0	0	5.02952	20.3497	341.091	187.15		7.38293	225.225	9.0531	85.7593	1.88448	15.3402
15.5042	32.5325	3.01771	0	43.3431	23.0103		28.7934	112.613	0	72.6774	33.9207	7.6701
169.069	21.2713	30.1771	7.26774	15.0758	29.1464		31.0083	66.3163	5.02952	36.3387	9.42242	10.7381
42.0827	26.2763	5.02952	14.5355	13.1914	35.2825		0	0	0	0	20.7293	0
14.0276	33.7838	5.02952	0	9.42242	58.2928		3.69146	27.5275	9.0531	24.7103	9.42242	53.6907
2.21488	17.5175	0	0	13.1914	62.8948		0	15.015	4.02362	7.26774	111.184	78.235
14.0276	77.5776	0	24.7103	0	59.8268		45.0358	92.5926	0	14.5355	9.42242	79.769
11.0744	12.5125	15.0885	7.26774	18.8448	33.7484		14.7659	33.7838	4.02362	14.5355	1.88448	24.5443
5.16805	13.7638	10.059	13.0819	0	101.245		0	33.7838	0	0	367.474	334.416
11.0744	13.7638	0	26.1639	18.8448	84.3711		22.1488	23.7738	2.01181	13.0819	26.3828	76.701
3.69146	15.015	10.059	0	18.8448	12.2722		6.64464	0	0	7.26774	233.676	0
7.38293	12.5125	16.0944	0	16.9603	1.53402		5.90634	63.8138	1.0059	10.1748	56.5345	56.7587
6.64464	17.5175	22.1299	0	3.76897	19.9423		11.0744	425.425	23.1358	729.681	18.8448	18.4082
3.69146	0	6.03542	7.26774	41.4587	72.0989		0	424.174	1.0059	1327.09	73.4949	18.4082
10.3361	0	0	0	18.8448	0		2.21488	75.075	0	287.802	90.4552	7.6701
14.0276	0	5.02952	0	28.2673	0		8.85952	90.09	1.0059	155.53	64.0725	9.20412
2.95317	10.01	5.02952	14.5355	0	13.8062		1.47658	101.351	8.04721	10.1748	39.5742	49.0886
0	12.5125	5.02952	7.26774	0	16.8742		6.64464	146.396	19.1122	21.8032	56.5345	69.0309
303.439	6.25625	953.596	0	0	15.3402		7.38293	125.125	12.0708	21.8032	54.65	82.8371
310.821	2.5025	965.667	0	0	7.6701		9.59781	95.0951	11.0649	17.4426	48.9966	101.245
347.736	0	877.148	0	0	56.7587		0	46.2963	0	14.5355	9.42242	27.6124
341.83	0	684.014	0	0	101.245		0	175.175	3.01771	34.8852	111.185	55.2247
0.738292	0	5.02952	7.26774	56.5345	46.0206		0	108.859	5.02952	29.071	199.755	23.0103
16.2425	22.5225	0	8.72129	18.8448	87.4391		0	92.5925	3.01771	29.071	197.871	7.6701
6.64464	8.75875	10.059	7.26774	190.333	82.8371		0	66.3163	0	34.8852	248.752	10.7381
0	10.01	2.01181	0	0	23.0103		5.16805	90.0901	0	23.2568	254.405	30.6804
1.47658	27.5275	15.0885	0	0	38.3505		11.0744	63.8138	0	13.0819	316.593	50.6227
3.69146	13.7638	15.0885	14.5355	28.2673	56.7587		3.69146	66.3163	12.0708	0	331.669	46.0206
3.69146	12.5125	13.0767	14.5355	26.3828	61.3608		0.738292	40.04	0	7.26774	73.4949	53.6907
652.651	11.2612	29.1712	20.3497	9.42242	30.6804		14.7659	55.055	10.059	10.1748	41.4587	67.4969
19.9339	32.5325	0	0	126.26	141.13		4.42975	12.5125	0	24.7103	67.8414	16.8742
3.69146	22.5225	0	0	92.3399	138.062		10.3361	43.7938	17.1003	0	28.2673	30.6804
5.90634	18.7688	19.1122	14.5355	154.528	161.072		2.95317	31.2813	10.059	21.8032	56.5345	7.6701
1.47658	15.015	19.1122	8.72129	214.831	153.402		12.551	0	4.02362	0	97.9932	9.20412
3.69146	1.25125	5.02952	7.26774	214.831	141.13		4.42975	335.335	17.1003	486.939	30.1518	15.3402
2.95317	0	4.02362	11.6284	188.448	105.848		5.90634	242.743	15.0885	367.748	7.53794	26.0783
6.64464	7.5075	10.059	7.26774	86.6863	23.0103		5.16805	237.738	15.0885	395.365	47.1121	18.4082
6.64464	12.5125	0	0	47.1121	50.6227		0	266.517	4.02361	468.043	67.8414	7.6701
19.1956	21.2713	8.04721	0	0	50.6227		0	153.904	5.02951	245.649	180.91	12.2722
23.6254	38.7888	6.03542	7.26774	9.42243	46.0206		2.95317	123.874	0	177.333	162.066	7.6701
8.12122	15.015	12.0708	23.2568	1.88448	101.245		9.59781	28.7788	24.1417	17.4426	13.1914	0
32.4849	18.7688	5.02952	42.1529	3.76897	26.0783		5.16805	30.03	7.04131	13.0819	18.8448	33.7484
36.1763	36.2863	5.02952	43.6064	0	42.9526		21.4105	36.2863	6.03542	0	9.42242	44.4866
169.807	15.015	180.057	2.9071	0	92.0411		11.0744	81.3313	9.0531	20.3497	0	52.1567
200.816	16.2663	244.434	0	5.65345	70.5649		18.4573	55.055	3.01771	13.0819	0	30.6804
230.347	12.5125	253.487	1.45355	9.42242	41.4185		18.4573	77.5775	9.0531	10.1748	15.0758	7.6701
34.6997	8.75875	0	18.8961	16.9603	33.7484		15.5041	92.5926	13.0767	15.989	35.8052	27.6124
18.4573	26.2763	0	14.5355	0	13.8062		14.0276	81.3313	12.0708	27.6174	24.4983	23.0103
0	5.005	3.01771	5.81419	3.76896	42.9526		14.0276	81.3313	30.1771	7.26774	18.8448	62.8948
8.12122	32.5325	12.0708	30.5245	18.8448	55.2247		16.2425	2.5025	0	5.81419	18.8448	76.701
0	26.2763	1.0059	17.4426	37.6897	76.701		8.12122	16.2663	5.02952	17.4426	303.402	276.124
13.2893	46.2963	9.0531	7.26774	16.9603	67.4969		9.59781	7.5075	5.02952	4.36064	60.3035	30.6804
12.551	47.5475	5.02952	14.5355	9.42242	52.1567		0	0	24.1417	0	71.6104	0
14.7659	17.5175	9.0531	59.5955	9.42242	15.3402		0	12.5125	11.0649	0	64.0725	0
1.47658	20.02	2.01181	18.8961	9.42242	13.8062		4.42975	153.904	0	103.202	64.0724	6.13608
12.551	10.01	0	10.1748	0	7.6701		0	15.015	0	45.06	101.762	0
59.8017	37.5375	12.0708	7.26774	0	50.6227		3.69146	341.591	5.02952	135.18	113.069	12.2722
39.8678	3.75375	16.0945	0	9.42242	16.8742		6.64464	201.451	4.02362	98.8413	139.452	6.13608
45.7742	0	26.1535	0	0	0		9.59781	216.466	5.02952	273.267	105.531	4.60206
57.5869	0	25.1476	0	0	0		10.3361	401.651	5.02952	502.928	82.9173	15.3402
0	0	0	7.26774	173.373	47.5546		14.0276	546.796	10.059	649.736	92.3397	41.4185
5.16805	11.2613	10.059	17.4426	0	56.7587		10.3361	550.55	5.02952	575.605	111.185	55.2247
0	0	0	0	0	0		0.738292	543.043	7.04131	328.502	81.0328	56.7587
0	11.2612	18.1063	0	0	44.4866		13.2893	2.5025	0	0	45.2276	99.7112
8.12122	11.2613	10.059	0	77.2639	138.062		17.719	11.2613	9.0531	0	9.42242	0
2.21488	32.5325	0	13.0819	41.4587	144.198		0	8.75875	1.0059	18.8961	137.567	196.355
0.738292	16.2663	0	14.5355	33.9207	119.654		14.7659	30.03	0	7.26774	243.098	70.5649
3.69146	10.01	0	20.3497	47.1121	111.983		1.47658	6.25625	0	18.8961	444.738	240.841
23.6254	56.3063	8.04721	17.4426	9.42242	88.9732		11.0744	11.2612	2.01181	0	26.3828	7.6701
4.42975	12.5125	5.02952	21.8032	9.42242	26.0783		7.38293	12.5125	0	0	56.5345	30.6804
9.59781	11.2612	5.02952	11.6284	1.88448	36.8165		0	0	10.059	0	163.95	0
5.16805	37.5375	5.02952	0	18.8448	53.6907		8.12122	13.7638	5.02952	14.5355	0	49.0886
3.69146	51.3013	13.0767	0	11.3069	41.4185		10.3361	10.01	16.0944	0	9.42242	0
3.69146	0	22.1299	0	1.88448	0		1.47658	10.01	5.02952	8.72129	9.42242	32.2144
50.2039	0	5.02952	7.26774	0	4.60206		0	12.5125	0	23.2568	280.788	108.916
736.816	7.5075	160.945	0	16.9603	69.0309		3.69146	18.7688	14.0826	0	484.312	345.155
3.69146	0	0	10.1748	35.8052	115.051		2.21488	18.7688	19.1122	21.8032	11.3069	12.2722
4.42975	0	0	0	97.9931	0		8.12122	38.7888	2.01181	8.72129	11.3069	13.8062
3.69146	0	5.02952	0	0	0		1.47658	6.25625	18.1063	4.36064	226.138	177.946
5.90634	7.5075	8.04721	18.8961	22.6138	46.0206		5.90634	21.2713	15.0885	21.8032	30.1517	21.4763
11.0744	0	0	0	9.42242	13.8062		19.9339	23.7738	15.0885	7.26774	9.42242	1.53402
7.38293	3.75375	0	0	9.42242	29.1464		8.85952	85.085	14.0826	2.9071	69.7259	61.3608
0	0	23.1358	0	122.491	44.4866		0	43.7938	14.0826	0	18.8448	13.8062
0	0	5.02952	0	96.1089	0		28.0551	312.813	22.1299	279.081	167.719	16.8742
0	31.2813	0	0	43.3431	164.14		1.47658	191.441	14.0826	357.573	254.405	32.2144
3.69146	6.25625	5.02952	0	94.2241	139.596		16.2424	157.658	10.059	297.978	244.983	19.9423
0	0	0	0	0	0		17.719	186.437	7.0413	175.879	239.329	26.0783
0	0	13.0767	0	103.647	0		7.38293	132.633	9.0531	63.9561	194.102	42.9526
0	0	0	0	22.6138	0		5.90634	86.3363	15.0885	39.2458	190.333	55.2247
0	0	0	0	9.42242	0		3.69146	0	0	7.26774	73.4949	153.402
17.719	12.5125	0	0	0	70.5649		7.38293	110.11	10.059	37.7922	0	0
23.6254	16.2663	0	0	0	76.701		7.38293	87.5876	0	14.5355	0	0
26.5785	25.025	0	1.45355	9.42242	73.633		10.3361	15.015	6.03542	0	390.088	154.936
37.6529	20.02	0	13.0819	11.3069	49.0886		10.3361	30.03	0	0	26.3828	47.5546
39.8678	21.2713	0	14.5355	18.8448	29.1464		3.69146	28.7788	5.02952	0	0	29.1464
27.3168	17.5175	3.01771	2.9071	15.0758	65.9629		0	23.7738	5.02952	0	97.9934	59.8268
11.8127	0	10.059	0	5.65345	3.06804		0	30.03	3.01771	0	75.3794	62.8948
3.69146	6.25625	5.02952	0	50.8811	39.8845		8.85952	2.5025	17.1004	21.8032	75.3794	69.0309
17.7191	0	5.02952	0	0	15.3402		0	0	1.0059	11.6284	133.798	190.219
14.7659	13.7638	15.0885	4.36064	45.2276	52.1567		3.69146	35.035	15.0885	10.1748	109.3	76.701
11.0744	0	0	13.0819	22.6138	38.3505		4.42976	148.899	0	109.016	60.3035	280.726
20.6722	0	0	7.26774	56.5345	18.4082		0	11.2612	0	0	250.636	204.025
16.9807	0	2.01181	0	18.8448	30.6804		0	11.2612	0	13.0819	231.791	185.616
18.4573	17.5175	0	11.6284	7.53794	113.518		3.69146	0	10.059	7.26774	146.99	115.052
0	0	0	0	13.1914	0		11.0744	18.7688	10.059	27.6174	111.185	92.0414
15.5042	11.2612	5.02952	10.1748	54.65	61.3608		84.9037	143.894	13.0767	18.8961	56.5345	125.79
0	0	0	0	26.3828	6.13608		9.59781	32.5325	0	0	310.94	179.48
0	0	0	0	18.8448	6.13608		3.69146	8.75875	0	15.989	333.554	213.229
328.54	18.7688	735.315	2.9071	0	33.7484		3.69146	0	5.02952	0	18.8448	7.6701
393.51	35.035	804.722	21.8032	0	55.2247		5.90634	18.7688	2.01181	5.81419	126.26	274.59
141.752	17.5175	594.489	7.26774	9.42242	151.868		5.16805	17.5175	5.0295	7.26774	373.128	354.359
169.069	12.5125	705.138	5.81419	9.42242	147.266		15.5042	35.035	8.04721	49.4206	305.286	21.4763
163.901	3.75375	762.474	0	0	151.868		19.1956	43.7938	10.059	18.8961	7.53794	49.0886
121.08	6.25625	722.238	0	1.88448	151.868		19.1956	25.025	9.0531	11.6284	35.8052	21.4763
65.7081	0	196.151	0	0	136.528		14.0276	17.5175	10.059	46.5135	13.1914	231.637
61.2783	0	119.702	0	0	177.946		2.21488	25.025	2.01181	0	169.604	424.924
73.091	3.75375	74.4369	0	0	181.014		0.738292	23.7738	1.0059	0	13.1914	81.3031
0	11.2613	5.02952	8.72129	65.9569	62.8948		0	12.5125	5.02952	13.0819	64.0724	33.7484
22.1488	26.2763	10.059	14.5355	37.6897	53.6907		14.0276	112.613	13.0767	0	152.643	107.381
17.719	25.025	4.02361	15.989	18.8448	72.0989		0	105.105	31.183	21.8032	111.184	55.2247
8.12123	20.02	8.04721	17.4426	3.76897	69.0309		0	106.356	10.059	43.6064	165.835	21.4763
2.95317	31.2813	0	0	3.76896	56.7587		0	127.628	6.03542	42.1529	186.564	16.8742
3.69146	26.2763	0	0	0	39.8845		0	132.632	7.04132	47.9671	152.643	21.4763
4.42976	0	0	0	26.3828	1.53402		11.0744	136.386	17.1003	72.6774	203.524	23.0103
11.0744	23.7738	0	8.7213	13.1914	53.6907		14.0276	108.859	20.1181	85.7593	194.102	9.20412
0	6.25625	0	0	24.4983	53.6907		0.738292	35.035	8.04721	24.7103	37.6897	18.4082
42.0827	6.25625	5.02952	7.26774	24.4983	9.20412		22.1488	691.942	17.1003	1180.28	0	15.3402
6.64464	31.2813	3.01771	15.989	18.8448	30.6804		26.5785	795.796	25.1476	1428.84	0	10.7381
0	6.25625	1.0059	7.26774	56.5345	153.402		9.59781	45.045	0	7.26774	18.8448	49.0886
0	0	5.02952	0	9.42242	0		14.7659	20.02	5.02952	14.5355	50.8811	21.4763
10.3361	17.5175	0	7.26774	0	38.3505		14.7659	68.8188	10.059	0	18.8448	10.7381
3.69146	16.2663	0	1.45355	0	33.7484		14.7659	30.03	5.02952	7.26774	35.8052	98.1773
17.719	0	5.02952	0	50.8811	62.8948		12.551	51.3013	0	7.26774	9.42242	55.2247
550.766	5.005	975.726	0	32.0363	62.8948		3.69146	27.5275	4.02362	7.26774	416.471	269.988
439.284	6.25625	894.248	0	11.3069	75.167		0	23.7738	0	4.36064	231.792	234.705
382.435	6.25625	780.581	0	11.3069	72.0989		17.719	40.04	20.1181	20.3497	67.8414	46.0206
356.596	30.03	608.571	10.1748	20.7293	59.8268		41.3444	35.035	27.1594	5.81419	18.8448	38.3505
302.7	43.7938	529.105	14.5355	26.3828	73.633		3.69146	40.04	0	33.4316	86.6863	61.3608
279.813	52.5525	455.674	8.72129	15.0758	65.9629		0	32.5325	0	8.72129	163.95	122.722
13.2893	7.5075	5.02952	0	0	55.2247		14.7659	25.025	6.03542	0	9.42242	3.06804
11.0744	6.25625	1.0059	0	0	30.6804		0	0	12.0708	0	371.243	251.579
7.38293	0	0	0	135.683	41.4185		7.38293	15.015	10.059	18.8961	180.911	362.029
485.058	40.04	445.615	18.8961	7.53794	39.8845		18.4573	27.5275	0	1.45355	20.7293	32.2144
689.565	45.045	501.946	17.4426	9.42242	42.9526		0	105.105	3.01771	29.071	235.56	10.7381
1138.45	62.5625	702.121	21.8032	28.2673	26.0783		4.42976	66.3163	0	14.5355	32.0363	49.0886
1052.07	43.7938	708.156	4.36064	26.3828	24.5443		14.0276	67.5675	0	24.7103	67.8414	9.20412
943.539	27.5275	649.813	7.26774	26.3828	53.6907		22.8871	471.722	5.02952	95.9341	9.42242	3.06804
850.513	35.035	530.111	4.36064	41.4587	53.6907		0	0	13.0767	0	58.419	0
634.193	40.04	380.232	0	33.9207	32.2144		0	769.519	0	1318.37	114.953	0
364.717	36.2863	208.222	1.45355	26.3828	18.4082		0	669.419	0	1228.25	128.145	0
13.2893	38.7888	27.1594	14.5355	5.65345	24.5443		8.12122	346.596	15.0885	491.299	11.3069	3.06804
7.38293	31.2813	35.2066	13.0819	0	44.4866		11.0744	539.289	15.0885	680.261	54.65	15.3402
3.69146	27.5275	27.1594	7.26774	0	55.2247		12.551	656.907	5.02952	789.277	67.8414	15.3402
5.90635	6.25625	18.1062	7.26774	0	64.4288		4.42975	620.62	0	1024.75	99.8776	1.53402
12.551	22.5225	0	14.5355	28.2673	78.235		3.69146	561.812	0	1074.17	154.528	1.53402
13.2893	25.025	0	21.8032	0	67.4969		16.9807	57.5575	13.0767	8.72129	64.0724	41.4185
18.4573	0	5.02952	8.72129	0	39.8845		14.0276	52.5525	5.02952	37.7922	352.398	30.6804
10.3361	0	8.04721	0	0	41.4185		11.8127	68.8188	5.02952	45.06	346.745	23.0103
7.38293	2.5025	0	7.26774	0	0		11.0744	67.5675	3.01771	77.038	335.438	23.0103
488.75	0	1227.2	8.72129	81.0328	0		5.16805	87.5876	0	114.83	292.095	1.53402
527.141	0	1202.05	14.5355	52.7656	0		3.69146	80.08	1.0059	106.109	299.633	0
549.29	0	977.738	14.5355	30.1518	0		0	764.514	7.04131	1751.52	358.052	0
0	0	5.02952	7.26774	47.1121	62.8948		3.69146	377.878	0	1723.91	361.821	15.3402
0	0	0	0	9.42242	0		7.38293	225.225	6.03542	1247.14	424.009	15.3402
10.3361	13.7638	8.04721	8.72129	0	26.0783		0	13.7638	0	0	75.3794	107.382
14.7659	6.25625	5.02952	0	1.88448	9.20412		21.4105	32.5325	10.059	0	226.138	101.245
0.738292	0	0	7.26774	86.6863	26.0783		23.6254	22.5225	10.059	0	214.831	61.3608
7.38293	0	0	7.26774	152.643	36.8165		2.95317	1.25125	5.02951	7.26774	18.8448	3.06804
0	6.25625	5.02952	7.26774	135.683	174.878		14.7659	430.43	11.0649	569.791	163.95	12.2722
22.8871	3.75375	15.0885	0	275.135	79.769		22.1488	466.717	15.0885	821.255	160.181	18.4082
2.95317	32.5325	5.02952	11.6284	67.8414	69.0309		23.6254	427.928	13.0767	898.293	226.138	16.8742
45.0358	2.5025	0	7.26774	3.76897	55.2247		16.2425	22.5225	9.05311	71.2239	203.524	0
48.7273	10.01	5.02952	15.989	26.3828	46.0206		8.12122	86.3364	4.02362	85.7594	280.788	0
51.6805	8.75875	12.0708	14.5355	30.1518	73.633		5.90634	71.3213	10.059	42.1529	214.831	0
52.4188	30.03	15.0885	21.8032	24.4983	107.382		11.8127	18.7688	13.0767	0	18.8448	3.06804
26.5785	12.5125	0	17.4426	15.0758	133.46		58.3251	13.7638	5.02952	36.3387	18.8448	72.0989
31.7466	8.75875	0	7.26774	18.8448	113.518		9.59781	0	7.04131	7.26774	0	0
39.1295	10.01	0	0	18.8448	110.45		8.12122	85.085	27.1594	78.4916	205.409	12.2722
2.21488	5.005	5.02952	10.1748	18.8448	70.5649		0	350.35	44.2597	476.764	233.676	42.9526
0	13.7638	0	11.6284	52.7655	0		4.42976	335.335	0	340.13	582.305	110.449
4.42975	28.7788	27.1594	8.7213	109.3	127.324		19.9339	81.3313	8.04721	0	137.567	7.6701
12.551	27.5275	0	21.8032	15.0759	32.2144		23.6254	60.06	9.0531	0	116.838	12.2722
11.0744	22.5225	13.0767	2.9071	52.7655	42.9526		4.42976	2.5025	0	0	491.85	0
11.8127	33.7838	10.059	7.26774	33.9207	53.6907		0	18.7688	0	29.071	484.312	1.53402
3.69146	13.7638	0	21.8032	75.3794	19.9423		3.69146	61.3113	0	95.9343	412.702	1.53402
4.42975	0	14.0826	17.4426	48.9966	0		0	183.934	0	281.988	231.791	16.8742
42.821	0	33.1948	0	5.65345	58.2928		0	222.723	0	332.863	252.521	16.8742
49.4656	0	72.425	0	16.9603	102.779		0	272.773	0	334.316	295.864	42.9526
53.8954	0	111.655	0	22.6138	119.654		0	297.798	4.02362	316.874	310.94	55.2247
66.4464	0	153.903	5.8142	28.2673	130.392		0	235.235	5.02952	247.103	378.781	72.0989
93.0249	0	167.986	30.5245	22.6138	144.198		14.7659	177.678	17.1003	132.273	601.15	46.0206
106.314	0	206.21	39.2458	13.1914	161.072		11.0744	569.319	16.0944	270.36	454.161	72.0989
115.173	0	209.228	40.6993	0	170.276		9.59781	619.369	20.1181	312.513	480.543	96.6433
74.5676	0	215.263	15.989	0	187.15		8.85952	26.2763	12.0708	49.4206	18.8448	23.0103
67.1847	0	191.122	18.8961	3.76897	177.946		36.1763	86.3363	0	11.6284	0	44.4866
95.978	0	182.069	18.8961	18.8448	125.79		36.9146	91.3413	0	2.9071	0	39.8845
115.174	0	178.045	37.7922	30.1517	113.518		24.3636	102.603	0	23.2568	0	35.2825
134.369	0	175.027	43.6064	35.8052	108.915		19.1956	198.949	0	71.2239	1.88448	26.0783
135.846	5.005	166.98	43.6064	20.7293	99.7112		16.2424	277.778	6.03542	113.377	9.42242	26.0783
152.088	6.25625	115.679	24.7103	24.4983	99.7112		35.438	306.556	0	53.7813	9.42242	13.8062
138.799	8.75875	101.596	17.4426	18.8448	87.4391		33.2232	257.758	0	33.4316	5.65345	4.60206
112.22	1.25125	98.5786	13.0819	9.42242	52.1567		10.3361	628.128	15.0885	1098.89	218.6	38.3505
99.6694	0	107.631	7.26774	9.42242	81.303		11.0744	52.5525	25.1476	4.36064	69.7259	24.5443
88.5951	1.25125	91.5372	8.72129	9.42242	130.392		27.3168	254.004	5.02952	286.349	310.94	19.9423
72.3527	12.5125	69.4073	7.26774	0	144.198		9.59781	553.053	9.0531	809.626	375.012	26.0783
58.3251	12.5125	45.2657	7.26774	0	147.266		7.38293	606.857	9.0531	825.615	359.936	18.4082
7.38293	6.25625	5.02952	23.2568	0	56.7587		1.47658	530.53	11.0649	629.386	361.821	7.6701
10.3361	22.5225	8.04721	1.45355	48.9966	113.518		2.95317	614.364	10.059	688.982	258.174	7.6701
4.42975	20.02	10.059	14.5355	54.65	39.8845		5.16805	524.274	10.059	600.315	231.791	4.60206
29.5317	31.2813	5.02952	7.26774	18.8448	92.0412		7.38293	360.36	3.0177	334.316	239.329	0
36.1763	25.025	3.01771	7.26774	15.0758	93.5752		14.0276	0	4.02362	0	118.722	26.0783
52.4188	0	0	7.26774	0	76.701		0.738292	56.3063	4.02361	8.72129	0	27.6124
24.3636	22.5225	5.02952	0	0	67.4969		13.2893	128.879	5.02952	251.464	45.2276	23.0103
27.3168	21.2713	7.04131	0	0	82.8371		14.0276	131.381	8.04721	297.977	35.8052	30.6804
31.7466	16.2663	5.02952	0	0	78.235		17.719	190.19	7.04131	488.392	37.6897	36.8165
36.9146	17.5175	5.02952	0	0	69.0309		19.1956	565.565	27.1594	827.069	37.6897	158.004
43.5593	17.5175	4.02362	7.26774	0	42.9526		25.1019	548.048	32.1889	822.708	22.6138	136.528
50.9422	25.025	0	13.0819	0	98.1771		29.5317	777.027	12.0708	1568.38	18.8448	283.794
60.54	12.5125	7.04131	2.9071	18.8448	113.518		33.2232	842.092	25.1476	1736.99	18.8448	323.678
45.7742	7.5075	3.01771	14.5355	24.4983	122.722		42.0827	788.288	31.183	1718.09	26.3828	311.406
26.5785	18.7687	9.0531	14.5355	35.8052	107.381		25.8402	728.228	30.1771	1664.31	11.3069	248.511
14.0276	7.5075	10.059	7.26774	9.42242	105.847		13.2893	248.999	6.03542	114.83	1.88448	19.9423
18.4573	0	8.04721	7.26774	7.53794	115.052		9.59781	282.783	10.059	170.065	18.8448	6.13608
25.8402	3.75375	5.02952	13.0819	9.42242	69.0309		23.6254	97.5975	5.02952	188.961	7.53794	27.6124
19.9339	30.03	10.059	18.8961	9.42242	38.3505		0.738292	30.03	0	0	5.65345	23.0103
7.38293	0	0	14.5355	47.1121	0		15.5042	142.643	29.1712	196.229	24.4983	24.5443
2.95317	12.5125	8.04721	13.0819	0	50.6227		5.90634	125.125	29.1712	235.475	43.3431	32.2144
7.38293	10.01	0	0	0	50.6227		8.85952	106.356	9.0531	139.541	9.42242	7.6701
2.95317	10.01	0	2.9071	237.445	144.198		10.3361	92.5924	10.059	101.748	15.0758	7.6701
17.719	1.25125	0	0	0	32.2144		4.42975	40.04	5.02952	0	0	18.4082
19.9339	11.2612	0	0	0	72.0989		4.42975	25.025	10.059	0	0	7.6701
15.5042	22.5225	2.01181	4.36064	0	76.701		3.69146	25.025	8.04721	7.26774	0	12.2722
3.69146	7.5075	5.02952	0	9.42242	105.847		8.85952	47.5475	5.02952	7.26774	86.6863	7.6701
0	12.5125	7.04131	11.6284	18.8448	76.701		42.0827	28.7788	20.1181	14.5355	18.8448	35.2825
7.38293	15.015	0	0	69.7259	59.8268		19.1956	25.025	2.01181	7.26774	26.3828	19.9423
0	12.5125	0	40.6993	0	36.8165		3.69146	50.05	4.02362	0	0	36.8165
681.444	0	766.498	11.6284	28.2673	0		0	33.7838	0	0	82.9173	156.47
595.802	0	736.321	11.6284	33.9207	0		6.64464	21.2713	10.059	0	50.8811	181.015
431.901	0	617.624	0	32.0362	0		0	0	26.1535	0	557.807	0
367.67	17.5175	1005.9	24.7103	69.7259	33.7484		0	6.25625	6.0354	0	16.9603	6.13608
452.573	12.5125	1260.4	13.0819	50.8811	47.5546		16.9808	37.5375	6.03541	29.071	143.221	115.052
423.042	20.02	1374.06	23.2568	3.76897	56.7587		31.7466	36.2863	0	7.26774	24.4983	3.06804
337.4	26.2763	1228.21	23.2568	0	70.5649		19.9339	32.5325	0	15.989	45.2276	7.6701
241.421	20.02	1019.99	21.8032	18.8448	49.0886		14.7659	41.2913	0	26.1639	75.3794	7.6701
7.38293	20.02	17.1003	7.26774	39.5742	39.8845		7.38293	1.25125	20.1181	0	9.42242	7.6701
0	8.75875	0	7.26774	20.7293	35.2825		20.6722	390.39	0	511.649	0	26.0783
0	1.25125	8.0472	0	37.6897	41.4185		22.1488	484.234	0	728.227	3.76897	30.6804
5.16805	15.015	5.02952	33.4316	327.9	210.161		9.59781	674.424	0	763.113	9.42242	15.3402
2.95317	0	0	7.26775	130.029	42.9526		4.42975	661.912	0	696.25	7.53794	4.60206
8.85952	35.035	10.059	4.36064	0	36.8165		18.4573	601.852	4.02362	703.517	0	7.6701
21.4105	0	0	0	9.42242	151.868		25.1019	640.64	5.02952	728.227	15.0758	7.6701
16.2425	0	0	0	9.42242	158.004		11.8127	51.3013	0	7.26774	20.7293	185.617
314.513	12.5125	1054.19	5.81419	28.2673	104.313		19.1956	0	6.03543	1.45355	160.181	16.8742
551.505	0	1138.68	14.5355	28.2673	79.769		3.69146	0	14.0826	0	133.798	6.13608
621.643	0	998.863	10.1748	20.7293	85.9051		7.38293	43.7938	0	0	92.3399	107.382
557.411	0	748.392	13.0819	0	85.9051		11.0744	105.105	6.03542	132.273	0	7.6701
14.0276	12.5125	0	5.81419	96.1088	227.035		19.1956	568.068	14.0826	741.309	9.42242	15.3402
28.7934	42.5425	3.01771	14.5355	16.9603	118.12		17.7191	576.827	11.0649	783.462	9.42242	21.4763
83.4271	0	31.183	0	9.42242	7.6701		23.6254	384.134	6.03542	559.616	9.42242	30.6804
56.1103	0	21.124	0	13.1914	7.6701		5.16805	768.268	2.01181	702.064	0	21.4763
16.2424	10.01	0	7.26774	9.42242	72.0989		10.3361	88.8388	0	0	169.604	12.2722
0.738292	0	5.02952	7.26774	111.185	84.3711		8.85952	93.8438	0	0	169.604	13.8062
0	18.7688	10.059	15.989	35.8052	82.8371		15.5042	97.5975	0	0	126.261	7.6701
1.47658	13.7638	0	0	90.4553	139.596		0	31.2813	5.02952	21.8032	56.5345	19.9423
7.38293	20.02	0	23.2568	179.026	188.684		0	21.2713	10.059	14.5355	32.0363	15.3402
22.1488	2.5025	0	23.2568	9.42242	42.9526		0	11.2613	0	10.1748	0	0
3.69146	0	0	0	212.947	0		8.12122	6.25625	0	15.989	24.4983	111.984
0	0	10.059	0	182.795	0		8.12122	551.802	7.04131	725.32	0	6.13608
227.394	0	571.353	0	1.88448	0		8.12122	693.193	15.0885	994.226	15.0758	7.6701
350.689	0	993.833	0	33.9207	3.06804		14.7659	649.399	14.0826	1136.67	18.8448	7.6701
403.846	1.25125	1176.91	0	60.3035	7.6701		2.95317	374.124	10.059	552.348	0	7.6701
266.524	0	523.07	0	41.4587	15.3402		8.85952	369.119	4.0236	475.31	0	15.3402
418.612	0	796.675	0	43.3431	21.4763		12.551	12.5125	15.0885	0	156.412	18.4082
537.477	0	1047.15	0	22.6138	19.9423		33.9615	58.8088	0	21.8032	18.8448	35.2825
661.511	0	1294.6	0	15.0758	16.8742		2.21488	8.75875	8.04721	7.26774	391.973	283.794
3.69146	0	5.02952	0	32.0362	0		5.90634	18.7688	13.0767	11.6284	375.012	426.458
5.16805	18.7688	0	21.8032	126.261	78.235		3.69146	6.25625	22.1299	10.1748	478.659	113.518
31.7466	6.25625	1.0059	20.3497	0	9.20412		11.0744	0	0	7.26774	252.521	7.6701
11.0744	22.5225	1.0059	0	37.6897	116.586		4.42975	42.5425	0	5.81419	9.42242	19.9423
0	16.2663	12.0708	21.8032	71.6104	92.0412		44.2976	45.045	0	43.6064	28.2673	44.4866
0	3.75375	7.04131	27.6174	73.4949	61.3608		5.90634	18.7688	10.059	14.5355	0	7.6701
11.8127	10.01	0	0	9.42242	16.8742		30.27	720.72	7.04131	1470.99	37.6897	3.06804
11.8127	0	15.0885	21.8032	18.8448	73.633		18.4573	558.058	13.0767	1069.81	20.7293	7.6701
10.3361	25.025	8.04721	2.9071	18.8448	39.8845		22.1488	429.179	11.0649	764.566	16.9603	0
12.551	50.05	0	29.071	7.53794	44.4866		16.9807	183.934	0	33.4316	3.76896	24.5443
22.1488	1.25125	3.01771	14.5355	7.53794	23.0103		23.6254	250.25	0	33.4316	24.4983	53.6907
22.8871	16.2663	0	14.5355	0	21.4763		46.5125	264.014	0	42.1529	16.9604	85.9051
19.9339	53.8038	20.1181	17.4426	13.1914	69.0309		7.38293	122.623	10.059	14.5355	7.53794	87.4391
19.1956	28.7788	0	2.9071	9.42242	16.8742		11.8127	31.2813	0	14.5355	58.419	4.60206
20.6722	18.7688	0	7.26774	9.42242	23.0103		7.38293	15.015	0	13.0819	41.4587	13.8062
20.6722	8.75875	4.02362	14.5355	107.416	185.616		4.42975	6.25625	5.02952	14.5355	24.4983	10.7381
6.64464	12.5125	5.02952	7.26774	160.181	115.051		1.47658	18.7688	3.01771	7.26774	52.7655	0
9.59782	17.5175	4.02362	7.26774	277.019	176.412		28.7934	0	0	0	3.76897	0
0	6.25625	0	0	81.0328	122.722		36.9146	170.17	14.0826	15.989	190.333	46.0206
0	10.01	2.01181	17.4426	273.25	202.491		33.2232	183.934	17.1004	14.5355	167.719	24.5443
0	13.7638	9.05311	0	290.211	262.317		0	125.125	10.059	56.6884	96.1086	26.0783
6.64464	10.01	13.0767	0	367.474	141.13		0	150.15	2.0118	66.8632	177.142	13.8062
5.16805	17.5175	2.01181	7.26774	62.1879	32.2144		11.0744	63.8138	0	18.8961	297.748	18.4082
3.69146	11.2612	14.0826	21.8032	45.2276	36.8165		0	0	0	0	37.6897	0
16.9808	6.25625	6.03542	0	9.4224	27.6124		7.38293	186.436	20.1181	158.437	156.412	13.8062
18.4573	6.25625	6.03542	0	9.42242	33.7484		4.42975	220.22	18.1063	213.671	207.293	12.2722
5.16805	23.7738	10.059	7.26774	30.1518	55.2247		3.69146	227.728	0	200.589	199.755	10.7381
3.69146	1.25125	0	0	179.026	147.266		22.1488	30.03	14.0826	24.7103	158.297	30.6804
1.47658	1.25125	0	10.1748	101.762	204.025		7.38293	28.7788	0	7.26774	137.567	197.889
0	0	0	0	22.6138	7.6701		10.3361	38.7888	5.02952	10.1748	173.373	164.14
2.21488	12.5125	10.059	0	75.3794	104.313		6.64464	60.06	19.1121	1.45355	52.7655	124.256
2.95317	2.5025	0	0	212.947	125.79		3.69146	0	0	0	18.8448	0
22.1488	6.25625	20.1181	14.5355	32.0362	122.722		0	0	20.1181	0	685.952	345.155
23.6254	6.25625	19.1122	14.5355	45.2276	139.596		11.0744	23.7738	9.0531	21.8032	350.514	326.746
15.5041	6.25625	16.0944	10.1748	37.6897	142.664		3.69146	15.015	0	65.4097	67.8414	27.6124
0.738292	10.01	5.02952	0	180.91	240.841		3.69146	12.5125	0	56.6884	99.8778	72.0989
11.0744	12.5125	12.0708	29.071	286.442	134.994		2.21488	5.005	4.0236	46.5135	141.336	84.3711
2.21488	3.75375	0	18.8961	163.95	161.072		4.42975	0	22.1299	8.7213	173.373	47.5546
14.7659	15.015	8.04721	5.81419	297.749	194.82		7.38293	0	19.1122	0	184.679	30.6804
3.69146	22.5225	24.1417	7.26774	101.762	204.025		8.12122	31.2813	24.1417	7.26774	86.6863	151.868
3.69146	20.02	10.059	7.26774	113.069	200.957		6.64464	15.015	7.04131	1.45355	162.066	243.909
28.0551	25.025	14.0826	11.6284	24.4983	99.7111		2.95317	37.5375	10.059	43.6064	192.217	335.951
7.38293	61.3113	0	10.1748	18.8448	7.6701		15.5042	7.5075	11.0649	75.5845	307.171	213.229
11.8127	6.25625	10.059	0	43.3431	101.245		8.12122	12.5125	10.059	8.72129	271.366	205.559
0	11.2612	15.0885	0	16.9604	64.4288		16.2425	21.2713	14.0826	24.7103	77.2638	26.0783
5.16805	0	0	23.2568	79.1484	58.2928		16.2425	25.025	7.04131	29.071	111.185	59.8268
3.69146	16.2663	5.02952	30.5245	0	62.8948		11.8127	20.02	1.0059	13.0819	111.185	79.769
33.2232	53.8038	10.059	18.8961	0	21.4763		8.12122	41.2913	12.0708	40.6993	0	0
5.16805	25.025	4.02362	8.72129	18.8448	154.936		13.2893	15.015	5.02952	0	111.184	59.8268
17.719	6.25625	0	0	65.9569	90.507		0.738292	15.015	0	7.26774	493.735	98.1774
0	6.25625	0	0	120.607	116.586		7.38293	38.7888	9.0531	7.26774	359.936	342.086
26.5785	0	0	0	20.7293	111.984		14.7659	18.7688	10.059	13.0819	39.5742	127.324
3.69146	33.7838	7.04131	0	33.9207	56.7587		3.69146	31.2813	0	1.45355	130.029	176.412
19.9339	42.5425	15.0885	7.26774	0	58.2928		14.7659	21.2713	3.01771	29.071	346.745	159.538
33.9614	33.7838	2.01181	7.26774	16.9603	67.4969		6.64464	0	0	0	704.797	27.6124
23.6254	30.03	7.04131	4.36064	24.4983	55.2247		11.0744	57.5575	5.02951	11.6284	7.53794	0
27.3168	36.2863	10.059	0	18.8448	46.0206		7.38293	30.03	24.1417	0	94.2243	90.5072
3.69146	17.5175	0	5.81419	90.4552	81.3031		0	0	5.02952	0	305.286	0
20.6722	32.5325	5.02952	23.2568	18.8448	76.701		33.9614	17.5175	9.0531	21.8032	18.8448	0
2.95317	10.01	0	8.72129	30.1518	30.6804		17.719	21.2713	5.02952	20.3497	11.3069	3.06804
7.38293	7.5075	10.059	7.26774	9.42242	53.6907		10.3361	41.2913	5.02952	27.6174	18.8448	19.9423
5.90634	0	0	0	9.42241	52.1567		17.719	51.3013	2.01181	21.8032	18.8448	26.0783
7.38293	5.005	8.04721	14.5355	73.4949	159.538		27.3168	46.2963	1.0059	21.8032	15.0758	36.8165
437.808	354.104	42.2479	94.4806	5.65345	44.4866		28.7934	75.075	7.04131	4.36064	77.2639	61.3608
29.5317	45.045	0	36.3387	18.8448	27.6124		23.6254	77.5775	5.02952	0	81.0328	102.779
14.0276	36.2863	5.02952	7.26774	24.4983	19.9423		4.42975	98.8488	21.124	5.81419	45.2276	128.858
14.7659	37.5375	8.04721	14.5355	13.1914	21.4763		3.69146	90.0901	22.1299	7.26774	20.7293	136.528
10.3361	2.5025	2.01181	7.26774	52.7655	47.5546		3.69146	76.3263	6.03542	15.989	33.9207	124.256
13.2893	5.005	0	1.45355	43.3431	53.6907		12.551	115.115	15.0885	26.1639	103.647	98.1772
5.90634	35.035	0	0	231.792	211.695		5.90634	0	8.0472	7.26774	384.435	81.3032
5.90634	0	0	0	30.1518	42.9526		24.3636	56.3063	5.02952	8.72129	0	62.8948
0	7.5075	0	7.26774	37.6897	87.4391		9.59781	30.03	3.01771	17.4426	0	42.9526
11.8127	11.2612	5.02952	5.81419	273.25	223.967		10.3361	21.2713	0	31.9781	0	30.6804
0.738292	18.7688	0	29.071	162.066	125.79		9.59782	26.2763	12.0708	31.9781	16.9603	33.7484
0	20.02	8.04721	11.6284	165.835	197.889		16.2424	32.5325	10.059	26.1639	9.42242	53.6907
16.9807	3.75375	0	0	18.8448	75.167		25.102	26.2763	4.02362	26.1639	18.8448	58.2928
11.0744	11.2612	7.04131	33.4316	65.9569	82.8371		5.90634	0	0	7.26774	486.197	27.6124
8.85952	38.7888	0	29.071	9.4224	58.2928		0	2.5025	9.05314	30.5245	24.4983	3.06804
0	42.5425	0	7.26774	3.76897	46.0206		0	0	10.059	0	7.53794	0
6.64464	33.7838	6.03541	7.26774	146.99	102.78		9.59781	25.025	23.1358	8.72129	18.8448	15.3402
2.21488	15.015	0	0	43.3431	32.2144		7.38293	0	0	0	254.405	4.60206
3.69146	22.5225	0	7.26774	18.8448	38.3505		0	0	15.0885	0	205.409	0
0	2.5025	6.03542	17.4426	15.0758	75.167		1.47658	55.055	6.03542	11.6284	15.0758	13.8062
14.7659	15.015	0	7.26774	154.528	193.287		5.16805	68.8188	10.059	29.071	0	27.6124
0	10.01	20.1181	20.3497	15.0758	64.4288		9.5978	72.5725	14.0826	42.1529	211.062	15.3402
0	0	6.03542	0	145.105	73.633		3.69146	43.7938	5.02952	18.8961	375.012	27.6124
3.69146	0	11.0649	0	252.521	236.239		3.69146	31.2813	8.04721	8.72129	382.55	23.0103
5.90634	0	14.0826	0	295.864	351.291		6.64464	12.5125	15.0885	0	359.936	15.3402
5.16805	6.25625	0	27.6174	84.8019	59.8268		22.1488	68.8188	5.02952	7.26774	28.2673	13.8062
0	0	0	0	67.8414	79.7691		28.0551	81.3313	0	17.4426	9.42242	19.9423
0	23.7738	8.04721	0	171.488	159.538		16.2425	491.742	11.0649	853.233	54.65	7.6701
4.42975	6.25625	0	20.3497	73.4949	150.334		14.7659	649.399	13.0767	898.292	60.3035	7.6701
7.38293	10.01	0	7.26774	88.5708	55.2247		15.5041	60.06	0	15.989	195.986	59.8268
0.738292	23.7738	5.02952	14.5355	43.3431	121.188		30.27	28.7788	7.04131	37.7922	18.8448	33.7484
4.42975	0	4.02362	7.26774	0	72.0989		70.8761	192.693	10.059	7.26774	9.42242	47.5546
5.90634	12.5125	17.1003	2.9071	97.9933	113.517		56.1103	166.417	10.059	26.1639	11.3069	64.4288
24.3636	32.5325	1.0059	15.989	0	53.6907		104.838	171.421	12.0708	34.8852	81.0328	44.4866
11.0744	48.7988	0	0	15.0758	96.6433		10.3361	401.651	6.03542	603.222	376.897	7.6701
0	6.25625	7.04131	0	143.221	213.229		5.16805	390.39	5.02952	687.528	382.55	10.7381
5.90634	7.5075	5.02952	7.26774	37.6897	142.664		2.95317	345.345	5.02952	720.96	344.86	7.6701
0	18.7688	20.1181	0	16.9603	105.847		12.551	518.018	18.1063	856.14	163.95	15.3402
4.42976	7.5075	23.1358	1.45355	18.8448	105.847		0	0	7.04131	21.8032	297.749	171.81
7.38293	17.5175	16.0944	11.6284	20.7293	105.847		18.4573	26.2763	2.01181	15.989	18.8448	0
7.38293	18.7688	10.059	14.5355	22.6138	113.517		22.1488	48.7988	24.1417	29.071	9.42242	12.2722
3.69146	3.75375	5.02952	0	56.5345	115.052		0	20.02	5.02952	1.45355	35.8052	33.7484
7.38293	25.025	0	11.6284	222.369	161.072		0	25.025	5.02952	7.26774	18.8448	30.6804
0	18.7688	0	0	182.795	111.984		7.38293	0	0	0	0	7.6701
8.12122	66.3163	2.01181	36.3387	0	56.7587		32.4849	998.499	5.02952	1055.28	20.7293	26.0783
2.21488	6.25625	5.02952	0	32.0363	176.412		21.4105	949.699	5.02952	1091.61	26.3828	24.5443
4.42975	17.5175	5.02952	7.26774	5.65345	134.994		5.16805	769.519	10.059	1158.48	26.3828	0
9.59781	18.7688	6.03542	1.45355	0	158.004		8.12122	675.675	5.02952	918.642	30.1518	0
3.69146	6.25625	0	0	126.26	184.082		14.7659	65.065	6.03542	7.26774	0	4.60206
0	6.25625	4.02362	7.26774	156.412	148.8		17.719	38.7888	25.1476	14.5355	28.2673	15.3402
14.0276	10.01	2.01181	7.26774	113.069	72.0989		11.8127	16.2663	0	39.2458	0	24.5443
200.816	16.2663	65.3837	7.26774	0	76.701		8.12122	28.7788	0	13.0819	9.42242	24.5443
217.058	15.015	59.3483	4.36065	3.76897	85.9051		18.4573	15.015	15.0885	0	45.2276	15.3402
0	0	0	13.0819	314.709	196.355		3.69146	0	10.059	0	26.3828	13.8062
7.38293	27.5275	0	7.26774	33.9207	49.0886		7.38293	3.75375	2.01181	18.8961	497.504	230.103
10.3361	25.025	5.02952	10.1748	48.9966	61.3608		22.8871	43.7938	0	0	18.8448	9.20412
8.85952	28.7788	8.04721	14.5355	32.0362	52.1567		6.64464	0	5.02952	24.7103	39.5742	1.53402
0	15.015	3.01771	43.6064	86.6863	154.936		0	261.511	0	1330	486.197	15.3402
12.551	6.25625	10.059	23.2568	90.4553	283.794		0	167.668	0	1081.44	457.93	0
1.47658	0	0	0	235.56	391.175		0	162.663	0	838.697	459.814	0
14.7659	6.25625	10.059	0	35.8052	193.287		0	188.939	0	587.233	424.009	0
4.42975	6.25625	17.1003	7.26774	180.91	188.684		0	160.16	0	386.644	414.587	0
0	0	0	5.8142	258.174	200.957		0.738292	125.125	0	244.196	388.204	0
9.59781	11.2612	0	0	105.531	165.674		8.12124	31.2813	12.0708	4.36064	18.8448	23.0103
5.16805	15.015	0	5.81419	130.029	194.82		18.4573	11.2612	19.1122	27.6174	0	9.20412
11.0744	22.5225	0	7.26774	107.415	237.773		14.0276	12.5125	25.1476	13.0819	0	19.9423
12.551	21.2713	0	7.26774	90.4553	214.763		18.4573	0	8.04721	7.26774	18.8448	7.6701
10.3361	20.02	2.01181	2.9071	84.8019	190.219		7.38293	18.7688	1.0059	0	18.8448	3.06804
0	3.75375	0	1.45355	192.217	220.899		0	30.03	15.0885	7.26774	326.016	202.491
74.5676	43.7938	3.01771	0	0	47.5546		3.69146	0	0	15.989	243.098	187.151
12.551	22.5225	5.02952	7.26774	13.1914	21.4763		0	16.2663	4.02362	13.0819	207.293	165.674
0	0	0	7.26774	50.8811	119.654		11.0744	25.025	9.0531	2.9071	37.6897	76.701
8.12122	15.015	0	0	58.419	147.266		5.16805	2.5025	14.0826	0	84.8018	12.2722
3.69146	13.7638	0	7.26774	73.4949	98.1773		5.16805	111.361	15.0885	363.387	47.1121	23.0103
0	6.25625	10.059	10.1748	28.2673	64.4288		8.12122	63.8138	9.0531	186.054	24.4983	7.6701
7.38293	3.75376	5.02952	0	163.95	134.994		12.551	62.5625	5.02952	228.207	22.6138	7.6701
7.38293	25.025	0	23.2568	13.1914	110.45		8.85952	87.5875	0	313.966	67.8414	12.2722
2.95317	21.2713	0	30.5245	48.9966	88.9732		2.21488	91.3414	0	242.743	114.953	15.3402
501.301	1.25125	494.904	0	96.1087	148.8		4.42976	43.7938	0	110.47	82.9173	6.13608
373.576	12.5125	553.247	1.45355	32.0363	133.46		11.0744	3.75376	0	1.45355	73.4949	0
248.805	5.005	343.013	29.071	11.3069	158.004		4.42976	25.025	0	18.8961	62.188	122.722
10.3361	0	5.02952	7.26774	45.2276	164.14		0	0	5.02952	0	265.712	0
0	0	0	0	158.297	213.229		2.95317	26.2763	13.0767	0	7.53794	36.8165
0	0	0	2.9071	137.567	153.402		8.12122	25.025	13.0767	14.5355	7.53794	26.0783
0	12.5125	0	0	133.798	107.382		13.2893	40.04	5.02952	10.1748	0	7.6701
2.21488	11.2612	0	0	62.188	133.46		1.47658	118.869	26.1535	5.81419	37.6897	7.6701
0	12.5125	0	10.1748	97.9933	153.402		14.7659	128.879	20.1181	29.071	9.42242	24.5443
0	8.75875	0	0	39.5742	56.7587		11.8127	115.115	20.1181	30.5245	13.1914	18.4082
3.69146	11.2612	0	0	24.4983	87.4391		20.6722	118.869	18.1063	23.2568	18.8448	10.7381
3.69146	1.25125	0	21.8032	124.376	104.313		13.2893	51.3013	15.0885	21.8032	13.1914	29.1464
5.90634	1.25125	0	36.3387	203.524	95.1092		10.3361	12.5125	11.0649	8.72129	18.8448	38.3505
3.69146	0	0	13.0819	165.835	145.732		11.8127	62.5625	12.0708	98.8412	62.1879	6.13608
0	1.25125	0	14.5355	179.026	154.936		15.5042	116.366	14.0826	244.196	43.3431	15.3402
0.738292	16.2663	10.059	0	92.3399	78.235		18.4573	150.15	10.059	261.639	45.2276	18.4082
3.69146	16.2663	0	2.9071	28.2673	38.3505		2.95317	133.884	1.0059	257.278	33.9207	15.3402
3.69146	0	21.124	0	24.4983	50.6227		0	125.125	0	277.628	18.8448	18.4082
5.16805	5.005	0	11.6284	20.7293	87.4391		1.47658	87.5876	2.01181	107.563	0	0
0	18.7688	5.02952	4.36065	92.3399	225.501		5.16805	3.75375	10.059	43.6064	358.052	409.583
4.42975	17.5175	4.02361	0	60.3035	55.2247		18.4573	193.944	0	98.841	56.5345	0
11.8127	3.75375	5.02952	11.6284	7.53794	38.3505		10.3361	160.16	0	87.2129	71.6104	0
0	18.7688	9.0531	17.4426	167.719	216.297		3.69146	6.25625	9.0531	11.6284	18.8448	164.14
0	0	0	0	316.593	188.684		2.95317	0	5.02952	0	69.7259	0
22.1488	15.015	5.02952	14.5355	84.8019	122.722		11.8127	73.8238	6.0354	31.9781	0	27.6124
14.7659	32.5325	0	7.26774	0	24.5443		16.9807	113.864	10.059	45.06	0	36.8165
44.2976	20.02	0	1.45355	13.1914	39.8845		16.9807	141.391	8.0472	75.5845	1.88448	27.6124
11.8127	21.2713	0	5.81419	0	26.0783		3.69146	95.0951	0	200.589	11.3069	42.9526
8.12122	18.7688	0	26.1639	9.42241	46.0206		7.38293	130.13	5.02952	156.983	28.2673	50.6227
2.21488	6.25625	6.03542	7.26774	103.647	127.324		3.69146	107.607	5.02952	191.868	15.0758	23.0103
0	0	10.059	15.989	94.2243	92.0411		0	95.095	8.04721	167.158	50.8811	16.8742
3.69146	16.2663	0	0	146.99	141.13		0	82.5826	10.059	165.704	75.3794	19.9423
0	12.5125	0	17.4426	171.488	193.287		2.95317	48.7988	6.03542	88.6664	62.188	13.8062
7.38293	21.2713	5.02952	0	79.1484	208.627		5.90634	27.5275	3.01771	43.6064	41.4587	7.6701
0	0	0	0	77.2639	108.915		7.38293	12.5125	0	14.5355	45.2276	10.7381
8.12122	0	10.059	0	145.105	88.9732		5.16805	11.2613	0	21.8032	60.3035	12.2722
0	6.25625	5.02952	0	139.452	113.518		9.59781	0	0	1.45355	75.3793	0
0	0	8.04721	7.26775	86.6863	128.858		0	0	0	0	131.914	0
6.64464	12.5125	4.02362	0	71.6104	158.004		0.738292	0	2.01181	0	133.798	0
6.64464	0	4.02362	14.5355	28.2673	82.8371		4.42975	0	4.02362	2.9071	239.329	0
7.38293	26.2763	0	7.26774	133.798	211.695		5.90634	32.5325	5.02952	11.6284	18.8448	18.4082
3.69146	0	0	0	0	27.6124		3.69146	0	0	14.5355	180.911	0
0	21.2713	7.04131	14.5355	103.646	181.014		8.85952	295.295	2.01181	677.353	35.8052	15.3402
28.0551	18.7688	20.118	18.8961	16.9603	70.5649		13.2893	296.546	5.02952	840.151	9.42242	0
0	20.02	21.124	40.6993	24.4983	75.167		8.12122	356.607	8.04721	831.429	9.42242	16.8742
200.816	26.2763	40.2361	8.72129	0	171.81		9.59782	294.044	10.059	677.353	9.42242	38.3505
361.025	6.25625	86.5076	23.2568	0	190.218		0	28.7788	2.01181	29.071	229.907	323.678
367.67	6.25625	123.726	27.6174	0	156.47		7.38293	0	16.0944	0	45.2276	0
287.934	3.75375	101.596	18.8961	0	101.245		0	6.25625	3.01771	0	26.3828	0
468.077	10.01	164.968	11.6284	5.65345	128.858		1.47658	0	10.059	0	26.3828	7.6701
542.645	10.01	173.016	1.45355	18.8448	162.606		0	0	9.0531	0	32.0362	3.06804
609.091	6.25625	136.803	2.9071	18.8448	171.81		8.85952	13.7638	15.0885	0	54.65	73.633
16.9807	12.5125	0	0	24.4983	81.3031		0	73.8238	0	212.218	33.9207	26.0783
0	7.5075	7.04131	13.0819	71.6104	124.256		0	396.646	19.1122	1276.22	82.9173	0
0	5.005	0	0	30.1517	19.9423		5.16805	558.058	13.0767	989.867	50.8811	0
2.21488	0	0	5.81419	9.42242	42.9526		7.38293	548.048	12.0708	892.478	47.1121	0
3.69146	18.7688	0	7.26774	52.7655	124.256		7.38293	342.843	12.0708	591.594	37.6897	0
0	12.5125	0	11.6284	182.795	196.355		3.69146	23.7738	8.04721	58.142	48.9966	0
0	6.25625	5.02952	7.26774	116.838	225.501		9.59781	0	12.0708	0	3.76897	6.13608
0	6.25625	2.01181	10.1748	94.2241	161.072		14.7659	0	13.0767	0	9.42242	0
14.0276	8.75876	10.059	0	0	98.1774		11.0744	0	22.1299	0	33.9207	0
19.1956	6.25625	5.02952	0	22.6138	104.313		16.9807	15.015	0	15.989	32.0363	12.2722
3.69146	0	0	14.5355	99.8778	113.518		25.8402	6.25625	0	26.1639	22.6138	9.20412
8.85952	11.2612	12.0708	10.1748	26.3828	33.7484		0	28.7788	0	18.8961	214.831	168.742
0	0	0	0	103.647	105.847		37.6529	48.7988	0	0	5.65345	36.8165
0	0	0	0	114.953	113.517		7.38294	23.7738	18.1063	11.6284	0	46.0206
0	23.7738	0	13.0819	152.643	190.219		7.38293	11.2612	0	17.4426	16.9604	49.0886
0	27.5275	4.02362	7.26774	165.835	177.946		10.3361	43.7938	6.03542	29.071	0	52.1567
7.38293	5.005	0	17.4426	137.567	191.753		16.2425	26.2763	0	11.6284	0	52.1567
7.38293	6.25625	0	40.6993	45.2276	191.753		5.90634	58.8088	0	15.989	0	41.4185
19.9339	6.25625	0	2.9071	18.8448	115.052		0	0	0	26.1639	50.8811	69.0309
17.719	0	5.02952	7.26774	20.7293	107.382		7.38293	593.093	8.04721	959.342	41.4587	55.2247
13.2893	1.25125	5.02952	7.26774	28.2673	111.984		6.64464	679.429	5.02952	1020.39	28.2673	55.2247
5.90634	6.25625	9.0531	0	39.5742	133.46		0	917.167	0	1247.14	26.3828	87.4391
182.358	20.02	50.2951	7.26774	24.4983	150.334		0	893.393	0	1132.31	24.4983	105.847
263.57	23.7738	66.3896	5.81419	11.3069	176.412		2.95317	860.861	0	950.62	28.2673	98.1772
341.83	16.2663	69.4073	8.72129	22.6138	162.606		7.38293	18.7688	0	0	99.8777	84.3711
378.744	0	61.3601	36.3387	43.3431	105.847		31.0083	0	4.02362	0	18.8448	0
50.9422	6.25625	10.059	14.5355	39.5742	222.433		7.38293	28.7788	12.0708	21.8032	103.647	0
0	0	1.0059	11.6284	9.42242	52.1567		1.47658	80.08	13.0767	58.1419	179.026	0
2.95317	18.7688	7.04131	7.26774	37.6897	33.7484		0	57.5575	10.059	46.5135	244.983	39.8845
7.38293	22.5225	11.0649	4.36064	30.1518	42.9526		13.2893	30.03	0	0	0	16.8742
6.64464	12.5125	11.0649	1.45355	82.9174	116.586		13.2893	58.8088	10.059	0	35.8052	30.6804
0	5.005	5.02952	7.26774	33.9207	185.617		9.59781	97.5975	0	7.26774	45.2276	7.6701
0	12.5125	0	0	79.1483	139.596		8.12122	103.854	3.01771	5.81419	69.7259	13.8062
0	10.01	2.01181	0	130.029	88.9732		7.38293	103.854	5.02952	7.26774	65.9569	27.6124
23.6254	21.2713	0	0	18.8448	62.8948		5.90634	127.628	10.059	7.26774	71.6104	21.4763
39.1295	11.2612	19.1122	4.36064	0	181.014		3.69146	110.11	8.04721	8.72129	52.7655	19.9423
54.6337	17.5175	21.124	0	0	176.412		20.6722	63.8138	16.0944	20.3497	28.2673	67.4969
3.69146	20.02	16.0944	7.26774	156.412	193.287		0	15.015	5.02952	14.5355	209.178	84.3711
7.38293	10.01	0	10.1748	128.145	136.528		0	8.75875	0	21.8032	0	18.4082
2.21488	0	10.059	13.0819	82.9173	121.188		4.42975	32.5325	10.059	21.8032	9.42242	24.5443
0	7.5075	8.04721	4.36065	71.6104	124.256		13.2893	125.125	0	148.262	0	61.3608
0	5.005	11.0649	7.26774	43.3431	65.9629		18.4573	480.48	1.0059	725.32	13.1914	23.0103
7.38293	8.75875	5.02952	7.26774	41.4587	92.0412		14.0276	805.806	5.02952	1412.85	18.8448	35.2825
2.95317	0	0	17.4426	96.1088	161.072		14.0276	1111.11	5.02952	2489.93	26.3828	52.1567
0	6.25625	0	0	101.762	191.753		12.551	13.7638	3.01771	17.4426	169.604	133.46
6.64464	12.5125	14.0826	14.5355	47.1121	233.171		11.8127	98.8488	0	7.26774	71.6104	23.0103
7.38293	12.5125	14.0826	5.8142	43.3431	276.124		20.6722	71.3213	0	0	65.9569	21.4763
17.719	10.01	10.059	2.9071	13.1914	340.552		16.2424	23.7738	10.059	0	45.2276	33.7484
22.8871	0	2.01181	13.0819	7.53794	316.008		17.719	36.2863	8.04721	46.5135	35.8052	64.4288
20.6722	0	1.0059	14.5355	39.5742	265.386		3.69146	2.5025	17.1003	0	92.3396	39.8845
4.42976	0	0	24.7103	214.831	233.171		0	12.5125	0	0	111.185	44.4866
9.59781	12.5125	5.02952	8.72129	52.7655	61.3608		0	0	0	18.8961	150.759	73.633
0	18.7688	0	20.3497	52.7655	121.188		0	0	0	7.26774	90.4554	69.0309
10.3361	15.015	5.02952	0	73.4949	144.198		11.0744	71.3213	8.04721	14.5355	124.376	42.9526
12.551	8.75875	0	0	179.026	177.946		6.64464	62.5625	5.02952	18.8961	141.336	58.2928
8.12122	12.5125	0	2.9071	145.105	90.5071		1.47658	101.351	0	33.4316	54.65	88.9732
0	0	10.059	7.26774	137.567	250.045		0	96.3463	0	30.5245	81.0328	75.167
8.12122	0	13.0767	1.45355	173.373	177.946		0	0	0	0	35.8052	0
0	2.5025	18.1063	4.36064	171.488	177.946		0	0	9.05311	0	26.3828	24.5443
15.5042	16.2663	0	7.26774	56.5345	190.219		3.69146	11.2612	0	14.5355	84.8018	154.936
6.64464	17.5175	10.059	4.36064	9.42242	142.664		0	6.25625	0	0	33.9207	69.0309
30.27	22.5225	5.02952	17.4426	33.9207	119.654		2.21488	12.5125	7.04131	0	0	15.3402
25.1019	30.03	8.04721	7.26774	39.5742	159.538		1.47658	20.02	0	0	0	36.8165
1.47658	1.25125	0	14.5355	9.42242	41.4185		0	25.025	0	20.3497	5.65345	35.2825
2.95317	8.75875	22.1299	10.1748	24.4983	21.4763		2.95317	66.3163	3.01771	10.1748	13.1914	32.2144
0.738292	2.5025	16.0944	11.6284	35.8052	33.7484		0	12.5125	5.02952	0	7.53794	65.9629
11.0744	0	9.0531	13.0819	65.9569	78.235		0	7.5075	8.04721	0	0	46.0206
1.47659	0	5.02952	0	203.524	227.035		5.90634	0	0	7.26774	137.567	125.79
0	0	5.02952	7.26774	211.062	237.773		2.21488	0	0	20.3497	94.2243	78.235
0	0	13.0767	14.5355	271.366	181.014		0	0	0	18.8961	111.185	70.5649
6.64464	5.005	9.0531	0	326.016	181.014		0.738292	5.005	0	14.5355	130.029	56.7587
0	17.5175	0	15.989	361.821	380.437		0	16.2663	5.02952	10.1748	250.636	292.998
11.0744	27.5275	5.02952	21.8032	64.0724	133.46		11.8127	0	20.1181	29.071	99.8779	150.334
11.8127	10.01	14.0826	49.4206	20.7293	122.722		9.59781	20.02	10.059	0	7.53793	76.701
14.7659	0	6.03542	52.3277	18.8448	134.994		17.7191	12.5125	5.02952	2.9071	35.8052	141.13
8.85952	37.5375	0	11.6284	75.3794	191.753		2.95317	18.7688	14.0826	0	11.3069	0
7.38293	17.5175	18.1063	14.5355	22.6138	95.1092		7.38293	41.2913	5.02952	0	47.1121	124.256
3.69146	25.025	13.0767	33.4316	22.6138	73.633		0	13.7638	0	14.5355	188.448	161.072
21.4105	12.5125	9.0531	7.26774	18.8448	35.2825		0	23.7738	5.02952	0	15.0758	78.235
7.38293	18.7688	4.02362	7.26774	197.871	245.443		0	13.7638	0	0	81.0328	82.8371
[truncated: 14,249 more rows]
