# Supplementary material for: Paternal DNA methylation is remodeled to maternal levels in rice zygote
Source: Nat Commun. 2023 Oct 18;14:6571. doi: 10.1038/s41467-023-42394-0 (PMC10584822; doi:10.1038/s41467-023-42394-0)
Supplement: Supplementary file 7 — Source data [file 41467_2023_42394_MOESM7_ESM.zip › Supplementary Fig. 9c.xlsx]

## Sheet: Supplementary Fig.9c
Supplementary Fig.9c
Egg (ZS) > Sperm (MH) CG-DMRs			Egg (ZS) < Sperm (MH) CG-DMRs			Egg (ZS) > Sperm (MH) CHG-DMRs			Egg (ZS) < Sperm (MH) CHG-DMRs			Egg (ZS) > Sperm (MH) CHH-DMRs			Egg (ZS) < Sperm (MH) CHH-DMRs
ZM_zs_H3K4me3	ZM_mh_H3K4me3		ZM_zs_H3K4me3	ZM_mh_H3K4me3		ZM_zs_H3K4me3	ZM_mh_H3K4me3		ZM_zs_H3K4me3	ZM_mh_H3K4me3		ZM_zs_H3K4me3	ZM_mh_H3K4me3		ZM_zs_H3K4me3	ZM_mh_H3K4me3
nan	nan		186.862	78.1047		27.4797	26.0349		203.35	88.5188		nan	nan		nan	nan
nan	nan		nan	145.795		27.4797	93.7257		54.9593	nan		nan	nan		nan	nan
nan	nan		989.268	78.1047		54.9593	229.107		nan	nan		nan	nan		nan	nan
nan	nan		1038.73	78.1047		54.9593	395.73		nan	nan		nan	nan		nan	nan
38.4715	nan		983.772	52.0698		49.4634	546.733		nan	nan		nan	nan		nan	nan
115.415	114.554		818.894	46.8628		120.911	145.795		401.203	nan		nan	nan		nan	nan
219.837	192.658		527.609	26.0349		87.935	109.347		186.862	140.588		nan	nan		nan	nan
32.9756	916.428		98.9271	145.795		120.911	nan		93.4308	171.83		nan	nan		nan	nan
nan	nan		148.39	156.209		27.4797	72.8977		49.4634	192.658		nan	nan		nan	nan
131.902	52.0698		351.74	124.967		126.406	52.0698		137.398	135.381		nan	nan		nan	nan
71.4471	192.658		516.618	41.6558		208.845	109.347		258.309	26.0349		nan	nan		nan	nan
nan	52.0698		741.951	98.9329		nan	nan		27.4797	46.8628		nan	nan		nan	nan
170.374	109.347		643.024	62.4838		54.9593	nan		54.9593	45.5611		nan	nan		nan	nan
604.553	546.733		27.4797	234.314		nan	nan		27.4797	72.8977		nan	nan		nan	nan
142.894	26.0349		nan	nan		54.9593	98.9323		109.919	31.2419		nan	nan		nan	nan
186.862	177.037		65.9512	192.658		43.9675	124.967		93.431	52.0698		nan	nan		nan	nan
nan	nan		nan	nan		27.4797	nan		159.382	52.0698		nan	nan		nan	nan
nan	nan		368.228	104.14		nan	104.14		43.9675	nan		nan	nan		nan	nan
nan	nan		610.048	114.554		120.911	255.142		54.9593	nan		nan	nan		nan	nan
nan	nan		346.244	291.591		nan	26.0349		126.407	31.2419		nan	nan		nan	nan
nan	nan		nan	nan		115.415	67.6907		109.919	62.4838		nan	nan		nan	nan
nan	nan		258.309	46.8628		54.9593	67.6907		nan	nan		nan	nan		nan	nan
nan	nan		428.683	72.8977		324.26	62.4838		nan	nan		27.4797	nan		nan	nan
nan	nan		417.691	46.8628		142.894	197.865		61.8292	57.2768		27.4797	nan		nan	nan
nan	nan		340.748	26.0349		60.4552	161.416		131.902	41.6558		159.382	208.279		nan	nan
nan	nan		906.83	nan		43.9675	130.174		nan	nan		318.764	140.588		nan	nan
nan	nan		1220.1	nan		27.4797	156.209		98.9269	57.2768		nan	nan		nan	nan
nan	nan		1357.49	nan		93.431	557.147		1989.53	26.0349		nan	nan		nan	nan
104.423	192.658		1714.73	nan		142.894	317.626		373.723	104.14		203.35	166.623		nan	nan
137.398	229.107		1940.07	26.0349		395.707	1088.26		258.309	104.14		32.9756	177.037		nan	nan
148.39	291.591		2357.75	46.8628		93.431	906.014		142.894	46.8628		93.431	593.596		219.837	275.97
nan	nan		2324.78	52.0698		258.309	426.972		109.919	83.3118		71.4471	650.872		258.309	354.075
nan	nan		2258.83	67.6907		137.398	62.4838		104.423	135.382		159.382	36.4489		nan	nan
nan	nan		2313.79	62.4838		49.4634	nan		318.764	203.072		164.878	52.0698		nan	nan
60.4553	26.0349		2115.93	161.416		87.9349	26.0349		nan	nan		nan	26.0349		nan	nan
nan	nan		1571.84	166.623		126.406	67.6907		nan	nan		87.935	312.419		nan	nan
nan	nan		752.943	145.795		nan	140.588		54.9593	26.0349		60.4552	302.005		nan	nan
60.4552	130.174		1121.17	26.0349		nan	72.8977		nan	nan		nan	nan		nan	nan
nan	nan		1450.92	26.0349		27.4797	26.0349		nan	nan		566.081	260.349		nan	nan
nan	52.0698		1775.19	26.0349		82.439	26.0349		54.9593	161.416		nan	nan		49.4634	72.8978
nan	270.763		2071.97	nan		38.4715	83.3118		54.9593	151.002		98.927	104.14		27.4797	104.14
54.9593	156.209		2148.91	104.14		60.4552	171.83		181.366	67.6907		27.4797	52.0698		nan	88.5189
54.9593	328.04		1802.67	83.3118		71.4471	67.6907		49.4634	83.3118		nan	nan		nan	36.4489
65.9512	645.665		1995.03	52.0698		38.4715	151.002		159.382	98.9327		nan	nan		nan	nan
27.4797	812.288		1703.74	124.967		87.9351	36.4489		nan	nan		27.4797	41.6558		nan	nan
nan	nan		nan	nan		32.9756	145.795		nan	nan		nan	nan		nan	nan
38.4716	281.177		49.4634	88.5189		93.431	197.865		nan	nan		nan	nan		nan	nan
nan	nan		445.171	156.209		192.358	nan		nan	nan		nan	nan		nan	nan
nan	nan		280.293	177.037		252.813	244.728		nan	nan		nan	nan		nan	nan
nan	26.0349		nan	nan		65.9513	62.4838		nan	nan		nan	nan		nan	nan
32.9756	156.209		76.9431	140.588		109.919	140.588		nan	nan		nan	nan		nan	nan
1033.24	890.393		445.171	nan		115.414	26.0349		nan	nan		nan	nan		nan	nan
659.512	781.047		461.658	26.0349		170.374	104.14		82.439	41.6558		nan	nan		nan	nan
599.057	885.186		208.845	26.0349		142.894	119.76		208.845	161.416		nan	nan		nan	nan
483.642	1077.85		76.9431	26.0349		27.4797	104.14		nan	nan		nan	nan		nan	nan
527.61	1166.36		nan	nan		93.4308	52.0698		nan	nan		nan	nan		nan	nan
412.195	1041.4		nan	nan		164.878	218.693		nan	nan		nan	nan		nan	nan
357.236	676.907		nan	nan		109.919	31.2419		nan	nan		nan	nan		nan	nan
384.715	577.975		302.276	109.346		54.9593	78.1047		nan	nan		nan	nan		nan	nan
76.9432	109.347		nan	nan		nan	93.7259		nan	nan		nan	nan		nan	nan
27.4797	156.209		27.4797	nan		nan	52.0698		nan	nan		nan	nan		nan	nan
27.4797	364.488		27.4797	nan		203.35	119.76		nan	nan		nan	nan		nan	nan
27.4797	546.733		137.398	nan		82.439	83.3118		nan	nan		nan	nan		nan	nan
38.4715	505.077		170.374	36.4489		82.439	52.0698		nan	nan		nan	nan		nan	nan
192.358	369.695		60.4553	67.6907		nan	nan		nan	52.0698		nan	nan		nan	nan
nan	52.0698		nan	nan		54.9593	nan		nan	52.0698		nan	nan		nan	nan
54.9593	182.244		nan	nan		27.4797	109.347		nan	nan		nan	nan		nan	nan
49.4634	109.347		nan	nan		71.4471	65.0872		nan	nan		nan	nan		nan	nan
159.382	244.728		nan	nan		109.919	88.5188		nan	nan		nan	nan		nan	nan
258.309	39.0524		nan	nan		109.919	109.347		nan	nan		nan	nan		nan	nan
263.805	62.4838		nan	nan		38.4715	88.5188		nan	nan		nan	nan		nan	nan
82.439	265.556		nan	nan		27.4797	32.5436		nan	nan		nan	nan		nan	nan
115.415	83.3116		285.788	78.1047		27.4797	26.0349		nan	nan		nan	nan		nan	nan
214.341	109.347		71.4471	145.795		27.4797	46.8628		379.219	296.798		nan	nan		nan	nan
71.4471	130.174		120.911	203.072		27.4797	26.0349		nan	nan		nan	nan		nan	nan
93.431	291.591		54.9593	208.279		nan	26.0349		nan	nan		nan	nan		nan	nan
27.4797	104.14		nan	nan		49.4634	41.6558		48.0894	nan		nan	nan		nan	nan
nan	104.14		nan	nan		219.837	104.14		nan	nan		nan	nan		nan	nan
nan	nan		nan	nan		208.845	203.072		nan	nan		nan	nan		nan	nan
nan	nan		nan	nan		27.4797	41.6558		nan	nan		27.4797	26.0349		nan	nan
nan	nan		nan	nan		27.4797	nan		nan	nan		nan	nan		nan	nan
nan	nan		nan	nan		nan	nan		nan	nan		nan	nan		nan	nan
nan	nan		82.439	57.2768		60.4552	104.14		71.4471	39.0524		nan	nan		nan	nan
nan	nan		27.4797	26.0349		82.439	36.4489		65.9512	151.002		nan	nan		nan	nan
nan	nan		nan	nan		nan	nan		197.854	78.1047		nan	nan		nan	nan
nan	nan		nan	nan		nan	nan		230.829	104.14		nan	nan		nan	nan
nan	nan		nan	nan		nan	nan		54.9593	83.3118		nan	nan		nan	nan
nan	nan		nan	nan		nan	nan		93.431	203.072		164.878	114.554		nan	nan
nan	nan		nan	nan		nan	nan		3055.74	nan		nan	nan		nan	nan
nan	nan		nan	nan		nan	nan		2104.94	26.0349		nan	nan		nan	nan
nan	nan		nan	62.4838		nan	nan		2006.02	114.554		nan	nan		nan	nan
nan	nan		741.951	1614.16		nan	nan		65.9513	52.0698		nan	nan		nan	nan
nan	nan		nan	nan		nan	nan		208.845	359.281		nan	31.2419		nan	nan
nan	557.147		nan	nan		nan	nan		76.9431	140.588		nan	nan		nan	nan
27.4797	885.186		nan	nan		nan	nan		115.415	109.347		nan	nan		nan	nan
nan	1103.88		nan	nan		27.4797	nan		nan	nan		nan	nan		nan	nan
nan	869.565		38.4715	109.347		nan	nan		nan	nan		nan	nan		nan	nan
nan	541.526		241.821	197.865		nan	nan		27.4797	124.967		76.9431	67.6907		nan	nan
nan	182.244		nan	nan		nan	nan		nan	nan		nan	nan		nan	nan
nan	229.107		nan	nan		nan	nan		nan	nan		nan	nan		nan	nan
nan	765.425		nan	nan		27.4797	52.0698		nan	nan		nan	nan		nan	nan
nan	1025.77		nan	nan		461.659	302.005		nan	nan		nan	nan		nan	nan
nan	999.741		nan	nan		197.854	119.76		nan	nan		nan	nan		nan	nan
38.4715	666.493		nan	nan		120.91	26.0349		nan	nan		nan	nan		nan	nan
82.439	650.872		nan	nan		71.4471	nan		nan	nan		nan	nan		nan	nan
219.837	296.798		nan	nan		120.911	46.8628		nan	nan		nan	nan		nan	nan
nan	156.209		258.309	52.0698		nan	nan		nan	nan		nan	nan		nan	nan
nan	nan		219.837	83.3118		nan	31.2419		nan	nan		nan	nan		nan	nan
93.431	104.14		43.9675	31.2419		60.4552	78.1047		nan	nan		nan	nan		nan	nan
nan	nan		175.87	302.005		27.4797	93.726		nan	nan		nan	nan		nan	nan
nan	nan		nan	nan		54.9593	104.14		nan	nan		nan	nan		nan	nan
nan	nan		nan	nan		48.0894	479.042		nan	nan		nan	nan		nan	nan
nan	nan		nan	nan		27.4797	833.116		nan	nan		nan	nan		98.9271	26.0349
104.423	52.0698		nan	nan		76.9431	203.072		nan	nan		nan	nan		nan	52.0698
32.9756	78.1045		nan	nan		54.9593	104.139		nan	nan		nan	nan		nan	31.2419
nan	nan		nan	nan		41.2195	78.1047		nan	nan		nan	nan		148.39	171.83
nan	nan		nan	nan		27.4797	812.288		nan	nan		nan	nan		489.138	52.0698
nan	nan		nan	nan		137.398	801.874		nan	nan		54.9593	52.0698		379.219	286.384
nan	nan		654.016	31.2419		87.935	614.423		nan	nan		nan	nan		nan	26.0349
nan	nan		747.447	26.0349		65.9512	489.456		nan	nan		nan	nan		nan	26.0349
nan	nan		54.9593	260.349		54.9593	nan		nan	nan		nan	nan		71.4471	36.4489
nan	nan		nan	nan		43.9675	26.0349		nan	nan		nan	nan		109.919	67.6908
nan	nan		nan	nan		nan	406.144		nan	nan		nan	nan		164.878	119.76
nan	nan		549.593	546.733		nan	687.321		nan	nan		nan	nan		60.4552	88.5188
nan	nan		522.114	197.865		nan	879.979		nan	nan		nan	nan		nan	nan
nan	nan		434.179	229.107		49.4634	921.635		nan	nan		nan	nan		nan	nan
164.878	182.244		153.886	78.1047		60.4552	1515.23		nan	nan		nan	nan		60.4552	135.381
203.349	72.8977		93.431	124.967		38.4715	1280.91		nan	nan		nan	nan		nan	26.0349
87.9351	119.76		54.9593	119.76		131.903	41.6558		nan	nan		nan	nan		76.9432	nan
159.382	135.381		76.9432	234.314		nan	nan		nan	nan		nan	nan		nan	nan
54.9593	104.14		137.398	57.2768		nan	nan		nan	nan		nan	nan		nan	nan
252.813	57.2768		269.301	93.7259		159.382	52.0698		nan	nan		nan	nan		nan	nan
nan	26.0349		489.138	593.595		nan	26.0349		nan	nan		nan	nan		nan	nan
115.415	124.967		752.943	822.702		54.9593	nan		nan	nan		nan	nan		nan	nan
225.333	52.0698		nan	nan		164.878	307.212		nan	nan		nan	52.0698		nan	nan
nan	nan		27.4797	104.14		148.39	682.114		nan	nan		nan	nan		nan	nan
nan	nan		nan	nan		nan	nan		nan	nan		76.9431	78.1047		nan	nan
nan	57.2769		nan	nan		49.4634	182.244		nan	nan		nan	nan		nan	nan
nan	156.209		582.569	208.279		148.39	229.107		nan	nan		82.439	41.6558		nan	nan
nan	140.588		296.78	57.2768		nan	nan		nan	nan		87.9351	26.0349		nan	nan
nan	nan		109.919	52.0698		nan	nan		nan	nan		258.309	104.14		nan	nan
nan	nan		87.935	26.0349		nan	nan		nan	nan		87.9351	156.209		nan	nan
nan	nan		93.431	26.0349		252.813	177.037		nan	nan		98.9268	208.279		nan	nan
nan	nan		82.439	nan		nan	52.0698		nan	nan		43.9675	140.588		nan	nan
nan	nan		43.9675	nan		27.4797	nan		nan	nan		nan	nan		nan	nan
142.894	151.002		41.2195	52.0698		27.4797	26.0349		nan	nan		nan	nan		nan	nan
1610.31	1327.78		nan	109.347		54.9593	26.0349		nan	nan		nan	nan		nan	nan
43.9675	182.244		nan	130.174		98.9268	45.5611		nan	nan		nan	26.0349		nan	nan
148.39	192.658		nan	88.5189		153.886	255.142		nan	nan		27.4797	26.0349		nan	nan
225.333	203.072		747.447	109.347		164.878	197.865		nan	nan		54.9593	26.0349		nan	nan
252.813	322.833		818.894	140.588		nan	nan		nan	nan		38.4715	78.1049		nan	nan
197.854	369.695		813.398	182.244		nan	nan		nan	nan		104.423	98.9329		nan	nan
120.911	453.007		659.512	177.037		nan	nan		nan	nan		nan	72.8978		nan	nan
65.9512	515.491		483.642	104.14		nan	nan		nan	nan		236.325	26.0349		nan	nan
65.9512	484.249		241.821	78.1047		nan	nan		nan	nan		nan	nan		nan	nan
32.9756	338.454		98.927	72.8977		nan	nan		nan	nan		nan	nan		nan	nan
153.886	489.456		109.919	31.2419		nan	nan		nan	nan		109.919	104.14		192.358	135.381
54.9593	161.416		nan	nan		nan	nan		nan	nan		34.3496	88.5188		225.333	208.279
nan	182.244		nan	nan		nan	nan		nan	nan		186.862	145.795		214.341	156.209
nan	119.761		nan	nan		nan	nan		nan	nan		41.2195	41.6558		131.902	57.2768
nan	67.6907		nan	nan		nan	nan		nan	nan		65.9512	41.6558		nan	nan
115.415	249.935		nan	nan		nan	nan		nan	nan		98.927	26.0349		nan	nan
109.919	203.072		87.935	182.244		nan	nan		nan	nan		87.9351	26.0349		27.4797	nan
236.325	395.73		60.4552	130.174		nan	nan		nan	nan		98.9269	187.451		27.4797	nan
230.829	307.212		516.618	31.2419		nan	nan		nan	nan		32.9756	78.1047		65.9513	270.763
137.398	156.209		604.553	67.6907		nan	nan		nan	nan		27.4797	nan		104.423	104.14
71.4471	78.1047		82.439	26.0349		nan	nan		nan	nan		71.4471	114.554		197.854	343.661
27.4797	88.5188		137.398	46.8628		nan	nan		nan	nan		82.4389	166.623		214.341	322.833
120.91	26.0349		82.439	109.347		nan	nan		nan	nan		nan	nan		82.439	39.0524
nan	nan		104.423	135.381		nan	nan		nan	nan		186.862	374.902		76.9431	57.2768
nan	nan		175.87	nan		nan	nan		nan	nan		54.9593	72.8977		nan	nan
54.9593	98.9329		395.707	26.0349		nan	nan		nan	nan		32.9756	nan		nan	nan
115.414	83.3118		956.293	78.1047		nan	nan		27.4797	nan		27.4797	78.1047		nan	nan
225.333	26.0349		456.163	109.347		nan	nan		nan	nan		27.4797	26.0349		nan	nan
522.114	114.553		45.7994	46.8628		nan	nan		nan	nan		nan	nan		nan	nan
208.845	338.454		164.878	223.9		nan	nan		nan	nan		nan	nan		nan	nan
82.439	2291.07		nan	nan		nan	nan		nan	nan		nan	nan		nan	nan
65.9512	2665.97		nan	nan		nan	nan		nan	nan		nan	nan		nan	nan
87.9351	2535.8		nan	nan		nan	nan		nan	nan		nan	nan		nan	nan
60.4552	1666.23		nan	nan		nan	nan		nan	nan		208.846	78.1049		nan	nan
181.366	1197.61		nan	nan		nan	nan		175.87	nan		82.439	161.416		nan	nan
nan	nan		170.374	124.967		nan	nan		nan	nan		27.4797	nan		nan	nan
269.301	208.279		82.4391	109.347		nan	nan		nan	nan		27.4797	57.2768		93.431	nan
27.4797	1489.2		109.919	67.6907		nan	nan		nan	197.865		60.4552	208.279		109.918	nan
49.4634	2186.93		nan	nan		nan	nan		nan	nan		115.414	229.107		49.4634	nan
82.439	2239		nan	nan		nan	nan		nan	nan		nan	nan		82.439	26.0349
159.382	1645.4		nan	nan		nan	nan		593.561	57.2768		nan	nan		nan	nan
142.894	67.6908		nan	nan		nan	nan		nan	nan		109.919	151.002		71.4471	26.0349
126.407	166.623		nan	nan		nan	nan		nan	nan		252.813	57.2768		nan	nan
60.4553	114.554		nan	nan		nan	nan		nan	nan		164.878	41.6558		nan	nan
43.9675	46.8628		nan	nan		nan	nan		nan	nan		49.4634	62.4838		nan	nan
82.439	57.2767		nan	nan		nan	nan		27.4797	72.8977		nan	nan		27.4797	nan
93.431	244.728		nan	nan		nan	nan		nan	nan		nan	26.0349		nan	nan
181.366	333.247		nan	nan		nan	nan		nan	nan		49.4634	26.0349		nan	nan
219.837	557.147		nan	nan		nan	nan		nan	nan		98.927	62.4838		nan	nan
252.813	541.526		nan	nan		nan	nan		nan	nan		nan	182.244		nan	nan
340.748	682.114		247.317	57.2769		nan	nan		nan	31.2419		54.9593	156.209		nan	nan
274.797	661.286		nan	nan		nan	nan		nan	nan		nan	nan		nan	nan
379.219	702.942		nan	nan		nan	nan		nan	nan		nan	nan		nan	nan
450.667	890.393		nan	nan		nan	nan		nan	nan		54.9593	109.347		nan	nan
379.219	734.184		nan	nan		nan	nan		nan	nan		32.9756	52.0698		nan	nan
131.902	223.9		nan	nan		nan	nan		nan	nan		27.4797	nan		nan	nan
263.805	229.107		nan	nan		nan	nan		nan	nan		175.87	124.967		nan	nan
131.902	88.5188		nan	nan		nan	nan		nan	nan		159.382	83.3118		nan	nan
nan	nan		nan	nan		nan	nan		nan	nan		186.862	135.381		nan	nan
nan	nan		nan	nan		nan	nan		nan	nan		43.9675	26.0349		nan	nan
nan	nan		nan	nan		nan	nan		nan	nan		54.9593	88.5188		nan	nan
nan	nan		nan	nan		nan	nan		nan	nan		27.4797	67.6908		nan	nan
nan	nan		nan	nan		nan	nan		nan	nan		43.9675	26.0349		nan	nan
nan	nan		nan	nan		nan	nan		nan	nan		82.439	135.381		nan	nan
27.4797	26.0349		nan	nan		nan	nan		nan	nan		49.4634	281.177		nan	nan
nan	nan		nan	nan		nan	nan		nan	nan		nan	nan		nan	nan
nan	nan		nan	nan		nan	nan		nan	nan		27.4797	46.8628		nan	nan
nan	nan		nan	nan		nan	nan		nan	nan		115.415	171.83		nan	nan
nan	nan		nan	nan		nan	nan		nan	nan		109.919	249.935		nan	nan
nan	nan		258.309	26.0349		258.309	156.209		nan	nan		170.374	72.8977		54.9593	109.346
nan	nan		544.098	41.6558		252.813	171.83		nan	nan		109.919	109.347		nan	26.0349
nan	nan		752.943	72.8977		60.4553	52.0698		nan	nan		126.406	88.5189		nan	nan
nan	nan		879.349	130.174		27.4797	nan		nan	nan		98.927	130.174		175.87	156.209
nan	nan		692.488	109.347		27.4797	nan		nan	nan		714.471	958.084		104.423	140.588
nan	nan		588.065	166.623		65.9512	83.3117		nan	nan		27.4797	57.2768		153.886	145.795
nan	nan		571.577	171.83		nan	nan		nan	nan		nan	177.037		153.886	62.4838
nan	nan		665.008	166.623		252.813	171.83		nan	nan		nan	nan		32.9756	218.693
nan	nan		851.87	114.554		230.829	171.83		nan	26.0349		214.341	nan		186.862	281.177
nan	nan		835.382	114.553		115.415	156.209		nan	nan		nan	nan		82.4391	151.002
nan	nan		637.529	130.174		nan	nan		nan	nan		219.837	114.554		895.837	260.349
nan	nan		324.26	130.174		27.4797	52.0698		nan	nan		230.829	291.591		27.4797	nan
nan	nan		280.293	249.935		137.398	161.416		nan	nan		131.902	317.626		nan	nan
nan	nan		406.699	161.416		104.423	161.416		nan	nan		219.837	197.865		nan	nan
nan	nan		1071.71	67.6907		159.382	234.314		nan	nan		170.374	416.558		nan	nan
nan	nan		994.765	57.2768		nan	nan		nan	nan		nan	nan		nan	nan
nan	nan		1115.68	32.5436		nan	52.0698		nan	nan		115.414	83.3119		nan	nan
nan	nan		939.805	140.588		49.4634	nan		32.9756	nan		76.9431	nan		nan	nan
nan	nan		846.374	114.554		120.911	114.554		148.39	119.761		181.366	338.454		nan	nan
nan	nan		796.91	78.1048		131.902	109.347		104.423	52.0698		390.211	177.037		nan	nan
nan	nan		934.309	26.0349		208.845	52.0698		nan	26.0349		219.837	234.314		nan	nan
nan	nan		1049.73	78.1047		54.9593	31.2419		27.4797	nan		93.4311	52.0698		nan	nan
nan	nan		978.277	67.6907		82.4391	114.553		1791.68	156.209		54.9593	62.4838		nan	nan
nan	nan		98.927	62.4838		153.886	46.8628		2341.27	187.451		54.9593	52.0698		nan	nan
nan	nan		164.878	208.279		27.4797	145.795		2572.1	130.174		nan	nan		nan	nan
nan	nan		115.415	104.14		65.9512	151.002		2187.38	114.553		82.4391	26.0349		nan	nan
nan	nan		nan	nan		41.2195	1083.05		1874.12	41.6558		nan	nan		nan	nan
nan	nan		nan	nan		nan	1608.96		2143.41	140.588		nan	nan		nan	nan
nan	nan		nan	nan		nan	nan		2159.9	156.209		nan	nan		nan	nan
nan	nan		nan	nan		nan	nan		1099.19	26.0349		170.374	223.9		nan	nan
nan	nan		nan	nan		nan	nan		38.4715	197.865		87.935	52.0698		nan	nan
nan	nan		nan	nan		nan	104.14		104.423	52.0698		82.439	52.0698		nan	nan
27.4797	140.588		494.634	156.209		nan	114.554		nan	nan		nan	nan		nan	nan
60.4552	307.212		697.984	161.416		nan	nan		159.382	67.6908		nan	nan		nan	nan
76.943	453.007		785.918	192.658		nan	41.6558		27.4797	nan		nan	nan		nan	nan
137.398	661.286		604.553	130.175		148.39	104.14		nan	nan		nan	nan		nan	nan
115.415	1030.98		511.122	151.002		nan	nan		nan	nan		nan	nan		nan	nan
nan	718.563		445.171	151.002		nan	nan		109.919	78.1047		nan	nan		nan	nan
nan	nan		340.748	145.795		131.902	26.0349		104.423	114.554		nan	nan		nan	nan
nan	nan		nan	nan		nan	nan		148.39	151.002		nan	nan		nan	nan
nan	nan		nan	nan		nan	nan		109.919	26.0349		nan	nan		nan	nan
nan	nan		49.4634	nan		nan	nan		98.927	114.554		nan	nan		nan	nan
nan	nan		nan	nan		nan	nan		126.407	nan		nan	nan		nan	nan
nan	nan		49.4634	88.5189		nan	nan		181.366	nan		nan	nan		nan	nan
nan	nan		54.9593	145.795		nan	nan		nan	nan		nan	nan		nan	nan
43.9675	208.279		38.4715	109.346		nan	nan		27.4797	nan		nan	nan		nan	nan
27.4797	41.6558		27.4797	nan		nan	nan		236.325	26.0349		nan	nan		nan	nan
nan	nan		nan	nan		nan	nan		582.569	78.1047		nan	nan		nan	nan
76.9431	322.833		41.2195	78.1047		nan	nan		368.227	255.142		54.9593	104.14		nan	nan
32.9756	156.209		120.91	78.1047		nan	nan		412.195	98.9329		93.4311	26.0349		nan	nan
38.4715	46.8628		192.358	62.4838		nan	nan		87.935	124.967		nan	nan		nan	nan
nan	nan		175.87	57.2768		nan	nan		nan	nan		nan	nan		nan	nan
nan	nan		nan	nan		nan	nan		203.35	239.521		nan	nan		nan	nan
65.9512	140.588		296.78	171.83		nan	nan		nan	nan		nan	nan		nan	nan
nan	nan		665.008	177.037		nan	nan		nan	nan		nan	nan		nan	nan
nan	nan		692.488	182.244		nan	nan		nan	nan		nan	nan		nan	nan
nan	nan		197.854	46.8628		nan	nan		nan	nan		27.4797	26.0349		nan	nan
nan	nan		nan	nan		nan	nan		nan	nan		nan	nan		nan	nan
197.854	nan		nan	nan		nan	nan		nan	nan		nan	nan		nan	nan
nan	nan		nan	nan		nan	nan		nan	nan		nan	nan		nan	nan
nan	nan		nan	nan		nan	nan		nan	nan		nan	nan		nan	nan
nan	nan		346.244	26.0349		nan	nan		nan	nan		nan	nan		nan	nan
nan	nan		170.374	93.7255		nan	nan		27.4797	nan		nan	nan		nan	nan
nan	nan		285.789	130.174		nan	nan		nan	nan		nan	nan		nan	nan
nan	nan		54.9593	36.4489		nan	nan		nan	nan		nan	nan		nan	nan
nan	nan		126.406	26.0349		nan	nan		nan	nan		nan	nan		nan	nan
nan	nan		120.911	52.0698		nan	nan		nan	nan		nan	nan		nan	nan
nan	nan		164.878	36.4489		nan	nan		nan	nan		27.4797	52.0698		nan	nan
27.4797	26.0349		225.333	62.4838		nan	nan		nan	nan		27.4797	39.0524		nan	nan
nan	nan		126.407	46.8628		nan	nan		nan	nan		nan	nan		nan	nan
nan	nan		27.4797	98.9329		32.9756	26.0349		nan	nan		nan	nan		nan	nan
nan	nan		27.4797	nan		nan	nan		nan	nan		nan	nan		nan	nan
nan	nan		511.122	nan		nan	nan		nan	nan		nan	nan		nan	nan
nan	nan		148.39	nan		nan	nan		nan	nan		nan	nan		nan	nan
nan	nan		98.9271	26.0349		nan	nan		nan	nan		nan	nan		nan	nan
nan	nan		384.715	145.795		nan	nan		nan	nan		nan	nan		nan	nan
nan	nan		384.716	166.623		nan	nan		120.91	208.279		nan	nan		nan	nan
nan	nan		450.666	109.347		nan	nan		98.927	140.588		82.4391	52.0698		nan	nan
nan	nan		197.854	78.1048		nan	nan		104.423	78.1047		nan	26.0349		nan	nan
nan	nan		109.919	nan		nan	nan		109.919	156.209		nan	nan		nan	nan
nan	nan		1918.08	900.807		nan	nan		192.358	88.5188		nan	nan		nan	nan
nan	nan		2258.83	1046.6		nan	nan		nan	nan		nan	26.0349		nan	nan
nan	nan		nan	nan		nan	nan		49.4634	104.14		nan	nan		nan	nan
nan	nan		nan	nan		nan	nan		104.423	135.381		nan	nan		nan	nan
nan	nan		nan	nan		nan	nan		38.4715	72.8979		nan	nan		nan	nan
120.91	119.76		nan	nan		nan	nan		27.4797	93.7259		109.919	52.0698		nan	nan
27.4797	36.4489		208.845	124.967		nan	nan		2561.11	52.0698		54.9593	26.0349		nan	nan
27.4797	26.0349		186.862	171.83		109.919	161.416		1126.67	57.2768		nan	nan		nan	nan
32.9756	177.037		131.902	135.381		nan	156.209		780.423	57.2768		571.577	348.868		nan	nan
27.4797	296.798		164.878	98.9323		27.4797	78.1049		76.9431	62.4839		nan	83.3118		nan	nan
87.9351	489.456		82.439	26.0349		27.4797	208.279		813.398	161.416		nan	109.347		nan	nan
137.398	604.009		71.4471	26.0349		98.9269	921.635		928.813	166.623		27.4797	98.9329		nan	nan
nan	645.665		nan	nan		115.415	708.149		1280.55	67.6907		87.9351	nan		nan	nan
nan	557.147		nan	nan		109.919	489.456		1401.46	72.8977		54.9593	nan		nan	nan
nan	551.94		nan	nan		236.325	1171.57		87.935	151.002		76.9431	36.4489		nan	nan
27.4797	156.209		27.4797	26.0349		181.366	952.877		104.423	nan		54.9593	36.4489		nan	52.0698
126.407	890.393		nan	nan		203.35	755.012		137.398	nan		nan	nan		nan	nan
197.854	1463.16		nan	nan		236.325	781.047		nan	nan		nan	nan		nan	nan
274.797	1812.03		181.366	78.1049		192.358	755.012		nan	nan		nan	nan		nan	nan
230.829	1858.89		192.358	161.416		nan	52.0698		659.512	161.416		nan	nan		nan	nan
219.837	1640.2		208.845	203.072		104.423	52.0698		505.626	135.381		nan	nan		nan	nan
93.431	864.358		197.854	291.591		109.919	83.3118		120.911	26.0349		nan	nan		nan	nan
93.431	781.046		241.821	244.728		109.919	88.5188		nan	52.0698		nan	nan		nan	nan
65.9512	687.321		nan	nan		142.894	156.209		54.9593	26.0349		nan	nan		nan	nan
27.4797	827.909		nan	nan		159.382	182.244		945.302	119.761		nan	nan		nan	nan
nan	598.803		nan	nan		164.878	255.142		nan	nan		nan	nan		nan	nan
27.4797	577.975		nan	nan		362.732	505.077		544.097	nan		nan	nan		nan	nan
82.439	369.695		nan	nan		522.114	645.665		989.269	41.6558		nan	nan		nan	nan
82.4391	421.765		nan	nan		71.4471	1775.58		983.773	52.0698		nan	nan		nan	nan
181.366	984.12		nan	nan		71.4471	1640.2		1791.68	43.3915		nan	nan		nan	nan
225.333	1239.26		nan	nan		54.9593	1223.64		2159.9	57.2768		nan	nan		nan	nan
241.821	1442.33		98.927	156.209		71.4471	1176.78		3105.2	nan		258.309	161.416		nan	nan
109.919	1077.85		153.886	135.381		87.935	843.53		nan	nan		236.325	177.037		nan	nan
181.366	46.8628		159.382	151.002		54.9593	645.665		nan	nan		137.398	26.0349		nan	nan
120.911	1364.23		192.358	223.9		nan	26.0349		nan	nan		115.415	26.0349		nan	nan
60.4553	895.6		280.293	187.451		76.9431	156.209		nan	nan		nan	nan		nan	nan
32.9756	932.049		nan	nan		nan	nan		nan	nan		nan	nan		nan	nan
43.9675	1171.57		nan	nan		71.4471	52.0698		nan	nan		nan	nan		nan	nan
76.9431	1239.26		nan	nan		54.9593	nan		nan	nan		nan	nan		nan	nan
82.439	989.327		nan	nan		32.9756	62.4838		nan	nan		nan	nan		nan	nan
nan	255.142		nan	nan		nan	88.5188		nan	nan		nan	nan		27.4797	nan
27.4797	364.488		923.317	93.7256		32.9756	46.8628		nan	nan		nan	nan		38.4715	nan
109.919	385.316		1308.03	130.174		82.439	93.7259		nan	nan		nan	nan		nan	nan
148.39	333.246		1170.64	78.1047		82.439	67.6907		nan	nan		nan	nan		nan	nan
27.4797	218.693		1044.23	60.7481		54.9593	52.0698		nan	nan		nan	nan		nan	nan
nan	406.144		1033.24	26.0349		109.919	182.244		32.9756	26.0349		nan	nan		nan	nan
nan	447.8		994.764	26.0349		nan	359.281		219.837	26.0349		nan	nan		nan	nan
nan	322.833		1099.19	46.8628		137.398	182.244		351.74	26.0349		nan	nan		nan	nan
nan	307.212		1148.65	26.0349		65.9512	135.381		357.236	26.0349		nan	nan		38.4715	31.2419
nan	286.384		1176.13	31.2419		148.39	nan		522.114	26.0349		nan	nan		nan	nan
nan	374.902		725.463	nan		159.382	nan		313.268	26.0349		nan	nan		nan	nan
186.862	1103.88		76.9431	26.0349		60.4552	nan		263.805	26.0349		nan	nan		nan	nan
71.4471	67.6907		71.4472	nan		27.4797	83.3118		280.293	nan		nan	nan		nan	nan
109.919	nan		54.9593	nan		nan	104.14		nan	nan		43.9675	26.0349		nan	nan
54.9593	890.393		49.4634	nan		82.439	57.2768		nan	nan		nan	nan		nan	nan
54.9593	1067.43		nan	nan		82.439	72.8978		nan	nan		nan	nan		nan	nan
43.9675	1041.4		192.358	114.554		247.317	78.1047		nan	nan		nan	nan		nan	nan
38.4715	859.151		225.333	41.6558		285.789	130.174		nan	nan		nan	nan		nan	nan
109.919	968.498		54.9593	52.0698		82.439	83.3116		nan	nan		nan	nan		nan	nan
109.919	619.63		549.593	57.2768		65.9512	171.83		nan	nan		nan	nan		nan	nan
32.9756	406.144		846.374	26.0349		27.4797	203.072		nan	nan		nan	nan		nan	nan
54.9593	484.249		692.488	26.0349		120.911	52.0698		nan	nan		nan	nan		nan	nan
87.935	525.905		445.171	52.0698		27.4797	nan		nan	nan		nan	nan		nan	nan
82.439	630.044		214.342	72.8977		54.9593	26.0349		nan	nan		54.9593	46.8628		nan	nan
82.4391	744.598		599.057	31.2419		38.4715	52.0698		nan	nan		54.9593	26.0349		nan	nan
126.406	432.179		571.577	78.1047		93.431	52.0698		nan	nan		nan	nan		nan	nan
104.423	1431.92		269.301	31.2419		153.886	31.2419		nan	nan		nan	nan		nan	nan
82.439	2129.65		395.707	46.8628		87.9351	31.2419		nan	nan		nan	nan		nan	nan
54.9594	2254.62		362.731	46.8628		27.4797	26.0349		nan	nan		nan	nan		nan	nan
nan	2072.38		214.341	26.0349		54.9593	nan		nan	nan		nan	nan		nan	nan
nan	1749.55		115.415	26.0349		27.4797	nan		nan	nan		nan	nan		nan	nan
142.894	328.04		203.35	nan		82.4391	93.7259		nan	nan		nan	nan		nan	nan
131.903	400.937		186.862	145.795		27.4797	nan		nan	nan		nan	nan		nan	nan
82.439	562.354		87.935	93.7259		82.439	nan		82.4391	62.4838		nan	nan		nan	nan
54.9593	739.391		555.089	697.735		76.9431	26.0349		87.9351	nan		nan	nan		nan	nan
54.9593	635.251		533.106	453.007		27.4797	72.8977		nan	nan		nan	nan		nan	nan
32.9756	614.423		522.114	317.626		27.4797	72.8978		230.829	26.0349		27.4797	nan		nan	nan
54.9593	671.7		615.545	161.416		93.431	104.14		164.878	52.0698		nan	nan		nan	nan
54.9593	26.0349		109.919	78.1047		60.4552	88.5189		nan	52.0698		nan	nan		nan	nan
120.911	109.346		137.398	62.4838		269.301	213.486		nan	nan		nan	nan		nan	nan
27.4797	nan		98.927	26.0349		109.919	26.0349		32.9756	151.002		nan	nan		nan	nan
27.4797	nan		153.886	62.4838		54.9593	57.2768		nan	nan		nan	nan		nan	nan
109.919	36.4489		120.911	67.6908		27.4797	119.761		nan	nan		nan	nan		nan	nan
109.919	52.0698		60.4553	26.0349		27.4797	187.451		nan	nan		nan	nan		nan	nan
54.9593	140.588		27.4797	36.4489		nan	26.0349		nan	nan		nan	nan		nan	nan
115.414	156.209		27.4797	52.0698		76.9432	119.76		nan	nan		nan	nan		nan	nan
nan	31.2419		nan	98.9329		109.919	78.1047		27.4797	57.2768		nan	nan		nan	nan
nan	67.6907		104.423	26.0349		120.911	229.107		nan	nan		nan	nan		nan	nan
nan	702.942		142.894	46.8628		109.919	83.3118		131.902	78.1047		nan	nan		nan	nan
nan	1062.22		115.415	57.2768		214.341	88.5188		nan	nan		nan	nan		nan	nan
nan	984.121		131.902	78.1047		nan	nan		49.4634	41.6558		nan	nan		nan	nan
109.919	984.119		87.9349	46.8628		nan	nan		109.919	145.795		nan	nan		nan	nan
181.366	1291.33		32.9756	nan		nan	nan		nan	nan		nan	nan		nan	nan
203.35	1603.75		nan	nan		nan	nan		nan	nan		nan	nan		nan	nan
192.358	1775.58		27.4797	nan		120.911	104.14		nan	nan		nan	nan		nan	nan
153.886	1780.79		109.919	26.0349		131.902	46.8628		nan	nan		nan	nan		nan	nan
104.423	1786		nan	nan		115.415	nan		nan	nan		nan	nan		nan	nan
98.9269	2093.2		nan	26.0349		54.9593	109.347		nan	nan		nan	nan		nan	nan
412.195	1697.48		27.4797	36.4489		27.4797	52.0698		nan	nan		nan	nan		nan	nan
549.593	1327.78		54.9593	57.2768		nan	nan		nan	nan		186.862	nan		nan	nan
758.439	1129.91		54.9593	98.9329		54.9593	nan		nan	nan		nan	nan		nan	nan
818.894	1046.6		54.9593	93.7259		27.4797	26.0349		nan	nan		nan	nan		nan	nan
665.008	723.77		285.789	135.381		252.813	140.588		nan	nan		nan	nan		nan	nan
307.772	255.142		115.415	182.244		71.4471	348.868		nan	nan		nan	nan		nan	nan
307.772	151.002		60.4552	208.279		148.39	26.0349		nan	nan		nan	nan		nan	nan
27.4797	nan		nan	nan		54.9593	93.7256		nan	nan		nan	nan		nan	nan
219.837	208.279		nan	nan		87.9351	177.037		nan	nan		nan	nan		nan	nan
nan	281.177		109.919	72.8978		109.919	208.279		nan	nan		nan	nan		nan	nan
nan	833.116		329.756	52.0698		98.9271	260.349		54.9593	nan		nan	nan		nan	nan
82.439	765.426		533.105	52.0698		38.4716	140.588		nan	nan		nan	nan		nan	nan
34.3496	630.044		566.081	26.0349		nan	nan		nan	nan		nan	nan		nan	nan
nan	843.53		566.081	46.8629		nan	nan		nan	nan		nan	nan		nan	nan
nan	1296.54		676	124.967		27.4797	52.0698		nan	nan		nan	nan		nan	nan
54.9593	1234.05		538.601	161.416		175.87	249.935		27.4797	26.0349		nan	nan		nan	nan
98.9268	1114.29		390.211	145.795		82.439	26.0349		nan	nan		nan	nan		nan	nan
197.853	1109.09		82.439	nan		181.366	52.0698		nan	nan		nan	nan		nan	nan
214.341	921.635		346.244	145.795		49.4634	88.5188		nan	nan		nan	nan		nan	nan
236.325	744.598		340.748	182.244		27.4797	26.0349		nan	nan		nan	nan		nan	nan
137.399	411.351		318.764	171.83		137.398	36.4489		nan	83.3119		nan	nan		nan	nan
nan	88.5186		170.374	nan		208.846	359.281		nan	nan		nan	nan		nan	nan
27.4797	421.765		186.862	26.0349		181.366	182.244		nan	nan		nan	nan		nan	nan
27.4797	546.733		615.544	78.1047		nan	nan		nan	nan		nan	nan		nan	nan
nan	541.526		593.561	57.2768		131.902	130.174		nan	nan		nan	31.2419		nan	nan
nan	135.382		467.154	78.1047		82.4391	130.174		nan	nan		nan	nan		nan	nan
nan	39.0524		175.87	52.0698		120.911	31.2419		nan	nan		109.919	93.7256		nan	nan
208.846	1431.92		115.415	nan		49.4634	26.0349		nan	nan		98.927	88.5188		nan	nan
241.821	1796.41		324.26	nan		nan	26.0349		247.317	177.037		nan	nan		nan	nan
252.813	2155.69		417.691	26.0349		60.4553	208.279		93.431	57.2768		nan	nan		nan	nan
131.902	1718.3		335.252	26.0349		nan	156.209		27.4797	124.967		nan	nan		nan	nan
27.4797	484.249		274.797	26.0349		nan	52.0698		104.423	156.209		nan	nan		nan	nan
27.4797	864.358		395.707	119.761		197.854	260.349		nan	nan		nan	nan		nan	nan
65.9512	1213.23		423.187	177.037		329.756	114.553		nan	36.4489		nan	nan		nan	nan
54.9593	1421.5		335.252	203.072		104.423	93.726		1044.23	161.416		nan	nan		nan	nan
71.4471	1280.91		203.349	124.967		109.919	104.14		1467.41	119.761		nan	nan		nan	nan
nan	26.0349		593.561	57.2768		27.4797	26.0349		27.4797	nan		nan	nan		nan	nan
nan	26.0349		500.13	41.6558		27.4797	109.347		nan	nan		nan	nan		nan	nan
nan	26.0349		357.236	52.0698		241.821	26.0349		nan	nan		nan	nan		nan	nan
82.439	130.174		456.163	41.6558		230.829	72.8977		nan	nan		27.4797	nan		nan	nan
362.732	302.005		527.609	26.0349		nan	nan		nan	nan		nan	nan		nan	nan
324.26	442.593		626.536	104.14		164.878	26.0349		nan	nan		nan	nan		nan	nan
164.878	682.114		676	208.279		137.398	26.0349		nan	nan		nan	nan		nan	nan
203.35	781.047		747.447	218.693		43.9675	78.1048		27.4797	nan		nan	nan		nan	nan
197.854	817.495		373.723	104.14		nan	187.451		54.9593	26.0349		nan	26.0349		nan	nan
27.4797	78.1047		395.707	166.623		27.4797	234.314		126.406	57.2768		nan	nan		nan	nan
291.284	192.658		434.179	145.795		54.9593	291.591		27.4797	78.1047		nan	nan		nan	nan
296.78	239.521		406.699	156.209		32.9756	275.97		197.854	67.6907		nan	nan		nan	nan
208.846	182.244		390.211	78.1048		nan	nan		120.91	26.0349		nan	nan		nan	nan
230.829	140.588		307.772	46.8628		nan	nan		164.878	36.4489		nan	nan		nan	nan
nan	916.428		nan	52.0698		49.4634	151.002		214.341	177.037		nan	nan		nan	nan
nan	838.323		nan	57.2768		148.39	140.588		153.886	208.279		nan	nan		nan	nan
nan	546.732		109.919	93.7259		54.9593	52.0698		269.301	239.521		76.9431	41.6558		nan	nan
nan	182.244		109.919	104.14		126.406	104.139		214.341	197.865		27.4797	26.0349		nan	nan
nan	57.2768		54.9593	109.347		82.439	78.1047		230.829	234.314		27.4797	57.2768		nan	nan
nan	26.0349		nan	nan		137.398	57.2768		nan	nan		170.374	93.7259		nan	nan
nan	83.3115		71.4471	36.4489		65.9512	26.0349		82.439	124.967		nan	52.0698		nan	nan
nan	921.635		27.4797	26.0349		54.9593	36.4489		93.4311	52.0698		nan	nan		nan	nan
nan	1223.64		nan	nan		318.764	182.244		104.423	62.4838		nan	nan		nan	nan
60.4553	1327.78		98.9268	36.4489		329.756	140.588		nan	nan		nan	nan		nan	nan
60.4552	2015.1		93.4311	72.8977		126.407	52.0698		214.341	140.588		nan	nan		153.886	52.0698
43.9675	1754.75		nan	nan		76.9431	57.2768		599.057	nan		nan	nan		nan	nan
65.9512	1041.4		27.4797	78.1047		54.9593	109.347		109.919	26.0349		nan	nan		nan	nan
98.9269	114.554		148.39	26.0349		93.431	140.588		511.122	166.623		nan	nan		nan	nan
153.886	213.486		43.9675	nan		126.407	234.314		505.626	171.83		nan	nan		nan	nan
65.9512	265.556		nan	nan		nan	nan		54.9593	36.4489		nan	nan		nan	nan
186.862	609.216		192.358	nan		nan	nan		98.9268	36.4489		nan	nan		nan	nan
351.74	328.04		45.7994	26.0349		54.9593	26.0349		82.439	26.0349		nan	nan		nan	nan
nan	nan		nan	nan		38.4715	36.4489		82.439	255.142		nan	nan		nan	nan
nan	88.5188		nan	nan		175.87	52.0698		38.4715	43.3915		nan	nan		nan	nan
38.4715	104.14		nan	nan		181.366	380.109		nan	57.2768		nan	nan		nan	nan
nan	nan		nan	26.0349		32.9756	nan		nan	nan		nan	nan		nan	nan
nan	nan		98.927	31.2419		82.439	234.314		nan	nan		nan	nan		nan	nan
27.4797	88.5186		27.4797	26.0349		27.4797	156.209		nan	nan		nan	nan		nan	nan
27.4797	26.0349		27.4797	46.8628		27.4797	26.0349		nan	nan		nan	nan		nan	nan
65.9512	98.9327		104.423	31.2419		nan	nan		nan	nan		nan	nan		nan	nan
nan	nan		nan	nan		nan	nan		nan	nan		nan	nan		nan	nan
nan	nan		nan	nan		120.911	177.037		109.919	52.0698		nan	nan		nan	nan
nan	nan		nan	135.381		49.4634	88.5188		41.2195	78.1047		nan	nan		nan	nan
nan	nan		nan	nan		38.4715	62.4838		nan	182.244		nan	nan		nan	nan
27.4797	130.174		126.406	140.588		137.398	26.0349		nan	nan		nan	nan		nan	nan
27.4797	98.9327		98.927	124.967		nan	26.0349		nan	nan		nan	nan		nan	nan
nan	52.0698		27.4797	nan		203.35	223.9		nan	nan		nan	nan		nan	nan
54.9593	52.0698		27.4797	nan		164.878	52.0698		nan	nan		nan	nan		nan	nan
65.9512	26.0349		82.439	52.0698		nan	88.5188		nan	nan		nan	nan		nan	nan
98.927	26.0349		nan	nan		159.382	109.347		nan	nan		nan	nan		nan	nan
82.439	nan		nan	nan		175.87	104.14		nan	nan		nan	nan		nan	nan
230.829	nan		nan	nan		153.886	156.209		nan	nan		nan	nan		nan	nan
511.122	255.142		nan	nan		nan	26.0349		nan	26.0349		nan	nan		nan	nan
159.382	78.1047		nan	nan		nan	nan		38.4715	88.5189		nan	nan		nan	nan
nan	nan		nan	nan		nan	nan		nan	nan		nan	nan		nan	nan
148.39	93.7259		nan	nan		nan	nan		nan	nan		nan	nan		nan	nan
170.374	36.4489		49.4634	104.139		nan	26.0349		nan	nan		nan	nan		nan	nan
175.87	45.5611		nan	nan		82.4391	78.1049		nan	nan		nan	nan		nan	nan
nan	26.0349		159.382	26.0349		54.9593	46.8628		nan	nan		nan	nan		nan	nan
192.358	104.14		49.4634	26.0349		54.9593	nan		nan	nan		nan	nan		nan	nan
nan	52.0698		nan	52.0698		48.0894	65.0872		681.496	104.14		nan	nan		nan	nan
nan	26.0349		nan	26.0349		27.4797	239.521		472.651	104.14		nan	nan		nan	nan
nan	nan		nan	109.346		76.943	166.623		nan	nan		nan	nan		nan	nan
nan	nan		nan	nan		159.382	182.244		nan	nan		nan	nan		nan	nan
nan	151.002		nan	nan		71.4471	26.0349		nan	nan		nan	nan		nan	nan
27.4797	nan		nan	26.0349		nan	nan		nan	nan		nan	nan		nan	nan
nan	nan		nan	nan		nan	26.0349		nan	nan		nan	nan		nan	nan
60.4552	109.346		nan	nan		nan	nan		nan	nan		nan	nan		nan	nan
38.4715	249.935		nan	nan		98.927	114.554		nan	nan		nan	nan		nan	nan
214.341	1353.81		2319.28	104.14		104.423	135.381		nan	nan		38.4715	nan		nan	nan
153.886	1666.23		2297.3	83.3118		nan	nan		nan	nan		60.4552	104.14		nan	nan
96.1786	1676.65		1159.64	52.0698		36.6396	46.8628		nan	nan		428.683	124.967		nan	26.0349
nan	nan		730.959	52.0698		71.4471	26.0349		nan	nan		555.089	156.209		nan	nan
65.9512	411.351		379.219	nan		71.4471	145.795		nan	26.0349		71.4471	26.0349		nan	nan
54.9593	322.833		296.78	83.3118		109.919	109.346		340.748	359.281		43.9675	109.347		nan	nan
nan	nan		665.008	83.3118		54.9593	213.486		49.4634	72.8977		71.4471	88.5189		nan	nan
1753.2	2134.86		901.333	62.4838		93.4311	161.416		972.78	62.4838		48.0894	46.8628		nan	nan
2066.47	1937		939.805	52.0698		27.4797	62.4838		1593.82	83.3118		nan	nan		nan	nan
nan	nan		626.536	26.0349		148.39	88.5188		2346.76	93.7259		nan	nan		nan	nan
82.439	182.244		384.715	46.8628		76.9432	135.381		153.886	67.6908		nan	nan		nan	nan
nan	32.5436		362.732	52.0698		131.902	161.416		131.902	52.0698		nan	78.1047		nan	nan
nan	78.1047		802.406	67.6907		170.374	nan		736.455	83.3118		nan	nan		nan	nan
nan	78.1047		1038.73	62.4838		27.4797	nan		1319.02	26.0349		nan	nan		nan	nan
27.4797	67.6907		1060.72	52.0698		43.9675	26.0349		2011.51	26.0349		nan	nan		nan	nan
76.9431	62.4838		186.861	nan		54.9593	161.416		1885.11	46.8628		nan	nan		nan	nan
175.87	145.795		313.268	72.8977		nan	nan		1973.04	52.0698		nan	nan		nan	nan
nan	nan		291.284	93.7259		49.4634	62.4838		406.699	26.0349		nan	nan		nan	nan
nan	nan		241.821	67.6907		82.439	650.872		989.27	78.1047		nan	nan		nan	nan
nan	nan		181.366	46.8628		82.439	374.902		1143.16	93.7259		nan	nan		nan	nan
nan	nan		131.902	26.0349		60.4553	182.244		610.049	31.2419		280.293	72.8977		nan	nan
nan	nan		82.4391	nan		nan	26.0349		175.87	135.381		230.829	78.1047		nan	nan
nan	nan		181.366	26.0349		nan	31.2419		nan	nan		nan	26.0349		nan	nan
nan	nan		296.78	46.8628		49.4634	67.6907		nan	nan		nan	nan		nan	nan
208.846	463.421		456.162	52.0698		49.4634	62.4838		nan	nan		nan	nan		nan	nan
263.805	598.802		434.179	46.8628		153.886	104.14		nan	nan		nan	nan		nan	nan
252.813	723.77		82.439	104.14		115.415	78.1047		nan	nan		27.4797	41.6558		nan	nan
203.349	682.114		208.846	26.0349		87.935	52.0698		54.9593	57.2768		27.4797	26.0349		nan	nan
104.423	515.491		340.748	26.0349		nan	nan		181.366	26.0349		54.9593	88.5188		nan	nan
nan	nan		384.715	nan		49.4634	67.6907		nan	26.0349		38.4715	114.554		nan	nan
nan	208.279		351.74	52.0698		104.423	46.8628		nan	nan		71.4472	93.726		nan	nan
65.9512	286.384		324.26	78.1047		27.4797	52.0698		nan	nan		241.821	57.2768		nan	nan
82.439	354.075		219.837	72.8977		65.9512	109.347		577.073	46.8628		32.9756	203.072		nan	nan
27.4797	249.935		nan	nan		71.4471	67.6907		1082.7	52.0698		nan	239.521		nan	nan
27.4797	182.244		98.9268	98.9325		54.9593	26.0349		nan	nan		98.9271	93.7259		nan	nan
27.4797	286.384		791.414	177.037		76.9431	nan		nan	nan		27.4797	nan		nan	nan
38.4715	426.972		544.097	145.795		109.919	nan		nan	nan		241.821	244.728		nan	nan
27.4797	572.768		362.732	140.588		148.39	nan		71.4471	41.6558		208.845	140.588		nan	nan
32.9756	463.421		324.26	130.174		126.406	26.0349		27.4797	52.0698		263.805	88.5188		nan	nan
93.4309	395.73		483.642	135.381		142.894	41.6558		98.9269	145.795		104.423	359.281		nan	nan
49.4634	135.381		500.13	104.139		142.894	104.14		nan	nan		nan	nan		nan	nan
175.87	333.247		566.081	52.0698		nan	nan		nan	nan		nan	nan		nan	nan
318.764	473.835		719.967	36.4489		27.4797	88.5188		nan	nan		nan	nan		nan	nan
445.171	692.528		780.423	26.0349		nan	348.868		nan	nan		38.4715	nan		nan	nan
nan	nan		357.236	41.6558		nan	588.388		nan	nan		203.35	197.865		nan	nan
nan	nan		214.341	26.0349		nan	166.623		nan	nan		65.9512	26.0349		nan	nan
nan	nan		93.431	26.0349		nan	78.1048		274.797	46.8628		nan	nan		nan	nan
nan	nan		93.431	nan		nan	1234.05		91.5989	nan		225.333	151.002		nan	nan
nan	nan		65.9512	26.0349		60.4553	26.0349		nan	nan		142.894	46.8628		nan	nan
nan	nan		65.9512	26.0349		82.439	52.0698		nan	nan		137.398	98.9324		nan	nan
nan	nan		236.325	62.4838		192.358	130.174		nan	nan		148.39	140.588		nan	nan
nan	nan		49.4634	114.554		27.4797	nan		nan	nan		nan	104.14		nan	nan
nan	nan		65.9512	119.76		87.9351	26.0349		483.642	26.0349		131.902	78.1046		nan	nan
nan	nan		38.4715	nan		nan	nan		27.4797	72.8977		76.9431	nan		nan	nan
nan	nan		27.4797	nan		27.4797	124.967		27.4797	nan		nan	104.14		nan	nan
nan	nan		32.9756	nan		87.9351	124.967		27.4797	62.4838		98.9269	151.002		nan	nan
nan	nan		983.774	83.3118		225.333	546.733		170.374	78.1047		159.382	171.83		nan	nan
nan	nan		1082.7	26.0349		148.39	624.837		137.398	46.8628		159.382	166.623		nan	nan
nan	nan		379.22	208.279		nan	nan		98.927	52.0698		54.9593	83.3118		nan	nan
nan	nan		219.838	36.4489		54.9593	62.4838		65.9512	52.0698		nan	nan		nan	nan
nan	nan		340.748	67.6908		54.9593	26.0349		175.87	78.1047		nan	nan		nan	nan
nan	nan		71.4471	67.6907		148.39	749.805		115.415	57.2768		nan	nan		nan	nan
nan	nan		nan	26.0349		203.349	916.428		nan	nan		nan	nan		nan	177.037
nan	nan		60.4552	52.0699		104.423	604.01		nan	nan		nan	nan		nan	nan
nan	nan		104.423	145.795		27.4797	234.314		nan	nan		nan	nan		nan	nan
nan	nan		38.4715	104.14		71.4472	26.0349		nan	nan		nan	nan		nan	nan
nan	nan		32.9756	nan		nan	nan		nan	nan		nan	nan		nan	nan
nan	nan		43.9675	nan		nan	nan		nan	nan		nan	nan		nan	nan
nan	nan		137.398	156.209		285.789	67.6907		54.9593	36.4489		nan	nan		nan	nan
nan	nan		nan	nan		258.309	109.346		27.4797	104.14		nan	nan		nan	nan
nan	nan		nan	nan		197.854	119.76		nan	nan		nan	nan		nan	nan
nan	nan		851.87	494.663		461.658	317.626		nan	nan		nan	nan		nan	nan
nan	nan		nan	nan		nan	nan		71.4471	67.6907		nan	nan		nan	nan
nan	nan		nan	nan		65.9512	57.2768		49.4634	nan		nan	nan		nan	nan
nan	nan		nan	nan		54.9593	177.037		nan	nan		nan	nan		nan	nan
nan	nan		nan	nan		54.9593	151.002		nan	nan		nan	nan		nan	nan
nan	nan		82.439	nan		43.9675	156.209		nan	nan		nan	nan		nan	nan
nan	nan		41.2195	52.0698		137.398	78.1049		nan	nan		nan	nan		nan	nan
nan	nan		54.9593	52.0698		nan	26.0349		nan	nan		nan	nan		nan	nan
nan	nan		87.9349	62.4838		nan	nan		1819.16	52.0698		nan	nan		nan	nan
nan	nan		38.4715	41.6558		nan	nan		nan	nan		nan	nan		nan	nan
nan	nan		27.4797	nan		nan	nan		2429.2	26.0349		nan	nan		nan	nan
nan	nan		38.4715	nan		nan	nan		27.4797	114.554		nan	nan		nan	nan
nan	nan		54.9593	26.0349		153.886	36.4489		27.4797	130.174		nan	nan		nan	nan
nan	nan		54.9593	26.0349		98.9269	36.4489		nan	nan		164.878	140.588		nan	nan
nan	nan		45.7994	nan		131.903	nan		109.919	192.658		159.382	119.76		nan	nan
nan	nan		82.439	98.9327		27.4797	130.174		109.919	156.209		nan	nan		nan	nan
nan	nan		82.439	114.554		159.382	135.381		nan	nan		nan	nan		nan	nan
nan	nan		82.439	88.5188		nan	nan		nan	nan		nan	nan		nan	nan
nan	nan		38.4716	52.0698		27.4797	nan		54.9593	67.6907		nan	nan		nan	nan
nan	nan		nan	26.0349		208.845	151.002		nan	nan		nan	nan		nan	nan
nan	nan		nan	nan		148.39	109.347		nan	26.0349		nan	nan		nan	nan
nan	nan		nan	26.0349		164.878	124.967		65.9512	52.0698		nan	nan		nan	nan
nan	nan		126.406	119.76		175.87	114.554		236.325	98.9325		nan	nan		nan	nan
nan	nan		175.87	348.867		247.317	93.7259		164.878	182.244		nan	nan		nan	nan
nan	nan		236.325	359.281		247.317	41.6558		nan	nan		nan	nan		nan	nan
nan	nan		368.227	nan		230.829	36.4489		54.9593	98.9329		nan	nan		nan	nan
nan	nan		659.512	26.0349		186.862	62.4838		nan	nan		nan	nan		nan	nan
nan	nan		549.593	26.0349		142.894	109.347		nan	130.174		nan	nan		nan	nan
nan	nan		401.203	26.0349		71.4471	104.139		164.878	203.072		nan	nan		nan	nan
nan	nan		357.236	26.0349		126.406	114.554		1945.56	114.553		nan	nan		nan	nan
nan	nan		390.211	nan		208.845	151.002		2352.26	182.244		nan	nan		nan	nan
nan	nan		906.829	52.0698		65.9512	463.421		2280.81	260.349		nan	nan		nan	nan
nan	nan		862.862	52.0698		27.4797	468.628		2192.88	286.384		nan	nan		nan	nan
nan	nan		390.211	140.588		38.4715	635.251		2780.95	192.658		nan	nan		nan	nan
nan	26.0349		302.276	119.76		60.4552	499.87		2660.03	119.761		nan	nan		nan	nan
nan	nan		170.374	67.6907		54.9593	52.0698		2214.86	46.8628		nan	nan		nan	nan
nan	nan		43.9675	31.2419		126.406	52.0698		1500.39	83.3119		nan	nan		nan	nan
nan	nan		27.4797	26.0349		64.1193	72.8977		164.878	161.416		nan	nan		nan	nan
nan	nan		32.9756	nan		65.9512	67.6908		527.609	135.381		nan	nan		nan	nan
nan	nan		115.415	nan		27.4797	885.186		505.626	62.4838		nan	nan		nan	nan
nan	nan		71.4471	nan		164.878	1801.61		1225.6	62.4838		nan	nan		131.903	78.1047
nan	nan		27.4797	nan		120.911	1952.62		1247.58	104.14		nan	nan		nan	nan
nan	nan		27.4797	nan		76.9431	26.0349		604.553	104.14		nan	nan		nan	nan
nan	nan		nan	nan		76.9431	171.83		71.4471	145.795		nan	nan		nan	nan
nan	nan		nan	nan		120.911	36.4489		351.74	161.416		nan	nan		nan	nan
nan	nan		nan	nan		87.935	26.0349		445.171	104.139		nan	nan		nan	nan
nan	nan		nan	nan		65.9512	72.8977		nan	nan		nan	nan		nan	nan
nan	nan		nan	nan		164.878	83.3118		137.398	26.0349		nan	nan		nan	nan
nan	nan		nan	nan		27.4797	nan		27.4797	104.14		nan	nan		nan	nan
nan	nan		170.374	88.5188		120.911	156.209		nan	98.9329		nan	nan		nan	nan
192.358	192.658		208.845	124.967		48.0894	nan		148.39	182.244		nan	nan		nan	nan
219.837	135.381		912.325	93.7256		nan	nan		nan	nan		nan	nan		nan	nan
241.821	83.3118		329.756	109.347		nan	26.0349		nan	nan		nan	nan		nan	nan
324.26	57.2768		252.813	197.865		82.4391	83.3118		236.325	145.795		nan	nan		nan	nan
351.74	57.2768		27.4797	78.1047		87.9351	98.9329		nan	nan		nan	nan		nan	nan
nan	nan		nan	nan		65.9512	nan		nan	nan		nan	nan		27.4797	nan
nan	nan		588.065	104.14		32.9756	nan		nan	nan		nan	nan		60.4552	nan
nan	nan		681.496	135.381		76.943	52.0698		nan	nan		60.4552	nan		nan	nan
nan	nan		758.439	182.244		54.9593	43.3915		nan	nan		nan	nan		nan	nan
34.3496	46.8628		54.9593	nan		82.4391	83.3118		nan	nan		nan	nan		nan	nan
nan	328.04		87.935	nan		82.439	130.174		nan	nan		nan	nan		nan	nan
nan	593.596		148.39	nan		49.4634	93.7259		nan	nan		nan	nan		nan	nan
nan	1468.37		43.9675	57.2768		60.4552	166.623		nan	nan		nan	nan		nan	nan
nan	1843.27		nan	nan		27.4797	67.6908		nan	nan		nan	nan		nan	nan
38.4715	1785.99		nan	nan		241.821	130.174		nan	nan		nan	nan		nan	nan
87.9348	1765.17		170.374	78.1047		197.854	88.5188		nan	nan		nan	nan		nan	nan
137.398	1749.54		65.9511	46.8628		nan	nan		nan	nan		nan	nan		nan	nan
104.423	1551.68		65.9512	46.8628		nan	nan		nan	nan		nan	nan		nan	nan
115.415	1254.88		170.374	135.381		296.78	182.244		nan	nan		nan	nan		nan	nan
104.423	885.186		340.748	151.002		478.146	124.967		nan	nan		nan	nan		nan	nan
109.919	31.2419		390.211	119.76		142.894	41.6558		nan	nan		nan	nan		nan	nan
nan	nan		368.227	83.3119		nan	nan		nan	nan		nan	nan		nan	nan
nan	nan		159.382	78.1047		nan	67.6907		nan	nan		nan	nan		nan	nan
nan	26.0349		164.878	83.3118		27.4797	nan		nan	nan		nan	nan		nan	nan
54.9593	1093.47		32.9756	nan		27.4797	52.0698		nan	nan		nan	nan		nan	nan
nan	1499.61		137.398	26.0349		27.4797	nan		nan	nan		nan	nan		nan	nan
49.4634	1999.48		313.268	161.416		82.439	78.1046		nan	nan		nan	nan		nan	nan
98.9268	1968.24		181.366	234.314		164.878	145.795		nan	nan		nan	nan		nan	nan
115.415	1666.23		192.358	104.14		27.4797	31.2419		nan	nan		nan	nan		nan	nan
131.902	1551.68		148.39	62.4838		87.935	26.0349		nan	nan		nan	nan		nan	nan
214.341	124.967		774.927	624.837		nan	nan		nan	nan		nan	nan		nan	nan
87.9351	421.765		nan	124.967		27.4797	nan		nan	nan		nan	nan		nan	nan
82.4391	505.077		nan	31.2419		93.4308	109.346		nan	nan		nan	nan		nan	nan
82.439	499.87		nan	nan		nan	nan		nan	nan		nan	52.0698		nan	nan
60.4552	437.386		nan	nan		76.9431	130.174		nan	nan		nan	nan		nan	67.6907
98.927	343.661		nan	nan		93.4311	83.3118		nan	nan		nan	nan		nan	nan
126.406	307.212		1494.89	963.291		54.9593	265.556		nan	nan		nan	nan		nan	nan
126.406	364.488		1599.32	984.119		43.9675	52.0698		nan	nan		nan	nan		nan	nan
104.423	463.421		1308.03	692.528		115.415	57.2768		nan	nan		nan	nan		nan	nan
115.415	541.526		818.895	551.94		54.9593	93.7259		170.374	26.0349		nan	nan		nan	nan
93.4311	275.97		505.626	484.249		104.423	41.6558		43.9675	nan		nan	nan		49.4634	26.0349
32.9756	166.623		384.715	536.319		nan	nan		nan	nan		nan	nan		nan	26.0349
27.4797	192.658		nan	nan		54.9593	78.1047		nan	nan		nan	nan		27.4797	52.0698
27.4797	265.556		nan	nan		98.927	88.519		nan	nan		nan	nan		27.4797	52.0698
269.301	499.87		nan	nan		98.927	78.1047		nan	nan		nan	nan		27.4797	nan
307.772	442.593		nan	nan		82.439	nan		nan	nan		nan	nan		nan	nan
nan	52.0698		nan	nan		181.366	98.9324		nan	nan		nan	nan		54.9593	nan
27.4797	52.0698		nan	nan		76.9431	26.0349		nan	nan		nan	nan		nan	nan
32.9756	26.0349		nan	nan		27.4797	nan		nan	nan		nan	nan		nan	nan
nan	nan		nan	nan		65.9512	130.174		nan	nan		nan	nan		nan	nan
82.439	166.623		nan	nan		82.439	93.7256		nan	nan		nan	nan		nan	nan
nan	nan		nan	nan		120.911	57.2769		nan	nan		nan	nan		27.4797	nan
60.4553	62.4838		nan	nan		nan	270.763		nan	nan		nan	nan		nan	nan
87.9349	72.8977		241.821	364.488		76.9431	1072.64		nan	nan		nan	nan		nan	nan
43.9675	229.107		nan	nan		49.4634	702.942		nan	nan		nan	nan		nan	nan
109.919	nan		nan	nan		120.911	859.151		nan	nan		54.9593	223.9		54.9593	46.8628
nan	nan		nan	nan		170.374	1135.12		nan	nan		27.4797	577.974		54.9593	52.0698
131.902	93.7259		nan	nan		170.374	1416.3		nan	nan		nan	nan		nan	nan
159.382	72.8977		nan	nan		109.919	1775.58		nan	nan		nan	nan		27.4797	nan
38.4715	135.381		nan	nan		82.4391	2114.04		nan	nan		nan	nan		nan	nan
38.4715	218.693		nan	nan		241.821	213.486		nan	nan		nan	nan		nan	nan
27.4797	239.521		nan	nan		60.4552	52.0698		27.4797	nan		54.9593	26.0349		nan	nan
43.9675	307.212		nan	nan		nan	52.0698		nan	nan		nan	nan		nan	nan
54.9593	348.868		nan	nan		164.878	182.244		nan	nan		nan	nan		nan	nan
27.4797	208.279		nan	nan		nan	nan		nan	nan		nan	nan		nan	nan
nan	130.174		241.821	291.591		43.9675	88.519		nan	nan		nan	nan		nan	nan
131.902	197.865		324.26	359.281		54.9593	26.0349		nan	nan		nan	nan		nan	nan
137.398	57.2768		373.724	437.386		27.4797	26.0349		nan	nan		nan	nan		nan	nan
nan	72.8977		1165.14	52.0698		54.9593	109.347		nan	nan		nan	nan		nan	nan
60.4553	182.244		1632.29	46.8628		nan	nan		nan	nan		nan	nan		nan	nan
38.4716	72.8978		1725.72	nan		nan	nan		nan	nan		nan	nan		nan	nan
65.9512	93.7259		1725.72	26.0349		nan	nan		nan	nan		nan	nan		nan	nan
45.7995	83.3117		1626.8	46.8628		137.398	26.0349		nan	nan		nan	nan		nan	nan
nan	nan		1654.28	62.4838		nan	52.0698		nan	nan		nan	nan		nan	nan
nan	nan		1665.27	104.14		27.4797	nan		nan	nan		nan	nan		nan	nan
nan	nan		1731.22	104.14		164.878	52.0698		nan	nan		nan	nan		nan	nan
nan	nan		1467.41	151.002		247.317	26.0349		nan	nan		nan	nan		nan	nan
nan	nan		1027.74	151.002		71.4471	453.007		nan	nan		nan	nan		nan	nan
nan	nan		736.455	192.658		54.9593	145.795		nan	nan		nan	nan		nan	nan
nan	nan		nan	26.0349		109.919	119.76		nan	nan		nan	nan		nan	nan
nan	nan		nan	52.0698		104.423	41.6558		nan	nan		nan	nan		nan	nan
nan	nan		82.4389	52.0698		27.4797	52.0698		nan	nan		nan	nan		nan	nan
27.4797	nan		27.4797	26.0349		nan	nan		nan	nan		nan	nan		nan	nan
nan	nan		nan	52.0698		38.4715	41.6558		nan	nan		nan	nan		nan	nan
nan	nan		nan	nan		27.4797	78.1049		nan	nan		nan	nan		nan	nan
nan	nan		27.4797	43.3915		nan	114.553		nan	nan		nan	nan		nan	nan
nan	nan		27.4797	nan		65.9512	52.0698		nan	nan		nan	nan		nan	nan
nan	nan		nan	nan		148.39	124.967		nan	nan		nan	nan		nan	nan
nan	nan		nan	26.0349		nan	104.14		nan	nan		nan	nan		nan	nan
nan	nan		93.4309	26.0349		82.439	109.346		nan	nan		nan	nan		nan	nan
nan	nan		252.813	93.7257		54.9593	93.7257		nan	nan		nan	nan		nan	nan
nan	nan		549.594	249.935		98.927	822.702		nan	nan		nan	nan		nan	nan
nan	nan		nan	104.14		142.894	1015.36		nan	nan		nan	nan		nan	nan
nan	nan		27.4797	31.2419		54.9593	78.1049		nan	nan		nan	nan		nan	nan
nan	nan		nan	26.0349		27.4797	nan		nan	nan		nan	nan		98.927	229.107
nan	nan		nan	26.0349		27.4797	nan		nan	nan		nan	nan		82.439	213.486
nan	nan		32.9756	26.0349		27.4797	nan		nan	nan		nan	nan		43.9675	124.967
nan	26.0349		27.4797	26.0349		126.406	31.2419		nan	nan		nan	nan		93.431	239.521
nan	nan		nan	104.14		49.4634	119.76		nan	nan		nan	nan		76.9431	244.728
27.4797	62.4838		71.4471	203.072		192.358	161.416		nan	nan		nan	nan		27.4797	26.0349
nan	nan		54.9593	203.072		186.862	93.7259		nan	nan		nan	nan		32.9756	57.2768
nan	nan		36.6396	151.002		170.374	52.0698		nan	nan		nan	nan		43.9675	145.795
nan	nan		32.9756	88.5185		76.9431	26.0349		nan	nan		nan	nan		nan	52.0698
nan	nan		nan	nan		208.845	83.3116		nan	nan		nan	nan		nan	52.0698
nan	nan		538.601	41.6558		65.9512	57.2769		nan	nan		nan	nan		nan	52.0698
nan	nan		763.935	52.0698		60.4552	26.0349		nan	nan		nan	nan		27.4797	78.1047
nan	nan		934.309	45.5611		142.894	275.97		nan	nan		nan	nan		65.9512	46.8628
nan	nan		725.463	nan		27.4797	302.005		137.398	119.761		nan	nan		181.366	145.795
137.398	41.6558		417.691	nan		115.415	213.486		93.431	36.4489		nan	nan		142.894	130.174
nan	nan		nan	52.0698		27.4797	114.553		71.4471	88.5187		nan	nan		nan	nan
nan	nan		43.9675	36.4489		nan	98.9329		236.325	114.553		nan	nan		nan	nan
87.935	114.553		nan	nan		54.9593	36.4489		208.845	83.3118		nan	nan		nan	nan
109.919	151.002		nan	nan		54.9593	104.14		109.919	104.14		nan	nan		nan	nan
109.919	119.76		nan	nan		153.886	46.8628		98.927	119.76		nan	nan		nan	nan
109.919	145.795		nan	nan		98.927	62.4838		109.919	26.0349		nan	nan		nan	nan
49.4634	83.3118		nan	nan		48.0894	114.554		60.4553	93.7259		nan	nan		nan	nan
nan	nan		nan	nan		nan	nan		93.431	140.588		nan	nan		54.9593	156.209
230.829	83.3115		nan	nan		nan	nan		65.9513	83.3118		nan	nan		98.927	26.0349
159.382	52.0698		nan	nan		nan	nan		126.406	57.2768		nan	nan		82.439	41.6558
nan	nan		nan	nan		27.4797	nan		nan	nan		nan	nan		126.406	78.1047
329.756	390.523		nan	nan		27.4797	nan		104.423	52.0698		nan	nan		137.398	166.623
nan	nan		nan	nan		38.4715	52.0698		137.398	72.8979		nan	nan		109.919	46.8628
nan	nan		nan	nan		71.4471	270.763		87.935	145.795		nan	nan		93.431	187.451
nan	nan		nan	nan		27.4797	265.556		nan	52.0698		nan	nan		159.382	140.588
nan	nan		nan	nan		49.4634	369.695		27.4797	130.174		nan	nan		nan	124.967
nan	nan		nan	nan		54.9593	437.386		65.9513	109.346		nan	nan		nan	104.14
340.748	213.486		nan	nan		nan	26.0349		2753.47	nan		nan	nan		181.366	265.556
280.293	234.314		nan	nan		109.919	36.4489		2594.08	52.0698		nan	nan		164.878	124.967
120.91	234.314		nan	nan		159.382	67.6907		192.358	166.623		nan	nan		27.4797	109.347
82.4391	531.112		nan	nan		82.439	36.4489		nan	nan		nan	nan		nan	52.0698
120.911	572.768		nan	nan		109.919	171.83		27.4797	104.139		nan	nan		203.35	354.074
93.431	338.454		nan	nan		115.415	26.0349		148.39	255.142		nan	nan		203.349	161.416
148.39	239.521		nan	nan		109.919	161.416		126.406	72.8977		nan	nan		131.903	41.6558
170.374	328.039		nan	nan		54.9593	26.0349		54.9593	124.967		nan	nan		302.276	177.037
186.862	333.247		nan	nan		104.423	348.868		186.862	119.76		nan	nan		181.366	52.0698
82.439	380.109		nan	nan		76.9431	484.249		181.366	109.347		nan	nan		87.9351	26.0349
54.9593	515.491		nan	nan		60.4553	72.8977		54.9593	nan		nan	nan		27.4797	41.6558
131.902	281.177		nan	nan		nan	nan		1071.71	39.0524		nan	nan		98.927	104.14
54.9593	781.046		nan	nan		27.4797	nan		1099.19	52.0698		nan	nan		76.9431	130.174
49.4634	890.393		nan	nan		137.398	26.0349		994.765	239.521		nan	nan		269.301	145.795
27.4797	218.693		82.4391	161.416		54.9593	26.0349		1121.17	286.384		nan	nan		nan	nan
76.9431	187.451		nan	nan		115.415	171.83		1236.59	203.072		nan	nan		nan	nan
27.4797	145.795		324.26	83.3118		nan	nan		1082.7	171.83		nan	nan		27.4797	26.0349
71.4471	515.491		203.35	104.14		nan	nan		1038.73	109.347		54.9593	135.381		nan	nan
71.4471	692.528		181.366	104.14		nan	nan		571.577	72.8977		98.9271	52.0698		nan	nan
126.406	718.563		60.4553	78.1047		nan	nan		434.179	41.6558		nan	nan		nan	nan
93.4311	734.184		197.854	72.8977		nan	nan		357.236	67.6907		104.423	177.037		nan	nan
38.4715	593.595		137.398	208.279		nan	nan		357.236	93.7259		335.252	135.381		nan	nan
76.9431	426.972		214.341	161.416		27.4797	nan		49.4634	26.0349		120.911	78.1047		nan	nan
43.9675	369.695		225.333	197.865		nan	nan		49.4634	57.2768		32.9756	109.347		nan	nan
148.39	244.728		439.675	203.072		nan	nan		nan	nan		38.4715	36.4489		nan	nan
137.398	203.072		461.658	223.9		nan	nan		nan	nan		nan	26.0349		137.398	93.7259
98.9271	166.623		637.528	151.002		nan	nan		137.398	98.9329		27.4797	26.0349		109.919	114.553
nan	52.0698		862.862	187.451		nan	nan		nan	nan		142.894	57.2768		82.4391	145.795
27.4797	390.523		912.325	213.486		nan	nan		27.4797	52.0698		115.414	62.4838		nan	nan
27.4797	239.521		796.91	197.865		153.886	52.0698		32.9756	104.14		247.317	234.314		1011.25	1051.81
nan	177.037		665.008	213.486		27.4797	nan		32.9756	62.4838		164.878	119.761		544.098	333.246
nan	109.347		736.455	234.314		nan	26.0349		368.228	26.0349		159.382	166.623		219.837	26.0349
27.4797	26.0349		708.975	239.521		nan	nan		54.9593	nan		32.9756	130.174		87.9351	26.0349
32.9756	43.3915		615.545	182.244		nan	nan		82.439	39.0524		27.4797	nan		54.9593	nan
82.439	130.174		60.4552	93.7259		nan	nan		148.39	109.347		203.35	26.0349		104.423	78.1048
98.927	130.174		49.4634	171.83		nan	nan		384.715	223.9		241.821	41.6558		27.4797	26.0349
104.423	1030.98		126.406	182.244		nan	nan		500.13	104.14		230.829	31.2419		291.284	177.037
87.9351	1614.16		nan	nan		38.4715	109.347		109.919	78.1047		148.39	135.381		49.4634	31.2419
43.9675	2150.48		27.4797	nan		nan	nan		48.0894	182.244		280.292	213.486		27.4797	88.5188
49.4634	2207.76		49.4634	26.0349		nan	nan		159.382	104.14		93.431	52.0698		93.4311	281.177
65.9512	2082.79		nan	26.0349		nan	nan		148.39	130.174		nan	nan		nan	45.5611
164.878	2166.1		27.4797	26.0349		nan	nan		197.854	192.658		nan	151.002		nan	67.6907
164.878	1473.57		27.4797	26.0349		nan	nan		nan	nan		65.9512	192.658		nan	83.3118
214.341	1046.6		32.9756	41.6558		nan	nan		nan	nan		148.39	119.76		nan	83.3118
208.845	765.426		54.9593	26.0349		nan	nan		126.406	34.7132		43.9675	135.381		54.9593	98.9329
1352	1244.47		38.4715	26.0349		nan	nan		nan	nan		nan	104.14		54.9593	109.347
131.902	nan		27.4797	nan		nan	nan		nan	nan		302.277	52.0698		27.4797	187.451
38.4715	239.521		27.4797	nan		nan	nan		nan	nan		nan	26.0349		120.91	62.4838
nan	nan		27.4797	135.381		nan	nan		nan	nan		27.4797	nan		104.423	265.556
nan	nan		27.4797	124.967		nan	nan		nan	nan		27.4797	93.7257		nan	nan
nan	nan		27.4797	78.1047		nan	nan		nan	nan		412.195	369.695		170.374	187.451
43.9675	109.346		27.4797	43.3915		nan	nan		131.902	145.795		76.9431	78.1049		91.5991	151.002
27.4797	nan		nan	nan		nan	nan		82.439	140.588		82.439	78.1048		71.4471	52.0698
390.211	177.037		nan	nan		nan	nan		120.91	166.623		115.415	140.588		27.4797	26.0349
nan	nan		nan	nan		nan	nan		1055.22	104.14		98.927	171.83		36.6396	130.174
nan	nan		nan	nan		nan	nan		1384.97	93.7259		258.309	52.0698		164.878	104.14
nan	nan		nan	nan		nan	nan		1373.98	182.244		27.4797	62.4838		32.9756	93.7254
nan	nan		nan	nan		nan	nan		1176.13	192.658		48.0894	88.5188		109.919	46.8628
nan	nan		nan	nan		nan	nan		774.927	52.0698		nan	26.0349		60.4552	26.0349
nan	nan		nan	281.177		27.4797	nan		835.382	46.8628		nan	52.0698		60.4552	nan
nan	nan		98.927	744.598		nan	nan		nan	119.76		71.4471	34.7132		54.9593	nan
nan	nan		450.667	630.044		nan	nan		170.374	26.0349		54.9593	130.174		280.293	192.658
nan	nan		615.544	473.835		nan	nan		27.4797	36.4489		60.4553	177.037		851.87	682.114
nan	nan		494.634	426.972		nan	nan		27.4797	78.1047		27.4797	nan		32.9756	26.0349
nan	nan		428.683	385.316		nan	nan		1319.02	130.174		27.4797	26.0349		27.4797	36.4489
nan	nan		54.9593	41.6558		126.407	62.4838		1483.9	151.002		27.4797	26.0349		nan	93.7257
nan	nan		43.9675	52.0698		nan	nan		1648.78	109.347		203.35	52.0698		104.423	nan
nan	nan		nan	36.4489		nan	nan		115.415	348.867		54.9593	93.7259		nan	nan
nan	nan		nan	26.0349		nan	nan		335.252	31.2419		71.4471	223.9		nan	nan
nan	nan		nan	nan		nan	nan		269.301	62.4838		208.846	145.795		115.414	328.04
nan	nan		nan	nan		164.878	426.972		307.772	57.2768		186.862	109.347		170.374	78.1047
131.902	88.5188		104.423	57.2768		170.374	239.521		65.9512	93.7254		27.4797	nan		87.9348	67.6907
nan	nan		153.886	119.76		104.423	171.83		93.4311	166.623		54.9593	78.1047		43.9675	197.865
nan	nan		115.415	177.037		115.415	32.5436		197.854	182.244		82.439	52.0698		27.4797	114.554
nan	nan		285.789	26.0349		109.919	130.174		126.407	62.4838		82.439	46.8628		nan	nan
27.4797	nan		153.886	98.9329		214.342	208.279		120.911	46.8628		126.406	161.416		nan	26.0349
27.4797	nan		186.862	354.074		27.4797	140.588		703.48	135.381		126.406	229.107		nan	26.0349
nan	nan		nan	nan		82.439	177.037		137.398	104.14		153.886	369.695		65.9512	31.2419
nan	nan		nan	26.0349		71.4471	156.209		nan	nan		nan	26.0349		27.4797	239.521
nan	nan		nan	26.0349		60.4553	171.83		nan	nan		142.894	93.7259		76.9431	187.451
nan	nan		27.4797	192.658		71.4471	223.9		nan	nan		181.366	83.3118		27.4797	67.6908
nan	nan		434.179	31.2419		93.431	140.588		27.4797	26.0349		93.4309	78.1048		43.9675	197.865
340.748	62.4837		752.943	124.967		54.9593	83.3118		27.4797	nan		27.4797	nan		nan	nan
93.4308	88.5185		868.358	203.072		27.4797	52.0698		nan	26.0349		148.39	98.9329		nan	nan
137.398	239.521		1060.72	286.384		nan	nan		nan	nan		148.39	98.9323		nan	nan
60.4552	72.8976		1027.74	296.798		nan	nan		38.4715	98.9329		27.4797	104.139		nan	nan
32.9756	31.2419		1022.25	281.177		nan	nan		nan	nan		nan	nan		nan	nan
nan	nan		54.9593	135.381		nan	nan		nan	nan		252.813	109.347		nan	nan
nan	nan		27.4797	26.0349		142.894	104.14		nan	nan		115.415	171.83		nan	nan
nan	nan		nan	nan		54.9593	98.9329		nan	nan		27.4797	52.0698		nan	nan
nan	nan		nan	nan		nan	36.4489		nan	nan		nan	nan		nan	nan
nan	nan		478.146	302.005		nan	26.0349		153.886	218.693		nan	nan		nan	nan
nan	nan		241.821	213.486		nan	525.905		27.4797	nan		nan	nan		nan	nan
nan	nan		148.39	192.658		nan	687.321		43.9675	nan		186.861	78.1047		nan	nan
nan	nan		274.797	187.451		32.9756	1088.26		nan	nan		54.9593	140.588		nan	nan
38.4715	859.151		54.9593	124.967		54.9593	1015.36		175.87	192.658		27.4797	197.865		nan	nan
87.9351	635.251		nan	26.0349		49.4634	895.6		38.4715	156.209		109.919	1520.44		nan	nan
148.39	624.837		nan	26.0349		82.439	708.149		115.415	161.416		109.919	952.879		nan	nan
170.374	1254.88		41.2195	31.2419		98.927	593.595		164.878	52.0698		82.4391	505.077		nan	nan
159.382	1483.99		109.919	52.0698		109.919	317.626		54.9593	88.5188		54.9593	213.486		nan	nan
87.9349	1291.33		274.796	104.14		60.4552	208.279		54.9593	93.7257		131.903	130.174		nan	nan
65.9512	598.802		324.26	104.14		109.919	255.142		54.9593	26.0349		nan	nan		nan	nan
76.9431	36.4489		335.252	62.4838		54.9593	328.039		54.9593	nan		945.301	546.733		nan	nan
115.415	57.2768		153.886	72.8977		27.4797	93.7259		313.268	145.795		65.9512	26.0349		nan	nan
225.333	52.0698		nan	161.416		43.9675	nan		181.366	52.0698		32.9756	nan		nan	nan
362.732	307.212		87.9351	26.0349		159.382	187.451		32.9756	57.2768		27.4797	26.0349		nan	nan
192.358	229.107		82.439	62.4838		76.9431	nan		115.415	26.0349		71.4471	nan		nan	nan
137.398	151.002		nan	nan		164.878	177.037		41.2195	39.0524		82.439	nan		nan	nan
247.317	145.795		nan	nan		nan	nan		192.358	114.553		27.4797	41.6559		nan	nan
269.301	104.14		nan	nan		49.4634	614.424		269.301	156.209		nan	nan		nan	nan
175.87	nan		1016.75	213.486		71.4471	859.151		38.4715	32.5436		nan	36.4489		nan	nan
nan	nan		1137.66	161.416		137.398	1239.26		54.9593	67.6907		nan	nan		nan	nan
137.398	46.8628		1126.67	187.451		126.406	1030.98		54.9593	197.865		126.406	234.314		nan	nan
60.4552	43.3915		840.878	171.83		54.9593	697.735		49.4634	62.4838		48.0894	119.76		nan	nan
nan	nan		384.715	203.072		54.9593	588.389		27.4797	72.8977		41.2195	72.8977		nan	nan
82.439	nan		313.268	124.967		54.9593	572.767		27.4797	26.0349		60.4552	67.6907		nan	nan
nan	nan		368.228	46.8628		54.9593	354.075		nan	93.7259		109.919	67.6907		nan	nan
197.854	333.247		489.138	52.0698		27.4797	380.109		54.9593	104.14		nan	nan		nan	nan
192.358	213.486		478.146	83.3118		38.4715	739.391		423.187	203.072		230.829	114.553		nan	nan
nan	nan		nan	nan		82.439	541.526		318.764	171.83		nan	nan		nan	nan
nan	nan		nan	nan		164.878	249.935		203.35	192.658		nan	nan		nan	nan
104.423	223.9		nan	nan		49.4634	52.0698		32.9756	26.0349		nan	72.8978		nan	nan
nan	nan		nan	nan		27.4797	nan		27.4797	72.8977		34.3496	171.83		nan	nan
nan	nan		nan	nan		192.358	31.2419		93.4309	41.6558		82.439	166.623		nan	nan
nan	nan		137.398	93.7259		126.406	67.6908		126.407	57.2768		54.9593	nan		nan	nan
nan	72.8977		76.943	104.139		137.398	93.7259		175.87	119.76		120.911	119.76		nan	nan
nan	109.347		nan	nan		54.9593	72.8978		nan	nan		82.439	109.347		nan	nan
nan	nan		nan	nan		27.4797	249.935		nan	nan		71.4471	119.761		nan	nan
nan	nan		nan	nan		75.5692	374.902		nan	nan		nan	nan		nan	nan
nan	nan		nan	nan		65.9512	52.0698		nan	nan		32.9756	nan		nan	nan
nan	nan		nan	nan		93.431	98.9329		nan	nan		38.4715	nan		nan	nan
34.3496	78.1047		nan	nan		nan	nan		nan	nan		27.4797	nan		nan	nan
nan	nan		32.9756	nan		nan	nan		nan	nan		nan	36.4489		nan	nan
nan	nan		109.918	nan		nan	nan		nan	nan		148.39	124.967		nan	nan
nan	nan		54.9593	52.0698		nan	nan		nan	nan		164.878	52.0698		nan	nan
nan	nan		nan	nan		nan	nan		nan	nan		148.39	72.8977		nan	nan
71.4471	145.795		nan	nan		54.9593	26.0349		nan	nan		49.4634	83.3118		nan	nan
109.919	244.728		186.862	302.005		nan	26.0349		nan	nan		175.87	67.6907		nan	nan
nan	nan		769.431	1057.02		nan	nan		nan	nan		nan	52.0698		nan	nan
nan	nan		nan	244.728		nan	nan		nan	nan		109.919	52.0698		nan	nan
nan	nan		nan	270.763		nan	nan		nan	nan		170.374	83.3118		nan	nan
nan	nan		nan	208.279		nan	nan		nan	nan		104.423	218.693		nan	nan
nan	nan		27.4797	140.588		nan	nan		nan	nan		nan	26.0349		nan	nan
nan	nan		38.4715	67.6908		nan	nan		nan	nan		nan	26.0349		nan	nan
nan	nan		71.4471	36.4489		nan	nan		nan	nan		54.9593	104.14		nan	nan
nan	nan		nan	nan		nan	nan		nan	nan		54.9593	104.14		nan	nan
nan	nan		27.4797	52.0698		nan	nan		nan	nan		148.39	140.588		nan	nan
nan	nan		153.886	109.347		nan	nan		nan	nan		131.902	119.76		nan	nan
nan	nan		nan	nan		43.9675	71.596		nan	nan		nan	78.1047		nan	nan
nan	nan		nan	nan		159.382	88.5188		nan	nan		36.6396	52.0698		nan	nan
nan	nan		nan	nan		38.4716	52.0698		nan	nan		nan	nan		nan	nan
nan	nan		nan	nan		nan	nan		nan	nan		219.837	78.1049		nan	nan
nan	nan		203.349	31.2419		nan	nan		nan	nan		214.341	52.0698		nan	nan
nan	nan		181.366	62.4838		nan	nan		nan	nan		60.4552	nan		nan	nan
nan	nan		98.9269	114.554		nan	nan		nan	nan		126.406	114.554		nan	nan
nan	nan		219.837	67.6907		nan	nan		nan	nan		159.382	166.623		nan	nan
nan	nan		27.4797	36.4489		nan	nan		nan	nan		71.4471	78.1048		nan	nan
nan	nan		126.407	57.2768		nan	nan		nan	nan		131.902	203.072		nan	nan
nan	nan		27.4797	104.14		nan	nan		nan	nan		27.4797	nan		nan	nan
nan	nan		368.228	380.109		nan	nan		nan	nan		164.878	145.795		nan	nan
197.854	109.346		27.4797	26.0349		nan	nan		nan	nan		60.4553	182.244		nan	nan
186.862	62.4838		27.4797	26.0349		nan	nan		nan	nan		93.431	109.346		64.1192	114.553
49.4634	46.8628		412.195	26.0349		nan	nan		nan	nan		153.886	213.486		82.439	145.795
nan	nan		351.74	32.5436		nan	nan		nan	nan		nan	72.8977		nan	36.4489
nan	nan		351.74	52.0698		nan	nan		nan	nan		nan	nan		nan	nan
nan	nan		373.724	67.6908		nan	nan		nan	nan		170.374	72.8977		nan	nan
82.4391	98.9329		368.227	104.14		nan	nan		nan	nan		175.87	109.346		nan	nan
nan	nan		252.813	177.037		nan	nan		nan	nan		34.3496	52.0698		76.9431	98.9329
nan	nan		171.748	171.83		nan	nan		nan	nan		54.9594	nan		27.4797	41.6558
500.13	124.968		137.398	26.0349		nan	nan		nan	nan		203.35	72.8975		27.4797	130.174
120.91	109.347		93.4309	31.2419		nan	nan		nan	nan		93.4309	119.76		76.9431	72.8977
126.406	390.523		38.4715	nan		nan	nan		nan	nan		nan	nan		54.9593	166.623
93.431	447.8		nan	nan		nan	nan		nan	nan		nan	nan		87.935	234.314
126.406	197.865		nan	nan		nan	nan		nan	nan		nan	nan		82.439	83.3118
137.398	791.461		nan	nan		nan	nan		nan	nan		nan	nan		120.911	322.833
115.415	468.628		nan	nan		nan	nan		nan	nan		nan	nan		131.902	171.83
nan	nan		nan	nan		nan	nan		nan	nan		nan	nan		45.7994	83.3118
nan	nan		nan	nan		nan	nan		nan	nan		nan	nan		nan	46.8628
nan	nan		nan	nan		nan	nan		nan	nan		54.9593	43.3915		nan	62.4838
nan	nan		186.861	145.795		27.4797	26.0349		nan	nan		nan	nan		49.4634	32.5436
nan	nan		82.439	265.556		nan	nan		nan	nan		nan	nan		60.4552	140.588
nan	nan		247.317	416.558		nan	nan		nan	nan		nan	nan		98.9268	52.0698
nan	nan		115.415	26.0349		nan	nan		nan	nan		nan	nan		247.317	145.795
nan	nan		nan	nan		nan	nan		nan	nan		nan	nan		109.919	52.0698
nan	nan		nan	nan		nan	nan		nan	nan		nan	nan		54.9593	72.8977
nan	nan		nan	nan		nan	nan		nan	nan		115.414	182.244		131.902	171.83
nan	nan		nan	nan		nan	nan		nan	nan		nan	nan		98.9268	26.0349
nan	nan		nan	46.8628		nan	nan		nan	nan		nan	nan		65.9512	52.0698
nan	nan		27.4797	67.6907		nan	nan		nan	nan		nan	nan		60.4552	26.0349
nan	nan		27.4797	62.4838		nan	nan		nan	nan		nan	nan		nan	45.5611
nan	nan		115.415	104.14		nan	nan		nan	nan		nan	nan		82.439	26.0349
nan	nan		93.4311	26.0349		nan	nan		nan	nan		nan	nan		60.4553	nan
nan	nan		197.854	244.728		nan	nan		nan	nan		nan	nan		nan	nan
nan	nan		230.829	270.763		nan	nan		nan	nan		nan	nan		126.406	93.7253
nan	nan		nan	nan		nan	nan		nan	nan		nan	nan		27.4797	62.4838
nan	nan		769.431	869.565		45.7994	1030.98		nan	nan		nan	nan		nan	nan
nan	nan		nan	nan		48.0894	1161.15		nan	nan		54.9593	nan		153.886	93.7259
nan	nan		71.4472	83.3117		nan	nan		nan	nan		nan	nan		43.9675	98.9327
nan	nan		nan	nan		nan	nan		nan	nan		nan	nan		142.894	348.868
nan	nan		nan	26.0349		nan	nan		nan	nan		nan	nan		nan	26.0349
nan	nan		131.902	83.3118		nan	nan		54.9593	52.0698		nan	nan		27.4797	nan
nan	nan		54.9593	46.8628		nan	nan		nan	nan		27.4797	nan		153.886	26.0349
nan	nan		27.4797	52.0698		nan	nan		nan	nan		nan	nan		192.358	93.7259
nan	nan		49.4634	52.0698		nan	nan		nan	nan		nan	nan		49.4634	135.381
nan	nan		406.699	265.556		nan	nan		27.4797	72.8977		nan	nan		nan	nan
nan	nan		450.667	255.142		nan	nan		82.439	nan		27.4797	62.4838		nan	nan
nan	nan		395.707	171.83		nan	nan		nan	nan		27.4797	78.1047		120.91	26.0349
nan	nan		307.772	124.967		nan	nan		nan	nan		nan	nan		104.423	208.279
nan	nan		104.423	26.0349		nan	nan		nan	nan		nan	nan		76.9431	26.0349
nan	nan		nan	nan		nan	nan		nan	nan		nan	nan		82.4391	213.486
nan	nan		153.886	249.935		nan	nan		nan	nan		nan	nan		76.9431	161.416
nan	nan		230.829	114.553		nan	nan		nan	nan		nan	nan		27.4797	93.7254
nan	nan		175.87	83.3118		nan	nan		nan	nan		nan	nan		38.4715	182.244
nan	nan		27.4797	nan		nan	nan		nan	nan		nan	nan		54.9593	83.3118
27.4797	nan		27.4797	nan		nan	nan		nan	nan		43.9675	98.9325		nan	52.0698
nan	nan		nan	nan		nan	nan		nan	nan		131.902	62.4838		nan	nan
98.9268	697.735		nan	nan		nan	78.1047		1088.2	223.9		27.4797	nan		nan	nan
137.398	1202.81		351.74	88.5186		nan	nan		851.87	208.279		49.4634	26.0349		nan	nan
115.415	1286.12		681.496	114.553		nan	nan		829.886	140.588		nan	nan		nan	nan
65.9513	1129.91		1824.65	109.347		nan	nan		120.911	67.6907		65.9512	88.5188		nan	nan
27.4797	1114.3		901.334	109.347		nan	26.0349		27.4797	26.0349		49.4634	156.209		nan	nan
54.9593	1634.99		329.756	88.5188		nan	nan		27.4797	52.0698		208.845	72.8977		nan	nan
54.9593	98.9327		131.902	36.4489		nan	nan		27.4797	62.4838		54.9594	98.9329		nan	nan
27.4797	26.0349		593.561	46.8628		nan	nan		nan	nan		54.9593	26.0349		nan	nan
nan	31.2419		1192.62	57.2768		nan	nan		nan	52.0698		208.845	145.795		nan	nan
nan	nan		1692.75	177.037		nan	nan		192.358	78.1047		nan	nan		nan	nan
82.439	275.97		1648.78	166.623		nan	nan		60.4552	26.0349		nan	nan		nan	nan
54.9594	187.451		1115.68	156.209		nan	nan		nan	nan		109.919	145.795		nan	nan
nan	98.9327		401.203	322.833		nan	nan		27.4797	nan		137.398	nan		nan	nan
nan	nan		208.845	171.83		nan	nan		32.9756	nan		131.902	nan		nan	nan
76.9431	26.0349		nan	nan		nan	nan		87.9351	83.3119		82.4391	nan		nan	nan
38.4715	114.553		351.74	93.7259		nan	nan		192.358	78.1047		nan	nan		nan	nan
27.4797	468.628		324.26	93.7256		nan	nan		27.4797	26.0349		181.366	93.7259		nan	nan
nan	546.733		nan	nan		nan	nan		197.854	203.072		131.902	45.5611		nan	nan
159.382	26.0349		nan	nan		nan	nan		54.9593	270.763		nan	nan		nan	nan
87.935	291.591		nan	nan		nan	nan		120.911	109.347		142.894	83.3118		nan	nan
104.423	275.97		nan	nan		nan	nan		27.4797	nan		nan	317.626		nan	nan
54.9593	244.728		nan	nan		nan	nan		49.4634	114.554		109.919	281.177		nan	nan
nan	nan		nan	nan		nan	nan		nan	nan		27.4797	nan		nan	nan
nan	nan		nan	nan		nan	nan		nan	nan		nan	26.0349		nan	nan
71.4471	213.486		nan	nan		nan	nan		nan	nan		27.4797	140.588		nan	nan
82.439	192.658		nan	nan		nan	26.0349		nan	nan		nan	52.0698		263.805	124.967
291.284	348.868		nan	nan		nan	nan		nan	nan		27.4797	nan		49.4634	98.9329
27.4797	31.2419		nan	nan		nan	nan		nan	nan		27.4797	140.589		nan	nan
27.4797	26.0349		nan	nan		38.4715	62.4838		nan	nan		nan	nan		nan	nan
280.293	197.865		nan	nan		nan	nan		nan	nan		nan	nan		nan	nan
27.4797	26.0349		nan	nan		nan	nan		nan	nan		nan	nan		nan	nan
175.87	166.623		nan	nan		nan	nan		nan	nan		nan	nan		27.4797	26.0349
27.4797	78.1047		nan	nan		nan	nan		nan	nan		nan	nan		nan	nan
nan	286.384		nan	nan		nan	nan		nan	nan		nan	nan		nan	nan
302.276	343.661		nan	nan		nan	nan		nan	nan		nan	nan		nan	nan
428.683	494.663		nan	nan		27.4797	nan		nan	nan		nan	nan		nan	nan
610.049	656.079		nan	nan		nan	nan		nan	nan		nan	nan		nan	nan
818.894	713.356		nan	nan		nan	nan		27.4797	nan		nan	nan		nan	nan
1132.17	895.6		nan	nan		nan	nan		nan	nan		nan	nan		nan	nan
1225.59	911.221		nan	nan		nan	nan		263.805	62.4838		nan	nan		nan	nan
1220.1	1004.95		nan	nan		nan	nan		461.658	67.6907		nan	nan		nan	nan
104.423	nan		nan	nan		nan	nan		769.431	124.968		nan	nan		nan	nan
131.902	nan		nan	nan		43.9675	83.3118		1055.22	145.795		nan	nan		nan	nan
170.374	nan		49.4634	26.0349		60.4553	130.174		956.293	124.967		nan	nan		nan	nan
82.439	26.0349		126.406	36.4489		71.4472	52.0698		665.008	72.8978		nan	nan		nan	nan
71.4471	nan		604.553	93.726		65.9512	83.3118		153.886	nan		nan	nan		nan	nan
nan	nan		472.65	46.8628		nan	nan		137.398	nan		nan	nan		nan	nan
nan	nan		346.244	46.8628		nan	nan		76.943	nan		nan	nan		nan	nan
nan	nan		82.4391	26.0349		nan	nan		nan	nan		nan	nan		nan	nan
nan	nan		27.4797	nan		nan	nan		nan	nan		nan	nan		nan	nan
159.382	26.0349		nan	nan		93.431	203.072		nan	nan		nan	nan		nan	nan
109.919	593.596		nan	nan		104.423	98.9329		nan	nan		nan	nan		nan	nan
65.9512	1015.36		nan	nan		98.927	nan		791.414	145.795		nan	nan		nan	26.0349
32.9756	1364.23		nan	nan		82.439	nan		1258.57	140.588		nan	nan		nan	26.0349
27.4797	1421.51		27.4797	nan		49.4634	26.0349		450.667	135.381		nan	nan		nan	nan
54.9593	1723.51		38.4715	nan		93.431	140.588		nan	nan		nan	36.4489		nan	nan
82.439	1921.38		384.715	171.83		203.349	83.3118		nan	nan		nan	nan		32.9756	nan
82.439	2239		324.26	166.623		49.4634	26.0349		nan	nan		nan	nan		32.9756	52.0698
27.4797	2145.28		nan	26.0349		104.423	124.967		nan	26.0349		nan	nan		38.4715	104.14
nan	2239		225.333	36.4489		65.9512	62.4838		nan	26.0349		nan	nan		71.4471	93.7256
43.9675	2228.59		164.878	151.002		82.439	98.9329		87.935	104.14		nan	nan		27.4797	78.1047
87.935	2525.38		126.407	nan		nan	nan		nan	nan		nan	nan		27.4797	nan
104.423	2296.28		192.358	nan		nan	nan		27.4797	nan		nan	nan		27.4797	31.2419
109.919	1890.13		214.341	52.0698		nan	nan		nan	nan		nan	nan		27.4797	nan
87.935	1098.67		153.886	72.8977		nan	nan		nan	nan		nan	nan		120.91	104.14
131.902	239.521		87.935	36.4489		nan	nan		nan	244.728		nan	nan		nan	36.4489
159.382	728.977		nan	nan		nan	nan		nan	nan		nan	nan		120.91	57.2768
27.4797	78.1047		nan	nan		nan	nan		nan	nan		nan	nan		27.4797	135.381
60.4553	2494.14		nan	nan		nan	nan		nan	nan		nan	nan		nan	135.381
54.9593	2816.98		230.829	317.626		nan	nan		nan	nan		nan	nan		45.7994	135.381
76.9431	2541		296.781	348.867		nan	nan		nan	nan		nan	nan		93.4308	114.554
137.398	2374.38		280.293	291.591		nan	nan		nan	nan		nan	nan		54.9593	114.554
76.9431	1176.78		65.9512	39.0524		nan	nan		nan	nan		nan	nan		27.4797	124.967
27.4797	932.049		71.4472	197.865		nan	nan		nan	nan		nan	nan		307.772	244.728
nan	635.251		71.4471	265.556		nan	nan		nan	nan		nan	nan		nan	nan
170.374	473.835		621.041	83.3118		27.4797	26.0349		nan	nan		nan	nan		131.902	46.8628
54.9593	229.107		857.366	109.347		nan	nan		nan	nan		nan	nan		208.845	52.0698
nan	31.2419		1033.24	88.5186		nan	nan		nan	nan		nan	nan		65.9513	26.0349
27.4797	26.0349		939.805	57.2768		nan	nan		32.9756	46.8628		nan	nan		54.9593	83.3118
27.4797	26.0349		697.983	52.0698		nan	nan		27.4797	72.8977		nan	nan		nan	nan
54.9594	151.002		428.683	26.0349		nan	nan		214.341	124.967		nan	nan		104.423	78.1047
1819.16	1593.33		236.325	26.0349		27.4797	nan		82.439	161.416		nan	nan		159.382	78.1047
54.9593	114.554		153.886	nan		nan	nan		65.9512	91.1224		nan	nan		65.9512	nan
nan	52.0698		230.829	93.7259		nan	nan		27.4797	nan		nan	nan		104.423	197.865
60.4552	249.935		324.26	151.002		nan	nan		76.9431	52.0699		nan	nan		175.87	302.005
175.87	140.588		335.252	124.967		nan	nan		27.4797	39.0524		nan	nan		208.845	359.281
nan	nan		313.268	145.795		nan	nan		225.333	390.523		nan	nan		208.845	203.072
nan	nan		285.788	156.209		nan	nan		291.284	36.4489		nan	nan		137.398	156.209
38.4715	nan		307.772	98.9329		nan	nan		274.797	84.6136		nan	nan		71.4471	124.967
54.9593	nan		714.471	45.5611		nan	nan		104.423	46.8628		nan	nan		148.39	45.5611
27.4797	nan		302.276	52.0698		nan	nan		170.374	140.588		nan	nan		131.902	52.0698
175.87	1400.67		582.569	62.4838		nan	nan		38.4715	26.0349		nan	nan		54.9594	46.8628
219.837	2317.1		489.138	151.002		nan	nan		27.4797	26.0349		725.463	838.323		82.439	104.14
175.87	2775.32		93.431	39.0524		nan	nan		27.4797	78.1047		500.13	458.214		131.902	67.6908
115.415	2785.73		1478.4	62.4838		nan	nan		27.4797	72.8977		478.146	494.663		115.415	31.2419
153.886	536.319		1516.88	88.5186		nan	nan		nan	nan		27.4797	72.8977		82.439	302.005
258.309	952.878		741.951	78.1049		nan	nan		nan	nan		nan	nan		32.9756	31.2419
203.35	1775.58		1494.89	187.451		nan	nan		577.073	83.3116		395.707	348.868		120.911	nan
nan	nan		54.9593	67.6907		nan	nan		599.057	166.623		175.87	400.937		291.285	93.7259
nan	nan		65.9513	26.0349		nan	nan		nan	nan		nan	31.2419		252.813	78.1047
nan	nan		98.927	46.8628		nan	nan		nan	nan		49.4634	34.7132		115.415	26.0349
nan	nan		126.406	67.6908		nan	nan		263.805	46.8628		nan	nan		27.4797	26.0349
nan	nan		263.805	104.14		nan	nan		nan	nan		159.382	26.0349		34.3496	31.2419
nan	nan		263.805	98.9329		nan	nan		27.4797	26.0349		nan	nan		148.39	52.0698
nan	nan		186.862	52.0698		nan	nan		nan	nan		175.87	78.1048		230.829	67.6907
nan	nan		nan	nan		nan	nan		nan	nan		192.358	41.6558		241.821	109.347
nan	nan		186.862	88.5188		nan	nan		nan	nan		120.911	88.5189		241.821	124.967
142.894	104.14		340.748	124.967		159.382	130.174		nan	nan		27.4797	114.554		862.861	83.3118
27.4797	72.8977		626.537	46.8628		nan	nan		nan	nan		nan	114.554		840.878	78.1048
32.9756	41.6558		335.252	57.2768		nan	nan		54.9593	26.0349		nan	36.4489		38.4715	78.1047
27.4797	26.0349		nan	26.0349		nan	nan		nan	nan		27.4797	26.0349		27.4797	52.0698
nan	nan		27.4797	nan		nan	nan		54.9593	26.0349		43.9675	130.174		nan	109.346
nan	nan		nan	nan		nan	nan		nan	nan		115.415	223.9		87.935	88.5188
nan	nan		nan	nan		nan	nan		27.4797	nan		60.4552	78.1046		54.9593	114.553
nan	nan		nan	nan		nan	nan		27.4797	nan		230.829	83.3118		98.9269	88.5189
nan	nan		2385.23	nan		nan	nan		nan	nan		nan	208.279		nan	nan
nan	nan		2566.6	nan		nan	nan		nan	nan		192.358	78.1047		nan	nan
nan	nan		2269.82	nan		nan	nan		1170.64	88.5186		nan	nan		nan	nan
nan	nan		1747.71	nan		nan	nan		1187.13	124.967		109.919	98.9325		126.406	213.486
nan	nan		137.398	52.0698		32.9756	26.0349		27.4797	57.2768		76.9431	26.0349		1846.64	124.967
nan	nan		131.902	41.6558		nan	nan		82.439	104.14		142.894	140.588		1775.19	145.795
nan	nan		27.4797	187.451		nan	nan		nan	nan		148.39	161.416		1187.12	83.3118
27.4797	nan		54.9593	nan		nan	nan		27.4797	26.0349		60.4553	234.314		120.911	52.0698
27.4797	nan		27.4797	nan		nan	nan		43.9675	26.0349		76.9431	182.244		nan	nan
32.9756	83.3118		494.634	312.419		nan	nan		131.902	114.554		54.9593	26.0349		27.4797	109.347
93.431	239.521		nan	nan		nan	nan		38.4715	57.2768		nan	177.037		27.4797	78.1047
104.423	177.037		nan	nan		115.415	906.014		nan	nan		48.0894	78.1047		nan	nan
38.4716	171.83		nan	52.0698		60.4552	817.495		65.9512	57.2768		60.4553	nan		nan	nan
98.927	239.521		75.5691	114.554		137.398	890.393		27.4797	26.0349		49.4634	52.0698		38.4715	124.967
98.927	270.763		247.317	223.9		153.886	895.6		nan	52.0698		nan	nan		98.9267	151.002
32.9756	52.0698		nan	nan		120.911	853.944		131.902	151.002		nan	nan		159.382	177.037
nan	nan		170.374	78.1048		252.813	213.486		203.35	208.279		43.9675	72.8978		219.837	156.209
60.4552	208.279		54.9593	26.0349		27.4797	67.6908		225.333	239.521		148.39	41.6558		159.382	114.553
54.9593	130.175		nan	nan		nan	nan		1148.65	135.381		nan	nan		115.415	52.0698
nan	26.0349		27.4797	31.2419		nan	nan		1362.99	93.7256		nan	nan		181.366	78.1048
71.4472	26.0349		54.9593	26.0349		nan	nan		1088.2	26.0349		142.894	52.0698		nan	nan
27.4797	124.967		98.927	46.8628		115.415	67.6907		49.4634	nan		54.9593	166.623		nan	nan
32.9756	166.623		170.374	57.2768		164.878	52.0698		588.065	26.0349		27.4797	88.5188		nan	nan
236.325	57.2768		236.325	72.8978		32.9756	52.0698		nan	nan		131.902	104.14		nan	nan
109.919	145.795		nan	nan		27.4797	52.0698		54.9593	26.0349		43.9675	52.0698		104.423	78.1047
nan	nan		nan	nan		nan	nan		27.4797	62.4838		nan	nan		153.886	nan
1538.86	1223.64		nan	nan		65.9512	119.761		27.4797	26.0349		27.4797	36.4489		65.9512	52.0698
1417.95	1030.98		846.374	78.1047		60.4552	67.6907		54.9593	39.0524		109.919	31.2419		98.9271	52.0698
225.333	140.588		692.488	52.0698		32.9756	52.0698		1132.17	124.967		27.4797	109.347		131.902	36.4489
373.723	312.419		368.227	98.9326		nan	nan		917.822	244.728		nan	nan		98.9268	26.0349
186.862	312.419		274.797	208.279		27.4797	nan		1203.61	nan		126.406	67.6907		nan	nan
615.544	640.458		335.252	78.1047		nan	nan		1280.55	26.0349		nan	nan		nan	nan
65.9512	682.114		450.667	192.658		nan	nan		1599.32	46.8628		nan	nan		nan	nan
115.415	656.079		274.797	62.4838		nan	nan		nan	nan		nan	nan		472.65	364.488
137.398	348.867		71.4471	26.0349		nan	nan		nan	nan		nan	nan		555.09	348.868
27.4797	364.488		71.4471	78.1047		nan	nan		nan	nan		nan	nan		142.894	140.588
27.4797	281.177		nan	nan		nan	nan		nan	nan		nan	nan		nan	135.381
nan	98.9324		nan	nan		nan	26.0349		nan	nan		nan	nan		nan	93.7254
175.87	114.554		nan	nan		nan	26.0349		nan	93.7259		nan	nan		nan	187.451
nan	nan		nan	nan		54.9593	114.553		nan	nan		nan	nan		49.4634	130.174
nan	286.384		nan	nan		54.9593	36.4489		nan	nan		nan	nan		263.805	72.8977
nan	145.795		nan	nan		nan	nan		nan	nan		nan	nan		nan	52.0698
27.4797	124.967		nan	nan		27.4797	119.76		nan	nan		nan	nan		nan	nan
27.4797	156.209		54.9593	78.1047		49.4635	57.2768		nan	nan		nan	nan		nan	nan
nan	140.588		43.9675	83.3118		nan	nan		nan	nan		nan	nan		nan	nan
120.91	354.075		nan	140.588		nan	nan		nan	nan		nan	nan		nan	nan
27.4797	1077.84		170.374	67.6907		nan	nan		nan	nan		nan	nan		43.9675	43.3915
nan	645.665		131.902	135.381		nan	nan		nan	nan		nan	nan		27.4797	52.0698
nan	328.04		nan	nan		nan	nan		nan	nan		nan	nan		27.4797	nan
nan	229.107		60.4553	104.14		nan	nan		nan	nan		nan	nan		82.439	52.0698
54.9593	1187.19		769.431	145.795		nan	nan		nan	nan		nan	nan		93.4307	41.6558
45.7994	1322.57		148.39	26.0349		nan	nan		nan	nan		nan	nan		93.431	62.4838
54.9593	1296.54		137.398	26.0349		nan	nan		nan	nan		nan	nan		76.9432	62.4838
27.4797	104.14		87.9351	26.0349		nan	nan		nan	nan		nan	nan		54.9593	234.314
159.382	119.76		115.415	26.0349		nan	nan		27.4797	nan		nan	nan		120.911	119.761
131.903	109.347		109.919	26.0349		nan	nan		nan	nan		nan	nan		126.406	156.209
82.4391	270.763		36.6396	nan		nan	nan		nan	nan		nan	nan		nan	nan
98.927	400.937		nan	26.0349		nan	nan		nan	nan		nan	nan		27.4797	46.8628
82.439	572.768		115.415	32.5436		nan	nan		nan	nan		nan	nan		27.4797	26.0349
87.935	671.7		109.919	26.0349		nan	nan		nan	nan		nan	nan		153.886	26.0349
54.9593	885.186		65.9512	41.6558		nan	nan		nan	nan		nan	nan		27.4797	98.9329
54.9593	932.05		nan	nan		nan	nan		nan	nan		nan	nan		115.415	151.002
87.9351	1343.4		nan	nan		nan	nan		nan	nan		nan	nan		1077.21	1088.26
109.919	1624.58		nan	nan		nan	nan		nan	nan		nan	nan		802.406	728.977
82.4391	1843.27		nan	nan		nan	nan		nan	nan		nan	nan		434.179	343.661
60.4552	1963.03		nan	nan		nan	nan		nan	nan		nan	nan		186.862	130.175
93.431	1124.71		nan	nan		nan	nan		nan	nan		nan	nan		115.415	46.8628
nan	515.491		nan	nan		nan	nan		274.797	57.2768		nan	nan		nan	52.0698
82.439	557.147		nan	nan		nan	nan		nan	nan		nan	nan		nan	26.0349
76.9431	369.695		nan	nan		nan	nan		nan	nan		nan	nan		164.878	88.5188
27.4797	161.416		nan	nan		nan	nan		nan	nan		60.4552	26.0349		71.4471	52.0698
nan	98.9329		nan	nan		nan	nan		nan	nan		nan	nan		27.4797	114.554
nan	41.6558		nan	nan		nan	nan		nan	nan		nan	nan		nan	nan
nan	46.8628		nan	nan		nan	nan		nan	nan		nan	nan		27.4797	26.0349
27.4797	26.0349		nan	nan		nan	nan		nan	nan		27.4797	31.2419		197.854	239.521
nan	nan		nan	nan		nan	nan		nan	nan		27.4797	nan		54.9593	161.416
43.9675	26.0349		nan	nan		nan	nan		nan	nan		82.4391	109.347		27.4797	72.8977
71.4472	900.807		nan	nan		nan	nan		nan	nan		43.9675	67.6907		109.919	83.3118
170.374	1723.51		nan	nan		27.4797	26.0349		nan	nan		nan	nan		148.39	109.347
214.341	1702.68		nan	109.347		nan	nan		1885.11	156.209		nan	nan		236.325	78.1048
170.374	1322.57		82.439	98.9329		nan	nan		2269.82	161.416		nan	nan		nan	26.0349
89.3092	421.765		549.593	255.142		54.9593	78.1048		1242.08	72.8979		nan	nan		115.415	98.9329
54.9593	161.416		747.447	218.693		148.39	130.174		692.488	62.4838		54.9593	52.0698		109.919	93.7256
71.4471	223.9		593.561	182.244		nan	26.0349		49.4634	72.8977		nan	nan		142.894	218.693
nan	26.0349		741.951	124.967		nan	36.4489		76.9431	88.5188		nan	nan		38.4715	135.381
nan	26.0349		802.406	93.7259		65.9512	46.8628		186.862	119.761		nan	nan		27.4797	nan
nan	130.174		752.943	62.4838		153.886	nan		43.9675	104.14		nan	nan		27.4797	nan
nan	26.0349		736.455	104.14		159.382	nan		230.829	83.3118		nan	nan		27.4797	nan
32.9756	26.0349		632.032	208.279		109.919	nan		nan	nan		nan	nan		109.919	229.107
nan	45.5611		560.585	203.072		45.7994	26.0349		27.4797	223.9		nan	nan		54.9594	119.76
nan	26.0349		335.252	229.107		32.9756	177.037		82.439	93.7259		nan	nan		148.39	124.967
36.6396	46.8628		247.317	135.382		38.4715	156.209		159.382	67.6907		nan	nan		nan	nan
54.9593	52.0698		346.244	52.0698		126.406	26.0349		269.301	41.6558		nan	nan		307.772	203.072
nan	nan		527.609	88.5189		164.878	72.8977		302.276	104.14		nan	nan		153.886	109.347
nan	nan		665.008	104.14		109.919	161.416		230.829	239.521		nan	nan		197.854	39.0524
nan	nan		nan	nan		65.9512	307.212		71.4471	45.5611		nan	nan		170.374	nan
nan	nan		nan	nan		54.9594	67.6909		65.9512	41.6558		nan	nan		54.9593	nan
nan	nan		nan	88.5189		208.845	171.83		153.886	109.347		nan	nan		27.4797	26.0349
43.9675	nan		nan	171.83		164.878	62.4838		120.91	26.0349		nan	nan		131.902	114.554
nan	nan		nan	244.728		280.292	135.381		65.9512	26.0349		nan	nan		296.78	260.349
nan	nan		54.9593	36.4489		54.9593	83.3119		38.4715	nan		nan	nan		219.838	234.314
nan	nan		nan	26.0349		nan	93.7259		49.4634	nan		nan	nan		nan	67.6907
54.9593	1124.71		43.9675	36.4489		38.4715	45.5611		nan	nan		nan	nan		181.366	525.905
nan	31.2419		nan	nan		49.4634	52.0698		38.4715	41.6558		120.911	104.14		nan	nan
nan	nan		nan	nan		104.423	32.5436		27.4797	31.2419		nan	nan		nan	nan
nan	468.628		nan	nan		nan	52.0698		87.9349	26.0349		nan	nan		241.821	109.347
109.919	1036.19		nan	nan		nan	nan		27.4797	57.2768		nan	nan		131.902	114.554
109.919	1208.02		nan	nan		nan	26.0349		nan	nan		nan	nan		71.4471	140.588
115.415	1510.02		nan	nan		nan	nan		nan	nan		nan	nan		142.894	62.4838
82.439	1921.37		nan	nan		nan	nan		nan	nan		27.4797	78.1047		159.382	140.588
82.439	2114.04		nan	nan		nan	nan		nan	nan		nan	nan		115.415	78.1048
61.8293	1968.24		nan	nan		142.894	161.416		nan	nan		82.439	151.002		65.9512	57.2768
nan	1463.16		nan	nan		82.439	119.76		nan	nan		nan	26.0349		285.789	26.0349
nan	nan		32.9756	67.6907		nan	26.0349		nan	nan		nan	nan		192.358	83.3118
nan	46.8628		76.9431	83.3118		nan	nan		nan	nan		nan	nan		148.39	119.761
nan	52.0698		nan	nan		27.4797	26.0349		nan	nan		82.439	78.1047		76.9431	83.3118
27.4797	26.0349		873.853	437.386		nan	nan		nan	nan		nan	69.4264		nan	nan
27.4797	57.2768		747.447	468.628		nan	nan		nan	nan		nan	nan		71.4471	145.795
186.861	395.73		730.959	499.87		nan	nan		nan	nan		93.4311	98.9329		27.4797	124.967
148.39	442.593		1165.14	505.077		nan	nan		54.9593	26.0349		82.439	52.0698		285.789	249.935
27.4797	531.112		1005.76	380.109		nan	nan		27.4797	124.967		nan	nan		318.764	124.967
49.4634	426.972		533.106	296.798		nan	nan		27.4797	124.967		nan	nan		412.195	130.174
71.4473	557.147		115.415	88.5188		nan	nan		192.358	98.9329		nan	nan		nan	26.0349
109.919	859.151		104.423	41.6558		nan	nan		49.4634	52.0698		nan	nan		27.4797	nan
75.5692	645.665		126.406	26.0349		nan	nan		nan	nan		27.4797	26.0349		27.4797	26.0349
nan	88.5186		307.772	291.591		nan	nan		nan	nan		nan	26.0349		nan	nan
nan	nan		nan	nan		nan	nan		nan	nan		nan	nan		54.9593	36.4489
nan	nan		nan	26.0349		nan	nan		27.4797	36.4489		nan	nan		27.4797	52.0698
41.2195	151.002		nan	26.0349		nan	nan		54.9593	93.7256		nan	nan		109.919	104.14
nan	104.14		82.439	124.967		nan	nan		27.4797	41.6558		nan	nan		126.406	88.5188
nan	72.8979		27.4797	78.1047		nan	nan		nan	nan		nan	nan		175.87	182.244
nan	39.0524		126.406	192.658		nan	nan		27.4797	26.0349		27.4797	26.0349		148.39	52.0698
nan	nan		170.374	151.002		115.415	286.384		93.4309	156.209		27.4797	45.5611		104.423	197.865
nan	nan		236.325	62.4838		54.9593	963.291		71.4471	104.14		120.911	46.8628		49.4634	36.4489
nan	nan		nan	nan		43.9675	1473.57		nan	nan		137.399	41.6558		87.935	260.349
nan	nan		89.3089	34.7132		93.4311	1728.72		296.78	411.351		43.9675	177.037		192.358	130.174
27.4797	93.7259		76.9431	26.0349		115.415	1650.61		nan	nan		131.902	124.968		142.894	93.7259
54.9593	26.0349		126.406	62.4838		41.2195	1395.47		nan	nan		98.927	130.174		27.4797	151.002
27.4797	26.0349		93.431	93.7259		109.919	1582.92		nan	nan		nan	nan		2181.88	36.4489
27.4797	nan		148.39	98.9329		318.764	1905.75		nan	nan		nan	nan		2038.99	52.0698
nan	nan		483.642	83.3118		269.301	1364.23		71.4472	26.0349		nan	nan		1731.22	32.5436
nan	nan		917.823	109.347		104.423	83.3117		nan	nan		nan	nan		1176.13	nan
nan	nan		1253.07	88.5188		54.9593	26.0349		nan	nan		nan	nan		27.4797	83.3118
137.398	515.491		1428.94	114.554		54.9593	124.967		nan	nan		nan	nan		82.4391	192.658
137.398	557.147		1604.81	156.209		27.4797	26.0349		nan	nan		nan	nan		241.821	78.1047
109.919	562.354		1049.73	213.486		54.9593	994.533		186.862	26.0349		nan	nan		1731.22	nan
197.854	442.593		621.041	213.486		115.415	187.451		329.756	52.0698		nan	nan		2742.47	67.6908
208.845	437.386		1165.14	265.556		54.9593	67.6908		nan	nan		nan	nan		71.4471	98.9329
98.927	281.177		1291.54	229.107		49.4634	525.905		nan	nan		nan	nan		170.374	78.1047
71.4471	213.486		1049.72	192.658		nan	494.663		2500.65	119.76		nan	nan		230.829	78.1048
nan	135.381		549.593	72.8977		nan	249.935		2280.81	187.451		98.9271	171.83		104.423	104.139
60.4552	260.349		170.374	26.0349		nan	78.1047		104.423	nan		148.39	197.865		560.585	177.037
82.439	270.763		175.87	26.0349		82.439	239.521		175.87	26.0349		98.9268	83.3118		851.87	234.314
43.9675	328.039		197.854	26.0349		82.439	nan		48.0894	229.107		1104.68	505.077		654.016	218.693
82.439	390.523		373.723	31.2419		27.4797	nan		nan	72.8977		82.4391	104.139		159.382	171.83
54.9593	275.97		nan	nan		27.4797	nan		109.919	130.174		nan	26.0349		120.911	145.795
54.9593	197.865		nan	nan		nan	nan		nan	nan		241.821	291.591		27.4797	26.0349
41.2195	244.728		nan	nan		49.4634	36.4489		181.366	nan		41.2195	26.0349		nan	98.9327
54.9593	380.109		340.748	67.6908		60.4552	78.1047		nan	nan		153.886	46.8628		nan	67.6907
65.9512	525.905		49.4634	83.3118		nan	nan		38.4715	182.244		nan	119.76		82.439	249.935
120.911	494.663		nan	nan		115.415	182.244		nan	109.347		164.878	104.14		nan	nan
109.919	505.077		nan	nan		93.4311	52.0698		nan	nan		27.4797	166.623		nan	nan
93.431	229.107		nan	nan		197.854	26.0349		109.919	218.693		98.927	88.5186		98.9268	83.3119
137.398	187.451		nan	nan		87.9351	119.76		nan	nan		27.4797	26.0349		60.4552	83.3116
nan	26.0349		nan	nan		131.902	52.0698		nan	nan		109.919	130.174		nan	nan
nan	41.6558		nan	nan		109.919	52.0698		104.423	26.0349		131.902	197.865		nan	nan
nan	109.346		nan	nan		49.4634	57.2768		87.935	26.0349		153.886	255.142		nan	67.6908
43.9675	223.9		nan	nan		27.4797	119.76		nan	72.8977		nan	182.244		115.415	52.0698
82.4391	166.623		nan	nan		71.4471	140.588		nan	52.0698		nan	nan		197.854	62.4838
115.415	109.347		nan	nan		nan	nan		27.4797	26.0349		nan	nan		247.317	78.1047
65.9512	239.521		nan	nan		nan	nan		104.423	171.83		nan	nan		nan	nan
71.4471	203.072		nan	nan		38.4715	78.1047		109.919	203.072		nan	nan		nan	nan
32.9756	177.037		nan	nan		nan	nan		nan	nan		nan	nan		nan	nan
54.9593	151.002		nan	nan		nan	nan		27.4797	229.107		nan	nan		nan	nan
43.9675	171.83		nan	nan		nan	nan		137.398	161.416		nan	nan		nan	nan
131.902	171.83		nan	nan		nan	nan		214.341	135.381		nan	nan		nan	nan
109.919	140.588		nan	nan		nan	nan		nan	nan		197.854	197.865		164.878	151.002
65.9512	140.588		nan	nan		27.4797	1145.53		27.4797	83.3118		nan	nan		nan	nan
nan	nan		nan	nan		27.4797	1749.54		38.4715	26.0349		nan	nan		104.423	166.623
nan	nan		nan	nan		27.4797	2061.97		104.423	166.623		nan	nan		164.878	161.416
nan	nan		nan	nan		nan	1634.99		164.878	46.8628		nan	nan		137.398	26.0349
263.805	640.458		nan	nan		nan	1989.07		219.837	78.1048		nan	nan		362.731	312.419
258.309	978.912		269.301	130.174		nan	1327.78		60.4552	41.6558		nan	nan		109.919	26.0349
324.26	1202.81		170.374	104.14		nan	1291.33		296.781	nan		54.9593	124.967		247.317	26.0349
439.675	1483.99		49.4634	62.4838		49.4634	1223.64		nan	nan		nan	72.8978		120.911	151.002
164.878	421.765		43.9675	26.0349		54.9593	833.116		nan	26.0349		nan	nan		87.935	nan
203.349	661.286		373.723	124.967		208.846	41.6558		346.244	52.0698		nan	nan		203.349	182.244
197.854	911.221		417.691	145.795		120.911	281.177		76.9431	nan		nan	nan		71.4472	36.4489
170.374	1025.78		269.301	177.037		164.878	109.347		nan	nan		93.4309	109.347		82.439	218.693
126.407	885.186		461.658	104.14		27.4797	145.795		nan	26.0349		27.4797	130.174		27.4797	83.3118
98.927	177.037		153.886	26.0349		nan	nan		1203.61	26.0349		49.4634	119.76		27.4797	67.6907
60.4553	166.623		181.366	41.6558		nan	nan		1016.75	nan		104.423	52.0698		71.4471	124.967
164.878	83.3118		nan	nan		nan	nan		nan	nan		153.886	598.802		nan	78.1047
115.415	52.0698		nan	nan		nan	nan		nan	26.0349		280.293	145.795		nan	109.347
nan	161.416		nan	60.7482		nan	nan		71.4471	nan		632.032	286.384		nan	26.0349
32.9756	52.0698		390.211	26.0349		nan	nan		824.391	177.037		38.4715	83.3115		nan	57.2768
71.4471	994.534		494.634	nan		nan	nan		1373.98	98.9328		nan	nan		82.439	72.8977
104.423	1749.54		632.033	nan		27.4797	nan		1099.19	78.1047		nan	nan		43.9675	26.0349
87.935	2431.66		659.512	nan		43.9675	26.0349		98.927	26.0349		nan	nan		362.731	109.347
27.4797	2228.59		659.512	nan		49.4634	26.0349		164.878	46.8628		nan	nan		76.9431	109.347
nan	2119.24		637.528	72.8979		nan	nan		nan	nan		nan	nan		27.4797	nan
27.4797	1999.48		335.252	119.76		nan	nan		nan	nan		nan	nan		142.894	203.072
43.9675	2192.14		390.211	151.002		nan	nan		nan	nan		nan	nan		82.439	124.967
43.9675	1619.37		423.187	124.967		nan	nan		nan	nan		nan	nan		54.9593	nan
27.4797	755.013		478.146	98.9329		nan	nan		nan	nan		nan	nan		43.9675	31.2419
27.4797	239.521		450.666	67.6907		nan	nan		nan	nan		nan	nan		164.878	32.5436
27.4797	46.8628		318.764	41.6558		nan	nan		27.4797	nan		nan	nan		71.4471	98.9329
nan	31.2419		87.935	26.0349		nan	nan		104.423	145.795		nan	nan		38.4716	140.588
93.4309	161.416		38.4716	26.0349		nan	nan		109.919	nan		nan	nan		65.9512	26.0349
27.4797	83.3118		153.886	52.0698		nan	nan		109.919	nan		nan	nan		49.4634	nan
nan	78.1047		313.268	83.3118		nan	nan		27.4797	nan		nan	nan		76.9431	nan
nan	nan		318.764	135.381		nan	nan		nan	nan		nan	nan		nan	nan
nan	156.209		280.292	161.416		nan	nan		nan	nan		nan	nan		109.919	130.174
181.366	135.381		nan	nan		nan	nan		54.9593	57.2768		nan	nan		148.39	67.6909
nan	135.381		nan	nan		115.415	78.1047		115.415	57.2768		nan	nan		71.4471	239.521
nan	26.0349		236.325	192.658		nan	nan		65.9512	229.107		nan	26.0349		65.9512	88.5188
27.4797	26.0349		197.854	208.279		nan	nan		nan	nan		nan	nan		137.398	119.761
27.4797	145.795		nan	nan		nan	nan		27.4797	nan		nan	nan		236.325	130.174
27.4797	177.037		54.9593	26.0349		nan	nan		34.3496	nan		nan	nan		153.886	98.9329
71.4471	286.384		555.089	124.967		nan	nan		54.9593	nan		nan	nan		nan	nan
170.374	406.144		588.065	104.14		nan	nan		nan	nan		nan	nan		nan	nan
131.902	354.074		544.097	83.3118		nan	nan		54.9593	26.0349		nan	nan		nan	nan
109.919	281.177		456.162	52.0698		nan	nan		159.382	26.0349		nan	nan		nan	nan
109.919	135.381		412.195	62.4838		38.4715	31.2419		nan	nan		nan	nan		nan	nan
126.406	171.83		423.187	88.5188		nan	156.209		76.9431	26.0349		nan	nan		nan	nan
54.9593	177.037		192.358	52.0698		nan	nan		93.431	41.6558		nan	nan		nan	nan
98.927	223.9		269.301	119.76		nan	nan		38.4715	26.0349		nan	nan		nan	nan
93.431	359.281		291.284	104.14		nan	nan		41.2195	41.6558		nan	nan		nan	nan
159.382	458.214		291.284	98.9329		186.862	151.002		nan	nan		nan	nan		nan	nan
164.878	218.693		203.35	72.8978		nan	nan		nan	nan		nan	nan		nan	nan
82.439	62.4837		208.845	57.2768		nan	nan		nan	nan		nan	nan		nan	nan
87.9351	177.037		nan	nan		nan	nan		93.431	67.6907		nan	nan		nan	nan
120.911	348.867		nan	nan		120.91	83.3118		nan	nan		nan	nan		nan	nan
186.862	359.281		nan	nan		nan	nan		nan	nan		nan	nan		nan	nan
98.927	72.8977		nan	nan		nan	nan		131.902	67.6907		nan	nan		nan	nan
120.911	26.0349		38.4716	67.6907		nan	nan		27.4797	78.1048		nan	nan		nan	nan
nan	nan		104.423	46.8628		nan	nan		nan	nan		nan	nan		nan	nan
27.4797	nan		109.919	26.0349		nan	nan		nan	nan		nan	nan		nan	nan
38.4715	52.0698		98.9271	nan		nan	nan		nan	nan		nan	nan		nan	nan
43.9675	26.0349		126.406	93.7257		nan	nan		27.4797	83.3118		nan	nan		nan	nan
49.4634	nan		197.854	nan		nan	52.0698		1879.61	78.1047		nan	nan		nan	nan
nan	26.0349		170.374	nan		148.39	52.0698		60.4552	36.4489		nan	52.0698		nan	nan
nan	26.0349		115.415	nan		109.919	145.795		32.9756	62.4838		nan	nan		nan	nan
nan	26.0349		38.4715	nan		nan	nan		nan	52.0698		nan	nan		nan	nan
27.4797	nan		nan	nan		nan	nan		500.13	52.0698		nan	nan		nan	nan
27.4797	nan		nan	nan		nan	nan		nan	nan		nan	nan		nan	nan
27.4797	nan		nan	nan		nan	nan		nan	nan		nan	nan		318.764	67.6907
27.4797	nan		nan	nan		nan	nan		nan	nan		nan	nan		32.9756	57.2768
27.4797	nan		nan	nan		nan	nan		nan	nan		nan	nan		nan	nan
nan	nan		nan	nan		nan	nan		nan	nan		nan	nan		109.919	109.347
nan	41.6558		nan	nan		nan	nan		nan	nan		nan	nan		82.439	78.1047
nan	78.1048		nan	nan		nan	nan		nan	nan		nan	nan		104.423	57.2768
54.9593	619.63		nan	nan		nan	nan		nan	nan		nan	nan		87.9351	109.347
65.9512	505.077		nan	nan		nan	nan		nan	nan		nan	nan		98.927	26.0349
98.927	187.451		nan	nan		nan	nan		109.919	52.0698		nan	nan		27.4797	52.0698
115.415	26.0349		nan	nan		203.349	124.967		230.829	88.5188		nan	nan		27.4797	114.554
nan	nan		nan	nan		nan	62.4838		181.366	119.76		nan	nan		nan	nan
329.756	67.6907		nan	nan		247.317	218.693		71.4472	nan		nan	nan		98.927	208.279
274.796	52.0698		nan	nan		98.927	78.1047		71.4471	26.0349		nan	nan		104.423	46.8628
296.78	109.346		nan	nan		nan	nan		nan	nan		nan	nan		54.9593	88.5188
230.829	130.174		nan	nan		nan	nan		nan	nan		nan	nan		82.4391	88.5188
nan	nan		nan	nan		nan	nan		38.4715	nan		nan	nan		nan	26.0349
nan	nan		nan	nan		nan	nan		38.4715	nan		nan	nan		nan	nan
27.4797	nan		nan	nan		nan	nan		60.4552	52.0698		nan	nan		nan	nan
27.4797	nan		nan	nan		nan	nan		nan	nan		nan	nan		nan	nan
60.4553	nan		nan	nan		nan	34.7132		nan	nan		nan	nan		nan	nan
nan	nan		nan	nan		nan	nan		nan	nan		nan	nan		nan	nan
43.9675	374.902		681.496	275.97		nan	nan		nan	nan		nan	nan		nan	nan
27.4797	765.426		785.918	255.142		nan	nan		nan	nan		nan	nan		nan	nan
nan	1093.47		621.04	218.693		nan	nan		505.626	nan		nan	nan		181.366	nan
123.658	1322.57		346.244	156.209		nan	nan		1110.18	46.8628		nan	nan		115.415	203.072
137.398	1463.16		230.829	104.139		nan	nan		846.374	26.0349		nan	nan		142.894	161.416
153.886	1437.12		258.309	187.451		nan	nan		181.366	130.174		nan	nan		98.9268	140.588
87.935	109.346		379.22	286.384		nan	nan		54.9593	270.763		nan	nan		109.919	140.588
nan	nan		54.9593	26.0349		nan	nan		nan	nan		nan	nan		142.894	109.346
nan	nan		49.4634	26.0349		nan	nan		nan	nan		nan	nan		109.919	104.139
nan	nan		nan	nan		nan	nan		27.4797	182.244		nan	218.693		186.862	57.2768
nan	nan		nan	nan		nan	nan		131.902	135.381		nan	208.279		153.886	62.4838
nan	nan		nan	nan		nan	nan		170.374	104.14		nan	41.6558		175.87	187.451
nan	nan		nan	nan		nan	nan		65.9512	52.0698		nan	57.2768		27.4797	83.3119
nan	nan		38.4715	nan		nan	nan		32.9756	104.14		nan	52.0698		54.9593	36.4489
nan	nan		71.4471	32.5436		nan	nan		27.4797	119.76		nan	nan		27.4797	32.5436
186.862	130.174		nan	nan		nan	nan		104.423	239.521		159.382	239.521		71.4471	124.967
71.4472	93.726		nan	nan		nan	nan		76.9432	52.0698		82.439	119.76		120.911	114.554
93.431	46.8628		nan	nan		nan	nan		nan	26.0349		159.382	46.8628		nan	nan
131.902	692.528		nan	nan		nan	nan		nan	nan		nan	nan		nan	nan
115.415	984.121		nan	26.0349		nan	nan		nan	nan		nan	nan		nan	nan
93.431	1234.05		nan	46.8628		nan	nan		nan	26.0349		nan	nan		54.9593	26.0349
43.9675	1145.54		752.943	72.8977		nan	nan		32.9756	109.347		nan	nan		901.334	119.76
27.4797	890.393		692.488	88.5188		nan	nan		170.374	203.072		60.4553	83.3118		1247.58	119.761
48.0894	546.733		934.309	88.5188		nan	nan		nan	nan		54.9593	171.83		170.374	41.6558
98.927	640.458		1005.76	88.5188		nan	nan		nan	nan		nan	nan		192.358	57.2768
82.4391	781.046		1258.57	52.0698		nan	nan		27.4797	62.4838		54.9593	26.0349		280.293	57.2768
71.4472	817.495		1247.58	26.0349		nan	nan		38.4715	67.6907		54.9593	nan		697.984	114.554
87.935	1041.4		1406.96	26.0349		nan	nan		nan	26.0349		120.91	88.5188		1060.72	145.795
104.423	973.705		nan	nan		nan	nan		nan	nan		nan	nan		1456.42	182.244
60.4552	874.772		nan	nan		54.9593	57.2768		nan	nan		nan	nan		1286.05	166.623
54.9593	468.628		nan	nan		nan	nan		nan	nan		nan	26.0349		566.081	52.0698
49.4634	275.97		nan	nan		nan	nan		nan	nan		nan	nan		274.797	26.0349
186.862	411.351		nan	nan		nan	nan		nan	nan		nan	nan		384.715	156.209
159.382	624.837		nan	nan		109.919	124.967		nan	nan		nan	nan		329.756	67.6908
120.911	755.012		nan	nan		181.366	140.588		nan	nan		nan	nan		27.4797	166.623
148.39	822.702		nan	nan		38.4716	822.702		nan	nan		nan	nan		98.9271	156.209
186.861	676.907		nan	nan		41.2195	nan		nan	nan		nan	nan		nan	nan
115.415	119.76		nan	nan		104.423	104.139		nan	nan		nan	nan		nan	nan
nan	nan		nan	nan		nan	nan		nan	nan		nan	nan		nan	nan
153.886	78.1047		nan	nan		98.9268	1541.27		nan	nan		54.9593	41.6558		98.927	151.002
137.398	98.9329		nan	nan		41.2195	2093.21		nan	nan		nan	nan		500.13	31.2419
nan	26.0349		549.593	598.802		nan	2051.55		nan	nan		27.4797	26.0349		296.78	88.5188
142.894	135.381		725.463	630.044		nan	2197.35		nan	nan		131.902	78.1047		296.78	57.2768
148.39	130.174		98.9268	52.0698		75.569	2702.42		nan	nan		274.797	359.281		181.366	46.8628
nan	88.5188		225.333	83.3118		137.398	2770.11		nan	nan		76.9431	nan		36.6396	78.1047
131.902	78.1047		241.821	124.967		175.87	2296.28		nan	nan		82.439	46.8628		82.439	26.0349
54.9593	36.4489		291.284	130.174		nan	nan		nan	nan		307.772	124.967		54.9593	88.5188
32.9756	31.2419		335.252	104.139		nan	nan		nan	nan		54.9593	31.2419		131.902	156.209
43.9675	36.4489		54.9593	62.4838		nan	nan		nan	nan		nan	nan		142.894	109.347
27.4797	57.2768		98.927	41.6558		76.9431	119.76		nan	nan		nan	nan		197.854	208.279
148.39	255.142		104.423	41.6558		82.439	109.347		60.4553	78.1047		nan	nan		98.9268	26.0349
115.415	270.763		65.9512	36.4489		120.911	46.8628		nan	140.588		nan	nan		153.886	26.0349
142.894	218.693		131.903	93.7259		197.854	52.0698		208.845	140.588		nan	nan		27.4797	nan
230.829	921.636		nan	72.8978		109.919	140.588		1126.67	104.14		nan	nan		43.9675	nan
241.821	1083.05		82.4391	67.6907		71.4473	114.554		2511.64	83.3118		nan	nan		60.4552	78.1047
208.846	1083.05		nan	nan		71.4472	135.381		175.87	26.0349		nan	nan		54.9593	83.3116
109.919	1197.6		nan	nan		nan	93.7259		164.878	52.0698		nan	nan		54.9593	83.3118
93.431	1348.61		nan	nan		219.837	83.3118		791.414	140.588		nan	nan		nan	26.0349
142.894	1562.09		nan	nan		170.374	114.554		983.773	192.658		nan	nan		65.9512	26.0349
219.837	1614.16		nan	nan		38.4715	156.209		895.838	145.795		nan	nan		nan	26.0349
208.845	1661.03		nan	nan		164.878	62.4838		533.106	130.174		nan	nan		nan	nan
76.9431	885.186		nan	nan		87.9349	119.76		87.9348	161.416		nan	nan		nan	52.0698
32.9756	827.909		nan	nan		nan	218.693		1676.26	78.1048		285.789	255.142		87.935	31.2419
27.4797	838.323		nan	nan		153.886	197.865		1401.46	62.4838		247.317	234.314		27.4797	41.6558
148.39	692.528		nan	nan		98.927	1322.57		1428.94	93.726		nan	nan		131.902	26.0349
54.9593	26.0349		nan	nan		43.9675	442.593		1280.55	88.5188		nan	nan		104.423	39.0524
nan	nan		27.4797	nan		27.4797	192.658		1209.11	26.0349		nan	nan		49.4634	52.0698
nan	nan		434.179	98.9329		54.9593	177.037		719.967	nan		nan	nan		27.4797	nan
nan	nan		730.959	140.588		120.911	140.588		456.162	26.0349		nan	nan		38.4715	83.3118
225.333	1187.19		nan	nan		109.919	41.6558		192.358	93.7259		nan	nan		60.4552	nan
208.845	1374.64		nan	26.0349		274.797	281.177		54.9593	57.2768		nan	nan		nan	nan
280.293	1332.98		27.4797	26.0349		269.301	213.486		65.9512	46.8628		nan	nan		nan	nan
291.284	1072.64		27.4797	nan		54.9593	67.6907		159.382	93.7259		nan	nan		nan	nan
291.284	734.184		27.4797	nan		153.886	161.416		197.853	135.381		49.4634	78.1047		nan	nan
109.919	135.381		nan	nan		153.886	151.002		60.4552	39.0524		60.4552	78.1047		nan	nan
54.9593	130.174		nan	nan		148.39	104.14		131.902	26.0349		82.439	52.0698		nan	nan
219.837	255.142		nan	nan		nan	nan		nan	nan		27.4797	45.5611		nan	nan
36.6396	989.326		nan	nan		nan	nan		27.4797	nan		65.9512	26.0349		nan	nan
nan	937.256		nan	nan		93.4307	93.726		27.4797	nan		115.415	218.693		nan	nan
nan	718.563		nan	nan		54.9594	182.244		nan	nan		142.894	36.4489		nan	nan
nan	1483.99		54.9593	26.0349		109.919	510.284		27.4797	nan		98.927	119.76		nan	nan
nan	nan		nan	nan		nan	26.0349		137.398	385.316		241.821	229.107		nan	nan
nan	nan		nan	nan		nan	26.0349		186.862	41.6558		nan	nan		nan	nan
nan	nan		643.024	124.967		nan	26.0349		54.9593	98.9329		nan	nan		nan	nan
nan	nan		906.829	213.486		nan	nan		142.894	130.174		nan	nan		nan	nan
219.837	281.177		945.3	406.144		nan	52.0698		362.732	218.693		nan	nan		nan	nan
192.358	374.902		967.285	604.009		54.9593	145.795		252.813	114.554		nan	nan		nan	nan
87.9348	531.112		nan	nan		82.439	255.142		296.78	182.244		54.9593	78.1047		nan	nan
82.439	380.109		nan	26.0349		nan	nan		368.227	192.658		nan	nan		nan	nan
142.894	109.347		956.293	822.702		nan	nan		203.35	62.4838		nan	nan		nan	nan
142.894	1041.4		27.4797	nan		nan	nan		27.4797	104.139		65.9513	291.591		nan	nan
175.87	947.67		76.9431	nan		nan	nan		120.91	26.0349		nan	nan		nan	nan
82.439	760.219		nan	nan		54.9593	104.14		192.358	104.14		nan	nan		nan	nan
54.9593	713.356		nan	nan		197.853	67.6909		307.772	182.244		nan	nan		nan	nan
nan	nan		34.3496	nan		54.9593	161.416		27.4797	nan		nan	nan		nan	nan
nan	nan		nan	114.554		nan	nan		142.894	26.0349		nan	nan		nan	nan
nan	nan		nan	46.8628		27.4797	385.316		258.309	72.8977		nan	nan		nan	nan
27.4797	26.0349		93.431	46.8628		27.4797	557.147		1621.3	104.14		nan	nan		nan	nan
27.4797	52.0698		nan	nan		27.4797	416.558		1253.07	124.967		nan	nan		nan	nan
38.4715	83.3117		nan	nan		nan	354.075		1533.37	83.3119		nan	nan		nan	nan
54.9593	270.763		nan	nan		32.9756	213.486		2159.9	145.795		nan	nan		nan	nan
65.9512	421.765		nan	nan		nan	nan		2418.21	177.037		nan	nan		nan	nan
76.9431	473.835		1511.38	1119.5		nan	nan		2280.81	197.865		nan	nan		nan	nan
120.91	36.4489		1538.86	1046.6		43.9675	72.8978		1874.12	62.4838		nan	161.416		nan	nan
109.919	62.4838		nan	nan		87.935	78.1049		137.398	135.381		148.39	98.9327		nan	nan
38.4715	515.491		nan	nan		nan	145.795		nan	nan		54.9593	72.8976		nan	nan
27.4797	614.423		27.4797	nan		115.415	67.6907		nan	nan		nan	130.174		nan	nan
nan	546.733		27.4797	26.0349		203.349	203.072		nan	nan		1203.61	1390.26		nan	nan
nan	572.768		nan	26.0349		318.764	249.935		nan	nan		1456.42	1385.05		nan	nan
27.4797	494.663		32.9756	26.0349		nan	nan		nan	26.0349		928.813	791.46		nan	nan
82.4391	52.0698		142.894	93.7259		nan	nan		153.886	62.4838		nan	88.5188		nan	nan
126.406	71.596		43.9675	88.5188		87.935	98.9329		nan	nan		nan	46.8628		nan	nan
27.4797	41.6558		82.439	166.623		nan	119.76		192.358	26.0349		nan	52.0698		nan	nan
104.423	249.935		379.219	78.1047		nan	124.967		nan	nan		895.839	1129.91		nan	nan
241.821	291.591		368.228	46.8628		324.26	833.117		nan	nan		247.317	557.147		nan	nan
219.837	223.9		192.358	26.0349		379.219	1114.29		nan	nan		186.862	338.454		27.4797	26.0349
175.87	333.247		27.4797	nan		263.805	843.53		nan	nan		49.4634	26.0349		27.4797	nan
192.358	484.249		27.4797	nan		203.35	562.353		nan	nan		60.4552	nan		nan	26.0349
120.91	499.87		nan	nan		175.87	593.595		nan	nan		65.9512	98.9324		32.9756	31.2419
203.35	187.451		nan	nan		280.293	244.728		nan	nan		nan	43.3915		71.4471	26.0349
nan	26.0349		nan	26.0349		181.366	161.416		nan	nan		27.4797	218.693		230.829	nan
126.406	130.174		nan	26.0349		49.4634	52.0698		49.4634	88.5189		nan	nan		nan	nan
263.805	88.5186		27.4797	nan		nan	nan		27.4797	nan		230.829	72.8977		nan	52.0699
nan	nan		nan	nan		nan	nan		192.358	124.967		208.845	52.0698		nan	nan
87.935	281.177		nan	nan		82.439	78.1047		1055.22	130.174		324.26	275.97		27.4797	36.4489
nan	nan		nan	nan		115.415	88.5188		730.959	26.0349		27.4797	26.0349		54.9593	78.1047
439.675	932.049		nan	nan		27.4797	93.7259		659.512	57.2768		214.341	177.037		115.414	31.2419
670.504	1187.19		nan	nan		82.439	nan		796.91	119.761		126.406	166.623		27.4797	26.0349
197.854	531.112		nan	nan		49.4634	43.3915		588.065	135.381		27.4797	46.8628		nan	114.553
225.333	640.458		nan	nan		nan	26.0349		280.293	119.76		nan	52.0698		109.919	nan
197.853	520.698		nan	nan		nan	302.005		nan	nan		nan	nan		60.4552	52.0698
27.4797	26.0349		nan	nan		82.439	72.8977		nan	nan		27.4797	nan		82.4391	52.0698
27.4797	52.0698		nan	nan		126.406	114.554		nan	nan		137.398	244.728		126.406	57.2768
27.4797	52.0698		nan	nan		329.756	192.658		nan	nan		208.846	192.658		nan	nan
27.4797	52.0698		nan	nan		nan	46.8628		nan	nan		1286.05	1515.23		nan	nan
153.886	338.454		27.4797	166.623		nan	52.0698		nan	nan		923.318	1140.33		nan	nan
109.919	380.109		nan	nan		87.935	83.3118		nan	nan		60.4552	234.314		54.9593	104.14
38.4715	577.975		538.601	1057.02		nan	nan		nan	nan		27.4797	182.244		54.9593	52.0698
27.4797	687.321		439.675	812.288		nan	nan		nan	nan		247.317	197.865		76.9431	26.0349
nan	650.872		nan	nan		27.4797	46.8628		nan	nan		159.382	291.591		76.9431	197.865
nan	661.286		nan	nan		71.4471	145.795		nan	nan		27.4797	nan		65.9512	171.83
65.9512	697.735		nan	nan		76.9432	130.174		nan	nan		137.398	83.3118		109.919	26.0349
82.439	859.151		nan	nan		82.439	104.14		nan	nan		148.39	114.553		nan	nan
109.919	984.119		nan	nan		41.2195	26.0349		nan	nan		27.4797	26.0349		nan	52.0698
87.9349	1098.67		nan	nan		38.4715	41.6558		nan	nan		137.398	98.9329		nan	67.6907
76.9431	932.049		nan	nan		nan	nan		nan	nan		27.4797	57.2768		nan	62.4838
98.9268	874.772		nan	nan		27.4797	83.3118		nan	nan		38.4715	98.9329		38.4715	78.1047
164.878	619.63		nan	nan		137.398	78.1047		nan	nan		nan	nan		164.878	135.381
274.797	744.598		nan	nan		186.862	46.8628		nan	nan		nan	nan		170.374	88.5188
291.284	932.049		nan	nan		131.902	156.209		nan	nan		nan	nan		38.4715	26.0349
32.9756	140.588		nan	nan		137.398	78.1047		nan	nan		nan	nan		41.2195	36.4489
148.39	156.209		159.382	171.83		76.9431	93.7257		nan	nan		nan	nan		137.398	98.9327
27.4797	67.6908		340.748	171.83		93.431	130.174		351.74	98.9329		nan	nan		nan	nan
32.9756	88.5188		582.569	135.381		nan	nan		nan	nan		nan	nan		45.7994	nan
38.4715	98.9327		1176.13	119.76		120.911	98.9327		nan	26.0349		nan	nan		nan	nan
236.325	114.554		1835.64	93.7259		170.374	124.967		27.4797	104.14		nan	nan		nan	nan
nan	nan		1813.66	52.0698		nan	229.107		27.4797	62.4838		nan	nan		126.406	26.0349
nan	nan		1143.16	nan		27.4797	739.391		247.317	124.967		nan	nan		34.3496	119.76
104.423	93.7257		27.4797	nan		nan	nan		49.4634	88.5186		nan	nan		nan	nan
126.406	166.623		38.4715	nan		nan	nan		588.065	114.554		nan	nan		nan	nan
27.4797	78.1047		148.39	166.623		nan	nan		148.39	26.0349		109.919	nan		nan	nan
60.4553	72.8977		nan	nan		nan	nan		60.4552	nan		225.333	156.209		60.4553	nan
38.4715	62.4839		nan	nan		nan	nan		27.4797	nan		nan	nan		186.862	197.865
54.9593	26.0349		nan	nan		nan	nan		nan	nan		nan	nan		230.829	265.556
148.39	390.523		nan	nan		nan	nan		nan	nan		nan	nan		27.4797	151.002
137.398	343.661		nan	nan		nan	nan		nan	nan		87.9351	31.2419		nan	39.0524
87.9349	442.593		nan	nan		nan	nan		148.39	52.0698		nan	nan		nan	nan
120.911	135.381		nan	nan		27.4797	nan		1940.07	83.3118		nan	nan		159.382	333.247
109.919	104.14		nan	nan		27.4797	nan		1967.55	104.14		32.9756	130.174		27.4797	67.6907
nan	nan		nan	nan		nan	nan		nan	nan		nan	nan		76.9431	83.3118
87.935	114.553		nan	nan		131.902	26.0349		nan	nan		82.439	36.4489		82.439	124.967
104.423	359.281		nan	nan		27.4797	140.588		nan	nan		241.821	177.037		104.423	161.416
nan	nan		nan	nan		54.9593	98.9327		nan	nan		71.4471	88.5188		60.4552	57.2768
nan	nan		nan	nan		60.4553	182.244		nan	nan		170.374	130.174		175.87	52.0698
98.927	52.0698		nan	nan		nan	nan		nan	nan		87.935	130.174		27.4797	nan
175.87	52.0698		nan	nan		120.91	78.1047		nan	nan		41.2195	52.0698		nan	26.0349
142.894	52.0698		nan	nan		nan	nan		nan	nan		153.886	124.967		nan	52.0698
38.4715	45.5611		nan	nan		27.4797	43.3915		nan	nan		nan	nan		nan	nan
nan	nan		nan	nan		nan	nan		nan	nan		120.911	78.1047		nan	nan
nan	nan		nan	nan		nan	nan		nan	nan		43.9675	52.0698		nan	62.4838
nan	nan		nan	nan		nan	nan		nan	nan		49.4634	34.7132		nan	156.209
115.415	46.8628		nan	nan		nan	nan		nan	nan		32.9756	26.0349		nan	229.107
93.431	88.5188		nan	nan		nan	nan		nan	nan		27.4797	52.0698		27.4797	67.6907
nan	72.8979		nan	nan		nan	nan		nan	nan		60.4552	45.5611		225.333	93.7254
170.374	151.002		nan	nan		nan	nan		1049.73	197.865		98.9271	135.381		98.9268	114.554
54.9593	57.2768		1637.79	1910.96		109.919	88.5188		nan	72.8978		27.4797	26.0349		82.439	161.416
54.9593	1759.96		nan	nan		nan	nan		192.358	104.139		104.423	57.2769		65.9512	78.1049
36.6396	2369.17		nan	nan		nan	nan		555.089	187.451		nan	nan		98.9271	nan
nan	2410.83		27.4797	26.0349		nan	nan		27.4797	88.5189		27.4797	52.0698		126.406	124.967
27.4797	2400.41		148.39	343.661		nan	nan		2846.9	52.0698		27.4797	nan		nan	nan
109.919	2030.72		120.91	104.14		nan	nan		2423.71	41.6558		27.4797	78.1049		nan	nan
109.919	1843.27		nan	nan		nan	36.4489		1302.54	286.384		307.772	213.486		nan	nan
87.9351	1702.68		nan	nan		54.9593	104.14		1874.11	348.868		nan	nan		nan	nan
27.4797	1775.58		nan	nan		nan	nan		2280.81	338.454		nan	nan		38.4715	26.0349
nan	1744.34		nan	nan		nan	nan		2764.46	244.728		nan	nan		nan	nan
nan	890.394		nan	nan		nan	nan		3006.28	322.833		54.9593	39.0524		nan	nan
nan	588.389		nan	nan		nan	nan		54.9593	104.14		142.894	135.381		nan	nan
27.4797	562.354		nan	nan		nan	nan		719.967	93.7259		nan	78.1047		nan	nan
82.439	400.937		nan	nan		nan	nan		719.967	104.14		71.4471	nan		nan	nan
142.894	286.384		nan	nan		nan	nan		906.829	93.7259		32.9756	nan		nan	nan
82.439	260.349		nan	nan		nan	nan		1005.76	109.347		27.4797	46.8628		nan	nan
54.9593	171.83		nan	nan		nan	nan		917.821	156.209		71.4471	151.002		nan	nan
32.9756	124.967		nan	nan		nan	nan		2742.47	145.795		54.9593	39.0524		nan	nan
nan	26.0349		nan	nan		nan	nan		2071.97	nan		27.4797	78.1047		nan	nan
nan	26.0349		nan	nan		nan	nan		1599.32	nan		82.439	156.209		nan	nan
nan	nan		nan	nan		nan	nan		252.813	98.9329		104.423	88.5188		nan	nan
nan	nan		nan	nan		nan	nan		54.9593	145.795		43.9675	93.7256		nan	nan
nan	26.0349		nan	nan		nan	nan		54.9593	166.623		nan	nan		nan	nan
nan	26.0349		nan	nan		nan	nan		nan	nan		nan	nan		nan	nan
nan	26.0349		nan	nan		175.87	26.0349		1291.54	26.0349		nan	nan		nan	nan
nan	nan		nan	nan		153.886	41.6558		1637.79	26.0349		27.4797	52.0698		nan	nan
43.9675	208.279		nan	nan		43.9675	114.554		1461.92	26.0349		38.4715	98.9329		nan	31.2419
nan	177.037		nan	nan		nan	nan		725.463	78.1047		153.886	52.0698		nan	26.0349
54.9593	359.282		nan	nan		49.4634	78.1047		862.862	83.3118		76.9431	124.967		nan	nan
87.935	551.94		nan	nan		nan	nan		467.154	109.347		137.399	46.8628		nan	nan
351.74	218.693		nan	nan		nan	nan		126.406	244.728		nan	nan		nan	nan
nan	nan		nan	nan		nan	nan		126.406	124.967		208.845	302.005		nan	nan
nan	nan		nan	nan		nan	nan		nan	182.244		nan	nan		nan	nan
54.9593	31.2419		nan	nan		nan	nan		225.333	52.0698		82.439	78.1047		nan	nan
nan	nan		nan	nan		27.4797	46.8628		692.488	36.4489		82.439	88.5188		nan	nan
nan	nan		nan	nan		nan	nan		621.041	83.3118		27.4797	52.0699		nan	nan
nan	nan		54.9593	nan		nan	nan		142.894	124.967		71.4471	67.6907		nan	nan
153.886	114.554		54.9593	26.0349		nan	nan		82.4391	208.279		nan	nan		nan	nan
nan	nan		nan	26.0349		nan	nan		27.4797	nan		65.9512	140.588		208.845	83.3118
nan	nan		nan	26.0349		nan	nan		104.423	nan		nan	52.0698		258.309	83.3118
nan	nan		120.911	78.1047		nan	67.6908		192.358	145.795		nan	nan		27.4797	57.2768
nan	nan		1324.52	130.174		164.878	46.8628		153.886	nan		142.894	151.002		nan	nan
318.764	374.902		1626.8	98.9325		225.333	52.0698		351.74	nan		27.4797	135.381		82.439	52.0698
27.4797	26.0349		1747.71	57.2768		241.821	26.0349		752.943	52.0698		27.4797	78.1049		54.9593	26.0349
27.4797	nan		2198.37	78.1047		93.4311	67.6907		1027.74	52.0698		489.138	260.349		41.2195	26.0349
nan	145.795		2324.78	93.7257		93.431	234.314		912.326	52.0698		120.911	208.279		104.423	78.1049
148.39	192.658		2566.6	161.416		27.4797	nan		697.983	93.7259		109.919	78.1047		137.398	197.865
126.406	166.623		2187.38	161.416		203.35	286.384		1187.12	109.347		nan	nan		nan	nan
54.9593	395.73		1995.03	62.4838		54.9593	52.0698		1786.18	88.5188		38.4715	78.1047		93.431	88.5188
45.7994	328.04		1703.74	52.0698		142.894	83.3118		98.927	93.7259		230.829	67.6907		nan	nan
54.9593	26.0349		1319.02	98.9327		54.9594	161.416		241.821	26.0349		27.4797	83.3117		nan	nan
27.4797	88.5189		109.919	41.6558		104.423	98.9325		384.715	62.4838		615.545	395.73		38.4715	72.8979
27.4797	52.0698		258.309	98.9326		60.4553	57.2768		676	151.002		nan	nan		65.9512	nan
49.4634	72.8978		516.618	135.381		nan	26.0349		1049.73	156.209		nan	nan		54.9593	26.0349
nan	nan		1000.26	177.037		93.4309	78.1047		1093.69	151.002		nan	nan		82.4391	26.0349
27.4797	nan		1115.68	182.244		65.9512	62.4838		912.325	171.83		nan	78.1048		49.4634	52.0698
27.4797	26.0349		175.87	218.693		109.919	26.0349		1060.72	109.346		27.4797	93.7259		697.983	78.1047
719.967	713.356		131.902	151.002		27.4797	135.381		1786.18	nan		296.78	296.798		560.585	72.8977
nan	88.5186		137.398	171.83		109.919	109.347		109.919	130.174		54.9593	130.174		nan	60.7481
nan	nan		nan	nan		82.439	78.1047		1055.22	26.0349		76.9431	52.0698		142.894	130.174
nan	nan		65.9512	26.0349		109.919	62.4838		2731.48	57.2768		nan	nan		27.4797	156.209
nan	nan		nan	52.0698		27.4797	104.14		2962.31	57.2768		nan	nan		27.4797	83.3118
nan	nan		nan	nan		nan	nan		1863.12	62.4838		93.431	46.8628		49.4634	130.174
nan	nan		nan	nan		nan	nan		1731.22	161.416		nan	nan		nan	nan
nan	nan		nan	26.0349		nan	nan		1434.44	78.1048		nan	26.0349		nan	26.0349
nan	nan		nan	nan		nan	nan		862.862	26.0349		27.4797	26.0349		27.4797	83.3119
nan	nan		54.9593	nan		nan	nan		27.4797	nan		nan	86.7831		nan	nan
82.439	234.314		54.9593	nan		nan	nan		109.919	nan		nan	nan		27.4797	52.0698
nan	nan		nan	83.3118		nan	nan		802.406	36.4489		nan	nan		nan	26.0349
nan	nan		27.4797	104.14		nan	nan		604.553	72.8979		27.4797	62.4838		82.4391	218.693
nan	nan		nan	43.3915		nan	nan		1104.68	151.002		27.4797	104.14		nan	nan
nan	nan		nan	52.0698		nan	nan		851.87	213.486		137.398	182.244		472.65	312.419
nan	nan		nan	46.8628		nan	nan		676	197.865		109.919	182.244		104.423	343.661
nan	nan		nan	26.0349		nan	nan		115.414	728.977		71.4472	182.244		115.415	nan
nan	nan		nan	62.4838		nan	nan		126.407	562.354		76.9431	140.588		nan	62.4838
nan	nan		186.862	62.4838		nan	nan		269.301	239.521		109.919	57.2769		82.4391	104.14
nan	nan		252.813	52.0698		nan	nan		450.666	171.83		nan	nan		137.398	78.1047
nan	nan		27.4797	57.2768		nan	nan		335.252	114.553		nan	nan		98.927	52.0698
nan	nan		60.4553	156.209		nan	nan		604.553	177.037		nan	nan		54.9593	nan
nan	nan		87.935	130.174		nan	nan		912.325	119.76		nan	nan		192.358	62.4838
nan	nan		93.431	161.416		nan	nan		60.4553	26.0349		nan	nan		nan	nan
nan	nan		82.439	109.347		nan	nan		241.821	26.0349		nan	nan		98.9268	41.6558
nan	nan		71.4471	119.761		nan	nan		390.211	26.0349		nan	nan		120.91	104.14
nan	nan		65.9512	83.3118		nan	nan		692.488	114.554		27.4797	26.0349		nan	nan
nan	nan		87.9351	83.3118		nan	nan		736.455	52.0698		nan	nan		32.9756	78.1049
nan	26.0349		109.919	72.8977		nan	nan		258.309	135.381		nan	nan		54.9593	nan
nan	52.0698		593.561	nan		nan	nan		225.333	119.761		nan	nan		54.9593	26.0349
27.4797	52.0698		862.861	26.0349		nan	nan		236.325	140.588		nan	nan		137.398	26.0349
27.4797	26.0349		632.032	26.0349		nan	nan		nan	nan		nan	nan		153.886	26.0349
159.382	275.97		nan	nan		nan	nan		120.911	26.0349		nan	nan		nan	nan
186.862	312.419		75.5691	93.7259		nan	nan		109.919	nan		nan	nan		nan	nan
nan	nan		54.9593	88.5186		nan	nan		159.382	26.0349		nan	nan		159.382	nan
nan	nan		54.9593	104.14		nan	nan		nan	nan		nan	nan		27.4797	140.588
nan	nan		nan	88.5188		54.9593	78.1047		76.9433	88.5188		nan	nan		203.349	34.7132
nan	nan		27.4797	nan		nan	nan		82.439	78.1047		nan	nan		109.919	nan
nan	nan		nan	nan		nan	nan		54.9593	nan		nan	nan		nan	nan
109.919	67.6907		544.097	62.4837		nan	nan		nan	140.588		nan	nan		nan	nan
148.39	197.865		714.471	78.1047		nan	nan		296.78	72.8979		109.919	52.0698		93.431	83.3117
142.894	307.212		648.52	78.1047		nan	nan		373.723	114.554		nan	93.7259		nan	46.8628
71.4471	307.212		610.049	26.0349		nan	nan		439.675	156.209		120.911	275.97		142.894	88.5188
27.4797	234.314		807.902	26.0349		nan	nan		120.91	88.5186		71.4471	31.2419		49.4634	46.8628
71.4472	192.658		796.91	36.4489		nan	nan		950.798	57.2768		109.919	963.291		115.415	161.416
153.886	78.1047		nan	nan		nan	nan		1269.56	124.967		38.4715	34.7132		27.4797	34.7132
197.854	57.2768		nan	nan		nan	nan		1703.74	88.5188		324.26	208.279		54.9593	109.346
76.9431	177.037		nan	nan		nan	nan		1709.24	32.5436		nan	nan		nan	nan
60.4553	1400.68		nan	nan		nan	nan		1703.74	114.554		54.9593	192.658		nan	nan
60.4552	1978.65		nan	nan		nan	nan		1835.64	192.658		181.366	67.6907		nan	nan
71.4471	2145.28		nan	nan		nan	nan		nan	nan		192.358	67.6908		nan	156.209
82.4391	2431.66		nan	nan		nan	nan		nan	nan		137.398	83.3118		nan	62.4838
54.9593	2509.76		nan	nan		27.4797	124.967		nan	nan		126.406	260.349		nan	88.5188
54.9593	2520.18		54.9593	26.0349		nan	62.4838		126.407	124.967		nan	114.554		32.9756	nan
87.9351	2082.79		219.837	333.247		nan	nan		49.4634	78.1047		137.398	124.967		153.886	57.2768
137.398	1650.61		nan	26.0349		nan	nan		1335.51	119.76		54.9593	203.072		nan	nan
54.9593	109.347		65.9512	213.486		nan	26.0349		1412.45	182.244		43.9675	72.8977		27.4797	26.0349
nan	41.6558		27.4797	46.8628		nan	nan		1082.7	192.658		54.9594	286.384		54.9593	52.0698
nan	nan		241.821	239.521		nan	nan		1445.43	109.347		153.886	104.139		82.4392	151.002
nan	nan		807.902	104.14		nan	nan		142.894	213.486		131.902	229.107		27.4797	nan
nan	nan		851.87	171.83		nan	nan		137.398	192.658		109.919	78.1047		148.39	62.4838
nan	nan		219.837	52.0698		nan	nan		159.382	255.142		73.2791	26.0349		nan	nan
nan	nan		126.407	26.0349		nan	nan		60.4552	104.14		nan	nan		60.4552	145.795
nan	nan		313.268	26.0349		nan	nan		43.9675	98.9329		197.854	609.216		nan	nan
nan	nan		472.65	62.4838		nan	nan		27.4797	nan		54.9593	57.2769		nan	nan
nan	nan		nan	nan		nan	nan		54.9593	57.2768		54.9593	130.174		43.9675	140.588
nan	nan		nan	nan		nan	nan		1181.63	218.693		nan	nan		65.9512	151.002
nan	nan		181.366	182.244		nan	nan		1725.72	119.761		nan	nan		87.9349	104.14
nan	nan		27.4797	67.6907		38.4715	46.8628		1791.68	67.6907		nan	nan		49.4634	171.83
nan	nan		nan	nan		nan	26.0349		390.211	26.0349		nan	nan		nan	411.351
nan	nan		nan	nan		nan	26.0349		357.235	26.0349		nan	nan		nan	nan
nan	nan		nan	nan		nan	nan		nan	26.0349		nan	nan		131.902	130.174
nan	nan		nan	nan		nan	nan		109.919	124.967		nan	nan		258.309	145.795
225.333	203.072		nan	nan		nan	nan		nan	145.795		nan	nan		214.341	166.623
nan	nan		nan	nan		nan	nan		93.431	31.2419		nan	nan		126.406	223.9
nan	nan		nan	nan		nan	nan		175.87	26.0349		nan	nan		181.366	296.798
nan	nan		nan	nan		nan	nan		nan	nan		nan	nan		197.853	255.142
nan	nan		nan	nan		230.829	104.14		148.39	135.381		nan	nan		225.333	114.554
nan	nan		27.4797	26.0349		197.854	109.347		390.211	72.8979		nan	nan		192.358	62.4838
93.431	348.867		197.854	515.491		nan	nan		126.406	72.8977		nan	nan		82.439	78.1048
153.886	921.635		nan	52.0698		nan	nan		2115.94	203.072		nan	nan		659.512	192.658
241.821	937.256		nan	57.2768		nan	nan		2484.16	171.83		nan	nan		285.789	88.5188
258.309	749.805		nan	nan		nan	nan		2671.03	265.556		nan	nan		120.911	67.6908
219.837	515.491		175.87	161.416		nan	nan		1022.24	119.76		nan	nan		65.9513	26.0349
164.878	635.251		nan	26.0349		nan	nan		1588.32	161.416		nan	nan		nan	nan
153.886	739.391		nan	nan		nan	nan		1582.83	192.658		27.4797	31.2419		120.91	26.0349
137.398	853.944		98.927	26.0349		nan	nan		873.853	166.623		nan	nan		137.398	26.0349
115.414	853.944		nan	nan		nan	nan		65.9512	156.209		nan	nan		115.415	36.4489
65.9512	952.878		nan	nan		nan	nan		38.4715	187.451		nan	nan		60.4554	46.8628
43.9675	728.977		nan	nan		nan	nan		43.9675	67.6907		nan	nan		181.366	166.623
27.4797	551.94		nan	nan		27.4797	67.6907		nan	nan		nan	nan		131.902	41.6558
54.9593	1999.48		nan	nan		nan	nan		nan	26.0349		nan	nan		104.423	130.174
43.9675	2093.21		nan	nan		nan	nan		192.358	109.347		nan	nan		27.4797	109.346
27.4797	1603.75		nan	nan		nan	nan		159.382	109.347		nan	nan		38.4715	83.3118
nan	906.014		nan	nan		nan	nan		54.9593	nan		nan	nan		27.4797	57.2768
nan	520.698		nan	nan		nan	nan		nan	26.0349		nan	nan		27.4797	67.6908
nan	nan		nan	nan		nan	nan		nan	nan		nan	nan		27.4797	52.0698
nan	nan		nan	nan		nan	nan		nan	nan		nan	nan		54.9593	nan
nan	nan		401.203	57.2768		nan	nan		269.301	26.0349		nan	26.0349		nan	156.209
nan	nan		505.626	41.6558		nan	nan		417.691	26.0349		65.9512	166.623		280.292	833.116
32.9756	151.002		599.057	93.7259		nan	nan		373.724	52.0698		93.4311	145.795		nan	41.6558
27.4797	72.8979		643.024	140.588		nan	nan		27.4797	nan		27.4797	72.8977		nan	78.1047
27.4797	26.0349		752.943	135.381		nan	nan		nan	nan		nan	nan		170.374	98.9329
nan	nan		818.894	98.9327		nan	nan		nan	nan		nan	nan		175.87	52.0698
nan	nan		nan	nan		nan	nan		109.919	104.14		nan	nan		nan	nan
104.423	72.8978		nan	nan		nan	nan		nan	nan		nan	60.7482		120.911	52.0698
32.9756	26.0349		27.4797	119.76		nan	nan		nan	46.8628		nan	291.591		258.309	nan
27.4797	26.0349		nan	nan		nan	nan		nan	nan		nan	749.805		76.9431	88.5188
87.9351	46.8628		65.9512	26.0349		nan	nan		nan	nan		nan	1812.03		142.894	57.2768
131.902	26.0349		nan	nan		nan	nan		nan	nan		71.4471	26.0349		98.9267	26.0349
170.374	197.865		nan	nan		nan	nan		nan	nan		54.9593	67.6907		137.398	156.209
159.382	203.072		nan	nan		nan	nan		nan	52.0698		104.423	135.381		192.358	192.658
109.919	192.658		nan	nan		nan	nan		nan	52.0698		197.853	192.658		109.919	93.7259
nan	124.967		nan	nan		54.9593	72.8977		nan	nan		109.919	26.0349		109.919	67.6907
109.919	78.1047		nan	nan		nan	nan		nan	nan		nan	145.795		104.423	57.2768
148.39	46.8628		nan	nan		54.9593	26.0349		nan	nan		41.2195	124.967		82.439	41.6558
nan	nan		nan	nan		nan	nan		nan	nan		186.862	140.588		153.886	41.6558
nan	nan		nan	nan		nan	nan		nan	nan		104.423	156.209		186.862	93.7259
nan	nan		nan	nan		nan	nan		nan	nan		153.886	119.76		120.911	83.3118
nan	nan		nan	nan		nan	nan		nan	nan		126.407	52.0698		49.4634	67.6907
nan	nan		nan	nan		nan	nan		nan	nan		335.252	343.66		27.4797	52.0698
nan	nan		nan	nan		nan	nan		82.439	46.8628		27.4797	nan		76.9433	57.2768
nan	nan		nan	nan		nan	nan		nan	nan		nan	nan		164.878	26.0349
nan	nan		nan	nan		nan	26.0349		nan	nan		307.772	135.381		175.87	43.3915
nan	nan		nan	nan		nan	nan		nan	26.0349		390.211	151.002		60.4552	229.107
nan	nan		nan	nan		nan	62.4838		nan	nan		49.4634	46.8628		54.9593	36.4489
nan	nan		nan	nan		nan	nan		nan	nan		153.886	41.6558		nan	nan
nan	nan		nan	nan		nan	nan		nan	nan		203.35	62.4838		nan	nan
nan	nan		nan	nan		nan	nan		nan	nan		197.854	88.5188		nan	nan
nan	nan		318.764	104.14		nan	nan		nan	nan		142.894	140.588		nan	nan
nan	nan		nan	nan		nan	nan		nan	nan		65.9512	171.83		54.9593	26.0349
nan	nan		nan	nan		nan	nan		nan	nan		27.4797	52.0698		82.439	192.658
nan	nan		nan	nan		nan	nan		nan	nan		54.9593	26.0349		109.919	26.0349
nan	nan		335.252	140.588		nan	nan		nan	nan		nan	140.588		120.911	26.0349
nan	nan		137.398	78.1047		nan	nan		nan	nan		54.9593	62.4838		27.4797	72.8977
nan	26.0349		93.4309	104.14		nan	nan		nan	nan		43.9675	109.347		43.9675	52.0698
nan	26.0349		93.431	88.5189		nan	nan		nan	nan		34.3496	67.6907		137.398	31.2419
nan	26.0349		115.415	109.347		nan	nan		522.114	72.8979		54.9593	57.2768		27.4797	93.7256
nan	36.4489		137.398	171.83		nan	nan		648.52	130.174		93.4311	36.4489		54.9593	45.5611
nan	26.0349		225.333	296.798		nan	nan		747.447	135.381		71.4473	62.4838		109.919	145.795
nan	nan		219.837	343.66		nan	nan		285.789	46.8628		82.439	145.795		115.415	130.174
nan	nan		nan	nan		nan	nan		560.585	93.7259		71.4471	26.0349		939.805	760.219
nan	nan		nan	nan		nan	nan		1264.06	52.0698		54.9593	93.7257		nan	72.8978
nan	nan		nan	nan		nan	nan		104.423	52.0698		36.6396	187.451		nan	78.1047
nan	nan		527.61	34.7132		nan	nan		nan	nan		115.415	104.139		87.9351	156.209
nan	nan		769.431	26.0349		nan	nan		27.4797	52.0698		109.919	31.2419		54.9593	32.5436
nan	26.0349		686.992	46.8628		nan	26.0349		104.423	52.0698		54.9594	83.3115		115.415	104.14
197.854	26.0349		nan	nan		nan	nan		nan	26.0349		27.4797	nan		54.9593	78.1047
71.4471	41.6558		27.4797	nan		nan	nan		nan	nan		87.9351	62.4838		65.9512	nan
43.9675	140.588		142.894	249.935		nan	nan		236.325	72.8977		27.4797	145.795		60.4552	31.2419
27.4797	67.6907		nan	nan		nan	nan		27.4797	140.588		93.431	39.0524		318.764	52.0698
197.854	302.005		395.707	437.386		nan	nan		54.9593	nan		54.9593	46.8628		126.406	104.14
252.813	395.73		423.187	515.491		nan	nan		82.439	nan		115.415	166.623		104.423	26.0349
nan	nan		538.601	577.975		nan	nan		615.545	78.1047		137.399	203.072		54.9593	nan
nan	nan		340.748	645.665		nan	nan		1286.05	78.1047		49.4634	46.8628		27.4797	nan
nan	nan		203.35	557.147		nan	nan		1450.92	26.0349		nan	26.0349		65.9512	104.14
nan	nan		472.65	88.5188		nan	nan		1423.44	26.0349		148.39	67.6907		76.9431	98.9324
nan	nan		747.447	119.76		nan	nan		1280.55	72.8979		109.919	156.209		27.4797	130.174
nan	nan		nan	nan		nan	nan		1505.88	119.76		115.415	nan		109.919	187.451
27.4797	26.0349		nan	nan		nan	nan		1527.87	171.83		208.846	88.5188		208.845	145.795
nan	1213.23		nan	nan		nan	nan		1566.34	135.381		54.9593	78.1047		225.333	140.588
nan	2374.38		nan	nan		nan	nan		1395.96	26.0349		104.423	83.3119		nan	26.0349
nan	2962.77		nan	nan		nan	nan		1324.52	32.5436		104.423	156.209		54.9593	nan
nan	3124.19		nan	nan		nan	nan		1077.21	62.4838		285.788	52.0698		nan	nan
41.2195	2822.18		nan	nan		nan	nan		1170.64	98.9329		197.854	161.416		38.4715	98.9327
93.431	2561.83		912.325	203.072		nan	nan		692.488	26.0349		214.341	156.209		nan	52.0698
126.406	2223.38		961.789	156.209		nan	nan		170.374	83.3119		65.9512	88.5189		32.9756	nan
153.886	2082.79		807.902	145.795		nan	nan		247.317	36.4489		159.382	140.588		38.4715	114.554
104.423	1791.2		192.358	93.7259		nan	nan		236.325	88.5188		131.902	88.5188		104.423	161.416
71.4471	1171.57		412.195	93.7259		nan	nan		225.333	114.554		71.4471	31.2419		131.902	161.416
54.9593	843.53		676	62.4838		nan	nan		582.569	369.695		71.4471	26.0349		41.2195	52.0698
49.4634	598.803		1698.24	26.0349		nan	nan		nan	nan		60.4552	nan		54.9593	52.0698
nan	41.6558		1676.26	26.0349		nan	nan		nan	nan		27.4797	26.0349		71.4471	52.0698
175.87	229.107		1769.69	60.7481		nan	nan		219.837	109.347		nan	26.0349		nan	46.8628
nan	161.416		2006.02	161.416		nan	nan		120.91	nan		93.4311	119.76		nan	57.2768
98.9269	114.554		1373.98	223.9		nan	nan		65.9512	208.279		98.927	26.0349		208.845	93.7259
170.374	489.456		nan	nan		nan	nan		115.415	67.6907		274.797	78.1047		82.439	36.4489
93.4309	525.905		nan	nan		nan	nan		956.295	nan		43.9675	135.381		109.919	223.9
54.9593	463.421		nan	nan		nan	nan		417.691	72.8977		208.846	328.04		115.415	57.2768
54.9593	494.663		65.9512	26.0349		nan	nan		2577.59	130.174		nan	114.553		60.4552	93.7256
49.4634	255.142		159.382	67.6907		nan	nan		1231.09	52.0698		54.9593	135.381		43.9675	161.416
27.4797	62.4838		109.919	62.4838		82.439	nan		1077.21	52.0698		38.4715	83.3118		60.4552	156.209
nan	nan		148.39	114.553		nan	nan		1319.02	nan		241.821	83.3118		93.431	78.1047
nan	nan		87.935	83.3118		nan	nan		1604.81	nan		120.911	338.454		109.919	109.347
nan	nan		109.919	72.8977		nan	nan		38.4715	114.553		nan	36.4489		98.927	26.0349
nan	nan		43.9675	36.4489		nan	nan		159.382	57.2768		27.4797	166.623		142.894	52.0698
nan	nan		nan	nan		nan	nan		225.333	nan		38.4715	1197.6		686.992	1254.88
nan	26.0349		nan	nan		nan	nan		1940.07	182.244		87.935	nan		27.4797	41.6558
nan	nan		nan	nan		nan	nan		324.26	83.3118		60.4553	nan		54.9593	78.1047
nan	nan		nan	nan		nan	nan		164.878	72.8977		71.4471	130.174		27.4797	78.1047
nan	nan		nan	nan		nan	nan		164.878	156.209		27.4797	52.0698		93.4311	62.4838
nan	nan		170.374	260.349		nan	nan		nan	nan		27.4797	114.554		82.439	62.4838
nan	nan		280.292	130.174		nan	nan		nan	26.0349		148.39	26.0349		54.9593	62.4838
nan	nan		357.235	166.623		nan	nan		362.732	161.416		87.9349	26.0349		654.016	135.381
nan	nan		868.359	197.865		nan	nan		208.845	98.9329		120.911	26.0349		1231.09	130.174
nan	nan		1500.39	218.693		nan	nan		104.423	161.416		54.9593	88.5188		2077.46	114.554
nan	nan		2445.69	135.381		nan	nan		120.91	nan		208.845	145.795		2363.25	93.7259
nan	nan		1940.06	62.4838		nan	nan		313.268	130.174		175.87	114.554		2066.47	114.554
nan	nan		nan	nan		nan	nan		175.87	88.5189		60.4552	88.5189		1126.67	119.76
nan	nan		nan	nan		nan	nan		126.406	52.0698		65.9512	78.1047		467.154	119.76
82.439	26.0349		nan	nan		nan	nan		247.317	57.2768		nan	52.0698		109.919	88.5186
nan	nan		192.358	130.174		nan	nan		54.9593	52.0698		41.2195	nan		87.935	130.174
137.398	72.8978		593.561	114.554		nan	nan		214.341	151.002		164.878	114.554		478.146	1057.02
nan	nan		599.057	93.7259		nan	nan		49.4634	244.728		148.39	208.279		82.439	151.002
nan	nan		527.61	57.2768		nan	nan		27.4797	119.76		93.431	26.0349		577.073	192.658
nan	nan		483.642	26.0349		nan	nan		252.813	62.4838		109.919	57.2768		1264.07	145.795
nan	nan		nan	nan		nan	nan		65.9512	43.3915		32.9756	192.658		373.724	98.9327
nan	nan		nan	nan		nan	nan		27.4797	nan		nan	nan		65.9512	52.0698
nan	nan		nan	nan		nan	nan		82.4391	nan		nan	67.6907		nan	114.553
54.9593	88.5188		nan	nan		nan	nan		120.911	26.0349		82.439	31.2419		98.927	130.174
93.431	36.4489		nan	nan		nan	nan		643.024	67.6907		164.878	93.7259		nan	nan
60.4552	26.0349		nan	nan		nan	nan		686.992	78.1047		65.9512	78.1047		65.9512	98.9329
27.4797	nan		nan	nan		nan	nan		153.886	26.0349		38.4715	78.1047		109.919	114.554
27.4797	26.0349		nan	nan		nan	nan		159.382	46.8628		65.9512	46.8628		197.854	104.14
nan	nan		nan	nan		nan	nan		nan	nan		49.4634	34.7132		98.927	78.1047
nan	45.5611		nan	nan		27.4797	nan		27.4797	26.0349		27.4797	26.0349		nan	26.0349
nan	nan		nan	nan		nan	nan		2764.46	78.1047		27.4797	78.1047		82.4391	817.495
nan	nan		nan	nan		nan	nan		2319.28	98.9329		60.4553	119.761		181.366	213.486
nan	nan		54.9593	182.244		nan	nan		2440.19	161.416		71.4471	52.0698		43.9675	109.347
54.9593	46.8628		65.9512	46.8628		nan	nan		456.163	83.3118		109.919	nan		nan	104.14
225.333	161.416		82.439	72.8977		137.398	145.795		373.723	72.8977		186.862	62.4838		54.9593	119.76
nan	nan		87.935	78.1048		nan	nan		274.797	52.0698		137.398	78.1049		nan	145.795
nan	nan		87.935	104.14		nan	nan		192.358	98.9329		148.39	88.5187		nan	109.347
nan	nan		nan	nan		nan	nan		54.9593	36.4489		27.4797	62.4838		82.4391	177.037
nan	nan		nan	nan		nan	nan		54.9593	67.6907		nan	nan		82.4391	557.147
nan	nan		87.9351	62.4838		nan	nan		868.357	52.0698		27.4797	62.4838		1291.54	124.968
nan	nan		159.382	109.347		nan	nan		181.366	52.0698		nan	26.0349		439.675	72.8978
nan	nan		nan	nan		nan	nan		137.398	52.0698		27.4797	119.76		131.903	46.8628
nan	nan		nan	nan		nan	nan		27.4797	nan		82.439	26.0349		148.39	72.8977
nan	nan		nan	nan		nan	nan		27.4797	26.0349		87.935	119.76		214.341	83.3118
nan	nan		nan	nan		nan	nan		nan	nan		203.349	36.4489		203.35	62.4838
nan	nan		nan	nan		nan	nan		nan	nan		27.4797	46.8628		417.691	275.97
nan	nan		nan	nan		nan	nan		41.2195	52.0698		60.4552	72.8977		109.919	151.002
137.398	494.663		nan	nan		nan	nan		nan	151.002		76.9431	78.1047		236.325	187.451
186.862	838.323		nan	nan		nan	nan		nan	nan		54.9593	46.8628		65.9512	26.0349
241.821	1114.3		27.4797	26.0349		nan	nan		nan	nan		nan	52.0698		27.4797	88.5188
219.837	921.636		64.1193	171.83		nan	nan		49.4634	nan		nan	26.0349		27.4797	nan
148.39	708.149		153.886	nan		nan	nan		164.878	145.795		93.4309	26.0349		nan	109.346
137.398	864.358		175.87	nan		nan	nan		1077.21	nan		104.423	26.0349		nan	nan
153.886	1322.57		1494.89	67.6907		nan	nan		1330.01	nan		142.894	119.76		93.431	26.0349
192.358	1431.92		1346.5	41.6558		nan	nan		1494.89	130.174		164.878	203.072		60.4553	nan
159.382	1155.95		1187.13	57.2768		nan	nan		1527.87	135.381		27.4797	109.347		131.902	166.623
82.439	885.186		1280.55	72.8977		nan	nan		1478.4	130.174		115.415	119.76		32.9756	114.554
137.398	958.084		1483.9	72.8977		nan	nan		1489.4	78.1047		43.9675	41.6558		54.9593	130.174
109.919	822.702		1357.49	62.4838		nan	nan		1341.01	119.76		27.4797	36.4489		98.927	31.2419
181.366	692.528		769.431	36.4489		nan	nan		109.919	145.795		192.358	nan		93.431	52.0698
164.878	432.179		236.325	145.795		nan	nan		27.4797	36.4489		170.374	442.593		71.4471	104.139
nan	nan		247.317	104.14		nan	nan		98.9269	135.381		258.309	598.802		93.431	114.554
nan	26.0349		153.886	78.1047		nan	nan		175.87	26.0349		192.358	151.002		54.9593	187.451
71.4472	39.0524		43.9675	166.623		nan	nan		104.423	78.1047		76.9432	145.795		32.9756	140.588
nan	nan		428.683	166.623		nan	nan		153.886	88.5188		126.406	109.347		27.4797	83.3118
nan	nan		362.731	171.83		93.431	26.0349		87.935	26.0349		98.9271	182.244		71.4471	67.6907
nan	nan		247.317	72.8978		nan	nan		104.423	nan		76.9431	187.451		137.398	36.4489
nan	nan		302.276	78.1049		nan	nan		373.724	52.0698		109.919	88.5188		82.439	140.588
nan	nan		621.04	104.14		nan	nan		890.342	31.2419		54.9593	130.174		71.4473	62.4838
43.9675	109.347		65.9512	nan		nan	nan		1330.01	114.553		49.4634	93.7259		nan	nan
54.9593	109.347		nan	31.2419		nan	nan		1269.56	52.0698		27.4797	78.1047		nan	nan
109.919	93.7259		nan	nan		nan	nan		1362.99	119.76		nan	nan		27.4797	26.0349
nan	nan		nan	nan		nan	nan		1148.65	78.1047		54.9593	187.451		nan	31.2419
nan	nan		142.894	104.14		nan	nan		857.366	34.7132		87.935	nan		54.9593	124.967
nan	nan		137.398	109.347		27.4797	26.0349		nan	nan		439.675	541.526		43.9675	109.347
nan	nan		104.423	88.5186		nan	nan		nan	nan		49.4634	52.0698		61.8293	109.347
nan	nan		214.341	140.589		nan	nan		nan	nan		54.9593	57.2768		236.325	130.174
nan	nan		258.309	182.244		nan	nan		nan	nan		34.3496	52.0698		109.919	88.5188
nan	nan		186.862	130.174		nan	nan		120.911	26.0349		170.374	234.314		98.927	nan
nan	nan		93.431	78.1047		nan	nan		49.4634	109.346		219.837	130.174		60.4552	nan
nan	nan		34.3496	135.381		nan	nan		76.9431	177.037		27.4797	62.4838		170.374	52.0698
nan	nan		170.374	26.0349		nan	nan		164.878	78.1047		76.9431	98.9329		60.4552	78.1047
nan	nan		93.431	41.6558		nan	nan		269.301	26.0349		38.4715	52.0698		82.439	52.0698
nan	nan		219.837	57.2768		nan	nan		27.4797	52.0698		76.9431	78.1049		82.4389	26.0349
nan	nan		27.4797	nan		nan	nan		109.919	52.0698		54.9593	52.0698		170.374	104.14
741.951	541.526		54.9593	145.795		nan	nan		104.423	nan		76.9431	119.76		87.9351	104.14
120.911	52.0698		nan	nan		nan	nan		170.374	nan		115.415	140.588		527.61	577.975
153.886	161.416		593.561	62.4838		nan	nan		840.878	140.588		164.878	78.1048		109.919	78.1047
148.39	104.14		703.479	78.1048		nan	nan		1187.12	385.316		192.358	45.5611		nan	98.9329
219.837	156.209		588.065	52.0698		nan	nan		2126.93	171.83		131.902	98.9325		49.4634	nan
nan	nan		395.707	67.6908		nan	nan		164.878	nan		82.439	104.14		nan	nan
93.4311	531.112		54.9593	145.795		nan	nan		49.4634	nan		nan	nan		60.4553	78.1049
109.919	510.284		43.9675	156.209		nan	nan		1253.07	359.281		192.358	31.2419		60.4553	151.002
nan	26.0349		27.4797	124.967		nan	nan		1203.61	343.661		nan	93.7259		82.439	145.795
nan	26.0349		27.4797	52.0698		nan	nan		857.366	343.661		192.358	83.3118		65.9512	39.0524
nan	nan		nan	nan		nan	nan		54.9593	nan		54.9593	nan		137.398	52.0698
nan	52.0698		nan	nan		nan	nan		120.911	26.0349		82.439	114.554		137.398	52.0698
27.4797	104.14		nan	nan		nan	nan		27.4797	39.0524		82.439	78.1047		71.4471	43.3915
27.4797	192.658		nan	nan		nan	nan		82.439	140.588		54.9593	104.14		27.4797	57.2768
27.4797	385.316		nan	nan		nan	nan		588.065	140.588		313.268	244.728		126.406	67.6908
27.4797	557.147		nan	nan		nan	nan		450.666	140.588		269.301	197.865		nan	114.553
27.4797	531.112		nan	nan		nan	nan		467.154	78.1047		285.789	218.693		923.317	468.628
nan	354.075		nan	nan		nan	nan		1736.72	114.554		nan	343.661		192.358	177.037
109.919	192.658		nan	nan		nan	nan		1549.85	46.8628		nan	755.012		27.4797	72.8977
247.317	78.1047		758.439	nan		nan	nan		1181.63	nan		nan	775.84		43.9675	52.0698
324.26	57.2768		291.285	nan		nan	nan		939.806	nan		nan	nan		131.902	45.5611
nan	nan		241.821	nan		nan	nan		3105.2	140.588		nan	nan		71.4471	72.8977
54.9594	41.6558		533.106	nan		nan	nan		2863.38	135.381		27.4797	nan		49.4634	203.072
60.4553	119.76		785.919	nan		nan	nan		2830.41	109.347		49.4634	nan		nan	26.0349
142.894	161.416		769.431	nan		nan	nan		2638.05	93.7259		27.4797	98.9324		nan	119.76
71.4471	177.037		27.4797	104.139		nan	nan		2269.82	57.2768		71.4471	2192.14		38.4715	nan
nan	31.2419		32.9756	135.381		nan	nan		2143.41	104.14		82.439	2004.69		60.4552	52.0698
38.4715	36.4489		27.4797	57.2768		nan	nan		2330.27	114.554		126.407	1567.3		104.423	93.7259
379.219	1114.29		54.9593	nan		nan	nan		2638.05	67.6908		115.415	114.554		131.902	67.6907
313.268	1077.85		60.4552	nan		nan	nan		2594.08	78.1047		599.057	432.179		49.4634	46.8628
263.805	843.53		307.772	nan		nan	nan		1670.76	171.83		351.74	354.074		93.4307	78.1047
203.35	562.353		478.146	nan		27.4797	26.0349		1319.02	52.0698		120.911	192.658		192.358	166.623
175.87	593.595		nan	nan		82.439	nan		1692.75	78.1047		692.488	135.381		nan	nan
137.398	494.663		2269.82	171.83		nan	nan		1566.34	67.6907		263.805	26.0349		nan	nan
131.903	88.5189		2148.91	104.14		nan	nan		483.642	nan		nan	nan		43.9675	57.2768
181.366	161.416		1978.54	62.4838		nan	46.8628		791.414	26.0349		109.919	67.6907		nan	26.0349
148.39	109.346		1989.53	52.0698		nan	nan		621.04	26.0349		49.4634	208.279		104.423	98.9324
nan	nan		2357.75	36.4489		nan	nan		450.667	26.0349		82.439	260.349		43.9675	177.037
nan	nan		2253.33	26.0349		nan	nan		478.146	26.0349		98.9271	72.8977		27.4797	57.2768
nan	nan		1956.55	26.0349		nan	nan		588.065	26.0349		54.9594	36.4489		43.9675	140.588
nan	nan		1445.43	nan		nan	nan		1071.71	26.0349		115.414	182.244		379.219	187.451
153.886	nan		1110.18	57.2768		nan	nan		571.577	62.4838		170.374	322.833		115.415	57.2769
nan	nan		1143.16	208.279		nan	nan		395.707	104.14		796.91	911.221		197.853	41.6558
nan	nan		1198.12	182.244		nan	nan		241.821	124.967		148.39	26.0349		82.439	52.0698
nan	nan		1115.68	93.7256		nan	nan		nan	nan		170.374	46.8628		71.4471	98.9329
nan	151.002		1494.89	203.072		nan	nan		nan	nan		148.39	26.0349		27.4797	78.1047
27.4797	78.1047		1011.25	104.14		nan	nan		nan	nan		60.4552	31.2419		115.415	156.209
nan	166.623		670.504	nan		nan	nan		131.902	46.8628		54.9593	nan		49.4634	104.14
164.878	135.381		659.512	26.0349		nan	nan		98.9267	72.8977		104.423	78.1047		109.919	46.8628
nan	26.0349		65.9512	197.865		nan	nan		32.9756	93.7259		175.87	31.2419		61.8292	52.0698
27.4797	234.314		87.935	203.072		nan	nan		32.9756	98.9329		27.4797	26.0349		27.4797	52.0698
54.9593	109.347		104.423	182.244		nan	nan		71.4471	119.761		27.4797	nan		nan	nan
115.415	119.76		104.423	317.626		nan	nan		153.886	67.6907		nan	nan		1209.11	104.14
82.439	72.8977		nan	nan		nan	nan		219.837	32.5436		nan	nan		nan	nan
41.2195	nan		76.9431	26.0349		nan	nan		60.4552	151.002		nan	nan		nan	nan
60.4552	26.0349		109.919	36.4489		nan	nan		64.1192	244.728		nan	nan		27.4797	nan
nan	nan		148.39	41.6558		nan	nan		1005.76	31.2419		82.439	156.209		32.9756	nan
862.862	853.944		27.4797	nan		nan	nan		934.31	57.2768		nan	nan		54.9593	26.0349
873.853	723.77		nan	nan		nan	nan		769.431	36.4489		nan	nan		130.528	78.1047
104.423	208.279		126.407	57.2768		nan	nan		1308.03	nan		nan	nan		395.707	187.451
175.87	187.451		164.878	98.9329		nan	nan		1472.91	67.6907		nan	nan		60.4553	26.0349
27.4797	109.347		104.423	nan		nan	nan		1362.99	135.381		nan	nan		164.878	26.0349
nan	46.8628		357.236	140.588		nan	nan		1335.51	229.107		nan	nan		104.423	52.0698
34.3496	26.0349		153.886	140.588		nan	nan		nan	26.0349		nan	nan		27.4797	88.5188
54.9593	26.0349		126.406	203.072		nan	nan		1588.32	52.0698		nan	nan		159.382	98.9324
599.057	676.907		87.935	203.072		nan	nan		1824.65	36.4489		nan	nan		76.9431	177.037
846.374	843.53		38.4715	26.0349		nan	nan		2269.82	26.0349		nan	nan		27.4797	218.693
27.4797	104.14		1934.57	nan		nan	nan		2824.91	46.8628		nan	nan		32.9756	166.623
351.74	307.212		1472.91	nan		27.4797	26.0349		2819.42	171.83		104.423	72.8977		76.9431	187.451
nan	nan		846.375	nan		nan	nan		27.4797	67.6907		nan	nan		115.415	151.002
nan	nan		588.065	26.0349		nan	nan		1209.11	nan		nan	nan		nan	26.0349
82.439	72.8977		577.073	109.346		nan	nan		1582.83	nan		nan	nan		65.9512	124.967
109.919	93.7259		588.065	130.174		nan	nan		736.455	62.4838		nan	nan		nan	nan
27.4797	83.3118		505.626	88.5188		nan	nan		120.911	26.0349		nan	nan		43.9675	124.967
1665.27	2499.35		494.634	60.7481		nan	nan		27.4797	114.554		nan	nan		nan	nan
511.122	765.426		439.675	26.0349		nan	nan		373.724	39.0524		nan	nan		82.439	192.658
nan	nan		313.268	nan		nan	nan		335.252	52.0698		nan	nan		225.333	312.419
nan	nan		208.845	nan		nan	nan		340.748	62.4838		nan	nan		76.9431	57.2768
nan	nan		252.813	nan		nan	nan		1104.68	62.4838		nan	nan		60.4552	182.244
nan	78.1047		nan	nan		nan	nan		368.228	72.8977		nan	nan		104.423	130.174
nan	229.107		142.894	93.7259		nan	nan		263.805	98.9329		27.4797	52.0698		115.415	52.0698
27.4797	739.391		nan	nan		nan	nan		49.4634	52.0698		nan	nan		nan	nan
27.4797	1046.61		nan	nan		nan	nan		27.4797	78.1047		nan	nan		54.9593	nan
nan	nan		nan	72.8977		nan	nan		27.4797	26.0349		nan	nan		384.715	114.554
nan	nan		142.894	57.2768		nan	nan		27.4797	52.0698		nan	nan		82.439	130.174
nan	nan		nan	nan		nan	nan		87.935	57.2768		nan	nan		nan	104.14
nan	nan		nan	nan		nan	nan		989.268	177.037		nan	nan		82.4391	98.9324
nan	nan		nan	nan		nan	nan		1280.55	26.0349		nan	nan		49.4634	72.8979
nan	nan		nan	nan		nan	nan		nan	nan		120.91	52.0698		93.431	26.0349
nan	nan		137.398	78.1048		nan	nan		nan	nan		27.4797	52.0698		148.39	26.0349
nan	nan		115.415	78.1047		nan	nan		nan	nan		65.9512	145.795		126.406	nan
nan	nan		120.911	98.9329		nan	nan		nan	nan		60.4553	203.072		76.9431	26.0349
nan	nan		nan	nan		nan	nan		nan	nan		82.439	26.0349		126.406	98.9329
nan	nan		nan	34.7132		nan	52.0698		nan	nan		148.39	260.349		373.723	244.728
736.455	536.319		494.634	98.9327		nan	nan		2819.41	104.14		nan	nan		137.398	nan
32.9756	26.0349		252.813	nan		nan	nan		2989.78	104.14		nan	nan		175.87	192.658
49.4634	26.0349		76.9431	nan		nan	nan		2863.38	46.8628		nan	98.9327		65.9512	145.795
nan	nan		280.293	nan		41.2195	36.4489		2280.81	26.0349		nan	104.14		131.903	88.5188
nan	nan		nan	nan		nan	nan		2000.52	36.4489		27.4797	156.209		71.4471	72.8977
nan	nan		nan	nan		nan	nan		1802.67	57.2768		nan	nan		906.829	161.416
nan	nan		nan	nan		nan	nan		1890.6	36.4489		27.4797	nan		785.918	119.76
nan	nan		nan	nan		nan	nan		730.959	78.1049		32.9756	161.416		357.236	26.0349
nan	nan		nan	52.0698		nan	nan		nan	78.1047		32.9756	239.521		148.39	nan
nan	nan		nan	26.0349		nan	nan		nan	nan		126.406	78.1048		43.9675	nan
nan	nan		nan	nan		nan	nan		nan	nan		131.902	72.8977		43.9675	104.14
27.4797	67.6907		nan	nan		nan	nan		nan	nan		104.423	72.8977		nan	nan
nan	nan		nan	nan		nan	nan		175.87	104.14		274.797	78.1047		nan	nan
nan	nan		nan	nan		nan	nan		nan	nan		60.4552	67.6907		192.358	192.658
nan	nan		nan	nan		nan	nan		nan	nan		109.919	62.4838		736.455	26.0349
nan	nan		148.39	114.554		nan	nan		nan	nan		71.4471	83.3117		1082.7	26.0349
nan	nan		120.911	140.588		nan	nan		nan	nan		142.894	156.209		1275.06	62.4838
nan	nan		nan	nan		nan	nan		nan	57.2768		54.9593	26.0349		1775.19	78.1048
nan	nan		nan	nan		nan	nan		65.9512	104.14		98.9268	177.037		2187.38	72.8976
nan	nan		43.9675	98.9329		nan	nan		nan	nan		49.4634	62.4838		2143.41	140.588
nan	nan		27.4797	36.4489		nan	nan		nan	nan		82.4391	26.0349		2082.96	104.14
nan	nan		54.9593	nan		nan	nan		nan	nan		nan	nan		1357.5	109.346
nan	nan		65.9512	26.0349		nan	nan		nan	nan		nan	nan		170.374	218.693
nan	nan		41.2195	78.1047		nan	nan		54.9593	26.0349		nan	nan		41.2195	192.658
nan	nan		nan	nan		708.975	577.975		27.4797	nan		87.935	52.0698		82.439	67.6907
nan	nan		nan	nan		676	468.628		76.9431	26.0349		142.894	166.623		104.423	130.174
nan	nan		nan	57.2768		nan	nan		142.894	26.0349		38.4715	26.0349		148.39	140.588
nan	nan		236.325	249.935		nan	nan		27.4797	26.0349		nan	nan		71.4471	208.279
nan	nan		nan	nan		nan	nan		126.406	52.0699		164.878	62.4838		142.894	187.451
nan	nan		104.423	26.0349		nan	nan		120.91	124.967		98.927	26.0349		115.415	151.002
nan	nan		93.4307	541.526		nan	nan		54.9593	130.174		197.854	145.795		60.4552	78.1048
nan	nan		274.797	744.598		nan	nan		nan	nan		170.374	88.5188		93.431	67.6907
nan	nan		456.162	807.081		nan	nan		nan	nan		nan	26.0349		175.87	109.347
nan	nan		428.683	536.319		76.9431	62.4838		nan	nan		54.9593	52.0698		109.919	nan
nan	nan		43.9675	140.589		nan	nan		208.845	88.5187		104.423	26.0349		131.902	nan
nan	nan		27.4797	124.967		nan	nan		230.829	109.347		82.439	36.4489		27.4797	62.4838
nan	nan		nan	nan		nan	nan		65.9512	78.1047		27.4797	41.6558		87.9351	nan
nan	nan		nan	nan		nan	nan		109.919	34.7132		170.374	26.0349		98.927	nan
nan	nan		27.4797	78.1047		nan	nan		131.902	26.0349		263.805	104.14		131.902	93.7256
nan	nan		nan	nan		nan	nan		230.829	135.381		nan	nan		54.9593	26.0349
nan	nan		nan	nan		nan	nan		467.154	192.658		43.9675	nan		109.919	41.6558
nan	nan		98.927	67.6907		nan	nan		604.553	359.281		71.4471	72.8979		65.9512	nan
115.414	114.554		109.919	72.8977		nan	nan		626.536	416.558		43.9675	93.7259		76.9431	nan
nan	140.588		104.423	78.1047		nan	nan		nan	52.0698		27.4797	39.0524		181.366	nan
nan	208.279		27.4797	88.5188		nan	nan		93.4311	130.174		32.9756	88.5188		27.4797	46.8628
98.927	463.421		159.382	26.0349		nan	nan		131.902	182.244		82.439	104.14		34.3496	41.6558
93.431	1083.05		175.87	26.0349		nan	nan		nan	nan		32.9756	nan		65.9512	67.6907
[truncated: 96,274 more rows]
